# Supplementary material for: Neuronal tuning aligns dynamically with object and texture manifolds across the visual hierarchy
Source: Nat Neurosci. 2026 Mar 10;29(4):864–75. doi: 10.1038/s41593-026-02207-1 (PMC13061647; doi:10.1038/s41593-026-02207-1)
Supplement: Supplementary file 3 — Response rate data in csv and pkl format to reproduce Fig. 2b. Original full-resolution images in png format for Fig. 2c. PSTH data in csv and pkl format for Fig. 2d. [file 41593_2026_2207_MOESM3_ESM.zip]

Archive with 28 entries (28 files):
- Both_Exp155_BGImageEvol_best_framed.png
- __MACOSX/._Both_Exp155_BGImageEvol_best_framed.png
- Both_Exp155_FC6ImageEvol_best_framed.png
- __MACOSX/._Both_Exp155_FC6ImageEvol_best_framed.png
- Figure2_reproduction.py
- __MACOSX/._Figure2_reproduction.py
- Figure2B_src_resp_Exp155_BigGAN_thread_evol.csv
- __MACOSX/._Figure2B_src_resp_Exp155_BigGAN_thread_evol.csv
- Figure2B_src_resp_Exp155_BigGAN_thread_natref.csv
- __MACOSX/._Figure2B_src_resp_Exp155_BigGAN_thread_natref.csv
- Figure2B_src_resp_Exp155_DeePSim_thread_evol.csv
- __MACOSX/._Figure2B_src_resp_Exp155_DeePSim_thread_evol.csv
- Figure2B_src_resp_Exp155_DeePSim_thread_natref.csv
- __MACOSX/._Figure2B_src_resp_Exp155_DeePSim_thread_natref.csv
- Figure2B_src_resp_Exp155.pkl
- __MACOSX/._Figure2B_src_resp_Exp155.pkl
- Figure2D_src_psth_Exp155_BigGAN_mean.csv
- __MACOSX/._Figure2D_src_psth_Exp155_BigGAN_mean.csv
- Figure2D_src_psth_Exp155_BigGAN_sem.csv
- __MACOSX/._Figure2D_src_psth_Exp155_BigGAN_sem.csv
- Figure2D_src_psth_Exp155_DeePSim_mean.csv
- __MACOSX/._Figure2D_src_psth_Exp155_DeePSim_mean.csv
- Figure2D_src_psth_Exp155_DeePSim_sem.csv
- __MACOSX/._Figure2D_src_psth_Exp155_DeePSim_sem.csv
- Figure2D_src_psth_Exp155_meta.txt
- __MACOSX/._Figure2D_src_psth_Exp155_meta.txt
- Figure2D_src_psth_Exp155.pkl
- __MACOSX/._Figure2D_src_psth_Exp155.pkl
