# Supplementary material for: Neuronal tuning aligns dynamically with object and texture manifolds across the visual hierarchy
Source: Nat Neurosci. 2026 Mar 10;29(4):864–75. doi: 10.1038/s41593-026-02207-1 (PMC13061647; doi:10.1038/s41593-026-02207-1)
Supplement: Supplementary file 3 — Response rate data in csv and pkl format to reproduce Fig. 2b. Original full-resolution images in png format for Fig. 2c. PSTH data in csv and pkl format for Fig. 2d. [file 41593_2026_2207_MOESM3_ESM.zip › Figure2B_src_resp_Exp155_BigGAN_thread_evol.csv]

resp	bsl	gen
273.23338254292804	127.44029049343533	1
206.45501910527548	88.79785834418402	1
322.24932949066164	44.642931344774034	1
171.66435941696167	207.83938212924534	1
197.32490723927816	119.09785149892171	1
217.03648303985597	44.39892946879069	1
267.885037428538	66.59839367336697	1
126.21057795206706	57.71500784556071	1
319.67228876113893	49.370478820800784	1
190.83730781555175	86.51487403445773	1
245.28111662546794	22.199464713202584	1
186.96415866851805	44.39892963833279	1
284.5878469530741	113.68588636186388	1
134.68825194040934	39.183378558688695	1
145.2844871966044	150.42470455169678	1
141.15321784973145	46.68191509246826	1
301.4479876454671	167.8684297773573	1
172.82945193608603	110.99732290903727	1
80.17124287287395	88.7486172358195	1
193.13534192403156	17.22791550954183	1
99.644420115153	66.5983932071262	1
234.60061513900757	22.4434663772583	1
167.807479763031	109.75299864874945	1
193.73226396560668	44.154927762349445	1
263.71228781382246	0.0	1
161.41912279129028	177.8397171444363	1
137.43000842412312	44.154927762349445	1
249.4054431215922	22.248707474602593	1
192.47999041875204	45.242830975850424	1
164.75135009129843	87.26028976440429	1
192.82374409357706	66.59839502970378	2
190.70581144968668	65.51049147711859	2
159.38964765548707	57.71500725216336	2
357.7396609179179	44.39892946879069	2
185.31672361373901	132.35288761986627	2
243.36083787282308	24.48245037926568	2
260.907285639445	109.55823838975695	2
209.5700731976827	44.39892946879069	2
253.0591221110026	44.39892946879069	2
226.50773839314778	66.64763609568278	2
138.78211442311604	21.955463049146864	2
147.01989468892415	66.54915137820774	2
209.1348078028361	67.19829307132296	2
159.90934529622396	49.61447993384467	2
146.26329692840577	35.515543132358125	2
119.11901343663534	27.171013916863334	2
176.46575124740602	22.248707474602593	2
190.54352496465046	44.34968662261963	2
262.5050355084737	71.56994274987115	2
91.74628652572632	133.9914463043213	2
209.04683522542317	40.271280712551544	2
234.98604154586792	22.199464713202584	2
184.10377174377442	3.126886961195204	2
239.25078774134317	88.79785876803928	2
139.78342654546103	102.60355065663656	2
146.76963729858397	88.79785866207547	3
302.82272762298584	139.7479471842448	3
216.87128535588582	43.555028131273055	3
272.42694436391196	19.754902860853406	3
277.2282066599528	103.74278922610813	3
262.32554918924967	86.5148721271091	3
260.8925131734212	80.69733051723904	3
191.73184997558593	50.46047310299343	3
267.1501725387573	138.11249124738904	3
233.09437678654987	22.199464713202584	3
110.71391119003296	105.97653198242188	3
230.44413365046182	13.316078419155545	3
214.60632296244304	0.0	3
320.7874130884806	75.48177998860677	3
243.49587021509805	22.199464713202584	3
340.08353051503497	56.8711065504286	3
106.5426574198405	66.59839333428278	3
232.27935135523478	89.59251749250623	3
163.8309681892395	143.4352217780219	3
223.72520395914714	22.199464713202584	3
259.40736272176105	22.15022195180257	3
143.8366775894165	24.48245037926568	3
83.7664958190918	44.44817218780518	3
240.85456654230754	110.15342292785644	3
276.9419504229228	111.8412236319648	3
227.7643454360962	85.5351634979248	4
179.80089063008626	22.4434663772583	4
206.70818987528483	22.199464713202584	4
279.5480554707845	153.11326630910239	4
389.22208618164063	176.01610900031196	4
240.4243393834432	66.54915112389459	4
266.7373255729675	88.79785842895508	4
110.77233805974325	88.60309946272108	4
123.87193244934082	110.99732282426622	4
197.15971024195352	100.42613576253255	4
239.3140341949463	89.69100301530626	4
273.5583390680949	73.19879514906141	4
212.8764603996277	97.0931452009413	4
226.18136709213258	44.39892896016439	4
238.96242042541505	65.75449299282498	4
202.49341229756672	88.79785724216038	4
252.87915301640828	66.59839418199327	4
93.26729681650798	114.94201130337186	4
273.05341176350913	87.95395709143745	4
210.89634158452353	146.10728704664442	4
194.61203364690144	49.37047863006592	4
166.76392742156983	22.199464713202584	4
231.1627293841044	44.20417050255669	4
183.15080137888592	26.765436045328777	4
193.208541431427	156.9758603837755	4
286.97001478830975	161.29782964918348	5
234.57106901168822	42.11594376034207	5
259.4805644798279	43.555027665032284	5
209.7317316691081	108.66509609222412	5
230.66421970367432	122.16369554731581	5
257.1419189008077	22.199464713202584	5
274.11160568237307	134.94091589185928	5
240.0073884010315	88.79785792032878	5
290.36791453679405	66.59839416080051	5
186.46072946548463	44.39892942640517	5
273.7235363960266	22.199464713202584	5
272.500012957255	110.15342155032688	5
213.0268844159444	66.54915137820774	5
243.73426776885987	43.60427089267307	5
223.36734298706054	40.48709252675374	5
215.87138884226482	28.014915211995444	5
231.5881399790446	44.642931090460884	5
175.68439378102622	131.29108170403376	5
344.8996982383728	40.859381188286676	5
186.47550267537434	83.5823083029853	5
212.44473721822104	79.865230178833	5
307.51770332336423	37.14439455668131	5
255.73891085942586	155.34700819651286	5
239.06932154337565	44.39892942640517	5
199.79518043518067	83.58230762481689	5
196.14362586975096	27.220256720648873	6
225.90006675084433	4.971549203660753	6
112.4739460627238	133.1967873679267	6
220.50806664148968	66.59839502970378	6
200.22690572738648	0.0	6
203.684649848938	142.12941627502443	6
299.4395990626017	87.70995542738173	6
324.60580534617105	44.4481717215644	6
232.84120527903238	44.39892862108019	6
257.680414091746	65.75449309878879	6
250.15570947011312	22.199464713202584	6
200.4653026262919	134.63587114546033	6
229.79922225952149	27.17101387447781	6
191.14044808069866	22.199464713202584	6
251.47566127141317	93.60283838907877	6
275.98637219111123	65.15930981106229	6
202.4601963551839	31.08285100724962	6
198.28894248962402	68.83213738335503	6
150.8824617767334	79.91447281307644	6
258.60079590479535	42.11594380272759	6
196.43049654006958	64.26616653866238	6
294.31324988683065	50.99933066897922	6
225.98803972880046	57.47100599077013	6
207.94648485183717	42.11594376034207	6
276.73663747151693	44.44817218780518	6
206.70819120407106	0.0	7
274.0794502766927	60.78294383154975	7
299.27581713994346	22.199464713202584	7
262.2223196347555	116.01811538272433	7
341.3822970199585	88.8471018685235	7
352.89828447977703	79.91447168986002	7
190.96189339319864	64.3154087278578	7
272.9654400253296	111.84122467041016	7
186.46072938283285	49.37047816382514	7
257.86051398595174	88.79785859849719	7
252.38899925231934	24.53169320424398	7
229.7844488779704	65.75449237823486	7
208.14122582117716	30.838849343193903	7
192.43567306518554	93.76940754784478	7
284.34931690216064	44.39892946879069	7
234.58584224065146	66.59839502970378	7
182.3154819170634	0.24400166405571833	7
265.90491798400876	190.91179445054797	7
199.7804077974955	22.199464713202584	7
240.9629642868042	79.07057147555881	7
322.26410270055135	79.91447116004096	7
145.5784004720052	64.31540868547228	7
269.55015869140624	49.37047863006592	7
191.64387650171915	22.199464713202584	7
221.26616434733072	144.47388140360513	7
248.1994332822164	44.39892942640517	8
241.8573744392395	27.415015686882867	8
232.17108390172322	170.63442539638942	8
323.04051265716555	46.9751597934299	8
258.0038718732198	67.39305263095432	8
244.41703838348388	49.12647690243191	8
254.62441482543946	66.35439200931125	8
186.47550207138062	0.0	8
209.62850149790447	74.6378786722819	8
239.82741674423218	66.59839452107748	8
206.70819117228191	44.39892942640517	8
216.09778816223144	220.99388474358452	8
313.6726161702474	129.06913973490398	8
246.41405515670778	66.59839413960775	8
200.40687681833904	63.90983000861274	8
238.44272141774496	83.87555190192329	8
249.07907158533732	51.65346389346652	8
260.92497067133587	92.92550635867649	8
206.64976278940836	62.73580061594645	8
276.91029198964435	110.9480806986491	8
250.9621464029948	88.55385587480333	8
186.14913131713868	22.199464713202584	8
237.43034503300984	5.020791965060764	8
236.83603089650472	54.97011930677626	8
189.4990430768331	135.47977407243516	8
241.57205258687338	105.18187266455756	9
252.4621996943156	74.63787951999241	9
243.60264003753662	155.34700968000624	9
182.7338494237264	110.94807908799913	9
279.7280251121521	31.08285100724962	9
175.64086879730223	17.22791550954183	9
221.76959117253622	22.199464713202584	9
247.15737913767498	91.08084381951227	9
261.2104264005025	44.39892942640517	9
239.68101479212444	88.74861511654323	9
206.38181992848715	105.04650183783637	9
290.54788380304973	43.79902979532878	9
289.5950450261434	93.81864986419677	9
141.68923560460408	45.242830679151744	9
319.8522580846151	68.88138065338134	9
264.35502524058023	124.9133007897271	9
208.63138017654418	173.27830153571236	9
296.03971910476685	88.99261864556206	9
239.24787508646648	91.32484686109754	9
201.30141855239867	57.4710057788425	9
248.08548935572307	93.4761638853285	9
334.10708980560304	24.48245037926568	9
259.613607006073	102.65279333326552	9
226.43453790664674	22.199464713202584	9
198.8422105852763	128.1759975221422	9
240.42915785471598	99.72022870381673	10
268.88215983072917	124.31340062883166	10
224.88464489618937	142.00112834506564	10
198.29525848388673	52.74345876905653	10
284.86331403096517	46.33073348999024	10
249.83716925303142	17.471917173597546	10
225.1230431874593	40.27128111521403	10
281.3846865590413	141.98168796963162	10
263.7137856165568	22.199464713202584	10
239.754215965271	44.39892942640517	10
237.07442805608113	68.03747855292426	10
294.8618320210775	47.28181521097819	10
215.7798751449585	44.39892942640517	10
195.6971282641093	66.64763690100776	10
303.8787977218628	111.24132573869494	10
253.86569109598796	111.8412249247233	10
303.50762355804443	66.30514992607965	10
199.78040879567465	61.432085545857746	10
303.7607936477661	155.15225177341037	10
297.02775445938113	88.55385557810466	10
174.42088780721028	93.7201655069987	10
227.35783116022745	57.6657650841607	10
292.9597299702962	40.27128151787652	10
337.4163914934794	9.727287695142959	10
228.23760007222492	119.88071002960206	10
282.12509804407756	42.95984482235379	11
179.83043469111124	110.99732471042209	11
245.15744863510133	48.79876925150553	11
285.13479663848875	2.2829856660630967	11
230.41458874384563	66.35439247555203	11
206.45501997629802	66.35439272986518	11
321.02730676651004	0.0	11
179.4423636118571	114.8599166446262	11
275.55677138646445	44.39892942640517	11
246.3845106124878	22.199464713202584	11
212.3082904370626	61.57760217454698	11
223.94949186960855	43.555028131273055	11
276.956722946167	31.132093493143717	11
207.62857175827025	86.75887495676676	11
205.64845137914023	86.46563031938341	11
166.4080117670695	44.39892938401964	11
245.0294923909505	44.39892942640517	11
203.2836629931132	0.0	11
263.72855763117474	83.82630964914958	11
207.2615899213155	27.415015686882867	11
220.35424071629842	27.171013916863334	11
255.05401568730673	66.30514996846517	11
159.0780486615499	44.39892896016439	11
280.1449765586853	44.34968666500515	11
173.24379760106405	86.51487327151828	11
280.1449780718485	44.39892862108019	12
232.3362816619873	132.54764584435358	12
241.17248178482055	66.598394563463	12
281.1310336049398	43.8482726626926	12
256.8718515968323	88.79785825941298	12
249.7476957066854	28.258917066786026	12
284.88162548065185	0.0	12
346.07324810028075	0.0	12
248.4673741912842	44.39892896016439	12
253.5802354812622	48.5265770594279	12
271.07329349517823	68.88137906392416	12
253.0738961537679	27.171013916863334	12
186.6554722150167	89.09110240936279	12
300.3044661839803	22.199464713202584	12
264.66371185938516	22.199464713202584	12
323.63756567637125	53.2823157204522	12
259.000364634196	75.48177996741401	12
285.70296951929726	86.7588737487793	12
295.94266039530436	44.998829163445365	12
212.50316448847454	133.19678713480633	12
242.36080390930175	81.35355656941732	12
258.22749652226764	65.80373513963488	12
192.8821706008911	97.68124578264025	12
266.70517163594565	48.310766516791446	12
266.6467436027527	66.54915091196696	12
255.07170118967693	76.5414922926161	13
229.0110970624288	47.08749296400282	13
252.99715461095175	202.02892430623373	13
258.97563926060997	67.0863970014784	13
262.55500633239745	22.492709138658313	13
275.3273137919108	66.79315299987793	13
243.0493723678589	21.955463049146864	13
256.65326383590696	91.13008681403267	13
294.70436531066895	67.19829341040717	13
193.94191063563028	45.242830721537274	13
164.75134974797567	88.69937239752875	13
213.68594453175862	142.08017376793757	13
233.09437784194947	44.39892942640517	13
108.04889487584433	88.797857454088	13
280.3249489847819	65.75449318355984	13
206.70818978627523	44.39893031650119	13
218.5948322614034	142.12941652933756	13
264.4134547487895	64.12064882914225	13
333.1671175320943	33.41507945590549	13
248.39417668660482	110.99732517666287	13
247.96381807963053	69.72528148227268	13
186.90722741444907	44.642931090460884	13
322.92378790537515	44.44817218780518	13
274.11173805236814	109.90942043728299	13
282.27503903706867	0.0	13
214.51835045496622	75.48178007337782	14
247.84709241867066	94.81015968322754	14
303.2558673540751	155.39625271691216	14
266.57354339599607	31.08285100724962	14
266.82529745737713	24.482450824313695	14
257.0687163480123	22.199464713202584	14
323.22061330159505	4.971549203660753	14
249.25904207865398	43.555028131273055	14
299.93116703033445	49.37047816382514	14
206.52822163263957	66.59839435153538	14
196.37206793467203	31.08285100724962	14
305.4322285079956	85.97392514546712	14
205.03675446192423	66.59839333428278	14
222.99665246327717	132.35288579728868	14
232.25826304753622	24.48245037926568	14
254.98081462860108	54.419461483425565	14
267.0784701347351	66.59839367336697	14
179.81566308339436	44.69217423333062	14
269.50508757273354	66.59839390648736	14
242.67240329742432	66.59839411841499	14
153.17630546569825	155.10300945705836	14
218.1368311627706	64.26616649627685	14
266.82529876708986	66.59839390648736	14
271.02345461527506	75.48178051842584	14
225.03104550043741	66.54915070003933	14
286.8780185508728	66.35439336564806	15
267.24075262705486	36.35944442749023	15
281.0430606333415	44.44817225138346	15
213.12963171005248	37.79852879842122	15
312.7445076560974	0.0	15
237.07442817052205	68.88137929704455	15
194.30889236450196	164.14635971917048	15
162.50116103490194	39.42738022274441	15
320.28398326238	41.954367319742836	15
219.14455890655518	114.36821200052897	15
289.68301818211876	22.199464713202584	15
293.83949841181436	22.199464713202584	15
308.7644557698568	31.08285100724962	15
277.1366928100586	23.04336600833469	15
181.78101059595744	22.199464713202584	15
294.2563210169474	127.38133689032661	15
212.86168876012167	4.971549203660753	15
173.21425097147625	153.06402498881022	15
304.84637212117514	80.45332929823134	15
199.97515092849733	22.199464713202584	15
233.0796060180664	66.59839367336697	15
171.6643591117859	22.199464713202584	15
206.38182025909424	44.34968666500515	15
263.7137851969401	44.49741494920519	15
235.75939314524334	66.59839409722223	15
294.7297198994954	113.03630701700847	16
257.3218890062968	130.3139020707872	16
329.8789066696167	46.43791340721978	16
262.3839767456055	154.84559461805554	16
183.34567635854086	44.69217385186089	16
199.7804080136617	44.20417050255669	16
198.19743043899535	66.59839333428278	16
249.0790712928772	88.79785912831625	16
212.61988835016885	44.15492735968696	16
206.45502014160155	39.72062464820014	16
246.17565837224325	88.7978588740031	16
262.3107781728109	132.35288761986627	16
207.5133434232076	91.08084422217475	16
291.03436675389605	40.08151433732775	16
245.60748736699423	94.6133086098565	16
251.645674978892	24.48245037926568	16
265.8886489168803	0.0	16
224.4544185002645	86.51487267812094	16
261.2983995310465	53.28231661054823	16
230.3224602063497	47.57505912780762	16
251.2702048810323	66.59839498731824	16
211.55019458770752	108.71433734893799	16
258.242270043691	47.08749300638835	16
199.79518162409465	124.31340031094021	16
206.3818199412028	22.248707474602593	16
234.95282463709512	88.79785813225641	17
191.65864805221557	132.4021300845676	17
268.92647812525433	92.38664925893148	17
270.8918249766032	8.883386294047037	17
219.3282012939453	22.4434663772583	17
206.45501935958862	149.5808014763726	17
200.50962063471476	38.04253073798286	17
205.23149801890057	193.64960221184626	17
239.2155903752645	62.6373136944241	17
269.36173072179156	4.971549203660753	17
253.26863835652668	66.5983943939209	17
272.368517258962	27.171013916863334	17
241.59789206822714	110.75332281324599	17
209.7501748975118	66.59839363098145	17
220.63956548690797	22.199464713202584	17
223.9311788368225	43.80374611748589	17
274.574423828125	88.79785815344917	17
336.9867901738485	75.72578235202366	17
266.40834683736165	91.13008719550238	17
218.15173676172893	33.23255782657199	17
234.43944128672283	41.661123275756836	17
223.5895527267456	88.60309935675727	17
274.55965010325116	24.238448715209962	17
226.4197647666931	108.30875886281332	17
225.6427416928609	57.6657650841607	17
293.52449915568036	71.56994359758166	18
259.73373584111533	79.91447349124485	18
220.44482126235962	102.1631792916192	18
254.5801333173116	88.79785864088271	18
246.41405578613282	22.4434663772583	18
270.0704842503865	87.95395781199137	18
284.9463701248169	124.36264326307509	18
244.54083673477172	61.62684413062202	18
220.96302229563395	43.555028131273055	18
235.49144939422607	0.0	18
279.0135825284322	62.714746962653265	18
253.25386528650918	95.39826018015543	18
300.60129035949706	91.08084443410237	18
273.7967363357544	31.03360824584961	18
233.34754823684693	0.0	18
314.2211976242065	46.73115711212158	18
301.4226314671834	63.715508948432074	18
273.7220383834839	88.99261656867134	18
173.1705965232849	88.79785859849719	18
335.24215527852374	88.79785946740044	18
280.5044341659546	93.81865028805203	18
293.0329307937622	22.199464713202584	18
215.77987558364867	66.59839367336697	18
251.50922874450683	68.88137929704455	18
184.98403778711955	97.9252462387085	18
326.04941100438435	106.86967487335205	19
179.54772017796833	151.4351710849338	19
197.36502122243246	22.199464713202584	19
230.19096433639527	73.19879497951932	19
222.384958597819	88.60310035281711	19
232.84120552698772	44.39892942640517	19
193.12056791305542	0.0	19
219.8478995513916	44.39892938401964	19
220.7682803853353	86.5641156938341	19
208.88163930892944	57.715007379319935	19
262.45717851003013	74.04269629584418	19
229.02635400772095	22.199464713202584	19
262.73143694559735	189.22870919969347	19
213.35325717290243	49.614480294121634	19
259.0488393274943	20.160480711195206	19
266.96174594879153	22.199464713202584	19
199.78040712356568	62.82192819383409	19
259.8069345792135	27.220256741841634	19
225.24621466954548	66.4036347495185	19
237.51942749659221	66.35439179738363	19
256.9955176671346	0.049242761400010854	19
213.11485904693603	53.282315254211426	19
235.31289435704548	17.22791550954183	19
249.0790719540914	22.248707474602593	19
253.05912185668944	23.04336600833469	19
283.4549056053162	22.199464713202584	20
262.7286600112915	102.65279452006023	20
241.78430703481038	31.082850880093044	20
299.5127999941508	88.79785825941298	20
189.78543078104656	8.883386294047037	20
242.86573015213014	133.1967869652642	20
243.2110284614563	22.199464713202584	20
272.2953185908	154.55234930250379	20
239.69578818003336	64.26616653866238	20
216.09147357940674	128.51848208109539	20
369.7648745918274	77.11562362247044	20
232.66265212376913	86.70963172912597	20
239.72467102686565	0.0	20
239.9153890991211	31.08285100724962	20
271.6688486480713	98.18104714287652	20
255.8604527537028	91.08084424336751	20
238.72817693074543	130.26422295040555	20
195.7271553484599	83.58230724334717	20
178.39739791234334	36.054400422838	20
175.55289614359538	22.199464713202584	20
306.33783747990924	22.199464713202584	20
245.6559596570333	22.199464713202584	20
273.7530820973714	135.47977356380886	20
207.12514381408693	93.52540507846409	20
292.0800927734375	44.34968666500515	20
252.373600730896	44.64293062422011	21
263.8170145289103	43.55974455939399	21
251.91511640548705	88.55385761260986	21
249.25904008865356	172.83997785780164	21
276.73032155990603	44.39892942640517	21
298.20130493799843	150.42470332251654	21
225.62796941757202	66.59839424557155	21
176.16198332468667	75.48177996741401	21
218.80584642410278	64.15383211771648	21
257.768387037913	61.62684542338054	21
274.61807828267416	151.268603515625	21
274.3001643689473	88.79785957336426	21
225.21101476669313	120.97070367601182	21
195.89187009811403	0.0	21
276.88445466359457	58.30310796101888	21
288.54945134480795	0.8439012951321072	21
268.3884671910604	79.0705720477634	21
304.46094485600787	66.59839409722223	21
308.5289695485433	24.48245037926568	21
278.19224230448407	130.9138007905748	21
223.93118008295696	64.31540800730387	21
294.3779938634237	28.014915211995444	21
199.63400645573935	133.19678887261284	21
298.5429339472453	89.04186081356472	21
187.2335983467102	120.4806086646186	21
319.4191178067525	66.64763734605577	22
284.8196586418152	159.82894571092393	22
235.74462126413982	22.199464713202584	22
239.7542160097758	88.79785910712349	22
222.61968498865764	145.07378186119928	22
253.07389596939086	154.7963519414266	22
185.79060642878216	44.39892942640517	22
226.36133808771768	129.04094899495442	22
242.1512889989217	82.9824083328247	22
227.9260029919942	0.0	22
291.4682656987508	22.199464713202584	22
198.66224198023477	26.111301994323732	22
348.20331007639567	130.62055784861246	22
281.946542708079	44.39892896016439	22
214.06769839604695	64.26616641150581	22
273.03864016850787	44.39893031650119	22
225.80806945164997	175.26348811255562	22
319.76026207606	22.19946484035916	22
338.3973239517212	72.36460200415718	22
234.51264113108317	44.44817191229926	22
255.32345690409343	103.33721008300782	22
267.8350667190552	27.171013916863334	22
214.09366821924846	87.35877537197537	22
272.01198726654053	8.098436228434245	22
253.31229285558064	22.4434663772583	22
283.3817052968343	187.32300290001763	23
327.13869587580365	56.275923283894855	23
273.66510810216266	42.11594376034207	23
198.4401624806722	49.37047863006592	23
246.81473742167154	153.55202708774144	23
279.190013961792	22.4434663772583	23
262.0465421040853	75.78682496812608	23
188.9021197128296	46.68191462622748	23
249.83716854731242	31.08285100724962	23
256.43857958475746	99.88019409179688	23
223.0994001833598	79.8652293311225	23
271.54717480341594	24.531692907545303	23
205.57525029500326	0.0	23
296.02431840260823	70.72604124281142	23
257.06871875127155	46.68191513485379	23
270.9831948598226	62.68655726114909	23
184.9692651939392	108.61585244072808	23
259.82170731862385	35.515543132358125	23
346.34330235799155	66.84239529503716	23
183.48411510467528	68.83213672637939	23
161.07443967819214	61.62684446970622	23
277.7331318219503	61.62684493594699	23
319.85225874582926	35.51554334428575	23
324.9138639386495	90.88608506520589	23
262.53810967763263	28.014915402730306	23
