# Supplementary material for: Neuronal tuning aligns dynamically with object and texture manifolds across the visual hierarchy
Source: Nat Neurosci. 2026 Mar 10;29(4):864–75. doi: 10.1038/s41593-026-02207-1 (PMC13061647; doi:10.1038/s41593-026-02207-1)
Supplement: Supplementary file 3 — Response rate data in csv and pkl format to reproduce Fig. 2b. Original full-resolution images in png format for Fig. 2c. PSTH data in csv and pkl format for Fig. 2d. [file 41593_2026_2207_MOESM3_ESM.zip › Figure2B_src_resp_Exp155_BigGAN_thread_natref.csv]

resp	bsl	gen
227.16790696461996	111.09580809275309	1
133.19678776423137	0.8439012951321072	1
139.17173224131267	106.02577296362983	1
176.32718002319336	27.171013916863334	1
158.26794002532958	87.9539571126302	1
212.24999303817748	27.171013916863334	1
263.71378551483156	110.99732326931424	1
160.64271331151326	87.95395730336507	1
227.1046601486206	68.88137900034586	1
52.52061903635661	49.419721603393555	1
173.9286923090617	46.68191462622748	2
111.47263477961222	42.1159439722697	2
251.58242889404298	42.11594329410129	2
80.17124272664388	66.59839458465576	2
184.12066895802815	96.72972632514106	2
214.60632333755493	86.51487272050646	2
212.44473702748616	87.3587733162774	2
193.10579590479531	19.916479047139486	2
197.6188205273946	66.59839409722223	2
251.328632329305	111.79198082817925	2
265.3352497037252	140.451322555542	3
125.28388072967529	22.4434663772583	3
139.8566269048055	66.5983950720893	3
265.67913345336916	44.39892942640517	3
173.39422046025595	7.303777652316623	3
204.3518604787191	87.70995593600803	3
295.0193674023946	57.715007887946236	3
115.88228528340657	22.248707474602593	3
47.230571072896325	66.64763656192356	3
139.58868378957112	66.35439222123888	3
251.09377458572388	43.31102646721734	4
232.39470877965292	110.99732339647082	4
126.52217562993367	22.15022195180257	4
87.26280775070191	24.48245037926568	4
125.04548384348551	113.28030927446153	4
161.36976782480875	19.916479047139486	4
132.92884488423667	66.5983947330051	4
193.40328440348307	178.00129341549342	4
167.89899265289307	81.33676528930664	4
134.50828196843466	98.52514684465197	4
115.6291153717041	46.68191462622748	5
252.37422704060873	0.0	5
148.04101659138996	22.248707474602593	5
204.51705708821615	19.916479047139486	5
176.89747672398886	57.76425054338243	5
238.8161511039734	44.39892896016439	5
153.088332862854	23.04336600833469	5
246.4140559387207	44.39892942640517	5
126.79011833190918	66.59839435153538	5
76.0147624206543	88.79785842895508	5
168.22293383280436	22.4434663772583	6
106.79582734425863	23.043366453382703	6
115.9407131576538	45.24283021291097	6
215.47118925730388	44.39892896016439	6
153.10310477574666	61.626845826043024	6
200.4068774541219	46.68191509246826	6
151.68484045028686	51.653464253743486	6
253.14709604263305	97.68124561309814	6
54.036811148325604	105.67148568895128	6
129.1287635866801	44.34968666500515	6
226.41976568222046	19.916479047139486	7
173.6755217552185	102.11393706003825	7
210.17977598190308	31.326852883232963	7
97.30577552159627	61.62684446970622	7
246.34085572560627	79.91447247399225	7
175.74763867060344	78.82656932406955	7
199.30652507781983	91.48642279307047	7
115.72062798182169	57.47100618150499	7
168.00222224553426	0.0	7
191.37593333562216	67.19829387664795	7
213.711781317393	88.74861528608534	8
239.8358740234375	106.8086336771647	8
104.14558424631754	81.29723057217068	8
154.52136934916177	152.92821771833633	8
106.231059106191	17.22791550954183	8
179.47451963424683	23.04336600833469	8
105.87253426233927	42.71112683614095	8
258.29224048614503	44.39892942640517	8
284.53787502924604	22.199464310540094	8
125.85205226898194	66.59839367336697	8
92.99935399373372	93.7694082683987	9
244.92259042104087	71.56994342803955	9
205.19841208140056	22.492709138658313	9
214.2884091949463	154.50310821533202	9
123.8571594874064	0.049242761400010854	9
159.83614493052164	44.39892942640517	9
113.21726912180583	44.39892938401964	9
79.91807278951009	87.90471541086832	9
268.89693331400554	22.199464713202584	9
155.3174687385559	141.5413156721327	9
79.91807277043661	47.08749296400282	10
269.18163010915123	41.71036588880751	10
111.39880638758342	91.13008766174316	10
173.71768007914224	33.60983863406711	10
244.1075653966268	101.31927977667914	10
159.80659920374552	35.466299841139055	10
159.85091773986815	144.22988200717504	10
209.64327360788982	0.049242761400010854	10
146.50169212341308	66.59839435153538	10
187.41356747309368	36.982818052503795	10
193.1353416188558	22.199464713202584	11
128.7133080037435	113.280307536655	11
166.6276128768921	74.88188179863823	11
239.50104541778563	44.154927762349445	11
166.48121165593466	108.66509407891168	11
250.8975345993042	132.1088835398356	11
105.08073815027873	55.43202253977458	11
171.82601530710855	104.80250036451551	11
108.04889458974202	44.34968666500515	11
151.84649871190388	23.04336600833469	11
207.87328430811564	65.70525048573812	12
87.63765143712362	208.38371115790474	12
201.37864171981812	72.79321632385253	12
139.85662726720173	79.6704705344306	12
180.55898589452107	36.05440021091037	12
230.2914196395874	44.448171785142684	12
220.45959473927815	96.29639487796359	12
88.06937695821127	64.31540766821968	12
133.19678757985432	86.51487356821696	12
210.05873028437296	87.16401598188612	12
121.19214440663656	35.466299841139055	13
224.86987292607625	89.59251692030165	13
180.62223248799643	79.91447281307644	13
165.07772048314413	22.199464713202584	13
256.32689372380577	87.0516823662652	13
106.5574296315511	220.9349328358968	13
177.9824274889628	24.482450400458443	13
179.83043551127116	52.69421535068088	13
80.70986912409465	43.555028131273055	13
139.156958471934	22.199464713202584	13
123.18703704833985	39.47662270863851	14
151.2200302696228	102.89679533640543	14
262.3987500317891	22.4434663772583	14
142.77481326421102	49.61448050604926	14
251.84191663742067	88.74861503177219	14
114.02383865992228	9.727287589179145	14
126.52217542648316	24.88802825080024	14
156.36456002553305	46.68191509246826	14
140.956976591746	88.79785845014784	14
240.43911103566487	25.326351674397788	14
201.22190245946248	65.70525048573812	15
157.42429845809937	66.84239544338651	15
126.79011903762817	27.171013514200848	15
165.81108798980713	26.927012252807618	15
186.71389987309774	22.15022195180257	15
66.59839447657268	58.55890827178955	15
159.82137213389078	48.310766516791446	15
188.9704041671753	35.564785893758135	15
88.14257757822672	31.08285100724962	15
157.17112975438437	128.22523894839816	15
223.6963212712606	110.99732263353135	16
127.72527172724406	66.84239533742269	16
194.2356910832723	150.96355927785237	16
166.5107577196757	93.7694075902303	16
221.19248008092245	40.015479787190756	16
101.21262585957845	66.64763685862223	16
106.5574308013916	88.79785861968995	16
219.75992492039998	44.39892942640517	16
177.1506464767456	22.199464713202584	16
126.84854647954305	75.23777802785237	16
217.86777811686198	90.42671127319336	17
113.14406834284465	64.31540843115913	17
261.96702573140465	44.39893031650119	17
147.32303497314453	44.642931090460884	17
182.2275078201294	66.59839502970378	17
141.274890944163	31.08285100724962	17
81.40953748703004	23.04336600833469	17
119.86233622233073	66.59839452107748	17
193.33008388519286	26.327112219068738	17
146.6964359029134	36.05440021091037	17
195.1154616610209	83.82630998823377	18
183.36398818969727	22.199464713202584	18
198.36845900217693	0.049242761400010854	18
105.85776222229003	22.199464713202584	18
159.0780492591858	83.82630945841471	18
206.52822091420492	44.154927762349445	18
125.34862400054932	87.95395704905192	18
132.00846322377524	150.4247035768297	18
99.95601826985677	114.66515901353624	18
140.4830953725179	124.31340259975858	18
139.8418540128072	66.40363521575928	19
113.21726957321167	66.5983933766683	19
126.53694811503092	44.39892862108019	19
162.75433185577393	49.85848227606879	19
122.05346959431967	67.44229543473986	19
114.51386068979899	91.03160141838922	19
232.49745363871256	87.11477211846245	19
148.26110202153524	44.154927762349445	19
141.60126202265423	71.56994372473822	19
99.9123633893331	33.23255746629503	19
170.5640083440145	22.199464713202584	20
247.7290907096863	67.44229568905301	20
73.58460435231527	71.32594163682725	20
222.6196835009257	39.42738022274441	20
171.41056089401246	88.79785838656956	20
285.56652163187664	89.59251730177138	20
119.17744143168132	22.199464713202584	20
123.87193180720011	88.00319957733154	20
216.5127600733439	53.28231531778972	20
106.4842297299703	89.09110173119439	20
130.48180123011272	27.171013916863334	21
185.37515228907267	55.80930307176378	21
147.4220739555359	69.07613913218181	21
97.21780178705852	8.883386294047037	21
166.495983988444	66.54915137820774	21
110.78711093902588	111.04656573401557	21
179.83043551762898	44.39892938401964	21
215.54147891998292	102.35793851216634	21
92.98458093643188	22.199464713202584	21
155.91452180226645	44.642931090460884	21
198.6948304303487	66.35439258151584	22
113.21727013905843	130.069900809394	22
145.84634311676027	71.03108626471625	22
106.63063029607137	54.12621722751194	22
215.61821838378907	93.23055017259387	22
206.96135978698732	49.370478587680395	22
211.926534837087	0.0	22
272.727041759491	91.0808436287774	22
113.20249672571818	62.73580076429579	22
119.87710878372192	0.0	22
165.81108865737914	44.39892896016439	23
228.34295647939047	190.01865028805202	23
155.7681204732259	155.59101113213433	23
93.22297873179117	36.16468512217204	23
193.62549518585206	66.5983932071262	23
166.69072674433392	61.870846070183646	23
172.9758527946472	22.199464713202584	23
200.21213303883872	72.16984318627252	23
99.89759113947551	66.35439285702175	23
207.71162755330403	79.11981434292264	23
