# Supplementary material for: Neuronal tuning aligns dynamically with object and texture manifolds across the visual hierarchy
Source: Nat Neurosci. 2026 Mar 10;29(4):864–75. doi: 10.1038/s41593-026-02207-1 (PMC13061647; doi:10.1038/s41593-026-02207-1)
Supplement: Supplementary file 3 — Response rate data in csv and pkl format to reproduce Fig. 2b. Original full-resolution images in png format for Fig. 2c. PSTH data in csv and pkl format for Fig. 2d. [file 41593_2026_2207_MOESM3_ESM.zip › Figure2B_src_resp_Exp155_DeePSim_thread_evol.csv]

resp	bsl	gen
215.7798758761088	66.79315342373319	1
199.46881018320718	56.87110676235623	1
104.13081223805746	13.904178386264377	1
101.38905525843302	61.33360129462348	1
195.11546093622843	49.61448050604926	1
126.595375512441	104.04263640509711	1
159.8361443201701	22.199464713202584	1
153.1763055674235	116.01811495886909	1
158.43265338897706	33.23255782657199	1
120.38203479131063	97.43724310133192	1
146.5016930071513	108.7143380271064	1
99.88281826019288	69.28695742289226	1
113.23204285303751	35.515543132358125	1
127.0432896677653	49.370478841993545	1
64.86853114446004	162.8968785179986	1
155.8413220278422	44.69217410617404	1
105.87253485997518	24.238448482089574	1
153.77322779337564	65.15931015014648	1
103.20751901626586	67.39305356343587	1
113.77066843032837	107.06443288591173	1
153.24950627009073	0.0	1
139.92982774734497	23.04336600833469	1
178.99432137171428	88.79785813225641	1
159.00484788894653	19.916479047139486	1
91.74628621419271	87.95395696428088	1
52.95234413146973	22.248707474602593	1
105.31913489659627	27.171013916863334	1
115.37948495229085	22.004705789354112	1
108.04889513015748	127.18657830556234	1
200.22690685272218	105.97653075324165	1
215.86847668965657	33.609838273790146	2
127.29504407246908	69.72528025309245	2
117.21209299087525	22.199464713202584	2
147.7547602526347	67.19829330444335	2
117.64381806691487	66.59839409722223	2
145.02500111897785	88.55385625627306	2
126.53694868723551	66.5983932071262	2
154.65299713770548	19.916479047139486	2
167.07261333465576	0.0	2
160.267870165507	56.65529568990072	2
149.16670943578083	43.20384644402398	2
92.62605635960897	73.19879455566407	2
255.23548265457154	23.04336600833469	2
120.95162111918131	66.5983943939209	2
192.10819169362387	44.39893031650119	2
141.48021628061932	49.37047863006592	2
139.11330426534016	35.515543132358125	2
119.11901277542114	44.39892942640517	2
186.47550207138062	88.74861575232612	2
113.47044029871623	44.34968666500515	2
140.3615522066752	68.63737767537435	2
139.76865367889405	22.199464713202584	2
248.5762705230713	22.248707474602593	2
109.00236153920491	20.61985573238797	2
146.11428707758586	135.23577177259656	2
59.68538382848104	128.22523909674752	2
196.30882246017455	44.39892942640517	2
193.06214135487875	82.93316521114774	2
228.61089933395385	8.883386294047037	2
73.25823357264201	186.42986017862955	2
104.57731006622315	132.95278742048475	2
141.64200485229492	177.4972309536404	2
139.15695783615112	42.11594376034207	2
122.54212500254313	42.3599451912774	2
46.61887583414713	31.08285100724962	2
166.76392713546753	66.59839430914985	2
158.27147922515869	45.242830721537274	2
86.65111300786336	52.4384144253201	2
125.85205269495646	88.7978579627143	2
92.98458117167155	22.199464713202584	2
211.1768957519531	44.349686198764374	3
179.830435962677	106.84148468441434	3
137.30479523976643	85.26330273946127	3
265.23479684193927	92.08632142808702	3
224.34615165074666	24.48245037926568	3
154.5460964457194	24.48245037926568	3
141.03017784118651	20.160480711195206	3
135.8765760485331	132.25440260569255	3
149.18148201624552	89.0418602625529	3
153.17630526860555	22.199464713202584	3
148.00793078104655	44.4481725692749	3
199.79518135706584	22.199464713202584	3
151.41689808527627	17.22791550954183	3
173.08262200037638	22.199464713202584	3
173.0678500175476	106.86967567867703	3
148.33492931365967	66.54915159013537	3
114.70873450597128	44.39892946879069	3
200.88075830459596	23.28736767239041	3
196.8037935256958	66.35439200931125	3
267.3316396077474	134.39187054104275	3
159.82137212117513	110.94808067745633	3
182.02510920206706	139.65666467878555	3
166.00441565831503	147.35676731533474	3
277.301406917572	133.14754428863526	3
99.89759051640829	145.4039111243354	3
179.3270071220398	0.0	3
212.429963722229	41.51604442596435	3
231.994509862264	66.8423961851332	3
185.05723852793375	148.14171721140545	3
166.4959844779968	66.59839367336697	3
106.48422899246216	2.2829856660630967	3
152.6699651145935	22.199464713202584	3
137.9981799697876	67.49153842926026	3
171.9475588989258	5.459552404615614	3
160.39800103505453	70.51023163265653	3
159.85091782251993	45.43758970896403	3
99.57121997833252	42.11594376034207	3
147.00661952336628	77.76476650238037	3
156.16981640497843	45.242830721537274	3
209.12003671010336	36.05440016852485	3
177.82076911290486	134.04068887498644	4
162.66233460744223	52.19441235860189	4
113.21726902008056	75.53102245330811	4
228.5961261240641	24.48245037926568	4
267.060784034729	66.5983950720893	4
154.8941836675008	123.46950223710802	4
204.47489983240763	112.19240593380398	4
166.48121114730836	124.8522587246365	4
205.77012371699016	65.75449284447564	4
170.5640085220337	60.78294383154975	4
170.4760337893168	39.42738022274441	4
244.93736386617024	63.47150739034017	4
151.61164112091063	2.2829856660630967	4
185.15554957707724	134.08993182712132	4
179.7424617322286	50.21437945895725	4
145.83157028834026	21.955463049146864	4
237.74305299123128	146.20782129499648	4
179.81566321690877	133.1475459628635	4
178.25099735895793	110.94808050791423	4
171.73756017049155	31.08285100724962	4
138.90378796895345	110.15342155032688	4
181.64889815648397	44.39893031650119	4
205.78489680608115	0.0	4
206.2018486658732	46.68191509246826	4
177.13587385177613	43.555028131273055	4
157.09792901357014	87.90471430884467	4
200.9687319946289	167.86842918395996	4
218.85140546162924	0.0	4
179.8156626256307	41.27204276190864	4
182.48067937215168	64.31540847354465	4
45.93398005803426	88.79785997602674	4
160.0161151631673	115.9688732571072	4
101.89248337427775	164.22878290812176	4
248.72117483139039	146.51286504533556	4
79.99127312342326	53.2823157204522	4
226.86626315434773	144.41240306430393	4
223.7195513534546	110.99732352362739	4
134.00335653305055	44.642931090460884	4
193.8202373186747	125.94225345187716	4
163.8457410621643	23.04336600833469	4
250.35045195261637	2.3322284274631078	5
197.2622769165039	128.225237803989	5
79.9180731455485	22.15022195180257	5
179.83043612798056	75.48177950117324	5
171.48438833236693	27.220256699456108	5
217.58356480916342	33.23255782657199	5
153.17630619049072	110.75332033369276	5
243.4311272939046	67.19829372829861	5
199.11028583526613	44.34968585968018	5
169.82068476994831	110.94808055029975	5
215.7798750114441	0.049242761400010854	5
179.48929191589355	44.39892862108019	5
213.1000860150655	19.916479047139486	5
175.06424039840698	44.39892942640517	5
257.5721470959981	124.31340124342177	5
201.01870131174724	68.881380059984	5
269.67028489430743	0.0	5
185.80537918726603	13.560079680548775	5
107.7225239944458	0.8439012951321072	5
149.181482518514	74.94292327033149	5
153.17630559285482	44.39892942640517	5
231.67611213684083	130.45898147159153	5
139.78342589696248	0.0	5
233.09437733332317	59.34385956658257	5
140.46832218170167	22.199464713202584	5
205.8107359568278	66.5983949025472	5
161.56309565226238	139.55318701002332	5
151.75804119110109	22.199464713202584	5
199.6335242652893	88.847101465861	5
249.31746973673503	110.34818159739176	5
154.50611388524374	45.29207373725043	5
192.77681628545125	50.999330054389105	5
158.34468054453532	91.08084490034315	5
266.46677344004314	0.0	5
202.13382609685263	44.39892862108019	5
159.0780490811666	44.39892896016439	5
152.41820943196615	88.74861484103732	5
124.957510693868	0.0	5
111.74057720184327	57.71500820583768	5
159.5829748280843	90.83684255811903	5
148.2581887880961	13.316078419155545	6
178.32419751485187	42.1159439722697	6
245.35431752522786	22.199464713202584	6
153.44424824396768	133.1475451787313	6
224.63438714345295	66.59839367336697	6
220.4595944150289	44.39892942640517	6
127.22184453964233	88.74861562516955	6
178.324198735555	88.7978576236301	6
135.10370779037476	153.70844951205783	6
199.52723846435546	88.79785855611165	6
225.3500715001424	67.44229581620958	6
150.59926376342773	42.81932044559055	6
139.79819903055827	65.75449284447564	6
274.54338110605875	44.39892942640517	6
91.32087726593018	62.5199892255995	6
186.90722735087076	110.99732235802544	6
139.78342657089235	61.62684497833252	6
175.154255250295	44.39892942640517	6
152.9963366953532	142.03093047671848	6
291.5851201438904	80.50257186889648	6
264.6489380009969	0.0	6
146.44326519648234	22.248707474602593	6
184.4221806335449	0.049242761400010854	6
238.5806658490499	232.4904921213786	6
281.5317151896159	133.2460290484958	6
257.06871925354005	68.93062205844456	6
197.61881922403973	46.68191509246826	6
219.70149832407634	22.199464713202584	6
250.40887931187947	44.44817191229926	6
179.62092056910197	44.39892942640517	6
202.0453689066569	42.1651860555013	6
245.93726041793823	128.7640958574083	6
193.06214096069337	22.248707474602593	6
235.0175666618347	66.59839502970378	6
186.22233160018922	69.12538153330485	6
224.95784741083781	79.91447270711264	6
146.27806866963704	87.90471500820584	6
101.40382844924926	44.64293198055691	6
226.43453721364338	107.67567833794487	6
93.53939520517984	127.67458250257704	6
192.15021811167398	84.88602197435168	7
331.3690049743652	67.39305222829184	7
241.24568166097006	65.75449284447564	7
187.44726933797202	126.59638767242431	7
255.2502556546529	44.105685000949435	7
312.93924793879194	65.75449237823486	7
224.763103129069	88.79785876803928	7
233.09437792460125	110.99732271830241	7
159.83614601771038	42.959845055474176	7
273.72353487650554	24.726452043321398	7
206.78139101028444	31.08285100724962	7
246.3408552678426	43.555027665032284	7
197.13016505559287	22.199464713202584	7
196.90220649083454	105.18187268575032	7
279.47626956939695	49.37047782474094	7
254.56535950342814	129.06913969251843	7
279.6064823595683	75.48177969190809	7
150.9999449412028	38.58347911834717	7
124.04836114883423	20.160480478074817	7
187.96696666081746	66.54915137820774	7
153.24950620015463	85.91497334374321	7
246.3992842165629	80.1584741168552	7
153.10310501098633	5.2155508677164715	7
303.2944361241658	49.452904510498044	7
285.4202539316813	89.6417602327135	7
234.46416851043702	124.06939996083578	7
140.54152300516765	2.3322284910413953	7
218.83663213729858	49.1264769660102	7
228.34145888010661	22.4434663772583	7
170.50558011372885	88.00320125155979	7
247.81706387201945	44.39892896016439	7
170.74397855758667	66.35439264509412	7
148.08113136927287	0.0	7
182.92717702865602	44.39892980787489	7
219.50675505956013	0.0	7
121.53377026875813	130.12885182698568	7
146.7844092432658	74.94292348225912	7
216.48321502049765	31.132093493143717	7
201.35984621047973	44.34968687693278	7
291.8593799972534	130.91380229526095	7
285.4202523740133	91.08084384070503	8
212.77371565500894	87.9539575152927	8
235.22076700846355	134.63587218390572	8
266.3935735384623	42.11594376034207	8
223.7695221455892	88.84710157182482	8
199.09551146825154	65.75449284447564	8
212.86169055302938	88.79785825941298	8
184.99881129582724	59.997993765936954	8
239.23049449920654	155.59101113213433	8
166.16961407343547	102.35793863932291	8
182.48067861557007	75.48178068796794	8
212.86168835322061	48.52657693227132	8
192.22682002385457	98.98704948425294	8
183.898943195343	65.99849399990505	8
252.30102519989015	24.43320761786567	8
235.25446665445963	64.31540800730387	8
219.08980238596598	43.604270956251355	8
265.7086781311035	44.44817218780518	8
220.67278142929078	155.2014927122328	8
228.61089855829874	0.0	8
199.97515113194783	27.171013916863334	8
255.7536833000183	26.111301994323732	8
235.67093652089437	0.0	8
206.44024736404418	65.51049118041992	8
260.0016785812378	66.64763683742947	8
264.160283241272	0.049242761400010854	8
189.71222993850708	86.51487293243409	8
249.81244053522747	62.470745425754124	8
199.78040787378947	19.916479047139486	8
167.37575349171956	101.02603535122341	8
213.45711367925009	133.1967877705892	8
207.21161849975587	142.38521698845759	8
296.0158613840739	77.38539377848308	8
157.21478349685668	54.12621654934353	8
382.45441263198853	24.48245037926568	8
209.764947903951	44.39892942640517	8
284.10875789006553	110.99732418060303	8
161.32760889053344	44.39892942640517	8
231.8377698135376	119.29260883331298	8
254.18056169509887	119.03680786556667	8
272.90701215108237	75.48177996741401	9
209.5111498896281	50.16513707902696	9
232.91440921147665	31.08285100724962	9
213.78498279571534	2.2829856660630967	9
160.77421098709107	8.098436228434245	9
226.86626368204753	244.38886926439073	9
295.176832631429	44.39892942640517	9
268.37369330088296	42.11594376034207	9
191.1552217419942	52.10828480190701	9
179.650465965271	22.199464713202584	9
233.09437716166178	0.0	9
206.1870781580607	0.0	9
297.19003944396974	22.199464713202584	9
193.13534108479817	88.99261750115289	9
179.7572361501058	145.4249639723036	9
278.21333068847656	42.95984482235379	9
278.9215870030721	18.071816402011446	9
261.4783697128296	59.15409198337131	9
245.99568761189778	119.63509684668647	9
126.28377749125163	64.31540800730387	9
192.19727547327676	62.71474742889404	9
230.65576170603435	45.2428302552965	9
261.13722648620603	45.242830679151744	9
247.1721514193217	97.68124612172444	9
339.90497658411664	19.916479047139486	9
208.85209355036417	22.199464713202584	9
209.4316341527303	0.0	9
191.15522016525267	22.199464713202584	9
220.9397930018107	22.199464713202584	9
220.4595952161153	64.26616524590386	9
274.4716781489054	108.42109313540989	9
261.2693510691325	22.199464310540094	9
177.15064745585124	66.35439200931125	9
160.53581396102905	46.68191462622748	9
262.6702339490255	47.13673555586073	9
224.9430721728007	110.94808067745633	9
209.12003613154093	66.5983938852946	9
206.38133668899536	0.049242761400010854	9
256.3653786659241	4.971549203660753	9
253.78617531458536	35.51554266611735	9
312.9393791071574	66.64763651953803	10
314.29276988347374	200.15151791042751	10
233.15280507405598	79.91447281307644	10
274.2417378616333	22.4434663772583	10
341.68176454544067	89.64175959693061	10
265.44073446909584	113.08554969363742	10
224.7046766535441	128.22523742251926	10
309.4973410288493	61.67608695560031	10
252.74752409617105	88.55385714636908	10
231.51493883768717	27.171013916863334	10
282.36349500656127	22.199464713202584	10
239.42721822738648	91.92474664052328	10
224.92830050786336	21.355563418070474	10
224.68286126454672	67.49153813256157	10
271.75669026056926	102.11393773820666	10
265.8872329775492	22.199464713202584	10
171.66435894012452	44.39892938401964	10
230.50256226857502	70.51023110283745	10
220.32809631347655	22.199464713202584	10
209.49487997690838	74.28669692145453	10
181.00398616154988	13.560079680548775	10
173.15582339604697	44.39892942640517	10
211.6381664975484	88.74861585828992	10
260.27236026128134	44.154927762349445	10
293.0477030563354	92.87626397874621	10
279.98119592666626	21.355563418070474	10
200.1215514755249	8.883386294047037	10
219.04132979710897	73.19879533979628	10
201.27187220891318	40.222038163079155	10
206.51344851175944	0.24400166405571833	10
86.57791197458903	89.04186030493842	10
179.81566221872964	87.3587739944458	10
176.955904006958	17.22791550954183	10
190.4703258005778	88.79785787794324	10
160.62794189453126	67.44229462941487	10
179.81566294352214	66.59839333428278	10
99.8975898106893	2.2829856660630967	10
225.4964701080322	22.199464713202584	10
233.83769994099936	102.24721618228489	10
351.58678951263425	27.171013916863334	10
242.64285801569622	40.487091869778105	11
223.5895517539978	22.199464713202584	11
270.87705178578693	22.199464713202584	11
263.60749874750775	39.42738022274441	11
199.73675244649252	2.2829856660630967	11
330.3269506518046	60.58609330919054	11
293.01815872828166	22.199464713202584	11
239.48627359390258	44.4481717215644	11
241.23090856552125	61.87084583706326	11
302.80795487085976	97.48648554484049	11
191.96179135640463	137.08043282826742	11
194.7000065612793	44.20417050255669	11
248.33724576950073	187.27376024458144	11
320.4141143544515	50.507623969184024	11
292.02166393280027	21.355563418070474	11
300.86632232666017	0.48800332811143665	11
286.37309232076007	22.199464713202584	11
338.8804349009196	78.60866678025988	11
232.467909673055	0.0	11
175.89758014043173	66.64763707054986	11
240.5123113377889	195.22921006944443	11
203.95166112263996	66.64763643476698	11
285.6881955655416	44.39892942640517	11
244.922590936025	0.0	11
222.96295255025228	150.42470302581788	11
241.24567973454793	44.39892896016439	11
226.43453859329225	66.59839346143934	11
290.27994063695274	0.049242761400010854	11
226.4197646268209	66.59839346143934	11
250.14093702952067	133.14754479726156	11
270.5648280080159	80.7583731121487	11
198.29525805791218	59.64681233300103	11
237.08920148849487	49.419721666971846	11
274.9118587621053	51.653464550442166	11
325.9909845225016	66.59839452107748	11
229.78799094518027	111.89046847025553	11
266.86745637893677	21.955463049146864	11
257.039172668457	22.199464713202584	11
227.9112302907308	22.199464713202584	11
274.1389913304647	79.91447279188368	11
305.0558864657084	35.515543132358125	12
353.70485277811684	59.99799365997315	12
313.177645594279	66.59839413960775	12
297.834323348999	46.330733638339574	12
280.8778620783488	0.049242761400010854	12
255.73891054789226	89.9929412841797	12
209.3584337933858	153.71316702100967	12
266.46677467346194	49.203910403781464	12
199.79518146514891	160.36780134836832	12
206.7081897608439	49.32123567793104	12
252.38899890263875	24.48245037926568	12
193.74703676859536	8.883386294047037	12
260.00167690912883	54.342027791341145	12
273.48655424753827	4.971549203660753	12
153.17630563100178	71.42442813449436	12
294.79296686808266	94.5543583340115	12
283.20314970652265	122.42375585767958	12
253.07389614741007	22.199464713202584	12
256.4533534177144	37.798529073927135	12
312.6860767618815	44.39892942640517	12
237.08920044581095	44.642931090460884	12
233.0796045557658	0.0	12
289.86298990249634	22.199464713202584	12
373.03897535324097	43.555027665032284	12
203.96997343063356	75.48178087870279	12
298.2013051923116	44.39892942640517	12
268.00516713460286	59.99799378712972	12
270.8038519414266	27.171013916863334	12
245.60748607635497	128.6308174557156	12
281.36943042755126	5.020792028639051	12
279.96642309824625	176.9465745078193	12
240.00738710403442	22.199464713202584	12
211.94130829493204	66.59839367336697	12
240.56078625361124	88.55385737948947	12
217.3480812136332	0.0	12
263.89021551767985	50.2143798828125	12
186.72867256800333	86.51487320794	12
246.6089299329122	31.08285100724962	12
226.18136969884236	0.0	12
270.32996931711835	0.0	12
332.7387960879008	35.56478583017985	13
255.76995413462322	47.52581659952799	13
227.96815975824993	40.48709252675374	13
267.05325789133707	2.576230091518826	13
299.5463691329956	44.44817218780518	13
320.6257539876302	88.7978588104248	13
336.30189450581867	44.39892944759793	13
206.2587793223063	152.2693647172716	13
321.8971207427978	43.419220034281416	13
246.16088567733766	50.21438011593289	13
249.24639347076416	88.55385695563422	13
284.2550276438395	44.39892946879069	13
233.6912994003296	46.68191462622748	13
208.86686564127604	110.75332130855985	13
219.10457455952962	57.71500873565674	13
219.77469937006632	22.199464713202584	13
313.0124486160278	110.70407952202692	13
199.30652565638223	66.84239597320557	13
213.2028321838379	53.526317299736874	13
239.81264381408693	53.33155869377984	13
252.3742265256246	61.62684493594699	13
213.0268861579895	86.51487225426568	13
214.28841133117675	91.32484567430285	13
269.59660211563113	79.1198133468628	13
266.8253004264832	22.4434663772583	13
225.87268199284873	45.48683191935221	13
273.05341349283856	44.154927762349445	13
206.20184982299804	79.07057124243842	13
285.1995413017273	22.199464713202584	13
226.4345385233561	66.79315327538384	13
259.73373490015666	61.62684493594699	13
263.0436621030172	0.049242761400010854	13
217.0181702931722	110.75332202911378	13
223.5163518587748	53.2823157204522	13
226.361337445577	80.45332936180962	13
243.82224091211955	0.0	13
240.18594085057578	22.199464713202584	13
240.09796886444093	46.68191509246826	13
186.54870265960693	24.48245037926568	13
259.4805644416809	110.94808207617865	13
292.16793474197385	150.64051520029705	14
225.82284212112427	44.39892942640517	14
299.7833514912923	64.31540847354465	14
280.25187839508055	133.1475445429484	14
211.55019508361818	113.92988804711236	14
274.0505333455404	88.55385680728489	14
245.74393352508545	133.74744642045763	14
185.74213390986125	66.59839367336697	14
246.8457810084025	22.199464713202584	14
273.30658393859864	71.56994287702773	14
299.20474328358966	22.199464713202584	14
297.0277537727356	44.39892963833279	14
246.93777846654257	130.5082245296902	14
133.19678731918336	0.0	14
206.45502003351848	65.75449284447564	14
166.24281392415364	129.82590018378363	14
259.30200923919676	0.0	14
254.96604250590008	69.53095864189996	14
219.01660329818725	21.955463049146864	14
206.45501951853433	65.75449237823486	14
212.12973585764567	105.9765315161811	14
296.3428578694662	0.0	14
235.4914491081238	22.199464713202584	14
223.76952301661174	87.30953152974446	14
221.19296323776246	5.815450498792861	14
219.6867259089152	94.01341109805637	14
154.11437159220378	49.370478587680395	14
212.86168909708658	44.39892862108019	14
134.68825326919557	22.199464713202584	14
219.16300340016684	118.25185769399008	14
218.96812935511272	47.08749296400282	14
199.79518101374308	93.72016387515598	14
288.1761540031433	7.25453486972385	14
260.52553096135455	45.2428302552965	14
310.332661336263	157.62999540964762	14
297.0277539571126	186.47910221947564	14
313.60676204681397	88.79786018795437	14
253.79249121983847	102.95783835517035	14
227.9260019938151	116.81277440388997	14
306.92369291305545	131.75770200093586	14
324.3927494430542	66.59839367336697	15
293.0329316075643	88.79785842895508	15
233.16757853190103	186.4298607720269	15
217.1249392636617	106.2697754965888	15
223.67801101048786	63.90983058081733	15
260.83408543904625	44.34968666500515	15
218.52163100560506	93.76940860748292	15
219.01660249710082	44.39892942640517	15
232.91440691630046	8.932629055447048	15
204.22172945658366	68.03747827741834	15
285.2712434005737	111.29056826697456	15
257.9722019894918	153.06402333577475	15
331.64738505045574	75.07663991716173	15
185.52266311645508	65.15930951436361	15
255.66571021397908	83.82630941602919	15
254.92388534545898	46.88139124976264	15
231.34974215189615	75.53102158440484	15
219.7746999168396	24.48245037926568	15
241.32242105484008	90.69176368713379	15
226.43453800201416	66.59839367336697	15
234.2974749247233	124.06939970652262	15
218.98705816904703	22.199464713202584	15
206.44024666468303	88.55385655297174	15
255.5005146598816	22.199464713202584	15
239.51581979115804	97.68124548594157	15
242.92769931793214	83.8263091829088	15
298.36650252660115	44.642930285135904	15
217.19765659968058	22.199464713202584	15
246.14611237843832	44.39892942640517	15
186.4902761522929	0.0	15
259.6605344136556	66.59839435153538	15
266.37880084355675	87.90471479627821	15
185.20766146341958	44.39892942640517	15
177.13587356567382	133.4407895618015	15
204.5318298594157	155.59101111094157	15
234.5710692914327	23.04336600833469	15
240.27533095041912	132.95278366936577	15
286.69946283976236	89.33671538035075	15
226.61450794855753	88.55385744306776	15
234.5858419863383	64.5101682027181	15
273.16018171946206	49.370478841993545	16
228.68472677866617	66.35439245435927	16
262.073876953125	144.36315879821777	16
247.39918050130208	93.36382865905762	16
368.21435127258303	44.99882859124078	16
309.88249169667563	49.37047863006592	16
316.8277852249146	108.76358000437419	16
217.61602415720623	113.68588638305664	16
250.16416598002115	73.39355341593425	16
232.7680060195923	88.79786012437609	16
242.41923220316568	114.07496607038709	16
174.40889108657836	14.159979650709364	16
226.5225108909607	13.316078419155545	16
224.5276193110148	13.316078419155545	16
263.0099610392253	59.154092491997616	16
257.98909969329833	44.39892942640517	16
264.1750564956665	67.44229492611355	16
194.2856629562378	63.47150747511122	16
281.751799844106	64.31540843115913	16
190.48558205922444	114.06525910695395	16
179.26226455688476	113.44188584221735	16
243.48109800974527	0.0	16
288.21676487604776	106.02577342987061	16
211.6233950360616	39.42738043467204	16
230.1761912918091	110.99732309977213	16
237.2508581797282	138.95328636169432	16
246.1461133257548	97.92524685329862	16
232.12261151631674	142.1412161509196	16
191.89704767862955	84.8367790222168	16
188.38242125193278	0.0	16
199.7804074414571	44.39892946879069	16
363.1618341954549	0.0	16
284.1819584910075	120.12471069759793	16
206.88674345652262	66.59839502970378	16
196.97390873591104	33.6098383585612	16
180.75372910181682	57.71500784556071	16
257.1271447054545	53.331558248731824	16
252.74752493540447	23.04336600833469	16
234.58584210077922	39.67138188680013	16
165.81108957926432	124.1186424255371	16
292.58643299738566	152.26936541663275	17
364.8581253560384	52.438414022657604	17
264.81413544336954	0.0	17
326.07895626703896	66.35439247555203	17
265.2200234731038	28.064158227708603	17
266.1840581639608	41.272042465209964	17
264.1602847480774	44.39892942640517	17
257.14191933949786	110.75332232581245	17
297.02775505701703	0.049242761400010854	17
339.5342857869466	66.59839409722223	17
214.05292656580608	0.0	17
222.4397147623698	65.75449284447564	17
239.99261415481567	66.5983940548367	17
151.9147817738851	42.06670099894206	17
278.46018501281736	49.37047816382514	17
246.0729123433431	88.79785919189453	17
283.136365070343	93.72016548580594	17
273.73830808639525	68.88137976328532	17
235.31439202626547	55.5653013865153	17
186.4023016357422	63.471507178412544	17
199.72198062260946	108.66509382459853	17
212.1767925008138	79.91447251637777	17
346.2968728955587	79.07057215372721	17
205.77012363433838	157.72848059336346	17
249.33224099477133	20.160480478074817	17
232.84120636622112	110.10417931874593	17
226.43453940709432	66.35439196692573	17
284.7930260467529	245.03800915612115	17
284.6284564844767	0.049242761400010854	17
216.09778940836588	3.3708886464436847	17
198.4653742090861	61.87084573109944	17
287.6698134613037	133.14754418267145	17
182.56019470214844	204.82777192857532	17
200.22690607070922	109.75256063673231	17
214.60632415771485	22.199464713202584	17
256.62221967697144	93.8186507542928	17
233.0064042854309	22.199464713202584	17
270.41794300079346	110.2026660071479	17
232.53252077738443	191.3896524005466	17
266.15517645517986	60.78294383154975	17
301.9429592768351	88.55385697682699	18
274.4040220006307	35.80878728230794	18
200.46530447642007	110.75332177480063	18
208.36193946838378	44.8869327545166	18
234.57106931050618	67.44229577382406	18
206.4550202624003	53.28231567806668	18
258.22749779383344	19.916479047139486	18
312.4927492904663	22.4434663772583	18
308.3475018819173	75.48177956475152	18
229.65649253845214	89.64175985124376	18
226.43453762054443	2.5269873513115777	18
312.93924930572507	93.7694075902303	18
278.9214568201701	68.88138001759847	18
201.97154030481974	110.15342197418212	18
288.24998273849485	88.7978588740031	18
286.1199206225077	42.11594376034207	18
259.1220390955607	53.28231593237983	18
202.04536849339803	135.88535219828287	18
249.093844648997	124.3134021335178	18
271.3819785435995	39.42738022274441	18
193.13534236272176	35.515543132358125	18
283.63487597783404	36.359444321526425	18
246.16088551839192	67.44229568905301	18
239.81264403661092	66.59839333428278	18
237.48988328933717	22.199464713202584	18
304.91111580530804	42.16518658532037	18
253.36767663319907	46.925916798909505	18
309.6625368754069	71.5699428346422	18
323.23184576034544	71.56994359758166	18
311.7326141866048	20.160480711195206	18
280.039624042511	22.4434663772583	18
269.0438167444865	22.199464713202584	18
272.29531710942587	110.99732335408528	18
273.21719592412313	68.83213742574056	18
344.1352859624227	50.83775355021159	18
233.7208445930481	90.78760049608019	18
226.44931095123292	102.06469258202446	18
256.2586089070638	35.515543174743655	18
271.4887480354309	0.0	18
270.4031697654724	13.560080083211263	18
280.21817680358885	94.55435778299967	19
239.82741678237915	44.15492788950602	19
227.0056219037374	44.39892980787489	19
256.97720525105797	112.92441177368164	19
244.65464855829876	44.154927804734974	19
277.8806431833903	22.199464713202584	19
242.54077398935954	88.55385591718886	19
226.4345373280843	110.94808050791423	19
243.73426670710245	217.1215803994073	19
245.9077165222168	62.68655662536621	19
253.31229209899902	31.08285100724962	19
233.45290191650392	154.30834963056776	19
252.89392589569093	44.39892862108019	19
305.1875149790446	21.955463049146864	19
194.86520287831624	202.8631160100301	19
273.0238675816854	28.799865341186525	19
267.6740252049764	66.59839502970378	19
257.17548849105833	22.199464713202584	19
273.3065835825602	108.30875852372911	19
220.02786986668906	46.68191462622748	19
203.48686261494956	66.84239639706082	19
247.97872184117634	58.55890867445204	19
209.7901587295532	116.56877280341254	19
260.6541139602661	65.75449191199408	19
338.7137403488159	71.6191861682468	19
229.7844501876831	88.74861583709716	19
164.31962413152058	57.715007887946236	19
226.62928230921426	44.39892942640517	19
252.40377096176147	21.355563418070474	19
244.92259271621705	0.0	19
246.84578084309896	87.54837943183051	19
279.0718809509277	44.39892942640517	19
211.74506868362425	65.51049122280544	19
267.00526929219563	35.80878755781386	19
213.1148591740926	62.47074604034424	19
219.9694412358602	57.71500805748833	19
215.77987456003825	111.24132444593641	19
277.1957493082682	44.39892942640517	19
239.7057424736023	54.72140013376872	19
225.37479834874472	44.154927529229056	19
225.49647223154705	66.5983950720893	20
281.44020104726155	67.44229456583659	20
186.54870360692343	51.65346442328559	20
298.6991895421346	23.04336600833469	20
233.9009466679891	22.4434663772583	20
235.75939226786295	19.916479047139486	20
283.0231807454427	58.60815137227376	20
239.14252063115438	97.43724445766873	20
278.2365611394246	44.39892942640517	20
239.75421732584635	44.39892942640517	20
212.92011768341064	44.39892942640517	20
249.7239829381307	83.87555249532063	20
239.50104674021404	19.916479047139486	20
273.28335390726727	0.0	20
251.5676581954956	79.0705712000529	20
253.68558987299602	45.2428302552965	20
229.17275490442913	176.5570549858941	20
280.9515479596456	66.59839452107748	20
209.12003553390502	0.5372460895114475	20
249.61708307902018	82.1974576526218	20
293.0181586074829	22.199464713202584	20
253.49084740956624	44.39892942640517	20
233.27434754053752	114.880970509847	20
249.40544237772625	142.32417437235515	20
157.90449809392294	66.59839437272814	20
209.98490156173705	35.515543132358125	20
213.11485850016277	22.199464713202584	20
249.7239846801758	22.199464713202584	20
237.3745261510213	83.8263100306193	20
248.37940439224244	44.39893031650119	20
277.37721508661906	74.69892247517903	20
306.2057243982951	0.049242761400010854	20
302.0314172299703	80.75837338765463	20
284.3197701517741	68.68662096659342	20
273.7383088874817	85.81605048709446	20
286.1051470883687	44.44817218780518	20
215.70667439778646	51.653464253743486	20
273.2186105537414	83.82631058163113	20
260.1654604657491	44.39892942640517	20
226.3613375854492	0.0	20
335.4805515670776	9.776530329386393	21
257.5573745218913	96.83734330071343	21
172.21775732676187	44.642930285135904	21
179.88886370340984	122.03041513231065	21
241.17247985839845	44.39892942640517	21
304.6256584803263	22.199464713202584	21
206.20185013453167	64.31540800730387	21
206.52822015762328	66.59839367336697	21
246.34085664113363	112.22059601677789	21
245.72916063944498	65.80373649597168	21
306.2646364847819	96.83734378814697	21
299.69277099609377	119.74742821587456	21
287.6930446370443	63.12531695895725	21
308.871223894755	44.39893031650119	21
299.0078737894694	38.58347911834717	21
357.0295542144775	88.74861549801297	21
277.0630095227559	22.199464713202584	21
193.46171184539796	27.171013916863334	21
225.01627374013265	118.79280545976427	21
267.07846953074136	32.17075400882297	21
227.24110798517862	108.47033676571316	21
253.01546816507974	106.02577362060546	21
255.65093706766766	79.91447304619683	21
266.39357482274374	115.91962933010525	21
249.31746957143147	39.67138148413764	21
318.9141911697388	44.642931090460884	21
292.85296104431154	84.3159247080485	21
266.32037399291994	104.44616315629747	21
239.68101779937743	45.242829916212294	21
297.10095458984375	48.28257539537218	21
306.36737995147706	22.199464713202584	21
210.44984509150189	24.482450421651205	21
233.09437717437743	106.6138737572564	21
179.83043629964192	88.79785876803928	21
206.52822099049885	75.23777902391222	21
246.41405632019044	55.432022179497615	21
278.9551568730672	66.35439332326253	21
296.5228270594279	24.238448715209962	21
213.1148585128784	75.48178102705214	21
222.18654459635417	44.39892942640517	21
319.85225842158	137.32443597581653	22
265.6354793548584	67.44229515923394	22
261.49526779174806	44.49741507636176	22
238.50114983876546	27.464258448282877	22
203.1051091893514	22.199464713202584	22
297.5016364733378	22.199464713202584	22
240.6775107828776	49.1264769660102	22
296.6108017285665	88.79785859849719	22
225.67644212086995	64.31540847354465	22
287.7913549423218	66.59839441511366	22
258.7076954269409	22.199464713202584	22
197.0569642130534	66.5983938852946	22
298.9931012471517	29.747244029574922	22
186.50504806518555	74.94292348225912	22
287.70290008544924	22.492709138658313	22
251.7336495780945	101.27003760867649	22
222.2048557726542	111.84122384389242	22
206.63498971303304	67.63705387115479	22
252.62739782969157	108.47033644782172	22
263.5485890007019	23.04336600833469	22
314.20077288309733	118.49585901896158	22
282.0371235338847	32.17075407240126	22
302.3577871068319	44.34968662261963	22
244.00221033732097	195.08868465423583	22
313.50401682535806	128.68505130343968	22
165.07772063573202	22.199464713202584	22
252.98238281885781	44.64293062422011	22
352.95671168645225	88.55385790930853	22
303.77604996999105	0.8439012951321072	22
271.0422499084473	39.232621828715004	22
226.40208089192708	22.4434663772583	22
271.0732926940918	57.76425056457519	22
298.88620121002197	44.39892896016439	22
285.3717790222168	97.43724367353651	22
219.70149950663247	66.59839502970378	22
278.00368396759035	68.03747872246636	22
263.98172755559284	4.971549203660753	22
212.30829029083253	133.1967884911431	22
246.8295103963216	44.64293062422011	22
205.51695446014404	155.34700974358452	22
246.02598434448242	61.87084672715929	23
223.30458118438722	44.39892980787489	23
274.8386610031128	33.36583663092719	23
187.9754239654541	140.09542395273846	23
271.56194924036663	66.84239499833849	23
262.38397708892825	66.84239554935031	23
266.37880091349285	49.37047888437907	23
332.233869934082	22.199464713202584	23
325.0503094991048	9.727287589179145	23
235.07449763615926	66.35439167022705	23
299.75119723637897	75.43253729078505	23
242.76298390070596	86.95319637722439	23
248.66424428304038	42.11594376034207	23
241.66113649368287	0.0	23
352.95671199798585	1.0879029591878255	23
279.65482470194496	24.48245037926568	23
327.09376368204755	29.503242365519206	23
319.6722878265381	46.0867315504286	23
259.718962688446	109.31423708597819	23
234.25947113037108	25.08234977722168	23
207.30220050811766	110.34818206363254	23
206.4697922706604	35.51554266611735	23
266.14040327707926	22.199464713202584	23
276.9750364748637	65.15930953555637	23
252.31579841613768	128.22523805830212	23
250.40887950261433	39.42738022274441	23
239.82741781234742	87.70995472802056	23
254.59490628560386	102.11393701765272	23
310.67428794225054	68.53019837273492	23
313.76059036254884	207.94495379130046	23
281.9634407742818	154.601594098409	23
225.67644107818603	64.31540800730387	23
356.23342317581177	43.31102646721734	23
220.3863935279846	31.08285100724962	23
317.8396796162923	22.199464713202584	23
223.051410223643	44.642931090460884	23
281.81641178766887	35.515543132358125	23
250.96227819442748	61.62684519026015	23
318.32770856221515	0.0	23
286.46106676101687	61.57760164472792	23
