# Supplementary material for: Neuronal tuning aligns dynamically with object and texture manifolds across the visual hierarchy
Source: Nat Neurosci. 2026 Mar 10;29(4):864–75. doi: 10.1038/s41593-026-02207-1 (PMC13061647; doi:10.1038/s41593-026-02207-1)
Supplement: Supplementary file 3 — Response rate data in csv and pkl format to reproduce Fig. 2b. Original full-resolution images in png format for Fig. 2c. PSTH data in csv and pkl format for Fig. 2d. [file 41593_2026_2207_MOESM3_ESM.zip › Figure2B_src_resp_Exp155_DeePSim_thread_natref.csv]

resp	bsl	gen
205.64845105489096	110.99732246398926	1
153.17630559285482	88.79785842895508	1
300.8578640492757	88.74861515892877	1
131.63212297439574	75.48178060319688	1
217.85150864919027	115.12497136857775	1
195.87355805079142	4.971549203660753	1
99.97079158147176	74.6378786722819	1
127.77524224599202	62.22674412197537	1
245.46121781031292	22.199464713202584	1
121.31014593760173	152.32831683688693	1
98.65929681142171	86.46563184526232	2
237.73951263427733	22.4434663772583	2
75.92324945449829	86.75887368520101	2
167.98744881312052	44.39892946879069	2
89.24292832692464	22.199464713202584	2
198.44214341481526	67.44229581620958	2
186.47550225575765	0.0	2
276.9750357246399	88.7486162185669	2
146.44326443354288	89.6417601691352	2
106.55743055343628	99.96423036787245	2
187.08719751993814	68.88137910630968	3
151.49151369730632	49.37047835456001	3
287.611385567983	83.82630981869168	3
86.30996840794882	44.39892942640517	3
114.70873395284016	53.88221549987793	3
299.67799748738605	66.54915133582222	3
199.80995368321737	124.26415996551513	3
119.8771091969808	57.959009106953935	3
153.32257486979168	99.1792795393202	3
225.26098665237427	44.39892980787489	3
143.53353684107464	22.4434663772583	4
150.68984448750814	68.93062216440836	4
255.32345495223998	51.68165537516276	4
122.5568973350525	57.71500822703044	4
133.1820143699646	152.70768943362765	4
154.18757224400838	24.72645206451416	4
239.17467538197835	115.563294728597	4
325.5740308380127	126.29343549940322	4
73.25823283513387	181.7233618842231	4
139.7686537106832	27.171013916863334	4
207.19684641520183	66.84239601559109	5
107.24232571283976	108.30876053704156	5
274.27693450927734	110.99732297261556	5
80.60296880722046	44.39892896016439	5
185.79060590108236	44.39892942640517	5
160.2974157969157	57.665764554341635	5
106.55743008295696	24.48245037926568	5
79.11150346755981	44.39892896016439	5
139.60345666249594	53.282315254211426	5
185.79060632069906	66.59839452107748	5
252.82072420120238	43.555028131273055	6
87.82757592519124	93.52540713416205	6
153.19107758839925	35.515543132358125	6
166.73438140233358	70.48204068077935	6
230.03762020746868	71.56994327969021	6
221.01299346288044	61.43208654191759	6
194.0734075609843	67.49153819613987	6
86.57791224161784	88.7978576236301	6
106.55742940266927	66.59839502970378	6
79.9180728340149	39.42737941741943	6
166.55441090901692	92.66045337253146	7
229.02635307947796	135.4797730339898	7
119.20698629379272	94.61330848269992	7
159.83614494959514	57.11510832044814	7
166.569185034434	97.68124535878499	7
232.4094816271464	22.199464713202584	7
264.18982905069987	106.02577368418376	7
128.10161338806154	44.39892946879069	7
145.90477085113525	137.05938154856364	7
106.79582776387532	4.971549203660753	7
154.2944731458028	93.7694082683987	8
236.9092301940918	0.8439012951321072	8
226.36133818944296	44.642931090460884	8
86.57791254679363	0.0	8
219.7599243481954	99.42537314097086	8
93.11607788085938	77.52076373630099	8
208.1412270673116	23.04336600833469	8
133.88168319066367	44.398929066128204	8
75.6700794728597	66.84239605797661	8
173.75274594624838	74.63787951999241	8
172.90265348434448	101.05422626071505	9
73.25823370615642	2.2829856660630967	9
166.49598360697428	44.39892862108019	9
97.39423199971517	20.354802068074545	9
166.2280412801107	39.42738022274441	9
129.87208736419677	77.76476542154948	9
139.87140014012655	167.86842914157444	9
151.68484047571818	90.42671178181966	9
178.87759695688882	44.39892955356174	9
206.45501960754393	87.11005579630533	9
122.79529499689738	0.5372460895114475	10
142.09204243977865	22.199464713202584	10
215.70667355219524	88.79785927666558	10
229.93920928319295	66.59839367336697	10
143.86622326533	44.44817218780518	10
242.38968687693279	44.642931344774034	10
139.60345663070677	95.39825950198703	10
122.54212494532267	44.39892942640517	10
127.20707146326701	136.51843416425916	10
216.55337163289389	22.199464713202584	10
233.34754727045694	71.56994279225667	11
86.57791209538777	43.555028131273055	11
168.58145908991494	88.74861679077148	11
94.47604617436727	93.27979412078858	11
166.4959834543864	61.626845105489096	11
253.14709597269695	182.3232635498047	11
231.36451532363893	121.62483745151096	11
166.4080118370056	42.11594376034207	11
135.6706007194519	86.56411573621962	11
262.14558025360105	22.199464713202584	11
253.05912135442097	88.79785883161756	12
99.89759039560954	44.34968585968018	12
92.91138041178385	133.14754598405625	12
269.8166853268941	133.14754530588786	12
79.23317775726318	44.39892942640517	12
179.14553917566934	35.515543132358125	12
102.20620735168457	185.34195654127333	12
106.3042604637146	0.0	12
142.34167338053385	86.75887502034506	12
159.8361448287964	22.15022195180257	12
253.0006931177775	22.199464713202584	13
227.2411079152425	44.44817218780518	13
140.66319544474283	49.37047863006592	13
158.9128514480591	181.18450736999512	13
140.0365973409017	66.5983949025472	13
76.6081453259786	84.71945294274224	13
173.8407194137573	196.12943700154622	13
153.24950609842935	66.64763615926107	13
147.00512186686197	49.614480294121634	13
155.84132067998252	151.97612198723687	13
159.38964747746786	88.55385778215197	14
133.19678718566894	0.0	14
97.73600311279297	0.0	14
204.97832860310874	44.39892942640517	14
207.70808790842693	23.04336600833469	14
174.4362770016988	86.51487407684326	14
173.2290244738261	66.59839430914985	14
150.51129044850668	44.7414166132609	14
237.25085871378582	44.154927762349445	14
207.6933141009013	17.22791550954183	14
243.07891724904377	110.75332169002957	15
119.62393850962322	68.8813790427314	15
147.3230355580648	24.48245037926568	15
147.20136156082154	27.171013916863334	15
130.8581425412496	0.0	15
229.997636013031	27.171013916863334	15
66.8515645980835	66.89163896772597	15
142.1068152618408	0.0	15
216.44999833424887	24.48245037926568	15
61.41524611790975	21.955463049146864	15
74.74969803492228	125.99149534437392	16
177.83554233551024	57.71500809987386	16
72.89970806757609	48.52657693227132	16
168.06064999898274	46.03748859829373	16
165.00452045440673	42.11594376034207	16
154.45812384287515	44.44817218780518	16
195.04226187388102	43.84827262030707	16
150.51128972371419	66.64763717651367	16
119.87710858662923	22.199464713202584	16
166.4959834543864	61.57760164472792	16
205.93116762797038	99.8801946428087	17
114.63553388595581	44.39892896016439	17
142.7748122215271	0.0	17
128.28158311843873	28.614815054999458	17
107.51026927947999	13.365321180555556	17
150.5112899462382	22.199464713202584	17
203.13031951904296	31.033608055114748	17
147.94950276056926	230.14441651238334	17
132.12015054066975	74.88188090854221	17
200.06312432607015	62.686556582980685	17
93.2377516301473	154.00640920003255	18
78.57300898869832	31.08285100724962	18
199.79518100738525	66.5983932071262	18
131.77852354685464	88.79785864088271	18
149.82639444351196	23.04336600833469	18
137.68026608784993	44.39892942640517	18
87.33600870132446	39.42738022274441	18
206.52821996688843	88.74861600663927	18
164.98974689483643	97.68124527401395	18
223.5311252085368	44.64293147193061	18
216.43956009546915	0.0	19
133.37675740559897	88.74861668480767	19
179.10122224171957	111.84122460683187	19
159.1512492243449	74.6378786722819	19
222.74285573323567	69.48127873738606	19
101.46225661595662	54.12621733347575	19
59.93855435053508	22.199464713202584	19
93.31095209757487	45.242831103007	19
185.21397830963136	47.52581664191352	19
127.96998497009277	44.39892919328478	19
79.91807205200195	65.75449280209011	20
233.09437692642211	22.15022195180257	20
98.40612599054973	102.11393633948433	20
160.5210405476888	75.4817796283298	20
181.3218995730082	88.79785910712349	20
138.27718866984048	42.11594376034207	20
213.4264578374227	104.93578041924371	20
160.56951378504436	24.48245037926568	20
119.87710933685302	92.92550722757976	20
173.15582255681355	0.0	20
166.39323819478352	22.199464713202584	21
225.9148391787211	86.56411594814725	21
99.91236325581869	44.39892942640517	21
262.13080717722573	66.54915226830377	21
235.50976306915283	124.31340126461453	21
170.4908084932963	61.62684413062202	21
169.16100034713745	43.79902979532878	21
155.91452169418335	125.14550323486328	21
139.85662691116332	22.248707474602593	21
119.87710922876994	64.91059108310276	21
151.6116405995687	66.54915142059326	22
232.82643398920695	44.39893031650119	22
170.57878067652385	17.22791550954183	22
167.25407994588215	84.36516647338867	22
106.55742991129557	137.92433596716987	22
293.64462447484334	32.82697914971246	22
99.8975914700826	53.2823157204522	22
106.72262682596842	19.916479047139486	22
110.55225355784098	39.52586547003852	22
246.65245389302572	0.8439012951321072	22
216.52801632563273	0.0	23
175.80606637318928	53.52631759643555	23
200.04481154123943	144.60716018676757	23
161.09275225957234	91.0808449851142	23
173.22902385075886	22.248707474602593	23
66.65682152430216	44.39892896016439	23
133.1672423171997	39.3781374613444	23
201.66839871088663	22.199464713202584	23
124.12510251998901	113.2803082148234	23
254.69698770523073	59.09776657952203	23
