# Supplementary material for: Neuronal tuning aligns dynamically with object and texture manifolds across the visual hierarchy
Source: Nat Neurosci. 2026 Mar 10;29(4):864–75. doi: 10.1038/s41593-026-02207-1 (PMC13061647; doi:10.1038/s41593-026-02207-1)
Supplement: Supplementary file 3 — Response rate data in csv and pkl format to reproduce Fig. 2b. Original full-resolution images in png format for Fig. 2c. PSTH data in csv and pkl format for Fig. 2d. [file 41593_2026_2207_MOESM3_ESM.zip › Figure2D_src_psth_Exp155_BigGAN_mean.csv]

0	1	2	3	4	5	6	7	8	9	10	11	12	13	14	15	16	17	18	19	20	21	22	23	24	25	26	27	28	29	30	31	32	33	34	35	36	37	38	39	40	41	42	43	44	45	46	47	48	49
15.773042231475387	17.564021411465273	20.376186398566187	21.48070018908983	20.365629129084414	18.449537819986485	17.420554354687983	17.243320180942348	16.844188153267716	16.502894273177247	17.268866112002584	17.946643883277293	16.843380520693348	15.0700465659995	15.053915119406533	16.441561046284903	17.19269735223112	16.683608500823247	15.552502304516304	14.095255056132315	12.089967517826649	10.05048648871888	8.69020416761523	8.471724585463127	9.984056372296278	12.395542861828291	14.447788386400568	15.664004695734148	16.428145853800626	17.307567062433108	18.231592112964957	19.074075240594865	19.912510585223202	20.431681556337914	20.348755402272865	20.06299544741591	20.142201516027377	20.45052715739963	20.116260918358613	19.153122696410733	18.386852689764886	18.600557510549454	19.350902441594915	19.458499797199767	18.691556381837614	17.914183918344442	17.216033775376864	15.924341390817531	14.752351381046227	15.03868583530725
12.52876412701967	13.25985787337203	14.944785836441481	16.0359205590671	16.055956609634222	15.296709878784439	14.297499451683379	13.57631769131465	13.049491947126247	12.521916476664671	12.70072681809632	13.738225486112533	14.195609632475716	13.27386747813747	12.267685488000906	12.752891597980186	14.006457763311309	14.56196933297991	13.915146541405317	13.221507948180959	14.105314344962952	15.38125596123945	15.239678990084508	14.190076432624037	13.881526001504525	14.54958058105753	15.401083254555557	16.017987520236808	16.309856326581105	16.481472065426786	16.52660651881849	16.011637761067643	14.9778475050059	14.008520991187673	13.304132418569528	12.902257129178786	13.09674220112125	13.859140744541387	14.46162535281969	14.004099722627293	13.082967141310457	14.053470351273246	17.300503954695056	20.656228372525806	22.222184100908812	21.237988899443284	18.7485328640598	16.82552947377301	16.322220488270666	16.87639949814171
11.207051581476525	14.159877624429514	15.80454764768974	15.833109921364692	15.626650101857445	15.91371722838286	16.59636144658326	17.57583579005913	18.160449533598015	17.768246043293185	17.217350138132034	17.822685065206453	19.04548436742207	18.993911538037235	17.087268815005192	15.127408926317926	15.212286516897768	16.287556715038793	16.216469465747792	14.771497407332799	13.085418446060906	12.308358411435423	12.270924232348541	12.414209520240712	12.860979118504886	13.762370784773639	14.837258553444036	15.666126722595303	16.10646327957722	16.216494489174547	15.685954674059584	14.2251413342974	12.294987081437263	10.984214474097387	11.105545479207157	12.903976924457634	15.736938791093966	18.249936856292084	19.338613358960124	18.80277801752676	17.1352320115512	15.230471703861006	14.319027859489186	15.107613624106465	17.220104521380204	19.995370989858177	22.549244865214984	23.781920519972356	23.45881900194863	21.886950773986815
14.31429254120457	14.733030796737237	15.83030210074553	16.717206619710566	16.74370906462202	16.650721193775194	17.6990626228246	19.288170057688408	19.82203006909483	19.025297241301026	17.5550669254356	16.028220386852364	15.166350515427867	15.2262004452138	15.333090256254058	15.258498813936383	15.778177412350948	16.375367651256155	15.841898450604202	14.519617605162077	13.488399472719378	12.851718367752774	12.50031363551312	13.117844400771663	14.682295950197013	15.740450904478806	15.490630385355816	14.567323554614642	13.686788750373152	13.3431121743756	14.734154605220105	17.518500025118616	19.342063949260353	19.20589284440583	18.1237461976672	17.29199132645599	16.398369671230242	14.942895884233009	13.514274566891656	13.423700211394813	15.112592596455011	16.902526324076923	16.929997638322483	15.2506718820085	13.479834412992282	12.880739881845377	13.458587459946889	15.035397748652176	17.483190051968833	20.03962509598345
14.227055649489476	15.050556528552143	14.909207730161521	14.686432344070365	15.169964042935083	15.380694771289612	14.41949955536549	12.843979662972728	11.670899887642268	11.642296975552988	13.020280603790056	15.184634265873918	17.625616315943432	19.480613887105942	19.526176908848814	17.795132625201866	15.745625399666299	14.260866355726558	12.98721634716775	11.688081349544422	11.013084052358797	11.776718485418229	13.594138489058981	14.994575941776755	15.443233408441904	15.23298204552951	14.071242620535758	12.444570970588629	12.87538403071258	15.734789229056455	18.204068476943686	18.524654428486212	16.95582405558767	14.837813689999287	13.318988197676916	12.797529240860706	13.058776860545095	13.74093943206935	14.492483746447547	14.638684251752869	14.034898949760445	13.664176109521925	14.016180155708813	13.955920745890872	12.478584379093636	9.857884144479183	7.487361546705529	7.178406850423583	9.082541779030649	11.80908023137306
13.221859345127275	14.787314019943445	16.371871108978645	17.370246345070598	18.021615007616198	18.130096679375516	17.521307373499784	16.683242689912056	15.689797218561957	14.72762571346637	14.79030169657876	15.631734128461902	16.27065515597467	16.441057553712888	16.188979777257444	15.728619426460924	15.403808631077737	14.786453085888818	13.2752518657671	11.642964970694967	11.69562337595852	13.520095998747179	16.03098656468967	18.296015056658437	19.24562720516878	18.426092147512485	16.809466077592475	15.740252007411181	15.3033190462888	15.180564032201575	15.638447370937243	16.81045158685364	18.227030320251927	19.326790444990287	19.538371005585784	18.716357991967207	17.601852329347707	17.053837641546835	16.816347922931943	16.381446297857895	15.730524006219962	14.54687060461709	12.760302949709594	11.456894855214014	11.01114227420547	10.099286873388834	8.62274663210089	8.957358202499748	12.45485232112351	16.967417549768726
13.195740622685282	14.554252480347877	16.040564014113365	16.621628844374154	16.01490095196395	15.075719707346416	14.843363716975677	15.786768364024347	17.2582687718766	18.04300701792894	17.465011526340998	16.241990187724987	15.763315244805895	15.845666467050531	15.268576677570351	13.770884035970463	11.96566829035012	10.595096579204304	10.029944734641997	9.862817078607076	9.678983220352698	9.60098679383722	9.851424103727052	10.796701116850121	12.673688332925572	15.007536923371788	16.800511835440954	17.32335915519623	16.730860286782363	15.86743379823893	15.612492890780914	16.062371764336188	16.138819790108844	15.213490380962142	14.126242169822978	13.628009880182418	13.301289620598077	12.643329028228159	12.027907102348538	12.285120528173598	13.139270590429698	13.76351630550266	14.00662925720855	13.91355626418437	13.635379001454577	13.70965565068088	14.410522439434043	15.35311286815904	16.106302579414482	16.5198144352204
12.87871836683066	14.63115197441672	16.681919631279232	17.340966613360997	15.96032660271157	13.748212644238851	12.258444691906666	11.41858402324609	10.786730543570348	10.900849105309197	12.447295861976025	14.84275717723812	16.601707897376713	16.620989268015503	15.18293253166633	13.575172275483425	12.402410019423765	11.926322823413743	12.880725221818896	14.392575056521501	14.5800987212	13.603718698249416	13.372496709122919	14.001876877272982	13.889550568154252	13.308723658373356	14.223144899993116	16.467494759899985	17.853886231556558	17.7594146725081	16.99769707209333	15.996024151498863	14.60635544184727	13.223173408777559	13.041282121158114	14.644499026393676	16.900829996953185	18.41462567725482	18.88697751401133	18.780387512425513	18.538958590360377	18.23008032598656	18.32235482196028	19.121338903960204	19.514136699090635	18.56759167153891	17.163535474565347	16.54637226317925	16.414718844135948	15.989475332136532
11.775294635552362	13.722902108771336	16.57194143324803	18.90040518082578	19.733329056580377	19.15930989823757	17.97185819993961	16.536691898744223	14.461835005302886	11.840299110389743	9.841475899961877	9.909157712006417	11.595013286480201	13.12448286593436	13.37048763942218	12.329845194079768	11.133061324750022	11.422218392736951	12.62737429483595	12.801441984828902	12.040340648757414	11.999081252560737	12.970465846500716	13.794740023886881	14.020438827513003	13.80386476972025	13.224887297687507	12.910689369507727	13.76478192858626	15.55412312800079	17.390266306099548	18.514413384384454	18.573459010815153	17.64309215004324	16.03651844223692	14.002539435747106	11.943913687880212	10.521833219701207	9.747398135618807	9.181658672794368	9.359008160475566	10.828886194184461	12.393441703723106	13.217754207733782	14.010799206939932	15.684101362184121	18.008378055783215	19.358985978594223	18.47242552707829	16.359924896745376
11.716384365850036	11.267844470756183	12.166479811646424	13.564804615460805	15.013028500709256	16.08843549182953	16.4300028759683	15.723224519960729	14.273147812865117	13.393988832411143	13.547365237396567	13.712485908116395	13.513901943564978	13.643537477925927	14.420612111474911	15.372135911336025	16.433584935857304	17.556463063303383	18.005906393177973	17.354080598023813	16.079466475677393	14.887407190615509	14.331303781119146	14.017081613987788	13.355974710917614	12.699834493385014	12.680974638587548	12.67804634503397	12.009466154292596	11.563182637837839	12.096610156309106	12.705902963862439	12.841016121350114	13.066820554097566	13.731526569969787	14.325324512296088	14.565239558322979	14.565346846339995	14.297559960445987	13.628235005665271	12.89298464720285	12.722835935658937	13.314770702972401	14.107599356085116	14.494694899961457	14.684448887364528	15.57841938554193	17.677798685414643	20.19219796666568	21.937782896775705
15.550665245341856	14.443780803123593	14.068754484203213	15.112595443841135	16.91637006866376	18.335263742908086	18.858897092927204	18.49592059142086	17.527621529045305	16.54024710285792	16.01305815097942	15.548431220268885	14.644613639509618	13.749982128740738	13.442676637389688	13.634425389925728	14.187162262072283	15.613848191058922	17.910555845638886	19.304966748363977	18.603651165394485	16.83648279210374	15.850024144676372	16.190096432821964	17.045511778372674	17.223164655256017	16.313881570645606	14.796836392227558	13.426879513814388	13.076772607216881	13.835576644349876	14.49858389100627	14.040334759263228	12.599327116546725	10.582428226099468	8.954247077943371	9.888277180110528	12.710449404509731	14.43887361966587	13.671427193234154	11.109301904263846	8.885313451481894	9.007768400395193	10.864133464393248	13.290693568987143	15.852519009516056	18.09187747042852	19.571006831632925	20.405505768297658	21.191583111020865
13.615891277640834	13.200766591842681	13.436816349812116	13.80731023031316	13.556132821985994	12.519950761367545	11.831903351921696	12.8311641382751	14.592790204097225	15.156324239160659	13.963664710458833	12.26396251127775	11.937943618998665	13.419825091141485	14.973231605257086	14.966488737662207	13.444153335512022	11.954129821366967	11.695741065333511	11.841601575581103	11.426835926969293	10.623683507999573	10.227360557064697	10.548728123534351	10.926064102122954	10.717657689244422	10.5566225463149	11.504651251695941	12.773992365863645	13.123795057190895	12.831452531492031	13.139000832819148	14.203976423209687	15.070405084654986	15.219383986261757	14.684694565522591	14.03350931110031	14.117113463933167	14.734135352366662	14.661967637249338	13.482058202094525	11.955082520972546	11.102708714683816	11.640358653990205	13.649849687994134	15.936337279531857	16.926092523316942	16.078087001171617	14.335759358378365	13.90471454080311
16.913891753048727	13.992582727992927	12.741091273588893	13.264961733065872	14.179995137658329	14.66519733616774	14.953608700500684	14.940801834669648	14.054710252052802	12.810408496484724	13.2618042314944	15.41013370119276	17.1855186727784	17.870995982514604	17.739695721141526	16.79637788317973	15.203499611908864	13.279423476324295	11.320769798824102	10.421214340132991	11.514066766794116	13.83037781364926	15.894288033962635	16.49193411128036	15.446134545113575	13.596872544768456	12.062248194458617	11.694706448745274	12.261602322053601	12.72413743609635	13.004348389611993	13.585566591323095	13.92053387471377	13.559414067342997	12.966960981467583	12.364004620452965	11.704584686995137	11.545847459648103	11.917298583725863	12.014533410573515	11.684632335425155	11.477307465076475	11.70736162900374	12.300012040947143	12.845381917851595	13.264930997066253	13.969856771829813	14.681215643748986	14.714621707511332	14.488072816393828
12.127086953967295	12.608292820743582	14.428302196335327	16.215634381701676	17.50623853180265	17.711383597901474	17.008088962036613	16.61183563856978	16.679269641367267	16.058060259828334	14.949343219369869	14.98053790889718	16.74152348229386	19.126530590232445	20.49192045583858	19.599952860940995	16.924614782895688	14.378153051574888	13.1239146906453	12.938231585793817	13.428412798184418	13.902179669347813	13.86522549440504	13.719629063795699	14.285390087948084	15.745659204631501	17.30632983570696	18.15921181167216	18.124455782844144	17.417131681337032	16.35569111180719	15.093052861773662	13.837118856502977	13.16388818372053	13.201588136301401	13.665215183628984	14.77091934762688	16.35595047441042	17.26875507162768	16.5563438639217	14.739717984358084	13.248303767260849	12.579416117393553	12.622586440539408	13.55254428295041	14.88081527307568	15.516782731477337	15.325308669868404	14.86256860664054	14.397560143541684
13.043385578492813	12.011007201520439	11.093908203761615	11.143354976394155	12.0506145941301	13.207842021250757	14.226592766360849	14.850909885067766	14.908546809412377	14.510103371655484	14.23382361259787	14.194394862658129	13.983835319497866	13.824110247261121	13.870890858398939	13.946237630082523	14.730814793800612	16.330598889351972	17.507091638364916	17.65155664257918	17.29823077482537	17.03118460540641	16.517541950905347	15.297003926522732	13.58570942701182	12.151668168915602	11.820887872940775	12.226207715907034	12.027378913451468	10.992721102890364	10.039166358667986	10.603707037380957	12.505080941781628	14.072132142002193	14.663177509142388	14.736291509989847	14.529391054999804	14.67423457592982	16.385596492412557	18.885357340668843	20.221195611972973	19.970572464421096	19.064309934418674	18.505777429533392	18.552456480755755	18.454664887847862	17.35328127312098	15.85040842807708	15.557898194989559	16.388625768185268
16.18859499457245	16.97556667974547	17.509732753719778	16.743318953678852	14.736254000369684	12.966850729837228	12.903222138876297	14.075086429090518	15.020924719772813	15.370830288786165	15.43380895950501	15.350560320875127	14.929074962140353	13.78301310877206	11.974048822083972	10.379832955464973	9.868745802810494	10.419262311328907	11.650748374897617	12.920899009087606	13.738570641562099	14.277020892329094	14.35247386531025	13.520100137147399	12.149363683149964	11.066051205589824	10.74213014269075	11.406741208308958	12.634855106968484	13.971282497589248	15.14233321287739	15.500767912735869	15.303082706650175	15.486721453586563	15.939426503251312	15.850742789950303	15.475523631754337	15.68371693607679	16.18381573831681	15.791769675539431	14.339924224170707	13.044768899215205	13.025795687688984	13.867117934421938	14.450717538058433	14.809768737633998	15.676740003224264	16.70421565668679	17.079961653658813	17.632125747615827
14.127642369934058	16.163430960528213	17.78242184999416	17.52698257885929	15.887441530329426	15.375194144784441	17.076015655651883	19.266179371284146	20.366221856195335	19.96288681057762	18.337774183484356	16.14936056163774	14.153996580412379	13.210099965510954	13.49550374333039	14.64040847909015	16.235905064372886	17.329004873142182	17.09657710346279	16.245642989651685	16.229383229435893	16.898359644389373	16.98249870569808	16.48750562561862	16.139474583047964	16.113057148970395	16.595854112542092	17.73415293044654	18.471867046429104	17.71634540016617	16.123266897200267	15.13191536046462	14.898276872843514	15.11250235282424	15.88552159213605	16.822168580213955	17.452461462824353	17.931448762728976	18.46722148901207	18.56126634268689	17.89081773453879	16.801276387527032	15.626843057793376	14.370935913768049	13.518513970108296	14.319279814474125	16.68524427358696	19.00551134011587	19.97921116280839	19.461120025195978
13.340787915548296	11.732025581592827	10.822130573074764	10.539184420109805	11.191401608970553	12.481913490952623	13.397412976744185	13.629470092970905	13.326070176929404	12.573176225776482	11.884903508465756	12.174117185115696	13.748586230439939	16.13086846789711	18.549107704886726	20.183898434561964	20.093699216987513	18.483061198023506	17.058326496533105	16.709175976268526	16.415994771031073	15.386852224304207	14.236355354465948	13.762782292249959	13.2464828729602	12.184024308771356	11.952626351342337	13.073488297397704	14.395991266200749	15.062229881295321	14.610799567688497	13.117296702001713	12.169624059257474	13.836034774636184	16.48994586240095	16.92877489980889	14.57924219264077	11.978540839540724	12.023669559964882	13.278218912313466	13.430850091764793	13.000616898667966	13.373559005231964	14.05080905332616	13.806137436494936	12.82281600801557	12.779524661950232	14.247605724209118	16.26850683527817	18.587579470380152
17.297532099381385	17.21071936357693	16.936321927114673	16.567602667136203	15.525594079614912	14.545403413915032	14.955689471014644	15.786575693077642	16.012878732775043	16.30334553680782	17.080811063510303	18.332778526625994	19.66171270849821	20.123089684590152	19.284004641417827	17.909288044534318	16.761016751961733	15.780954660416267	14.81416539509191	14.280480024841525	14.7061570839202	15.828463534593283	16.86761748581164	17.507422746121826	17.829382376634182	17.226049126275683	15.087752776679217	13.005285983128303	13.550567395295413	15.343319643508728	15.834160420604068	14.992470547847935	14.276220236279952	14.389682684008287	14.730519291994828	14.675497539659167	14.19434718795059	13.698821647007257	13.540466836346154	13.653140004217823	13.44693216510184	12.606755269141024	12.266869946972838	13.693348790072138	15.50445038115863	15.792252756640426	14.606548794601222	13.654405975850274	14.076950735076409	15.436413350964909
15.209212295406138	14.629973755061977	14.26096410754782	14.204065399784355	13.800293889703212	12.993342485306139	12.961159363111252	14.116776628745521	15.388031837954783	16.1060684189738	16.03559051284513	15.01718838140565	13.411072957595435	12.079488585303682	11.742645377158903	12.263612245002692	12.884235346942932	13.182158154253875	13.205644816416829	13.147518834054322	13.182671977297007	13.024397688668572	12.37479625690049	11.849074995652307	12.440912378480212	13.665830645402337	14.413495288523627	14.3577396753399	14.341137321723124	14.893522542656862	15.068968994585052	14.387597452379312	13.726020411443702	13.39079335878975	12.848860107816835	12.240938202435496	12.141390995513571	12.327106154761681	12.21295990592113	11.984875622237341	11.926402080369133	11.969917745183615	12.364907661299386	13.095326177913513	13.78539383626191	14.06584777312529	13.900176767931256	14.0067947404642	15.139653686140447	16.762223183644235
16.856549474969512	17.96160424706166	19.616386716517486	20.784274613501232	20.213303913173153	17.713987393571536	14.807777442588076	13.436860655323317	13.543151829400108	13.344485470944125	12.189187962160421	11.086212791151672	10.689947057701183	10.776658184810348	11.198217949369337	11.850329121655594	12.821919364302088	14.31695780419193	15.893450422301152	16.98313946344719	17.883490523052792	18.779388655435117	18.454425328784904	15.771832178451367	11.7714907973279	9.615013637199711	11.377447392023031	14.598889130610555	16.995980514600276	17.595910496951074	16.527451433915004	14.519260358162564	12.312540801433544	10.666451370342658	10.279502742193639	11.369403595805286	13.031701228079232	13.903236734641405	13.739744100843936	13.766341124616742	14.733296415852212	15.973994360342376	16.729328889776173	16.998659419579724	17.080290608799793	16.901010408396274	16.095421794309168	15.096604327039003	14.895079803357474	15.81999037390646
14.935075925260975	15.179705999896697	16.015633549026738	16.68534036731519	17.084429939725133	17.64822630671444	18.53941854398555	19.365389708321615	19.72485415152739	19.450000964312046	18.594025979617875	17.742145210056083	17.54150487907111	17.692411798082286	17.363120168336298	16.40390977310186	15.540025905466413	15.370037597238634	15.549703311383373	15.709179057721448	15.950526631457212	16.106347508841377	16.15102214554594	16.45804163854844	16.219288318691827	14.636764771426327	12.806422483357784	11.940428152568927	11.920433569694081	12.785496064434643	14.314528952710573	15.344198256227159	15.139946000086235	14.582522715870704	14.463323318739208	13.90297326856794	12.836260332266118	12.50628314063751	12.646097242641144	11.848539872355287	10.338484824882332	9.980273700346538	11.23151314771021	12.325526044432547	12.438819256768866	12.607420656401311	13.885098088125497	15.887374620945653	18.277431812827928	21.020434426168467
12.590346354314674	14.867196280736994	16.803598236937006	17.548153397139547	16.814769217827276	15.440802269845799	14.710470971175699	14.651188175014926	15.17522713929292	16.543243416571137	17.703493276867057	17.604829501255107	16.648924606438616	15.9124515667206	15.438099296179217	14.7374946094757	13.779277292482861	12.685621440775776	11.77800889276336	11.670952606818538	12.296568868557966	13.141348845794495	14.179332582426923	15.423221200328769	16.278118968698866	16.15533399563831	15.101023252649949	13.911075055357758	13.034057557214705	12.033990259927906	10.776199027892728	9.761975067147821	10.08690960589486	12.429887388890457	15.54701702014764	17.7047159098486	18.305039679003894	17.960232212877788	17.41633820270698	17.008395921321537	16.812869783441407	16.364492327049586	15.306873588980887	14.022096326978584	13.247216318873775	13.673231759037403	15.380045836911458	17.523838720838917	19.06671736865091	19.330168341945498
[truncated: 150 more columns]
