# Supplementary material for: Neuronal tuning aligns dynamically with object and texture manifolds across the visual hierarchy
Source: Nat Neurosci. 2026 Mar 10;29(4):864–75. doi: 10.1038/s41593-026-02207-1 (PMC13061647; doi:10.1038/s41593-026-02207-1)
Supplement: Supplementary file 3 — Response rate data in csv and pkl format to reproduce Fig. 2b. Original full-resolution images in png format for Fig. 2c. PSTH data in csv and pkl format for Fig. 2d. [file 41593_2026_2207_MOESM3_ESM.zip › Figure2D_src_psth_Exp155_BigGAN_sem.csv]

0	1	2	3	4	5	6	7	8	9	10	11	12	13	14	15	16	17	18	19	20	21	22	23	24	25	26	27	28	29	30	31	32	33	34	35	36	37	38	39	40	41	42	43	44	45	46	47	48	49
19.281575427265285	19.557525328781427	18.216739299956124	16.765314757436766	16.888889793799724	18.443889246080722	21.004498803881205	23.93664232996693	25.932748313203444	26.592439125582995	26.729177203086984	27.127869231797575	27.47249306274419	27.153129485220212	26.347570579443143	24.592231054015485	21.28338914611009	17.959346703046133	16.89947027940345	17.73080351533836	18.375879248043326	17.99714281961298	17.441095616388733	17.739752517768267	18.607347852722704	19.006742147850552	18.667722252469286	18.46090597289684	19.142179133473185	20.262688677549658	21.558849520748208	22.442345174467356	21.41814606923876	18.86082858250202	17.391578628373342	17.734061971331865	17.717923032259307	16.24506515609033	14.61591149655566	14.581769415564112	16.012254853646983	17.624887131622657	18.301463757160192	17.559561092345483	16.084134972655324	14.974903882495823	14.506541401308269	14.121238600130892	13.53059591189284	13.713234758150739
19.693049483592283	16.719622728515347	14.334249921268546	14.045625828122562	16.519396520417743	20.181921871449987	22.84438523033664	23.224104593949583	21.86406991878329	20.51217533232084	19.96735126032663	19.72289526953725	19.07307877770831	17.834699509898734	16.94368095376948	17.03418603998137	17.17113531443101	16.482855621100047	14.949787238675185	13.206749680378845	12.819927698958256	14.73389406398741	18.0733988647414	20.87110230019283	21.541631498876423	20.381926160296892	18.81396715950451	17.883617286747885	18.42641499574772	19.421632229744013	18.828062177214242	16.664595214404557	13.956996002934687	11.421938765687027	10.750080303261056	12.090254665071463	12.965045703760206	13.22034071732431	15.080310386007758	18.403051040714757	20.597839969314748	19.83947108644052	16.13488898115552	11.00539917969944	6.633419118586555	6.211482014406506	9.291323734196634	12.18325884627946	13.674567671813614	14.972848378182348
23.532029895957074	26.18906712269574	27.037084719461404	24.924740327010348	21.73884379640906	20.284379173202886	20.20558573101513	19.713795305486933	18.46381893328538	16.82277840761666	15.054311689242109	13.458142159544682	13.028995822445513	14.117402106643686	15.567951841570096	16.305454723786646	16.27358908110128	16.26053502698209	16.541932547807367	16.70703167124935	16.34268815282102	15.600644383884383	15.11191760063736	15.042163210442599	15.75778403891274	18.223599958889736	21.055731607295904	22.015205987451886	21.16224777670238	20.87899409286063	22.173652650312516	23.02308326317812	21.991791332610592	19.928363669407986	18.115832630932957	16.932060711575936	16.176224611843853	15.865137545395427	16.231852797671987	17.026286787602512	18.882779961578958	22.817822570408847	26.961492957953084	28.19231864364242	25.428900923757727	20.824698981158768	17.996060040782492	18.170212890516762	19.04709287891411	19.160931818302036
21.326684756784807	21.36794393756224	23.064890169535566	24.727378936834153	25.433988890008074	24.53244708149789	22.354641427026674	20.870961105018022	21.270913476949712	22.129197404706108	21.80968353966093	20.80502817037577	21.29372337689825	23.18132548218434	23.949454572380265	22.86772476431573	21.064433455488228	19.258510890949385	17.543141917277573	16.35736071991341	16.02077175546916	15.885962327026656	15.412487500229778	15.378988370688484	16.855166606251792	18.784328684576135	19.175501909938276	18.134507020074167	17.17654324160391	16.30993821981445	15.05957910322158	14.912040924429808	17.12904569422911	19.714154592026084	20.296551293201336	18.745628190018408	16.394838217210708	14.373263399243863	13.651569439959536	15.024762742909212	17.715182624557684	20.67392713321697	23.649039940783464	25.76676039497117	25.579226085598734	23.022664355789974	19.97309093524978	18.547831475381578	19.21434488416672	20.795593348987044
17.020551061221575	16.43857257876342	18.444536438234	20.841020641256836	22.75400396518614	23.967222135692147	24.111277375228433	23.991406322948446	24.696361632824903	25.26749368209496	23.735731763454876	19.70179808825285	15.26161540362477	13.69296321548324	14.640525653230984	15.817525857837003	17.534107105833154	20.825682630187654	24.962167694221215	27.68173404291317	27.99178047434478	27.082923029033946	26.469875426584814	25.938950987579467	24.771122704955918	24.229942622635114	25.331325287910676	25.79983551929835	23.24562916617827	18.263991782025776	14.171237430255378	13.677954906792507	15.293735177880748	16.99593337125673	18.094738684143735	18.511480851386757	18.47425226097446	18.22951651069135	18.037097704384244	18.038089784766733	18.22472830938162	19.31542650062017	21.775942195484543	24.689356469029892	26.96468117501172	28.475367365374304	28.82775626575837	27.522964607702967	25.25585207877464	23.399327338970068
21.384484991141573	22.214092539474013	23.009289379593078	21.790921292580258	18.353084641637558	14.635930380273319	13.538139878521553	14.941861283142728	15.672106298564987	15.077935559604231	15.447956207469591	17.057131149581377	18.452040722461856	19.074983659277404	18.215176352778457	15.822435234507456	12.954787418702637	10.474401435762987	9.18744242348139	10.161235042593935	13.534181572172674	18.25394927125784	22.08227231880174	22.981360365515577	20.986854878125467	18.485160588931766	17.781528384939396	18.44830983464096	18.959469849387965	18.329764082818564	16.413144584541666	14.693670020527572	14.578146990530053	15.379392714312965	16.12635700677157	17.303797816632404	19.601723747350263	21.69465909950402	21.543431748580094	19.414522461465353	17.543277694835165	17.30590561704405	18.279349070971648	20.207113901474564	23.20780995465661	26.29888703061821	27.885316442431485	26.93743928873625	24.497764624117888	22.934180834763318
22.84714715558593	21.41574358028082	18.63017875523269	15.520546061980701	14.34554473332964	17.373370791106048	22.590639017963838	27.068833480794932	29.41915591247373	29.261741366270407	27.063745481566855	24.129682896158098	22.22870497600509	22.309456863967846	23.569501629077237	24.54291186868513	24.319257789105553	23.172578840224823	21.88261002600816	20.931239077107712	20.69027550514256	20.77783455097765	20.359591503159912	19.658098044128756	19.491172225900478	18.84351450337461	16.54875540337397	14.01466697065091	13.794982318587563	15.118718401777794	15.58833898695768	15.396945639192344	16.169138973305827	18.00107227454406	19.531568321772582	19.76564649064386	18.178921335705702	14.911867748573854	11.893368576148653	12.821181710547155	17.495544284921714	21.642234868780704	22.316546048984733	19.370462913056063	15.635925640930344	14.226361573843661	14.168770752297387	13.637637688881744	13.849699442895679	16.19867540363119
18.385087272422215	18.216088331470424	19.16931141933221	19.035202556046897	17.620568332514225	16.489238981499163	17.24333661059088	19.282005887190213	21.514195761007247	23.488083851175894	24.379089077999417	23.45328236905178	21.61383597738978	21.18408067510601	22.42893482610063	23.205233246600947	22.32158042393541	20.740616371940668	20.037040154109413	20.376620930650176	20.950430429108913	20.992993107935526	20.190359609484542	19.045715208861374	19.852773159138152	22.9385116144346	24.79485752406162	24.112532451363816	22.95447858603349	22.329946820809656	21.179209782869457	19.62639011303748	18.574853449779976	17.953478517260162	17.1578594781542	15.85341396266844	14.118065490188656	12.7550575253162	13.071880390874863	14.60603413918667	15.798134298997146	16.97148749475911	18.665763367266038	19.592296305970137	19.54956333571946	19.92523011299036	20.58676391434887	20.510817035167474	20.188672653045064	20.505617374982318
21.8213165921943	22.01307443162901	20.969684618826204	18.762883951925325	17.901887189147963	18.659623533538525	18.258977930782258	16.36596891164849	15.10407367817061	15.077151249249829	15.143253228212838	14.543084101156456	13.313404671229772	13.157151374296074	15.518931950555762	19.117734772114698	23.549817859333665	27.81866777654178	28.863662804919507	25.795170502044385	22.27618775033894	21.831351430091836	23.39409119240862	25.640987021695317	28.25472309462419	30.42682505940463	31.19158120104698	29.96774314691202	26.8840598259456	23.07213284757564	19.46660272173333	15.908664503741937	12.51892581235661	10.150291259181468	9.461273396762135	11.609550991358986	15.9575004671318	20.12859034725374	22.940031274380246	24.157537947944128	23.763817421824818	22.370620851242954	20.670461536696166	19.145912262807755	19.036037891909835	20.643071156943027	22.50080188964096	23.09814444488169	21.650447721617404	19.201667347294993
24.8524137469435	23.32776407418968	20.811397862104123	20.261985546088763	21.707579054460314	22.16173553342401	21.32327689641678	21.31425701511177	22.883533143667528	24.368817250977727	24.163363559318366	22.49921798519189	22.291520674594757	25.28286195441045	29.12964388338917	31.018848272775546	30.07157242367548	27.13421516263382	23.758926746745786	20.592460082704832	17.360350498570046	14.334802133578956	12.436893782485118	11.892795184825697	12.005147988342005	12.631204511553346	13.899669020108936	15.555149954202955	17.032906269758126	17.271525599719848	16.372103747382873	16.265513226575354	17.193181071800588	17.359942010154484	16.543441575019322	15.503907586990604	14.831707672622368	15.86098045156235	18.567969778062892	20.727134890511664	20.545779585581794	18.114661754590312	15.997595546911317	16.94268888456506	19.01589959969429	19.292628069717345	18.37684363110198	18.55953458409986	19.87130633660851	20.672627336092614
13.717427748100599	15.576590058651869	18.188787524723658	21.207142475638214	24.082005719775424	25.32307116657518	24.401094962926194	22.54728472428531	20.517735528453013	17.593709046137516	13.785888521358306	11.507814195992108	13.154843517707832	15.885105755556998	16.700754591946186	16.064300273377462	16.074171204257137	16.372407801626697	15.06081019256053	12.869371034185814	12.327216237263386	13.51338305515992	14.799251266862054	14.884757437369203	13.74490344683976	13.198250225702234	14.528364285316794	16.721909788150327	18.22058789443691	18.009377446706406	16.390002654706066	14.976407679150583	14.256335340561739	13.512125941315844	13.215762269282653	13.595374738368772	13.563271406763187	12.798445913626896	12.13551969255003	12.242638748582722	12.89777618108269	13.709019898581374	14.451496420509077	14.525594639295795	14.214134080494016	14.167223610096007	13.66079244201598	12.190859465488288	10.699948293276359	10.377570477593931
16.15081691884761	16.75831364749167	19.456659783160582	21.042163523127506	20.154080148658174	18.244560663865194	16.513329661856005	14.914113611606362	13.443775889429437	12.448881112855648	12.871713488334612	14.93787484721808	16.870607289926014	18.168144027133586	20.087717580577554	21.726808037974795	20.81258790622615	18.240690616890735	17.447460235981296	18.412992932253786	18.299833814357044	16.73209619294749	15.762195755437608	16.760952557680966	17.83709151054383	17.583149183685403	16.638602789994568	15.533352280890753	14.530099743310657	14.759842188704212	16.71190689451843	18.82778151023603	19.115963135166425	17.250962313877846	15.626395172170135	16.170317326849116	17.44379974475185	17.794294261354597	16.78969653022997	15.060321290094294	14.061937711960297	14.345147064489115	15.01214161053142	15.271805301317613	15.277045657698816	15.203164321839221	14.821292057149488	13.94224468921043	13.16633897897044	13.527315260214479
8.829956706604504	9.318915605838143	14.604605677931328	20.232808985834414	23.180297362268732	22.56308782370889	19.5219529271691	16.33552785854612	15.450046027836152	17.30156101419058	20.44026252801266	23.165207240147105	23.293821544462123	20.62932474594021	18.535299783887584	19.362310412439637	21.714183195755133	24.35751326360314	25.991732800498976	25.52690804805991	23.832747126430668	22.43436613081824	21.17579810196752	19.28991589943218	17.614850141411676	18.009666062606364	20.005638216123277	20.990661922424085	20.03442075156662	18.79478980897536	18.906566615452157	19.644403566249082	19.91940258814514	19.62793185834665	18.871733394258776	17.732515627044254	16.43046890733079	15.424159849619496	14.662606776736974	14.128246990644275	14.469026547859944	15.535794752635246	16.48554240742544	17.362288434710322	18.828568033600273	20.546007992581114	21.687269718098154	21.81070323187091	20.987277939835916	19.57764905630961
22.699516163985543	21.141016734665982	19.152103494992694	17.63495199227977	17.196186706344555	17.58655098283838	17.777132448834937	17.19091685052869	16.901534921582485	17.967705800328336	19.772355091614113	21.60588085343676	22.680474878315003	21.673666864760936	19.673028655853845	19.694604630142976	20.996648216794313	21.369250366317964	21.362807235129683	21.230386545570042	19.81249261590829	17.077566238255883	14.585901725522977	13.922774636152761	14.80059602226332	15.26180857030283	14.554879596961829	14.353635616439089	15.832579796939559	17.87471065917075	19.777021727856468	21.921639649316894	24.207930141278794	25.30053705344566	24.123879408587435	21.20639250278562	18.310010955715928	17.28281727870422	17.6419047270122	17.398403028169103	16.571064297674617	15.850552407121688	15.005274436611643	14.713236915005165	16.13418388001248	18.561591975896206	20.20743813829992	20.490518371339128	20.58184770876721	21.14959561868249
17.469637474817244	15.527436547752634	13.557140603176062	12.382068489343535	12.680330706048384	14.64452006052754	17.1239216882268	18.247529687156238	17.366848124390383	16.202805967997435	16.16729098253129	15.73667721638723	14.149094617792661	13.244743629552223	14.476111503608681	16.27003822544553	17.30200129729723	18.408100535803406	20.624854493406858	23.05442558697795	24.0275958061585	22.90694890881735	20.50118460224966	18.2059010945824	16.80207719948138	16.789873079505988	17.9736762271923	18.704772211407512	17.690352378347193	15.605730495226052	14.214836738013158	14.087700755830657	14.33892928282061	14.308453487396017	13.493691032811693	12.426705516690761	13.038559089253747	14.612705824879617	15.114829193130337	15.144520649504383	16.15203982519654	18.09744434084028	20.144024302334394	21.07642619377436	20.155977998721696	18.199267917537778	17.20538625725883	17.656484198410936	17.82734761926018	17.05831668590686
15.0181209106596	16.05826543830763	17.2838947429435	17.694809374086198	17.440145419406097	17.11825226382563	17.228073571212935	17.380836736199306	16.722052762143996	15.777627093229574	16.5946454468529	19.662003518499407	23.190229842840136	24.77292695404332	22.969104641526236	18.982782470141466	16.556894973570248	17.604590099019255	19.264575309818348	19.41297428020642	18.12135595902687	16.969219556721587	18.30842485621804	21.083269686290713	22.10748006791101	20.961750521203594	19.752425009810203	19.445348758215438	18.6698731746246	16.88569367603019	16.32049529622212	18.496946835489233	20.71176279418361	20.915934137941996	19.959392266294667	18.954986580638682	17.717604575024986	16.73224358070057	16.784168832837942	17.187697478102205	16.94409346064028	15.684864300572556	13.770863624612868	13.018877177534069	15.123103516287632	18.713636714586688	21.649128088712203	23.026646188524357	23.67303908488106	24.625214832427947
21.625233086302412	20.247185722629347	18.07105492843537	16.20497970544178	16.099071036708274	16.884875981592014	16.846333945517742	16.90091557685087	19.016351866902276	21.85136381225422	22.971706362133276	22.10378229716596	20.357683667596568	18.648449668512665	17.24287410658993	16.94053988274289	18.920826811462916	21.536950395010596	22.25981702421394	20.921211846930415	19.61226037498421	20.25168159485197	21.902241953129018	22.770271596953183	23.050632983086476	24.103317106214384	26.271014177088983	28.109586887142303	27.72343188765017	24.77003799500823	21.339886104643206	19.72980032721674	19.782451245527444	19.74157772388661	18.763424050845124	17.66748939652565	17.417561112005284	17.219842260193865	15.930854388029351	14.585490018559616	15.05238748715856	17.112772277938053	19.81413318044735	22.479902731605826	23.84897636468668	22.91218371292925	20.480385663358298	17.90100058898948	15.495680561611973	14.597066209093512
22.13311014344759	20.506966505396925	18.282621972985634	16.59259937475668	15.179856959969538	14.535008421712424	15.300868234484454	17.74642533450026	21.22931400221876	23.904673454552867	24.341479889698455	22.78195932436316	21.108140414312686	21.038950132159087	22.41305464965822	23.529586705032155	23.277417560022027	21.335489708242395	17.875128461465323	14.732064757564924	14.858367372702256	17.854856044896373	19.923192272554314	18.70596469377468	16.031762666911565	16.29023799841132	18.980902531271777	21.01422876662712	21.391474257268108	19.873838282069805	17.145227431414177	15.70460832574029	16.582859281778404	17.61380543696661	17.482943641907703	16.53816358539311	15.160635430231991	13.435973042450613	11.251932189093422	8.813619442268587	8.123006273775756	10.239660400971601	12.651389754315472	14.359071563405672	16.285710914481616	18.860963158224642	21.24417360343884	22.224973553749074	22.005260631035778	22.0701399498496
19.672239411060282	19.167444954761784	18.765319950873156	18.054634882224022	16.811611598785326	15.965777535473583	16.01940570576637	16.587840248243264	17.87917674029297	19.749603572256028	21.56278451778066	22.406275052465503	21.056554727246226	17.805344036803653	14.752236635370867	13.026639221375627	11.942561299476427	11.45360247335023	12.065160585513352	13.050205972581002	13.864471991633229	14.901615503258535	16.403493670448977	17.631616737155703	17.382491426443874	15.504564123087693	13.813867163280014	13.438232979717592	13.55657783295221	13.734854266192562	14.649494803559582	16.71116198764222	19.549621736343898	22.31654694745975	23.578593984342227	22.034250957987812	18.49573985246011	16.64481906223083	19.41390126909969	23.748538791789475	25.778602679860846	24.469693820866137	20.997605171745175	17.532392167045835	16.035806876450543	15.859070709460465	15.18140823330945	14.701859954112445	15.667601882349157	17.30175389582275
20.59043516588259	20.44861420598633	22.225162572823457	24.650481390104453	26.456657369513255	26.79106636694084	25.609871929487998	24.24889415799147	23.95606088328657	24.85834240867475	25.40877949613928	23.71073716025334	19.903623210588528	16.389422330077615	15.44511868526217	17.071426884694628	19.517992373355803	21.076707133167034	20.870464082354523	18.756917912654064	15.6739253951928	14.1426220186945	15.782206976093514	18.23949792596482	20.07467743822279	22.007800930469152	23.786541154451037	24.219056010059656	23.001205943900125	21.009221738963085	19.327359985839955	19.045527490073468	20.812552791264867	23.421327200533877	24.373798372936406	22.74871422274899	19.800004695128074	17.50975582324615	16.26213017864679	15.187785942668398	13.784944740993122	11.849931239289415	10.115749394301213	9.97311338767577	11.507786092800393	13.866637525736346	15.527655314761423	15.586554854799465	14.965995039811153	15.3833023900392
18.107576168256653	19.01257892305967	18.25757570091387	15.67937454839408	13.105630219569937	12.65908499288557	14.685998966972045	17.286816650705433	18.975458616565085	20.13333993211264	22.091615731516764	24.581621358018023	26.435984750693525	26.89335291006639	25.217532182073896	21.76176715423903	18.777503198440705	18.467622982601863	20.09286596263831	21.07224797933702	19.928272963516143	17.71738396097515	16.389487532265676	16.107131655735433	16.417413243309316	17.886447529024	20.211562209494936	22.01301654722516	22.484334813555414	22.302322117715768	22.664234665115536	23.10993761752349	22.297532875340085	20.40039565265527	18.555393794361763	17.065104573433654	16.622414548679348	18.299315998873574	20.89592293633013	22.612630166310634	23.214325258151156	23.347305651608785	22.890068945810174	20.85466420505331	17.469490609829403	15.01409819481039	15.254876456634657	16.755826707381694	17.565029536219424	17.805454610025905
23.141714859658524	24.53885624096001	24.713409005259994	24.295523321691544	25.094899792964625	25.695780510410668	24.294292967552007	22.390990675581076	22.52975148379921	23.73332398855453	23.22556958125583	20.481443689468346	17.55271272511918	15.708943260646965	13.951487931888963	13.04182833510543	14.940221384516075	17.862281434290768	19.3487044621642	19.263974538545224	18.81737666903097	19.105710433173073	20.32017957688026	21.984890728194213	23.570076413498384	24.93420999548267	25.896188762987617	26.27783636646858	26.11859837643457	25.173548706631102	22.91281308555375	19.979905427196798	17.404955558266728	14.629015454500609	11.741235828331119	11.56677818866678	14.697550504738917	17.371661538972884	18.005277893723626	17.925254758623524	18.326249814905257	18.68228351221024	18.73876901648271	19.380085342871908	20.34248257984122	19.735244423000704	16.917465985736847	13.288793672212265	11.977743111017102	15.78371436495137
14.234631311687929	14.838025068569085	16.02363512018954	17.151184765896133	18.270370546157217	19.69172211035333	21.09249149957945	21.90629168800569	22.306351984473004	22.44605304139176	21.56908579135777	19.295331742761487	16.69741050390245	14.767036244141906	13.543944373994321	12.911885779785786	12.133326002370731	9.984878126088208	6.698650268135639	4.840157876819426	7.594923336540961	12.257573700859211	16.01969086141817	17.21668357934815	16.15541727460954	15.748261387438552	17.67771610021712	19.851266696868525	20.434662228033645	19.650289874672705	18.709777116957724	18.097702640431013	17.645497905718724	16.92910274309801	16.22368380748546	16.41431686805158	16.73622537830779	16.11284273439461	14.824154477746598	13.401757280798597	13.283203983329724	15.856484646423237	19.28290601998875	21.145593675719613	20.864661415374737	19.89050479181526	20.143174820156762	21.481352429407828	22.118476615107795	20.809759646245297
[truncated: 150 more columns]
