# Supplementary material for: Neuronal tuning aligns dynamically with object and texture manifolds across the visual hierarchy
Source: Nat Neurosci. 2026 Mar 10;29(4):864–75. doi: 10.1038/s41593-026-02207-1 (PMC13061647; doi:10.1038/s41593-026-02207-1)
Supplement: Supplementary file 3 — Response rate data in csv and pkl format to reproduce Fig. 2b. Original full-resolution images in png format for Fig. 2c. PSTH data in csv and pkl format for Fig. 2d. [file 41593_2026_2207_MOESM3_ESM.zip › Figure2D_src_psth_Exp155_DeePSim_mean.csv]

0	1	2	3	4	5	6	7	8	9	10	11	12	13	14	15	16	17	18	19	20	21	22	23	24	25	26	27	28	29	30	31	32	33	34	35	36	37	38	39	40	41	42	43	44	45	46	47	48	49
66.37256752649942	68.10702333450317	71.5127979596456	72.46814492543538	69.26326325734456	63.78535744349162	59.66911840438843	59.36818037033081	62.836831410725914	67.69198579788208	70.52162768046061	68.33043314615885	61.74864228566488	55.393223667144774	54.24380823771159	59.15595563252767	66.29512650171915	69.86753301620483	66.35577662785848	56.35992685953776	43.23845116297404	31.558763440450033	24.74579973220825	24.213956864674888	29.540789985656737	38.26105343500773	46.943482112884524	52.72261136372884	55.0014420191447	55.03138310114543	54.57679430643717	54.173164494832356	53.71318060557048	53.371764945983884	54.18838198979696	58.00061680475871	65.98704992930094	77.3424919128418	88.68602279027303	96.06206601460775	98.37076590855916	97.48552354176839	95.70589707692464	93.15307982762654	88.69416589736939	82.02533410390218	74.61872587203979	68.73624788920084	66.34981702168783	69.52702290217081
62.84690458774567	64.52378478050233	67.99781985282898	72.1196575641632	74.53657422065734	73.06609525680543	67.68531377315522	60.68353533744812	54.87695920467377	52.08910000324249	51.98834252357483	52.57527780532837	52.23019528388977	51.017137145996095	51.00245168209076	53.560928916931154	57.46013071537018	60.10823450088501	60.34491910934448	59.706422734260556	60.330206871032715	62.109215545654294	63.643558049201964	64.78369171619416	67.24067513942718	72.16173911094666	78.66552438735962	84.30947296619415	86.71111962795257	84.30517241954803	76.9875375509262	67.1739501953125	58.76795666217804	54.43431031703949	53.29853613376618	52.43776321411133	50.076156973838806	46.47317168712616	43.07385120391846	41.01068797111511	41.185995054245	44.72963919639587	51.32124221324921	58.63883092403412	63.81198785305023	65.54654591083526	64.89111034870147	63.829016709327696	64.5114495754242	69.24073472023011
43.75665848255157	50.72968583106994	58.258814215660095	63.352719855308536	66.176189827919	68.63365693092346	72.40100281238556	77.4203310251236	82.63997406959534	87.34017436504364	91.2641787290573	93.63668172359466	92.3451318025589	87.17324056625367	81.55180807113648	80.08084785938263	82.62108376026154	83.8604462146759	79.3785142660141	70.25926756858826	61.58707060813904	56.58708748817444	54.734996628761294	54.16128013134003	53.768651843070984	53.86864912509918	54.43730881214142	55.367984247207644	56.26065993309021	56.78175036907196	56.28706843852997	53.73886075019836	49.102470541000365	44.06879477500915	41.48141844272614	43.5093341588974	49.958948969841	58.274157071113585	64.74702336788178	67.02619094848633	65.16909735202789	62.10754373073578	61.47234561443329	65.98884170055389	75.29858031272889	87.50388805866241	99.48053984642029	109.02167160511017	114.37779231071472	114.7619222164154
72.54626927375793	75.75673468112946	80.06742882728577	84.3936927318573	87.87202858924866	91.02247014045716	95.10019555091858	99.49277675151825	101.68768334388733	100.06258471012116	95.76056866645813	91.30518438816071	88.07445666790008	85.8268115758896	83.66452140808106	81.44174826145172	79.51968550682068	77.18040840625763	74.19971697330475	71.30890288352967	69.3047776222229	68.198073554039	68.63452043533326	71.78257184028625	77.38275063037872	82.4778867483139	83.34201152324677	80.0488130569458	76.09846842288971	74.72025582790374	76.5543740272522	79.85433127880097	82.63715696334839	84.23708491325378	84.85099351406097	84.1671484708786	81.03520827293396	75.65267655849456	70.24238634109497	68.02743501663208	69.27137060165406	71.03038427829742	70.1521360874176	66.8075300693512	63.49934043884277	62.286521315574646	63.5098254442215	67.42373082637786	74.84292447566986	85.75385434627533
64.8346610546112	59.8091361284256	55.45897126197815	52.711569499969485	51.54104681015015	50.81229391098022	49.357986426353456	47.39059052467346	46.21551105976105	46.51785666942597	48.67558135986328	52.23988914489746	56.78120360374451	61.08133885860443	63.247801423072815	61.91382484436035	57.855465865135194	52.9512845993042	48.83928654193878	46.539235186576846	47.017145085334775	50.77162458896637	57.33593215942383	64.21566336154937	68.51022896766662	68.49261209964752	65.6727611064911	64.13935666084289	67.39965934753418	74.09207768440247	78.54947850704193	75.78125772476196	65.78322641849518	53.29934456348419	43.64966623783111	39.48776171207428	40.637977027893065	44.94742097854614	49.548099637031555	52.1375207901001	52.36902792453766	51.49578092098236	50.0912442445755	46.69464893341065	40.047896480560304	31.551784348487853	25.264122557640075	25.243566489219667	33.20206928253174	48.026470279693605
58.068374919891355	57.58221302032471	58.13176331520081	59.41081326007843	62.10346677303314	66.35722742080688	70.914719748497	74.64638760089875	77.80381321907043	81.98759009838105	87.18892045021057	91.31330335140228	91.5098953485489	87.22058136463166	80.0648120880127	72.56467926502228	65.98536853790283	59.87021219730377	53.720396876335144	48.8678258895874	48.071402478218076	53.373086500167844	63.11790599822998	73.12855184078217	78.87842829227448	79.743723154068	78.36619358062744	78.20647037029266	80.5436594247818	84.50192663669586	87.8996084690094	89.36750640869141	88.33214013576507	85.35846359729767	81.78561654090882	79.159015250206	78.08672311306	78.19030492305755	77.45258586406707	74.06821732521057	67.91506290435791	60.50101997852325	53.351943945884706	47.02548425197601	40.95713951587677	34.991455459594725	31.84683473110199	36.47053701877594	52.48085420131683	77.7326476097107
58.72907600402832	61.19689552783966	63.49305155277252	64.80644025802613	65.64433176517487	67.8348261833191	72.90638682842254	80.13962485790253	87.26947441101075	91.57833080291748	92.09481108188629	89.67507686614991	85.45036375522614	79.64249541759492	71.04253137111664	59.75521605014801	47.88445055484772	38.45424029827118	32.89247057437897	30.521594166755676	30.290133357048035	31.757754254341126	35.350524759292604	41.80266637802124	51.00729398727417	61.57884151935578	70.83125503063202	76.34262368679046	77.39725375175476	75.2195042848587	71.34661631584167	66.95984318256379	62.62524585723877	59.13450453281403	57.17438449859619	55.90683465003967	53.75805583000183	50.870765042304996	49.317844247817995	51.19207441806793	55.71726608276367	60.029407715797426	62.12434523105621	62.600502490997314	63.10907356739044	64.95588474273681	67.86582901477814	70.63946223258972	72.23879294395446	72.63178358078002
70.10938968658448	77.31052339076996	83.66604540348052	84.12546944618225	77.41618490219116	67.18933448791503	58.117933297157286	52.41037037372589	49.86965997219086	50.28548562526703	53.13133745193481	57.17983102798462	60.126610016822816	60.78760902881622	59.49384756088257	57.53623201847076	56.745486760139464	58.53719635009766	62.694093227386475	67.05443270206452	69.35656759738922	69.77799389362335	69.76041831970215	69.80256948471069	69.54932544231414	70.44373774528503	75.27758474349976	83.94337620735169	91.6208328962326	92.48550429344178	84.89442403316498	72.83086967468262	62.48768262863159	58.62645297050476	62.2663161277771	71.07717776298523	80.87386310100555	88.10315775871277	91.45598001480103	91.10972440242767	88.48902943134308	85.72388002872466	84.872505402565	85.96577401161194	86.57212388515472	84.65053181648254	81.43932938575745	80.13206171989441	83.51842386722565	92.07742493152618
51.64218773841858	59.29894058704376	67.75199151039124	74.49532063007355	78.74378321170806	80.53642411231995	79.09680132865905	73.4841835975647	63.93542621135712	53.17143049240112	45.37817115783692	43.43829448223114	46.80711677074432	51.26951978206635	52.07126348018646	47.98397450447082	41.83218123912811	37.216765308380126	34.98230504989624	34.13261651992798	34.04916408061981	35.777574396133424	39.782501745223996	45.168478679656985	49.900915312767026	51.95087852478027	50.35190515518188	46.173265767097476	42.504272198677064	42.372864508628844	46.58380479812622	53.202498245239255	58.66199588775635	60.20587532520294	56.78161630630493	49.855575108528136	42.43578140735626	36.94787359237671	34.51063883304596	35.32310576438904	39.551424741744995	46.44899537563324	54.2513564825058	61.273233127594	67.73268082141877	74.43161728382111	80.4478362083435	84.13422820568084	85.00138511657715	86.3074227809906
41.20437293052673	41.773184990882875	44.824805998802184	48.52343926429749	51.584329795837405	53.648808526992795	54.596135187149045	54.37804107666015	53.46976580619812	52.657923746109006	52.1066695690155	51.86434729099274	52.71948366165161	56.118467116355895	62.37068634033203	70.12824034690857	77.14119136333466	81.81215980052949	82.69105026721954	79.03606481552124	71.72555568218232	63.543918228149415	57.28501694202423	54.14437024593353	53.362772822380066	53.93770411014557	54.65003123283386	54.921948480606076	55.33332977294922	57.06304085254669	59.87710785865784	62.21540794372559	62.812366127967834	62.48802773952484	62.715673327445984	64.4282601594925	67.27039353847503	70.03754909038544	70.75168271064759	68.53917772769928	64.87135581970215	62.74541027545929	63.66224524974823	66.3446492433548	68.59997715950013	70.21385531425476	73.36423244476319	79.975656914711	89.70887401103974	100.26088390350341
59.21127536296844	57.569484281539914	58.30152792930603	62.50927648544312	69.02567126750947	74.27041251659394	75.6755316734314	73.19216654300689	69.66261937618256	67.51722664833069	66.95579736232757	66.06532173156738	63.49295582771301	60.590850138664244	59.4912086725235	61.846890449523926	67.89561970233918	75.77946817874908	82.15606465339661	83.01979644298554	78.24070034027099	72.15985763072968	69.61007306575775	71.25740857124329	73.87490763664246	74.05447962284089	70.56966991424561	65.33587665557862	60.756016969680786	58.66770422458649	58.888953828811644	59.05784273147583	56.59377655982971	50.13406159877777	41.22598812580109	33.6487434387207	30.630708980560303	32.05436990261078	34.254690408706665	33.940413331985475	30.897782731056214	28.33025231361389	29.62312602996826	35.818214082717894	45.837301230430604	57.21615073680878	68.66163032054901	80.44968333244324	93.13997926712037	105.90471017360687
69.49869914054871	65.82286186218262	61.63024785518646	56.6469633102417	51.15511043071747	47.39565949440002	47.875672125816344	52.947021222114564	59.78162488937378	64.4062370300293	64.80193078517914	62.46660680770874	60.88270206451416	62.04683997631073	64.6136225938797	65.59635107517242	63.46881341934204	59.67289593219757	56.15597145557403	53.535216093063354	50.98280870914459	48.464305186271666	46.74187529087067	46.117867612838744	45.89519929885864	45.23995013237	44.21284122467041	43.09041609764099	41.62456068992615	40.1046151638031	39.837022590637204	42.308541893959045	47.08786637783051	52.13584139347076	55.617487978935245	57.41731219291687	58.643933749198915	59.63208796977997	59.79217395782471	58.13094046115875	54.78626315593719	50.99544975757599	49.24528822898865	52.1229368686676	60.37272751331329	70.85423300266265	78.02311551570892	78.67776501178741	75.28034210205078	73.5867050409317
66.71813418865204	60.82485966682434	60.328743529319766	64.30041024684905	68.62269580364227	69.88546135425568	67.6860612154007	63.577857208251956	59.17047357559204	55.995946931838986	55.98678493499756	59.803897452354434	66.28900136947632	72.77460255622864	77.09251465797425	77.3936996459961	72.50531332492828	62.63322205543518	51.217626905441286	44.141774845123294	45.90849895477295	56.01352305412293	68.89597806930541	77.57389864921569	78.41176166534424	72.83353290557861	64.9213529586792	58.009194421768186	53.272128105163574	50.6027973651886	49.722215270996095	50.11250143051147	50.85275201797485	51.06238257884979	50.713099408149716	50.14614989757538	49.32681801319122	47.98634142875672	45.80956447124481	42.98492610454559	40.460247778892516	39.623346614837644	40.89563810825348	43.554814505577085	46.1804680109024	47.97649736404419	49.10477492809296	49.84342656135559	50.193816018104556	51.118098044395445
66.19828655719758	66.14299919605256	71.38234791755676	79.00656905174256	85.63406116962433	89.62691309452057	91.40521285533904	91.67860860824585	90.20885908603668	86.1103665113449	80.2893501996994	75.6610292673111	74.96464099884034	77.98715271949769	80.97051520347595	79.93607075214386	74.06901898384095	65.94675123691559	58.85552003383636	54.83524928092957	53.966932487487796	55.905728220939636	61.53467450141907	71.6906655073166	85.085191655159	97.30872430801392	103.908620595932	103.97832973003388	100.18262114524842	94.72261273860931	88.11078951358795	80.50032949447632	72.79578537940979	65.86524205207824	60.283567452430724	57.11800217628479	57.74403610229492	61.48249261379242	65.28534109592438	66.19526188373565	64.24288821220398	60.61399314403534	56.95894210338592	54.71466372013092	55.98786232471466	61.48802235126495	68.716717171669	74.00401170253754	76.50989542007446	79.24984886646271
51.51647508144379	47.902790021896365	46.5724338054657	48.204034733772275	53.29455156326294	61.12585620880127	69.67249734401703	76.54408650398254	80.75150423049926	84.03547041416168	88.61048736572266	94.12217729091644	96.78521728515625	94.24364564418792	88.59937975406646	85.27951805591583	88.23341052532196	96.23180432319641	104.7868237733841	109.66493339538575	109.35739090442658	104.86412410736084	98.2039603471756	91.40186908245087	85.38237972259522	80.26505839824677	74.9642383813858	68.18333637714386	58.95520055294037	49.13747284412384	42.573114204406735	42.06416871547699	46.87412369251251	53.599022197723386	59.004906964302066	62.687890791893004	65.63217647075653	69.504589676857	74.94847452640533	80.4960547208786	83.34755902290344	82.24944336414337	78.51688718795776	74.77887599468231	72.05279076099396	69.21958842277527	64.92707862854004	60.484132409095764	58.93546466827392	63.00882847309113
76.02941083908081	80.26853024959564	81.31336476802826	79.03557319641114	74.78902351856232	71.26356208324432	70.48112347126008	72.21382248401642	74.39363453388214	76.14328110218048	77.87148163318633	79.32020578384399	78.61279733181	73.7452780008316	65.07950465679168	56.256310606002806	51.48826556205749	52.562095046043396	58.03686375617981	64.48356559276581	68.83708679676056	69.60139086246491	66.6142079591751	60.55779302120209	53.79794592857361	49.39063065052032	49.58451859951019	54.145967316627505	60.62770612239838	66.05983989238739	69.34654819965363	71.20677065849304	73.06930165290832	75.34836232662201	77.34936590194702	78.72976114749909	80.33184838294983	81.63896901607514	80.67460165023803	75.91063995361328	69.7782693862915	66.78222155570984	69.79997866153717	77.39894034862519	86.13417146205902	93.15626440048217	97.22018730640411	98.7308387517929	99.65588178634644	103.44749701023102
72.02193462848663	82.92381806373596	91.18996064662933	93.26130356788636	88.70617697238922	81.62573289871216	76.6945826768875	75.70865836143494	76.83534109592438	77.25063905715942	75.66504137516021	73.03708896636962	71.23333375453949	72.19072942733764	76.57649159431458	82.80989646911621	87.12615568637848	87.1661217212677	84.42370731830597	83.55353248119354	86.96988506317139	92.22799065113068	94.87969989776612	93.07372241020202	88.5340705871582	83.47102830410003	78.84761617183685	74.03754320144654	68.61825830936432	63.059198355674745	58.40397698879242	55.33507046699524	54.235047173500064	55.32228796482086	58.80436220169067	64.07146265506745	69.67644789218903	74.25284402370453	77.20159068107606	78.09763064384461	76.82862486839295	73.02871119976044	67.35216727256775	61.51279768943787	58.86362473964691	61.98832070827484	70.4410619020462	79.90327990055084	85.06493272781373	84.41253650188446
60.078581476211546	50.836537981033324	43.6555853843689	40.54717872142792	41.856836676597595	46.475713634490965	51.96379525661469	55.64140751361847	55.869503831863405	53.033365797996524	49.41369459629059	47.42338252067566	49.1045597076416	55.54740445613861	66.26057760715484	78.6170991897583	88.53829259872437	92.66157233715057	90.70676398277283	84.63066022396087	76.96996738910676	69.2468904018402	62.0609790802002	56.065302443504336	51.88913688659668	50.18735053539276	51.24927883148193	54.49767599105835	58.02413470745087	59.507371878623964	57.45656590461731	53.61282036304474	52.137268686294554	55.50128169059754	61.29080295562744	64.19512243270874	61.78208904266357	56.92712962627411	53.83644232749939	53.55692405700684	54.95683135986328	57.249846887588504	60.04156093597412	62.475065398216245	63.167405128479004	63.169449305534364	65.12193827629089	71.33836369514465	82.17573099136352	97.23390889167786
92.58691937923432	99.42816040515899	104.7096197605133	105.91288919448853	101.71994893550873	94.26691014766693	87.31665835380554	83.12680830955506	81.34093964099884	80.44913125038147	79.41011774539948	77.8428291797638	75.47967300415038	72.35434131622314	69.34391937255859	67.36474590301513	65.89815456867218	64.16133868694305	62.02165312767029	60.971075320243834	62.48909320831299	66.48592908382416	71.08207957744598	73.56375801563263	71.79346823692322	65.67824864387512	58.43176078796387	54.82903001308441	57.381674551963805	63.8139851808548	68.52481961250305	68.0909123659134	63.59749464988708	59.076927471160886	57.65006875991821	58.908094429969786	60.082318210601805	59.1172872543335	56.0642284154892	52.31848530769348	48.895231103897096	46.45144305229187	45.78782675266266	47.671145868301394	50.986975860595706	54.07406663894653	56.552468514442445	60.533636689186096	68.72019085884094	82.3684374332428
57.93366641998291	56.311757516860965	52.867980766296384	49.08229146003723	46.867779636383055	47.89257481098175	52.99217867851257	61.27642810344696	69.97360877990722	75.7961088180542	76.55764977931976	72.23388502597808	64.47764546871186	56.265047550201416	50.91263926029205	50.094689345359804	52.76797258853912	56.31706302165985	58.848893237113955	60.210485506057736	60.47366108894348	59.312215614318845	56.61275939941406	54.19631531238556	53.90423755645752	55.66867673397064	57.687447333335875	58.6441828250885	58.8819687128067	59.0543714761734	59.383010959625246	59.897797799110414	60.21229238510132	58.96636431217193	54.9118910074234	48.69985208511353	42.92803158760071	39.95480425357819	40.06112294197082	42.07989420890808	44.694749522209165	47.55828723907471	50.86696207523346	54.31028788089752	56.973059678077696	58.43623757362366	59.83380515575409	63.48403639793396	71.16641337871552	82.68335781097412
107.90823450088502	101.92984094619752	95.8860545873642	90.52096474170685	84.66525359153748	78.61940474510193	73.83409218788147	71.05150356292725	68.54221320152283	63.88876509666443	56.88300738334656	49.81488058567047	44.86680171489716	42.73417007923126	42.87349121570587	45.33617768287659	51.151125121116635	61.10886464118958	73.64795019626618	85.06008424758912	90.94665904045105	88.42793335914612	77.8497213602066	63.10223231315613	50.82467005252838	47.38750913143158	54.66184680461883	69.26072573661804	83.9742623090744	92.14195771217346	90.2586398601532	79.27253441810608	63.590773248672484	49.11591141223907	40.41575276851654	38.33946127891541	40.80971484184265	44.926185131073	49.55602066516876	55.29799633026123	61.781621885299685	67.46414847373963	70.18584961891175	69.00328032970428	64.44562103748322	58.49638819694519	54.13767037391663	53.70647795200348	59.1103315114975	70.15714304447174
61.34323959350586	65.59882423877715	71.55102930068969	76.66597907543182	79.11364362239837	79.39484610557557	79.43257207870484	79.87751045227051	80.37106051445008	80.69351716041565	81.31993734836578	81.9527554988861	81.88221523761749	80.33993368148803	77.66268045902252	74.48752894401551	71.61535253524781	69.94046070575715	70.20650105476379	71.87555570602417	74.18907232284546	76.13664820194245	77.14601609706878	76.61243445873261	73.82027232646942	68.95380337238312	64.23251678943635	62.06247532367706	63.90119655132294	68.84767735004425	74.15726492404937	76.2594235420227	73.34465334415435	65.60884873867035	55.45862033367157	46.165223479270935	40.71519613265991	39.89944665431976	40.98831913471222	40.090706968307494	36.46826560497284	32.57246046066284	31.811183309555055	35.89903726577759	45.05680787563324	58.55937268733978	74.56356925964356	90.71869132518768	106.0850742816925	121.16342654228211
59.43194289207459	65.41868844032288	69.56555886268616	69.136190366745	64.51964712142944	57.82180564403534	52.29583854675293	51.262230801582334	56.400579476356505	65.71561226844787	74.37500667572021	78.13686254024506	76.33757407665253	70.45430369377137	62.5405868768692	54.23388261795044	47.148826932907106	42.699691963195804	41.53776619434357	43.599481153488156	48.79122498035431	56.61175439357758	65.6354725599289	72.80680840015411	75.41255295276642	72.82469427585602	67.15125586986542	60.73806941509247	54.17127048969269	46.761010313034056	38.95183165073395	33.40396132469177	33.44105334281922	40.200449681282045	50.858549332618715	60.491656279563905	65.58157126903534	66.43624188899994	65.78055510520934	65.77558736801147	66.66899273395538	67.4306883573532	67.65488905906678	68.29533143043518	71.06260254383088	77.4608481168747	87.32294888496399	97.76431198120117	105.01895906925202	107.81614880561828
[truncated: 150 more columns]
