# Supplementary material for: Neuronal tuning aligns dynamically with object and texture manifolds across the visual hierarchy
Source: Nat Neurosci. 2026 Mar 10;29(4):864–75. doi: 10.1038/s41593-026-02207-1 (PMC13061647; doi:10.1038/s41593-026-02207-1)
Supplement: Supplementary file 3 — Response rate data in csv and pkl format to reproduce Fig. 2b. Original full-resolution images in png format for Fig. 2c. PSTH data in csv and pkl format for Fig. 2d. [file 41593_2026_2207_MOESM3_ESM.zip › Figure2D_src_psth_Exp155_DeePSim_sem.csv]

0	1	2	3	4	5	6	7	8	9	10	11	12	13	14	15	16	17	18	19	20	21	22	23	24	25	26	27	28	29	30	31	32	33	34	35	36	37	38	39	40	41	42	43	44	45	46	47	48	49
70.23029673894247	70.99821497599284	71.33200709025066	73.31913811365763	79.03503214518229	87.87974809010824	98.32480691274007	107.26689348220825	112.58316450119018	113.95049498875936	112.56793435414632	109.60044012069702	105.27332582473755	99.19622243245443	92.32719945907593	85.43933188120523	78.54640862147014	72.34783382415772	68.39267441431682	66.73008575439454	66.44595623016357	66.16523631413777	66.50344038009644	68.7006685256958	71.72170387903849	73.86826817194621	74.71075754165649	74.88235969543457	75.44196186065673	76.33989473978679	77.6399515469869	78.83119223912557	78.84823738733927	76.90155696868896	73.57994813919068	69.98181066513061	66.33917382558187	62.61597855885824	59.37215379079183	58.05869429906209	59.07294111251831	60.407577705383304	59.06479002634684	53.55730908711751	45.90041526158651	40.01013479232788	37.818364493052165	39.13574317296346	42.92626880009969	49.395367527008055
65.23224037170411	54.19900054931641	48.84515247344971	52.99119045257569	67.35287334442138	86.87152938842773	102.6969002532959	107.17936187744141	100.12212020874023	88.16013904571533	78.35729206085205	72.90100482940674	69.81540348052978	67.04616912841797	65.06910900115967	64.56987644195557	63.829567680358885	59.9579838180542	52.023902893066406	42.700158309936526	37.2375032043457	39.41894264221192	48.70881671905518	60.24562908172607	67.84819248199463	69.16261585235596	66.63637046813965	63.842240753173826	62.293814163208005	60.54545269012451	56.55662326812744	49.86190082550049	42.055754814147946	35.738998908996585	33.16769580841064	34.566855888366696	38.56736602783203	44.12284061431885	50.447265701293944	55.61131561279297	56.311952133178714	50.22919822692871	38.705925369262694	26.191995086669923	17.80815341949463	16.442265663146973	21.688284225463867	31.279879570007324	43.12708484649658	55.69167594909668
82.7968561553955	91.94136535644532	95.56745166778565	92.10767925262451	84.17291912078858	76.54822025299072	71.99757297515869	69.9515983581543	67.69444423675537	63.335213851928714	57.41052894592285	52.57799644470215	51.201253700256345	53.51632251739502	56.509453506469725	56.18793395996094	51.53065807342529	44.92498119354248	39.933814163208005	38.008514404296875	38.095533561706546	38.567431869506834	38.79906997680664	39.71805564880371	42.916112937927245	49.20004516601563	57.523600273132324	66.21373901367187	75.21815422058106	84.53222206115723	91.79451110839844	92.34824996948242	84.44141925811768	71.63141048431396	60.61540309906006	55.87595352172852	57.49588676452637	62.43006885528565	67.91283836364747	73.72286376953124	81.94599922180176	92.93432613372802	102.7340071105957	105.11208168029785	98.49881187438965	87.51952293395996	78.64734275817871	74.32688316345215	72.38690998077392	71.33153430938721
90.24003047943116	89.76660320281982	93.77389751434326	99.41996673583985	102.72204360961913	101.19186618804932	96.1982179260254	91.90408447265625	91.51772853851318	94.59987037658692	99.38888774871826	104.90040546417237	110.0452110671997	112.29601150512696	109.36212707519532	102.19569988250733	93.6506153869629	85.27548950195313	77.17596839904785	70.09665054321289	64.41841960906983	60.64870445251465	59.581904907226566	62.73868991851807	69.35613430023193	75.55307994842529	77.23416687011719	74.96948280334473	72.15526866912842	71.63448272705078	73.92644691467285	78.03004772186279	81.51472946166992	81.463825340271	76.34379886627197	68.14293426513672	60.342170219421384	56.16222942352295	56.809189033508304	62.49333221435547	72.21233234405517	84.56446369171142	96.61524433135986	104.0568104171753	103.02891185760498	93.15060695648194	79.4576301574707	68.59302116394043	64.7434161376953	68.67646072387696
61.742329864501954	67.49995349884033	75.35781501770019	81.92644680023193	84.03499835968017	80.8821162033081	74.25389629364014	67.52168869018554	62.76399803161621	59.240119285583496	55.42688125610351	50.75674633026123	47.5020885848999	48.63402034759522	55.19081783294678	66.02646633148193	78.61303894042969	89.63134841918945	95.30355716705323	94.13608180999756	88.7177084350586	84.53394817352294	84.75199836730957	87.67899948120117	89.78043376922608	88.94372608184814	85.16523368835449	77.35366382598878	64.92273231506347	50.50430862426758	39.773490257263184	37.287458953857424	43.740614051818845	56.876672897338864	72.1227779006958	84.13559776306153	88.6481982421875	85.78641487121583	79.37826946258545	74.47965721130372	74.64765407562255	81.28575180053711	92.81098926544189	104.14466075897217	109.70370872497558	106.7782666015625	97.22714630126953	84.78771324157715	73.64003070831299	67.46334648132324
93.7295947265625	99.03302490234375	99.88461624145508	91.4541957473755	75.50451610565186	60.14603065490723	52.60843482971191	54.02044410705567	60.032187423706056	66.63966049194336	72.39884857177735	75.9782039642334	75.2868367767334	68.8878274154663	57.70731227874756	44.19046379089355	31.724346656799316	22.93610061645508	20.76683780670166	27.229121856689453	41.47448547363281	59.15423503875732	73.13229991912841	78.21636405944824	74.97746231079101	68.37383819580079	62.97630573272705	59.14509620666504	54.903023948669436	48.95007846832275	42.68519535064697	37.94089054107666	35.72485725402832	36.14030807495117	39.18753009796143	44.78917411804199	51.577829399108886	56.84956371307373	58.34953685760498	56.447468299865726	54.40887004852295	55.08898826599121	58.99913890838623	64.18990623474122	68.91444099426269	71.92783603668212	72.72922199249268	72.44403732299804	73.39254222869873	76.52397220611573
85.0923808670044	73.93071968078613	59.20763889312744	48.99538391113281	49.36740337371826	61.29965400695801	79.55532955169677	95.77813995361328	103.71278331756592	101.43672912597657	91.77974353790283	79.49314979553223	69.91382251739502	65.94034065246582	67.5651713180542	71.84965560913086	74.85054424285889	74.66644676208496	72.02211196899414	69.91259284973144	70.38722713470459	72.86060688018799	74.71832012176513	74.04679618835449	70.63973197937011	64.98678321838379	58.66560611724854	53.7097546005249	51.30402347564697	50.69298271179199	50.5105676651001	50.82537113189697	53.052580986022946	57.287094306945804	61.39205547332764	62.606747474670414	59.24320652008057	52.93454002380371	48.34750377655029	49.860001945495604	57.15498611450195	64.66448207855224	66.54305492401123	61.81349224090576	54.60380970001221	48.91429805755615	46.30254474639892	46.56173538208008	50.300725021362304	58.24015625
68.57456535339355	62.770522842407225	60.47105571746826	59.00194194793701	57.589768409729004	57.25339462280274	59.32527084350586	63.95531116485596	69.46003353118897	73.80459815979003	74.72120864868164	72.45801544189453	69.95976261138917	70.65442142486572	74.6007746887207	79.07548069000244	82.62735260009765	86.45747093200684	91.93251914978028	97.72999206542968	100.80388103485107	98.54715038299561	91.50739566802979	84.98811428070069	85.49722213745117	95.08261787414551	108.06458271026611	115.52022895812988	112.49755599975586	100.37707317352294	84.92311977386474	72.31174297332764	65.27420387268066	61.76626861572266	58.07853626251221	52.54487148284912	46.94881278991699	44.456869506835936	46.08106594085693	50.44808715820312	55.41309684753418	59.33931655883789	62.64836284637451	66.45064052581787	72.36508426666259	80.52135631561279	88.61202995300293	93.93897563934325	96.66962970733643	98.83138538360596
77.1143314743042	73.16553413391114	69.24407955169677	64.76040863037109	59.46254768371582	54.06461498260498	49.21122066497803	46.418286895751955	46.73890937805176	49.11031993865967	50.87570491790771	51.531888236999514	53.61590980529785	60.907621688842774	74.31362468719482	91.19708854675292	107.4267374420166	120.73318298339844	130.1504522705078	136.0266554260254	139.16673496246338	140.39574943542482	139.97008487701416	138.48449958801268	135.807036819458	130.66627368927	121.6865605545044	109.13083141326905	95.1826016998291	81.95884872436524	68.69680263519287	54.493323974609375	40.26951812744141	29.90035499572754	27.148974418640137	33.82657493591309	48.10038902282715	65.01328731536866	78.925166015625	85.77546516418457	84.81170383453369	78.69759128570557	72.21092853546142	69.64791088104248	72.25950202941894	77.75843433380128	81.6061708831787	80.24747718811035	73.51448238372802	65.65269515991211
115.57223411560058	113.11897167205811	108.66647464752197	103.80604419708251	98.51607151031494	91.42092685699463	84.21689735412598	81.17405410766601	84.07461711883545	89.83299983978272	94.10938800811768	96.39252494812011	100.09652072906493	106.8101649093628	113.11847259521484	114.08428890228271	107.96316303253174	97.06204986572266	84.58021297454835	71.43871086120606	57.98622207641601	45.59799179077149	36.64552589416504	32.36496383666992	32.16884471893311	35.008462562561036	40.72377952575684	49.05089256286621	58.27307754516602	65.57410327911377	68.43336242675781	67.04936096191406	63.037890968322756	58.585371551513674	55.68460380554199	55.798804473876956	59.53713882446289	66.52403354644775	74.00159061431884	77.68328182220459	74.8171078491211	67.03282329559326	59.589574089050295	56.69664733886719	58.54030513763428	63.46384822845459	70.08868732452393	77.75156147003173	84.27660430908203	86.57170688629151
46.14158142089844	53.224201889038085	63.10002311706543	75.21815242767335	87.82321056365967	96.61776782989502	96.8652212524414	87.60555206298828	72.22765995025635	56.420177688598635	45.24187061309814	41.84926055908203	45.44044948577881	52.07698596954346	57.260441093444825	59.406117630004886	59.10349132537842	56.5029137802124	51.50704498291016	46.24499465942383	43.798486976623536	45.18562816619873	47.92551010131836	49.229969062805175	48.65315612792969	48.42715518951416	50.02062194824219	52.69714923858643	54.65414501190185	54.93242752075195	53.52358253479004	50.969841423034666	47.19935245513916	42.20809898376465	36.519782638549806	30.876953353881834	26.448134346008302	24.648833961486815	26.226989402770997	30.88981227874756	37.14753963470459	43.12188640594482	47.05947631835937	47.929392623901364	45.28231159210205	39.72811923980713	32.69726722717285	26.46718288421631	23.91879306793213	27.132729568481444
64.35369731903076	60.970737266540525	62.035952949523924	64.38115974426269	64.60614494323731	61.93226802825928	56.91964714050293	50.51100727081299	44.33034000396729	40.958678092956546	41.90131736755371	47.181338233947756	55.12666767120361	64.25598693847657	71.9915432357788	75.15534400939941	72.81584129333496	68.7970100402832	67.70619132995606	69.17791229248047	69.64410556793213	67.61268913269043	65.97691780090332	67.12395195007325	69.43533287048339	69.44187198638916	66.40148387908935	62.50456089019775	60.28607566833496	60.496478996276856	61.15786014556885	59.32383972167969	54.16252769470215	48.48486751556396	47.264793968200685	52.102182693481446	59.26534107208252	62.541453247070315	59.64531047821045	53.44182689666748	48.85708164215088	47.612051010131836	48.296937522888186	49.03871562957764	49.37593616485596	49.5906948852539	49.45690475463867	48.7812943649292	48.64589569091797	50.59563159942627
28.813081245422364	29.398532943725584	41.527342529296874	60.919436340332034	78.5068143081665	86.32124530792237	82.8765092086792	73.23101905822755	64.97491622924805	62.75197032928467	65.8814994430542	70.7251216506958	73.92374225616454	74.92681926727295	76.18768661499024	80.2173034286499	86.72297260284424	93.50966045379639	98.23637619018555	100.27887409210206	100.68315128326417	99.07410358428955	93.88734840393066	85.47436992645264	77.67919158935547	74.66258155822754	76.88576583862304	80.79156196594238	82.67873008728027	81.7864308166504	79.6730235671997	77.97609375	77.11296253204345	75.38284076690674	71.2141813659668	64.8515368270874	58.76392753601074	55.04181751251221	54.11825759887695	55.04658638000488	56.47775840759277	57.316101722717285	57.19006618499756	57.51532539367676	60.720135879516604	67.67554454803467	76.89499095916749	85.52252178192138	90.672592086792	91.13137378692628
78.3985553741455	74.35019260406494	67.33622032165528	60.52184875488281	56.688158226013186	56.03776950836182	56.675484886169436	56.29679851531982	54.789165000915524	54.81778190612793	59.105217628479004	67.28238185882569	76.26835411071778	82.87572193145752	85.98116035461426	86.08097320556641	83.45792663574218	78.4619705581665	72.02865074157715	65.12215065002441	58.332807006835935	52.84920181274414	50.32442562103272	51.0682506942749	53.40952308654785	54.6347085571289	54.527235946655274	55.66198093414307	60.50609836578369	68.60057292938232	76.28819107055664	79.86191650390624	78.37352863311767	73.80111240386962	68.74088626861572	65.20601917266846	64.08002925872803	65.51758911132812	67.8394111251831	68.18462654113769	65.22262130737305	60.26031833648682	56.5954341506958	57.494806137084964	63.66184169769287	72.17513877868652	77.85215309143067	77.05680629730224	70.68690265655518	62.85714294433594
61.83596210479736	54.8314185333252	46.49474700927735	39.79074794769287	37.72534523010254	40.758577537536624	47.008833465576174	53.37074268341065	57.60822113037109	58.58890979766846	55.449403839111326	48.45118152618408	40.489775848388675	35.96472541809082	36.6076322555542	40.25678031921387	44.46971984863281	49.99531307220459	58.7421794128418	69.39823593139648	77.0125269317627	77.88156875610352	72.88402652740479	67.50515239715577	66.62611236572266	71.06283794403076	76.59355075836181	77.77191783905029	72.66435073852539	63.924404830932616	55.81622444152832	50.75189136505127	47.76199069976806	45.32500774383545	43.09896343231201	42.476909980773925	44.211477813720705	47.15419860839844	49.12208835601807	50.077068099975584	51.48968711853027	54.46672065734863	57.803348808288575	59.565164451599124	59.3109903717041	58.444373245239255	58.11603015899658	58.464826850891114	58.493100280761716	57.51032112121582
68.20127998352051	69.29321453094482	69.80284404754639	67.65615165710449	63.13094940185547	58.29458656311035	55.30366016387939	54.477661056518556	55.094575843811036	57.78372596740723	64.34505470275879	74.46985095977783	84.06999111175537	87.18600372314454	82.19882961273193	73.88140754699707	69.38039264678955	70.91775379180908	74.44441791534423	74.19823902130128	69.61550582885742	66.22878410339355	69.58599258422852	79.32343009948731	89.54626918792725	95.25007709503174	95.9213914489746	92.95109230041504	88.00972873687743	84.09086292266846	85.48294158935546	92.78070045471192	100.60910148620606	102.03106269836425	95.1239554977417	83.22918861389161	71.01089859008789	61.66218410491943	56.603502655029295	54.95795024871826	53.819222373962404	50.582958755493166	45.12089511871338	41.05422729492187	42.25904670715332	50.39387058258057	63.78668006896973	78.74784576416016	91.37809326171875	98.7247645187378
84.60324405670166	79.00148281097412	76.31763771057129	77.00794147491455	79.02480388641358	79.55006641387939	77.34945617675781	74.0186848449707	71.75744411468506	69.60862495422363	65.3643406677246	59.14099800109863	53.50632461547852	50.42158218383789	50.17898433685303	52.547770957946774	57.38797252655029	62.3967790222168	63.48061061859131	59.84810691833496	55.094252319335936	54.61798568725586	60.612588005065916	71.54350761413575	83.8622018814087	93.96471042633057	98.86330406188965	97.17683246612549	90.55215476989746	82.14661735534668	75.43212463378906	71.85457019805908	70.02737632751465	67.78139923095704	64.08552074432373	60.108427391052246	56.59902488708496	53.376828842163086	50.39293567657471	49.681649703979495	54.46642883300781	65.38698028564453	79.25252613067627	90.08982574462891	93.02695747375488	87.57055805206299	77.12999404907227	66.19720184326172	58.28127517700195	55.68501247406006
77.8816547012329	77.89374633789062	74.04797485351563	69.53664203643798	67.80256175994873	70.63747611999511	77.80879901885986	86.59644069671631	94.09206157684326	99.18335571289063	102.59415893554687	105.06469577789306	105.01182437896729	101.61949447631837	96.1522435760498	89.96071327209472	82.99498489379883	73.4006134033203	62.385646209716796	54.18006546020508	52.89236019134521	56.833515319824215	60.88059398651123	61.927945899963376	62.27827793121338	66.85324180603027	76.25550403594971	85.9940104675293	89.74613140106202	84.79467071533203	74.4953712463379	65.15627597808837	60.73131191253662	60.166417846679686	59.94400402069092	56.95057258605957	50.3622021484375	40.959495582580566	31.019233360290528	23.596348648071288	20.847771797180176	23.006475677490233	28.117816734313966	34.9113366317749	42.765341911315915	50.84857490539551	56.923659820556644	59.49826240539551	59.580588569641115	59.40533088684082
74.07123023986816	72.26465000152588	66.46708953857421	58.79690441131592	51.8580199432373	47.35861167907715	46.22564506530762	49.359204063415525	56.900812034606936	65.7945658493042	71.06468605041503	69.22862106323242	61.05792976379394	50.4207621383667	41.31055660247803	35.20747184753418	31.846400108337402	30.78759521484375	31.850381393432617	35.175369033813475	41.72585552215576	52.0626806640625	64.35462200164795	73.37694969177247	74.1234814453125	66.4067278289795	55.24442646026611	45.8315954208374	39.97601581573486	37.138363151550294	37.293014717102054	41.3923225402832	49.628588371276855	58.73878398895263	64.23564571380615	63.19184188842773	58.22552955627442	55.22327438354492	58.45576282501221	66.40225280761719	73.41249103546143	75.39648670196533	72.80128761291503	68.51321849822997	64.46671146392822	60.951765594482424	58.842005767822265	59.68350513458252	64.05450763702393	69.23828884124755
94.50766429901122	94.33913738250732	95.03432609558105	99.79394569396973	108.39936824798583	116.71474475860596	119.01959869384766	112.98386280059815	100.36309226989746	85.96624053955078	73.42163608551026	63.24142044067383	54.75048469543457	49.27214511871338	48.797949409484865	53.82133575439453	61.44799728393555	67.53479801177978	68.99221405029297	65.8376507949829	60.77926902770996	57.84543743133545	58.85136894226074	62.945218849182126	68.75341213226318	75.22292022705078	79.88365245819092	79.5338207244873	73.38453136444092	65.58968830108643	61.46635597229004	63.75483325958252	70.49196197509765	76.70187088012695	77.95364795684814	73.2872518157959	65.67311325073243	58.56760475158691	52.34019721984863	45.509542350769046	37.41345054626465	29.997039070129393	25.761282119750977	26.656915168762207	32.06882751464844	39.617746925354005	46.08562129974365	49.3775443649292	51.07472312927246	55.06794284820557
72.18239826202392	74.31778820037842	69.06578399658203	58.460122947692874	48.477607574462894	44.68700096130371	49.27665294647217	60.37515930175781	73.95368488311767	87.22130828857422	99.51861030578613	110.60317802429199	118.63915176391602	120.0300256729126	112.55800506591797	98.22283744812012	82.84614055633546	71.47878387451172	64.6375984954834	59.435442237854005	54.06389263153076	50.14048484802246	50.534328880310056	55.25010330200195	62.1056587600708	68.69608123779297	74.7168504333496	81.82594261169433	91.0030474472046	100.05080993652344	104.52025253295898	102.2671785736084	95.91583641052246	90.56286304473878	88.96667449951173	89.67786991119385	90.31855190277099	89.23416027069092	86.19983562469483	82.1321422958374	78.23553176879882	74.816729927063	71.41697708129882	68.09786796569824	66.70699340820312	69.81669494628906	77.24885681152344	85.61236637115479	90.765930519104	90.5464688873291
102.47729499816894	102.15890964508057	99.56566745758056	94.78688320159912	90.68845825195312	88.84584640502929	88.60452289581299	88.20999881744385	86.80311874389649	84.38590671539306	80.853595161438	75.94450668334962	69.39112907409668	61.19455825805664	52.54010189056397	46.20759674072266	44.54550769805908	47.43875953674316	52.31846260070801	56.897912940979005	60.47297389984131	63.69157161712646	67.51800201416016	73.21805644989014	81.52941947937012	91.18231681823731	98.62512886047364	99.65189609527587	93.13155765533448	81.47846202850342	68.77029239654541	57.96576927185058	48.99566478729248	41.826555252075195	38.6896894454956	42.70184944152832	53.10332408905029	64.28564102172851	70.680703125	71.40570129394531	69.88308811187744	68.87938194274902	68.47335952758789	66.91753448486328	62.26667491912842	54.307560691833494	44.42825336456299	36.20842693328857	33.536319427490234	38.34839958190918
92.06043190002441	94.60753879547119	99.09962532043457	102.03068378448486	101.21528507232667	96.99347637176514	91.1139075088501	85.79584056854247	81.29279891967774	75.96495819091797	68.31130802154541	58.14454933166504	46.822282028198245	36.58790142059326	29.04904514312744	24.288495025634766	20.594905586242675	16.74595203399658	13.768571586608887	15.119887809753418	23.456968116760255	37.43288696289063	51.65379306793213	59.88818130493164	61.22725368499756	60.84268539428711	65.4672752380371	77.1638024520874	90.9675482559204	99.24836933135987	97.4659469985962	87.52191833496094	75.77980014801025	67.93796836853028	65.73156059265136	66.61624248504639	66.68421253204346	62.98994289398193	56.33469116210937	49.95024589538574	48.22657329559326	53.233240356445314	63.197850379943844	73.41622509002686	79.6217753982544	81.29716682434082	81.24128601074219	81.66678226470947	81.79186763763428	80.13970336914062
[truncated: 150 more columns]
