# Supplementary material for: Neuronal tuning aligns dynamically with object and texture manifolds across the visual hierarchy
Source: Nat Neurosci. 2026 Mar 10;29(4):864–75. doi: 10.1038/s41593-026-02207-1 (PMC13061647; doi:10.1038/s41593-026-02207-1)
Supplement: Supplementary file 3 — Response rate data in csv and pkl format to reproduce Fig. 2b. Original full-resolution images in png format for Fig. 2c. PSTH data in csv and pkl format for Fig. 2d. [file 41593_2026_2207_MOESM3_ESM.zip › Figure2D_src_psth_Exp155_meta.txt]

{
  "Expi": 155,
  "offset": 210.0,
  "expstr": "Exp 155 Alfa-25112020-003 Pref chan12 U1\nimage size [3. 3.] deg  pos [ 0.  -0.8]\nEvol thr0: fc6   thr1: BigGAN_class"
}
