# Supplementary material for: Neuronal tuning aligns dynamically with object and texture manifolds across the visual hierarchy
Source: Nat Neurosci. 2026 Mar 10;29(4):864–75. doi: 10.1038/s41593-026-02207-1 (PMC13061647; doi:10.1038/s41593-026-02207-1)
Supplement: Supplementary file 4 — Similarity scores for Fig. 3e. Image similarity and PSTH similarity score for Fig. 3g. [file 41593_2026_2207_MOESM4_ESM.zip]

Archive with 8 entries (8 files):
- Fig3D_Source_data/Fig3D_SPAM_mask_correlation_source_data.csv
- __MACOSX/Fig3D_Source_data/._Fig3D_SPAM_mask_correlation_source_data.csv
- Fig3_Source_data/Figure3_reproduction.py
- __MACOSX/Fig3_Source_data/._Figure3_reproduction.py
- Fig3_Source_data/Fig3G_proto_imdist_psth_covstr_sim_df.csv
- __MACOSX/Fig3_Source_data/._Fig3G_proto_imdist_psth_covstr_sim_df.csv
- Fig3_Source_data/Fig3_meta_df.csv
- __MACOSX/Fig3_Source_data/._Fig3_meta_df.csv
