# Supplementary material for: Neuronal tuning aligns dynamically with object and texture manifolds across the visual hierarchy
Source: Nat Neurosci. 2026 Mar 10;29(4):864–75. doi: 10.1038/s41593-026-02207-1 (PMC13061647; doi:10.1038/s41593-026-02207-1)
Supplement: Supplementary file 4 — Similarity scores for Fig. 3e. Image similarity and PSTH similarity score for Fig. 3g. [file 41593_2026_2207_MOESM4_ESM.zip › Fig3D_Source_data/Fig3D_SPAM_mask_correlation_source_data.csv]

driver_pair_type	SPAM_pwCorr	commonPwRateChange
same driver	0.0124469761962947	3.8320951461792
same driver	-0.0485897609924262	-2.09711090723674
same driver	-0.0442564629305592	3.17183619075351
same driver	0.0514736218846769	2.75225575764974
same driver	0.0226208275598131	2.19479746744037
same driver	0.00078819627114369	6.07722829182943
same driver	0.0206841800400803	21.1993947347005
same driver	-0.183433224318434	29.9879198819399
same driver	0.0753641935092369	14.294248951806
same driver	0.0418244656106316	-3.18518257141113
same driver	0.0817760908298078	1.49022674560547
same driver	0.377038093102816	60.6227050357395
same driver	0.0339499996200978	3.94261995951335
same driver	0.0290911836158917	7.49565768241883
same driver	-0.0398599766006436	0.139022191365555
same driver	-0.0289658241785418	4.57030328114828
same driver	-0.109614864447998	10.5780881245931
same driver	-0.0765792262952428	8.10076681772868
same driver	-0.0939300712614626	-2.91333134969075
same driver	0.246780285010389	29.2154273490111
same driver	0.00477700463335403	-0.297792249255711
same driver	0.0549771831051343	-1.84563414255778
same driver	0.0896880354770895	-0.769271492958069
same driver	0.0214243317990073	15.2719733106593
same driver	0.212319106739338	35.6376963456472
same driver	0.0339330486142354	21.5800205412365
same driver	-0.0715611469376459	4.34591126441956
same driver	0.162664731788732	24.2231466089962
same driver	0.360083223398076	39.7583567301432
same driver	0.162538018733647	16.0038909912109
same driver	0.451791814934638	23.5086034138997
same driver	0.484736034664242	46.9890619913737
same driver	0.403456586022875	18.0813757578532
same driver	0.144346164477577	9.45558615525563
same driver	0.564755145458331	38.1827214558919
same driver	0.27294670702274	33.0914599100749
same driver	0.36032763288594	34.9760818481445
same driver	0.206030099794973	35.5699074467023
same driver	0.405879194653691	24.7852891286214
same driver	0.435059875260799	28.2070655822754
same driver	0.106347508450955	8.64928272792271
same driver	0.437647653407657	26.496555964152
same driver	0.0376063903117067	28.1768061319987
same driver	0.291907618139559	14.2697474161784
same driver	0.273205451824357	44.572021484375
same driver	0.426454866998536	62.6663869222005
same driver	0.274418047796291	69.6405461629232
same driver	-0.062617168181363	11.5114523569743
same driver	0.443282679169353	26.197990655899
same driver	0.0817721865632519	4.98704544703166
same driver	0.28755005981547	61.1023619969686
same driver	0.12731232603208	23.7928188641866
same driver	0.167265406938559	9.00217183430989
same driver	-0.00816616364134212	49.9884376525879
same driver	0.0642347050804655	7.71007845592168
same driver	-0.0198335813302969	10.5987141927083
same driver	0.124672750516072	36.5181764421009
same driver	0.234818478734321	0.849479675292969
same driver	0.160057061636387	59.7086963653564
same driver	0.124530464851565	-3.10047658284505
same driver	0.0405651898897566	25.5185520737259
same driver	0.598788017582803	64.8193277517955
same driver	0.460906686337614	2.75702836116155
same driver	NaN	NaN
same driver	0.326033522617475	49.3949629465739
same driver	-0.0317883342411706	15.4907112121582
same driver	0.00209242805147904	17.726957043012
same driver	0.124047145456366	67.9092767177484
same driver	-0.0347964674754655	18.9717140197754
same driver	0.231795379171033	31.3413225809733
same driver	-0.0149379752543338	12.5387714703878
same driver	0.410088880561067	31.6516811052958
same driver	0.33183886816612	81.7953432401021
same driver	0.134718895375059	22.6035974820455
same driver	0.199795304301454	46.9738833109538
same driver	0.371894016456135	18.6049550374349
same driver	0.275087311769265	72.3973108927409
same driver	0.338689122375283	47.7000789642334
same driver	0.0086277923967888	23.979292816586
same driver	0.257378441163648	40.6141519546509
same driver	0.0543302494947157	23.9878991444906
same driver	0.122587316145735	44.4880116780599
same driver	0.0367236969310716	53.6527531941732
same driver	0.446479927956776	53.731320699056
same driver	0.116795097398981	69.7115794287787
same driver	0.464667237034526	36.0909428993861
same driver	0.433762639050817	70.1380100250244
same driver	-0.023840097190257	18.3014961878459
same driver	-0.284751080500382	14.1934550603231
same driver	0.582589255419984	30.1356658438842
same driver	0.281953714267321	9.40865884224574
same driver	-0.0382521248809607	18.8592069546382
same driver	0.179253950592162	39.6619100570679
same driver	0.382730745712198	49.6041854222616
same driver	0.525971148992455	75.549077351888
same driver	0.344584392842304	68.3953221638997
same driver	0.364369641980127	21.138462861379
different driver	-0.149484850979314	44.8364375631014
different driver	0.0587569238359823	9.93998845418294
different driver	0.0311386114395349	22.1434116363525
different driver	-0.00645308312329924	9.12229649225871
different driver	0.00250151094601531	22.3318228125572
different driver	0.00541862371350143	16.9603544463714
different driver	0.0257410810960647	24.2323378562927
different driver	0.151957756947529	4.44989395141602
different driver	-0.00893071792602763	14.8715025318993
different driver	-0.127293403917778	33.2093086242676
different driver	-0.110722710755292	5.11260430018107
different driver	0.0142887713404756	24.4753979047139
different driver	0.107413162921805	26.2943178812663
different driver	0.0916462233633481	3.14147694905599
different driver	-0.0256418471917471	14.6395009358724
different driver	-0.03870601187864	14.1233990987142
different driver	0.15194917522178	3.52459498246511
different driver	-0.0164667952565115	44.8567221959432
different driver	0.0196973171602509	3.33057403564453
different driver	0.0775433129312263	24.9004946748416
different driver	0.0790085721342682	26.2031810283661
different driver	0.0163575019857372	32.4589548110962
different driver	-0.00959278202274363	15.8836939334869
different driver	0.0189690272956453	17.400941212972
different driver	-0.0340216317815869	20.2172603077359
different driver	0.0135565284683343	20.9914374578567
different driver	-0.0473005669477892	6.14445241292318
different driver	-0.00661189323045637	11.4654158828435
different driver	-0.0735309793387643	5.20644489924113
different driver	-0.0062599084465719	9.6069909731547
different driver	-0.0258359884122778	-1.12249692281088
different driver	0.0912926210852247	21.2316014766693
different driver	-0.0493388086410842	9.82671960194906
different driver	0.00623930932040671	10.872597694397
different driver	0.257032556319037	19.3699671427409
different driver	0.038140684926373	11.2533245484034
different driver	-0.00351631444559604	3.70118435223897
different driver	0.0613788594574075	37.0969479878743
different driver	-0.264011132425781	60.3935470581055
different driver	0.297971811932971	31.4480609893799
different driver	0.039161438515755	29.1255499030508
different driver	-0.180133517963174	-1.74217287699382
different driver	0.118952823358784	36.5309058825175
different driver	0.266012130159454	6.4214973449707
different driver	-0.112884784014188	14.4504261016846
different driver	0.304119071023104	36.2583707173665
different driver	-0.124928704511292	9.74168459574382
different driver	0.207301469608984	72.6393903096517
different driver	0.181117819588804	10.5174214045207
different driver	0.226442914969663	50.206135670344
different driver	0.011680206186746	21.8406964937846
different driver	-0.154120416757513	49.1713786919912
different driver	0.170348422320393	80.7699926694234
different driver	0.0626776266509969	63.085991859436
different driver	0.01734458841384	39.1376166343689
different driver	0.0454009046855909	39.198522567749
different driver	0.119342021093238	34.1807916845594
different driver	-0.0102682670793719	76.2340138753255
different driver	0.193642124088343	54.0080756346385
different driver	0.145546335449932	3.99706560373306
different driver	0.00465037209092123	38.5692646591752
different driver	0.0291132901497172	22.2731309731801
different driver	0.0877479451984584	35.1324666341146
different driver	NaN	NaN
different driver	0.2326934550723	35.7040738662084
different driver	-0.0450109100766989	33.4607598582904
different driver	0.0151451375298373	29.1768871347109
different driver	0.114705415178227	36.2720922904137
different driver	-0.192662041570173	-1.32834698756536
different driver	0.0154672884529857	6.00381851196289
different driver	-0.073293004126364	42.9854145050049
different driver	-0.246722943787235	60.0439612070719
different driver	0.0493008066040994	40.6107199986776
different driver	-0.0666109955570189	32.4955550829569
different driver	0.067133014192969	9.83030392726262
different driver	0.0780339645960632	1.80320274829864
different driver	-0.166033494289749	52.3857402801514
different driver	-0.624367849383809	102.603140513102
different driver	-0.0293727335380275	21.5385356479221
different driver	0.0247743284184412	48.3392486572266
different driver	0.0746220101148845	6.05915376543999
different driver	0.048906804220855	14.1592162450155
different driver	-0.0014332442657796	25.4288117090861
different driver	-0.209430497428683	85.3755327860514
different driver	0.00635833437117884	14.0482671989335
different driver	-0.0382521248809607	18.8592069546382
different driver	0.00304253637750337	21.8953382273515
different driver	0.0938270735416487	31.2609870433807
different driver	-0.023840097190257	18.3014961878459
different driver	-0.029726469972614	33.30504322052
different driver	0.00895210582977065	31.2728583017985
different driver	0.231344739382041	22.3255005776882
different driver	-0.224824991282661	61.6451846758525
different driver	0.0062426119354903	57.2078003883362
different driver	0.123075979424472	39.2226599057515
different driver	-0.030721234396346	41.9390308062236
different driver	0.0914082038893229	71.1116930643717
