# Supplementary material for: Neuronal tuning aligns dynamically with object and texture manifolds across the visual hierarchy
Source: Nat Neurosci. 2026 Mar 10;29(4):864–75. doi: 10.1038/s41593-026-02207-1 (PMC13061647; doi:10.1038/s41593-026-02207-1)
Supplement: Supplementary file 4 — Similarity scores for Fig. 3e. Image similarity and PSTH similarity score for Fig. 3g. [file 41593_2026_2207_MOESM4_ESM.zip › Fig3_Source_data/Fig3G_proto_imdist_psth_covstr_sim_df.csv]

	Expi	cosine_reevol_resnet_L3_m	cosine_reevol_resnet_L4_m	cosine_reevol_resnet_avgpool	cosine_reevol_alexnet_fc6	cosine_reevol_alexnet_fc7	cosine_reevol_vit_cls	cosine_reevol_vit_token_m	cosine_maxblk_resnet_L3_m	cosine_maxblk_resnet_L4_m	cosine_maxblk_resnet_avgpool	cosine_maxblk_alexnet_fc6	cosine_maxblk_alexnet_fc7	cosine_maxblk_vit_cls	cosine_maxblk_vit_token_m	reevol_G_resnet_L3	reevol_G_resnet_L4	Expi_alt	reevol_G_resnet_L3_BGalt	reevol_G_resnet_L4_BGalt	reevol_G_resnet_L3_FCalt	reevol_G_resnet_L4_FCalt	reevol_pix_resnet_L3	reevol_pix_resnet_L4	reevol_pix_resnet_L3_BGalt	reevol_pix_resnet_L4_BGalt	reevol_pix_resnet_L3_FCalt	reevol_pix_resnet_L4_FCalt	maxblk_resnet_L3	maxblk_resnet_L4	maxblk_resnet_L3_BGalt	maxblk_resnet_L4_BGalt	maxblk_resnet_L3_FCalt	maxblk_resnet_L4_FCalt	normalizer	psth_corr	psth_MAE	psth_MSE	psth_corr_smooth	psth_MAE_smooth	psth_MSE_smooth	act_MAE	layer1_cov_corr	layer1_mean	layer1_max	layer1_q9	layer1_crop_mean	layer1_crop_max	layer1_crop_q9
0	3	0.6894378662109375	0.4229324162006378	0.6225423216819763	0.4606556296348572	0.7238981127738953	0.4836849272251129	0.4253140687942505	0.8331285715103149	0.6939203143119812	0.7979632019996643	0.4218412041664123	0.669951856136322	0.2887544333934784	0.3924505412578583	0.8245517611503601	0.6053643822669983	37	0.8462541699409485	0.6070467233657837	0.7798610925674438	0.4723930060863495	0.8132176399230957	0.6536819934844971	0.8450548052787781	0.6047140955924988	0.7643800973892212	0.5150994062423706	0.7997004985809326	0.4483591616153717	0.8842097520828247	0.4397628605365753	0.7805459499359131	0.3938103914260864	260.8444193361918	0.8740100988470932	0.1772312109520936	0.048531726529758	0.8911917886113004	0.1588870111547894	0.0342802571122957	0.1430156252316849		-0.0735520799439745	0.7877766820470113		-0.0006573444225036	0.7877766820470113
1	4	0.6146665811538696	0.3867037296295166	0.4239869117736816	0.2954543828964233	0.6549254059791565	0.2517297565937042	0.489338219165802	0.9343913197517396	0.8679872751235962	0.9116983413696288	0.4639719724655151	0.74532151222229	0.2787690758705139	0.4987997412681579	0.7596728801727295	0.3787893056869507	91	0.8016539812088013	0.3809889853000641	0.7623417377471924	0.5148177146911621	0.8691527843475342	0.4613189101219177	0.80199134349823	0.3834415078163147	0.7319968938827515	0.5222600698471069	0.8115718960762024	0.3544641733169555	0.8257402777671814	0.2812979221343994	0.8519980907440186	0.4046522974967956	240.36506578547156	0.8306058245570114	0.1762257299258411	0.0486841840074249	0.8028197714256626	0.1496600645813847	0.0291392949691736	0.0573402954021465	0.4032286368838786	0.3957708958802842	0.9388775740987146	0.8592095710694483	0.2926593041532255	0.9388775740987146	0.8526463675066789
2	5	0.6756129264831543	0.4562137424945831	0.6526322364807129	0.5298805236816406	0.8225017786026001	0.4342207908630371	0.3917374908924103	0.8732798099517822	0.7727969288825989	0.8555408716201782	0.461969792842865	0.7506109476089478	0.1676119267940521	0.301902711391449	0.8415403962135315	0.6199153661727905	76	0.7508040070533752	0.4208432734012604	0.8439958691596985	0.5217933654785156	0.835945725440979	0.6372215747833252	0.7891557216644287	0.4924992620944977	0.8508085012435913	0.5761577486991882	0.8669865727424622	0.4576537609100342	0.8770920038223267	0.4012327492237091	0.8894920349121094	0.4778127074241638	86.39718306366603	0.3877372719296384	0.4691579478217311	0.3332201408723607	0.28197053767308	0.5016956798779221	0.288789741289125	0.4635781121740036	-0.0077106602633727	-0.0098953118417671	0.7342583246024369	0.3111816279016047	-0.0055090818087206	0.7342583246024369	0.3480432439251319
3	6	0.735945463180542	0.538447380065918	0.7132763266563416	0.4328996539115906	0.745671272277832	0.2948368191719055	0.3947590887546539	0.8573904037475586	0.7020978927612305	0.7668302655220032	0.4139164090156555	0.7085851430892944	0.1602236628532409	0.3255257308483124	0.8181519508361816	0.555822491645813	9	0.8485890626907349	0.5517786741256714	0.8118194341659546	0.5722298622131348	0.8177769184112549	0.5602391958236694	0.8536427021026611	0.5565879344940186	0.7984156608581543	0.5783790349960327	0.8317983150482178	0.4676015079021454	0.8661262392997742	0.4291744828224182	0.8321789503097534	0.3474971652030945	244.93986632359827	0.7800262454640802	0.2632781165013312	0.1109713402945031	0.7938325733141489	0.2707252352960584	0.0901560586049903	0.2616466118237595	0.0367778868051319	0.0361746269333804	0.6627611247385338	0.3422962527671055	0.0431068314340888	0.6627611247385338	0.3653855687467872
4	7	0.6048603057861328	0.419830173254013	0.6309589147567749	0.4832610785961151	0.7426221966743469	0.4428040385246277	0.4190490245819092	0.8099212646484375	0.6669312119483948	0.7628716230392456	0.3681105971336365	0.6476747393608093	0.2171144038438797	0.3205518424510956	0.7773997187614441	0.5891762971878052	114	0.8651326894760132	0.52259761095047	0.7920470237731934	0.6151446104049683	0.7748091816902161	0.5219395756721497	0.8664010167121887	0.4547384977340698	0.7918415665626526	0.6321772933006287	0.7488523721694946	0.4047921001911163	0.8726497292518616	0.3589370548725128	0.7518761157989502	0.4607504308223724	189.54040942684807	0.7163252476416242	0.3061711949271455	0.1191191758868771	0.8812259772325302	0.3166686872644719	0.1092092801330046	0.27387300719897	0.2987505140724145	0.2276612864903922	0.9538578253236591	0.7442170780364551	0.1610205966024756	0.9538578253236591	0.6856384762057761
5	8	0.693512499332428	0.4427136480808258	0.5251017808914185	0.4253077507019043	0.6930215358734131	0.300748348236084	0.4273409843444824	0.9513756632804872	0.8988744616508484	0.9380869269371032	0.5353649854660034	0.7685239911079407	0.1144394427537918	0.4272432029247284	0.814532458782196	0.4804494976997375	54	0.8708854913711548	0.7508755326271057	0.7884680032730103	0.5104262232780457	0.8480114340782166	0.5260446071624756	0.8753184080123901	0.7335425615310669	0.8284810781478882	0.5478566288948059	0.8223662376403809	0.3114423751831054	0.8559430837631226	0.4389501512050628	0.8422418236732483	0.3056601285934448	127.74022949574788	0.7465613781273976	0.1864497760981781	0.055527222544609	0.9472170213807314	0.1278664016798479	0.020937030169811	0.116599628805971	0.0574441797727999	0.050110917947714	0.7057208097035552	0.3584989927681087	0.058118503767221	0.7057208097035552	0.3854719658991112
6	9	0.7280213236808777	0.5427195429801941	0.7544122934341431	0.5744425058364868	0.8071343898773193	0.4528663456439972	0.4034060537815094	0.8690330982208252	0.7695561051368713	0.8773722648620605	0.6497339010238647	0.8477310538291931	0.4263640642166137	0.3271183967590332	0.8733184337615967	0.6147018671035767	184	0.7487424612045288	0.4522327184677124	0.8398444652557373	0.5606601238250732	0.8551008701324463	0.5838927030563354	0.7472156882286072	0.4597631692886352	0.8315891027450562	0.5879597663879395	0.9037821292877196	0.6232236623764038	0.8323765993118286	0.3693967461585998	0.8495136499404907	0.4523476660251617	73.39122137908936	0.4390211673600891	0.3186515619814515	0.172401642622824	0.4693472830370397	0.2161410584477392	0.070364519510371	0.1359702331786987	-0.021120723774017	-0.006164038917207	0.7029358127378221	0.2861568602658808	-0.0186300389549076	0.7029358127378221	0.2820863941167698
7	10	0.6869814395904541	0.5068206191062927	0.669182538986206	0.4262517094612121	0.7629985213279724	0.4465838670730591	0.4255951344966888	0.8830999135971069	0.7246203422546387	0.780166745185852	0.5233283638954163	0.7524995803833008	0.2514573335647583	0.3485414087772369	0.8514163494110107	0.613775908946991	6	0.8036795258522034	0.5033359527587891	0.8683242797851562	0.6408668160438538	0.852616548538208	0.5673618912696838	0.8226388692855835	0.5684826374053955	0.8708072304725647	0.6214661002159119	0.8644506931304932	0.5033004879951477	0.8206053376197815	0.3678128719329834	0.8772082924842834	0.4969725012779236	353.16614439697264	0.4718771159324412	0.1099971262022278	0.0173895527467092	0.7182937554040671	0.0619346644643873	0.0050283951022867	0.0653492525933222	0.0335262140400351	0.050137542200277	0.6557355662106968	0.3245095596177204	0.0336929033356435	0.5904548434435862	0.3046077851343216
8	12	0.7365571856498718	0.6182898879051208	0.8398947715759277	0.4338580667972564	0.7227002382278442	0.3975999653339386	0.3900369107723236	0.860084056854248	0.7560073137283325	0.8543224334716797	0.47455495595932	0.723791241645813	0.2251673489809036	0.2907815873622894	0.8235278129577637	0.5749729871749878	151	0.829616904258728	0.5675220489501953	0.8361648321151733	0.5453639626502991	0.8313823342323303	0.5576382875442505	0.8450450897216797	0.5312702059745789	0.8502428531646729	0.5675235986709595	0.8601430654525757	0.5214970707893372	0.8314833641052246	0.4546670317649841	0.8567604422569275	0.3995512127876282	254.54661610921224	0.8475000562052522	0.1992239932486448	0.0576982470638782	0.8117840234739763	0.1769920899219114	0.0401850900664606	0.1198269032959573	-0.0098322917678137	-0.0237104313044021	0.7889268513868474	0.3136124564758982	0.0305009632079454	0.7889268513868474	0.3700125172856372
9	13	0.6447131037712097	0.4388612508773803	0.6484622359275818	0.4253160655498504	0.7349110245704651	0.2912077307701111	0.4284526407718658	0.9195526838302612	0.8489875793457031	0.8990640640258789	0.4500341415405273	0.6959779262542725	0.2115889191627502	0.337860643863678	0.7802468538284302	0.4124287962913513	127	0.8274718523025513	0.4546090960502624	0.8150195479393005	0.5199611186981201	0.7577070593833923	0.535094141960144	0.8017822504043579	0.5065128803253174	0.8108879923820496	0.5405040979385376	0.8384667634963989	0.3825622797012329	0.8354905843734741	0.3227989673614502	0.8056747317314148	0.2629159390926361	220.1289065048217	0.9036170074858288	0.13199878625114	0.0274744430626446	0.957919992082204	0.067593837935579	0.006691331445561	0.0014683775032966	-0.0180065097878297	-0.0052867654233526	0.8380026632688604	0.3928134441500566	-0.0590001467722017	0.785068104191915	0.3391701227075087
10	14	0.7539921998977661	0.6295656561851501	0.8408142328262329	0.5441601276397705	0.823586106300354	0.5045310854911804	0.4271301031112671	0.897895097732544	0.832493245601654	0.8895527720451355	0.6478610038757324	0.8422207236289978	0.386202871799469	0.3282445073127746	0.9109694361686708	0.6994125247001648	162	0.846285343170166	0.5218074321746826	0.8893343210220337	0.6194297671318054	0.9085362553596495	0.6837719082832336	0.8605021238327026	0.6002638339996338	0.8931757211685181	0.5949267745018005	0.9149278402328492	0.5489457249641418	0.8605323433876038	0.347698301076889	0.917133092880249	0.4304386377334595	147.97697964782716	0.319496659340868	0.2993479994947925	0.1196563087190491	-0.1799983868452857	0.2781190697081608	0.0906401586492912	0.1915464293690072	0.0212497673819486	0.0420723906034376	0.6995575009312255	0.2896068667976702	0.0106457241423432	0.6808308787898051	0.3167336016011867
11	15	0.7534583210945129	0.5782189965248108	0.8076651096343994	0.5014350414276123	0.7887095808982849	0.5385583639144897	0.382514476776123	0.901395618915558	0.8445084095001221	0.903422713279724	0.6047568321228027	0.8491016030311584	0.3044113516807556	0.2900029122829437	0.8687759637832642	0.5804935693740845	170	0.8573611974716187	0.5337176322937012	0.8600984811782837	0.5438193082809448	0.8889744877815247	0.5574713945388794	0.8404691219329834	0.5278152227401733	0.8690086603164673	0.5410703420639038	0.9003812074661255	0.4421628713607788	0.8602604866027832	0.3184108734130859	0.8570491075515747	0.3347316682338714	275.4778645645142	0.4850505125186737	0.1052446433341771	0.020936814766197	0.7503143592827102	0.0557070491062934	0.0053421267890265	0.0087805901172252	0.0206881196515937	0.0094490073516178	0.7918782441274513	0.3682808000076396	-0.0255566453150822	0.7918782441274513	0.330520571287566
12	16	0.7156318426132202	0.4573474526405334	0.6334549188613892	0.4468677043914795	0.6896998882293701	0.3056183457374573	0.3761558532714844	0.910639226436615	0.8433071970939636	0.922433853149414	0.474708616733551	0.7414257526397705	0.2436237037181854	0.2814736366271972	0.831712007522583	0.5386942625045776	77	0.8261797428131104	0.5004854202270508	0.8455228805541992	0.5992001295089722	0.8371434211730957	0.5660170316696167	0.8352406024932861	0.5005937814712524	0.8418562412261963	0.578093945980072	0.865625262260437	0.4386825263500213	0.8807514905929565	0.3920633494853973	0.9083595275878906	0.5640853643417358	169.635328809611	0.6052982759344003	0.187766690698764	0.0519952424720209	0.7600190962565003	0.0996354385265345	0.0127312380383679	0.0205263586132694	-0.0279317287987554	-0.0286908004464115	0.6642915555905784	0.2801915056926343	0.0061301536315983	0.6642915555905784	0.3134091047250443
13	17	0.7296333909034729	0.558608889579773	0.7422133088111877	0.4353851675987243	0.677489161491394	0.4019940793514251	0.4106084406375885	0.8692220449447632	0.7042174339294434	0.7669388055801392	0.4753432869911194	0.699777364730835	0.1854767501354217	0.3570421934127807	0.8135005235671997	0.5191028118133545	57	0.8554290533065796	0.6668943166732788	0.8355454206466675	0.5882629752159119	0.8237597346305847	0.5689699053764343	0.8580637574195862	0.6906729936599731	0.8519542217254639	0.6054495573043823	0.8088313341140747	0.4003276228904724	0.8111450672149658	0.5111810564994812	0.8361655473709106	0.3977068662643432	168.16068234558105	0.5718211100917001	0.2258079350629434	0.0792031365869358	0.6962211706702777	0.1757576167779057	0.0428773091095213	0.1525927420490429	-0.0221827878943076	-0.0102164368481934	0.7366514173589408	0.3131409876610641	-0.0530003592341313	0.7366514173589408	0.2311314303999893
14	18	0.7454915046691895	0.512151300907135	0.694507896900177	0.3552985191345215	0.6742419004440308	0.3786186575889587	0.4388793110847473	0.8798079490661621	0.7239957451820374	0.779091477394104	0.3882209658622741	0.6835124492645264	0.1295646727085113	0.3229708969593048	0.805997371673584	0.5547430515289307	94	0.7964248061180115	0.566059947013855	0.7921565175056458	0.4951216876506805	0.8041815161705017	0.4656746685504913	0.8148675560951233	0.5337330102920532	0.7643958330154419	0.4092716872692108	0.8437645435333252	0.4023065567016601	0.8551322221755981	0.4477362036705017	0.8211702108383179	0.3622960448265075	195.7635822832743	0.2240556449301005	0.3954816476393427	0.2132689495395925	-0.4412240558517457	0.3743491635467327	0.1537950573390845	0.1548375512451538	0.0600862775028879	0.0421867247163063	0.8057138068977752	0.3919025543566841	0.1103389745965594	0.8057138068977752	0.450601322930813
15	19	0.7387992143630981	0.5170813798904419	0.6350755095481873	0.4098119437694549	0.7037109732627869	0.3236785531044006	0.3925697207450866	0.9138171076774596	0.833638072013855	0.8632557392120361	0.4487053751945495	0.7026568651199341	0.1043917834758758	0.2915266454219818	0.8004237413406372	0.4444432854652405	30	0.8353362083435059	0.5227478742599487	0.7951833605766296	0.4750554859638214	0.7742307186126709	0.5246958136558533	0.814284086227417	0.4988307952880859	0.797827422618866	0.527930498123169	0.8345940113067627	0.4534470438957214	0.8508333563804626	0.3805981278419494	0.859190046787262	0.5294738411903381	220.2362069300334	0.1689620340640163	0.4291705547766464	0.2298446523347025	-0.6581313078448482	0.4261055166022955	0.2125459389050036	0.3827479334559442	0.1388084332135451	0.1137362997670814	0.8248028424050418	0.4028947412469372	0.1231001494225065	0.8248028424050418	0.3973084892711825
16	20	0.7120416760444641	0.4656398296356201	0.616311252117157	0.4806234240531921	0.7383543848991394	0.3453896343708038	0.4053112864494324	0.9139302968978882	0.81927490234375	0.858618974685669	0.2917249500751495	0.6202144026756287	0.0926418453454971	0.3323320746421814	0.8245197534561157	0.5518162250518799	187	0.8370058536529541	0.4754926264286041	0.8207411766052246	0.5037124752998352	0.80045086145401	0.5907855033874512	0.8521599769592285	0.5704331398010254	0.8051372170448303	0.5101869106292725	0.8590507507324219	0.5632781982421875	0.8817899227142334	0.4616963863372803	0.856697678565979	0.3872886300086975	243.738065263621	0.5772699672413557	0.2792652638230446	0.1139315275881756	0.428498567444443	0.2922934970562633	0.1009545816702721	0.2709055406880115	0.221105879626411	0.1520647191204608	0.804580912671945	0.5347389331495134	0.1701294989075661	0.7754010890257761	0.5345282046602258
17	21	0.6879333853721619	0.488531619310379	0.657760500907898	0.4659838378429413	0.7348886132240295	0.4864899516105652	0.4675093293190002	0.8428257703781128	0.7006007432937622	0.7802847027778625	0.489916980266571	0.7741575241088867	0.2554268538951874	0.3443959355354309	0.8792675733566284	0.5806841850280762	112	0.8672610521316528	0.5574374794960022	0.8407750129699707	0.4576871991157532	0.8721933960914612	0.602158784866333	0.8729448318481445	0.5778380632400513	0.8554279804229736	0.562604546546936	0.8583873510360718	0.4640227258205414	0.854743242263794	0.5055376291275024	0.8540183305740356	0.3591575026512146	72.34582362190883	0.2006578259341845	0.2588928750072162	0.1054976451278787	0.165221350585504	0.1265649317619944	0.0213974230409267	0.0633254048396717	-0.0078659835727482	-0.0469101544812577	0.5505736911864769	0.2544768697702458	-0.0629878015530482	0.5292302588789446	0.253872582472653
18	22	0.7165399789810181	0.5268684029579163	0.5970216989517212	0.5197277665138245	0.8060604333877563	0.4555040597915649	0.3931164741516113	0.9384692311286926	0.9060506820678712	0.9472823143005372	0.5030663013458252	0.7835427522659302	0.3910820484161377	0.3062372505664825	0.8454656600952148	0.5590997338294983	134	0.8200316429138184	0.6721795797348022	0.8279017210006714	0.5514169335365295	0.8293640613555908	0.5925412178039551	0.8027432560920715	0.6439899206161499	0.8131320476531982	0.5651193857192993	0.8661203384399414	0.3600279688835144	0.8545811772346497	0.4441969096660614	0.852292537689209	0.2998005449771881	172.79503089141846	0.6870940836070296	0.2395074785777247	0.0880678378098264	0.8403347556404613	0.1656548061709626	0.0465107034935934	0.1671817513978929	0.046189507911032	0.0545364585873742	0.677438120705919	0.3300002591363321	0.0286635713340843	0.6632693388138928	0.3461720862844872
19	23	0.7329974174499512	0.5632274746894836	0.7343282699584961	0.5240880250930786	0.7743692398071289	0.4260135591030121	0.4630582332611084	0.8681268692016602	0.6964262127876282	0.7642958164215088	0.6282104849815369	0.8250383138656616	0.2301457673311233	0.3488571643829345	0.8292477130889893	0.5354332327842712	115	0.8491663932800293	0.57410728931427	0.805232048034668	0.4639028906822204	0.853538990020752	0.6153898239135742	0.8501537442207336	0.5972399711608887	0.827319860458374	0.5588475465774536	0.8757085800170898	0.4916355609893799	0.9121544361114502	0.4695390462875366	0.8408380150794983	0.291984498500824	146.75437515309653	0.2367835864910209	0.1646731205839864	0.0424001551799804	0.6311636205968331	0.0769750539790884	0.0077414127012043	0.0250099962993333	0.0336973137218487	0.0248659137923316	0.705032327826711	0.3820442329620084	0.0479929839694112	0.705032327826711	0.425679391084855
20	24	0.6689008474349976	0.3981678485870361	0.6086869835853577	0.4213072061538696	0.7336403131484985	0.4283106625080108	0.3817008733749389	0.8613523244857788	0.7417854070663452	0.83561110496521	0.4624259769916534	0.7545846700668335	0.2359053939580917	0.3095579743385315	0.8016111850738525	0.5216438174247742	124	0.865193247795105	0.5848217010498047	0.8304055333137512	0.5698702335357666	0.8362095952033997	0.598461389541626	0.8769782781600952	0.5957679748535156	0.841896653175354	0.5441110134124756	0.8222109079360962	0.4256081581115722	0.8314228057861328	0.4366846978664398	0.8227671384811401	0.3781967759132385	244.1032112855911	0.388181589468868	0.4509357583072887	0.3328015694562248	0.34742247794214	0.4940926297434427	0.3425312288125702	0.4060701815795839	-0.0281844785717809	-0.047054740234539	0.7657673546131428	0.2479230692497951	-0.0633976546418088	0.7560055250359519	0.2155947792336654
21	25	0.7157696485519409	0.5223984718322754	0.7064440846443176	0.5308417677879333	0.8089694380760193	0.5602667927742004	0.4036805927753448	0.898423433303833	0.8964990377426147	0.962609589099884	0.499420702457428	0.7642204761505127	0.3389372229576111	0.3380799293518066	0.8629778623580933	0.6022729873657227	71	0.8774688839912415	0.6079062223434448	0.8567982912063599	0.6170526742935181	0.8534803986549377	0.6017747521400452	0.8966345191001892	0.6442235708236694	0.8467046618461609	0.6014165878295898	0.8727681636810303	0.4999125003814697	0.9159727096557616	0.6025969386100769	0.8784869313240051	0.5213730335235596	77.50168908421199	0.7953371780831552	0.3085887752945424	0.1589762802600161	0.9612037870097112	0.1986353260854616	0.0659304623792349	0.1995017034454701	0.1043942166659968	0.0711606657441817	0.8325294691638065	0.4905228570575268	0.0641364127429122	0.8325294691638065	0.5113451462686904
22	26	0.7260615825653076	0.5143560171127319	0.7176694869995117	0.4778603911399841	0.7674986124038696	0.6436076164245605	0.4474991858005523	0.8482803106307983	0.6506696343421936	0.7575690150260925	0.4673486948013305	0.733355700969696	0.2812699675559997	0.3459917306900024	0.8574689626693726	0.6076184511184692	69	0.8973664045333862	0.683398962020874	0.8062264323234558	0.437164306640625	0.85126793384552	0.5977113246917725	0.8995896577835083	0.6924774646759033	0.8127343058586121	0.4167864918708801	0.8139458894729614	0.366554856300354	0.9095020294189452	0.4377375841140747	0.8336043357849121	0.4538684487342834	267.4970073218346	0.8321649190442553	0.1271722002725333	0.0320280165852509	0.9366506977567572	0.0832360094039569	0.0164494826206447	0.0464592025691138	0.0893682167143323	0.0712806316425182	0.7577168920165982	0.4277110571173602	0.146526041455531	0.7577168920165982	0.4698921464116268
23	27	0.7229390144348145	0.5013098120689392	0.6938381791114807	0.4805113673210144	0.7645838260650635	0.5936991572380066	0.4121943116188049	0.9245508313179016	0.8810954093933105	0.9599825143814088	0.5415656566619873	0.7801390886306763	0.2930430769920349	0.3204290568828583	0.8424860239028931	0.5190618634223938	179	0.8188513517379761	0.5342211723327637	0.8673449158668518	0.5991869568824768	0.8410272002220154	0.5005605816841125	0.8295655250549316	0.5427647829055786	0.8545022010803223	0.5456515550613403	0.8858345746994019	0.4557251334190368	0.8855147957801819	0.4599564671516418	0.8817431926727295	0.4662329256534576	258.88758350229267	0.8676014611466554	0.1627095755068696	0.0389777043675547	0.9837040664416348	0.1293484267800212	0.0260330519525433	0.1058553466014619	0.210727358410879	0.1684556997559756	0.7851690751716714	0.4787760035939323	0.1972384241237669	0.7851690751716714	0.5014226107528894
24	28	0.6962618231773376	0.492318719625473	0.7375792264938354	0.4616064131259918	0.712421178817749	0.414675235748291	0.4358539879322052	0.892975389957428	0.8425242304801941	0.9170688390731812	0.5487415790557861	0.7932581901550293	0.1522760987281799	0.3059815764427185	0.865432620048523	0.4429301917552948	38	0.8371716737747192	0.5685717463493347	0.8814611434936523	0.6152403950691223	0.833842396736145	0.4880919456481933	0.8336629867553711	0.5848612785339355	0.8608388304710388	0.5833368301391602	0.8953409790992737	0.4886855483055115	0.876956582069397	0.3879095911979675	0.8725387454032898	0.4231402277946472	310.39271976645784	0.6403075573717475	0.1437145608135557	0.0331573741092708	0.7623491813416758	0.1201085818851076	0.0185430271488701	0.1179921727933377	0.233303585153253	0.176177689640388	0.9777643072143788	0.8451245468488067	0.1622438177169675	0.9777643072143788	0.865338929980733
25	29	0.6858793497085571	0.547590970993042	0.8054428100585938	0.5197362899780273	0.8159742951393127	0.4625649452209472	0.3952924907207489	0.8664311170578003	0.7587999701499939	0.8364473581314087	0.4761834442615509	0.7522486448287964	0.2565789222717285	0.3254452347755432	0.8870869874954224	0.6583338379859924	102	0.8567419052124023	0.4887670278549194	0.8769998550415039	0.6013965010643005	0.8868022561073303	0.6645647287368774	0.8648864030838013	0.5450473427772522	0.8863875865936279	0.6332948207855225	0.8453037738800049	0.3817454576492309	0.8470737338066101	0.3293620347976684	0.855829119682312	0.3420253098011017	110.0355967345238	0.1952233664308076	0.2496864089987686	0.1000133532965526	0.3605373586425394	0.1691097874129923	0.0392402909531679	0.0340279175245353	-0.0182087342791764	-0.0220534852850551	0.7017738401892474	0.2412930398938448	-0.0412932823067864	0.5886697220854438	0.21699861823367
26	30	0.7063705921173096	0.5414988398551941	0.726775050163269	0.3612058162689209	0.6600228548049927	0.4238946437835693	0.415924996137619	0.8866184949874878	0.8062999248504639	0.9208040237426758	0.3678638041019439	0.6603515148162842	0.1387719511985778	0.3287698030471802	0.833486795425415	0.5530956387519836	49	0.8118797540664673	0.520606279373169	0.8310732841491699	0.563042938709259	0.8298760652542114	0.5670561790466309	0.8322398066520691	0.5565578937530518	0.8131040334701538	0.4946753978729248	0.8567661046981812	0.4366295933723449	0.8838038444519043	0.403037428855896	0.8463616371154785	0.4257220327854156	128.03335704167685	0.2946630349741689	0.2247760158857737	0.0815747476715858	0.1234764863886717	0.1354627000031703	0.0336969139200697	0.0666838679893836	0.0130313170326087	-0.0025944163273523	0.8426743093591426	0.3803423166493357	-0.0001274323121034	0.8426743093591426	0.3745209126862224
27	31	0.6605755686759949	0.4698165953159332	0.7221062779426575	0.3705892860889435	0.6737115979194641	0.5211440324783325	0.4031070470809936	0.7969195246696472	0.6580113172531128	0.8245033025741577	0.5247440338134766	0.7529958486557007	0.2329505980014801	0.3702474236488342	0.8403583765029907	0.5641995668411255	123	0.8457292318344116	0.5070036053657532	0.8155943751335144	0.5013887882232666	0.8185555338859558	0.492520272731781	0.8397822380065918	0.4793058931827545	0.8363758325576782	0.5612179040908813	0.8086336851119995	0.4386639595031738	0.8429687023162842	0.519970178604126	0.7689741849899292	0.3910558819770813	107.49991207520166	0.584501940004938	0.7566910006624331	0.9461786015312728	0.6740211721809823	0.8517937839503379	0.9746680965576138	0.7470799836668413	-0.1819696306232035	-0.1553441166944986	0.6447677250189866	0.2644621227116986	-0.1074888247890193	0.6447677250189866	0.3093282486649132
28	32	0.746586263179779	0.6453555226325989	0.8260706663131714	0.3908167481422424	0.6865914463996887	0.4529052376747131	0.4214802980422973	0.8671301007270813	0.7923455238342285	0.8644564151763916	0.41498464345932	0.6966365575790405	0.2879320979118347	0.3040039539337158	0.8504148721694946	0.6115497946739197	29	0.8718233704566956	0.6174384951591492	0.8495481610298157	0.5512357950210571	0.8509017825126648	0.6378301978111267	0.8780200481414795	0.6444780826568604	0.8378610610961914	0.5473104119300842	0.8698839545249939	0.5123357176780701	0.8341084122657776	0.4016672670841217	0.8636083602905273	0.4569285213947296	294.5043771923383	0.687573218442827	0.1892206678121138	0.0732981243052617	0.6322639002051231	0.1519373292722473	0.0547207038683629	0.1189913766895661	0.0423915367737138	0.0708316385240772	0.8149045284084604	0.4839713397357315	0.0441984619160396	0.7927262212117481	0.4710518865155658
29	33	0.6872040033340454	0.5307232737541199	0.8213662505149841	0.5214632153511047	0.7837616205215454	0.4945760071277618	0.4076933860778808	0.9099969863891602	0.8585329651832581	0.918965756893158	0.6780717968940735	0.8808892965316772	0.3995114862918854	0.3464357852935791	0.8634127378463745	0.5891697406768799	92	0.804513692855835	0.5588858127593994	0.8613559603691101	0.6280933022499084	0.8808355331420898	0.6862512826919556	0.7818939685821533	0.5268713235855103	0.8631430864334106	0.6795140504837036	0.9268828630447388	0.6443505883216858	0.8398192524909973	0.4895747601985931	0.9026743173599244	0.4723134636878967	171.40634021453857	0.443084526420049	0.1920397338727482	0.0606248892647165	0.3330130809480088	0.1521052069163112	0.0387307163989162	0.1336939628697731	-0.0004855903827964	-0.007794449396809	0.7013288027417222	0.3144252065774982	0.013988045220214	0.7013288027417222	0.3223891177229098
30	34	0.6588346362113953	0.4694340825080871	0.7120410203933716	0.4484303593635559	0.7409117817878723	0.4406113028526306	0.388205349445343	0.9225459694862366	0.8908452987670898	0.9463158845901488	0.6742798089981079	0.8623552918434143	0.4037833213806152	0.3125355839729309	0.8344905376434326	0.5412536859512329	117	0.8477720022201538	0.5113821029663086	0.8146699070930481	0.5067533850669861	0.8880001306533813	0.6827479600906372	0.8733669519424438	0.6204690933227539	0.8692702651023865	0.6189742088317871	0.9113460183143616	0.5786720514297485	0.8674966096878052	0.4409518539905548	0.9160347580909728	0.6236929297447205	370.3856717511813	0.742803698510553	0.0923155105596295	0.0119608587853315	0.8258698409006758	0.0603017788864067	0.0050583585682693	0.016458536290177	0.0577748052668014	0.0404619890595777	0.6705769725727061	0.3747410655959501	0.0062790360539583	0.6687912112652846	0.3597173971768465
31	35	0.6777685284614563	0.447474718093872	0.5663926601409912	0.5290991067886353	0.812161922454834	0.3573452830314636	0.4034638702869415	0.8610631227493286	0.7003333568572998	0.7637428045272827	0.5720523595809937	0.7842950820922852	0.1726904362440109	0.3709710538387298	0.8154764175415039	0.4795007109642029	25	0.8608551025390625	0.5827864408493042	0.8144270777702332	0.4731478989124298	0.8714644908905029	0.5631158351898193	0.8544292449951172	0.5827884674072266	0.8457614183425903	0.4978597164154053	0.8383457660675049	0.4960297346115112	0.8602244257926941	0.499340295791626	0.8333772420883179	0.3754020035266876	204.2054339154561	0.3333729701455449	0.3476297181788228	0.1900650331219777	-0.0822175864293848	0.3503966754077249	0.1724210373414278	0.1721636176334147	-0.0165599900458001	-0.0527568474216753	0.7045603475956819	0.1812099428569018	-0.0370362264165035	0.7045603475956819	0.2012120367189342
32	36	0.7305852174758911	0.546089768409729	0.7898812294006348	0.465812087059021	0.7518569231033325	0.4823865890502929	0.4265564084053039	0.931553602218628	0.8746387958526611	0.9163516759872437	0.5106843709945679	0.7586016058921814	0.1585148572921753	0.3100837171077728	0.878223180770874	0.6265931129455566	185	0.7134596705436707	0.3913842439651489	0.8868550658226013	0.6239544153213501	0.8668654561042786	0.5938767194747925	0.6932971477508545	0.4144156873226166	0.8773301243782043	0.6154060959815979	0.8580586910247803	0.4537522494792938	0.7526682615280151	0.3041375875473022	0.8587360978126526	0.4741936326026916	253.3307589312236	0.5842538154193871	0.1042061850220498	0.0162134362854587	0.871078828279431	0.0421521761051111	0.0030992253094182	0.0041648260925912	0.1102569396346063	0.1154876694647862	0.8462056935530581	0.5303901263876899	0.04021108791943	0.7981358930957061	0.4011003409676771
33	37	0.7192687392234802	0.5138548016548157	0.7421439290046692	0.4240937829017639	0.7222409248352051	0.491720050573349	0.4186888039112091	0.9241774678230286	0.8943356871604919	0.962132692337036	0.4885034263134002	0.7614279985427856	0.295906662940979	0.3080001771450043	0.8653055429458618	0.6500726938247681	98	0.8128612041473389	0.525510311126709	0.8547247648239136	0.6017091274261475	0.8502910137176514	0.6090778112411499	0.8247488737106323	0.5406922101974487	0.8439760208129883	0.6636210680007935	0.9103631377220154	0.4732334613800049	0.8688622713088989	0.480964183807373	0.8831973075866699	0.4049373269081116	185.87877810970943	0.7450668216558318	0.1398955755367674	0.0325197414310814	0.9104795271650298	0.0624976514198741	0.0048885714642534	0.0119386472170672	0.0263061770863735	0.0239906714916487	0.7007057254642973	0.3611878963202188	0.0281109975965613	0.7007057254642973	0.3751203166264497
34	38	0.665520429611206	0.4918269217014313	0.6825892925262451	0.4486300945281982	0.717238187789917	0.4888366162776947	0.4408580958843231	0.9028914570808412	0.8123027086257935	0.8617106676101685	0.6346637010574341	0.8339626789093018	0.2932380437850952	0.3215382993221283	0.8670056462287903	0.6782361268997192	172	0.7725400924682617	0.5008901357650757	0.8155308365821838	0.5221842527389526	0.8644633293151855	0.6212949752807617	0.7906913161277771	0.5330575704574585	0.8379717469215393	0.5258140563964844	0.8652321696281433	0.2949387431144714	0.8153007626533508	0.3985718190670013	0.8838436007499695	0.3601815104484558	148.87040063552857	-0.0058015113899562	0.2295550744415579	0.0751230330215306	0.8164132379763932	0.1115147808357093	0.0174757528267435	0.1103691187359081	0.0424759537350739	0.0390254416827633	0.6848742749600796	0.33132788965767	0.027384377446344	0.6271395173114963	0.3086715905512155
35	39	0.6804402470588684	0.4285621345043182	0.5678276419639587	0.4524199962615967	0.7523809671401978	0.4150604903697967	0.4074282348155975	0.8861851692199707	0.8144630193710327	0.9127250909805298	0.3895729780197143	0.6661398410797119	0.2232840359210968	0.307205468416214	0.802183210849762	0.5118801593780518	160	0.7476953268051147	0.4651791453361511	0.8318803310394287	0.5645107626914978	0.8049565553665161	0.5285272598266602	0.7497777938842773	0.5024563074111938	0.8412193059921265	0.601882815361023	0.8449435234069824	0.3944451808929443	0.839034914970398	0.3064815402030945	0.8540897369384766	0.4320480823516845	304.48227575588226	0.4951558546394856	0.1153558763329492	0.0200666272255065	0.6446793875744105	0.0825354979013115	0.009045425841773	0.06590820120707	0.1393314373129199	0.0984546555814273	0.9516301045565064	0.4763516737686609	0.1209279239946855	0.9516301045565064	0.4301172461631778
36	40	0.7532274127006531	0.5583880543708801	0.8081951141357422	0.5648325681686401	0.8101334571838379	0.642704427242279	0.4222999215126037	0.9119226336479188	0.8271390795707703	0.8980004787445068	0.6492424607276917	0.8529534339904785	0.3758620917797088	0.3007034659385681	0.887316107749939	0.5542423725128174	71	0.8932674527168274	0.5796350240707397	0.8709081411361694	0.6360278129577637	0.9046496152877808	0.6501078605651855	0.9073290228843688	0.6204082369804382	0.8876041769981384	0.6468051075935364	0.8908979296684265	0.3982618153095245	0.8938825130462646	0.5471056699752808	0.909826636314392	0.6232872009277344	278.6918316129049	0.837653341964922	0.1128105062940213	0.0233569012940241	0.9086824430199196	0.0980346850364218	0.0164894600598186	0.0589602282067051	0.0899865272949469	0.0753206983068213	0.6893748404986425	0.3154929333572625	0.0863251501821574	0.6893748404986425	0.3494913281383462
37	41	0.7166337966918945	0.5826789140701294	0.7840461730957031	0.433146595954895	0.7261265516281128	0.431214302778244	0.404418408870697	0.8801422715187073	0.7648513913154602	0.839668333530426	0.4732600748538971	0.7151004076004028	0.2557319402694702	0.3223507404327392	0.8446746468544006	0.619085431098938	101	0.8249801397323608	0.5614994764328003	0.8264051675796509	0.6179481744766235	0.882599949836731	0.6784646511077881	0.816889762878418	0.530336320400238	0.8288782238960266	0.6266498565673828	0.8495745658874512	0.4178885817527771	0.8098468780517578	0.3486571907997131	0.873909592628479	0.501516580581665	116.75861893367768	0.3864139528302008	0.3533303225510079	0.2307608546143282	-0.0727553909010609	0.3471641016960455	0.1944625483061342	0.2584829361392692	-0.0176497848044056	-0.0284574283871873	0.8818786416118781	0.2577698848776595	-0.026914806820792	0.8174343397854089	0.2667758742281111
38	42	0.7469000816345215	0.5551906824111938	0.70926833152771	0.3455445170402527	0.626352846622467	0.4412107467651367	0.4414836466312408	0.9303873777389526	0.8605497479438782	0.8946741819381714	0.4730724692344665	0.7483446598052979	0.1619059443473816	0.3900575339794159	0.7717422842979431	0.5265416502952576	136	0.8487051725387573	0.5088119506835938	0.7425696849822998	0.491768479347229	0.767166256904602	0.5988231897354126	0.872425377368927	0.627159059047699	0.7268226146697998	0.5334053635597229	0.7829185128211975	0.384796530008316	0.8817814588546753	0.5073354840278625	0.7804933786392212	0.3530255854129791	266.4484959069888	0.8573889719675203	0.1277095735602024	0.0238599127827216	0.9466734279006356	0.0761269946377956	0.0095937588316228	0.0871008898614363	0.1756313644431245	0.1499329806880873	0.6947343752011751	0.4186052324309279	0.158659574489828	0.6947343752011751	0.436783204330653
39	43	0.7166812419891357	0.5136770009994507	0.7235943675041199	0.4888972043991089	0.7796159982681274	0.5052962303161621	0.4161974787712097	0.9203651547431946	0.8777559399604797	0.9123154878616332	0.4373107552528381	0.6919940114021301	0.2075840234756469	0.3516339957714081	0.8606072664260864	0.666566014289856	190	0.8308249711990356	0.5705048441886902	0.839814305305481	0.6040084958076477	0.8924293518066406	0.7021936178207397	0.8272808790206909	0.5906308889389038	0.8556666374206543	0.6106743216514587	0.8777285814285278	0.4954219758510589	0.8659718036651611	0.5021573901176453	0.8791141510009766	0.4699601233005523	269.8059711677234	0.8732423496852094	0.1625803712090534	0.0415137069130685	0.9056211706597472	0.1402738679322027	0.0332524352210231	0.1344240282266805	0.0936076055701959	0.0304004690514253	0.7862600834001802	0.4129264003445315	0.0875546620403039	0.7050983147131694	0.4399628912762349
40	44	0.7641883492469788	0.6380110383033752	0.812724769115448	0.4633069932460785	0.7498751878738403	0.4577882289886474	0.3996501863002777	0.9190096259117126	0.8589202165603638	0.9176968336105348	0.5391435623168945	0.7878219485282898	0.3211469650268554	0.3105306923389435	0.8749425411224365	0.5868227481842041	70	0.816885769367218	0.4593000411987304	0.8585066199302673	0.5831134915351868	0.8907727003097534	0.6521105170249939	0.8173637390136719	0.4752846956253052	0.8818736672401428	0.6471332907676697	0.8840827941894531	0.4211301505565643	0.8767663836479187	0.4313375949859619	0.8708925247192383	0.3871691823005676	96.16720140940348	0.1820385730831984	0.2942343678718318	0.1258463507624246	-0.2551415676831783	0.1762561552308135	0.0447935004416017	0.145649170765439	-0.0592946206400286	-0.0496491111235154	0.5978413615546514	0.2010210814337391	-0.0608947536695835	0.5978413615546514	0.1872896513295718
41	45	0.76431804895401	0.5892858505249023	0.8127738237380981	0.5884925127029419	0.8358948230743408	0.6033374071121216	0.4427691996097564	0.921171247959137	0.891292154788971	0.9397004246711732	0.6383252143859863	0.8363359570503235	0.410487413406372	0.3455207943916321	0.8915690183639526	0.5586081147193909	39	0.8330640196800232	0.5404720306396484	0.8597341775894165	0.5504748225212097	0.8882062435150146	0.5714685916900635	0.8364289402961731	0.5579772591590881	0.8647074103355408	0.49848473072052	0.8919735550880432	0.5931001901626587	0.8552947044372559	0.3829460442066192	0.891856849193573	0.4947391450405121	232.77019853035608	0.6724536130129554	0.2485770150460639	0.094657371788847	0.842441547516463	0.2194966926639851	0.0666236462356142	0.1854353418388004	0.1671327829568103	0.1070002424786626	0.7838150383854817	0.4369976106232531	0.1523515908120798	0.7838150383854817	0.4896258608118661
42	46	0.7165123224258423	0.5370416045188904	0.8089965581893921	0.487984299659729	0.7575668096542358	0.5927004218101501	0.4115197360515594	0.9205192923545836	0.8523646593093872	0.9193639755249025	0.4944245219230652	0.7264986038208008	0.3231876492500305	0.295388400554657	0.9114521741867064	0.7062691450119019	76	0.7902371883392334	0.4735647439956665	0.9125075936317444	0.7080293893814087	0.9105186462402344	0.66808021068573	0.8168753385543823	0.6037718057632446	0.9120665192604064	0.7006123065948486	0.8685755729675293	0.3536897003650665	0.8744032382965088	0.4311017096042633	0.875602126121521	0.389325201511383	186.64153197097775	0.8716766250522172	0.1856409496960908	0.0526447244282509	0.9661829858730066	0.1764008949881	0.0409762628869699	0.144415547940387	0.0941192773406591	0.0682202737993313	0.7453743964682035	0.358837185928782	0.0704493420378482	0.7453743964682035	0.3845402906582029
43	47	0.7262055277824402	0.5476972460746765	0.694025993347168	0.5236586928367615	0.7978367805480957	0.5507134795188904	0.4135913848876953	0.9142807126045228	0.8434693217277527	0.907973051071167	0.6073915958404541	0.8380753397941589	0.3094950914382934	0.3214383721351623	0.8569607734680176	0.660437822341919	35	0.855449914932251	0.5573883652687073	0.8324116468429565	0.5938652753829956	0.8318315744400024	0.5706688165664673	0.8611012697219849	0.5739981532096863	0.8344107866287231	0.5646986961364746	0.8700454235076904	0.4540577232837677	0.8465558290481567	0.4680604934692383	0.8692597150802612	0.4071278572082519	196.076143928051	0.8473491335831193	0.2194923211509893	0.0669079379225664	0.9119511695453896	0.2043724984380574	0.0513411131563364	0.2052383298894418	0.1072241619561482	0.0515575967365983	0.7762206452802666	0.4163572761832622	0.0704385280144349	0.7762206452802666	0.4648178570990068
44	48	0.7107262015342712	0.5098428130149841	0.7423895597457886	0.5478456020355225	0.7909904718399048	0.4724628329277038	0.4568837285041809	0.8965722918510437	0.8224623799324036	0.8792093992233276	0.5603630542755127	0.7656071186065674	0.2974195480346679	0.3852590918540954	0.8546339273452759	0.7301014065742493	169	0.7883252501487732	0.4986127018928528	0.8151482343673706	0.6017553806304932	0.8371995091438293	0.7259862422943115	0.8106997609138489	0.5337163805961609	0.7870596647262573	0.5791091918945312	0.8771659135818481	0.6419814825057983	0.8502893447875977	0.4008944630622864	0.866235077381134	0.5330244302749634	91.853551201121	0.6007698980924444	0.3714384330612665	0.1989743054785667	0.5985970542035114	0.3017097669365068	0.1217697774438327	0.1431978727038946	-0.1442134679937936	-0.1937384868988429	0.9156849564397032	0.3100801165082731	-0.1264484674413374	0.9156849564397032	0.34921955186465
45	49	0.6753397583961487	0.4709302186965942	0.6720330119132996	0.4942091107368469	0.7763885259628296	0.4838305115699768	0.4029046297073364	0.8503237962722778	0.7229825258255005	0.7967890501022339	0.6150684952735901	0.8048206567764282	0.3507372140884399	0.3039315938949585	0.8348240852355957	0.5807271003723145	106	0.8134196996688843	0.5183955430984497	0.8190816640853882	0.550331711769104	0.8602893352508545	0.661358654499054	0.8056505918502808	0.4903164505958557	0.8304955363273621	0.5613654851913452	0.8590797185897827	0.478928804397583	0.8373812437057495	0.4031836092472076	0.9011709690093994	0.5273134112358093	151.46861396471658	0.3465061660239784	0.4197216498249041	0.3177227442766267	0.0885608974449568	0.436803654435507	0.3125563021258802	0.3498581269143495	0.0151943868335504	0.0086510545158111	0.679224518302339	0.2809558972536667	-0.0063259359085903	0.679224518302339	0.2470745554278849
46	50	0.7315806746482849	0.5028641223907471	0.7158170938491821	0.4884867370128631	0.7459893226623535	0.4870780408382416	0.4115169644355774	0.859372615814209	0.7614549398422241	0.9310442209243774	0.4817110002040863	0.7589482069015503	0.1999516785144806	0.3043282628059387	0.8438860177993774	0.6010921001434326	30	0.8498618602752686	0.6063936352729797	0.8640737533569336	0.5589458346366882	0.87076735496521	0.6106998920440674	0.8209658861160278	0.5194200277328491	0.8873915672302246	0.6127927303314209	0.8712822198867798	0.3625691533088684	0.8469934463500977	0.4121274352073669	0.8717094659805298	0.3876831531524658	262.92115133972163	0.2274750628560045	0.1136124755207709	0.0190349710816179	0.131849133462311	0.0633972710760388	0.0052500490966247	0.0235824083389568	0.061657859872557	0.0401359844619381	0.6075034646138819	0.3169039666839758	0.0677369511837786	0.6075034646138819	0.3527279873620226
47	51	0.7326135635375977	0.6311882734298706	0.8794986605644226	0.5723261833190918	0.8461654186248779	0.6787165999412537	0.4053348302841186	0.9468032717704772	0.9213515520095824	0.9674043655395508	0.6258456707000732	0.8355495929718018	0.4230353832244873	0.3069137036800384	0.9009960889816284	0.6938639879226685	189	0.7843832969665527	0.5302326679229736	0.8994615077972412	0.7164956331253052	0.9093866348266602	0.6807047724723816	0.8441992998123169	0.5661779642105103	0.8896797299385071	0.6948328018188477	0.9207161664962769	0.5029100179672241	0.8824489116668701	0.4497766494750976	0.8862296342849731	0.3247627317905426	115.36760940647126	0.2749673227080725	0.2111634191336454	0.063070454284774	0.556296681918938	0.1709422871144558	0.036378146215633	0.1434925631353236	0.0737660476576404	0.0372322120058575	0.6962226829648949	0.3159592843521596	0.0801790453983459	0.6962226829648949	0.3437115723194865
48	52	0.7411925792694092	0.62464839220047	0.8054298162460327	0.5633150339126587	0.804470956325531	0.6218205690383911	0.4160307645797729	0.8762809038162231	0.8353801369667053	0.9439943432807922	0.5360292196273804	0.7917078137397766	0.2668541073799133	0.2992282807826996	0.88427734375	0.6349406242370605	78	0.8587371110916138	0.6379629373550415	0.8702200651168823	0.4772039949893951	0.8836044073104858	0.6286811828613281	0.8499211668968201	0.6467862129211426	0.8750567436218262	0.5314954519271851	0.8974688053131104	0.5572132468223572	0.8248356580734253	0.369880735874176	0.8679843544960022	0.446066677570343	140.5768576294581	0.6277092383791132	0.4020834033262793	0.2437887317064691	0.6479710842110392	0.4439840355761797	0.2491442669670821	0.3879448417173917	0.153413672638396	0.1411545622231957	0.7232066543080978	0.4375066343074409	0.1492958963876592	0.7232066543080978	0.4601772208446089
49	53	0.7751995921134949	0.5991654396057129	0.7547712326049805	0.4080108404159546	0.7074437141418457	0.4200369119644165	0.4145465493202209	0.8890663385391235	0.8444051146507263	0.9527420997619628	0.4814451336860657	0.791968822479248	0.3755456209182739	0.3448668122291565	0.8154847621917725	0.558253824710846	179	0.8252817392349243	0.560554027557373	0.8502907156944275	0.5545165538787842	0.7978218793869019	0.4986566603183746	0.834391176700592	0.5513100028038025	0.8272190690040588	0.5847750902175903	0.910772442817688	0.613377571105957	0.8779559135437012	0.42318856716156	0.8699496984481812	0.4712955951690674	105.52535053793588	0.8536361123464279	0.2813357129276705	0.1228593376389668	0.9352269896294922	0.2938333109088099	0.1019748923672494	0.2649086760781667	0.1201860687510692	0.0811932262551071	0.8337673784881932	0.4404290370815635	0.1152497935092623	0.8337673784881932	0.5260358745630935
50	54	0.6784101128578186	0.4337963461875915	0.6135237216949463	0.4402432441711426	0.7411257028579712	0.552661657333374	0.3957138061523437	0.902723789215088	0.8668994307518005	0.9365203976631165	0.5155344605445862	0.7462903261184692	0.2566502094268799	0.3192969560623169	0.8331758975982666	0.6235688328742981	78	0.8551193475723267	0.5910991430282593	0.8552189469337463	0.5901227593421936	0.8372145891189575	0.6604558229446411	0.8642853498458862	0.6703557968139648	0.8687087893486023	0.6527327299118042	0.8560813665390015	0.4351488947868347	0.8479788899421692	0.442328929901123	0.864813506603241	0.4552629888057709	165.3650280028979	0.7447898608949899	0.1858491520356725	0.0568052871010072	0.9011272837852828	0.1272176737349815	0.0270664736701847	0.0990242181499962	0.0746915703899264	0.0313045598005926	0.8428936315029485	0.4090830102406729	0.0569302140126375	0.8428936315029485	0.4221372729864506
51	55	0.7555996775627136	0.6955565810203552	0.9037889838218688	0.6282094717025757	0.8484096527099609	0.6309137344360352	0.4224128723144531	0.9076092839241028	0.8456367254257202	0.9052610397338868	0.6446734666824341	0.8432628512382507	0.284176766872406	0.3109230101108551	0.914618730545044	0.6857735514640808	180	0.8426157236099243	0.5756953954696655	0.7969680428504944	0.4788084626197815	0.8960704803466797	0.6687455177307129	0.8487954139709473	0.5699654817581177	0.7923926711082458	0.4823770225048065	0.8920949697494507	0.4191114902496338	0.8406822681427002	0.3736140727996826	0.8937786817550659	0.5082954168319702	194.68739369821543	0.8049589520279905	0.207927693479801	0.0676822340821624	0.939049219001992	0.1781790720892965	0.0503381319517886	0.1194671027353957	0.0892546668699619	0.0616926021119937	0.7378092963694272	0.4629751117800002	0.090953969910914	0.7378092963694272	0.509887724824787
52	56	0.7334450483322144	0.6099838614463806	0.860527753829956	0.6007309556007385	0.8455818295478821	0.5474592447280884	0.4202133119106293	0.9191863536834716	0.8910174369812012	0.9565852880477904	0.6083189249038696	0.8259265422821045	0.3538464307785034	0.3122757077217102	0.8777551651000977	0.6326504945755005	103	0.8304306864738464	0.4700187444686889	0.885762095451355	0.6361453533172607	0.8957967758178711	0.6249154806137085	0.8499568700790405	0.5303809642791748	0.8911559581756592	0.6364961862564087	0.9069383144378662	0.6086885929107666	0.8996837735176086	0.5305495262145996	0.8899586200714111	0.4708379507064819	118.47726418279012	0.8093829037546312	0.2104559989097256	0.066435149617166	0.9386432359622128	0.1181698446107064	0.0195537914946134	0.0476093761252409	0.0503535921762238	0.0418438287404116	0.6934847049767057	0.3370986610440821	0.0477380233012229	0.6934847049767057	0.3304479863095307
53	57	0.6568109393119812	0.4240482449531555	0.6140124797821045	0.4186602234840393	0.7095593810081482	0.4909219145774841	0.4128481149673462	0.8613070249557495	0.7474154829978943	0.8435308337211609	0.4167938828468323	0.68271803855896	0.3128701746463775	0.3848940730094909	0.843530535697937	0.5377997159957886	24	0.8172537684440613	0.5095009803771973	0.825899064540863	0.6100633144378662	0.8600528240203857	0.5913905501365662	0.83071368932724	0.5517040491104126	0.8311854004859924	0.6143472194671631	0.8256179690361023	0.4422615468502044	0.8358754515647888	0.4128528833389282	0.8163672685623169	0.4684824347496032	285.0413552762667	0.8309059424365597	0.1255334643000434	0.0241018078930666	0.8953652130387842	0.1089497699905577	0.015873112930026	0.0481679696723197	0.021025265056513	-0.0474340445832361	0.7041611818360811	0.2945579021972623	-0.0403618845355846	0.7041611818360811	0.3521334538722985
54	63	0.6897521615028381	0.4148127138614654	0.4963424205780029	0.3782740831375122	0.7133182287216187	0.4617737233638763	0.3772438466548919	0.8959871530532837	0.8332910537719727	0.9067882895469666	0.504022479057312	0.7908915877342224	0.2842463850975036	0.289323091506958	0.7887693643569946	0.3875302672386169	109	0.8054447174072266	0.5896780490875244	0.811735987663269	0.4853210151195526	0.7846078872680664	0.4460732340812683	0.8162657022476196	0.6535013914108276	0.8066424131393433	0.5152137279510498	0.8239578604698181	0.2588181495666504	0.8533425331115723	0.528852105140686	0.8146566152572632	0.3480540812015533	36.65900561629402	0.641359517417005	0.3474668338403304	0.2352857310023497	0.661018658260514	0.2598884298270111	0.1035916179197428	0.0120331584990499	0.0769739225117976	0.0576272207733032	0.9506738564406596	0.604666533207085	0.0708293157062556	0.9506738564406596	0.5945764494415711
55	64	0.6608566045761108	0.4170177578926086	0.4961472749710083	0.3299490213394165	0.6822835206985474	0.3701426386833191	0.3706190884113312	0.8847633004188538	0.792082667350769	0.8890185356140137	0.4239327311515808	0.7264489531517029	0.1220286190509796	0.2910168766975403	0.7525627613067627	0.416910707950592	115	0.8717632293701172	0.5927809476852417	0.7278589010238647	0.4038721024990082	0.7443407773971558	0.4790383279323578	0.8443145751953125	0.5647375583648682	0.716357409954071	0.4527004957199096	0.7917194366455078	0.3405363857746124	0.8926253914833069	0.5481258630752563	0.7608944177627563	0.2509621381759643	35.68559366475969	0.0275454628137932	0.5768899601854596	0.6178643415849031	-0.037975463622606	0.3767789914904773	0.2097758848145558	0.0843393250843049	-0.0336929340991335	-0.0269116255267041	0.7945184596490129	0.3512953404776272	0.0009243365325984	0.7945184596490129	0.3959575517332702
56	65	0.7230125665664673	0.5774767994880676	0.7334057092666626	0.4231075346469879	0.6962820887565613	0.3333905339241028	0.395208865404129	0.8983655571937561	0.8563736081123352	0.9291920065879822	0.490335464477539	0.7820404767990112	0.1558125615119934	0.2954699099063873	0.7673346996307373	0.4866464138031006	101	0.8125145435333252	0.506023645401001	0.7872443199157715	0.4160023033618927	0.7647321224212646	0.4908232688903808	0.8198461532592773	0.5314281582832336	0.7667712569236755	0.4633480012416839	0.8462299108505249	0.4639829397201538	0.8479226231575012	0.3312514424324035	0.8311724662780762	0.3768147230148315	280.31948816821694	0.9045254873670278	0.1571994901586703	0.0366008251738267	0.9723565525724218	0.0804679150842487	0.0088257390213259	0.0258573905257103	-0.0108323303855155	-0.0041437863352641	0.8099397957541743	0.3908463109764295	0.0003463212531654	0.8099397957541743	0.3786741904217444
57	66	0.7676917314529419	0.6150055527687073	0.7810075283050537	0.4934718012809753	0.761528730392456	0.4705133736133575	0.4509033560752868	0.8982558846473694	0.7912002205848694	0.8266692161560059	0.5136611461639404	0.7395012974739075	0.3155102431774139	0.3541219532489776	0.8416657447814941	0.562258780002594	145	0.8743476867675781	0.5604915618896484	0.8345451354980469	0.5941646695137024	0.857774019241333	0.5973410606384277	0.8772776126861572	0.6272802352905273	0.8479378819465637	0.5709246397018433	0.8612544536590576	0.4471142292022705	0.860883355140686	0.3355798125267029	0.8590421676635742	0.4589387774467468	228.84731190299985	0.8829382058630374	0.2079539743009506	0.070362326161549	0.9174011350384336	0.1747274615114473	0.0501127527040274	0.1262328638643186	-0.0264372436773815	-0.0382849194205296	0.6243541442085953	0.3094826179870644	-0.021798131252107	0.6189042956484118	0.337302284570843
58	67	0.7081212997436523	0.5222704410552979	0.5894864797592163	0.3974662721157074	0.7171325087547302	0.3368793725967407	0.4054729640483856	0.8569987416267395	0.7805081605911255	0.8567904233932495	0.3772032558917999	0.6601880788803101	0.1442040801048278	0.3160392343997955	0.7519835233688354	0.5078344345092773	96	0.8831226825714111	0.690464973449707	0.7437176704406738	0.4469714164733886	0.7774890065193176	0.4606499373912811	0.8913230299949646	0.6451032161712646	0.7714012265205383	0.4429873824119568	0.7854940891265869	0.4094845056533813	0.8896005749702454	0.5287395715713501	0.7616171836853027	0.3361848294734955	78.057777049655	0.7665285610634933	0.2372651537419645	0.114613823158559	0.8438076395145387	0.1811954752350226	0.0609667578585663	0.0726122931339411	0.0833163425135433	0.0786660959684854	0.9725330147229336	0.5625466197150785	0.036374146878809	0.9725330147229336	0.4984660701314122
59	68	0.7223592400550842	0.6018979549407959	0.8286547064781189	0.4815723598003387	0.7677396535873413	0.5126518607139587	0.379546195268631	0.9469466805458068	0.9378030896186828	0.9687387347221376	0.472129225730896	0.778054416179657	0.2404301017522812	0.3579699397087097	0.8975692987442017	0.6567695140838623	146	0.8563032150268555	0.5350569486618042	0.9097541570663452	0.6738176941871643	0.8783913254737854	0.6585500240325928	0.8625657558441162	0.547842264175415	0.9073103666305542	0.6959843635559082	0.8608829975128174	0.4298207759857178	0.9010444283485411	0.4866986870765686	0.850692093372345	0.3559758067131042	99.87759529454368	0.7308576011964547	0.205330235333084	0.0732655651766766	0.8536837790231323	0.112344542810463	0.0201652726655588	0.01702689363464	0.0442930004954819	0.0333658826444805	0.5995263392229002	0.3006142504400014	0.0351003902818795	0.5995263392229002	0.3020339105632317
60	69	0.7123380899429321	0.6014267206192017	0.8357810974121094	0.5836337208747864	0.8031269311904907	0.4631230235099792	0.3828782141208648	0.9323206543922424	0.9180516600608826	0.9676942825317384	0.6584030985832214	0.8650797605514526	0.5350325107574463	0.3065749108791351	0.8871593475341797	0.6068068742752075	70	0.8135364055633545	0.5076722502708435	0.9165316820144652	0.6452924609184265	0.8839908838272095	0.5932614803314209	0.8437551259994507	0.6327866315841675	0.9223216772079468	0.672321081161499	0.9233787655830384	0.4669482409954071	0.8858151435852051	0.334126204252243	0.916801929473877	0.5780612826347351	103.05559946151008	0.6152761353767588	0.2324844718937128	0.0878371401940287	0.8684854322558236	0.0942015759236368	0.0168645325458223	0.0587165098138581	-0.0382435065528845	-0.0391324272467383	0.572393855561843	0.228878264550974	-0.0486210068534391	0.572393855561843	0.2183598753199697
61	70	0.7729705572128296	0.6152358055114746	0.7990241050720215	0.4735154509544372	0.7568216323852539	0.4254872798919678	0.3771447837352752	0.9372644424438475	0.8987945914268494	0.9405292272567748	0.472943902015686	0.7490743398666382	0.2764297127723694	0.2872326076030731	0.8262411952018738	0.4969373941421509	156	0.8025006055831909	0.5297020077705383	0.8032558560371399	0.4814378023147583	0.8240746259689331	0.4991295337677002	0.8173716068267822	0.5238641500473022	0.8002889752388	0.4898252785205841	0.8653972148895264	0.3392074406147003	0.83034747838974	0.3621053397655487	0.8691099882125854	0.3819583058357239	275.2450736163911	0.9585038704990452	0.153171476419102	0.0310977239971605	0.9782018596182032	0.132792122170969	0.0235706140109679	0.1201468162323801	0.0866266385339957	0.1146998354146185	0.6738836401457211	0.4037156569343831	0.1188372837448177	0.6738836401457211	0.4099237372247328
62	71	0.7487727403640747	0.5848242044448853	0.8059636354446411	0.4292106628417969	0.7321853637695312	0.4803045690059662	0.3960209190845489	0.8907369375228882	0.834373950958252	0.8869093656539917	0.570931077003479	0.8134985566139221	0.3659833073616028	0.3169806003570556	0.8807436227798462	0.6456284523010254	144	0.8468359708786011	0.5030179023742676	0.8525539636611938	0.5236997604370117	0.8960217237472534	0.6401388645172119	0.8546580076217651	0.5707347393035889	0.860745906829834	0.5174301862716675	0.9259883165359496	0.6491333842277527	0.8351266980171204	0.33899787068367	0.9234092235565186	0.5587041974067688	12.431700241936577	0.7758560918615098	0.7291297394381837	1.3995836070929757	0.9287140923546822	0.660132730392711	0.9365085036565872	0.4642857128975726	0.079732340743665	0.0809647233271929	0.8058999311432332	0.3437928700294674	0.0718899376419553	0.7856798025480919	0.3366148818534584
63	72	0.7104781866073608	0.503696858882904	0.6126712560653687	0.4076496958732605	0.6678611636161804	0.3053458333015442	0.3585152924060821	0.89769446849823	0.8191879987716675	0.8786416053771973	0.4486827850341797	0.7687844634056091	0.1329726874828338	0.3113492727279663	0.7754994630813599	0.4357755184173584	114	0.8582708239555359	0.5053308010101318	0.7973147630691528	0.4323320388793945	0.77042555809021	0.4570269286632538	0.8583608865737915	0.5153698325157166	0.8021807670593262	0.4979206621646881	0.7954041361808777	0.3390271663665771	0.8783055543899536	0.3010912537574768	0.7776217460632324	0.3552378416061401	66.24025574090746	0.6320104933909855	0.4127785913526162	0.2608793590261848	0.8095278355467322	0.2715111121213301	0.1302459989298019	0.2215666290068753	-0.0166001051259257	-0.0140235801122715	0.7363234249613598	0.3525327797404409	-0.056758088361888	0.7363234249613598	0.3364011226979008
64	73	0.7266478538513184	0.4919717013835907	0.6130015850067139	0.3966412544250488	0.7039701342582703	0.3444785475730896	0.3865768313407898	0.8773940205574036	0.7565076947212219	0.8142980337142944	0.4039568305015564	0.719284176826477	0.0808962285518646	0.3125793039798736	0.7887463569641113	0.5112199783325195	177	0.8425368070602417	0.5637619495391846	0.7399284243583679	0.4006496965885162	0.7771481275558472	0.4484960436820984	0.8627642393112183	0.5764250159263611	0.7554113864898682	0.4812670946121216	0.8460025787353516	0.4228618144989013	0.9005881547927856	0.506997287273407	0.8400245904922485	0.3516549468040466	131.78124464557283	0.7799125280125567	0.2899775827551197	0.1219711650703383	0.9128789246397282	0.2665215021652748	0.1025862187636879	0.2302860658832172	0.0630165969810535	0.0918122278832744	0.5943788787739711	0.3509780652749479	0.0754769433502676	0.5917963828083492	0.3482692576027361
65	74	0.7141285538673401	0.5287190079689026	0.6493644714355469	0.3685144186019897	0.6624517440795898	0.4227275252342224	0.4113160073757171	0.886506199836731	0.7571677565574646	0.8094900846481323	0.4289887845516205	0.6688092350959778	0.1042514666914939	0.2871851623058319	0.779439389705658	0.497609794139862	140	0.8390501141548157	0.3841689825057983	0.7444474697113037	0.4203755855560303	0.797917902469635	0.5260851383209229	0.8640497922897339	0.4206374287605285	0.7623238563537598	0.474748283624649	0.848320484161377	0.3121842741966247	0.8671776056289673	0.3816499710083008	0.8661385178565979	0.2720341682434082	59.9763562766181	0.8249118876272026	0.2765956382076701	0.1291199678560744	0.93203254941241	0.1583444180716145	0.0351416267643776	0.0295263324194087	-0.0265207890150718	-0.0222446642728845	0.6282409281888686	0.349263159303644	0.0052946253752764	0.6282409281888686	0.3755756359941337
66	75	0.7154101133346558	0.442578911781311	0.6295229196548462	0.4016166031360626	0.6907135248184204	0.4103097319602966	0.4240301847457886	0.911841869354248	0.8364433646202087	0.8882134556770325	0.5195253491401672	0.7655149698257446	0.3707583546638489	0.363889992237091	0.8074980974197388	0.5970791578292847	47	0.8444229364395142	0.6096017956733704	0.8080587387084961	0.4938038885593414	0.8204066157341003	0.6039758920669556	0.8249775767326355	0.535178542137146	0.8193431496620178	0.5179709792137146	0.8507589101791382	0.4369529485702514	0.8735817670822144	0.3597451448440552	0.8468002676963806	0.3693256974220276	274.2864613450368	0.6938306420984889	0.3069188017845337	0.2359602857665202	0.7932534283613681	0.2726178335333433	0.1585208978747508	0.2123806094907119	-0.0180589289322092	0.0187611362708734	0.7059549678373684	0.4180614610899294	0.0228957188708892	0.7059549678373684	0.4497644545179403
67	76	0.7580569386482239	0.5529190301895142	0.6554497480392456	0.3981167078018188	0.6401879787445068	0.3604041039943695	0.4261552095413208	0.9229592084884644	0.8753002882003784	0.9338391423225404	0.5487807393074036	0.7478294968605042	0.3057064414024353	0.3327234983444214	0.7989469766616821	0.4787185192108154	20	0.8239151239395142	0.581757664680481	0.7848286628723145	0.5086467266082764	0.8176261186599731	0.6116089820861816	0.8110057711601257	0.5885609984397888	0.8039088845252991	0.611830472946167	0.8766492605209351	0.4804370403289795	0.8699330687522888	0.475087821483612	0.8716919422149658	0.3788914084434509	14.650049008187793	0.4668902695390469	0.6396724104851781	0.7120985915627864	0.5026968111618805	0.5402698691483889	0.4459381528070412	0.3332270153338531	0.0281214011902038	0.0141105116644469	0.7146700666841527	0.3847970042840404	-0.0058657672499127	0.7146700666841527	0.3848110057788755
68	77	0.6827348470687866	0.5205872058868408	0.6450993418693542	0.4695398807525635	0.7914787530899048	0.423250138759613	0.3964999318122864	0.8840032815933228	0.7521463632583618	0.8250942230224609	0.3335256278514862	0.6571811437606812	0.1564314514398574	0.3255922794342041	0.8475381135940552	0.6201288104057312	177	0.8745078444480896	0.5723913908004761	0.8108036518096924	0.4765582680702209	0.8582907915115356	0.6181372404098511	0.8662825226783752	0.6379753947257996	0.8258188366889954	0.5625737905502319	0.879814624786377	0.4499194025993347	0.9074498414993286	0.4496574997901916	0.8798261880874634	0.4026669263839721	87.94779959201813	0.4793447547264197	0.2686667672782605	0.1091732454032354	0.9589129303174686	0.110767676810386	0.0163153116208513	0.0778789283058426	-0.0643200702941155	-0.0714618172138677	0.6872445690255276	0.2777185126960109	-0.0646883353965828	0.6872445690255276	0.2829726294111097
69	78	0.699073314666748	0.4958273768424988	0.6605023741722107	0.4313751459121704	0.7374740839004517	0.4655081033706665	0.4079837501049042	0.8845542073249817	0.7725775837898254	0.8627275824546814	0.5285506248474121	0.7813698053359985	0.1737419962882995	0.332511693239212	0.8334624767303467	0.5395167469978333	113	0.8153129816055298	0.4999873340129852	0.8441259264945984	0.6076540350914001	0.846095621585846	0.5764145851135254	0.8348207473754883	0.5265235304832458	0.8518229126930237	0.6403011083602905	0.8293561935424805	0.3812031745910644	0.8880116939544678	0.5053995847702026	0.860863208770752	0.4351489543914795	242.42391642697652	0.9328765716163429	0.1771410712546386	0.0452455906358718	0.9715263528376596	0.1761415235785116	0.0388111277379562	0.146865746196712	0.161463445215068	0.1475429918026945	0.6733396476186445	0.3951748024300406	0.163893125109666	0.6429183770337807	0.4155392759202022
70	79	0.6822939515113831	0.4832225441932678	0.6486072540283203	0.4685400128364563	0.7617212533950806	0.3492708802223205	0.3865819573402405	0.8526468276977539	0.7289462089538574	0.8013328313827515	0.4392881393432617	0.7434834241867065	0.1199097633361816	0.2856305539608001	0.7704508304595947	0.5315133333206177	130	0.8518815040588379	0.5422511100769043	0.7824193835258484	0.4622054398059845	0.7910969257354736	0.4791349768638611	0.851922869682312	0.6291775703430176	0.7804694175720215	0.4736953973770141	0.8268718123435974	0.3922010064125061	0.8561086654663086	0.3487208485603332	0.8330584764480591	0.322470873594284	142.80899298095702	0.8342094142487447	0.2508192779478438	0.0962366247754743	0.9294180257182738	0.1458749522034312	0.0354366437589309	0.0185790566684678	-0.0447317012666543	-0.0468685349857987	0.647230479606088	0.296568168178743	-0.0735891865581452	0.647230479606088	0.2635327223066855
71	80	0.7173861265182495	0.5268875956535339	0.6825990080833435	0.4839628636837005	0.782109797000885	0.3599098622798919	0.3825252056121826	0.901951551437378	0.8192285299301147	0.8749678134918213	0.488665759563446	0.7448868751525879	0.2433498799800872	0.318717360496521	0.8216234445571899	0.545475959777832	45	0.8649729490280151	0.5056084990501404	0.8435099124908447	0.5376743078231812	0.8436565399169922	0.5736958980560303	0.8780151605606079	0.5309313535690308	0.8589861392974854	0.5904686450958252	0.8576756715774536	0.3700360357761383	0.8845548629760742	0.5461334586143494	0.8945361971855164	0.4828529953956604	217.4489712526533	0.0999185734656652	0.2220982058057421	0.076099225639002	-0.1647272696618573	0.210462683632644	0.0560529950375983	0.199638232455025	-0.0221494235033627	-0.0475704899524788	0.6387586127537058	0.2507897865671433	-0.035464282634985	0.6387586127537058	0.2648886613440185
72	87	0.7160800099372864	0.5904573202133179	0.8573737144470215	0.5693105459213257	0.8193672299385071	0.5663709044456482	0.408008873462677	0.911179542541504	0.8610008358955383	0.9128155708312988	0.6532381772994995	0.8757193684577942	0.4162329137325287	0.3194143772125244	0.8913751244544983	0.6544975638389587	181	0.7512360215187073	0.4269573390483856	0.9149588346481324	0.7235950827598572	0.8952295780181885	0.694754958152771	0.7665942907333374	0.4716153442859649	0.9059499502182008	0.7177908420562744	0.9228918552398682	0.5633225440979004	0.8352188467979431	0.3037781715393066	0.8867315053939819	0.4337432384490967	56.63875584602356	0.4734299965123661	0.2405049397092561	0.0927317008678172	0.5208681627619315	0.0986233480819992	0.0134286167616393	0.0577800698643127	-0.1187563704770691	-0.1034884045814329	0.6732141341729997	0.1903606254472245	-0.1127453345303522	0.5847543035262313	0.1792759415095027
73	88	0.7149397134780884	0.5379587411880493	0.6712135672569275	0.6046002507209778	0.8419821262359619	0.4342404305934906	0.4162945747375488	0.957836925983429	0.9599764943122864	0.9881486892700196	0.6499581336975098	0.863972544670105	0.4447540044784546	0.3415571749210357	0.8750931024551392	0.666144609451294	34	0.8098881244659424	0.5269368290901184	0.8840731978416443	0.6832029819488525	0.8812140822410583	0.6965239644050598	0.8861699104309082	0.6268202662467957	0.857369065284729	0.6600304841995239	0.9348108768463136	0.7261903285980225	0.8962149620056152	0.5601599812507629	0.9173356890678406	0.5593212842941284	100.51078075586952	0.5730464924138596	0.1968522222629354	0.062456493730638	0.6419987765846755	0.156760198667694	0.0338544336798294	0.1304212168284192	-0.016226339840832	-0.0205402131740878	0.489772353003683	0.2176273330667184	0.0008794201909192	0.489772353003683	0.2426508231254298
74	89	0.6782284379005432	0.3561442494392395	0.4753350615501404	0.307146817445755	0.5736044645309448	0.2361913174390792	0.402573823928833	0.8398440480232239	0.7060670852661133	0.7509359121322632	0.4146125912666321	0.6676527261734009	0.1510561555624008	0.3739063739776611	0.6989161372184753	0.4069972336292267	93	0.8205411434173584	0.5789278745651245	0.7127417325973511	0.429803192615509	0.7347766160964966	0.4613670110702514	0.8370285034179688	0.6628929376602173	0.7206857800483704	0.4562125205993652	0.7555052638053894	0.4067656993865967	0.7845886945724487	0.2739664018154144	0.7714164853096008	0.4516433477401733	18.49489961039225	0.4561881898184373	0.5433788757839784	0.5367666361044539	0.734347089316723	0.3646827863557617	0.2942705038883615	0.2642226548961324	0.2694346648251596	0.1359334800492544	0.9885931203481236	0.7204623535652174	0.1822962531736135	0.9885931203481236	0.8054685717142713
75	90	0.7452031970024109	0.5506076216697693	0.6433099508285522	0.4397132098674774	0.7725284099578857	0.3437622189521789	0.3762955963611603	0.9119120240211488	0.8828557133674622	0.962836503982544	0.5754584074020386	0.8271480798721313	0.3400241732597351	0.3381612300872803	0.8211170434951782	0.5383734703063965	152	0.8366822004318237	0.4809377193450928	0.8086302280426025	0.4892688989639282	0.8118811845779419	0.5104182958602905	0.8161287307739258	0.4740147888660431	0.8051595687866211	0.4843794107437134	0.9057568311691284	0.4807738661766052	0.9058198928833008	0.418656438589096	0.8955059051513672	0.4183365702629089	166.72741178359988	0.3361974755215001	0.3058088030880179	0.1431867520908136	-0.6450059905652944	0.2964420670580981	0.1368972488676416	0.2503072274351924	-0.025745326055557	-0.036363317692557	0.541316849756578	0.2409309836100763	-0.0311319966654871	0.541316849756578	0.2446983580963292
76	91	0.7182184457778931	0.493787556886673	0.6166340112686157	0.3580069839954376	0.6554750204086304	0.4413568377494812	0.3886378407478332	0.8701115846633911	0.7489891052246094	0.8471994400024414	0.3254244327545166	0.6585220694541931	0.1384129226207733	0.3333432674407959	0.8271675109863281	0.5318527221679688	161	0.7385104894638062	0.4513758420944214	0.8526284098625183	0.5848705768585205	0.840913712978363	0.5351794958114624	0.7359517812728882	0.4665218591690063	0.8397984504699707	0.5636626482009888	0.8502579927444458	0.349168986082077	0.7594244480133057	0.3595925867557525	0.8710949420928955	0.4645355939865112	71.57776662165324	0.1776878519536632	0.2940945920844797	0.1326190698339644	-0.6303005134458222	0.2630719524054231	0.0878373671787351	0.2202796358407396	-0.0040490485529148	-0.0112535768536865	0.6074039928614364	0.2780272471154396	-0.011021841565702	0.601718576975111	0.2809998319576321
77	92	0.7321105003356934	0.4499371647834778	0.5614421963691711	0.3580495715141296	0.6506673097610474	0.3133406043052673	0.4440774023532867	0.8459933400154114	0.6791961193084717	0.7351263761520386	0.4134240448474884	0.6702747344970703	0.1386998742818832	0.333538144826889	0.7735977172851562	0.5256609320640564	63	0.7850693464279175	0.3784914910793304	0.771026611328125	0.516188383102417	0.7207132577896118	0.4434497654438019	0.7842170596122742	0.4143487513065338	0.7409441471099854	0.4707597494125366	0.7816370129585266	0.3155933320522308	0.8183435201644897	0.2350160777568817	0.8078926801681519	0.3562900125980377	221.45411878967283	0.7831504734446469	0.2822005614894581	0.1057295098825502	0.8632996313305688	0.2867360916754107	0.0995721472811947	0.261935760177488	-0.0650068081797476	-0.0748507106229766	0.5783982630638418	0.2672725804792274	-0.1124427868236199	0.5783982630638418	0.2567094685449847
78	93	0.6997008323669434	0.4810686409473419	0.599365234375	0.4294167757034302	0.7161088585853577	0.5468649864196777	0.3871220052242279	0.8997582197189331	0.7794461250305176	0.8248039484024048	0.536020040512085	0.7848612070083618	0.2942138314247131	0.3243665993213653	0.8325076103210449	0.5801268219947815	152	0.8478232026100159	0.4771239459514618	0.8352342844009399	0.5659222602844238	0.7842982411384583	0.57823646068573	0.8074445724487305	0.4699443280696869	0.810413122177124	0.6236250400543213	0.8279001116752625	0.3519912362098694	0.8760879039764404	0.5177022814750671	0.7994652390480042	0.1946140378713607	118.8599907623291	0.4415321475255547	0.2859824244442181	0.1248165524236745	0.8618375649180431	0.243423101679291	0.0670522467456468	0.2402975623868131	-0.031258249571245	-0.0342622261575888	0.5276060371781944	0.1951672671255533	-0.0241296945290278	0.4631731930823882	0.1915717648961197
79	94	0.744134783744812	0.463849812746048	0.582796573638916	0.4497551918029785	0.711783766746521	0.3581987917423248	0.3810153901576996	0.8911769390106201	0.7699294090270996	0.8154282569885254	0.3860451877117157	0.6970278024673462	0.2073944807052612	0.3431742191314697	0.7952776551246643	0.5057633519172668	140	0.8794944286346436	0.4234800338745117	0.8361707925796509	0.5645338296890259	0.7964913249015808	0.5100052356719971	0.8676446676254272	0.41315758228302	0.8246898651123047	0.5540322065353394	0.8203527331352234	0.3675772249698639	0.8478425741195679	0.3246372640132904	0.8807835578918457	0.4715770184993744	38.61746741596858	0.6708399619714053	0.4017673240345322	0.275029645030407	0.9083042369204432	0.223368914099627	0.075726929740393	0.1061780808830182	-0.0270626864115576	-0.0339560128065007	0.6439779834512972	0.21780982359861	-0.0398173274064849	0.6439779834512972	0.2475536010720798
80	95	0.7395344972610474	0.5504616498947144	0.7040969729423523	0.4574233889579773	0.7336751222610474	0.3887613415718078	0.4231675565242767	0.9021796584129332	0.7935508489608765	0.8469541072845459	0.5529768466949463	0.7982586622238159	0.2221432030200958	0.3283652067184448	0.8235775828361511	0.5988190174102783	63	0.766014039516449	0.3814103007316589	0.8216396570205688	0.5462523698806763	0.8334619402885437	0.5615604519844055	0.750196099281311	0.4173177778720855	0.8343974351882935	0.5099760293960571	0.8784966468811035	0.3307289481163025	0.8185793161392212	0.2256131470203399	0.8606972694396973	0.3482499718666076	140.46774048105874	0.2247837637169897	0.3741232412779176	0.2021888089218692	0.0131754019375942	0.3683030703955502	0.1718758176565195	0.2534788492234507	0.0020130291036861	-0.0037272660100889	0.6315169973646572	0.2886584982657847	0.0120777482609597	0.6315169973646572	0.2841965109573581
81	96	0.7293416261672974	0.5688047409057617	0.8204301595687866	0.4051565527915954	0.6684056520462036	0.4967390894889831	0.4056852757930755	0.8797354698181152	0.8106045722961426	0.9074997305870056	0.4451565146446228	0.7207357883453369	0.2702919840812683	0.3214634954929352	0.8920907974243164	0.6499694585800171	111	0.7843716740608215	0.5893197059631348	0.8970264792442322	0.6907410025596619	0.90982323884964	0.6677849292755127	0.7986747026443481	0.6305888891220093	0.9061806201934814	0.7115074396133423	0.8858077526092529	0.4745408296585083	0.8697092533111572	0.468270480632782	0.9087403416633606	0.5012505054473877	48.02034605646134	0.6657263609595162	0.4144927562641383	0.2842962431483738	0.7363112383021372	0.378894456887146	0.1936381494561912	0.1535859922007997	0.0022913408893588	-0.0026018602184901	0.6989154016148881	0.3527185329895306	-0.0841880880763901	0.6369316049078091	0.2391353374295599
82	98	0.778437077999115	0.6107984781265259	0.7639297246932983	0.5028748512268066	0.7515527606010437	0.3364893794059753	0.4279229044914245	0.9036931991577148	0.8050125241279602	0.8595700263977051	0.498712420463562	0.7683337926864624	0.2530065476894378	0.3580543398857116	0.8188408613204956	0.5643801093101501	26	0.8315489292144775	0.4365178942680359	0.821081280708313	0.5638494491577148	0.8242284059524536	0.5487579107284546	0.8332042694091797	0.4573625326156616	0.8147983551025391	0.5479931831359863	0.8330692052841187	0.3916293084621429	0.7867064476013184	0.3170496821403503	0.8612240552902222	0.4147238731384277	117.11693639357884	0.5377320830497344	0.2559276255508364	0.0895806743232878	0.4413243551304444	0.1485433242891804	0.0361217005744185	0.100354790121803	0.0886897884680542	0.105612858758904	0.7604442510928161	0.3567294226785347	0.1034158573350093	0.7604442510928161	0.3840548926168462
83	99	0.7020425796508789	0.4853550791740417	0.6047765016555786	0.3684543967247009	0.6825402975082397	0.4308925271034241	0.4228191077709198	0.8800678849220276	0.7573682069778442	0.8019534349441528	0.5170738697052002	0.7857427597045898	0.1324323117733001	0.317202091217041	0.8008077144622803	0.4290792942047119	56	0.8649780750274658	0.6378865838050842	0.8305314779281616	0.4643731415271759	0.7824381589889526	0.4539560973644256	0.8653156161308289	0.6577575206756592	0.803668737411499	0.3966035842895508	0.8357969522476196	0.3221492767333984	0.8457895517349243	0.3891167640686035	0.8902219533920288	0.435438334941864	41.16252842569352	0.6667816738077047	0.3991432765332268	0.2538258110816172	0.8918929282428331	0.263825057928272	0.0928402733686932	0.0759399829565606	0.0011693014374133	-0.0158485475738656	0.7523049667545196	0.3308141429214368	-0.0378586299250155	0.6842471914203345	0.2935195074279533
84	100	0.7701418995857239	0.5443277955055237	0.7164840698242188	0.3621546626091003	0.6530663967132568	0.349065899848938	0.3977039754390716	0.9258955121040344	0.8542323112487793	0.895672619342804	0.473756194114685	0.7310278415679932	0.1512275785207748	0.2893697321414947	0.8115499019622803	0.4918384552001953	141	0.8991966843605042	0.6859421730041504	0.8408627510070801	0.5767314434051514	0.821570634841919	0.5304221510887146	0.9025505781173706	0.675780713558197	0.8480845093727112	0.5256357192993164	0.8574820160865784	0.3618919551372528	0.860885500907898	0.3985304832458496	0.8835278749465942	0.4408957958221435	137.7700691566467	0.2643852009820821	0.420638856150735	0.2438167105585161	0.3934428389129022	0.4365142018604591	0.2461369693284013	0.3630519492422954	0.0073463402582971	0.0028536377718829	0.6008530579460898	0.2744071070147068	0.0198166249377349	0.5289730078579133	0.2580448268926797
85	101	0.6839730143547058	0.4518293738365173	0.583235502243042	0.3808301091194153	0.6705079674720764	0.3984238505363464	0.3996957242488861	0.8958930969238281	0.7957612872123718	0.856642484664917	0.3806357383728027	0.6703072786331177	0.184282898902893	0.3443160653114319	0.8132147789001465	0.4978379011154175	114	0.8614826202392578	0.4458474516868591	0.8114798665046692	0.577794075012207	0.8077850341796875	0.5247681736946106	0.8534502387046814	0.4356273412704468	0.8297365307807922	0.5696161985397339	0.8184728622436523	0.2688109874725342	0.8952295184135437	0.4099490344524383	0.7966234087944031	0.294847160577774	87.19722500534057	0.3662682481318675	0.3421353122156488	0.1775306393502002	0.3089905581106759	0.3456440444590088	0.1373964440168115	0.3117971043339116	0.1127209746280756	0.1246191804112353	0.7822597691316605	0.4717446498500989	0.1377667708403839	0.7822597691316605	0.4715023075394636
86	102	0.7406818866729736	0.5688421130180359	0.774397075176239	0.4581431150436401	0.7307413816452026	0.2629294395446777	0.3626895844936371	0.9041911363601683	0.8236534595489502	0.8808202743530273	0.2918715476989746	0.6171389818191528	0.1422024667263031	0.3311193287372589	0.8495966792106628	0.4323979020118713	113	0.811012327671051	0.5254517197608948	0.8483117818832397	0.4777560532093048	0.8646630048751831	0.4684467017650604	0.8280432820320129	0.5633063316345215	0.8590341806411743	0.462838739156723	0.872980535030365	0.3625820875167846	0.8835562467575073	0.4629911184310913	0.8994975686073303	0.4617827534675598	98.91054730453492	0.3221242481990664	0.4366114991389478	0.3329604971837863	0.4967060991761017	0.3529833512721524	0.2415312238070445	0.169858241304311	0.0129312953865649	0.0307646163906564	0.7281684132715431	0.3380610186916269	-0.0117706842014401	0.7138541522266614	0.2725706122240337
87	103	0.7691115736961365	0.5602554082870483	0.6148316860198975	0.4200831055641174	0.7197874784469604	0.3477776348590851	0.4008785188198089	0.9141687154769896	0.8261042237281799	0.8678097128868103	0.5546630620956421	0.7739048004150391	0.1939631998538971	0.3170311152935028	0.8389201164245605	0.4375982880592346	176	0.8393760919570923	0.4890475273132324	0.8353466391563416	0.4238632321357727	0.8634827136993408	0.5216400623321533	0.8470251560211182	0.6340034008026123	0.8675939440727234	0.4983418881893158	0.8818044662475586	0.4180823564529419	0.8583917617797852	0.3737905025482178	0.8709512948989868	0.4373853802680969	87.98841311950683	0.0962566003241606	0.2697617362219183	0.1188858326772498	-0.5211561520159852	0.2293628025600066	0.0761868928517433	0.2174626424166634	0.0876866109328006	0.0803220629719068	0.6701821563854387	0.3922906231232486	0.076532810670515	0.600095882782038	0.386910841677884
88	104	0.7110801935195923	0.5191599130630493	0.6437326073646545	0.3972646594047546	0.7141270637512207	0.5172425508499146	0.4267350733280182	0.8894516229629517	0.8026461601257324	0.8755193948745728	0.5520152449607849	0.778739869594574	0.2906878292560577	0.3385100960731506	0.8076639175415039	0.4748876094818115	26	0.8658463954925537	0.5594396591186523	0.8080736398696899	0.442097544670105	0.7678858041763306	0.4669032692909241	0.88067626953125	0.5511007308959961	0.7556084990501404	0.4979277849197387	0.8609573841094971	0.4166166186332702	0.8571481108665466	0.5047733187675476	0.8396865129470825	0.3480527400970459	126.73409251556396	0.6998070344064413	0.3333643849029636	0.1869990299549533	0.8654458249819761	0.3457272310113817	0.1713022311141116	0.2874376459531387	0.0979946685481579	0.0529598061365914	0.8497020221206105	0.5249032326490399	0.0732856469729153	0.8497020221206105	0.5398567984376101
89	105	0.7181795835494995	0.5328632593154907	0.7123458981513977	0.3436633050441742	0.6540902853012085	0.4198503494262695	0.4170384407043457	0.9043775200843812	0.7969385981559753	0.8265998959541321	0.4986349940299988	0.7466747760772705	0.3759603202342987	0.3043992817401886	0.841579258441925	0.4728530943393707	3	0.7856030464172363	0.4935739636421203	0.8360012173652649	0.4893323183059692	0.8489975929260254	0.5848329663276672	0.7900023460388184	0.6327351331710815	0.8493425846099854	0.5229464769363403	0.9001673460006714	0.4606994390487671	0.7643103003501892	0.3622221946716308	0.8712940812110901	0.4170200228691101	119.43764978256222	-0.1165092159353231	0.3115978977860065	0.1424575020948049	-0.9181210703918012	0.2790613504958831	0.1145164958554753	0.2035416709795103	0.1474618679397293	0.151180636681921	0.7308998322797918	0.4218411213401577	0.1575123610076108	0.7308998322797918	0.4111582629016422
90	106	0.6831843256950378	0.4267314076423645	0.5798293352127075	0.3938869833946228	0.7173054218292236	0.2526749968528747	0.3528237640857696	0.8859885931015015	0.7780118584632874	0.8392311334609985	0.4859183132648468	0.7346420288085938	0.1555337309837341	0.3228910863399505	0.8047692775726318	0.4575374126434326	41	0.886584997177124	0.643497109413147	0.8060373067855835	0.5146881341934204	0.793913722038269	0.4993213713169098	0.8926599025726318	0.670559287071228	0.7988497614860535	0.5263526439666748	0.8353062272071838	0.3704971969127655	0.878620445728302	0.4951979219913482	0.8344712853431702	0.3747465312480926	150.46778422470092	-0.0092137700266743	0.7163540288841973	0.6424260548084058	0.0070001608114607	0.7676249433885335	0.688000226040896	0.6743568605406882	0.0116522816102644	-0.0070028080271158	0.7333829963695427	0.3057602503327655	0.0158146885247354	0.7333829963695427	0.3350107655143732
91	107	0.756964921951294	0.6040728688240051	0.7973672151565552	0.3855302333831787	0.706151008605957	0.2887852489948272	0.4135705232620239	0.907982349395752	0.8674430847167969	0.9379726648330688	0.5303806662559509	0.7951139211654663	0.1288757622241974	0.3231810331344604	0.8657668828964233	0.568190336227417	64	0.7571549415588379	0.4520605206489563	0.8233602046966553	0.4600811302661896	0.8495617508888245	0.4969595074653625	0.7157629728317261	0.4714283049106598	0.8311681747436523	0.4689691066741943	0.8952045440673828	0.363661527633667	0.7962689399719238	0.3302036821842193	0.8758326768875122	0.3805611729621887	143.997235983785	0.5677160180683636	0.3207115250425539	0.1329632935544238	0.8448219868524746	0.3022003189098076	0.1108876811089621	0.2628483855132848	0.1239349024438232	0.1185466882672917	0.798802058125482	0.4679870847610913	0.1736354420414228	0.7884250864723009	0.5060133352639479
92	109	0.7304064631462097	0.5978147387504578	0.7809262275695801	0.4018438756465912	0.704492449760437	0.3689743280410766	0.4209297299385071	0.8666386008262634	0.772462010383606	0.8459680080413818	0.4625563323497772	0.7372745275497437	0.3327983617782593	0.3609405159950256	0.7840718030929565	0.5907104015350342	18	0.8031224012374878	0.4691568613052368	0.7856673002243042	0.6184552907943726	0.7895326018333435	0.6116123795509338	0.7810331583023071	0.4260718524456024	0.7895720601081848	0.5729345083236694	0.8362332582473755	0.5280810594558716	0.8139958381652832	0.3887152671813965	0.853801429271698	0.5028498768806458	158.35646469720206	0.8208106256825219	0.2793861941091693	0.117590467362647	0.9656168343771572	0.265487416301841	0.0968952896132837	0.2256372986355895	0.0037685536373428	-0.0055878054065174	0.5861112014451408	0.3099018745691373	-0.0132815131509059	0.5861112014451408	0.3207809414760899
93	110	0.732753336429596	0.5783213973045349	0.820655107498169	0.4991311430931091	0.798062801361084	0.4611051678657532	0.4197614192962646	0.8974622488021851	0.8486711978912354	0.9391932487487792	0.5698789358139038	0.8168390989303589	0.377706229686737	0.3532198667526245	0.8707114458084106	0.6372092962265015	75	0.8232502341270447	0.5516334772109985	0.8529516458511353	0.5757109522819519	0.8389078974723816	0.5924777984619141	0.8219197988510132	0.5163858532905579	0.8356716632843018	0.558174729347229	0.8773772120475769	0.4735764563083648	0.8488484621047974	0.3942420184612274	0.8860093355178833	0.5163711309432983	231.83346587673825	0.8080687896943157	0.1807770259362618	0.047814342635139	0.9513116092187708	0.1281804726476685	0.0229322979724487	0.1044228244088666	0.1414579880729152	0.1304452840703686	0.7708800299246321	0.4669652225900493	0.1443229920123629	0.7331713376087532	0.4422997546414147
94	111	0.6639832258224487	0.4782739281654358	0.6409835815429688	0.4418054521083832	0.7489317059516907	0.482952207326889	0.4059894382953644	0.8710746169090271	0.7892353534698486	0.8842383027076721	0.5761529207229614	0.8026823997497559	0.3133979439735412	0.3189617395401001	0.7958393096923828	0.6491051912307739	37	0.862267792224884	0.6517877578735352	0.787175714969635	0.6149656772613525	0.7874807715415955	0.6329487562179565	0.868451714515686	0.6981474161148071	0.7742562294006348	0.6384520530700684	0.8728147745132446	0.4291714429855346	0.8925743103027344	0.4599860310554504	0.8700436353683472	0.5023833513259888	122.52798181883496	0.5690936754973325	0.2438956808380892	0.0890493657419629	0.1342398005880135	0.2241035129443939	0.0628250571905396	0.1738913318874854	0.0920067815324973	0.0703507826340946	0.7447641137110615	0.4734939742437474	0.1239283930634964	0.7447641137110615	0.4672436607709956
95	112	0.7691957354545593	0.6253753900527954	0.7984084486961365	0.4199132919311523	0.6982595920562744	0.4403882920742035	0.426916629076004	0.9109768867492676	0.8473953604698181	0.9246609807014464	0.5014119148254395	0.7825146317481995	0.3717570900917053	0.3305650353431701	0.8792855739593506	0.4964220821857452	173	0.7917701005935669	0.5251908302307129	0.8498175144195557	0.591640055179596	0.8789573311805725	0.5097267031669617	0.772983193397522	0.5076748728752136	0.8603631854057312	0.6203402280807495	0.9002898931503296	0.4665365219116211	0.891502857208252	0.3631579875946045	0.8691004514694214	0.4929226636886596	204.05703141148885	0.7902462844386211	0.3076491404991411	0.130541666470579	0.8161493678802011	0.343758764208281	0.1298452689597045	0.3050874002808615	0.1414165166820903	0.1430384967987206	0.9036493282091396	0.6428236527641953	0.1331469830947849	0.9036493282091396	0.6371225858769884
96	113	0.7236948013305664	0.5276252031326294	0.7135930061340332	0.4237818419933319	0.7299962043762207	0.4538585543632507	0.3962351083755493	0.8961695432662964	0.8248216509819031	0.8849016427993774	0.6781014204025269	0.8615745306015015	0.3641230463981628	0.3407489359378814	0.8188363909721375	0.552090048789978	42	0.7535693049430847	0.5423721671104431	0.7761315107345581	0.3935904800891876	0.8245080709457397	0.5910004377365112	0.7509129047393799	0.5153140425682068	0.8086371421813965	0.4616170227527618	0.9104079008102416	0.5861026048660278	0.7873915433883667	0.3662303686141968	0.8778765201568604	0.4325945973396301	159.1594994236628	0.5779244561114154	0.2822150353604134	0.1138789095097472	0.4231232725012284	0.247913944887448	0.0870826420585976	0.1253403897896017	0.0996886402960968	0.1142090310576858	0.7917023633615639	0.519435757618361	0.1474869627004208	0.7917023633615639	0.5428600186902627
97	114	0.7023579478263855	0.4299263954162597	0.5669769048690796	0.482197105884552	0.7823915481567383	0.4617277383804321	0.4178914427757263	0.9035487174987792	0.8235020637512207	0.8968648910522461	0.4745376408100128	0.7431199550628662	0.2449923753738403	0.3106063604354858	0.8625935316085815	0.5159210562705994	37	0.8499541282653809	0.5945598483085632	0.8349854946136475	0.4055414795875549	0.8709789514541626	0.5199435353279114	0.8526106476783752	0.6311072111129761	0.8409472703933716	0.4035213589668274	0.8518269062042236	0.3150094151496887	0.876880407333374	0.4139747619628906	0.8862711191177368	0.3320314288139343	240.2905865166982	0.7182944458935185	0.3486470044589495	0.1797178560608706	0.6752250331867153	0.3596537628964522	0.1668985538143251	0.3457966076001987	0.0592924097794095	0.0374830118558	0.7387096551452291	0.3744639805090594	0.053107531118589	0.7387096551452291	0.3781769854627415
98	115	0.7385892271995544	0.5205250978469849	0.749774158000946	0.4425601959228515	0.7613916993141174	0.5195854902267456	0.403282880783081	0.9513084292411804	0.9135658144950868	0.9546298980712892	0.6418746709823608	0.8370161652565002	0.3792961239814758	0.3399504125118255	0.8423619270324707	0.5514254570007324	135	0.8439246416091919	0.5466976761817932	0.8254523873329163	0.5347980260848999	0.8562754988670349	0.6038047075271606	0.8526086807250977	0.5747610330581665	0.8248841762542725	0.5286284685134888	0.8907338380813599	0.4851963520050049	0.8863230347633362	0.4047451019287109	0.9084488153457642	0.530096709728241	18.2308105951945	0.6234069185589067	0.5298682211759675	0.4719942277034407	0.8082814993799856	0.2962827282328176	0.1834361309915464	0.1092392552552811	0.0047105296358781	-0.0579251169989967	0.5668051629375704	0.2525115703562676	-0.0408607337023746	0.524168741006509	0.2551900061047847
99	116	0.7163872718811035	0.5222235321998596	0.8094620108604431	0.3971293568611145	0.7179172039031982	0.4977694153785705	0.3779529333114624	0.920579731464386	0.8867689371109009	0.9414310455322266	0.5860614776611328	0.8159216642379761	0.4245593249797821	0.3268056213855743	0.8744915723800659	0.6250667572021484	31	0.8055338859558105	0.5101807117462158	0.86314857006073	0.7017394304275513	0.8873821496963501	0.5396332740783691	0.8339885473251343	0.5061105489730835	0.8713903427124023	0.6286726593971252	0.895736575126648	0.3846988976001739	0.7886442542076111	0.3894312977790832	0.8970262408256531	0.5160242319107056	196.4132171479861	0.8210509259334958	0.2409563385507704	0.0821041602732597	0.8853595104243286	0.1925662523331462	0.0526929171428845	0.1510030735827114	0.0815241734325752	0.0690577545644593	0.6709246314023374	0.3179688587859381	0.058811843533014	0.6709246314023374	0.3372914553297895
100	117	0.6713111400604248	0.4446019530296325	0.6261932849884033	0.4195397496223449	0.751247227191925	0.5086368918418884	0.4207779169082641	0.9253818988800048	0.8768011331558228	0.9321126937866212	0.6869539618492126	0.8847411870956421	0.3399843573570251	0.3006125390529632	0.8314710855484009	0.449487566947937	67	0.7894415855407715	0.5893564820289612	0.8844108581542969	0.6430376768112183	0.853604257106781	0.5453922748565674	0.8006905317306519	0.5462772846221924	0.8827972412109375	0.6890465617179871	0.8668537139892578	0.455802321434021	0.8063206672668457	0.4135683476924896	0.8703891038894653	0.5362669825553894	91.44701906172436	0.8328734259970101	0.311914417392073	0.1391833024312053	0.9215294043866048	0.3027694594876455	0.1118204445791606	0.2642928516334354	-0.0286828272919578	-0.0313730711438727	0.8460045353808531	0.3956761650410204	-0.1052456880620915	0.7373442881804043	0.2788190331238053
101	118	0.742814302444458	0.5340635776519775	0.7250146269798279	0.4172286987304687	0.6760115623474121	0.4056077599525451	0.4314320683479309	0.8826772570610046	0.7675588130950928	0.8324180245399475	0.5176661014556885	0.7229951620101929	0.3061719536781311	0.3666055500507355	0.8148500919342041	0.6122599244117737	76	0.8186212182044983	0.575980007648468	0.7876274585723877	0.5660316944122314	0.8305953741073608	0.6404975652694702	0.8333184123039246	0.691032886505127	0.7944110631942749	0.616533100605011	0.8361368179321289	0.4759136438369751	0.8648175597190857	0.5088582038879395	0.84464031457901	0.4658355414867401	107.09946943791708	0.5262730636171274	0.2245776836587967	0.0956272606169147	0.496117393840756	0.1182590677927978	0.0288084182887942	0.0434257574148587	0.0255757399818238	0.0223429009563429	0.718198551585993	0.2929201955064638	0.0506001700983111	0.718198551585993	0.344084175754011
102	119	0.7192980647087097	0.5200085639953613	0.7122960090637207	0.4747281670570373	0.7802395820617676	0.534021258354187	0.4055796265602112	0.8908548355102539	0.8058962225914001	0.8926694989204407	0.5371825695037842	0.7895195484161377	0.2913877964019775	0.3230978548526764	0.8577268123626709	0.6098896861076355	50	0.865108847618103	0.6690331101417542	0.855147123336792	0.5777475833892822	0.8397480845451355	0.6036118865013123	0.8649671077728271	0.6366580128669739	0.8504217267036438	0.6385402679443359	0.8187642097473145	0.4460640251636505	0.8140612840652466	0.3939824402332306	0.8536277413368225	0.3995822370052337	175.60291845624408	0.7742154238754595	0.2835589113277055	0.1392163422588532	0.9110821260852796	0.2472144818497231	0.0975263678385871	0.2149860924009984	0.1427477963923307	0.0983308144327377	0.6830590121018205	0.4359453107425932	0.0843050810525839	0.6538081962711645	0.41239029283453
103	120	0.678087592124939	0.5246160626411438	0.7116566896438599	0.4160943031311035	0.716018557548523	0.418589323759079	0.4225502908229828	0.9448035955429076	0.9163241386413574	0.944877862930298	0.4655314683914184	0.7335079908370972	0.2276796102523803	0.375749796628952	0.8291900157928467	0.5708926916122437	43	0.8435289859771729	0.6118915677070618	0.8215358853340149	0.5515055656433105	0.847398579120636	0.5786643624305725	0.879292368888855	0.6047747135162354	0.8383141756057739	0.5309444665908813	0.8439149260520935	0.3267948925495147	0.8637444972991943	0.377036452293396	0.8434708118438721	0.4367374777793884	90.48006390965782	0.3120623375526251	0.3864961351853972	0.2087663806502132	0.1064963891213812	0.3226184995387843	0.1578582456086782	0.2437333828632638	0.0294666946690038	0.0268765238470235	0.5767792245842472	0.2920859111875695	0.0295677524630173	0.5767792245842472	0.2822188344363994
104	121	0.7448840737342834	0.5373044013977051	0.6663023829460144	0.4520072937011719	0.7475823760032654	0.38881915807724	0.3999917209148407	0.8916165828704834	0.8458969593048096	0.9497500061988832	0.4973864555358886	0.7192100882530212	0.2024450153112411	0.3254079222679138	0.8529287576675415	0.4984783232212066	172	0.7644622325897217	0.5063138604164124	0.8460034132003784	0.5225029587745667	0.8490674495697021	0.5154260396957397	0.7659497261047363	0.4878366887569427	0.8520689010620117	0.525619387626648	0.8930960297584534	0.4452983140945434	0.8133676648139954	0.3952176570892334	0.8905189037322998	0.4004489481449127	178.5643208082517	0.8945867765235769	0.2202080901524424	0.0754715148639399	0.9922613473714292	0.1428483106446593	0.0394214416273839	0.1205263413490449	0.2312885501076994	0.2093494372850197	0.8349934268440682	0.5702970310616642	0.1894056687975882	0.8349934268440682	0.5714881137747159
105	122	0.7262188792228699	0.5141729712486267	0.7120165824890137	0.4956731796264648	0.781356930732727	0.5016440153121948	0.3866611421108246	0.8973848223686218	0.8777099251747131	0.9787806272506714	0.4935978353023529	0.738451361656189	0.3166900873184204	0.3217865228652954	0.8462103605270386	0.6330490112304688	63	0.7835716009140015	0.4026530385017395	0.8714585304260254	0.6324448585510254	0.8190681338310242	0.6083849668502808	0.7733231782913208	0.4207736551761627	0.8539841175079346	0.6285638213157654	0.9083277583122252	0.4189817309379577	0.8370051383972168	0.2857304811477661	0.8999603986740112	0.4321666359901428	36.60408391523361	0.5838958910579257	0.6566267611118581	0.6865985555812076	0.8059823245927066	0.7354896704476723	0.6676694961851914	0.6279719969251796	-0.0351642974222314	-0.0421451607965075	0.7465401660679764	0.306249999368566	-0.0499221279204996	0.6596007705120058	0.3287073504278915
106	123	0.7103935480117798	0.4870306551456451	0.4982075095176697	0.4597162306308746	0.7438839077949524	0.279151976108551	0.4171342551708221	0.9157927632331848	0.8660352230072021	0.9354793429374696	0.470870703458786	0.7303523421287537	0.2819167375564575	0.3662697672843933	0.814204216003418	0.4611634016036987	80	0.8347988128662109	0.5770308971405029	0.8281270861625671	0.5071808099746704	0.829653799533844	0.469069242477417	0.8578916788101196	0.6305332779884338	0.8309447169303894	0.4785309433937073	0.8309415578842163	0.4720273613929748	0.8656296730041504	0.3918913006782532	0.8314789533615112	0.4452224969863891	319.124168039004	0.7998146897249366	0.2130113934568999	0.0713152229820607	0.842475612264171	0.2373054438758438	0.0677260586724438	0.2095068038927231	0.1098771893739463	0.1201118580922856	0.9154507164382428	0.5350942804361476	0.1089390575246744	0.8723757797837157	0.555886369801088
107	124	0.7521792054176331	0.5935189127922058	0.8125383257865906	0.519686222076416	0.7985513210296631	0.5668020248413086	0.4128921031951904	0.8405117988586426	0.7205756306648254	0.8891433477401733	0.5415546298027039	0.799976646900177	0.3253897130489349	0.3117643892765045	0.880293607711792	0.5935530066490173	70	0.8300533294677734	0.4963572919368744	0.885990560054779	0.5752279758453369	0.87859046459198	0.5581150054931641	0.828144907951355	0.5042041540145874	0.901569366455078	0.5871321558952332	0.8255289793014526	0.3874749541282654	0.8522588014602661	0.3326924443244934	0.8406293392181396	0.5302769541740417	115.40887520567576	0.8050693196211691	0.3134349241082678	0.1432917459985158	0.9116253905029476	0.2491157835826268	0.0984511196926818	0.2481965407091071	0.1038517697164717	0.068330501242153	0.7372845012925977	0.4315383491875116	0.0913879446522707	0.7372845012925977	0.4121535329979004
108	125	0.7637783885002136	0.5997231006622314	0.6921010613441467	0.5084247589111328	0.7913122773170471	0.5300465226173401	0.4278055429458618	0.9482004046440125	0.9212366342544556	0.94623601436615	0.5875672101974487	0.8000671863555908	0.401664674282074	0.3329986929893493	0.8529955148696899	0.5208091735839844	131	0.8478682041168213	0.6308133602142334	0.8331502676010132	0.5101958513259888	0.8733910322189331	0.6152296662330627	0.8395949006080627	0.6045949459075928	0.8473336100578308	0.520011842250824	0.8351317644119263	0.3263989686965942	0.8769369721412659	0.4142360985279083	0.8374465107917786	0.2841637730598449	60.22171645075479	0.3980254959772843	0.2542743938249528	0.10802983803141	0.759248097711679	0.0891842887919972	0.0203855725497464	0.0640124854521232	0.0056299376336031	-0.0023255718758179	0.600610688230593	0.2586353685263713	0.007264729144097	0.600610688230593	0.2665099729895337
109	126	0.6572250723838806	0.4761297404766083	0.6761335134506226	0.4293243288993835	0.7499621510505676	0.4458020031452179	0.3958346247673034	0.8791155815124512	0.8327164649963379	0.9383294582366944	0.44428351521492	0.7306032776832581	0.2720106244087219	0.3419793546199798	0.8067799210548401	0.5183618664741516	171	0.7742305994033813	0.3669536709785461	0.7714252471923828	0.4940478503704071	0.8275747299194336	0.535968542098999	0.7866835594177246	0.3801089227199554	0.7882396578788757	0.5659220814704895	0.8226979970932007	0.4226401448249817	0.8016191720962524	0.2143884897232055	0.8216923475265503	0.4104107022285461	222.980440261364	0.8892506265722441	0.1748773944200251	0.0479589428566667	0.9758600770480648	0.1572967505403487	0.0328252042274416	0.1524423050885036	-0.0423108014311265	-0.0530453705560517	0.7548039273105176	0.3425050574472633	0.0067244222648397	0.7548039273105176	0.3754532796393468
110	127	0.7384887933731079	0.6105365753173828	0.8212466239929199	0.4421035051345825	0.7431343793869019	0.4326641857624054	0.3649500608444214	0.9614756107330322	0.9140143394470216	0.9381763935089112	0.548986554145813	0.7841463685035706	0.2763158679008484	0.3336277306079864	0.8578070402145386	0.4933395683765411	129	0.8126029372215271	0.4713692963123321	0.8609979152679443	0.5804538130760193	0.8488566875457764	0.5264314413070679	0.8406658172607422	0.5085378289222717	0.8699381351470947	0.618412971496582	0.8470483422279358	0.335275262594223	0.8280065059661865	0.252958595752716	0.8640166521072388	0.3936002850532532	105.26596510648729	-0.0977342696103835	0.245961997220524	0.0882551103657501	-0.4027282640100456	0.1925275563419291	0.0462381056806795	0.0877451614683705	0.0252167661701342	-0.0086537033620247	0.6933938195423077	0.2996571453818778	-0.0035987389048644	0.6751171367251746	0.2953442067796323
111	128	0.7341684103012085	0.5256460905075073	0.7464883327484131	0.4685688018798828	0.7619245052337646	0.5602267980575562	0.4127837121486664	0.8656573295593262	0.7949928641319275	0.9096911549568176	0.4183011054992676	0.7212473154067993	0.3546049892902374	0.3025180995464325	0.8658111095428467	0.5669988989830017	76	0.788920521736145	0.4747976064682007	0.8790341019630432	0.6309581398963928	0.8553563356399536	0.6237378716468811	0.80240797996521	0.5591142773628235	0.8759350180625916	0.6638386845588684	0.8653521537780762	0.4672619104385376	0.8727802038192749	0.4236964583396911	0.8846458196640015	0.4999094605445862	303.6609390279452	0.8621145238133991	0.1324704281469078	0.024905384614903	0.9589671871951057	0.1075864386640275	0.0145188489961089	0.0897434735227235	0.0980316073887513	0.1035244009910233	0.6666209189248341	0.384649348510023	0.1256879614163179	0.6666209189248341	0.4233051733624059
112	129	0.6840505003929138	0.441730260848999	0.5384235978126526	0.3640499114990234	0.6749651432037354	0.2604950368404388	0.3770064413547516	0.9217981696128844	0.866564154624939	0.9068965315818788	0.4902632236480713	0.7461568117141724	0.1742118299007415	0.2911698222160339	0.7923563122749329	0.4701364636421203	3	0.8133620023727417	0.5532469749450684	0.8152427673339844	0.5224067568778992	0.8114910125732422	0.4798471331596374	0.7951027750968933	0.5428543090820312	0.8316807746887207	0.5559384226799011	0.8530025482177734	0.356717586517334	0.7900952100753784	0.3762074112892151	0.8396481275558472	0.3954676389694214	52.39470621315639	0.6475995250040211	0.4246087063207991	0.2880750360811714	0.8579210961036069	0.3623402047564678	0.1715181630824935	0.3580268997071583	-0.0006273579648245	-0.0178324153993816	0.5695516233772483	0.2423507107341386	-0.0161455908966496	0.5695516233772483	0.2457728691307122
113	130	0.7155668139457703	0.4922388792037964	0.7144612073898315	0.4471393525600433	0.7438892126083374	0.4662793576717376	0.4017011821269989	0.9379150867462158	0.905967891216278	0.944911003112793	0.4819368124008178	0.7453765869140625	0.2208381444215774	0.3271025717258453	0.857513964176178	0.546485185623169	20	0.8085978031158447	0.4816356897354126	0.8475266695022583	0.518936038017273	0.8626116514205933	0.6323753595352173	0.8039203882217407	0.5245659351348877	0.8527206778526306	0.5972422361373901	0.8833661079406738	0.3605339527130127	0.8384902477264404	0.3306936621665954	0.8643751740455627	0.3453433513641357	91.5181231165568	0.3356167265920077	0.4323960076087969	0.2621004587577262	0.5131199473540486	0.4337199644532666	0.2360451835962232	0.3709703392697626	0.0207049207290277	0.0223204873561678	0.5574336395988507	0.2645572123192661	0.0275455477854021	0.5574336395988507	0.2696075279933661
114	131	0.792743444442749	0.6381112933158875	0.8244443535804749	0.3723145425319671	0.6918755769729614	0.2680607140064239	0.4201395511627197	0.9412100911140442	0.8997952342033386	0.9478169679641724	0.5712566375732422	0.7937880754470825	0.3853148818016052	0.3533394038677215	0.8399434089660645	0.5243834853172302	114	0.8367588520050049	0.4507553875446319	0.8403979539871216	0.5738925337791443	0.8439549207687378	0.5357670187950134	0.8478385806083679	0.4349437654018402	0.8455168604850769	0.6281719207763672	0.8911100625991821	0.4927848577499389	0.873480498790741	0.3436543345451355	0.8594313263893127	0.4391430020332336	116.27010379638672	0.4696715518828059	0.2174735428718408	0.0881311739002298	0.6630508873178964	0.161289615382207	0.0414023215375375	0.1509976733381629	0.0960802971930907	0.0705281137038131	0.6459899937320467	0.3594248761886139	0.0969619086651551	0.6459899937320467	0.3724348951674165
115	132	0.7187752723693848	0.5164452195167542	0.620202362537384	0.4251055717468261	0.703233003616333	0.3136484026908874	0.3971667289733886	0.9381542801856996	0.8883810043334961	0.9363375902175904	0.38896444439888	0.7458271384239197	0.160534456372261	0.2825165688991546	0.7783457040786743	0.4640479683876037	163	0.8860284090042114	0.5970280170440674	0.7703381180763245	0.5457522869110107	0.7775617837905884	0.4788601696491241	0.8774311542510986	0.5914098024368286	0.7681725025177002	0.464476615190506	0.8391623497009277	0.3900089561939239	0.886339545249939	0.3800390064716339	0.7985659837722778	0.3106114268302917	40.453346619160975	0.3496853426947044	0.5325716680395401	0.4018625592886014	0.3442711417525126	0.4873994703752483	0.3094924383344783	0.3690238782251804	0.1205317048646485	0.144563923328883	0.7593921037343423	0.4333053310037394	0.1502447434926232	0.6868357923441393	0.4164514203959844
116	133	0.7265024185180664	0.519038200378418	0.6496893763542175	0.5778226852416992	0.8114609122276306	0.4409446716308594	0.4404455721378326	0.9609243273735046	0.925908625125885	0.9547879099845886	0.5347093939781189	0.7977994680404663	0.2294413447380066	0.3359575867652893	0.8662455081939697	0.6357889771461487	74	0.7589719295501709	0.4037020206451416	0.8701587915420532	0.6330329179763794	0.879410982131958	0.6404498815536499	0.7555016875267029	0.4467966854572296	0.8985336422920227	0.6927112340927124	0.8894093036651611	0.5061229467391968	0.8761494159698486	0.3428924083709717	0.8634288907051086	0.3657410740852356	80.11127354496658	0.4917524228620309	0.2343509930208696	0.0859867075638696	0.1873974939294565	0.2011016381819191	0.0569047517500461	0.1943742812798349	-0.0500986741927014	-0.0191378064131447	0.8126132065598912	0.2605843515424503	-0.0641248836860189	0.7379643340939561	0.1921448215296025
117	134	0.700425922870636	0.4988736510276794	0.6627659201622009	0.354126513004303	0.6114054918289185	0.4774460792541504	0.3959827721118927	0.8825430870056152	0.8031182289123535	0.8854682445526123	0.4095956683158874	0.7428970336914062	0.1183766424655914	0.3283793330192566	0.8132450580596924	0.5758016109466553	10	0.8364259004592896	0.5593644976615906	0.807256281375885	0.5242583751678467	0.8122168779373169	0.5284517407417297	0.8531490564346313	0.6047271490097046	0.8022383451461792	0.5767303705215454	0.8412529230117798	0.396905779838562	0.8503800630569458	0.3754765391349792	0.8372623324394226	0.4263283312320709	93.18409057769776	0.0431737897448446	0.3662789664424277	0.1884149775357781	0.0995503420111029	0.3373357653012724	0.1399525742389843	0.2710912411123802	0.0665091642459234	0.0673681914959817	0.9095106910187424	0.5264559495703423	0.1241206114004283	0.8971594196669161	0.5390104626597297
118	135	0.7644574642181396	0.6118975877761841	0.8211879730224609	0.4094356298446655	0.7224599123001099	0.4981430768966675	0.3970398306846618	0.9389399886131288	0.8978569507598877	0.9471720457077026	0.5306018590927124	0.7712172269821167	0.2958678603172302	0.3153148889541626	0.872376561164856	0.668613851070404	4	0.7894148826599121	0.5349828004837036	0.7430951595306396	0.3860503733158111	0.8689370155334473	0.6522001028060913	0.7683039903640747	0.5657646656036377	0.7757434844970703	0.3620280623435974	0.9044638872146606	0.5691981315612793	0.8398692011833191	0.4274764657020569	0.8201138377189636	0.286012589931488	88.36726411539712	0.6402017299212296	0.2232065775446599	0.0736842294832533	0.8190504807517479	0.1833465434835849	0.0383254722715205	0.1532473424559726	-0.0748742961993265	-0.0882567477857617	0.5974000642891362	0.2015908804949202	-0.1109449280222337	0.5974000642891362	0.1678123765817733
119	136	0.8321459889411926	0.7522717118263245	0.9300081133842468	0.6554713249206543	0.872899055480957	0.5563441514968872	0.4561091959476471	0.9393372535705566	0.8806447982788086	0.9247671365737916	0.6742183566093445	0.8612080216407776	0.4492864608764648	0.3377148509025574	0.9128719568252563	0.715715765953064	18	0.8116118311882019	0.5219278931617737	0.8305214643478394	0.5656677484512329	0.9186446666717528	0.7096728086471558	0.798916220664978	0.5129556059837341	0.8637168407440186	0.7385174036026001	0.8882308602333069	0.5598575472831726	0.854924738407135	0.3745594024658203	0.8600329756736755	0.4559029340744018	146.30262013599125	0.4351024677843688	0.1751970949699795	0.0475273776357161	0.3842990764860122	0.1124100241138438	0.0210100049983163	0.0916040044938071	0.0327403510239945	0.0153249976396914	0.6412040529122265	0.3032541599356932	0.0271647980111922	0.6412040529122265	0.3245068164211015
120	137	0.7568240165710449	0.6276178956031799	0.8161094188690186	0.3876551985740661	0.678909957408905	0.4001489281654358	0.4004012644290924	0.9239389300346376	0.8754862546920776	0.919737696647644	0.5737483501434326	0.7710199952125549	0.2069343030452728	0.3469284474849701	0.8455127477645874	0.4775422215461731	24	0.8077137470245361	0.5391316413879395	0.8346766829490662	0.5494675040245056	0.8744758367538452	0.5953370332717896	0.8225146532058716	0.5390517115592957	0.8453928232192993	0.610259473323822	0.8582979440689087	0.3397825956344604	0.8250246644020081	0.3791369199752807	0.8486863970756531	0.4061528146266937	205.07384995142613	-0.0352843700905088	0.2425337705177342	0.0824775383854087	-0.4037720201392908	0.2475671083832016	0.0774139896506023	0.1934891009207862	0.002663457888836	0.0120264447718754	0.6698180949046513	0.3351980138926599	0.010334992912282	0.6698180949046513	0.3198153493417582
121	138	0.7687209248542786	0.5692546367645264	0.7178542017936707	0.3907936513423919	0.6659672260284424	0.3210217356681824	0.4246678948402405	0.9565283060073853	0.9161791801452636	0.9472371339797974	0.4424613714218139	0.7077248096466064	0.0615053176879882	0.2809914350509643	0.840929388999939	0.439353197813034	29	0.8576979637145996	0.5940622687339783	0.8495610952377319	0.4369114637374878	0.8313292264938354	0.4316663742065429	0.8471847176551819	0.5453863143920898	0.8344588279724121	0.4303740262985229	0.885834813117981	0.3190277516841888	0.8205044269561768	0.2608999013900757	0.8415161967277527	0.2884058058261871	104.52743011250216	-0.1833245827180505	0.3377753530542647	0.1695737716735753	-0.684949650199278	0.2629163969486603	0.0884344827505697	0.1579344294973691	0.0493098219972571	0.0433229083246003	0.706216403091939	0.2894837896822481	0.0568463541048489	0.706216403091939	0.2961267924318618
122	139	0.7211939692497253	0.5364997982978821	0.7883967161178589	0.5468478202819824	0.8298251628875732	0.6214572787284851	0.44896000623703	0.936366856098175	0.9047045111656188	0.9636796712875366	0.5862889289855957	0.8130133152008057	0.2483792901039123	0.3579727113246918	0.9188804626464844	0.7308411598205566	50	0.8634049892425537	0.6672061085700989	0.887901782989502	0.6264103651046753	0.9101144075393676	0.7011280059814453	0.8669312000274658	0.6388792991638184	0.8877622485160828	0.6053651571273804	0.8838469386100769	0.4289377331733703	0.8611873388290405	0.3918036222457886	0.8727065920829773	0.4868079423904419	205.39698282909396	0.8401476134009043	0.1799399950647481	0.0508063314312197	0.934248057454616	0.1383322856820034	0.0286502349553701	0.1056153990240428	0.0395492680099128	0.0202106528696345	0.7615963146466115	0.4126039659689355	0.0502520561307094	0.7615963146466115	0.4422577165551
123	140	0.7194739580154419	0.483147382736206	0.587792158126831	0.4961170256137848	0.754252552986145	0.4512438774108886	0.4133172333240509	0.9098662734031676	0.8637089729309082	0.9258360266685486	0.4997317492961883	0.7619860172271729	0.2022223472595214	0.3040538728237152	0.8713895678520203	0.4824659824371338	28	0.8684245944023132	0.5253180265426636	0.8302456736564636	0.3376713395118713	0.8776108026504517	0.4474357664585113	0.845770001411438	0.5266599059104919	0.8134214878082275	0.3401381075382232	0.8755141496658325	0.3448401093482971	0.871635377407074	0.4582488536834717	0.8459179401397705	0.3083494007587433	218.12164558267597	0.6554693532663924	0.2461265585311748	0.1063180916840013	0.7050998391939015	0.2097670913227797	0.0823231012099719	0.2039094087471532	0.0330390731249695	0.0427564029043015	0.6403663968516696	0.3465677970549354	0.061224486688379	0.6403663968516696	0.371185041439424
124	141	0.7483876347541809	0.6224541068077087	0.8653782606124878	0.5167437791824341	0.7839805483818054	0.4562025666236877	0.4121073484420776	0.8879799246788025	0.8049916625022888	0.9514702558517456	0.4390454590320587	0.6919238567352295	0.3091931045055389	0.3118610680103302	0.912114918231964	0.6077801585197449	39	0.8344591856002808	0.5243808031082153	0.8741912245750427	0.5892542600631714	0.9109707474708556	0.682010293006897	0.8268116116523743	0.5545927286148071	0.8694061636924744	0.58360755443573	0.87120521068573	0.3708572387695312	0.8488624095916748	0.3888297379016876	0.8770691156387329	0.4073527455329895	81.77172044118245	0.5443861636497601	0.2540372482749014	0.1022683842427836	0.8967074617709395	0.1542164503293506	0.030811246436999	0.1378527800037636	-0.0398003130818817	-0.0366132759242219	0.5751447946526198	0.1944776490398526	-0.0367063922131119	0.5751447946526198	0.2015569948759566
125	142	0.6909258365631104	0.4800173044204712	0.6450960040092468	0.3774349987506866	0.6552190780639648	0.3980714678764343	0.4326035976409912	0.9550665020942688	0.921474039554596	0.9578510522842408	0.4942830801010132	0.7258337140083313	0.2799342274665832	0.3640426397323608	0.8540081977844238	0.5077300071716309	46	0.9170858860015868	0.637526273727417	0.8112930059432983	0.5467773675918579	0.8662209510803223	0.5451661348342896	0.9151114225387572	0.6683646440505981	0.8385845422744751	0.5517522692680359	0.8591330051422119	0.4604063034057617	0.8914397954940796	0.3621430695056915	0.8368047475814819	0.4306176304817199	75.43935622736613	-0.0911426356503656	0.3362210693519693	0.1564109468189949	-0.0134869439571379	0.2948593922271121	0.1124642186299814	0.2133172646806878	0.0007213389648476	0.0003006923052886	0.4944467551664774	0.2163443280250207	-0.0109121055848493	0.4944467551664774	0.2091600887391562
126	143	0.8066887259483337	0.684784471988678	0.851497232913971	0.5221062302589417	0.7823262214660645	0.4912653267383575	0.436078816652298	0.9160799980163574	0.8630427122116089	0.927416443824768	0.4867035150527954	0.7384724617004395	0.1858610063791275	0.3262824714183807	0.8527885675430298	0.5750017166137695	37	0.8719871044158936	0.6567972302436829	0.8771078586578369	0.5980455279350281	0.8846479058265686	0.598438560962677	0.8731856346130371	0.6620113849639893	0.885952353477478	0.6189692616462708	0.8648751974105835	0.4545976519584656	0.9005080461502075	0.4335839748382568	0.8668532371520996	0.5168461203575134	102.84959160105387	0.3103341951133693	0.2743735661999268	0.1066012753679589	0.3671137739913223	0.2522812773711575	0.0785672088481315	0.227828541015456	0.0474759032494836	0.0511505200919314	0.7683780161455593	0.3267151992080331	0.0342098463542555	0.5961875405420975	0.3139245299932476
127	144	0.7396240234375	0.6157287955284119	0.8212303519248962	0.4139134287834167	0.6849792003631592	0.4744235873222351	0.4154419302940368	0.9075157642364502	0.809820294380188	0.8864883184432983	0.5193547606468201	0.7616780996322632	0.2776558697223663	0.3691712319850921	0.8897622227668762	0.6128126382827759	88	0.8640661239624023	0.6300919055938721	0.8376057744026184	0.5255804061889648	0.9008036851882936	0.7120274305343628	0.8571932911872864	0.6051918268203735	0.8609923124313354	0.6082119941711426	0.8429259061813354	0.4050601124763489	0.9158366322517396	0.5599871277809143	0.7999219298362732	0.2754003405570984	64.58347555414836	0.3677932984617152	0.3059071509905326	0.1399662518117955	0.1603991534417303	0.2365125118814979	0.0706727994364372	0.143186159314706	0.0905922943218635	0.1483029838179561	0.7577728743172562	0.4693722467097281	0.1127656381980397	0.7450123059253628	0.451667321428292
128	145	0.7478820085525513	0.6128032803535461	0.7601529955863953	0.3763934969902038	0.6079062819480896	0.4094220995903015	0.4149679839611053	0.9185632467269896	0.8363186717033386	0.8741594552993774	0.4645392000675201	0.6831321716308594	0.3259450495243072	0.3668985068798065	0.859442949295044	0.5608354210853577	129	0.8239794373512268	0.5065049529075623	0.8513196110725403	0.4789590537548065	0.8821790218353271	0.6806953549385071	0.8411740064620972	0.5112817287445068	0.8551368713378906	0.5490859746932983	0.8391342759132385	0.3724851012229919	0.8833673596382141	0.4528190493583679	0.8620789051055908	0.4123200178146362	195.98324112319943	0.5071309124209039	0.1834354859455428	0.0492957280263564	0.6153579122552308	0.1495534831897902	0.0277273841550801	0.0666332714951947	-0.0565269264223564	-0.0332664966650849	0.6447393495033947	0.2790804924993405	-0.0445945253830827	0.6447393495033947	0.2740886421611387
129	146	0.7325604557991028	0.555515706539154	0.7091907858848572	0.453693687915802	0.7487655878067017	0.46820729970932	0.4275754690170288	0.9342578053474426	0.9062513113021852	0.949250340461731	0.5526353716850281	0.8082702159881592	0.2235233187675476	0.3210945427417755	0.8656554222106934	0.5472658276557922	70	0.8020266890525818	0.4562159776687622	0.856763482093811	0.5344475507736206	0.8646318912506104	0.5611467957496643	0.8217268586158752	0.5057361721992493	0.8496495485305786	0.5120426416397095	0.897687554359436	0.4505901336669922	0.8775922060012817	0.3743865489959717	0.890639066696167	0.4267002642154693	114.37032886708576	0.5207359912536307	0.2521722423381859	0.0896923086172462	0.8380890516424206	0.1899994848712453	0.0457166007434184	0.0882038693011494	0.1486178151157258	0.1426922842845792	0.7816635874110908	0.4343741265178337	0.1363416651669502	0.7226402645435663	0.4075778740602187
130	147	0.7365058064460754	0.5516496896743774	0.7099053263664246	0.5416927337646484	0.8024158477783203	0.4491334557533264	0.4085366427898407	0.9166895747184752	0.8770822882652283	0.9301862120628356	0.4879941642284393	0.7596831321716309	0.1266977339982986	0.3013302385807037	0.8601059913635254	0.5735408067703247	32	0.8491497039794922	0.6174803972244263	0.8654440641403198	0.5205756425857544	0.8733025789260864	0.576567530632019	0.8480026125907898	0.5593124032020569	0.8780813217163086	0.6067478060722351	0.8968504071235657	0.4280548095703125	0.8958778381347656	0.5226888656616211	0.8689814805984497	0.4555006623268127	4.46889811372757	0.3490915166026957	0.9376393323796228	1.462974932669307	0.3186760600742906	0.6728320522606268	0.6025499451449562	0.1058414072807253	0.1264749423069754	0.1361952577529307	0.7888787220125852	0.4272641277662158	0.0836268537200025	0.7470605340100579	0.3744219076351829
131	148	0.6977917551994324	0.5802415609359741	0.7403080463409424	0.470356822013855	0.7525536417961121	0.302647054195404	0.4402098059654236	0.919080376625061	0.8514508605003357	0.8975583910942078	0.5607031583786011	0.7954773902893066	0.2080208361148834	0.3320068717002868	0.8709744215011597	0.4989440441131592	121	0.8445389270782471	0.4961848855018616	0.8352714776992798	0.5080685019493103	0.8504641056060791	0.5740921497344971	0.8415346145629883	0.5292055606842041	0.8201586008071899	0.5173256993293762	0.8942720890045166	0.4957778453826904	0.8923487067222595	0.4510016143321991	0.8731827735900879	0.4093095660209656	105.28701198476158	0.4855071457682858	0.3406018710116471	0.1722605179423514	0.5072251932195111	0.298500800002236	0.1273053191474786	0.2558536997467081	-0.041646535711491	-0.0404787968144454	0.7310959536556223	0.3229044464979392	-0.0226436262378282	0.7310959536556223	0.3415481261973004
132	149	0.7842587232589722	0.5905147194862366	0.7360479831695557	0.344047874212265	0.5861495733261108	0.2652461230754852	0.4197640419006347	0.8820388317108154	0.7227930426597595	0.752941370010376	0.5104844570159912	0.7519708871841431	0.1741649210453033	0.3490880131721496	0.8285418748855591	0.4345158040523529	68	0.9041693210601808	0.6797482967376709	0.7857246398925781	0.4010568857192993	0.8379018902778625	0.4754166305065155	0.9130927324295044	0.7181274890899658	0.807277262210846	0.4334805607795715	0.8711982369422913	0.4043588042259216	0.8563867807388306	0.4043520390987396	0.8845466375350952	0.4739905595779419	161.08699906396865	0.6720598376890582	0.2151221638000316	0.0653644603961838	0.8606954984680149	0.1484857296051651	0.0328074223704032	0.1405470241539531	0.039181177597736	0.0752833059773338	0.6839941398532691	0.3922893905979371	0.0368226519428719	0.6839941398532691	0.3711312073505661
133	150	0.7026618123054504	0.4861756265163421	0.6670865416526794	0.3997849225997925	0.7031270265579224	0.293397843837738	0.395428329706192	0.8899334669113159	0.774101972579956	0.8279017806053162	0.3552412390708923	0.6346896886825562	0.1453992873430252	0.3384038209915161	0.8014160990715027	0.4546041488647461	181	0.7527123093605042	0.3900958895683288	0.8218868970870972	0.5420688986778259	0.8117830753326416	0.5054621696472168	0.7619746327400208	0.4497263133525848	0.8330860137939453	0.5826680064201355	0.8418553471565247	0.2990102469921112	0.823222279548645	0.3102503418922424	0.851459264755249	0.4326501786708832	200.12141870752973	0.5217581380796714	0.2218843980459796	0.0700037669457591	0.4721895209824386	0.1728534925277412	0.0418229098794375	0.11672286712454	-0.0573607507291466	-0.0414712306857098	0.8180762795549066	0.3292101774783941	-0.0706068128390299	0.8180762795549066	0.3463345774822876
134	151	0.7522000670433044	0.5116876363754272	0.701248288154602	0.3459770083427429	0.6262009739875793	0.2884029448032379	0.4202273488044739	0.948603630065918	0.848088264465332	0.8723456859588623	0.4790433049201965	0.755729615688324	0.2396502494812011	0.3815144598484039	0.835680365562439	0.568820595741272	7	0.7644190788269043	0.4820999503135681	0.7818326354026794	0.5114124417304993	0.8494290709495544	0.607241153717041	0.7957550287246704	0.5637027025222778	0.7997512221336365	0.4952221512794494	0.7969688773155212	0.5293495655059814	0.7235013246536255	0.2534826993942261	0.8205627799034119	0.4163010418415069	144.07738111953734	0.3197715082702319	0.2675364648440605	0.1074473883131349	0.3950300818142201	0.2059823811210568	0.0614746152710998	0.1644181340337779	0.0577227353261056	0.0408658338543404	0.7871561097455076	0.3682986999950688	0.0783485707621645	0.7871561097455076	0.4603941406039604
135	152	0.7001336812973022	0.4814081490039825	0.6729932427406311	0.3977525532245636	0.6788406372070312	0.2975019812583923	0.409976601600647	0.937799036502838	0.8826392292976379	0.9317949414253236	0.5085456967353821	0.7662668228149414	0.2201881259679794	0.3480267524719238	0.8096240162849426	0.4388699829578399	122	0.8576563596725464	0.5755391120910645	0.8271957635879517	0.4544787406921386	0.7903541326522827	0.4700295925140381	0.8402436375617981	0.5978977680206299	0.7946510314941406	0.4653241336345672	0.8601335883140564	0.3773003220558166	0.906251072883606	0.3726702928543091	0.874683678150177	0.3765941560268402	177.72886657689415	0.7361993400752377	0.4012061174975048	0.2149058143468919	0.8760441552240548	0.3971755256227344	0.2014135745800092	0.3241433930273681	-0.0557904940971276	-0.0510426111301214	0.5816120976397352	0.2061605913416609	-0.0505698968433596	0.5703567985673785	0.2191342190025971
136	153	0.7784467339515686	0.6272516846656799	0.8057754635810852	0.3960933089256286	0.6787145733833313	0.4697938859462738	0.3929595947265625	0.9274539351463318	0.8925270438194275	0.9499213695526124	0.4589373469352722	0.7659648060798645	0.2082442343235016	0.311234712600708	0.8371621370315552	0.5324935913085938	146	0.8403628468513489	0.4831229150295257	0.8457848429679871	0.5277189016342163	0.8357027769088745	0.5735417604446411	0.8533259630203247	0.5701055526733398	0.8359853029251099	0.5437696576118469	0.8195013999938965	0.26054847240448	0.846116304397583	0.2851614356040954	0.8763777613639832	0.417236864566803	11.391604655965171	0.0259289677167075	0.6383232981929428	0.7301229882687962	0.5149926490382865	0.4312494140625085	0.2657704749700647	0.3767539224055508	0.0559616665850837	0.0427689249893112	0.6425364792228728	0.3092266233746026	0.0449810990805111	0.6128321620340861	0.3059644949108938
137	155	0.7318310737609863	0.463995486497879	0.6116418838500977	0.3082472085952759	0.6076609492301941	0.291603684425354	0.3862602710723877	0.8516777157783508	0.6489245891571045	0.7157493829727173	0.4153321981430053	0.6844321489334106	0.170524850487709	0.3428375124931335	0.7691745162010193	0.4229981303215027	138	0.8367756605148315	0.424265444278717	0.7655361890792847	0.4931865036487579	0.7758482694625854	0.494642972946167	0.8230135440826416	0.44053915143013	0.7672348022460938	0.4662531316280365	0.8228521347045898	0.4338520765304565	0.855360746383667	0.3468508720397949	0.8415986895561218	0.3128818273544311	269.3052801326116	0.5728769464426903	0.2101634227897645	0.0672752537685126	0.4699985719104645	0.1851653701113463	0.0450561351418468	0.0265639421038457	-0.061798917885275	-0.0483304020860553	0.6539987611459995	0.2366533713196586	-0.073927931633402	0.6348088379172375	0.1621527147984598
138	156	0.7282668948173523	0.5304759740829468	0.6112663745880127	0.5130497217178345	0.7727612257003784	0.3889769911766052	0.4093383550643921	0.9494519233703612	0.9023451805114746	0.9332264065742492	0.4949272871017456	0.7917497158050537	0.207518994808197	0.3393864929676056	0.8250963091850281	0.5811025500297546	114	0.853230357170105	0.415180891752243	0.8106839060783386	0.5010965466499329	0.8371568918228149	0.5971246957778931	0.843498170375824	0.4144717156887054	0.8204214572906494	0.5516035556793213	0.842779278755188	0.3997327387332916	0.8612015247344971	0.2500927150249481	0.8062891364097595	0.356534332036972	64.48349365257081	0.1055965823697737	0.4223055966177136	0.2473855412363771	-0.1640562925191344	0.3254261803822549	0.1556785442806375	0.1570034489383406	-0.0244566951340484	-0.0451194924884943	0.5603414136097811	0.1892409518776608	-0.043711751818789	0.5603414136097811	0.2041804405574634
139	157	0.6899183392524719	0.4694397449493408	0.627768874168396	0.4715336561203003	0.7563390731811523	0.5236663818359375	0.4448993504047394	0.9146980047225952	0.8627181649208069	0.9181585311889648	0.582338273525238	0.8108243942260742	0.3693844079971313	0.3307914733886719	0.8641289472579956	0.610901951789856	187	0.8554748296737671	0.6018838882446289	0.876465916633606	0.5765787959098816	0.8779979944229126	0.6754044890403748	0.8645658493041992	0.665824830532074	0.8922085165977478	0.6792585849761963	0.8978331089019775	0.4004910886287689	0.8756699562072754	0.4846205115318298	0.8961136341094971	0.4481769800186157	19.22182296291987	0.5185490272095977	0.5749288672522398	0.4753504970115717	0.797123678170138	0.4690314894681042	0.2853046204046	0.3936725446325387	-0.0392183886794162	-0.0641315679293277	0.6459665986773933	0.2007615019748291	-0.0494601691350518	0.6459665986773933	0.2259132447882307
140	159	0.6734097003936768	0.4679032564163208	0.5770812034606934	0.5793291330337524	0.800872266292572	0.5022048950195312	0.4412610530853271	0.8383393287658691	0.7060821056365967	0.8161840438842773	0.4622747600078583	0.7180938124656677	0.165451318025589	0.3835559785366058	0.8238351345062256	0.5522688031196594	144	0.8448299765586853	0.5232797265052795	0.7715119123458862	0.4547316133975982	0.7872397899627686	0.5212473273277283	0.8581543564796448	0.5769550800323486	0.7590384483337402	0.4818877577781677	0.7723742723464966	0.4456706345081329	0.8263680934906006	0.3790694773197174	0.7603746652603149	0.3754356503486633	27.374973417758937	0.8721220285524659	0.3083262665054974	0.249151970508345	0.9748253210844272	0.2435010794778616	0.1130268858985956	0.2052397081727713	0.3227281892088744	0.2709544167238454	0.9831923589200624	0.9432997571330928	0.1841178897682944	0.9825214394987356	0.8235588618400265
141	160	0.6599982976913452	0.412196397781372	0.610390841960907	0.3519114851951599	0.7010931968688965	0.2751175165176391	0.3926754295825958	0.8650411367416382	0.7134447693824768	0.7760253548622131	0.4411574602127075	0.7035472393035889	0.0681338384747505	0.2768734395503998	0.7587226033210754	0.4956096410751343	122	0.8667588233947754	0.7100605368614197	0.785828709602356	0.501630425453186	0.7575926184654236	0.5015615224838257	0.8396307826042175	0.6867169141769409	0.7728058099746704	0.5000638365745544	0.8436795473098755	0.347754418849945	0.898658275604248	0.5523681044578552	0.8298157453536987	0.2727196812629699	65.01672109540303	0.3263475510731012	0.3750426073756996	0.2657128743688814	0.4583143834605009	0.2776119903539875	0.1356227015000769	0.1377277295902873	-0.0617922659966051	-0.077812060251527	0.6467478499084999	0.2134643719368485	-0.1178437714891484	0.409727346375019	0.1147657883606323
142	161	0.6851547956466675	0.4453610479831695	0.6006574034690857	0.4760554134845733	0.7555316090583801	0.3565466105937958	0.3771499693393707	0.8935973644256592	0.8702534437179565	0.9515222907066344	0.3760742545127868	0.7299346923828125	0.1803609132766723	0.3038817942142486	0.7783840894699097	0.4905198216438293	149	0.7873243689537048	0.4571590423583984	0.7668191194534302	0.4425973296165466	0.7679533362388611	0.4926569163799286	0.7964169979095459	0.4400943219661712	0.7686535120010376	0.4906840324401855	0.785544216632843	0.4280724227428436	0.8547570109367371	0.429604023694992	0.768079400062561	0.3606489896774292	104.29579314719308	0.6787947624106715	0.3326929574433613	0.1636684600132349	0.6962367074963838	0.2882653948721578	0.1002989269198799	0.0459990563945149	-0.0123950538435784	-0.0277639996641086	0.8558869434339986	0.3996384066669345	0.0497203734344544	0.8558869434339986	0.4588582306425974
143	162	0.667142391204834	0.4669001400470733	0.6552785634994507	0.498177170753479	0.8060299158096313	0.5165692567825317	0.3787862360477447	0.9459965229034424	0.9036458730697632	0.9293982982635498	0.5766123533248901	0.7953968048095703	0.2895276248455047	0.3379407227039337	0.8769981861114502	0.5539531707763672	117	0.868015468120575	0.5379687547683716	0.8576568365097046	0.526833176612854	0.8980709314346313	0.6526734828948975	0.8741776347160339	0.6132367253303528	0.8683865070343018	0.5980669260025024	0.860636293888092	0.3096376955509186	0.8754258155822754	0.4400953352451324	0.8383495807647705	0.2952178120613098	16.602679545084637	0.4594668323738423	0.3567204726842695	0.1997099939515964	-0.0401684084718625	0.2030754680279083	0.061702005895555	0.0353968566357267	-0.0132674000552861	0.0040437104754948	0.5679790792458872	0.2560661329392539	-0.0140059868014757	0.5525058753279534	0.2494740635177865
144	163	0.6774506568908691	0.4439216554164886	0.6141026020050049	0.4287568926811218	0.7233568429946899	0.4800670146942138	0.3924896717071533	0.8929839730262756	0.8493192195892334	0.9059604406356812	0.4968467354774475	0.7687597274780273	0.2246319353580474	0.3071551918983459	0.8689943552017212	0.5384383201599121	131	0.8401520252227783	0.6362040042877197	0.8656675815582275	0.5433993339538574	0.884306788444519	0.6064211130142212	0.8291569352149963	0.5313876867294312	0.8777167797088623	0.5802955627441406	0.8625369071960449	0.3964389562606811	0.85503089427948	0.4162284731864929	0.8644413352012634	0.3091644048690796	21.83779819011688	0.4212353566634531	0.6798847199836997	0.9209600905340648	0.767306202213364	0.6562843406155464	0.6174576558930659	0.6430120932877609	-0.020914054489199	-0.0601612030530633	0.6238424956003381	0.2511020572135033	-0.0290620505389132	0.6238424956003381	0.2796086228041063
145	164	0.7512426376342773	0.5668810606002808	0.7378647327423096	0.5735997557640076	0.8202426433563232	0.5880090594291687	0.4225376546382904	0.9371432662010192	0.9231361150741576	0.962621569633484	0.5315048694610596	0.7585636377334595	0.370008260011673	0.3274444937705993	0.8891518115997314	0.5870033502578735	45	0.8895164728164673	0.6295665502548218	0.8864507079124451	0.4832709431648254	0.8760342597961426	0.5769088268280029	0.899950385093689	0.6118192672729492	0.8840578198432922	0.5336093902587891	0.8859466910362244	0.4146808981895447	0.8908130526542664	0.5465693473815918	0.911122500896454	0.5188473463058472	18.81993346118927	0.496695557894987	0.4491472359737541	0.3540566858428389	0.7158268339331882	0.3349865931511949	0.1690553380900551	0.3084648270298089	0.1522119603070639	0.1394197869720353	0.7562438088002411	0.4038187911562579	0.1371207200491417	0.7562438088002411	0.4095371248671591
146	165	0.6842761039733887	0.5756627917289734	0.7967114448547363	0.5499465465545654	0.8161077499389648	0.5084620118141174	0.4322560727596283	0.9215214252471924	0.858488142490387	0.8977922201156616	0.5944597125053406	0.8224046230316162	0.2779913544654846	0.3043290674686432	0.8860265612602234	0.6399377584457397	18	0.7865825891494751	0.4857648611068725	0.8612918257713318	0.6785563230514526	0.8795104622840881	0.5861775875091553	0.7869537472724915	0.4208163022994995	0.8663191795349121	0.5797983407974243	0.8980978727340698	0.3546860218048095	0.8826339244842529	0.4339981079101562	0.8939443826675415	0.4119718670845032	100.32245145547958	0.4149737719886912	0.3298385186540229	0.1580203174606278	0.2647344096408591	0.3092246588257458	0.1118703883510208	0.2449552146347681	0.0642853550323187	0.0598121667611393	0.6054245108590011	0.3002471583148504	0.0450812364380932	0.5523158620061849	0.279277229799126
147	166	0.7119637131690979	0.5988649129867554	0.8263651728630066	0.5850368738174438	0.8235231637954712	0.4845787286758423	0.4077323675155639	0.9345245361328124	0.914434015750885	0.9505265355110168	0.6856156587600708	0.8695133924484253	0.4603458642959595	0.2924413084983825	0.8844455480575562	0.655871570110321	72	0.8032921552658081	0.4444311261177063	0.8567849397659302	0.6019481420516968	0.8964822292327881	0.7441660165786743	0.8250051736831665	0.4726676642894745	0.8663621544837952	0.6594462990760803	0.9157469272613524	0.5182007551193237	0.8269076943397522	0.3696438670158386	0.885696291923523	0.3714966773986816	36.763026334550645	0.2154038718817258	0.3371809714833785	0.1763919228031068	-0.2871354757768848	0.1677651082440276	0.0481579710467332	0.1199851702292426	0.0616192405868641	0.0596366828981671	0.6671162883666053	0.3192014133195999	0.0629444773723022	0.6671162883666053	0.3383181164653485
148	167	0.7280623912811279	0.5508881211280823	0.6623927354812622	0.5008106231689453	0.7972956895828247	0.3310365080833435	0.4055768549442291	0.9095771908760072	0.851958692073822	0.908685863018036	0.651827335357666	0.8315972089767456	0.3666959404945373	0.3463556468486786	0.7897624969482422	0.4415991306304931	36	0.7760778665542603	0.4265459179878235	0.8381397724151611	0.508242130279541	0.8420244455337524	0.562970757484436	0.8230098485946655	0.5142179727554321	0.8625977635383606	0.5823197960853577	0.8441625237464905	0.436667650938034	0.820218563079834	0.392307847738266	0.8715317249298096	0.4489248096942901	102.10615470681871	0.4336470831353885	0.268564391703161	0.1041321906031573	0.5470456934595136	0.1575432661463486	0.036943361859408	0.0555135520807588	-0.0394484510247213	-0.0444948637211974	0.6410634972543434	0.2127453268176212	-0.0220883129319609	0.6410634972543434	0.2308466518461151
149	168	0.7521173357963562	0.5641104578971863	0.708452045917511	0.451790988445282	0.750026285648346	0.3927551507949829	0.4209589660167694	0.9252694845199584	0.9154568910598756	0.9760696887969972	0.5049264430999756	0.7569275498390198	0.2685409784317016	0.3446206748485565	0.858397364616394	0.5355966091156006	115	0.8748234510421753	0.5534780621528625	0.8427574634552002	0.6438199877738953	0.8523390293121338	0.5331520438194275	0.8583084344863892	0.5653519630432129	0.8585363030433655	0.6337058544158936	0.8889645338058472	0.4750306308269501	0.91203111410141	0.5573164820671082	0.8718017339706421	0.40155690908432	55.083222564273406	0.637525712894053	0.7453650434829437	0.8029567129249863	0.806592172153259	0.8118501285307531	0.8140907390408398	0.7364355792534063	0.1695589331473899	0.1276110071907829	0.8391985237829911	0.4935257031797149	0.1380537155357573	0.8391985237829911	0.4962992425349802
150	169	0.6971198916435242	0.4919317066669464	0.6360602974891663	0.4184449911117553	0.678656816482544	0.3569044470787048	0.4183434545993805	0.8716548085212708	0.8122349977493286	0.919776737689972	0.5680848360061646	0.8041321039199829	0.3039410710334778	0.3101904690265655	0.771773636341095	0.4371317923069	113	0.796130895614624	0.4383428394794464	0.7957831621170044	0.491703450679779	0.7720249891281128	0.4992077350616455	0.813727855682373	0.5058658719062805	0.7996169924736023	0.5373374223709106	0.8462302088737488	0.3459999561309814	0.9037277698516846	0.4853893518447876	0.8211727142333984	0.3267591297626495	62.44706290245056	0.4700302212532239	0.4521370730336965	0.3239045470832962	0.8236701038576212	0.2894784772964215	0.1299600734269346	0.2155711292866442	-0.0149029086599153	-0.0160754799901402	0.6814991283023362	0.3644212597943312	-0.0358978119082268	0.6107075611937643	0.3274568396641801
151	170	0.7474852800369263	0.5786423683166504	0.7552056312561035	0.4118250608444214	0.6494248509407043	0.2990405559539795	0.3972475528717041	0.9377453923225404	0.8995515704154968	0.9377814531326294	0.3891407549381256	0.6858334541320801	0.1524385213851928	0.3363363444805145	0.8378567099571228	0.6410775184631348	100	0.826224148273468	0.5930224061012268	0.8590517044067383	0.5247753858566284	0.8399462699890137	0.6524068713188171	0.8416415452957153	0.6126642823219299	0.8406420946121216	0.5415984988212585	0.8705821633338928	0.3938966691493988	0.8709115386009216	0.3923254609107971	0.867219090461731	0.3337457776069641	139.2162833404541	0.333237851521977	0.3113063894963447	0.1669057558364337	0.2119055868936336	0.2951096135755553	0.1433028487550725	0.2457488723672228	0.0190045834450151	0.0091835637373972	0.8034783822428464	0.3530750903873803	0.0476296609883652	0.8034783822428464	0.3995701059261545
152	171	0.7330337166786194	0.409081757068634	0.3821982741355896	0.4346874952316284	0.736585259437561	0.3463461995124817	0.3435516357421875	0.953027844429016	0.9497942328453064	0.9798044562339784	0.5758235454559326	0.8140064477920532	0.2476426661014557	0.2855847477912903	0.7728731036186218	0.3217930495738983	55	0.8157583475112915	0.4072364568710327	0.790034294128418	0.3924600481986999	0.7702471017837524	0.3056256175041199	0.7990294694900513	0.4501902461051941	0.7907222509384155	0.4116098880767822	0.8332551717758179	0.1985877156257629	0.905850887298584	0.4076130092144012	0.8397641777992249	0.2297517508268356	71.12412131604695	0.5001253955772036	0.347236032515104	0.1937389803077225	0.6744913463704548	0.2853750993618357	0.1102163433446023	0.1726542080079977	0.0596745331963618	0.0629016686314161	0.6287289438991606	0.3821627437252712	0.0689794448365972	0.5871299868052752	0.3684324688575517
153	172	0.7503580451011658	0.5170581340789795	0.6627457141876221	0.3908430337905884	0.7109270691871643	0.3277090191841125	0.4254153966903686	0.9279665350914	0.8925954103469849	0.9558393359184264	0.456398993730545	0.762134313583374	0.1562518924474716	0.3402007818222046	0.7695157527923584	0.4909566044807434	179	0.8102002739906311	0.5075150728225708	0.788894772529602	0.4985515475273132	0.7935638427734375	0.55008465051651	0.8375654220581055	0.5791972875595093	0.7974039912223816	0.5984804034233093	0.8256112337112427	0.3653575181961059	0.8937554359436035	0.4467192888259887	0.8145197629928589	0.3894438743591308	58.57076946703594	0.7245713208891811	0.6088181116447089	0.6197263925565436	0.8333449108935047	0.6570928552216432	0.591693216226463	0.608818111644709	-0.0355580705444117	-0.0559403012661131	0.6506019753427859	0.2082130416863019	-0.0595219279305267	0.6506019753427859	0.2298372721333021
154	173	0.7060831785202026	0.5215904712677002	0.6916088461875916	0.455361008644104	0.7677096128463745	0.400051087141037	0.4298420250415802	0.8944432735443115	0.8017934560775757	0.8480607271194458	0.5080240368843079	0.7839712500572205	0.145117849111557	0.2887471914291382	0.7833662033081055	0.5242843627929688	179	0.8003374934196472	0.4839248657226562	0.7594685554504395	0.5333293080329895	0.7758431434631348	0.5304686427116394	0.8300113677978516	0.569132387638092	0.7461711168289185	0.5694074630737305	0.8781152963638306	0.531639039516449	0.8872906565666199	0.4590794444084167	0.8646860122680664	0.4345377385616302	30.724744121687756	-0.3412564035866099	0.802007998124156	0.9491515058128565	-0.6503874186829565	0.8241780385972065	0.9310380846812985	0.6620142615019267	0.0253942063521329	0.0472428152480456	0.7235662682381058	0.3758358788146317	0.0121769237616106	0.6204821233726215	0.2882917461217142
155	174	0.6486753821372986	0.4964058995246887	0.6603025197982788	0.4305522739887237	0.770113468170166	0.4039259254932403	0.4165388643741607	0.8529259562492371	0.6988332867622375	0.7556082010269165	0.4413158893585205	0.7261080741882324	0.2450214028358459	0.3297817707061767	0.582400381565094	0.5105509757995605	177	0.8068482875823975	0.4860128760337829	0.5371866822242737	0.3505374789237976	0.6776282787322998	0.546521008014679	0.8493754267692566	0.5649038553237915	0.6186250448226929	0.4175546765327453	0.7719330787658691	0.5040738582611084	0.8921527862548828	0.5264173150062561	0.7441622018814087	0.3553191423416137	84.31357344004313	0.6323139415841672	0.4137991130007715	0.2726591679519262	0.5991863205016877	0.2875890896924402	0.1442187364758064	0.0916514963141313	0.1042807999244101	0.0865861446794572	0.7985371613782958	0.602909159258427	0.1990478412822989	0.7985371613782958	0.6695063272313031
156	175	0.6629537343978882	0.440961629152298	0.6680283546447754	0.5405442714691162	0.8139520883560181	0.4451502561569214	0.4112022221088409	0.8653721809387207	0.7863233685493469	0.9191961288452148	0.4684713780879974	0.7230221033096313	0.2429310977458953	0.3356232941150665	0.848092794418335	0.713242769241333	87	0.9058994054794312	0.674589991569519	0.8004888296127319	0.5352874994277954	0.8328137993812561	0.6445391178131104	0.908764123916626	0.758864164352417	0.7907090783119202	0.5446898341178894	0.8516337275505066	0.5118473768234253	0.9207772016525269	0.6039302349090576	0.8266948461532593	0.3587335050106048	154.8655306131999	0.5749124971736812	0.3669078653388982	0.2016716307336513	0.4864240021370578	0.3805090073092684	0.193051834888659	0.3325683053071971	0.1484576209696916	0.1473284800884945	0.9206731437190592	0.5582789648327984	0.1746480346017915	0.9206731437190592	0.5922558011921946
157	176	0.7490423321723938	0.5608029365539551	0.6568041443824768	0.5642725229263306	0.8236886262893677	0.496539831161499	0.4300717711448669	0.9340718388557434	0.9133354425430298	0.9537246823310852	0.5557427406311035	0.7870428562164307	0.4040464162826538	0.3115556836128235	0.8140140771865845	0.4424668848514557	150	0.8221496343612671	0.4890197217464447	0.7926195859909058	0.4543323516845703	0.8399688601493835	0.6089521646499634	0.8351936340332031	0.5084385275840759	0.7960466146469116	0.5670650601387024	0.8210069537162781	0.2640998363494873	0.8235256671905518	0.3604670464992523	0.8619493246078491	0.362240731716156	59.01853675719232	0.124413045732036	0.4452967155117954	0.3375431031804453	0.0561418628825279	0.4398706871985944	0.2555134451091093	0.3397651010846751	0.0245859846997575	0.0255114027666747	0.7178563805532668	0.3001729729583742	0.0422710305079891	0.6921978536711413	0.3262115925465236
158	177	0.7847852110862732	0.6545538902282715	0.67704838514328	0.5623584985733032	0.7937483191490173	0.4582833647727966	0.4498490989208221	0.9536098837852478	0.9086760878562928	0.9363654851913452	0.6280611753463745	0.824428915977478	0.2960641384124756	0.3358398079872131	0.8499352931976318	0.430436223745346	14	0.895328164100647	0.5168663859367371	0.8767897486686707	0.5474191904067993	0.8538051843643188	0.5799722671508789	0.8894549608230591	0.6341507434844971	0.8854898810386658	0.6451215744018555	0.8832985758781433	0.4189848601818084	0.907867431640625	0.4139712452888489	0.91002357006073	0.5349010229110718	15.823821657053632	0.2106530404861722	0.5404112379247997	0.4818168023991085	0.5146266983707335	0.2086354127222894	0.0611372354977271	0.020965461829726	0.0552801771634494	0.069876052873688	0.6033927102170842	0.3512202741485746	0.0573791931287221	0.579873189586106	0.3120374075203546
159	178	0.7951850295066833	0.6421409249305725	0.8183774948120117	0.3521501421928406	0.616566002368927	0.201365441083908	0.3786311149597168	0.9468345642089844	0.9141625165939332	0.9578990936279296	0.5136755704879761	0.7983741164207458	0.2240528911352157	0.3311804831027984	0.82887864112854	0.5326031446456909	121	0.8677893280982971	0.591497004032135	0.8489008545875549	0.5501220226287842	0.8548651337623596	0.6007515788078308	0.8666077852249146	0.5880588293075562	0.8522453904151917	0.5540943145751953	0.8962612152099609	0.4460409283638	0.8799184560775757	0.4207800626754761	0.8908286094665527	0.4171501994132995	86.26436816151937	0.3042474647798384	0.4060917117791644	0.2192457067598453	0.1791885577812003	0.3879953515245243	0.1800904605094992	0.2468656692818456	-0.0417726836533953	-0.04047202840643	0.6059051621983105	0.2781505492419777	-0.0281416770361837	0.6059051621983105	0.2864894926597758
160	179	0.7395281195640564	0.599784791469574	0.8300923705101013	0.3901624083518982	0.6501380801200867	0.3600724339485168	0.4095489382743835	0.8812105059623718	0.7608742117881775	0.8377776145935059	0.5311160087585449	0.7660250663757324	0.3721171617507934	0.3051986992359161	0.8381086587905884	0.5549461841583252	150	0.8242536783218384	0.5049712657928467	0.8528946042060852	0.5711156129837036	0.8492840528488159	0.5802122354507446	0.8180421590805054	0.5206290483474731	0.8644440174102783	0.6152448654174805	0.8825380206108093	0.4572818279266357	0.850159764289856	0.4371449649333954	0.8907198905944824	0.4797585010528564	70.28580902964275	0.6032406504102971	0.3747885805668082	0.2003917114339544	0.662951427479472	0.3472643407461955	0.1581510555136277	0.17876184175559	0.1225608014440762	0.1178888864150275	0.7388079870813199	0.4436003116271543	0.0920207014309425	0.7388079870813199	0.4524205372291875
161	180	0.6713306903839111	0.4441145360469818	0.5483096837997437	0.452533483505249	0.7332360744476318	0.3066633939743042	0.4149844050407409	0.9422159194946288	0.9118214845657348	0.9570688009262084	0.4432429373264313	0.7215274572372437	0.1210067719221115	0.3280545473098755	0.7476992607116699	0.4376436173915863	17	0.8093757629394531	0.6095978021621704	0.8176952600479126	0.4654165506362915	0.775127649307251	0.4834598004817962	0.835661768913269	0.6097202301025391	0.8289915323257446	0.5371441841125488	0.8396508693695068	0.4763588309288025	0.8411984443664551	0.502815842628479	0.8231613636016846	0.334479808807373	162.03738193715412	0.1276663474062832	0.2812703058608072	0.1329484822454835	0.0325374807921503	0.2938743265022486	0.1061320914180447	0.1921352259907106	-0.0211902666058269	-0.0284960819632586	0.6579541458829288	0.3286211334723047	-0.0209902131325516	0.6579541458829288	0.3431657973050543
162	181	0.7146807312965393	0.493390142917633	0.5939968228340149	0.4346253275871277	0.7376938462257385	0.4132460951805115	0.4121336638927459	0.8214460015296936	0.6169016361236572	0.6634629368782043	0.4786611199378967	0.7064542770385742	0.2024538815021515	0.3617999851703644	0.8019507527351379	0.5583292245864868	157	0.8613306283950806	0.5097610354423523	0.7618759870529175	0.4055221676826477	0.8128859996795654	0.5429613590240479	0.8711920380592346	0.5762232542037964	0.7690216302871704	0.4348334670066833	0.8403111696243286	0.5103362798690796	0.8776353001594543	0.4331177473068237	0.8374323844909668	0.308197557926178	114.81103099717036	0.6676918078318611	0.3911715593093963	0.2180716665068255	0.7652881585527195	0.401468677558402	0.1871287051781256	0.3764775988124513	0.0492008646391515	0.0598193574345841	0.8735289363476033	0.3667767492228522	0.0464195355317456	0.8735289363476033	0.3450973961123951
163	184	0.7237305045127869	0.4947645962238312	0.6529092192649841	0.3245764970779419	0.6272746920585632	0.2922796010971069	0.4124909341335296	0.8433272838592529	0.6466104388237	0.7238751649856567	0.276055097579956	0.635189414024353	0.1263917386531829	0.3259271383285522	0.763767421245575	0.5491334199905396	147	0.8523759245872498	0.5584807395935059	0.753204345703125	0.4576488435268402	0.7775629758834839	0.5823876857757568	0.856549859046936	0.5760183930397034	0.7711076736450195	0.408925861120224	0.7996682524681091	0.3738521039485931	0.8468011617660522	0.3592973947525024	0.8327546119689941	0.3340792059898376	270.8572265238444	0.7254207947895418	0.2074787372400987	0.0718280014968111	0.7495096221968645	0.1470043924451043	0.0281588024871996	0.032321148314384		0.0323415823949499	0.7237539556770186		0.0360184539351909	0.6482763451220104
164	185	0.7023279666900635	0.3425228595733642	0.4250138103961944	0.401888757944107	0.736089825630188	0.2960225939750671	0.3951197266578674	0.832091212272644	0.6473972797393799	0.7584221363067627	0.4542562365531921	0.7376350164413452	0.1418332755565643	0.3468549251556396	0.7228907346725464	0.4033794999122619	68	0.9088555574417114	0.6758558750152588	0.6894536018371582	0.4014430642127991	0.7083314657211304	0.4335652887821197	0.8984875679016113	0.7033463716506958	0.659186840057373	0.4039516746997833	0.792678952217102	0.3248529434204101	0.841302216053009	0.3822765052318573	0.7774563431739807	0.2856882512569427	8.758030020650228	0.0997205282110283	0.8508849976729611	1.4017341067832352	0.3955727774456023	0.6647004259399703	0.686555766710318	0.527545404517693	0.1500654190946969	0.092327129772978	0.9789941307209672	0.6830998808451592	0.1005211405847812	0.9789941307209672	0.7079662401159322
165	186	0.6525231003761292	0.3991087675094604	0.5047646760940552	0.3805115222930908	0.6874532103538513	0.4614109992980957	0.4049356281757355	0.8820198774337769	0.7557680606842041	0.8318294286727905	0.4808593392372131	0.7258247137069702	0.2437808811664581	0.3406990468502044	0.7767678499221802	0.4407996535301208	107	0.8474355936050415	0.596450924873352	0.7664550542831421	0.4384070634841919	0.7840678095817566	0.4551616907119751	0.8564664125442505	0.6603137850761414	0.7579730749130249	0.4400628805160522	0.8752414584159851	0.4712246358394623	0.875993013381958	0.3528395891189575	0.8527172207832336	0.4168732762336731	4.767688549550374	0.116716754898025	1.0501340856547363	2.0502609255570183	0.0227774805938397	0.5413340698764857	0.522322898936683	0.2666434368573979	0.0158425929151917	0.0145903021897722	0.5428845070042543	0.2735419025113798	0.0063648925354684	0.5428845070042543	0.3117715632225326
166	187	0.6806551218032837	0.4432888031005859	0.5991320013999939	0.4820778369903564	0.7806398868560791	0.4142508506774902	0.3967122733592987	0.9235648512840272	0.8777132630348206	0.9194434881210328	0.594184160232544	0.8352743983268738	0.288518488407135	0.3059862554073334	0.8715505599975586	0.5585200190544128	43	0.8725413084030151	0.6587982177734375	0.8531447649002075	0.5207660794258118	0.8724657297134399	0.5903417468070984	0.8839254379272461	0.6186370849609375	0.8752690553665161	0.6041607856750488	0.8860509395599365	0.4846257269382477	0.8846784830093384	0.4592753052711487	0.8810262084007263	0.5299241542816162	279.0009424997965	0.9199824291845584	0.2414389068981108	0.0738505071134857	0.9816812591277824	0.2427711393546187	0.0623870203144386	0.2365055970961658	0.0166975264460081	-0.0419678419480725	0.8852120612064136	0.3533552892322282	0.0138894385798033	0.8852120612064136	0.4329869270836253
167	188	0.7169789671897888	0.5498964190483093	0.8145462274551392	0.5128049850463867	0.7815825343132019	0.667052686214447	0.4271637201309204	0.8738946914672852	0.7565106153488159	0.8456870317459106	0.5244318246841431	0.7739213705062866	0.3240881562232971	0.3251392245292663	0.8779077529907227	0.6997882127761841	80	0.8331543207168579	0.5243990421295166	0.8325901627540588	0.6062718629837036	0.891338050365448	0.7002289295196533	0.8532494306564331	0.5595979690551758	0.8433082103729248	0.6137580871582031	0.8775914907455444	0.5670194625854492	0.8783511519432068	0.3664456009864807	0.8448702096939087	0.5013197064399719	287.4111821126938	0.8685835487647178	0.2598105431441586	0.0901615488841783	0.9261836763977488	0.2613125761002342	0.0783287364776686	0.2507703165356331	0.0115714163685721	0.0079081631350765	0.8330486774364827	0.3844148756990526	0.0337594335132219	0.8330486774364827	0.4474599776273564
168	189	0.6740103960037231	0.4801290035247803	0.634494423866272	0.3884198069572449	0.7316589951515198	0.4744096398353576	0.3829307556152344	0.9136322736740112	0.8924339413642883	0.9513120651245116	0.5101648569107056	0.735769510269165	0.1251567900180816	0.2866699695587158	0.769801139831543	0.5696842670440674	65	0.7676753997802734	0.4608150124549866	0.7800033688545227	0.5576756000518799	0.8560026288032532	0.6422227621078491	0.7729295492172241	0.4696967005729675	0.8482174873352051	0.5668821334838867	0.8812483549118042	0.4059335589408874	0.8443875908851624	0.3829653561115265	0.9032723903656006	0.5476511120796204	263.4055577948888	0.9134397703762388	0.1360749781553745	0.0297657841256161	0.9699777992447072	0.1221407042533907	0.0213865612955714	0.0991170216086672	0.0669395812368385	0.0539010030018652	0.6691833752946679	0.3576417962838435	0.0423647544512239	0.6439263112747677	0.3515648796518906
169	190	0.6996399164199829	0.4989256262779236	0.7322244048118591	0.4165475368499756	0.7148555517196655	0.4415719509124756	0.4240016937255859	0.9479767680168152	0.9202043414115906	0.9613131880760192	0.4537463188171386	0.7485134601593018	0.2244170308113098	0.3121836483478546	0.8297070860862732	0.5295169353485107	46	0.865239143371582	0.5732947587966919	0.8360617756843567	0.6015530824661255	0.8204141855239868	0.5615978240966797	0.8708100318908691	0.6585078835487366	0.8324428796768188	0.6017322540283203	0.859908401966095	0.4532825350761413	0.8852831125259399	0.4464101791381836	0.8879787921905518	0.4848277568817138	342.0778991565704	0.8867892623616352	0.1107769611639634	0.0194437717184833	0.9351210975211176	0.0831134277569155	0.0097930992778649	0.0637990823365304	0.1660943770997501	0.1396839371745946	0.839032523914788	0.4723702661278349	0.1586549410640162	0.839032523914788	0.486047291917987
[truncated: 192 more columns]
