# Supplementary material for: Neuronal tuning aligns dynamically with object and texture manifolds across the visual hierarchy
Source: Nat Neurosci. 2026 Mar 10;29(4):864–75. doi: 10.1038/s41593-026-02207-1 (PMC13061647; doi:10.1038/s41593-026-02207-1)
Supplement: Supplementary file 4 — Similarity scores for Fig. 3e. Image similarity and PSTH similarity score for Fig. 3g. [file 41593_2026_2207_MOESM4_ESM.zip › Fig3_Source_data/Fig3_meta_df.csv]

	Expi	Animal	expdate	ephysFN	prefchan	prefunit	visual_area	space1	space2	optim_names1	optim_names2	blockN	t_endinit_0	p_endinit_0	t_endinit_1	p_endinit_1	t_maxinit_0	p_maxinit_0	t_maxinit_1	p_maxinit_1	t_maxend_0	p_maxend_0	t_maxend_1	p_maxend_1	t_FCBG_end_01	p_FCBG_end_01	t_FCBG_max_01	p_FCBG_max_01	maxrsp_0_mean	maxrsp_0_std	maxrsp_0_sem	maxrsp_1_mean	maxrsp_1_std	maxrsp_1_sem	endrsp_0_mean	endrsp_0_std	endrsp_0_sem	endrsp_1_mean	endrsp_1_std	endrsp_1_sem	initrsp_0_mean	initrsp_0_std	initrsp_0_sem	initrsp_1_mean	initrsp_1_std	initrsp_1_sem	valid
0	3	Beto	2020-07-22	Beto-22072020-002	5	2	IT	fc6	BigGAN_class	CMAES	CMAES	47	12.070375673575269	8.720543344494311e-24	11.156462624321088	2.0039809967296376e-19	12.653156566812724	2.4633219398445464e-25	11.903322003629324	4.545851766360148e-21	-0.6792116206088581	0.4979975604010093	0.8955289156737318	0.3726987894271443	-4.440703396209757	1.916899704874909e-05	-6.618689477545435	8.990368431510727e-10	223.53959161663056	52.0915087542569	8.34131712574069	260.84441933619183	39.97297495402908	8.159449344868593	223.53959161663056	52.0915087542569	8.34131712574069	253.5484744443258	39.66596182285413	8.096780551892527	117.3912204208374	46.630620647657366	8.65908887057255	160.812981727812	33.69632008697879	6.257249553873712	True
1	4	Beto	2020-07-22	Beto-22072020-003	5	2	IT	BigGAN_class	BigGAN_class	CMAES	CMAES	35	8.553124826215027	1.1941349308804378e-13	8.667861520018057	6.673529615789098e-14	7.884421652597414	3.45548290641256e-12	10.528862927779215	4.9334133989609456e-18	-0.0791092098108423	0.9371070705467182	1.0383745454535476	0.30165094226006	-0.6521709122184712	0.5158176709726756	-1.719643112687663	0.0886541045065461	226.58246190897623	42.39917051868066	8.6546944406686	240.3650657854716	39.10009657531483	7.981273791922112	224.262075164032	42.954146594146785	8.767978457697295	221.9890438280741	47.82838558821668	9.762928326017962	147.0411793874105	44.16897891344025	8.20197347626636	162.2589002740648	29.202356404526675	5.422741448105377	False
2	5	Beto	2020-07-23	Beto-23072020-002	29	2	IT	fc6	BigGAN_class	CMAES	CMAES	33	14.77260239142131	6.429090340941645e-31	4.060667468651266	9.558905005805588e-05	18.05637346537272	3.059161539284816e-39	5.1410715724844245	1.3055054308641966e-06	1.2925764638056572	0.1980446513632023	0.7275878927514612	0.4686006238041801	8.551036968429557	3.1754035864091095e-14	10.609331914236648	2.9652912399801035e-19	86.39718306366602	21.53190115782892	3.4478635803167625	46.34534004185994	16.259766331912974	3.319010904172675	80.527748046875	25.516018109636516	4.085832872353264	44.9937944267273	15.305046830465994	3.1241296020035536	25.850127958085796	15.56508988957378	2.890364630800614	29.014634401957192	17.6736790993719	3.2819198171905586	True
3	6	Beto	2020-07-27	Beto-27072020-002	26	1	IT	fc6	BigGAN_class	CMAES	CMAES	38	4.015139225104604	9.412117210471504e-05	8.123101677007405	1.045679198937905e-12	4.8794384743905725	2.7212184578802144e-06	9.540134395830432	7.797604722588665e-16	1.3366750378921863	0.1832502976026097	1.0987188875920324	0.2745826812452013	-10.97301399377528	3.7342984283496776e-20	-10.51186700551576	5.164395887319457e-19	180.85218019946416	38.84679690090178	6.220465868982582	244.9398663235982	23.18489301248301	4.732596468466875	160.54422534656524	35.34979609213821	5.660497585620376	228.9015035962423	36.88805213768823	7.529742111876533	152.42212701331246	45.70489793838785	8.487186479016573	166.2715298735301	43.57912051872598	8.092439522183321	True
4	7	Beto	2020-07-28	Beto-28072020-003	15	1	IT	fc6	BigGAN	CMAES	Concat ZOHA CMAES	30	15.623078942247734	4.044355222046557e-33	4.302470082407151	3.85329039531853e-05	15.12360446199271	7.875377253349604e-32	2.597634528314145	0.0107607967199833	0.9173595244070938	0.3603524418194861	-1.9589781217111129	0.0529572558425778	7.503960147820405	9.20606368523194e-12	10.01744044348692	8.569344721283356e-18	189.5404094268481	37.5042152970426	6.005480755423939	137.63040751139323	41.906078831874346	8.55404252157829	183.16265880552928	39.104738621680895	6.26176960052025	137.63040751139323	41.906078831874346	8.55404252157829	88.40489231872557	28.481156528877634	5.288817993303481	102.28646789338856	29.22744680854754	5.427400619165031	True
5	8	Beto	2020-07-28	Beto-28072020-006	15	1	IT	BigGAN_class	BigGAN	CMAES	Concat CMAES CMAES	40	1.7383471178746923	0.0851379794251775	0.1005582933804355	0.9200965835338132	2.753678331073627	0.0069672543228813	3.14288604428854	0.0021852654476805	1.1159089547913952	0.2671898783331562	2.989494228137177	0.0035328606142479	-1.8386275564785823	0.0689985006956945	-3.27860741448444	0.0014444724289358	112.84576615295413	38.376211604955905	7.833511391101354	127.74022949574788	24.986359918520964	5.100319360825486	93.7915916575114	27.407653744769323	5.594563893463785	105.71063895212808	28.20269800238955	5.75685162297207	91.39697542508443	22.505983981091394	4.179256306376079	102.77334838612876	27.99704283418672	5.19892033705171	False
6	9	Beto	2020-07-29	Beto-29072020-002	28	1	IT	fc6	BigGAN_class	CMAES	CMAES	26	1.978188861365329	0.0497640009851647	-1.1522421091257713	0.2518889298639122	1.9684177501864384	0.0508883282362282	1.2289218280538847	0.2219014014892509	-0.1259059425984155	0.8999664476327243	2.453650529139157	0.0159069398672569	0.7884515529413555	0.4318904487887152	-2.190219777120035	0.0303200450531465	63.4121998949051	22.98376983939989	3.680348631864149	73.39122137908936	15.7495281925434	3.2148589801091285	63.4121998949051	22.98376983939989	3.680348631864149	54.100426058959954	23.732271519479184	4.8443296383258	60.42496909417047	21.758168740535417	4.040390502387083	64.27702171876696	24.324725845729382	4.516988191986792	True
7	10	Beto	2020-07-29	Beto-29072020-003	18	1	IT	fc6	BigGAN_class	CMAES	CMAES	27	5.823421337652404	4.165578173735745e-08	5.324152094406446	7.261214567914723e-07	14.598684976834292	1.8264617968091864e-30	12.245592865266628	8.121586332075336e-22	7.512992187048271	5.898828479443749e-12	5.889466422077658	7.326639508882782e-08	-2.826792277880797	0.0056789688227765	-3.3301736923968464	0.0011342357215659	330.0870008193652	34.933678157693265	5.59386538901252	353.1661443969726	41.037467950117176	8.376738067800455	291.8640080425474	42.09547749686082	8.777513824710711	304.4941000380883	40.16166083066581	11.593672845843676	257.5101116657257	34.454507522963326	6.398041426200452	262.6587650729286	33.62051839882217	6.243173533757077	True
8	12	Beto	2020-07-31	Beto-31072020-003	29	2	IT	fc6	BigGAN_class	CMAES	CMAES	34	16.96275950897164	1.590757656722779e-36	7.382979002095358	4.1435050817001716e-11	17.12992875817617	6.0613661168993296e-37	8.866506282756182	2.4313062175137257e-14	1.3379520696598393	0.182834536192172	1.9814022159217952	0.0503480240409982	-2.186807843980887	0.030574174886832	-2.9770859817982824	0.0034810655637323	224.04508335638047	49.77587638238117	7.970519189140936	254.54661610921224	37.94972902451723	7.746455998913002	217.5151133213043	41.92646010118313	6.713606651585101	225.43956112111408	38.81984058184485	7.924066776808926	94.1086425651974	21.85558315172662	4.058479904416552	145.05001908980475	47.82720335087558	8.881288700303468	True
9	13	Beto	2020-07-31	Beto-31072020-004	29	2	IT	BigGAN	BigGAN_class	Concat CMAES CMAES	CMAES Hessian	33	6.587462197811285	1.930874085993063e-09	9.46015560056697	1.174106606931361e-15	8.311672703160879	4.047412399111077e-13	9.985398933382776	7.972752208517452e-17	1.1636212219269646	0.2474028344710789	0.6323508973487817	0.5286302010715739	-0.8916529584183976	0.3747630211672077	-0.340096906183732	0.7345114327480058	219.8056741706848	46.24968838233493	9.440678108287312	220.12890650482183	48.05829233175055	9.80985784352487	206.55195980784097	51.075144583234135	10.425670230649985	199.90510729624427	45.54659838787425	9.2971604641469	138.45326112937929	46.43018136176806	8.62186822959537	135.37574594815572	44.61407667285956	8.284626055223576	False
10	14	Beto	2020-08-03	Beto-03082020-002	19	1	IT	fc6	BigGAN_class	CMAES	CMAES Hessian	31	4.439999387272231	1.734581351335058e-05	3.4737307595007283	0.0007494790786265	5.3547983111095805	3.1540877266152493e-07	5.78928302835923	7.558228687186242e-08	1.1745053460735564	0.2419598112500431	2.5141567106979026	0.013560440976406	-3.71098952506093	0.0003066645094097	-5.210969845442403	7.311024337462951e-07	119.63251756747565	25.56644127335294	4.093907040468187	147.97697964782714	26.48046928268894	5.405303157669299	109.08652697817486	20.497179156925757	3.282175456610634	131.43428943634032	22.954283005656308	4.685523397941446	97.14968628664812	30.32852838366755	5.447164500376226	112.99210625187044	34.41656248416935	6.28357587478853	True
11	15	Beto	2020-08-03	Beto-03082020-003	19	1	IT	fc6	BigGAN_class	CMAES	CMAES	31	29.303507821506223	1.7179507992629157e-63	24.42401647244984	1.207398835580245e-44	30.324063195704177	2.221730988076488e-65	24.309707433871612	1.8237717404510874e-44	-0.451982576586253	0.6519014095201118	-0.4805875628854605	0.631880777903834	-0.5003667807183657	0.6176760526529702	-0.3517554213978688	0.7256001000979737	273.0590063494046	37.88332120338693	6.06618628430346	275.47786456451416	34.9744311483233	7.139125863124534	273.0590063494046	37.88332120338693	6.06618628430346	275.47786456451416	34.9744311483233	7.139125863124534	114.43403073565166	25.76217714169452	4.783916196504079	116.6750489368439	25.9604093717428	4.820726997500485	True
12	16	Beto	2020-08-05	Beto-05082020-002	28	1	IT	fc6	BigGAN_class	CMAES	CMAES	31	6.112419838007653	8.297724509766142e-09	1.5800864076178915	0.1171532507650054	9.375287773678735	1.1059755301546061e-16	3.969153148562112	0.0001336574513054	2.950430376643049	0.0036563749603189	2.465280797105782	0.0154295718222754	-0.3102624823664475	0.7568659620282416	-0.1409163073456925	0.8881575852171777	166.1533332169851	33.28174271755683	5.329344016778278	169.63532880961102	31.370564878958437	6.403489741360242	150.3736101419131	37.53971597843209	6.01116541399366	142.80245700531006	28.341079410035828	5.785098609523858	115.5768168618944	27.429680261516125	5.093563752250641	135.9016721710629	34.958962388213706	6.491716342998181	True
13	17	Beto	2020-08-05	Beto-05082020-004	28	1	IT	fc6	BigGAN_class	CMAES Hessian	CMAES Hessian	32	4.368837744185354	2.6102669345554577e-05	3.444243301945413	0.0008294709993088	5.899065279164822	3.2512880370114874e-08	4.750291352732401	6.596615696857263e-06	1.3617129928256806	0.1757182887701585	0.8734163611153328	0.3845713590356778	-4.782330484803631	5.31494336532682e-06	-5.410371520945662	3.6113937962878177e-07	142.50058272163074	21.45752781272731	3.8538857635528103	168.16068234558105	32.60261627713727	6.654981179895302	130.10253139456114	29.644160881690556	5.324248468486338	163.10014154078166	38.370694432104536	7.832385202908971	109.97391452831693	32.351873989274665	6.007592181099727	130.69392314105565	30.14567644954794	5.597911582874793	True
14	18	Beto	2020-08-07	Beto-07082020-002	20	1	IT	fc6	BigGAN_class	CMAES	CMAES	30	7.993050941055205	3.156934031945204e-13	11.225042013626908	9.720569074560224e-20	9.432987871543434	6.789708690216111e-17	10.115552121800974	3.0658804746405206e-17	1.03971483406975	0.3000608352635746	-0.4530223197915731	0.6515340839499015	-3.8743246651523697	0.0001698124491536	-2.47752867843167	0.0145328697269192	165.45202857955297	40.864857626579195	6.54361420725186	195.76358228327433	43.309484931452005	8.840511592067857	151.4766581923167	37.25262031756362	5.965193315853341	180.5954274129232	46.85717838411992	9.564681485638616	98.37588613317467	27.527223825959293	4.866171658643928	105.4748997295264	34.84861128304797	6.160422338294313	True
15	19	Beto	2020-08-11	Beto-11082020-002	19	1	IT	fc6	BigGAN_class	CMAES	CMAES	23	-1.7107766482025968	0.0892175407309544	7.756103239811046	6.54955258325299e-12	0.0	1.0	7.687489564757141	9.210245643899495e-12	1.7107766482025968	0.0892175407309544	0.002799775085808	0.9977717969824824	-15.26121427709096	1.346155748550026e-30	-12.985624774620373	1.7264565244669894e-24	135.94125385538737	32.117613111768705	5.964091028229605	220.23620693003335	34.64618362914143	7.072122618847034	116.6196947593689	28.96799287647563	4.638591218748958	197.83147692184448	30.59855627826471	6.245904145631934	135.94125385538737	32.117613111768705	5.964091028229605	153.15954958089193	45.763128032522374	8.497999536038964	True
16	20	Beto	2020-08-11	Beto-11082020-003	19	1	IT	fc6	BigGAN_class	CMAES	CMAES	23	5.215391165192952	6.078526532154997e-07	8.83892020304511	2.7977400650086804e-14	3.8414040089103407	0.0001809547187534	7.127097557617682	1.4471733721492383e-10	-1.281846719799427	0.2017742109106656	-1.6527422169494508	0.1015836830428492	-9.142650006455195	1.1862883657744982e-15	-8.321965771703834	1.1179731220670149e-13	179.34491664568583	30.843034757128407	10.281011585709468	243.73806526362105	33.530793053089816	6.844444470910746	179.34491664568583	30.843034757128407	10.281011585709468	239.07100029118857	40.13105376874427	8.191717047801607	148.78204271146987	42.152363701018345	7.827497432422687	157.34357629373338	47.429139969364634	8.807370186057893	True
17	21	Beto	2020-08-13	Beto-13082020-003	28	1	IT	fc6	BigGAN_class	CMAES	CMAES	30	4.092871832223028	6.97914239350386e-05	0.4562830453938079	0.649147118316909	6.498147120973376	1.1660312596770854e-09	0.783403854589223	0.4351876747098168	2.2847598657812176	0.0236575425398089	0.3894461297030395	0.6977911619264052	0.9410671444953532	0.3484430905302147	2.556925489951404	0.0117274089427684	72.34582362190882	21.700126385180525	3.4748011753960166	67.76449505259197	19.447360641326615	3.969675867927902	57.46658580652873	22.25415676198357	3.563517036785424	53.08979569422404	16.07796156576175	3.2819001616829646	51.04040174950493	19.362240433722494	3.595477785205487	61.07280602963765	22.64616438022623	4.205287152999215	True
18	22	Beto	2020-08-17	Beto-17082020-002	26	1	IT	fc6	BigGAN_class	CMAES	CMAES	32	5.346369451466847	3.331423164511732e-07	0.614699835104173	0.5401085451384775	8.341824827712166	4.70266774131484e-14	2.409209988138007	0.0177624585752644	3.138998302264356	0.0020233539570133	2.039894605770745	0.0440515857040394	-7.218267473989238	4.139958295261107e-11	-5.8948579104918295	3.1291833563147065e-08	143.9068549941381	28.382496448872587	4.544836756737409	172.79503089141846	48.24330030685539	9.847622438304237	103.78604311561584	42.6718873047155	14.223962434905165	146.89310990956622	27.550630222775872	5.623748844825143	72.38142853800456	32.10196508404119	5.96118526242894	149.82646600235833	36.6840539786366	6.812057809268147	True
19	23	Beto	2020-08-18	Beto-18082020-002	25	1	IT	fc6	BigGAN_class	CMAES	CMAES	35	5.71443266412655	5.7447321553799847e-08	5.795446718424163	7.213934644366129e-08	6.435093361642574	1.567549158940269e-09	6.946247685512806	3.2485596874785255e-10	1.6100525271947392	0.1093824758565554	0.938641390567736	0.3502225650584628	-2.8290064623359337	0.0054222849128212	-1.9056625274846768	0.0589365932453433	143.08404877360664	41.20194326244673	6.597591107797544	146.7543751530965	27.16659599661328	5.545358186669899	137.78744502154262	32.96656001056013	10.424941625399455	135.79526489156086	29.258819826758067	5.972431587632081	100.79267729401587	24.682683702901706	4.433140861291015	107.9260914558172	31.072420595979096	5.5807714858438064	False
20	24	Beto	2020-08-20	Beto-20082020-002	15	1	IT	fc6	BigGAN_class	CMAES	CMAES	28	20.93355911517938	4.380290435208136e-46	1.3749184870544715	0.1721402630242422	19.37469608100888	1.968272059252914e-42	0.74115808869906	0.4602840361472122	-0.644067120242301	0.5204657782367645	-0.6533116954057268	0.5150852283605669	12.710865266068872	1.9105657182142868e-24	11.70489081364091	5.76649047819748e-22	244.10321128559113	41.29737856312581	6.612872986303117	144.98017595469156	45.10537627575427	9.207096377652984	244.10321128559113	41.29737856312581	6.612872986303117	139.9405570760091	36.06952077583781	7.362660097293288	98.69588443671334	31.804953018805865	5.906031506532401	126.82945274395414	53.28741946487417	9.895225378112226	True
21	25	Beto	2020-08-20	Beto-20082020-003	49	1	V4	fc6	BigGAN_class	CMAES	CMAES	29	10.480864241982944	1.4319459521195874e-19	2.106296075127178	0.0376086281932442	11.179556220835224	2.0311782185681945e-21	3.035355373214091	0.0030423075323021	0.614285444733192	0.5399102437119325	1.1177032339552495	0.266426311879011	5.087540141210611	1.260655678245663e-06	4.439097271598663	1.929329429058421e-05	77.50168908421199	25.175614487255345	4.031324668752803	62.0399700920105	20.771572093886903	4.2399793987881065	68.90368667078019	20.385313768594973	3.2642626585025356	54.48691781107585	18.798480297690418	3.8372237224253616	28.056128884845307	21.48564900150362	3.989784857287652	39.891136332194	23.11025184397662	4.291466031524076	True
22	26	Beto	2020-08-24	Beto-24082020-002	52	1	V4	fc6	BigGAN_class	CMAES	CMAES	26	8.077344971831609	2.071189906024159e-13	5.678823473167988	1.197022027131233e-07	11.449311095696409	3.5921824192778655e-22	7.598993865637046	1.2526759849848416e-11	3.591885694673369	0.0004379280183367	2.3714093587297307	0.0196755657952781	1.5888930477810277	0.1145515925530764	2.098688467066782	0.0378094550624093	267.49700732183453	30.16556211379498	4.8303557697746715	255.06930967203775	33.026229551634835	6.741450877461018	259.73402566158416	32.56302004938025	10.29733108497702	234.9794776435852	42.03328458019078	8.58000828622197	158.9764872345873	42.458376108722184	7.751803449928519	166.61334300224226	60.76361595233504	10.741591222327797	True
23	27	Beto	2020-08-24	Beto-24082020-004	62	1	V4	fc6	BigGAN_class	CMAES	CMAES	22	11.172109367989927	1.684708911101093e-21	3.331785833020411	0.0011990747358113	12.168263871066568	3.5794497366896344e-24	2.6641957999267865	0.0089588919495672	1.450814063115406	0.1488140757376098	-0.6869758758558008	0.4937203799459019	2.2817436047470205	0.0241555706197296	4.299294074100567	3.3665131100644315e-05	258.8875835022926	34.577118937707205	5.536770219393969	231.48294861984257	40.36790021736346	8.240063126677219	247.90481692600252	39.62334953022947	6.344813807849311	231.48294861984257	40.36790021736346	8.240063126677219	145.905109613014	46.70620993530497	8.256569442194161	200.25154776806295	35.9163459266305	6.66949800292963	True
24	28	Beto	2020-08-26	Beto-26082020-005	61	1	V4	fc6	BigGAN_class	CMAES	CMAES	27	16.751785350043473	5.3997232060116195e-36	2.8566001447198084	0.0051807110901094	16.093730506345196	2.5195180088786644e-34	4.439336857646924	2.271657916031971e-05	-0.9212939188111672	0.3583015777194311	1.866540980305888	0.0649556020926516	6.687916835997148	6.338284627612561e-10	3.384324931686253	0.0009475222934846	310.39271976645784	55.37064778430974	8.866399604693255	273.76880834198	55.86036621589021	11.402449506161252	310.39271976645784	55.37064778430974	8.866399604693255	251.72345983479815	42.32990922639963	8.640556538584075	197.5589272208744	53.47183748686542	9.92947094507183	216.0871018547482	51.15297867014434	9.498869672915976	True
25	29	Beto	2020-08-28	Beto-28082020-002	1	1	IT	fc6	BigGAN_class	CMAES	CMAES	29	-0.0826458554494734	0.9342503486224972	-3.2405629732116905	0.0016252376400745	2.090294769936776	0.0383013375358434	0.2019113989708076	0.8403842404674343	2.2847851103636843	0.0237182507818636	3.593489233994283	0.0005217202461684	2.430118385158022	0.0166129950188188	0.8202935090069479	0.4135737682160111	110.03559673452378	32.3951445696578	5.187374692188198	106.29131452407836	27.263244050409067	5.565086388039292	92.8363489399534	28.76485872496242	5.084956666073488	74.9476843697684	21.31988888671423	4.767272082343534	98.49292958598666	28.648703597041877	5.319930702786813	96.78754853969149	28.685908865337833	5.326839547664999	True
26	30	Beto	2020-08-31	Beto-31082020-002	13	1	IT	fc6	BigGAN_class	CMAES	CMAES	38	3.1343730852218723	0.0020929838987989	2.847058564296017	0.0053755323835007	3.00451105636736	0.0031248688558589	4.228030377934618	5.114525067499908e-05	-0.2742336745460687	0.7842773887025363	1.265780739294528	0.2087533972927823	-0.8672534478049269	0.387578356084387	-2.580318082129572	0.0109991053580583	119.49559756247204	28.53310214162769	4.56895296827082	128.03335704167685	30.43711337910199	6.212949751836581	115.15599806953878	30.31950331947072	5.277948067594462	115.03215392621355	19.787619181666436	4.53959117611321	100.52247347005206	26.210837986390327	4.867230423786668	104.99287122535704	22.176439068415945	4.118061352372283	True
27	31	Beto	2020-09-01	Beto-01092020-003	27	1	IT	fc6	BigGAN_class	CMAES	CMAES	42	13.132861071235515	3.1527849357092848e-25	-2.2006932212630343	0.0302887034453917	12.418897416893284	1.0325625057033736e-24	0.7172744841750118	0.4748282598222597	-0.9208170987777116	0.3588007160846715	2.613294571956063	0.0105840770828796	10.928740609665317	2.6018123884357097e-18	10.199521828842643	3.0496078326951697e-18	107.49991207520166	35.32569052831322	9.12105407396228	27.18887951787313	17.302594743604356	3.531877362332751	107.49991207520166	35.32569052831322	9.12105407396228	13.319678806402749	12.797133459080326	3.694214223727797	24.421851151784264	11.322907130345188	2.1026110687168016	21.07320298385621	13.530274503954322	2.512508899640141	True
28	32	Beto	2020-09-01	Beto-01092020-004	29	1	IT	fc6	BigGAN_class	CMAES	CMAES	28	18.172666024514264	1.5862652302345298e-39	7.817147425809362	4.833142657836413e-12	17.96513357711214	5.127134044912474e-39	8.87159486032399	2.3691422442082335e-14	1.531166920875429	0.1277278930995426	1.2511416313779973	0.21386137134305	4.422019975515987	2.0663845410863675e-05	3.65926140950712	0.000368426162859	294.5043771923383	48.764256015175846	7.808530287388723	259.4608959091186	51.784778122748506	10.570523570331265	278.33872887976963	37.324644685863205	5.976726444978131	242.68510862553913	50.15575199228721	10.238000003890374	134.9594956020779	49.1881907039495	9.13401770708722	175.7573317521413	55.257018641434904	10.260970763276914	True
29	33	Beto	2020-09-03	Beto-03092020-002	4	1	IT	fc6	BigGAN_class	CMAES	CMAES	25	1.37113498759826	0.1723672048547841	0.3320448848515763	0.7405301115286627	3.094483552152977	0.0023499205003417	2.5018465594362667	0.0139288299575761	1.785738551874397	0.0760596784192712	1.8311195839565575	0.070121080578449	-3.076267436114564	0.00256372314372	-3.80114757323984	0.0002217786007172	148.49034733025232	28.18316006120958	4.512917388994756	171.40634021453857	24.338062501351935	4.9679862046897885	142.2032383248011	29.363551280122884	4.7019312556470805	162.06883468551638	32.388838703948565	6.611344015498401	129.1660507820592	26.04574414815667	4.6042805770528545	144.9593241136339	27.54195971795967	5.114413523885261	True
30	34	Beto	2020-09-03	Beto-03092020-003	60	1	V4	fc6	BigGAN_class	CMAES	CMAES	21	7.058796570642533	6.047416916532268e-11	3.017142330424408	0.0032151445508808	8.505107507892939	1.832824365018856e-14	2.899438824874524	0.0045695250901691	1.5754237881347637	0.1171588495752489	-0.1808936386177075	0.8568246399777905	0.1944230918550985	0.8461528463217352	1.8034625019766508	0.0736677314465428	370.3856717511813	31.690661671800573	5.074567146367062	364.2896657313029	38.00398146240438	7.757530231423464	360.2621704537074	33.25024849328407	5.324300904789958	345.5364280835469	35.92039244924345	7.332219405097346	284.7836293320126	37.57819794241472	6.978096175000895	337.9994460288154	36.08758559078887	6.701296410274843	True
31	35	Beto	2020-09-07	Beto-07092020-002	5	2	IT	fc6	BigGAN_class	CMAES	CMAES	23	16.54291390737113	1.819432843071915e-35	4.153608944952211	6.767409901291228e-05	16.75619053455427	5.263409594284181e-36	4.630234596337397	1.0694591905822248e-05	0.1820173730433458	0.8558024066870236	0.401348902209344	0.6890370834244675	5.448320725961611	2.5103127810624225e-07	5.083048408366954	1.285711353155463e-06	204.20543391545613	38.3066166138582	6.133967796896392	169.04868767217002	38.91908800920947	7.944325573086198	202.1504882092476	38.754689480246014	6.205716877761226	161.2444084793091	40.60162183392507	8.287771351880084	98.8746690972646	30.381415339955826	5.641687195850567	123.83716635979546	39.529921611426104	7.34052216174612	True
32	36	Beto	2020-09-07	Beto-07092020-006	51	1	V4	fc6	BigGAN_class	CMAES	CMAES	21	-5.111994520878906	9.707136737784595e-07	-3.4811341318830213	0.0007337078896657	15.642701765088662	3.6007956954900764e-33	10.054371928443883	5.599638284371183e-17	19.86093882741441	8.439754581540083e-45	13.693064243457458	1.7364308486504504e-24	1.0179865811052669	0.3106046118249334	1.740470424028873	0.0841796361156328	252.27568037637076	40.53248203479223	6.490391517369141	253.33075893122353	34.560673265729044	7.054667889007007	120.7878876229922	35.80154177833912	5.7328347883411395	120.98717674611412	36.46141104099239	7.442654362692681	142.48155245102774	34.20194938815253	6.351142557947396	143.8551309659746	43.02681856928165	7.989879624905411	False
33	37	Beto	2020-09-10	Beto-10092020-002	17	1	IT	fc6	BigGAN_class	CMAES	CMAES	25	8.723906222995822	4.944273787736077e-15	1.8677604902856133	0.0646109019781097	8.882877615349003	1.946752113788854e-15	2.626874205806268	0.0099193736231784	-0.3926024419977782	0.6951422757821859	0.7311751811612401	0.4664168209810526	1.203668091924728	0.2309392139321618	0.1276308227096251	0.8986414338145318	196.793335058954	23.772496542651016	7.167677396544946	183.6596369527181	30.089677622598973	6.142029725017393	196.793335058954	23.772496542651016	7.167677396544946	171.68337658259077	33.11184225653099	6.75892649766894	129.049459892396	30.352921373852315	5.541659907546538	163.917193458311	34.3389044669734	6.269397525525416	True
34	38	Beto	2020-09-10	Beto-10092020-004	4	1	IT	fc6	BigGAN_class	CMAES	CMAES	20	1.85005802920027	0.0662467321853779	2.988212320192339	0.0034942963456126	2.6580424750588265	0.0087004130936949	4.749455327163827	6.489583677648018e-06	1.012250358645958	0.3129659931219815	1.5256073713800151	0.130328586959207	-1.8342213053742529	0.06894360160217	-2.6713551941670013	0.0085362813215457	132.4397057115237	28.58528389243416	4.577308735689776	148.87040063552854	25.907662142427245	5.288379389780633	130.6305608032689	24.457523377729824	7.73414798004409	134.34541852086383	29.307916524646856	5.98245340912234	115.50264646829343	28.11122183711444	4.893535603455508	122.1761195953687	23.678915718607502	4.252858809307048	True
35	39	Beto	2020-09-14	Beto-14092020-002	51	1	V4	fc6	BigGAN_class	CMAES	CMAES	22	8.940548227099193	1.4453914656553735e-15	2.6706542177335946	0.008799486632417	21.03726825821029	2.530605396072593e-46	14.187603621596717	5.67610480446787e-26	13.627187586822773	1.8579362281843014e-28	12.938643213488849	6.324598353182155e-23	2.561658824267952	0.0115766405552036	2.312366024571257	0.0223540239350198	304.48227575588226	31.884506490289937	5.105607159276446	284.41439666137694	29.29133744911187	5.979069219500025	224.025329140981	35.23441007151407	5.642021035162916	203.32816439208983	22.531137830274492	4.599149250707616	147.83569812923008	25.258220533424588	4.690333803704834	185.04897721544904	37.270784387957	6.92101091104566	False
36	40	Beto	2020-09-14	Beto-14092020-003	59	1	V4	fc6	BigGAN_class	CMAES	CMAES	20	9.948972851446756	3.015239367497164e-18	2.258696700186106	0.0259892381736676	10.38424077400428	2.1272732323384377e-19	2.331251208818417	0.02166870400976	0.2535897470855761	0.8001421998214325	0.1430854225541941	0.886516507012859	2.3432440559555654	0.0206581870551323	2.403990528689864	0.0176500987462214	278.6918316129049	35.59702101694316	5.700085256403994	262.2600976216634	45.184708310467194	9.223289961428268	275.4855337562561	40.16570977655634	6.4316609527909065	256.7180981671651	35.695876707677904	7.286390321259165	185.58641350678727	43.211618774705634	7.638807165410571	242.65458207714943	50.04226793363904	9.136426325323846	True
37	41	Beto	2020-09-17	Beto-17092020-002	29	1	IT	fc6	BigGAN_class	CMAES	CMAES	35	10.629188864977024	5.07690956177923e-20	3.777146412796984	0.0002633705112225	11.251140990650963	1.1191590564129941e-21	4.098590319701151	8.208516465041178e-05	1.061733783319086	0.2899767403104116	0.233951307631935	0.8155108179256809	4.162953779742394	5.728083999207845e-05	4.704032105160813	6.510124564433986e-06	119.88236982917788	31.044383610140702	10.3481278700469	86.57850829213459	29.734274662365856	6.069483399546909	119.88236982917788	31.044383610140702	10.3481278700469	75.99065088144937	33.13012198567842	6.762657831756231	61.910454475482304	25.574406177618584	4.593298945686603	66.06908889492352	26.260752985463093	4.716570471404629	True
38	42	Beto	2020-09-17	Beto-17092020-004	64	1	V4	fc6	BigGAN_class	CMAES	CMAES	16	6.6944171331993045	4.1256019000606896e-10	2.606124209074428	0.0104746193167084	5.984037632650884	1.5534403339994695e-08	2.7448654609913725	0.0071117819350147	-0.3492416739658284	0.7273728935823254	0.2096775774077292	0.8343546043739105	2.4805339631628107	0.0144166333182665	1.6464363089815215	0.1021270893141767	266.4484959069888	39.57942079203358	6.337779580103016	243.24059481124877	36.10715272087199	7.370341685906804	253.0416375120481	31.98385695180985	5.121515965259313	239.83583372751872	30.942253154303707	6.316060976672281	176.08801307124477	52.13413402526874	9.5183470738791	213.78263144001815	44.83803430493523	7.9263195280236864	True
39	43	Beto	2020-09-23	Beto-23092020-002	57	1	V4	fc6	BigGAN_class	CMAES	CMAES	24	11.76162754944036	5.775114955408458e-23	0.8971177676797557	0.3717481925791642	11.934464271039596	2.0043538228407677e-23	-0.0367586892291455	0.9707485608172532	0.0833999103590412	0.9336391297685572	-0.9653159864189116	0.3367626608460576	4.197659162487954	5.0086778265407816e-05	5.0955023659712815	1.21740375346389e-06	269.8059711677233	40.86299641159546	6.5433161743326815	233.53756568374632	49.62336117313964	10.129326183002547	268.7871965672175	42.254029676562126	6.766059762933256	230.95123600463867	27.362840334413885	5.585416394380053	169.07270840220977	42.658021395891936	7.921395709074067	220.0015265165965	49.189702772328296	9.13429849113617	True
40	44	Beto	2020-09-23	Beto-23092020-003	27	1	IT	fc6	BigGAN_class	CMAES	CMAES	18	0.075396808108128	0.9400001346216224	0.1213553756267147	0.9036393135239352	0.6172038747198444	0.5380422988914484	1.6817179397193256	0.0955675285488254	0.5441530796116517	0.5871032154671211	1.7565487127965718	0.082118414024065	-1.2438904496520211	0.2158130507261312	-2.5449318222292283	0.0121173560336606	82.16052826929092	21.854725933743108	3.4995569156864423	96.16720140940348	18.157854325583425	3.7064564934556463	76.37777651230495	23.251117979417316	3.723158595948363	81.65265805308024	18.23749906693834	3.722713908206937	76.13407370659614	19.164182861284985	3.4988850830932283	86.44025610625141	24.105160119725095	4.261230545561286	True
41	45	Beto	2020-09-23	Beto-23092020-004	54	1	V4	fc6	BigGAN_class	CMAES	CMAES	21	9.955306014317602	3.4353426591912376e-18	1.4592968615139523	0.1475265056719098	11.994705827338842	1.3860328272730776e-23	1.415298508220308	0.1599974412928111	1.7818666181045797	0.0766917484578635	-0.0173647116502865	0.986180965066136	5.194724794397286	7.858001479148039e-07	7.228024816645568	3.934182128581037e-11	232.77019853035608	35.16836185690694	5.631444856495754	189.60637719599407	29.631276032294945	6.048458892223625	219.70273670879996	41.27485788746239	6.60926679208669	181.5341727444967	39.28258679353585	8.018524451729666	122.9481312200758	41.66309935282534	7.736643323827012	179.27971667120198	40.04127582907524	7.4354782561207395	True
42	46	Beto	2020-09-23	Beto-23092020-005	55	1	V4	fc6	BigGAN_class	CMAES	CMAES	10	5.320850084086652	3.748264313981653e-07	0.2412374835535767	0.8098506396315862	5.443216077589581	2.1230309749615545e-07	0.9599424032412534	0.3393322201984279	0.4118434311251321	0.6810123589607778	0.7353411356708961	0.4638879623171035	3.986609292209408	0.0001119717743525	3.3264452985746877	0.0011482820033497	186.64153197097775	35.54976032570282	5.692517489168125	159.68759286295574	41.64441038157731	8.500629672827245	176.83676198768617	38.950902507397856	6.237136107551558	149.2475455235799	46.933476058174655	9.580255683138224	129.3833969760471	44.59317081993608	8.280743935795071	155.6304496934679	47.7109522611723	8.859701414887567	False
43	47	Beto	2020-09-29	Beto-29092020-005	55	1	V4	fc6	BigGAN_class	CMAES	CMAES	18	9.703020402749434	3.9315978277275066e-17	1.894366181440355	0.0612182090429704	9.442652633232592	7.406698447068401e-17	2.2290462301569214	0.0279829286156446	-1.1396515628584991	0.256350234423251	0.2305564236431885	0.8181826985046166	5.842431427050799	5.9474613711811086e-08	5.271018176814261	5.593173506781601e-07	196.076143928051	31.911031457462823	5.10985455329958	155.83380361709595	38.68229011157847	7.895989404639552	193.4821325116687	42.4806727196782	8.85783258089406	149.86831982706107	34.35947068708049	8.589867671770122	112.71050090620253	36.24043099628632	6.7296790895375	141.7101367753347	45.96584233530113	8.535642637046791	True
44	48	Beto	2020-10-16	Beto-16102020-003	5	1	IT	fc6	BigGAN_class	CMAES Hessian	CMAES	31	8.000429458762014	9.58144890963638e-13	7.327366430188095	5.443536010735977e-11	8.724498665511593	2.033439064510488e-14	6.784397330916291	7.561157685984493e-10	0.7857582845086634	0.4335840794682901	0.2817583955392705	0.7787228943563307	-3.3814358384526937	0.0010048269672633	-2.577413868196741	0.0113024252830013	78.70031806882223	22.92457977004643	4.256987592965573	91.853551201121	26.773665933099107	5.46515167331914	71.76389084710014	22.132312246269905	4.109867207211196	91.58691083399454	19.20606642166076	3.920421891589205	36.80003206761679	23.66303608972646	4.394115488977538	54.32392011006672	30.46403473083862	5.657029231580531	True
45	49	Beto	2020-10-27	Beto-27102020-002	5	2	IT	fc6	BigGAN_class	CMAES	CMAES	24	14.277627759936635	1.0927801963127182e-29	0.9064326079509488	0.3668022514042202	12.966361720596856	3.239312010711233e-26	1.9802351999280112	0.0503186836712629	-0.8303611696375907	0.4075875448958215	1.1366827754020363	0.2584427569850084	12.725587426092558	1.7580189728513223e-24	9.734936240372113	4.24047434562213e-17	151.46861396471658	30.161750452392436	4.829745415471352	98.47608839670816	31.913796295719315	6.514376389969686	149.79581347115837	29.171757706716978	4.671219704825912	88.42313499832153	21.528377512470765	4.394461657963431	71.37479985513994	27.93164604185922	5.099597535125394	84.46482355651034	30.15773810458091	5.506024481070686	True
46	50	Beto	2020-10-27	Beto-27102020-003	42	1	V1	fc6	BigGAN_class	CMAES	CMAES	11	-2.420531642780075	0.0167092508285805	-4.545287988551006	1.4988359560481323e-05	3.602771285528976	0.0004292558620795	1.8549458038607671	0.0664641020471302	5.756944540035128	4.3351989712525475e-08	5.925358863343418	4.645098564530069e-08	1.497626644390536	0.1366922601413903	-0.3853040947799169	0.7006516706188599	256.72083738787967	41.8530126435753	6.7018456457966815	262.9211513397217	39.256960955066575	8.013293599356276	222.61031415939337	42.94301597699186	6.876385867218066	220.99906493784584	42.46716224250546	8.668573193177183	230.14764421971643	36.88666629675398	6.84968197219979	244.76547472974988	42.6676317751656	7.923180311703298	False
47	51	Beto	2020-10-27	Beto-27102020-004	42	1	V1	fc6	BigGAN_class	CMAES	CMAES	18	3.152174195248685	0.0019621427642999	-0.5043417532166237	0.6150984406088579	4.27990558800754	3.3432099521060834e-05	0.4314930933604119	0.6670116907440421	0.928451430671838	0.3545896634174659	0.8346345424051766	0.405953508643689	3.2277031689905797	0.0015850838774153	3.2909236125036143	0.0012905067195827	115.36760940647127	26.376285407617427	4.223585886557839	98.8132154299418	34.97507367101635	7.139257017520045	107.60620659764606	27.90546582879676	4.46845072423617	88.74101423238119	29.71180535740339	6.06489687187749	93.86724593480426	30.708144444039668	5.702359267325702	96.53535077137418	22.70716726864549	4.216615104994008	True
48	52	Beto	2020-11-10	Beto-10112020-002	39	2	V1	fc6	BigGAN_class	CMAES	CMAES	15	8.680048921080425	6.152592366058738e-15	0.0529454430801544	0.9578769438452694	8.36398052481867	3.869296811118639e-14	0.607857262672636	0.5446072518021667	-0.3835110135886012	0.7018564511176343	0.5657916228858266	0.5728286687468436	5.689895548023946	8.228407535571358e-08	4.954648474740229	2.246649683108994e-06	140.57685762945812	62.13258769495803	9.949176558726304	86.04079084726968	45.25808407059628	9.23826772574536	129.02634135309853	52.74197829334694	8.445475612141625	76.68741656951903	47.23698339235909	9.642208858300243	59.885888887643816	36.33900211476016	6.526677450173111	78.8889607788414	50.00642796796576	9.129882872770692	True
49	53	Beto	2020-11-20	Beto-20112020-002	29	1	IT	fc6	BigGAN_class	CMAES	CMAES	28	12.4293145185782	8.736924376571732e-25	3.580870442509886	0.0005203789509092	11.014309649892407	5.16631367061536e-21	3.699851708410784	0.0003453668797645	-1.0958967744817902	0.2747915604547175	0.0918166622247496	0.9270311299048772	5.867001373208061	3.572397061246977e-08	4.650313459750862	8.1407874067158e-06	113.01931930950713	33.448527212067425	9.27695230398936	77.57076963424683	27.37105086284862	5.587092361478696	113.01931930950713	33.448527212067425	9.27695230398936	76.54749357096354	27.81780834722957	5.6782863511039245	45.32068199198733	23.005663592581843	4.2002403000108055	57.40100968857606	22.18042030735455	3.983721088383224	True
50	54	Beto	2020-11-24	Beto-24112020-002	48	1	V1	fc6	BigGAN_class	CMAES	CMAES	23	10.904646309274014	9.397111264752747e-21	-0.0529764418931779	0.9578513379755312	11.871557049378822	2.453823291494861e-23	0.1363203639750936	0.8918290513620026	0.3825776533037486	0.7025470962224453	0.1913260870342901	0.8486659617348697	3.58925158379706	0.0004709238388375	4.138658328949908	6.289545641780356e-05	165.3650280028979	24.131210425002948	3.8640861744377943	148.98988539555867	35.35518436768763	7.216846788571584	155.19391554323835	29.956406345710604	4.796864042773636	128.0840316538493	36.80306840060617	7.512394879186043	77.21613191723823	34.44831114718804	6.187099327903024	135.173933956027	39.1974961323473	7.040078131543576	True
51	55	Beto	2020-12-04	Beto-04122020-002	33	1	V1	fc6	BigGAN_class	CMAES	CMAES	21	6.434771051656997	1.616669775853304e-09	-2.0510012626408094	0.0428052662304295	6.710616664691174	3.8531339587249927e-10	-0.1021305077972258	0.918851650752782	0.5794665938150622	0.563099680362407	1.861846531396512	0.0656213177598575	5.598794141092211	1.2570714453235366e-07	3.4931544447488654	0.0006560051621786	194.68739369821543	34.410581326142726	5.510102859115042	171.42865483398435	46.19214867542854	9.428932864798147	181.6136343126297	37.530691677321784	6.009720369317486	140.77265744857786	38.114111521683846	7.780010435638228	118.57473389477198	42.44386272802572	7.881627442821103	157.14922647857665	43.79716450249043	8.132929273485933	True
52	56	Beto	2020-12-04	Beto-04122020-003	57	1	V4	fc6	BigGAN_class	CMAES	CMAES	18	6.250698888842341	4.136582939409548e-09	-0.9583934526652328	0.3401086520651293	5.847441415574294	3.074164464555547e-08	1.7764833946895686	0.0786057729467188	-0.0008978154191247	0.9992847796015432	2.822041977460577	0.0057783883118963	1.6786946493245276	0.0956512733007927	-1.5182591207778926	0.1314151692477544	112.83663555002212	30.39946874879101	4.867810807399346	118.47726418279012	28.846590948991786	5.8882857203181205	108.73915255832672	25.59261482970335	4.098098163725092	94.92397462488812	25.601360819336954	5.225855894021418	70.09197736295066	21.67401840472915	4.024764177321826	106.32354653019374	29.220675885348182	5.426143290291757	True
53	57	Beto	2020-12-08	Beto-08122020-002	36	1	V1	fc6	BigGAN_class	CMAES	CMAES	20	8.792203090092933	3.4483921421948887e-15	1.5748845137198868	0.1183497881369389	9.987117245429443	2.8363962422835773e-18	1.2222123244772245	0.2244169342616517	1.2437112091005167	0.2154479786247808	-0.3698308265858936	0.712306550811177	1.7662094941490654	0.0797446572458782	3.267361080379016	0.0013937481964224	285.04135527626676	41.99587852957792	6.724722496364008	271.3114919199625	42.12492533387496	8.598714376736165	268.67611273129785	44.78889423622608	7.171962945018189	271.3114919199625	42.12492533387496	8.598714376736165	189.89680064222551	53.42285677735516	9.920375455655172	239.79291065724692	66.02939078849415	12.261350052094135	True
54	63	Beto	2021-12-20	Beto-20122021-002	2	1	V4	fc6	BigGAN	CMAES Hessian	CMAES	41	15.69047938583426	1.1775909184348398e-30	17.695044426045513	3.1716329519456454e-34	17.425581768129348	2.0127152521263827e-34	17.0418193389728	6.912997369600712e-33	0.333959275259813	0.7390030609294562	1.9102352803655316	0.0587068323606652	1.925882158326499	0.0566095149735572	0.6862911987059676	0.4939229887300818	36.65900561629401	13.70581232107381	2.545105453953005	36.217881991295584	9.376727257614595	1.8045520021004964	33.82518082449172	14.16374940163327	2.630142234991306	31.217557159605484	9.094971285999156	1.7503280400811765	2.08922570376926	3.856339516426578	0.716104270628362	7.187290110694038	7.204326333346098	1.337809814808544	True
55	64	Beto	2021-12-22	Beto-22122021-002	12	1	V4	fc6	BigGAN	CMAES Hessian	CMAES	46	6.186489479102084	9.161982190649612e-09	9.207422989923558	2.228456296924525e-15	10.967419787954976	1.0056545059974044e-19	10.00616243175769	3.1804347929360696e-17	5.434945012601041	2.995744943851032e-07	2.18328511507701	0.031139493504072	-4.408618403876625	2.366815876387541e-05	-1.072088935914962	0.2859444190562251	32.6758947798411	16.514179883818787	3.066606218242397	35.68559366475968	16.146135016606188	3.1073251327365408	18.524022743437023	11.692058738304064	2.1711608013953274	25.458312729426787	13.563223991882788	2.610243674264239	7.167392680486044	8.169454961041675	1.5170297017128278	5.722145319408842	6.883197472961887	1.2781776824810864	True
56	65	Beto	2022-01-04	Beto-04012022-003	64	1	IT	fc6	BigGAN	CMAES Hessian	CMAES	41	11.932978352830544	5.150083374612659e-22	11.349496216047504	2.462064264054105e-20	13.542088863726304	8.775058439596576e-26	9.862537346005803	6.840744921189024e-17	0.3384131035762697	0.7356532928636377	-0.1370967339175306	0.8912049532482976	-0.7735965782716198	0.4407706252216163	-0.2801092138707015	0.7799013594758071	273.071157690684	39.522442641447874	7.339133351886797	280.3194881682169	42.26439572676618	8.133786749995108	266.8224036049313	49.5942941001618	9.209429214581712	261.6334938049317	26.59871158016715	5.11892443030224	158.5425978151957	37.73309984800885	7.006860736744466	167.47989315795894	42.120899498872035	7.821654676764657	True
57	66	Beto	2022-01-05	Beto-05012022-002	42	1	IT	fc6	BigGAN	CMAES Hessian	CMAES	46	15.350221283078724	4.3657335200579664e-30	8.310194169185575	2.259863554197772e-13	13.31950803501678	2.093439302997875e-25	8.508126091059578	7.978560697645998e-14	0.3105537227103493	0.7566877832950184	0.5161769425794653	0.606766902254672	3.3570584471311826	0.0010711751064441	2.613132842200368	0.0101813401741849	228.84731190299993	52.86946740186103	9.817613628429203	199.95926033383327	47.455080659415415	9.132734531042964	221.0173531413608	37.04293614189165	6.878700553939507	189.8605992580596	38.01881532114933	7.316724419978745	95.130393289725	34.015815487981506	6.109420814405966	131.82548546473186	40.6966485195135	7.309333848824724	True
58	67	Beto	2022-01-07	Beto-07012022-002	55	1	IT	fc6	BigGAN	CMAES Hessian	CMAES	43	5.063045270852163	1.4663639188379689e-06	3.4535158462364968	0.0007820132428367	5.910588130712124	3.1258272595923414e-08	4.372573005330912	2.7624428674471844e-05	1.2241568224476909	0.2233315894405606	0.8328946712640865	0.4067088882780333	-1.3647727777649703	0.1750121703271955	-1.0115112691637949	0.3139138808971365	72.38982286114164	21.70352023142116	4.03024252900624	78.057777049655	23.780485919112746	4.576556648953283	63.081983071645105	15.131558365833122	2.80985984788918	68.27684044247582	18.395079965432483	3.540134789935712	47.116193880172005	22.726045339949405	3.8974846216858294	56.69768370077346	21.718022681482584	4.032935566374791	True
59	68	Beto	2022-01-10	Beto-10012022-002	16	1	V4	fc6	BigGAN	CMAES Hessian	CMAES	12	0.1608650084976571	0.8724679917634315	-2.5946608564987867	0.0107008880838961	2.209669977809284	0.0290098771637376	-0.8817390389986886	0.3797571765592908	2.168419312847613	0.0321338096187974	1.7575683782248497	0.081602914653822	-1.7793708784310858	0.0778437869645099	-1.1727506878563505	0.2433405227039991	98.17699010297989	20.282501516444967	3.766365978172816	99.87759529454364	21.036441121647183	4.048464981458238	83.13138061968486	19.3455764479445	3.5923833607310636	87.26954840205963	19.32297964226777	3.718709166002985	81.1836451058436	24.885915549133436	4.399249910207	96.72739655735518	28.527029206819936	5.042913949812269	False
60	69	Beto	2022-01-10	Beto-10012022-003	13	1	V4	fc6	BigGAN	CMAES Hessian	CMAES	41	-0.126064605774023	0.8998900154687657	0.7822709281660499	0.4356915417951104	1.6524923762173105	0.1010268062674154	0.9730555827559776	0.3326040357615178	1.714486395953298	0.0890647262788516	0.2081642783603768	0.8354856382856488	-2.685124707796932	0.0083322158745735	-1.1047199621380486	0.2716071330468823	97.00453434435528	28.20180531665516	5.236943775479659	103.05559946151006	26.04457676657813	5.012281135704584	85.40321435779995	19.49596168296397	3.6203091978048385	95.05972501414162	20.72948826361451	3.989391876387008	82.71130837161132	26.41018649058421	4.668705489973361	92.978820597946	20.026251499638263	3.656276562874513	True
61	70	Beto	2022-01-12	Beto-12012022-002	7	1	V4	fc6	BigGAN	CMAES Hessian	CMAES	45	1.69826764245825	0.0920927239682049	0.1504966354358521	0.8806435119316129	4.2434205625603365	4.405382929374454e-05	3.058778620739269	0.0027806806488984	2.2709794050294647	0.0249614924120025	3.0623317054226624	0.0027611312732613	-1.792365226872949	0.075726816923842	-2.5892706332427613	0.0108714381783954	242.17525433773463	40.51143276539636	7.522784207407176	275.24507361639115	43.59353591973176	8.389579899394917	226.01582274564103	43.20272271968349	8.022544205601028	227.75806498050693	37.89337761761919	7.292583922678858	210.02821183564927	34.231648161392215	6.356657481687583	231.5641754832798	43.024915400011544	7.989526215244191	True
62	71	Beto	2022-01-14	Beto-14012022-002	22	1	V1	fc6	BigGAN	CMAES Hessian	CMAES	45	6.059087274951917	1.542495610941194e-08	-0.0063947992820969	0.9949089990637524	6.1331311137317295	1.0811254012130973e-08	1.234267503560401	0.2196639504163658	0.6786947023565617	0.4986602541195578	1.2015906797706513	0.2321027917630548	4.238867084528685	4.5835180857065154e-05	3.466127349725467	0.0007453360553109	12.431700241936577	9.532854454628884	1.770206631744926	6.6598394325801324	7.338785631357672	1.412349953263103	9.767764474232992	7.442616788847099	1.3820592415271655	3.570385408174424	6.539419605770424	1.2585118899118235	2.28337351335798	4.194824999934871	0.7194065524092549	5.156004697327973	7.881785142839295	1.43901050538072	True
63	72	Beto	2022-01-26	Beto-26012022-002	47	1	IT	fc6	BigGAN	CMAES Hessian	CMAES	43	6.037547718550405	1.7676115704780562e-08	3.632748744411531	0.0004232051834	7.718498421606981	3.751818109336422e-12	4.261671637048531	4.222710724418441e-05	1.7104409020181184	0.0898123006105937	0.5814263862651635	0.562142669432413	2.318194640363036	0.0222220922738412	3.3137922376112727	0.0012341649442342	66.24025574090747	18.348793638794103	3.4072854398968095	51.56362557184128	17.07966366315804	3.286982804530854	58.30227333323161	17.65590889082776	3.278619972305478	47.609557367733544	17.2750471570755	3.324584375467007	38.83075101004707	14.574200197108157	2.5763789474363734	34.86196098696801	12.3576608883216	2.2561898755110237	True
64	73	Beto	2022-02-14	Beto-14022022-002	59	1	IT	fc6	BigGAN	CMAES Hessian	CMAES	40	4.348261455271514	2.8946749046398892e-05	5.527245538476838	2.058173248823486e-07	4.25166555175684	4.221998280928735e-05	6.840685114525324	4.0362024827148397e-10	0.4039529092797324	0.6869785052624201	1.8416009972982883	0.0682277147062811	-6.425423481769453	3.1581315691380467e-09	-6.611806426667451	1.2780219706510463e-09	101.43386025895012	30.246836294319714	5.616696494459625	131.78124464557283	30.373233323983797	5.845331478587118	93.68581146833633	19.151533284712507	3.5563504499137544	117.02777986322133	21.243435944496188	4.088301153689148	76.08054763913154	20.52654202712224	3.686675780346578	88.75213834878171	27.35255022072743	4.835293435955491	True
65	74	Beto	2022-05-06	Beto-06052022-002	47	1	IT	fc6	BigGAN	CMAES Hessian	CMAES	41	10.082998379310052	1.2740812453096309e-17	10.783799027239358	5.013567485762043e-19	10.573819234506372	8.680475735593574e-19	10.182216212597467	1.2431769720180724e-17	0.5267927254459837	0.5993264382828751	0.8802447206307732	0.3806458396571146	1.717857421708086	0.088537687896975	1.2772265266721805	0.2041174631764356	59.9763562766181	15.622177225712193	2.9009654829904634	58.205474443889806	15.051185669146584	2.8966020325682726	57.09532231352064	15.26695398109852	2.835002182453578	57.5508561890466	9.185057444102643	1.7676651292916123	30.586547195222646	11.764167609668217	2.1845510826488588	31.96732647620307	10.919641684156622	2.0277265553116957	True
66	75	Beto	2022-05-11	Beto-11052022-002	42	1	IT	fc6	BigGAN	CMAES Hessian	CMAES	51	23.045747410439372	1.6681826414784442e-45	8.868471043638642	1.3376393741225561e-14	24.776256748790377	1.3875525293671084e-48	10.019860413295564	2.956333230083642e-17	3.0006797157451146	0.0032875018656715	0.9893110485149412	0.3246821595133514	4.846292397425334	4.003113987103086e-06	5.8967640207482	3.8597361239086713e-08	274.2864613450368	42.05062250299418	7.808604566249052	216.03333550952735	58.306523292322005	11.221095639444432	251.21201776059468	37.35493353356437	6.936637015096531	185.6972434466226	52.81203638026741	10.163681140199898	73.79187943013508	33.46220157926689	6.213774838410645	116.72677680587768	45.07028431591898	8.369341687780453	True
67	76	Beto	2022-05-16	Beto-16052022-002	12	1	V4	fc6	BigGAN	CMAES Hessian	CMAES	54	2.184578105372172	0.0308968607152406	4.453121924659334	2.0122773610661755e-05	3.321031483067344	0.0011940159506552	6.623235905980404	1.2716335826550607e-09	0.8925069284532996	0.3739377678119927	1.999549177662417	0.0480141092484072	-2.156574783727648	0.0331393184687761	-3.5441038935577627	0.0005723033452344	9.768256902694702	7.829223533097353	1.4538503116422457	14.650049008187793	9.058300123662246	1.7432706715989392	6.793492621951633	7.330190451510094	1.3611821947953635	10.27130773907616	7.460116492452175	1.435700088367743	5.005650652567545	5.597093601141869	1.0393541890726523	3.9899046609666615	5.043028386238087	0.9364668616189536	True
68	77	Beto	2022-05-24	Beto-24052022-002	38	1	IT	fc6	BigGAN	CMAES Hessian	CMAES	50	3.784053334576899	0.0002439481381628	5.65061855733472	1.2322043695930638e-07	4.519952130399229	1.4796262568770097e-05	5.6067306896381925	1.502333259968881e-07	0.5243914500876148	0.6009899961231384	-0.2767639150718685	0.7824807751292693	-2.443709676417352	0.0160699905408547	-1.787019057400473	0.0765919521967827	81.09851921293472	23.07786786650747	4.285452477876423	87.94779959201813	19.560363115709343	3.7643936367672057	72.53994050237868	18.509801087308514	3.437183772497717	82.13574162869226	24.31017451853574	4.67849526744113	59.27257068634032	19.71100671477571	3.660242057710416	59.202578520245034	19.51001516659554	3.62291886420037	True
69	78	Beto	2022-05-31	Beto-31052022-002	8	1	V4	fc6	BigGAN	CMAES Hessian	CMAES	54	11.235934214939284	2.3134425359620803e-20	3.208598175259508	0.0017398868801327	10.857098182552528	1.8398812364413356e-19	4.989993648155267	2.230207961746388e-06	0.7116522769412525	0.4780846742338421	2.023138311240753	0.0454839360961843	5.9525282459846105	2.9780391520086043e-08	4.12729862183783	7.013132432914222e-05	242.42391642697652	45.05737958981796	8.36694534030304	206.8201470449993	42.211581413564474	8.123622630680416	220.30925754186845	40.096144175250494	7.445667052218968	180.3676401796795	32.21252908153016	6.199304112166693	149.7158950212267	37.83262599768298	7.025342278765666	172.7942406315274	36.686785513456506	6.812565042550273	True
70	79	Beto	2022-06-07	Beto-07062022-003	64	1	IT	fc6	BigGAN	CMAES Hessian	CMAES	56	10.29009043377649	4.103756484432544e-18	9.563085966417566	3.370641620453195e-16	12.228867306920344	1.0308285326092322e-22	11.729311657178547	3.27657700113461e-21	1.054426566921745	0.293841884813315	0.3957721586564529	0.6930396843638009	-0.1391101097405506	0.8896085921483636	0.568784966770287	0.5706209181843036	142.80899298095704	32.19550654029654	5.978555474781851	140.15573660759696	27.78459474251816	5.34714775130584	135.98694195874532	32.35537943616631	6.008243126245732	134.20153557641166	32.95032648098249	6.341293287893763	71.01532899920146	26.351129075595892	4.893281825039923	79.95313719707065	24.3193554438656	4.51599093339655	True
71	80	Beto	2022-06-13	Beto-13062022-004	6	1	V4	fc6	BigGAN	CMAES Hessian	CMAES	43	8.227188747186014	2.64048312184781e-13	0.9315000344573484	0.3535296114444041	8.315219474413205	1.6499300936128468e-13	0.8998794419971505	0.3700487383389171	0.3315960924179731	0.7407824776829646	-0.0029148090060601	0.9976796017763524	5.2306783134292205	7.756890930805483e-07	5.234914407572577	7.614887730183359e-07	217.44897125265337	31.14056109976923	5.782657024444793	174.0378429826101	31.463375179244235	6.0551293764502825	200.5621763273875	35.02999507231678	6.504906781294324	172.08330544880457	28.43715300616642	5.472732647698919	151.49296261986098	30.41837891811628	5.463302132753157	168.5494911911908	40.449739168485145	7.041395778469273	True
72	87	Alfa	2020-07-22	Alfa-22072020-002	6	1	IT	fc6	BigGAN_class	CMAES	CMAES	11	-5.611352860749976	9.598631948987145e-08	-3.305035090337068	0.0013073345755977	0.0	1.0	-0.4927713861764229	0.6232229864150868	5.611352860749976	9.598631948987145e-08	2.586261678634952	0.0111728010404934	-0.1208197436947838	0.904023263495246	1.137405514099873	0.2576731238087742	56.63875584602357	12.565700470121064	2.333391998230671	53.366164576212576	11.169215284505704	2.2799065228611517	39.33977824004491	11.230149691517168	1.7982631370574125	37.75607852249146	15.273658939636956	3.117722575617443	56.63875584602357	12.565700470121064	2.333391998230671	53.19600887531704	10.212873335888196	1.8964829678671544	False
73	88	Alfa	2020-07-22	Alfa-22072020-003	16	1	IT	fc6	BigGAN_class	CMAES	CMAES	6	-0.2008350006609116	0.8411033286640013	-0.8467247054077243	0.3991116108989064	0.0684838721001837	0.9454928958311916	1.0552151579370124	0.293795818040665	0.28355158363556	0.777125249909886	2.284400065262564	0.0245051018247822	-1.9218583827520404	0.0568460928875129	-4.065533139100421	8.315338255171301e-05	87.40204242531459	23.002139517501025	3.683290134504477	100.51078075586956	12.957870883952287	2.6450143182124934	85.15098200670877	25.034552136908648	4.00873661502038	84.21290090154012	23.364417411211395	4.769241732905583	86.32438377549914	25.4388067136564	4.723867815513082	92.10421236673989	25.407855457585523	4.718120311549996	False
74	89	Alfa	2020-07-23	Alfa-23072020-002	3	1	IT	fc6	BigGAN_class	CMAES	CMAES	36	2.4332488245987243	0.0161559303371753	-0.8522192814006452	0.3960696311561394	4.889974826098998	2.598802359190304e-06	4.095938398740907	8.389567907931398e-05	2.7098216049830537	0.0074754772075265	6.00239615219079	3.2866612184914566e-08	0.5342784306847919	0.594075664029939	-3.240941880450381	0.0015186457485611	13.608128133296969	9.690779358235137	1.5517666075666396	18.494899610392252	7.026280228608917	1.4342334458248156	8.05210343424479	6.1704596451352725	0.9880643111043044	8.551990277862549	7.222646836007025	1.4743166117120483	5.022431591881646	5.042331139468434	0.9363373861442702	7.732095150205825	7.815398353169983	1.4512830401802743	True
75	90	Alfa	2020-07-23	Alfa-23072020-003	6	1	IT	fc6	BigGAN_class	CMAES	CMAES	27	-1.6271694850311464	0.1058282719521021	3.3631800890279355	0.001082750187218	-0.5418099109567784	0.5887642257179572	5.596573825330955	1.8177254193158356e-07	1.1326030184781837	0.2590968483970556	2.2923135212267325	0.0240263277481436	-8.336562244901558	1.0320874950410216e-13	-10.138971187009332	4.300730879955248e-18	124.99433560260138	27.302482372892296	4.371896096667178	166.72741178359985	26.983100142824185	5.507902252361595	111.23789171176486	32.199664636241295	8.605722359845421	156.0131887334188	28.268143266487417	5.770210581565523	122.26403601137798	29.215437690629695	5.425170581952068	127.95337140931022	29.25827380590938	5.43312504886512	True
76	91	Alfa	2020-07-23	Alfa-23072020-005	6	1	IT	fc6	BigGAN_class	CMAES	CMAES	20	-5.304731236686183	4.037308016651024e-07	-3.399091996347924	0.0009626957781736	-0.8762261789289342	0.3823270437432543	-0.2940878532195178	0.7692825992804876	3.8644564293348	0.0001621975260387	2.898814194562388	0.0046226177967043	-5.146243905233539	9.738217534152366e-07	-3.903354665414295	0.0001525982964438	55.81064225594203	17.803793267206835	2.8508885466052707	71.57776662165324	13.536595600993056	2.763146006403032	39.27791802167893	12.853364597948392	2.058185543253142	51.55316119511923	15.297386839402495	3.122566012875233	54.00280251333448	14.685381270052	2.72700684120125	67.26814221721224	17.196231959400954	3.193260109071987	True
77	92	Alfa	2020-07-27	Alfa-27072020-002	28	1	IT	fc6	BigGAN_class	CMAES	CMAES	37	-2.732339052399783	0.0070545911316684	5.691925588181363	1.1907058150422509e-07	0.0	1.0	5.01016467150786	2.26377575841226e-06	2.732339052399783	0.0070545911316684	-0.9149986857181424	0.3624382355854676	-9.88054388135019	1.8610627504303812e-17	-6.253139487549314	6.654434956748307e-09	163.44736584006415	34.3369141898379	6.376204892438359	221.4541187896729	42.34847685390013	8.6443466396766	142.66252437321344	28.029199564783784	4.488263978943179	205.1079734212239	42.423221641142646	8.659603855483022	163.44736584006415	34.3369141898379	6.376204892438359	158.335962208218	32.651192058084575	6.063174151109886	True
78	93	Alfa	2020-07-27	Alfa-27072020-003	2	1	IT	fc6	BigGAN_class	CMAES	CMAES	32	-4.814734051034844	3.604993112924485e-06	-0.99922050880537	0.3200295775724471	0.0	1.0	0.7396767501570587	0.4611786986555739	4.814734051034844	3.604993112924485e-06	1.6923724817081145	0.0937521254900885	-7.786880696233624	2.035548129504632e-12	-5.347532705303098	4.425451463475832e-07	90.2982247168223	24.965957185324353	4.636061862442604	118.8599907623291	31.212874412507432	6.371301309684705	71.41049188756942	21.01184882901073	3.36458856102107	98.88434024327596	28.41912979740321	5.801030578130246	90.2982247168223	24.965957185324353	4.636061862442604	112.1055531440311	34.556459180457416	6.4169733737165275	True
79	94	Alfa	2020-07-28	Alfa-28072020-002	27	1	IT	fc6	BigGAN_class	CMAES	CMAES	34	5.166053175809736	7.605443771251213e-07	4.50454080401987	1.7749453854552037e-05	5.521996377088713	1.466261212373495e-07	3.745344841590191	0.0002971735862772	0.2379824055911893	0.8122030833355472	-0.6424499145055415	0.5220966859609253	0.905606338562632	0.3668591253348148	1.8488669373168607	0.0667843214060107	38.61746741596858	17.47287177331049	2.797898698733228	34.51713883717855	17.42472146262549	3.55680637446292	36.79274357287089	17.84015147221359	2.85671051884867	32.14319523069593	17.607713234242787	3.671462007923136	25.28343323029412	14.558358389139748	2.703419284374026	17.36037236552768	14.035533239349908	2.6063330913763334	True
80	95	Alfa	2020-07-28	Alfa-28072020-004	9	1	IT	fc6	BigGAN_class	CMAES	CMAES	22	1.5331435245651883	0.1274971965587082	5.019191597499113	2.3529085514150806e-06	-0.1888669554498726	0.8504558374648519	4.990101647890836	2.461373181978752e-06	-1.7899491852259726	0.0754793783891613	-0.3999423680688	0.6901260443766044	-7.46327088566397	1.81443980908357e-11	-9.8971889676209	1.6936968444538153e-17	104.86213927090168	30.487000549672125	5.475626941614314	140.46774048105874	34.53895442475493	7.0502345491577385	104.86213927090168	30.487000549672125	5.475626941614314	136.9745038745278	35.11057910878114	8.27564285973529	90.37145108668008	23.34448072368588	4.3349612425525175	104.03623359595404	26.00833218702509	4.8296260408907274	True
81	96	Alfa	2020-07-29	Alfa-29072020-003	32	1	IT	fc6	BigGAN_class	CMAES	CMAES	41	8.182239582969142	1.1741576841584821e-13	4.236208757335517	4.958601215087021e-05	9.561076789731054	3.6546861549121426e-17	5.655415097611335	1.4006394779090465e-07	1.7372100936876906	0.0842988273731589	2.030242645380333	0.0450415787866744	4.258523679360985	3.951160497636081e-05	2.578461662370002	0.0110553815585848	48.020346056461335	24.494965924760475	3.9223336710504135	40.64509356155395	32.729459815317334	6.6808730087045	41.903282531420395	24.54191502909481	3.929851544450272	20.333439202372237	18.22618674962551	3.720404791104863	21.098422870635986	13.212862813182207	2.453567028380863	13.578351844151817	10.600140571953558	1.968396688233204	True
82	98	Alfa	2020-07-30	Alfa-30072020-005	7	1	IT	fc6	BigGAN_class	CMAES	CMAES	25	12.010992362009285	1.1411777786691604e-23	1.8127163169157816	0.072732907386992	11.564918629393553	1.7669056719019024e-22	4.180693656356775	6.036009738288382e-05	-0.5069799952116343	0.6128756861101774	2.1237315246702115	0.0362103379129674	4.819068200455764	4.011905956447482e-06	2.161184824181853	0.032542470052948	117.11693639357888	27.010386476896155	4.325123320107273	105.36369082209268	26.444336990156124	5.397927684340767	106.44647458108264	30.442289638505795	4.874667637413666	83.14713613586426	25.93143157429619	5.29323130474353	65.59823680734122	20.44184914485878	3.7321539645856143	78.50173210124174	17.858721380173098	3.2075210472980116	True
83	99	Alfa	2020-08-04	Alfa-04082020-002	22	1	IT	fc6	BigGAN_class	CMAES	CMAES	30	6.253476420600355	4.024711360859964e-09	2.555069773520027	0.0120638810831112	5.14254146019036	8.40076280257093e-07	2.0531566139123014	0.0425672202710972	-1.2792966896227325	0.2026681325870215	-0.5674577766681713	0.5717008666938506	1.593236512846805	0.1135735994513422	1.0602777257545382	0.2910148542844202	46.5513008961533	15.486647309105203	4.897307881649014	38.03664671859741	15.225395965503171	3.107870937276034	46.5513008961533	15.486647309105203	4.897307881649014	34.25665453770956	14.994267434888345	3.0606920235255695	24.07910174872286	10.874913094332795	1.9854784042247935	29.348687461319795	13.172294019714482	2.4049208562293405	True
84	100	Alfa	2020-08-04	Alfa-04082020-004	14	1	IT	fc6	BigGAN_class	CMAES	CMAES	18	1.0507131331832165	0.295102978576173	4.580697127769228	1.3026934855421098e-05	0.5692796599912523	0.5700293413200334	5.406862301695548	4.174251345537089e-07	-0.5078843391411888	0.612242741437341	0.9228346421916772	0.3583598747252773	-9.746383727794877	3.974844479869589e-17	-11.411418528725584	3.0686877001090658e-21	87.75237700208028	20.119578093768823	3.2217108954924756	137.7700691566467	29.355467316695535	5.992159673904378	81.56719001468022	26.444544173020965	4.234516036642922	121.06042023442586	22.87806901794269	4.669966282844686	83.1874027396308	21.257739531525964	3.9474631311863977	100.35297098922727	25.3104282535468	4.70002853394838	True
85	101	Alfa	2020-08-06	Alfa-06082020-002	6	1	IT	fc6	BigGAN_class	CMAES	CMAES	29	-0.2573421842431326	0.7972626770886361	1.4856787311188406	0.1403604547255472	0.7410351507883416	0.4598154103226599	3.1748000920607917	0.0019680531579737	1.008682947957789	0.3146689511391908	1.9297296673239457	0.0565321897923962	-7.6278862097545	4.764517695151984e-12	-8.124487972483474	3.28415955716418e-13	60.00938274272282	17.89935653446748	2.8661909161633	87.19722500534058	20.7361225672322	4.232743294460839	57.09184438122645	19.6744257683147	5.9320625671999645	78.84526231333415	16.784419050446253	3.4261051918868892	56.65164290297265	17.81150539099272	3.1005851075062876	72.08676671802996	22.03356705200448	3.957345465102461	True
86	102	Alfa	2020-08-06	Alfa-06082020-005	15	1	IT	fc6	BigGAN_class	CMAES	CMAES	22	5.303082108334563	4.006831206798881e-07	2.1420623357729647	0.03447815987152	3.342746448120173	0.0010474848333212	5.072501386331153	1.68078868548459e-06	-1.7135509903795427	0.0885724701099889	2.47630108122795	0.0149890960172057	-0.6720263394615729	0.5027781227222121	-5.082766355221303	1.2873007625605234e-06	82.10977569293975	24.565245001434317	3.933587329849322	98.91054730453492	20.86816332484324	4.259696001243968	77.34214539321263	21.836032518217134	3.496563573569958	87.44682151769003	31.781923953703934	6.487458060876065	60.94368480662504	23.160665637188256	4.159778346908343	66.80146072195035	25.029378134895733	4.424610752016768	True
87	103	Alfa	2020-08-10	Alfa-10082020-002	6	1	IT	fc6	BigGAN_class	CMAES	CMAES	26	-5.929051174540871	2.038082639004006e-08	-2.202364261644351	0.0298055455405477	0.0	1.0	1.9953470464356065	0.0485708568056145	5.929051174540871	2.038082639004006e-08	4.60531593610225	1.23843759790428e-05	-5.828908208124967	4.27953470657341e-08	-5.612718954715329	1.3224455530687088e-07	68.85422030048986	14.356888314574608	2.62119719515828	87.98841311950684	16.94323330073225	3.4585230149771684	54.357223878383635	16.280710032199327	2.607000040092039	71.18052340393068	14.132378196853349	2.884759619527075	68.85422030048986	14.356888314574608	2.62119719515828	76.57115888056128	18.21680867659887	3.220307236700249	True
88	104	Alfa	2020-08-10	Alfa-10082020-003	19	1	IT	fc6	BigGAN_class	CMAES	CMAES	24	0.471269492651174	0.6381422354568111	4.2907856533330495	4.029221542826181e-05	3.8218083140635137	0.0001945475608655	4.490901868337745	1.8568124881403425e-05	3.3432047850154185	0.0010341157687161	0.6247518015661636	0.5335858719948561	-9.15426860191052	1.1116225196904209e-15	-5.832576455779877	4.205862647580216e-08	90.30594330088296	32.549322198858476	5.212062871310147	126.73409251556396	33.5971471683025	6.857988947961156	83.92730905479854	21.417112686701312	6.457502443140793	116.22519886144003	25.345236163225895	5.173574667519925	71.50063049867417	23.98382264420066	4.453684056693276	97.80823099221124	23.421173315245586	4.349202699277871	True
89	105	Alfa	2020-08-10	Alfa-10082020-005	6	1	IT	fc6	BigGAN_class	CMAES	CMAES	24	-1.1031452238745922	0.2717075674926008	2.257398546161232	0.0260528474032728	1.735896230971573	0.084608606565338	2.338533420876821	0.0212537397456307	2.8053863539462105	0.0056574812354321	0.1453252047925775	0.8847525959455593	-8.77235043074548	9.337224966489664e-15	-5.438027246113686	2.630915386313422e-07	95.127110967954	26.88878883146596	4.30565211363749	119.43764978256226	20.95545450831065	4.277514239455536	87.34666433811186	27.376193627643076	8.254232950091868	115.86124945983886	25.39106265968011	5.182928961937616	88.77958352163725	25.50279478264611	4.4394667360822355	106.67002667049567	25.713183077469893	4.618224012698737	True
90	106	Alfa	2020-08-12	Alfa-12082020-003	29	1	IT	fc6	BigGAN_class	CMAES	CMAES	23	-0.2616122028361368	0.7939793170241708	19.194515720327647	5.826852401799636e-36	1.086283341436478	0.2790962404238722	19.189064718465723	5.962994577375945e-36	1.3367041833449134	0.1832408008796959	1.87741555433504	0.0634351945572963	-25.415876646391037	7.401040031203388e-52	-22.77542625492988	7.415689857931763e-47	48.99880164241791	19.6968058709316	3.1540131599694785	150.46778422470095	27.6120931852697	5.636294919507618	35.84712036546072	14.17049714789772	2.2690955467931144	130.11648408025104	22.879187771451825	4.670194647448463	39.78406646728516	17.117953007212375	3.0744751199405185	50.52200958046861	17.653307398078816	3.2230382255002	True
91	107	Alfa	2020-08-13	Alfa-13082020-002	29	1	IT	fc6	BigGAN_class	CMAES	CMAES	24	-2.105282495958204	0.0369220052549549	2.398366924683491	0.0182499954587898	0.0	1.0	4.686367270279728	8.458653705586188e-06	2.105282495958204	0.0369220052549549	2.688399810283922	0.0084377627255791	-7.1344722669010485	6.4071469469286e-11	-6.830787595928087	3.6245552319199156e-10	106.14779498707163	27.513978456322203	4.863830185971501	143.997235983785	30.00134214234356	6.123998320616604	96.141193522829	31.55222424380662	9.977689385481282	126.4045283470154	22.899025781914755	4.67424406437731	106.14779498707163	27.513978456322203	4.863830185971501	112.82427203578334	25.76154226003022	4.70339260398039	True
92	109	Alfa	2020-08-13	Alfa-13082020-004	56	1	V4	fc6	BigGAN_class	CMAES	CMAES	30	10.807791384670947	1.9616963825219524e-20	-0.0336905993586784	0.9731890777492388	8.104265124150398	1.831967408408541e-13	0.24603775267341	0.8061426368054917	-2.206493790831911	0.0287921493683971	0.3137090291445621	0.7544088058543774	9.030677804785078	2.217829285505168e-15	5.662793420665596	9.337647498793869e-08	158.35646469720206	29.415940478564185	4.710320241272814	122.62533978144327	34.25141959304682	6.991541747410913	157.04853753789266	27.202743702442383	4.355925127505059	103.53997664133703	30.77754759776537	6.282440595728943	98.55567723846436	24.146586463136114	4.483908539093483	115.49682577387492	39.88795161831545	7.407006664952969	True
93	110	Alfa	2020-08-13	Alfa-13082020-005	60	1	V4	fc6	BigGAN_class	CMAES	CMAES	31	5.417819593134768	2.390432314312885e-07	1.7257756655541678	0.0873865157560815	6.878208221415079	1.589006394270166e-10	2.296086249833707	0.0236962395647591	1.3075188852249349	0.1929359618892333	0.8971368519715056	0.3718445483035462	3.54058503774056	0.000557440748948	3.628121284949053	0.0004110967662299	231.83346587673825	45.02775751821584	7.210211681375033	207.62476057739255	36.776869042395425	7.507046957585649	212.05992539755505	41.99787464785323	6.725042131098211	189.93731633351643	33.15197383845968	6.767118322526938	166.2328720501794	37.585128935736826	6.9793832281497465	171.40803094016184	45.87997242439426	8.519696994901706	True
94	111	Alfa	2020-08-14	Alfa-14082020-002	51	1	V4	fc6	BigGAN_class	CMAES	CMAES	30	11.26700143766391	1.1904616799783757e-21	2.623821186346337	0.0100161066083227	12.471565767402492	7.480704502707354e-25	3.408288565104029	0.0009340278844913	2.079101513470107	0.039223873672942	0.5850131804601173	0.5598834235294418	2.060151709785274	0.0414103256911387	3.257395511781404	0.0014396904033763	123.4320986758338	27.925993298808248	8.420003788193291	101.22142786687216	27.758963476071216	5.666274692077444	123.4320986758338	27.925993298808248	8.420003788193291	97.61080669809976	30.563361549524313	6.238720051711132	47.65005551804436	21.23719318377392	3.9436477701922783	78.45664636188083	30.526885502237302	5.6687003268300975	True
95	112	Alfa	2020-08-14	Alfa-14082020-004	63	1	V4	fc6	BigGAN_class	CMAES	CMAES	20	13.469016165918063	1.1663733365024167e-27	4.800298390199362	5.273837150749517e-06	10.670963278365052	3.6746024913785465e-20	5.012616311536436	2.1883436810155395e-06	-2.0541505075624187	0.041608798343007	0.3284496304456655	0.7432724995759565	8.056649883776084	4.747247060333664e-13	5.397984049424874	3.156283750925858e-07	204.0570314114888	43.88861542126979	7.0278029604694074	141.8018021891276	37.62473964226549	7.6801178190514126	204.0570314114888	43.88861542126979	7.0278029604694074	133.22589913279216	38.668669199852495	7.893209047676208	101.3623212324971	35.302719299471065	6.240698052745299	89.35327012141545	45.469108245933846	8.16649291939907	True
96	113	Alfa	2020-08-19	Alfa-19082020-002	58	1	V4	fc6	BigGAN_class	CMAES	CMAES	27	4.146270836274875	5.615653716681078e-05	3.702922668816618	0.0003431261713279	6.591636775333625	6.84844132179262e-10	5.20321371237841	9.892295836052343e-07	2.530314451470888	0.012374490908204	1.7675258589648464	0.0802528108806407	2.2706776613210726	0.0248372454275041	2.494155809497069	0.0139001127604393	159.15949942366282	44.44521895519588	7.11693085675838	139.21038572718302	36.293451298130925	7.408369723747709	133.30299161609014	35.91733056025654	5.751375832220916	131.17610670903525	36.116423326377586	7.372234040331416	104.32852365879096	35.41695287397286	6.260891886537648	99.08970721972888	45.22539804409468	8.256990226966893	True
97	114	Alfa	2020-08-19	Alfa-19082020-003	55	1	V4	fc6	BigGAN_class	CMAES	CMAES	32	12.63815213496004	2.424235611389289e-25	3.0592337148294986	0.0028103740794219	13.698488585305808	3.6896446167892806e-28	4.155027868261105	6.607091501385372e-05	1.7498781144590732	0.0820807156544126	1.00544374755753	0.3171593504786129	10.539813545374248	4.404962305475459e-19	10.54929581703735	4.1735149226381504e-19	240.2905865166982	39.12285620230339	6.264670735256743	157.19891686096193	40.88767433335391	8.34616157381745	225.22746842638657	40.52301499102633	6.4888755771289155	139.7034667991638	46.538567897842974	9.499645392465409	114.7717674983445	46.35013926595325	8.462338939822846	113.0197121030634	46.835919129850545	8.279499004955516	True
98	115	Alfa	2020-08-19	Alfa-19082020-006	50	1	V4	fc6	BigGAN_class	CMAES	CMAES	15	5.223744972146382	6.485273687532061e-07	3.199579590636918	0.0018887813464749	5.013431934781156	1.5082141165620095e-06	4.22436279850273	5.185970052615041e-05	-0.1550145706987359	0.8770254037440715	0.399541643202854	0.6904733205939004	2.355062434626514	0.0203959858317986	2.0655350630762763	0.0408902810930378	18.230810595194495	12.109049593707162	1.938999755774568	16.23929042307536	12.926809536183832	2.6386739471495053	18.05425921028043	11.520722803801023	2.2593996302797996	12.795054867608206	11.577215618584004	3.210941887685167	8.929501362482707	9.886961002763512	1.8359625669514936	6.357449912389119	8.309134225355132	1.5429674899358372	True
99	116	Alfa	2020-08-25	Alfa-25082020-005	60	1	V4	fc6	BigGAN_class	CMAES	CMAES	24	7.89967828363193	5.67873207014704e-13	0.206043472090702	0.8371559314274429	8.114804046269953	1.6726708535563368e-13	1.4234618158897492	0.1575670104553516	0.0641513573966327	0.9489307995097264	1.2053416036796911	0.2309738570334756	7.32009226825251	2.428686638259407e-11	5.953853165407906	2.3611670364917964e-08	196.4132171479861	35.91702733626884	5.751327277523575	166.75421766637166	38.55119424686688	7.869229573311857	194.325729508241	32.909572778588526	5.269749131549531	151.0879393330892	33.806590757644535	6.900741441609907	139.3286173057556	41.62125210953653	7.598966217334213	147.00932566483817	36.406537736124854	6.538807205845882	True
100	117	Alfa	2020-08-25	Alfa-25082020-006	59	1	V4	fc6	BigGAN_class	CMAES	CMAES	24	9.440626343495756	7.496633296505317e-17	3.684444129000531	0.0003674192142093	10.601193131844305	6.895163852275278e-20	5.263637255396008	7.744970711975085e-07	1.813585867690841	0.0716390993698031	1.5383590152016715	0.127183508482157	5.14561248216753	9.76538755740356e-07	4.803898291864992	4.2781568431603e-06	91.44701906172432	28.910613222641743	4.629403120714563	67.2782256205241	26.34309854963706	5.3772624742051995	78.50685842498144	27.724230909773844	4.439429911248016	51.31793566970825	26.188005342098897	5.345604205785194	35.927039412180584	16.012802756120937	2.9735028229603055	33.26689746793111	18.522737188177352	3.4395859461232483	True
101	118	Alfa	2020-08-27	Alfa-27082020-002	7	1	IT	fc6	BigGAN_class	CMAES	CMAES	30	7.941052143046973	4.244729378903942e-13	1.7078479297209477	0.0906479965309798	8.695462582518916	5.415247101145118e-15	2.456527653082304	0.0156841507783911	0.7743497456131707	0.4398811865813141	0.8175552329465487	0.4155944446296493	1.3202568207457752	0.1891053058075692	1.0739071064620216	0.2848846343510259	107.09946943791708	28.21516546207549	4.518042354747206	102.44859385884604	31.508205235525494	6.431585461493912	99.72732220617932	29.70417184572847	4.756474197965548	88.61848730189006	27.357535631382643	5.584333576408092	57.731131729357166	23.956947312685617	4.235029975332209	81.72809965605377	26.338796193908387	4.80878427097828	True
102	119	Alfa	2020-08-27	Alfa-27082020-004	52	1	V4	fc6	BigGAN_class	CMAES	CMAES	13	7.680802525390198	3.3656225627038364e-12	1.5977981960476002	0.1133405301048855	7.108085819540896	4.543093549942061e-11	2.5435205243906047	0.0124030906086245	-1.4294312451542477	0.1551239697868063	0.7210510072862529	0.4727894010854819	5.621584250652879	1.749679962768754e-07	4.440425242089302	1.919046788308761e-05	175.6029184562441	40.7248895403844	9.106362138846968	137.850733203125	33.592565144435476	6.857053646255868	175.6029184562441	40.7248895403844	9.106362138846968	126.52612908384532	35.25941607847927	9.423475330241272	112.85023153448616	29.76515398078788	5.434348754297404	123.77031137055044	32.252726496086865	5.614479026619029	False
103	120	Alfa	2020-09-01	Alfa-01092020-002	3	1	IT	fc6	BigGAN_class	CMAES	CMAES	25	-2.747896198364022	0.0067441131086371	-1.0860627126810227	0.2799864979765638	0.5141042079665479	0.6079459061824632	0.8184657389526049	0.4149808486217516	3.776608052583	0.0002246874828231	2.31062166336121	0.0229501071311822	-5.942381915406037	2.494350721892512e-08	-4.61407105999103	9.457163000651487e-06	68.42705185127258	19.1098395276529	3.0600233230745375	90.4800639096578	22.28046573316628	4.547981023151907	59.227977346181866	19.57589802412489	5.054475135632691	75.6025639831543	22.43686358920076	4.579905601831053	67.35084259329902	29.70554265399897	5.516180788867178	85.7671600672404	33.09469119997194	6.145529874243892	True
104	121	Alfa	2020-09-01	Alfa-01092020-003	52	1	V4	fc6	BigGAN_class	CMAES	CMAES	26	5.923934381865089	3.1782832406004524e-08	5.015946993556241	2.63495691609406e-06	7.128965928354145	4.1418371426194485e-11	4.737516832142091	6.946967337600773e-06	0.7157151230394548	0.4754708672345474	-0.3287472962080486	0.7431552765316625	2.4473025743485395	0.0164516689816036	3.7107253584247606	0.0003069533987374	178.5643208082517	41.256942692063944	6.606398064922481	157.04261652575602	23.7963408139304	7.1748667148388705	173.25158550834652	25.66691925197272	8.555639750657575	157.04261652575602	23.7963408139304	7.1748667148388705	125.65662866952684	40.81399000064268	7.578967675524156	93.57913768365648	40.11703203204672	7.449545829850539	True
105	122	Alfa	2020-09-02	Alfa-02092020-002	50	1	V4	fc6	BigGAN_class	CMAES	CMAES	26	8.740278891361765	4.6705376661104834e-15	-0.644172045583908	0.5208958102541021	9.875371375335082	5.5568604868850466e-18	0.0723091370045616	0.9424961198878404	2.5526720552207407	0.0116377057687274	0.7490132964910728	0.4556432578870681	8.483228119423467	4.613274030527897e-14	8.812746382927143	7.461943646067184e-15	44.717277293927744	24.4915091261765	7.744895217351792	13.617744243367513	11.103997459273756	2.266593990031794	44.717277293927744	24.4915091261765	7.744895217351792	11.322526666005452	12.07002352900545	2.463783235787539	10.46145831489563	10.568087021767871	1.962444493391698	13.255572467803953	11.256897373254956	2.090353364550946	True
106	123	Alfa	2020-09-02	Alfa-02092020-003	64	1	V4	fc6	BigGAN_class	CMAES	CMAES	26	11.797907513846328	4.624846437067466e-23	2.51792474969077	0.0133446709596843	14.919742957672202	2.662797566706421e-31	3.5537001613814208	0.0005749339115973	3.8492944857415137	0.0001716487593216	1.017221889370918	0.3115526340830671	4.82857291677387	3.85334927618759e-06	7.200128184375929	4.551212634996321e-11	320.6427965445745	44.872846972338586	10.033873617409473	252.26548354822793	44.04116400133887	8.989864956792609	320.6427965445745	44.872846972338586	10.033873617409473	235.12486215311685	47.983423058821835	9.79457521718416	171.59840672026738	46.0987345477724	8.56032010138274	214.71956267929076	47.66543482950011	8.851249040020248	True
107	124	Alfa	2020-09-02	Alfa-02092020-005	49	1	V4	fc6	BigGAN_class	CMAES	CMAES	25	6.603666177467255	6.743052354872554e-10	0.809790120908358	0.4199276909322679	6.708611798337038	3.893928300129507e-10	1.759885800441323	0.0813960179581766	0.3816173284104035	0.7032579527766225	1.107780929595004	0.2706679396859683	7.159176603590325	5.634263493033932e-11	5.416067227508967	2.907436412868481e-07	115.40887520567576	26.25521568163908	4.2041992148552385	86.76479161249797	24.6397755889367	5.029573130798316	104.21633354591604	29.838475755144668	9.43575452939698	76.75484220352173	21.92795951783378	4.476025993258218	67.65792924817403	24.89610388664046	4.623090430520716	65.96318645477295	26.96511859514971	5.007296816510635	True
108	125	Alfa	2020-09-04	Alfa-04092020-003	25	1	IT	fc6	BigGAN_class	CMAES	CMAES	25	-0.3405003798181137	0.7339561367687736	-2.488417854914071	0.0144029905255239	0.2156511141622702	0.8295526682317601	-0.1948716484342606	0.8458699972217101	0.5312191982036668	0.5960128801843354	2.159948697337017	0.0332156794039314	0.0249724995128468	0.980115789053233	-1.5381060263372437	0.1264910840387123	56.36677470254898	11.762705491489704	1.8835403141052065	60.221716450754805	12.282758644215953	2.5072076093406994	52.973598882993066	16.2921367332652	2.6088297766377995	51.9570441482544	9.036462523797814	1.8445601885906115	51.03782523870469	14.005723160341828	2.51550213831659	58.05419535696507	7.8132136270740045	1.40329459329034	False
109	126	Alfa	2020-09-08	Alfa-08092020-002	57	1	V4	fc6	BigGAN_class	CMAES	CMAES	25	8.683951743068988	6.013660743708729e-15	-0.6699830540570033	0.5043534965758754	8.527075816219535	1.5022710824702352e-14	2.468347417779576	0.015203895260419	-0.0322285034092207	0.974330501877352	3.398945474385287	0.0009794564044793	8.965428067168713	3.1913366014613413e-15	5.438626754079553	2.623738651672154e-07	222.980440261364	33.01021259247188	5.285864399145961	188.9887879582723	30.478550125418273	6.221407992259584	216.69218579805815	47.16141285022829	13.614327202221189	160.00488903884886	33.59263254847739	6.857067405048308	149.5283702389399	45.54596647807384	8.180297065395816	164.7727919355003	40.460138286447105	7.386976806421833	True
110	127	Alfa	2020-09-08	Alfa-08092020-003	21	1	IT	fc6	BigGAN_class	CMAES	CMAES	20	-1.8669616446466235	0.0640920486699227	-1.1108480311122022	0.2695927028976753	0.0	1.0	0.0	1.0	1.8669616446466235	0.0640920486699227	1.1108480311122022	0.2695927028976753	-1.5355989487730566	0.1278591195320089	-1.1932665001084914	0.2350070264328373	96.0293860010947	32.62626830012567	5.956714371731521	105.26596510648729	26.897867143256335	4.830999552140619	85.52372002690635	23.178879620072955	4.731368989881229	93.27457760047912	25.64587711240761	8.54862570413587	96.0293860010947	32.62626830012567	5.956714371731521	105.26596510648729	26.897867143256335	4.830999552140619	True
111	128	Alfa	2020-09-08	Alfa-08092020-005	62	1	V4	fc6	BigGAN_class	CMAES	CMAES	20	7.3397526765572	1.3153761340998672e-11	4.944757003440579	2.9718433232038747e-06	8.131091227196874	1.5722682381075236e-13	3.785260465085573	0.0002582720767061	0.3931918991834365	0.6947077767249492	-0.8906350172059242	0.3753063371583953	3.303679853091049	0.0012376384250163	4.6717636309027215	7.447108296441519e-06	303.6609390279452	38.36392733765461	6.143144857291144	276.4093515864054	37.81315713681215	7.718578379072492	287.25170239893595	42.2349097892461	6.7629981306763804	260.7844014750163	27.53036761254241	5.619612756831071	215.2185159924825	56.37068050894277	10.467772580378677	226.95968530442985	48.78332363037645	9.05883577894332	True
112	129	Alfa	2020-09-11	Alfa-11092020-002	32	1	IT	fc6	BigGAN_class	CMAES	CMAES	27	5.4469565493772345	2.0861997630340973e-07	1.990346072184921	0.0492025107495353	4.62370342671304	8.150574506106177e-06	2.171316479121808	0.0322029924413354	-0.251988350144902	0.8013775515642784	0.2436723064923105	0.8079939904530963	5.824620640796841	4.367250275870688e-08	4.526112717445903	1.356385345864798e-05	52.39470621315638	22.361969698774264	3.580780923310023	33.635991986592614	25.21935991820542	5.147880286600115	43.36776686811447	17.415361354525164	2.788689661548576	22.32935436045329	16.73336113297693	3.415683038126141	28.271889803992376	23.531165496475833	4.369627734568254	21.688881838056773	13.553559852328243	2.5168328802810063	True
113	130	Alfa	2020-09-11	Alfa-11092020-005	30	1	IT	fc6	BigGAN_class	CMAES	CMAES	24	-0.6884818861737798	0.492322117515392	0.678470686538656	0.4990561878916116	-0.1170854079148617	0.906951112151242	3.2721501667780872	0.0014449622656719	0.5781904489494832	0.5640263067586172	2.3772430030872536	0.0195131664632234	-7.353139428365163	3.6636976182712476e-11	-8.758338555563709	1.0091762811610972e-14	57.56761393467586	21.6738010094983	3.470585741589796	91.5181231165568	24.345459455551456	4.969496101643085	54.05282323610215	15.170985451290496	2.919657511391488	77.65968445560388	22.606424538611904	5.328385363211481	51.0280127237108	22.67505856535452	4.210652668477965	80.12466856479645	20.29772683307754	3.6455793583118647	True
114	131	Alfa	2020-09-16	Alfa-16092020-002	10	1	IT	fc6	BigGAN_class	CMAES	CMAES	26	-0.0929946235025844	0.926054374355146	0.4604831086118625	0.646280192007551	2.5274402370153224	0.0125396728910912	2.5030402783510226	0.013884684892577	2.5584634119248366	0.0116002396051926	1.9632826429267705	0.0528829784722583	-4.548683009515056	1.609633389770948e-05	-4.595810774956206	1.0196115025767764e-05	98.7135886443456	26.318646753195814	4.214356315237497	116.2701037963867	22.38676831342782	4.569679946483742	82.44860812940094	21.09274215080178	4.971607002883753	113.8768253850937	16.45610753741617	4.96170311012262	75.73094676971435	23.0006398612497	4.271111597323342	98.31218145052594	22.538957362643178	4.185379309614177	True
115	132	Alfa	2020-09-16	Alfa-16092020-004	15	1	IT	fc6	BigGAN_class	CMAES	CMAES	23	-0.9262625243222756	0.3558175250877967	0.2662521794463381	0.7905772609139319	1.4388892375940765	0.1522934003092591	1.1972205970852727	0.23396871219841	2.6011821759637197	0.0101725878632696	0.9989510461491882	0.3202786056635397	-6.52466463317882	1.441509771866413e-09	-4.497883612425718	1.5213774615558322e-05	25.5250957625707	11.978127530138424	1.918035447442954	40.45334661916097	20.186177762173177	4.120486281203425	15.091668943564098	9.829779019106924	1.5740243666415716	30.52337039896647	11.98681608417412	2.4467985872344107	24.560421400705977	14.650885913010503	2.7206012142098905	32.854135934617794	15.436193221893074	2.86642912050575	True
116	133	Alfa	2020-09-18	Alfa-18092020-002	6	1	IT	fc6	BigGAN_class	CMAES	CMAES	21	-3.952498377910813	0.0001190923779984	-7.139381811564251	1.2227158310291378e-10	0.9367552500302908	0.350400319350575	0.0	1.0	4.825663676334438	3.263535944468344e-06	7.139381811564251	1.2227158310291378e-10	-4.353233409912277	2.719573720746147e-05	-8.076174689075287	3.184241286271568e-13	64.53970232725143	13.139678563158515	2.104032469910853	80.11127354496656	11.489055381976785	2.030997242505896	51.930589157422375	13.740452899114002	2.2002333551808824	61.13275441792806	11.8101205039054	2.410730752945798	61.44257059917654	11.94371939067151	2.1806148435942143	80.11127354496656	11.489055381976785	2.030997242505896	True
117	134	Alfa	2020-09-18	Alfa-18092020-003	6	1	IT	fc6	BigGAN_class	CMAES	CMAES	33	10.421038021730132	1.016718881147399e-18	11.039442371929908	1.3322893541026981e-18	11.55212490339456	1.7559829691091192e-22	13.983524996276897	1.0095740756895767e-25	-0.2682707064973298	0.7889034979765828	0.3537797896487667	0.7243697744194314	-9.05287603998612	2.2461870339835277e-14	-13.291032121365934	7.268817905170582e-26	67.92269981106122	13.10290674985886	3.383155975274141	93.18409057769776	12.132104844205058	2.476455531187533	67.92269981106122	13.10290674985886	3.383155975274141	92.38170923819908	12.196039624365588	3.5206933800874074	38.11375741759936	12.35732383926761	2.219440880394324	58.4557684079806	11.580236766282594	2.0798719219497483	True
118	135	Alfa	2020-09-18	Alfa-18092020-004	6	1	IT	fc6	BigGAN_class	CMAES Hessian	CMAES Hessian	33	4.059201119820217	8.888678964327869e-05	4.065789565000992	9.379890962744346e-05	8.004642246870407	9.371279649186782e-13	5.2814120951412855	7.176371826239778e-07	3.647202757696316	0.000395893503454	1.005459017199903	0.3171520384843971	-7.16563253063304	1.0014040804436847e-10	-4.541382101749986	1.4604221522996218e-05	80.89256135696019	10.04301743944422	2.8991694110696136	88.36726411539713	8.910833494368317	1.818916270341998	80.89256135696019	10.04301743944422	2.8991694110696136	86.81298989410399	10.508081397516731	2.144953133295663	52.83377809482151	9.710220080623303	1.803142601644944	75.59663174968296	12.633886745920355	2.3460538717742536	True
119	136	Alfa	2020-09-22	Alfa-22092020-002	11	1	IT	fc6	BigGAN_class	CMAES	CMAES	21	-1.7990486452545085	0.0740213711686937	-3.688472293033121	0.0003578584808364	1.0421511983670837	0.299018330224366	0.0	1.0	2.904108222552724	0.0042107865453495	3.688472293033121	0.0003578584808364	-1.7662214504194251	0.0797426426538646	-2.938130410195994	0.003879986075934	132.9007142635981	27.01737903330928	4.326243025256084	146.30262013599128	28.16888274592987	4.979602002023937	117.33661980772015	26.505874356558937	4.244336725705384	119.56510978597004	26.360179765038783	5.380749162698599	117.6147650019328	27.065066586150166	4.861029458580274	146.30262013599128	28.16888274592987	4.979602002023937	True
120	137	Alfa	2020-09-22	Alfa-22092020-003	20	1	IT	fc6	BigGAN_class	CMAES	CMAES	24	-2.1427016855594525	0.0337505166044412	1.052134014462902	0.295130659837819	3.387546777960724	0.0009007941993906	3.822604489836276	0.0002231516841037	4.785628413266755	3.885855925717875e-06	3.177556030921569	0.0019871174818542	-7.853020643249278	1.4266028798369633e-12	-3.139936891012328	0.0020987078422773	165.3942951019605	64.7422805430838	10.367061856495022	205.07384995142615	105.62085100678291	21.559765930428757	96.49866610066096	22.078932304653385	3.535458667931644	126.34003553136188	24.271244607640284	4.9543470592497005	106.87693620185055	30.64443758386736	5.503903467691149	130.46182225025063	26.975161708052124	4.768579941841837	False
121	138	Alfa	2020-09-22	Alfa-22092020-004	18	1	IT	fc6	BigGAN_class	CMAES	CMAES	26	-0.4923778775557419	0.6232461531686015	1.2509823759630931	0.2140130068896609	0.4744523329249999	0.6358766710170367	0.0050240382458237	0.9960011321037828	0.9466458593345812	0.3453834009196561	-1.2586326606615386	0.2114181712508132	-3.4426491625369224	0.0008206165607161	-1.3684649487599332	0.1735637241240635	88.018950070858	27.019657135731304	4.326607813591102	104.52743011250216	31.98318487164508	7.995796217911271	79.5277644082478	20.27246163628236	3.901437060947994	104.52743011250216	31.98318487164508	7.995796217911271	72.75238283538819	21.379171038671984	3.970012395971227	83.54583097182378	21.843193389492537	4.0561791833285605	True
122	139	Alfa	2020-09-22	Alfa-22092020-005	61	1	V4	fc6	BigGAN_class	CMAES	CMAES	20	5.643940758367874	8.216131213353609e-08	-0.1741346639825595	0.8621014312621522	5.951828786209989	1.8422867107771108e-08	0.0	1.0	0.5493362193499506	0.5835503023365098	0.1741346639825595	0.8621014312621522	4.476719972594188	1.657602666246865e-05	4.365864677108512	2.523481994019549e-05	205.39698282909393	41.4612554690935	6.639114292707014	183.70389852926468	46.14042127525248	8.568061132339647	203.1349944517347	25.948274289561397	7.823699070518271	177.00671266504924	33.833197639251374	6.9061725485751895	156.13505047734583	42.74606282742103	7.937744592475454	183.70389852926468	46.14042127525248	8.568061132339647	True
123	140	Alfa	2020-09-22	Alfa-22092020-006	54	1	V4	fc6	BigGAN_class	CMAES	CMAES	22	9.671095063582412	1.8928392138544386e-17	2.2223617042043298	0.0284454496088079	8.75304137798966	4.335159412681337e-15	1.6717638546214957	0.0976063244229615	-1.066823005294911	0.2876791612906393	-0.5675990094553894	0.5716053170075748	6.153182293361402	9.02205214285127e-09	5.898201022442027	3.0797630429595963e-08	218.12164558267597	37.88799920018372	6.0669353632940375	173.64458979695638	32.61066556041203	6.656624232963493	218.12164558267597	37.88799920018372	6.0669353632940375	173.64458979695638	32.61066556041203	6.656624232963493	128.1626613328722	35.68823472350555	6.6271388159233675	155.58105846087133	49.174945975543416	9.13155822276679	True
124	141	Alfa	2020-09-24	Alfa-24092020-002	24	1	IT	fc6	BigGAN_class	CMAES	CMAES	20	-0.079542313678414	0.9367217394352754	-3.4719617932256672	0.000789028439483	0.5744037047144601	0.5665666773192435	-0.7044370922035882	0.4827503343886471	0.6712188187250946	0.5031715444675804	3.031282963034597	0.0032075689092817	0.4370414553899648	0.6630142854705823	-2.619773155533572	0.0098623840616248	70.49926145267486	19.809142980650016	3.1720014939524876	81.77172044118245	19.367751181787185	3.95342565504704	69.42047048383289	22.415515585330287	4.673958098062372	70.79724600383213	15.469734648658196	4.290532422581463	63.08541748513117	22.468592332568768	4.172312851558672	81.0948090103997	28.29404320139488	5.254071920679136	True
125	142	Alfa	2020-09-24	Alfa-24092020-003	4	1	IT	fc6	BigGAN_class	CMAES	CMAES	23	0.4333770516485213	0.6653634480157273	-1.1311264235958645	0.2605787915555895	1.0370725425540397	0.3013709749835705	2.199734319068176	0.0300180659587041	0.550365620543591	0.5828458790179321	3.148727783230771	0.0021737091858577	-1.5293932467415692	0.1286345594805757	-4.789108181990505	4.554190485255247e-06	59.34683910767237	19.2603666077638	3.0841269465103656	75.43935622736613	13.00154016497439	2.653928272874023	53.583598151736794	25.475941206602418	7.681285287586749	55.79205521723429	17.807564447883642	3.634953871586781	56.21595441361268	21.62586020917255	3.884119154457249	64.98932824055353	18.02947711139628	3.2381896819771536	True
126	143	Alfa	2020-09-24	Alfa-24092020-004	14	1	IT	fc6	BigGAN_class	CMAES	CMAES	22	-2.0451031970421205	0.0425924919633077	-1.5474013642999205	0.1247753259110304	0.4583136254045191	0.6473904345767344	0.6998752330735613	0.4855529519969424	2.527252398582762	0.0124785821577755	2.3292605917244185	0.0218983411645358	-3.4318864489365355	0.0008076896208165	-4.501581939181784	1.4987080661312194e-05	79.41751920255025	19.371145076814997	3.1018656982408883	102.84959160105387	18.66999902146317	3.8109975917371672	70.91336525694528	18.699498737536963	2.9943162099223515	85.98163818715413	23.367432862380884	4.769857259298044	75.31964709162713	17.85939010500801	3.207641153823958	91.6298423230648	27.098223908319493	4.866984689442894	True
127	144	Alfa	2020-10-21	Alfa-21102020-002	6	1	IT	fc6	BigGAN_class	CMAES Hessian	CMAES	31	1.9476758717571112	0.0540986520761843	0.5852196488390604	0.559773131161134	5.3949184443149525	3.5404225485848265e-07	4.123450859335526	7.437481176709391e-05	3.216854307610016	0.0017235075422526	3.722128645755328	0.0003477101516801	-2.5406278317890347	0.0128824481543504	-3.830584325489737	0.0002149469968	55.336015734354646	9.884935196879166	1.8355863842427191	64.58347555414835	13.5996523035641	2.7760174019164907	48.44730731290929	11.420192872334882	2.8550482180837204	54.344361498938675	14.174261553435205	3.7882307459626223	38.6527541876352	13.215170604531854	2.41274901379376	50.93127329835988	16.60426093008147	2.935246375062865	True
128	145	Alfa	2020-10-21	Alfa-21102020-004	7	1	IT	fc6	BigGAN_class	CMAES Hessian	CMAES	31	1.1405555337580702	0.2563074195016065	2.842131462940419	0.0054035058307439	3.643521663545053	0.0003973188038083	4.04095987436353	0.0001027867514648	2.6035978940817626	0.0104095852727437	0.9223077463736844	0.3586331843568132	-3.48599828704109	0.0007099184369571	-1.6563631873653226	0.1005509270951581	182.9242366089291	36.82431195810572	6.838103062197697	195.9832411231995	36.21887586622076	7.3931470774537456	157.0547383518219	39.67597754022685	7.36764406683754	183.59887308680217	43.39820187157869	8.85862086163881	141.65045958644214	38.99758566937389	6.893864319179402	160.38593343035382	33.16498762660604	6.15858359296035	True
129	146	Alfa	2020-10-23	Alfa-23102020-002	16	1	IT	fc6	BigGAN_class	CMAES Hessian	CMAES	21	-1.852027069958269	0.0664796707430084	1.4295261417336271	0.1558216757649295	1.562023908364447	0.1209157880032224	1.0085109415660596	0.3155276768627684	3.237472455017865	0.0015658879589516	-0.5121094593005275	0.6097265749693359	-4.957348348913809	2.668056149691828e-06	-1.6147957694430968	0.1092727882903628	104.28242332776388	25.382468611813753	4.713406092639159	114.37032886708576	18.533868380088908	3.783210040926771	91.42724948332048	26.26201240184965	4.8767332741714	113.76250837961834	29.140744198463295	5.948329500933688	90.48287719170251	21.21738863626908	3.810755494236569	109.60398688038192	25.588660404029465	4.595859080326287	True
130	147	Alfa	2020-10-27	Alfa-27102020-003	26	1	IT	fc6	BigGAN_class	CMAES	CMAES	21	-1.1818601715865178	0.2391566495031412	-0.2318793480230687	0.8170917907324444	0.8299423849776763	0.4079080648443161	1.476187362186415	0.1429443340145348	1.99388133622192	0.0478857708317547	1.6451311300713165	0.1031466813589975	0.1552090397960048	0.8769010104809294	0.2190716068491265	0.8269432070046121	4.468898113727569	5.616756539093492	0.8994008549776915	3.9959036483764647	4.212052279815406	0.8597815712895281	2.149155429522197	3.4347452691826175	0.5499994187449695	2.4249380170186363	3.235828873040074	0.6605108028261093	1.9979518241882324	3.5030164452173063	0.6504938234344017	1.9979518241882324	3.0519218230725587	0.5667276550253835	True
131	148	Alfa	2020-10-27	Alfa-27102020-004	9	1	IT	fc6	BigGAN_class	CMAES	CMAES	29	2.850212874924708	0.0049928094742033	0.0851664003121647	0.9322944271477804	3.4433437386863064	0.0007474448089307	1.2441636007300207	0.2162632352803436	0.4065013462016436	0.6849243449159177	1.4035083897145662	0.1636260378553913	-5.441456049070673	2.5901263958079893e-07	-6.55406662060643	1.2440679571251138e-09	78.34894043318431	19.599450873206727	3.1384238839200957	105.28701198476156	27.16305380312047	5.544635139450931	75.0688182220459	22.783765957566825	3.648322379512369	92.87667573928832	18.45488368937644	3.7670873584486806	53.23945385085212	19.283204138328312	3.5808011136040014	99.62662061797248	24.565733724835063	4.561742231600656	True
132	149	Alfa	2020-10-29	Alfa-29102020-002	27	2	IT	fc6	BigGAN	CMAES	Concat CMAES CMAES	35	7.228178711392248	2.367047501640343e-11	1.0772660923452733	0.2837841733641347	8.707850294700101	5.4308262667078324e-15	1.7492276311011588	0.0831190445093583	1.1315804049166711	0.2595254265583487	0.4623805682511127	0.6448333857583006	2.7000820506344096	0.0078697802620132	3.69805102815814	0.0003211207778028	161.08699906396865	36.18879983586013	5.794845706138122	138.4467007156372	20.367800812335723	4.15755993107227	150.80910398292542	33.08744997272931	5.298232278251325	132.98906079762776	35.932725177100764	7.334736812629598	105.21987076543994	36.687915465621664	6.698266296121212	125.30354711569991	27.455443314661476	4.779379215440804	True
133	150	Alfa	2020-11-04	Alfa-04112020-002	28	1	IT	fc6	BigGAN_class	CMAES	CMAES	40	6.034395712654396	1.2243352381101053e-08	7.620466691652103	1.2840802317458844e-11	7.913634843581333	5.40006446415238e-13	10.428663654333482	8.237438905246741e-18	0.8497250155212741	0.3967637074505459	3.1328235581333623	0.0022835056110854	-0.7787986190483621	0.4375357469440796	-3.4815720065751985	0.0006824514119682	183.01922033067737	25.280437734220246	5.6528777274667235	200.1214187075297	38.25583759605079	7.8089401494254576	183.01922033067737	25.280437734220246	5.6528777274667235	176.19906999053953	31.94193735912001	6.520120660482272	138.8544926043616	29.64748152565605	5.505399108004598	139.913989818573	24.068853605591816	4.469473909824327	True
134	151	Alfa	2020-11-06	Alfa-06112020-002	1	3	IT	fc6	BigGAN_class	CMAES	CMAES	25	-2.646736463971435	0.0090067685199311	-0.5998350899947557	0.5499334796754585	0.0	1.0	2.076628985016891	0.040324739627252	2.646736463971435	0.0090067685199311	2.582685263173386	0.0112816489992527	-3.5069783571953024	0.0006257031741393	-4.564737056705525	1.2349359930637993e-05	120.38844695938958	26.50721904082471	4.922267003919133	144.07738111953734	30.207585079304543	6.166097483833888	110.41100936349235	25.108512607305553	4.020579768599593	127.90170328954062	31.33174389642799	6.395565441484151	120.38844695938958	26.50721904082471	4.922267003919133	134.93037299664817	29.056570441741556	5.395669674444528	True
135	152	Alfa	2020-11-06	Alfa-06112020-003	19	1	IT	fc6	BigGAN_class	CMAES	CMAES	31	-1.2168387911959435	0.2256024498357756	2.758852663023868	0.0068654831275391	0.6499756198740075	0.5167155751495262	2.8056106855535594	0.0060054502298346	1.9315365778360016	0.0552064599863275	0.2067605376333472	0.836625859755368	-13.379780155083376	4.4174184906975326e-26	-9.413582541550998	2.595253949149203e-16	120.11922872575124	36.346153817592686	5.820042508726837	177.72886657689415	30.4502071218479	6.215622500882476	102.5027062994639	27.29741190764018	4.371084172427423	163.6260425936381	27.674808308134665	5.649096590355545	110.70013639556036	40.1217545716534	7.450422783439855	149.3073740969764	32.334188751447904	6.004308114880744	True
136	153	Alfa	2020-11-11	Alfa-11112020-003	26	2	IT	fc6	BigGAN_class	CMAES	CMAES	26	-1.0223481048577563	0.3082843613899781	-3.217736993307339	0.0017276697831815	0.0	1.0	-0.4390805595111405	0.6615228996242066	1.0223481048577563	0.3082843613899781	2.8579332527378747	0.0052085770415794	-1.6950055998225677	0.092505780125621	-3.4001070759265524	0.0009197074223695	7.099772919336955	8.376228317362862	1.5554265500408946	11.391604655965171	7.319271283917959	1.4940399945503753	4.062898366292318	4.85680295883747	0.7777108911937286	5.494721668752034	5.343283723471142	1.0906932227852393	7.099772919336955	8.376228317362862	1.5554265500408946	10.30009520509508	7.212305787002928	1.339291562153817	True
137	155	Alfa	2020-11-25	Alfa-25112020-003	12	1	IT	fc6	BigGAN_class	CMAES	CMAES	23	17.974663381739642	4.8576898450829054e-39	5.48107854238194	3.020374173453413e-07	16.77826415511046	4.630620667092914e-36	5.230809700047105	8.913054736734055e-07	-0.923756624397076	0.357021633578681	-0.3967265738115946	0.6924317066927721	0.9743799740695676	0.3317057362106024	0.6288375289927299	0.5305760289666207	269.3052801326116	41.14177766006861	6.587956900966164	262.1514702629089	34.94957810506648	7.134052756913323	269.3052801326116	41.14177766006861	6.587956900966164	256.43532336883544	47.815035241234064	9.760203197851585	134.10505768627593	39.06022153543276	7.25330104729275	201.43649260160657	62.430566917153634	11.59306523626591	True
138	156	Alfa	2020-12-09	Alfa-09122020-004	20	1	IT	fc6	BigGAN	CMAES Hessian	CMAES	31	-0.102594532722658	0.9184902350491976	0.9424902639273534	0.3482359695532347	0.9149909470701504	0.362062378810123	2.8392353193594686	0.0053715873402519	1.061452386957822	0.2910411720110269	1.8296963307046257	0.0703669707661664	-1.767767166327174	0.0807748761764111	-3.3056233403469464	0.0012674326504	54.359362749523584	13.010113963780594	2.415917512226222	64.48349365257083	14.820241693113182	2.85215684365807	48.96311097092098	10.581197988427876	3.190351232734417	53.50443098364937	15.110150300977852	4.038357534922733	48.14925065718758	16.50696423357963	3.065266305631069	50.850083010143706	16.24654055563746	3.016906842686286	True
139	157	Alfa	2021-01-07	Alfa-07012021-002	58	1	V4	fc6	BigGAN	CMAES	CMAES	38	6.787762789494905	2.9176744176255256e-10	1.1684485088355692	0.2453232271446374	8.005006787349547	2.9488715756538993e-13	1.0707332777988527	0.2865710414259245	1.2564437816243934	0.2109346774191962	-0.1432271403132003	0.8863990079668669	3.8051324835682503	0.0002296319449567	5.332327430042146	4.00658921636743e-07	19.221822962919873	10.97072623191484	1.7567221374175637	11.654719004631044	8.672126544982788	1.6689515317307704	14.202777334425182	8.27884767650905	1.5373434190056483	11.469723427383988	7.297364714133624	1.76987091206048	7.0296290447736025	6.256006391588795	1.1059161356597051	7.041871254623576	7.693360859222532	1.404609095207836	True
140	159	Alfa	2021-01-12	Alfa-12012021-002	27	1	IT	fc6	BigGAN	CMAES	CMAES	44	9.15148960719661	7.385636739444734e-16	6.398949615577386	3.755262190737009e-09	10.144800236217506	1.0318870815363697e-18	6.944355664311311	2.3422878708982523e-10	-0.0779925775176073	0.9379414796809884	2.326315995465608	0.0219040025084579	3.939856271961418	0.0001391108809622	1.0931119828298783	0.2763058803317303	27.37497341775894	12.275539174560182	1.9656594249843449	21.756541862260725	19.409597878623423	3.7353788533618744	25.880622126496863	16.633737494485757	3.262144310321647	16.09827745437622	11.035866762090498	2.301137291509247	4.991644246091124	8.80730915772969	1.6079872988701256	4.9122676226672	6.753776338898142	1.1756815539244434	True
141	160	Alfa	2021-01-13	Alfa-13012021-002	28	1	IT	fc6	BigGAN	CMAES	CMAES	45	12.544366284932437	4.791826700797753e-25	10.38385038527673	4.237731172806037e-18	12.463912330424511	7.839372860505074e-25	11.0476336500706	1.2280633878656732e-19	0.5936002028859909	0.5536283884912498	0.1251229060458264	0.9006546338066674	2.311475102611384	0.0223324037490868	2.6691897193924583	0.0085433213971946	65.01672109540303	23.112199291041534	3.700913802849725	56.06211571352822	18.348268825605956	3.5311259818757392	61.188720342477154	19.66411777678136	3.148778875801794	55.13519261632647	21.19149899138489	4.078305882402583	29.55953073543973	16.30524956342492	3.027808831741418	22.24852758301629	15.276696878195017	2.8368113930247363	True
142	161	Alfa	2021-01-20	Alfa-20012021-003	32	1	IT	fc6	BigGAN	CMAES	CMAES	39	4.190632996293564	5.266343166039085e-05	2.2823299314794707	0.0247009173875236	4.415983438563842	1.9293649320123348e-05	4.05881834747659	9.162770846150589e-05	-0.2193871486239009	0.8266848189239198	1.4258695553355616	0.1572540424040324	1.7856189559953537	0.0774560734470174	0.3400871415803913	0.7343234229532829	104.29579314719304	32.45581083448833	8.67418031090007	99.49828507650466	28.91634595013647	5.5649533727638785	104.29579314719304	32.45581083448833	8.67418031090007	87.56096168402469	29.588007949555102	9.356549654776252	80.60746579594083	30.00318880778995	5.571452292052493	72.02597818332248	31.63455598998043	5.874389572640298	True
143	162	Alfa	2021-01-20	Alfa-20012021-004	24	2	IT	fc6	BigGAN	CMAES	CMAES	9	-0.5870867100840751	0.5580400045179573	-0.6094078422588146	0.5434884142859544	0.6816350650382816	0.4965350002037134	0.0	1.0	1.3021506178290774	0.1947599593752686	0.6094078422588146	0.5434884142859544	-0.227737033996097	0.8201978016033595	0.2808445516653762	0.7792564296163031	16.602679545084634	9.87174205052256	1.580743829390223	16.014996877458362	10.468114324940096	1.9438800296457923	12.595701939741772	7.053109339311677	1.1294013770893965	10.24684248220353	5.8059820900829076	1.117361774206504	14.66008570416768	8.837818345181661	1.6411416663558616	16.014996877458362	10.468114324940096	1.9438800296457923	False
144	163	Alfa	2021-01-20	Alfa-20012021-005	55	1	V4	fc6	BigGAN	CMAES	CMAES	20	8.513354117907282	1.7473712759129493e-14	2.078135420641609	0.0399027351979326	9.11569543485989	5.151202126133428e-16	1.1536322982656613	0.2510223696978182	-0.0885247305848354	0.9295717350542276	-0.91034951631179	0.3646287221977986	6.172347929688078	7.47279332602832e-09	7.509260758825775	7.49086219087485e-12	21.83779819011688	14.58284585654233	2.3351241842322876	7.795829863094149	8.53581033892031	1.6427174656424108	16.51551728741328	11.914229826982725	1.9078036262042464	7.795829863094149	8.53581033892031	1.6427174656424108	4.217898304409451	6.314177188625377	1.172513268351616	4.113430222529992	4.572809303641731	0.7960239247103595	True
145	164	Alfa	2021-01-26	Alfa-26012021-002	58	1	V4	fc6	BigGAN	CMAES	CMAES	32	3.5152558443690376	0.0005833322931043	-0.0160659500364131	0.987210362668455	5.7844345306347735	4.176893609854753e-08	0.1045206255245044	0.9169431473031444	1.9258165205830229	0.0559229673382193	0.1161199125015234	0.9077692360209164	1.641197118349289	0.1031015964651961	3.3738175758783067	0.0009697089499608	18.819933461189272	11.461257636774656	1.8352700256611816	13.014645941371011	10.310770795715646	1.9843087648196531	14.444557702859242	7.277196987397312	1.1652841184678735	9.411318575768243	7.445851228374059	1.4329547370158895	7.819035706837972	8.217607838445824	1.525971466566589	11.227878995259603	8.46492602891826	1.5718973015837048	True
146	165	Alfa	2021-01-26	Alfa-26012021-003	7	1	IT	fc6	BigGAN	CMAES	CMAES	23	0.091878021943869	0.9269191975667738	-1.951108029949984	0.0535417849217796	1.100050793308879	0.2730960595593424	0.2796147750699049	0.7802887949836571	1.0335784014275489	0.3029127248500808	2.1896752193301627	0.0306597198768011	-4.0389251144903175	8.993474950818518e-05	-5.63767328661023	9.782781519534597e-08	75.74794382651646	23.15561967161117	3.7078666282278543	100.3224514554796	31.771339283829843	6.114397096011364	72.9175612842242	26.705383305489413	4.276283725365215	89.82909784385137	20.897758308978357	4.021775461716131	65.70169759602017	28.92463810728823	5.37117045498173	95.19297173351713	21.673194036977744	4.024611096073446	True
147	166	Alfa	2021-01-28	Alfa-28012021-002	24	2	IT	fc6	BigGAN	CMAES	CMAES	11	-2.171900808821785	0.0314556926620905	-2.2657996467443	0.0253856212662231	-0.7064939812470632	0.480991752167645	0.0	1.0	1.4169976908465192	0.1584523872920099	2.2657996467443	0.0253856212662231	-1.1647906398758423	0.2461731819861496	-2.4087637797225216	0.0173461443880824	32.35200836165747	11.19850655867493	1.793196180614776	36.763026334550645	15.413213767885823	2.86216194302275	26.084410030841827	13.075293542165994	2.093722615366618	31.149004644439337	17.774783930328688	3.4207587623209004	31.25644678391351	14.113016988401116	2.620721462359623	36.763026334550645	15.413213767885823	2.86216194302275	False
148	167	Alfa	2021-01-28	Alfa-28012021-003	5	1	IT	fc6	BigGAN	CMAES	CMAES	28	-4.1726186903349305	5.11370935342867e-05	-3.826318593558864	0.0002145550805178	0.0	1.0	0.4951458432808821	0.6214672026179419	4.1726186903349305	5.11370935342867e-05	4.8255894669417225	4.526542964373223e-06	-0.5443089933224841	0.5871334587530901	-0.883823038916127	0.3785021499970217	96.43787936973573	28.79118899687778	5.346389577294633	102.10615470681871	24.056971919950197	4.6297664046235045	70.25662406698864	30.35014758459366	4.859913100432907	75.6846310102372	16.86109927181459	3.2449200678050523	96.43787936973573	28.79118899687778	5.346389577294633	102.00443307537503	25.352766655967024	4.70789057790368	True
149	168	Alfa	2021-02-18	Alfa-18022021-003	27	1	IT	fc6	BigGAN	CMAES Hessian	CMAES	32	8.182671686942124	3.068461970841785e-13	1.9946840933773389	0.0484846808264624	11.411215109311929	5.728470103213122e-21	2.612533913249444	0.0102091621629996	2.9313626348611432	0.004053806047362	0.5017098294278388	0.6168743452534851	8.229968830113407	3.441084710502959e-13	11.395629447475324	1.5228817203398624e-20	55.083222564273406	20.82307643253524	3.8667482200262295	14.51797764800844	11.833374318592048	2.277333949420241	40.33341269705031	20.56624123949119	3.819055121998147	11.776972950753713	14.108375603523916	2.7151581508409603	10.97272587888381	16.882708136570784	2.9389022585984295	7.717719143693165	10.177582185764065	1.8581637813352372	True
150	169	Alfa	2021-02-19	Alfa-19022021-003	32	1	IT	fc6	BigGAN	CMAES Hessian	CMAES	36	13.20901704027831	5.204372241376825e-25	7.252930501056674	5.6454705901812755e-11	13.272300882725832	3.708158673247216e-25	7.502471821133264	1.600543802759451e-11	-0.8698976845262576	0.3861224308835833	0.7035514695340837	0.4831986952866275	4.262729796566872	4.181018362826507e-05	2.6843435661387254	0.0083505280243784	62.44706290245056	19.828800743269323	3.6821158596667742	48.9852790319352	30.31979723766863	5.8350476989809525	61.2520463142395	26.034649959574523	4.83451312856436	43.20964741502489	23.28814256087445	4.481805125482415	17.621514778137207	15.981269903215995	2.967647319176435	19.139589421378236	13.78593140399436	2.5599831941503717	True
151	170	Alfa	2021-02-25	Alfa-25022021-002	3	1	IT	fc6	BigGAN	CMAES Hessian	CMAES	31	-0.0560883786019203	0.9553662624824748	3.68516867032429	0.0003538061215637	1.7388307490250454	0.0846726264577094	3.81306917775634	0.0002249888787698	1.8153719474087096	0.0720063164179461	0.0089705007093521	0.9928589208039024	-8.901057049261112	9.962673609886312e-15	-6.75447430288925	6.349393475762755e-10	105.0040386943817	32.59326085850364	6.052416597412701	139.2162833404541	27.413670188500316	5.275763287602092	88.65720775095623	23.226737886363388	4.313096946557992	132.25941748482842	34.97038607620052	6.730053938253171	86.85125884162055	28.268235701954072	5.249279588342972	105.13748051219515	31.561868649598484	5.860891872386881	True
152	171	Alfa	2021-02-26	Alfa-26022021-003	18	1	IT	fc6	BigGAN	CMAES Hessian	CMAES	37	-2.41160433239471	0.017424068288212	0.4873717860528369	0.6269474640010799	0.3531151460591674	0.724632144364933	1.3739225290569002	0.1722092275245433	2.8612607574915137	0.0049928649053663	0.8885162907281485	0.3762019214861806	-4.101480304864685	7.730406699899418e-05	-2.7977858899824875	0.0060423635712998	58.84424247996012	19.18378272139322	3.562339019964198	71.12412131604694	23.368409574944152	4.497252519542478	46.56319831000433	21.15642010704387	3.928648586393291	59.30694064344679	21.50247341551107	4.1381529382293625	58.442245549096	20.167408050860168	3.744993658159077	60.825113299899634	25.888048584096826	4.807289936567808	True
153	172	Alfa	2021-03-12	Alfa-12032021-002	8	1	IT	fc6	BigGAN	CMAES Hessian	CMAES	32	14.345091302252252	3.312665190875802e-26	7.502596921435955	3.1584228523403464e-11	15.222389221914453	5.5914043784203e-30	7.123318409031588	1.0805999965922751e-10	0.4388071655339159	0.6617671761214634	-1.2441756313015824	0.216528425219556	6.066163696750616	4.414785040415267e-08	9.55389294669945	3.049031040408985e-16	58.57076946703592	24.09416284134858	4.474173716917181	22.911824202537534	22.56164532812504	6.8025920187696	56.018925587972014	22.060682645703704	7.353560881901234	22.911824202537534	22.56164532812504	6.8025920187696	6.835573038400388	8.022123528432523	1.3964724596165854	1.4651286669837102	2.6937045173008336	0.5002083712892306	True
154	173	Alfa	2021-03-12	Alfa-12032021-004	5	1	IT	fc6	BigGAN	CMAES Hessian	CMAES	31	-0.3212625979437579	0.7485702672962452	5.610440667662858	1.455428371228037e-07	-0.197815677766979	0.8435239847535466	8.575057454104972	5.920709426006742e-14	0.125648361821843	0.9002241045431054	2.859769163504509	0.0050737145981294	-8.439069343570454	1.1479652935868136e-13	-11.529013263858245	7.445944354891972e-21	10.384525332132975	7.849096303449853	1.4575405924533682	30.724744121687756	10.052164399521049	1.934539940667283	9.744934624777896	8.007257491763468	1.4869103878037495	23.96711128007798	11.49826435135982	2.212842006157023	9.484195888241132	7.302891564263891	1.3116380450684024	10.111985869253832	6.202144188548967	1.132351425655948	True
155	174	Alfa	2021-04-01	Alfa-01042021-002	9	1	IT	fc6	BigGAN_class	CMAES Hessian	CMAES	40	10.556187737321132	8.727526358649577e-19	16.030971440091573	4.2488589647546195e-30	13.106604327940792	7.722844436736347e-25	17.476499811115435	5.435069634858218e-33	2.1202029311185018	0.0360834925586575	0.1651572757861233	0.8691604001048888	-4.471966658186614	1.9227962428252152e-05	-2.8021714150362937	0.0060175637424192	76.58610827467177	16.57476222563798	3.0778560766940695	84.31357344004313	14.28396659383574	2.915702471488184	56.576295796500304	18.872349646952028	3.5045073498863224	77.30342122573852	21.583744445688826	4.405763385880681	23.641368733682935	14.612108142327074	2.6677937474191493	26.30334455740572	14.149588396581692	2.50131747655535	True
156	175	Alfa	2021-04-08	Alfa-08042021-002	7	1	IT	fc6	BigGAN_class	CMAES Hessian	CMAES	35	2.62901420598578	0.0096836542779001	3.586410910686959	0.0005125601746892	3.0034695848261324	0.0032493092421131	5.469187849638951	3.131368061304408e-07	0.3042265651736661	0.7614911349657942	1.983090313801096	0.0501561049912498	-5.9588249001190725	3.234835123794109e-08	-7.675395053378962	7.834293823321177e-12	103.36216354666816	32.25717439205171	5.990006907368181	154.8655306131999	37.62126435917587	7.679408429861303	94.569551527871	30.25101240957294	5.61747197959384	141.87230750096637	34.99143793346698	7.142597358605133	76.48898600737255	32.513311048093804	5.839563050683365	126.9311303747854	31.87487602120447	5.819529538164735	True
157	176	Alfa	2021-04-08	Alfa-08042021-004	2	1	IT	fc6	BigGAN_class	CMAES Hessian	CMAES	30	-4.967111604874432	2.297881210292872e-06	-0.3650420746026723	0.7158213001162161	0.0	1.0	0.0	1.0	4.967111604874432	2.297881210292872e-06	0.3650420746026723	0.7158213001162161	-8.45626945660523	1.454135024520227e-13	-5.1946794138386245	8.971011289481472e-07	38.96609765001522	17.302110350054278	3.1589187103894454	59.01853675719231	20.811753515738157	3.7996889539357457	24.139303390926788	14.634747820181582	2.717604445604491	52.50461828587849	21.110423377027033	4.309147127319828	38.96609765001522	17.302110350054278	3.1589187103894454	59.01853675719231	20.811753515738157	3.7996889539357457	True
158	177	Alfa	2021-04-15	Alfa-15042021-002	26	1	IT	fc6	BigGAN_class	CMAES Hessian	CMAES	35	-3.652292614342741	0.0003852975691561	-3.047881446949044	0.002922092804788	-0.0632767277180673	0.9496505591040044	-0.8466023227074602	0.3991606961543557	3.616545834831035	0.0004405110819306	2.594747770210871	0.0109183075059944	-0.2855953020770747	0.7757351276758538	0.6499195788511466	0.5171241960062224	15.49206792810228	10.8287365246408	2.0108458909733664	15.82382165705363	9.525867488014082	1.9444595585835216	7.6799939202202685	7.656542413452093	1.421784232732927	8.258200878651937	8.046485535377293	1.6424819820299903	14.997409798207908	11.068715074202636	1.9566908719976104	15.409374259005308	12.151821579250475	2.2186089312445123	True
159	178	Alfa	2021-04-16	Alfa-16042021-003	20	1	IT	fc6	BigGAN_class	CMAES Hessian	CMAES	35	-1.7745133954607446	0.0784931007390902	-0.5166071763323015	0.6065272098597989	3.0639436775285227	0.0026934057459607	4.711241195305925	7.650759256277881e-06	4.938070919390936	2.623838289388256e-06	4.872162626903988	4.246293616684749e-06	-3.965282505614601	0.0001320650177304	-5.166914367889135	1.0977092403817204e-06	64.96865718015036	14.86287717295381	2.7599670029156425	86.26436816151937	18.43115441705131	3.762243641018337	53.34182646772595	15.471962496259588	2.8730713080055876	63.32116780268352	16.14068293238101	3.2947031070319	51.92519217751243	12.878649803130086	2.27664515208002	61.614116122953355	14.927452462372912	2.725367479909227	True
160	179	Alfa	2021-05-12	Alfa-12052021-004	30	1	IT	fc6	BigGAN_class	CMAES Hessian	CMAES	31	3.817109178871757	0.0002166293401377	-1.0469746011589849	0.2975619804693562	6.905810933331036	2.688397345213005e-10	1.2696477171706946	0.2070712411092719	3.0857881064984656	0.0025297968613117	2.4406135888001184	0.016457682788291	-6.2024662893066	1.043349886694448e-08	-4.929634222508223	2.9959604079656945e-06	57.721388358222114	11.224913182533928	2.084414049438685	70.28580902964273	14.529011042172367	2.965721960048729	48.27762450536092	11.252574062046246	2.089550545814	63.47730028533936	11.556538654696473	2.3589685747296927	40.219944121890606	9.10473251860298	1.690706384053582	62.42639693980747	15.621318285015272	2.900805981707275	True
161	180	Alfa	2021-05-14	Alfa-14052021-003	29	1	IT	fc6	BigGAN_class	CMAES Hessian	CMAES	32	0.4464498540619258	0.6560769380593918	2.96072571824938	0.0037949147194452	4.087726492766577	7.91014805379412e-05	2.9094930662797576	0.0044197139398844	3.688815999832959	0.0003421340542292	0.1364032148585943	0.891782350643538	-10.070331582095571	3.224153216735895e-17	-6.528734404527584	2.225293361946957e-09	130.90429293971596	21.65734661411587	4.021668303525875	162.03738193715415	33.95450698686256	6.930934715464966	109.33002972899544	25.418653651772853	4.720125485871313	156.96201000035603	25.286395807081853	5.16156393011688	108.7856632165114	27.992980100141978	5.027687645515499	139.668142195344	34.18781852415002	6.140313471666532	True
162	181	Alfa	2021-06-02	Alfa-02062021-004	22	1	IT	fc6	BigGAN_class	CMAES Hessian	CMAES	27	24.19353186565914	6.225843957835881e-47	2.454199518955464	0.0158481068818201	24.281321357463995	3.905267230795227e-48	2.0202531649875226	0.0459530843197195	-0.0475233827616043	0.9621799849064292	-0.6511014919789773	0.5165528209683736	9.987614831285162	1.0540531439173416e-16	11.697065934450494	6.5242132785330266e-21	114.81103099717036	17.938870226966557	3.3311645733108017	71.58724973017375	15.756570662747214	3.216296518319804	106.25989432067873	18.943173796270656	3.8667591591436703	71.20644818161473	20.16913579296135	4.401266260623266	23.85135076324145	15.644157065704608	2.8097735547401803	66.23658751848008	18.915073450118232	3.5124409609634797	True
163	184	Beto	2020-07-24	Beto-24072020-002	17	1	IT	fc6	BigGAN_class	CMAES	CMAES	47	12.474874751756268	7.330761633135228e-25	7.250787168155845	7.918823048119756e-11	14.550895149709186	2.4344230672372042e-30	7.790884605136398	5.508593996240154e-12	0.8460038916620541	0.3988300090699578	0.8065128051406412	0.4219001356045248	-0.7249427745312687	0.4698103050684673	-0.7954813504420292	0.4278062357918203	262.10280993334453	50.055131059567955	8.015235725040291	270.8572265238444	47.83624496332998	9.76453261424502	235.94982609176637	52.596642284033955	8.42220322528894	255.27562532196043	48.00917774377771	9.799832370236496	142.33042616738211	46.75572808364824	8.682320738207341	166.0641919642554	58.66704208467391	10.894196219760856	True
164	185	Alfa	2020-07-24	Alfa-24072020-002	5	1	IT	fc6	BigGAN_class	CMAES	CMAES	33	2.832061723675901	0.0052694541606819	5.992850167413894	3.06694810102726e-08	4.034082671921984	8.753793953065851e-05	5.595370136408508	1.827418859834033e-07	1.4293125758013814	0.154888601465144	-0.1022601530912466	0.9187591326556064	-5.445139092225754	2.547001320302277e-07	-3.786638189518884	0.0002337373625552	4.137771530628204	4.574085409480648	0.7324398519669222	8.758030020650228	6.721913099438538	1.372104765746215	3.2282191063563035	4.279706155124725	0.6853014454483901	6.898837162526449	5.4102028983259505	1.104353042152103	2.199556626637777	4.633859304112428	0.8604860705420354	1.3300202937655976	3.1441515718373405	0.5838542894122442	True
165	186	Alfa	2020-07-24	Alfa-24072020-003	5	1	IT	fc6	BigGAN_class	CMAES	CMAES	32	3.540322199804432	0.0005345740537878	5.188381272686915	1.0680256167657103e-06	4.13887310537628	5.835974856621646e-05	5.459963062361515	3.312351195795635e-07	0.7613208318186283	0.4476002683131701	0.4318322788009855	0.6668119158241981	-2.003055976781879	0.0472834910787499	-1.6880738063505438	0.0938321245947866	3.496415688832601	4.697127022158263	0.7521422782461893	4.767688549550374	4.80110456001207	0.9800213644815924	2.6144327608744304	4.133892302791086	0.6619525424749968	3.98577683283488	4.189869372968751	0.855253504390695	1.1124132523006864	2.4809189567240795	0.4606950846587365	0.8610929531521267	2.7266609974624094	0.5063282360179596	True
166	187	Alfa	2020-09-28	Alfa-28092020-002	34	1	V1	fc6	BigGAN_class	CMAES	CMAES	21	10.698116552858734	3.11063080036607e-20	0.0282243677619675	0.9775367775365348	11.24653067197798	1.0647521624719592e-21	1.6095235058425938	0.1105044404007924	1.5642515729631057	0.1197591863162467	1.69216256505808	0.0937922747656713	8.564725671525963	2.944517900099546e-14	7.612874023151339	5.161286438157349e-12	279.00094249979657	45.25512230987979	7.24661918570446	213.01565800348916	32.66840613409391	6.6684104782115075	262.2758184541066	41.96886135907318	6.720396286730049	201.23625416463216	49.064435926204034	10.01523604472327	173.01019041234795	42.231201475926	7.465492235320653	192.75248957971735	55.90975086447981	10.041687690256635	True
167	188	Alfa	2020-09-28	Alfa-28092020-004	48	1	V1	fc6	BigGAN_class	CMAES	CMAES	22	6.571179325435837	7.860677208654053e-10	2.59575003908626	0.010776227287751	7.922778705254769	4.983153496662686e-13	2.4549171227472213	0.0157187191911337	1.7926905593559128	0.0749355732923331	-0.3266003053018652	0.7446667045625982	8.041415147382914	5.15611884139969e-13	10.788010286955302	1.0717208624903308e-19	287.4111821126938	41.20142263975228	6.597507741446652	215.33698899841312	54.70761660601899	11.167145477379847	265.8867303420703	42.797254996024634	6.853045430438966	215.33698899841312	54.70761660601899	11.167145477379847	205.296889343877	60.32522578192288	11.01382898245046	179.0209532157821	71.83477063165937	12.698713359656644	True
168	189	Alfa	2020-09-28	Alfa-28092020-006	38	1	V1	fc6	BigGAN_class	CMAES	CMAES	22	3.2220844879554837	0.0015631265445647	0.3012598630047418	0.7638065196116892	3.159989112175932	0.0019111598554901	0.0	1.0	-0.0859033968333646	0.9316519728714344	-0.3012598630047418	0.7638065196116892	2.5820096145679776	0.0109480519816889	2.747199500576925	0.0068255820708659	263.40555779488875	41.73755967132389	6.683358374498755	237.29758343108975	54.22738400426337	9.586137738855388	250.20601670932777	38.798702574380656	6.212764613268255	232.4550697166443	41.89158302862423	8.551083578130411	208.70284199068627	39.96317735359641	7.296244568714786	237.29758343108975	54.22738400426337	9.586137738855388	True
169	190	Alfa	2020-09-28	Alfa-28092020-008	45	1	V1	fc6	BigGAN_class	CMAES	CMAES	19	5.161688632132392	7.757221020815719e-07	2.13010840750786	0.0355442242405725	5.428415726103031	2.275090412801664e-07	2.4991253371732167	0.0140299340738663	0.2907135382765211	0.7716516598900834	0.4896277441011112	0.6254915629797446	1.844143646544672	0.0674744608893197	1.4363754260383423	0.1533351473375661	342.0778991565704	55.60987573709399	8.90470673511117	320.2536431027731	60.94059087153363	12.43944602158065	331.08230871677404	53.02593793270117	8.490945544946577	308.28253261413573	47.199860086892706	9.634631095303735	237.57079355091517	69.32418498421659	12.8731779744926	280.50078309334646	70.8554297041563	13.15752298059363	True
