# Supplementary material for: Neuronal tuning aligns dynamically with object and texture manifolds across the visual hierarchy
Source: Nat Neurosci. 2026 Mar 10;29(4):864–75. doi: 10.1038/s41593-026-02207-1 (PMC13061647; doi:10.1038/s41593-026-02207-1)
Supplement: Supplementary file 5 — Table of success count of each thread for Fig. 4a. Max normalized optimization trajectory (mean and s.e.m.) of BigGAN and DeePSim thread to reproduce Fig. 4b and Fig. 4c. Evolution time constant table to reproduce Fig. 4d. [file 41593_2026_2207_MOESM5_ESM.zip › Fig4A_SuccessRate_maxinit.csv]

label	FC_suc	BG_suc	total	FC_rate	BG_rate	FC_CI_1	FC_CI_2	BG_CI_1	BG_CI_2
V1	10	0	10	1.0	0.0	0.7615958096191475	0.9953478282678027	0.004652171732197298	0.23840419038085267
V4	37	20	38	0.9736842105263158	0.5263157894736842	0.8840478512420759	0.9908114354276726	0.3958057411973049	0.6527542331635987
IT	67	65	106	0.6320754716981132	0.6132075471698113	0.5521530606182872	0.7043635747135331	0.533099557423951	0.6867717460068263
