# Supplementary material for: Neuronal tuning aligns dynamically with object and texture manifolds across the visual hierarchy
Source: Nat Neurosci. 2026 Mar 10;29(4):864–75. doi: 10.1038/s41593-026-02207-1 (PMC13061647; doi:10.1038/s41593-026-02207-1)
Supplement: Supplementary file 5 — Table of success count of each thread for Fig. 4a. Max normalized optimization trajectory (mean and s.e.m.) of BigGAN and DeePSim thread to reproduce Fig. 4b and Fig. 4c. Evolution time constant table to reproduce Fig. 4d. [file 41593_2026_2207_MOESM5_ESM.zip › Figure4_reproduction.py]

# %%
# %load_ext autoreload
# %autoreload 2

# %%
import sys
# sys.path.append(r"/Users/binxuwang/Github/Neuro-ActMax-GAN-comparison")
import pandas as pd
from os.path import join
import matplotlib.pyplot as plt
import numpy as np
import json
import seaborn as sns
# from core.utils.plot_utils import saveallforms
# from neuro_data_analysis.neural_data_lib import load_neural_data, load_img_resp_pairs, load_latent_codes, pad_resp_traj
# from neuro_data_analysis.neural_data_lib import load_neural_data, extract_all_evol_trajectory, extract_all_evol_trajectory_psth, extract_evol_activation_array, pad_psth_traj, get_expstr
# from neuro_data_analysis.neural_data_utils import get_all_masks

# %% [markdown]
# ### Figure 4A
# 

# %%
source_data_root = r"/Users/binxuwang/Library/CloudStorage/OneDrive-HarvardUniversity/Manuscript_BigGAN/Submissions/Manuscript_BigGAN - NatNeuro/2025-10-Accepted-In-Principle-Docs/SourceData/"
source_data_dir = join(source_data_root, "Fig4_Source_data")
# %%
# Load the success rate source data for splitting by visual areas and GAN spaces
SR_df = pd.read_csv(join(source_data_dir, "Fig4A_SuccessRate_maxinit.csv"))
with open(join(source_data_dir, "Fig4A_sucs_labels.txt"), "r") as f:
    file = json.load(f)
    sucs_criterion_label = file["sucs_criterion_label"]
    sucs_label = file["sucs_label"]

#%% Plot the success rate
fig, ax = plt.subplots(1, 1, figsize=[3.5, 3.3])
ax.plot(SR_df.index, SR_df.FC_rate, "o-", label="DeePSim", color="b")#"tab:blue"
ax.plot(SR_df.index, SR_df.BG_rate, "o-", label="BigGAN", color="r")#"tab:red"
ax.fill_between(SR_df.index, SR_df.FC_CI_1, SR_df.FC_CI_2, alpha=0.3, color="b")#"tab:blue"
ax.fill_between(SR_df.index, SR_df.BG_CI_1, SR_df.BG_CI_2, alpha=0.3, color="r")#"tab:red"
ax.set_ylim([0, 1.05])
ax.set_ylabel("Success Rate")
ax.set_xlabel("Visual Area")
# annotate the number of trials as fraction
for i, (label, row) in enumerate(SR_df.iterrows()):
    ax.annotate(f"{int(row.FC_suc)}/{int(row.total)}",
                xy=(i + 0.02, min(1.0, row.FC_rate+0.04)),
                ha="center", va="bottom", fontsize=10)
    ax.annotate(f"{int(row.BG_suc)}/{int(row.total)}",
                xy=(i + 0.02, max(0.0, row.BG_rate-0.06)),
                ha="center", va="bottom", fontsize=10)

ax.legend()
fig.suptitle(f"Success Rate of DeePSim and BigGAN\n{sucs_criterion_label} 90% CI")
fig.tight_layout()
# saveallforms(outdir, f"evol_{sucs_label}_success_rate_per_area_annot", fig, fmts=["png", "pdf", "svg"])
fig.show()

# %% [markdown]
# ### Figure 4B
# %%
from scipy.stats import ttest_rel, ttest_ind
def paired_strip_plot_simple(col1, col2, msk=None, col1_err=None, col2_err=None, ax=None,
                             offset=0, jitter_std=0.1):
    if msk is None:
        msk = np.ones(len(col1), dtype=bool)
    vec1 = col1[msk]
    vec2 = col2[msk]
    xjitter = jitter_std * np.random.randn(len(vec1))
    if ax is None:
        figh, ax = plt.subplots(1,1,figsize=[4, 6])
    else:
        figh = ax.figure
    ax.scatter(offset + xjitter, vec1, color="blue", alpha=0.3)
    ax.scatter(offset + xjitter+1, vec2, color="red", alpha=0.3)
    if col1_err is not None:
        ax.errorbar(offset + xjitter, vec1, yerr=col1_err[msk],
                    fmt="none", color="blue", alpha=0.3)
    if col2_err is not None:
        ax.errorbar(offset + xjitter+1, vec2, yerr=col2_err[msk],
                    fmt="none", color="red", alpha=0.3)
    ax.plot(offset + np.arange(2)[:, None]+xjitter[None, :],
             np.stack((vec1, vec2)), color="k", alpha=0.1)
    # plt.xticks([0,1], [col1, col2])
    tval, pval = ttest_rel(vec1, vec2)
    # tval, pval = ttest_rel_df(df, msk, col1, col2)
    ax.set_title(f"tval={tval:.3f}, pval={pval:.1e} N={msk.sum()}")
    # annotate the string on top of the plot
    ax.text(offset+0.5, 1.1, f"t={tval:.3f}, P={pval:.1e}\nN={msk.sum()}",
            ha='center', va='center')
    # figh.show()
    return figh


# %%
# %%
# Load the source data
# Adjust as needed if source_data_dir is not already defined in this notebook
if 'source_data_dir' not in locals():
    source_data_dir = "./"

# Load normresp extrap arrays for each stat
dee_sim_mean = pd.read_csv(join(source_data_dir, "Figure4_src_maxnorm_resp_stats_all_exps_DeePSim_mean_data.csv")).values
biggan_mean = pd.read_csv(join(source_data_dir, "Figure4_src_maxnorm_resp_stats_all_exps_BigGAN_mean_data.csv")).values
dee_sim_sem = pd.read_csv(join(source_data_dir, "Figure4_src_maxnorm_resp_stats_all_exps_DeePSim_sem_data.csv")).values
biggan_sem = pd.read_csv(join(source_data_dir, "Figure4_src_maxnorm_resp_stats_all_exps_BigGAN_sem_data.csv")).values

# Compose reconstructed array - (n_exp, n_block, 4)
normresp_extrap_arr = np.stack([dee_sim_mean, biggan_mean, dee_sim_sem, biggan_sem], axis=-1)
# Load mask and area labels
mask_df = pd.read_csv(join(source_data_dir, f"Figure4_src_exp_masks_and_succ_labels.csv"))
validmsk = mask_df["valid"].astype(bool).values
V1msk = mask_df["V1msk"].astype(bool).values
V4msk = mask_df["V4msk"].astype(bool).values
ITmsk = mask_df["ITmsk"].astype(bool).values
# Pull other masks as example (pick "anysucc")
anysucsmsk = mask_df["anysucc005"].astype(bool).values
msk_general, label_general, succ_label, p_thresh = validmsk & anysucsmsk, "val_anysucc", "anysucc", 0.05
figh, ax = plt.subplots(1, 1, figsize=[8, 6])
paired_strip_plot_simple(normresp_extrap_arr[:, 0, 0], normresp_extrap_arr[:, 0, 1],
                col1_err=normresp_extrap_arr[:, 0, 2], col2_err=normresp_extrap_arr[:, 0, 3],
                msk=V1msk & msk_general, ax=ax, offset=0, jitter_std=0.15)
paired_strip_plot_simple(normresp_extrap_arr[:, 0, 0], normresp_extrap_arr[:, 0, 1],
                col1_err=normresp_extrap_arr[:, 0, 2], col2_err=normresp_extrap_arr[:, 0, 3],
                msk=V4msk & msk_general, ax=ax, offset=2, jitter_std=0.15)
paired_strip_plot_simple(normresp_extrap_arr[:, 0, 0], normresp_extrap_arr[:, 0, 1],
                col1_err=normresp_extrap_arr[:, 0, 2], col2_err=normresp_extrap_arr[:, 0, 3],
                msk=ITmsk & msk_general, ax=ax, offset=4, jitter_std=0.15)
ax.set_xticks([0, 1, 2, 3, 4, 5])
ax.set_xticklabels(["V1 DeePSim", "V1 BG", "V4 DeePSim", "V4 BG", "IT DeePSim", "IT BG"])
ax.set_ylabel("Max Normalized response")
figh.suptitle(f"Initial response comparison between DeePSim and BG across areas\n[Valid & {succ_label}, p < {p_thresh}]")
# saveallforms(outdir, f"maxnorm_initresp_cmp_{label_general}_p{p_str}_areasep", figh)
figh.show()

"""Paired strip plot of end block activation, seperated into the three visual areas"""
figh, ax = plt.subplots(1, 1, figsize=[8, 6])
paired_strip_plot_simple(normresp_extrap_arr[:, -1, 0], normresp_extrap_arr[:, -1, 1],
            col1_err=normresp_extrap_arr[:, -1, 2], col2_err=normresp_extrap_arr[:, -1, 3],
            msk=V1msk & msk_general, ax=ax, offset=0, jitter_std=0.15)
paired_strip_plot_simple(normresp_extrap_arr[:, -1, 0], normresp_extrap_arr[:, -1, 1],
            col1_err=normresp_extrap_arr[:, -1, 2], col2_err=normresp_extrap_arr[:, -1, 3],
            msk=V4msk & msk_general, ax=ax, offset=2, jitter_std=0.15)
paired_strip_plot_simple(normresp_extrap_arr[:, -1, 0], normresp_extrap_arr[:, -1, 1],
            col1_err=normresp_extrap_arr[:, -1, 2], col2_err=normresp_extrap_arr[:, -1, 3],
            msk=ITmsk & msk_general, ax=ax, offset=4, jitter_std=0.15)
ax.set_xticks([0, 1, 2, 3, 4, 5])
ax.set_xticklabels(["V1 DeePSim", "V1 BG", "V4 DeePSim", "V4 BG", "IT DeePSim", "IT BG"])
ax.set_ylabel("Max Normalized response")
figh.suptitle(f"Last block response comparison between DeePSim and BG across areas\n[Valid & {succ_label}, p < {p_thresh}]")
# saveallforms(outdir, f"maxnorm_endresp_cmp_{label_general}_p{p_str}_areasep", figh)
figh.show()

# %% [markdown]
# ### Figure 4C
# %%
# Load normresp extrap arrays for each stat
dee_sim_mean = pd.read_csv(join(source_data_dir, "Figure4_src_maxnorm_resp_stats_all_exps_DeePSim_mean_data.csv")).values
biggan_mean = pd.read_csv(join(source_data_dir, "Figure4_src_maxnorm_resp_stats_all_exps_BigGAN_mean_data.csv")).values
dee_sim_sem = pd.read_csv(join(source_data_dir, "Figure4_src_maxnorm_resp_stats_all_exps_DeePSim_sem_data.csv")).values
biggan_sem = pd.read_csv(join(source_data_dir, "Figure4_src_maxnorm_resp_stats_all_exps_BigGAN_sem_data.csv")).values
# Compose reconstructed array - (n_exp, n_block, 4)
normresp_extrap_arr_csv = np.stack([dee_sim_mean, biggan_mean, dee_sim_sem, biggan_sem], axis=-1)
extrap_mask_arr = pd.read_csv(join(source_data_dir, "Figure4_src_extrapolation_mask_arr.csv"), header=None).values.astype(bool)
# Load mask and area labels
mask_df = pd.read_csv(join(source_data_dir, f"Figure4_src_exp_masks_and_succ_labels.csv"))
validmsk = mask_df["valid"].astype(bool).values
V1msk = mask_df["V1msk"].astype(bool).values
V4msk = mask_df["V4msk"].astype(bool).values
ITmsk = mask_df["ITmsk"].astype(bool).values
# Pull other masks as example (pick "anysucc")
bothsucsmsk = mask_df["bothsucc005"].astype(bool).values
success_mask = bothsucsmsk
succ_label = f"val_anysucc"
p_thresh = 0.05

figh, axs = plt.subplots(1, 3, figsize=(9, 3.6), sharey="row", sharex='col', squeeze=False)
rowi = 0
msk_major = True # Amsk | Bmsk
label_major = ""
for colj, (msk_minor, lable_minor) in enumerate(zip([V1msk, V4msk, ITmsk],
                                                    ["V1", "V4", "IT"])):
    msk = (msk_major & msk_minor & validmsk & success_mask)#.to_numpy()
    # plot with dashed lines for extrapolated values
    normresp_extrap_arr_nan = normresp_extrap_arr.copy()
    normresp_extrap_arr_nan[~extrap_mask_arr, 0] = np.nan
    normresp_extrap_arr_nan[~extrap_mask_arr, 1] = np.nan
    axs[rowi, colj].plot(normresp_extrap_arr_nan[msk, :, 0].T, color="blue", alpha=0.2, lw=0.7)
    axs[rowi, colj].plot(normresp_extrap_arr_nan[msk, :, 1].T, color="red", alpha=0.2, lw=0.7)
    normresp_extrap_fill_nan = normresp_extrap_arr.copy()
    normresp_extrap_fill_nan[extrap_mask_arr, 0] = np.nan
    normresp_extrap_fill_nan[extrap_mask_arr, 1] = np.nan
    axs[rowi, colj].plot(normresp_extrap_fill_nan[msk, :, 0].T, color="blue", alpha=0.2, lw=0.7, linestyle=":")
    axs[rowi, colj].plot(normresp_extrap_fill_nan[msk, :, 1].T, color="red", alpha=0.2, lw=0.7, linestyle=":")

    mean_trace_FC = normresp_extrap_arr[msk, :, 0].mean(axis=0)
    sem_trace_FC = normresp_extrap_arr[msk, :, 0].std(axis=0) / np.sqrt(msk.sum())
    mean_trace_BG = normresp_extrap_arr[msk, :, 1].mean(axis=0)
    sem_trace_BG = normresp_extrap_arr[msk, :, 1].std(axis=0) / np.sqrt(msk.sum())
    axs[rowi, colj].plot(mean_trace_FC, color="blue", lw=3, label="DeePSim" if colj == 0 else None)
    axs[rowi, colj].fill_between(np.arange(len(mean_trace_FC)),
                                    mean_trace_FC-sem_trace_FC,
                                    mean_trace_FC+sem_trace_FC,
                                    color="blue", alpha=0.25)
    axs[rowi, colj].plot(mean_trace_BG, color="red", lw=3, label="BigGAN" if rowi == 0 else None)
    axs[rowi, colj].fill_between(np.arange(len(mean_trace_BG)),
                                    mean_trace_BG-sem_trace_BG,
                                    mean_trace_BG+sem_trace_BG,
                                    color="red", alpha=0.25)
    axs[rowi, colj].set_title(f"{label_major} {lable_minor} (N={msk.sum()})")
    if rowi == 0 and colj == 0:
        axs[rowi, colj].legend(loc="lower right")

for ax in axs.ravel():
    ax.set_xlim([0, 40])

plt.suptitle(f"Max Normalized response across blocks [Valid & {succ_label}]\nmax > init: p < {p_thresh}")
plt.tight_layout()
# saveallforms(figdir, f"maxnorm_resp_traj_val_{succ_label}_area_sep_p{p_str}", figh=figh)
# plt.show()

for ax in axs.ravel():
    ax.set_ylim([0, 1.05])

# saveallforms(figdir, f"maxnorm_resp_traj_val_{succ_label}_area_sep_p{p_str}_ylim01", figh=figh)
plt.show()

# %% [markdown]
# ### Figure 4D
# %%
timeconst_meta_df = pd.read_csv(join(source_data_dir, "Figure4_src_evol_traj_time_constant_w_meta.csv"))
mask_df = pd.read_csv(join(source_data_dir, f"Figure4_src_exp_masks_and_succ_labels.csv"))
validmsk = mask_df["valid"].astype(bool).values

p_thresh = 0.01
FCsucsmsk = timeconst_meta_df.p_maxinit_0 < p_thresh
BGsucsmsk = timeconst_meta_df.p_maxinit_1 < p_thresh

sucslabel = "eachsucs"
tclabel = "tc0_bslinit"
plt.figure(figsize=[4, 6])
sns.stripplot(data=timeconst_meta_df[validmsk&FCsucsmsk], x="visual_area", y="FC_tc0_bslinit", order=["V1", "V4", "IT"],
              color="blue", alpha=0.4, jitter=0.25, label=None,  dodge=True)
sns.stripplot(data=timeconst_meta_df[validmsk&BGsucsmsk], x="visual_area", y="BG_tc0_bslinit", order=["V1", "V4", "IT"],
              color="red", alpha=0.4, jitter=0.25, label=None, dodge=True)
sns.pointplot(data=timeconst_meta_df[validmsk&FCsucsmsk], x="visual_area", y="FC_tc0_bslinit", order=["V1", "V4", "IT"],
              errorbar=("ci", 95), color="blue", label="DeePSim",scale=1.0, errwidth=1, capsize=0.2)
sns.pointplot(data=timeconst_meta_df[validmsk&BGsucsmsk], x="visual_area", y="BG_tc0_bslinit", order=["V1", "V4", "IT"],
              errorbar=("ci", 95), color="red", label="BigGAN",scale=1.0, errwidth=1, capsize=0.2)
plt.suptitle(f"Time constant of optimization trajectory\n[Each succeed & p < {p_thresh}]")
plt.legend()
# saveallforms([figdir, exportdir], f"Evol_traj_time_constant_{sucslabel}_{tclabel}_cmp", plt.gcf())
plt.show()
