# Supplementary material for: Neuronal tuning aligns dynamically with object and texture manifolds across the visual hierarchy
Source: Nat Neurosci. 2026 Mar 10;29(4):864–75. doi: 10.1038/s41593-026-02207-1 (PMC13061647; doi:10.1038/s41593-026-02207-1)
Supplement: Supplementary file 5 — Table of success count of each thread for Fig. 4a. Max normalized optimization trajectory (mean and s.e.m.) of BigGAN and DeePSim thread to reproduce Fig. 4b and Fig. 4c. Evolution time constant table to reproduce Fig. 4d. [file 41593_2026_2207_MOESM5_ESM.zip › Figure4_src_evol_traj_time_constant_w_meta.csv]

Expi	Animal	expdate	ephysFN	prefchan	prefunit	visual_area	space1	space2	optim_names1	optim_names2	blockN	t_endinit_0	p_endinit_0	t_endinit_1	p_endinit_1	t_maxinit_0	p_maxinit_0	t_maxinit_1	p_maxinit_1	t_maxend_0	p_maxend_0	t_maxend_1	p_maxend_1	t_FCBG_end_01	p_FCBG_end_01	t_FCBG_max_01	p_FCBG_max_01	FC_tc0	FC_tc_cnt	BG_tc0	BG_tc_cnt	FC_tc0_bsl0	FC_tc_cnt_bsl0	BG_tc0_bsl0	BG_tc_cnt_bsl0	FC_tc0_bslinit	FC_tc_cnt_bslinit	BG_tc0_bslinit	BG_tc_cnt_bslinit
3	Beto	2020-07-22	Beto-22072020-002	5	2	IT	fc6	BigGAN_class	CMAES	CMAES	47	12.070375673575269	8.720543344494311e-24	11.156462624321088	2.0039809967296376e-19	12.653156566812724	2.4633219398445464e-25	11.903322003629324	4.545851766360148e-21	-0.6792116206088581	0.4979975604010093	0.8955289156737318	0.3726987894271443	-4.440703396209757	1.916899704874909e-05	-6.618689477545435	8.990368431510727e-10	18	21	9	9	16	19	7	7	33	36	14	27
4	Beto	2020-07-22	Beto-22072020-003	5	2	IT	BigGAN_class	BigGAN_class	CMAES	CMAES	35	8.553124826215027	1.1941349308804378e-13	8.667861520018057	6.673529615789098e-14	7.884421652597414	3.45548290641256e-12	10.528862927779215	4.9334133989609456e-18	-0.0791092098108423	0.9371070705467182	1.0383745454535476	0.30165094226006	-0.6521709122184712	0.5158176709726756	-1.719643112687663	0.0886541045065461	9	11	6	10	3	7	6	8	13	29	23	28
5	Beto	2020-07-23	Beto-23072020-002	29	2	IT	fc6	BigGAN_class	CMAES	CMAES	33	14.77260239142131	6.429090340941645e-31	4.060667468651266	9.558905005805588e-05	18.05637346537272	3.059161539284816e-39	5.1410715724844245	1.3055054308641966e-06	1.2925764638056572	0.1980446513632023	0.7275878927514612	0.4686006238041801	8.551036968429557	3.1754035864091095e-14	10.609331914236648	2.9652912399801035e-19	25	25	8	20	25	25	8	18	26	28	19	30
6	Beto	2020-07-27	Beto-27072020-002	26	1	IT	fc6	BigGAN_class	CMAES	CMAES	38	4.015139225104604	9.412117210471504e-05	8.123101677007405	1.045679198937905e-12	4.8794384743905725	2.7212184578802144e-06	9.540134395830432	7.797604722588665e-16	1.3366750378921863	0.1832502976026097	1.0987188875920324	0.2745826812452013	-10.97301399377528	3.7342984283496776e-20	-10.51186700551576	5.164395887319457e-19	5	19	3	3	0	10	2	2	27	36	7	28
7	Beto	2020-07-28	Beto-28072020-003	15	1	IT	fc6	BigGAN	CMAES	Concat ZOHA CMAES	30	15.623078942247734	4.044355222046557e-33	4.302470082407151	3.85329039531853e-05	15.12360446199271	7.875377253349604e-32	2.597634528314145	0.0107607967199833	0.9173595244070938	0.3603524418194861	-1.9589781217111129	0.0529572558425778	7.503960147820405	9.20606368523194e-12	10.01744044348692	8.569344721283356e-18	20	21	29	29	20	20	10	19	20	23	29	29
8	Beto	2020-07-28	Beto-28072020-006	15	1	IT	BigGAN_class	BigGAN	CMAES	Concat CMAES CMAES	40	1.7383471178746923	0.0851379794251775	0.1005582933804355	0.9200965835338132	2.753678331073627	0.0069672543228813	3.14288604428854	0.0021852654476805	1.1159089547913952	0.2671898783331562	2.989494228137177	0.0035328606142479	-1.8386275564785823	0.0689985006956945	-3.27860741448444	0.0014444724289358	8	32	18	35	0	3	0	8	8	36	32	39
9	Beto	2020-07-29	Beto-29072020-002	28	1	IT	fc6	BigGAN_class	CMAES	CMAES	26	1.978188861365329	0.0497640009851647	-1.1522421091257713	0.2518889298639122	1.9684177501864384	0.0508883282362282	1.2289218280538847	0.2219014014892509	-0.1259059425984155	0.8999664476327243	2.453650529139157	0.0159069398672569	0.7884515529413555	0.4318904487887152	-2.190219777120035	0.0303200450531465	0	6	0	12	0	1	0	2	19	24	8	24
10	Beto	2020-07-29	Beto-29072020-003	18	1	IT	fc6	BigGAN_class	CMAES	CMAES	27	5.823421337652404	4.165578173735745e-08	5.324152094406446	7.261214567914723e-07	14.598684976834292	1.8264617968091864e-30	12.245592865266628	8.121586332075336e-22	7.512992187048271	5.898828479443749e-12	5.889466422077658	7.326639508882782e-08	-2.826792277880797	0.0056789688227765	-3.3301736923968464	0.0011342357215659	20	23	20	23	8	16	8	14	20	24	20	24
12	Beto	2020-07-31	Beto-31072020-003	29	2	IT	fc6	BigGAN_class	CMAES	CMAES	34	16.96275950897164	1.590757656722779e-36	7.382979002095358	4.1435050817001716e-11	17.12992875817617	6.0613661168993296e-37	8.866506282756182	2.4313062175137257e-14	1.3379520696598393	0.182834536192172	1.9814022159217952	0.0503480240409982	-2.186807843980887	0.030574174886832	-2.9770859817982824	0.0034810655637323	17	17	5	5	17	17	5	5	19	23	10	21
13	Beto	2020-07-31	Beto-31072020-004	29	2	IT	BigGAN	BigGAN_class	Concat CMAES CMAES	CMAES Hessian	33	6.587462197811285	1.930874085993063e-09	9.46015560056697	1.174106606931361e-15	8.311672703160879	4.047412399111077e-13	9.985398933382776	7.972752208517452e-17	1.1636212219269646	0.2474028344710789	0.6323508973487817	0.5286302010715739	-0.8916529584183976	0.3747630211672077	-0.340096906183732	0.7345114327480058	5	14	11	16	5	8	7	12	19	28	16	27
14	Beto	2020-08-03	Beto-03082020-002	19	1	IT	fc6	BigGAN_class	CMAES	CMAES Hessian	31	4.439999387272231	1.734581351335058e-05	3.4737307595007283	0.0007494790786265	5.3547983111095805	3.1540877266152493e-07	5.78928302835923	7.558228687186242e-08	1.1745053460735564	0.2419598112500431	2.5141567106979026	0.013560440976406	-3.71098952506093	0.0003066645094097	-5.210969845442403	7.311024337462951e-07	23	23	12	20	0	12	11	12	27	29	24	28
15	Beto	2020-08-03	Beto-03082020-003	19	1	IT	fc6	BigGAN_class	CMAES	CMAES	31	29.303507821506223	1.7179507992629157e-63	24.42401647244984	1.207398835580245e-44	30.324063195704177	2.221730988076488e-65	24.309707433871612	1.8237717404510874e-44	-0.451982576586253	0.6519014095201118	-0.4805875628854605	0.631880777903834	-0.5003667807183657	0.6176760526529702	-0.3517554213978688	0.7256001000979737	26	26	27	27	23	23	23	24	26	26	27	27
16	Beto	2020-08-05	Beto-05082020-002	28	1	IT	fc6	BigGAN_class	CMAES	CMAES	31	6.112419838007653	8.297724509766142e-09	1.5800864076178915	0.1171532507650054	9.375287773678735	1.1059755301546061e-16	3.969153148562112	0.0001336574513054	2.950430376643049	0.0036563749603189	2.465280797105782	0.0154295718222754	-0.3102624823664475	0.7568659620282416	-0.1409163073456925	0.8881575852171777	11	13	3	12	6	9	0	2	19	24	15	29
17	Beto	2020-08-05	Beto-05082020-004	28	1	IT	fc6	BigGAN_class	CMAES Hessian	CMAES Hessian	32	4.368837744185354	2.6102669345554577e-05	3.444243301945413	0.0008294709993088	5.899065279164822	3.2512880370114874e-08	4.750291352732401	6.596615696857263e-06	1.3617129928256806	0.1757182887701585	0.8734163611153328	0.3845713590356778	-4.782330484803631	5.31494336532682e-06	-5.410371520945662	3.6113937962878177e-07	18	19	1	8	7	10	1	1	24	30	21	26
18	Beto	2020-08-07	Beto-07082020-002	20	1	IT	fc6	BigGAN_class	CMAES	CMAES	30	7.993050941055205	3.156934031945204e-13	11.225042013626908	9.720569074560224e-20	9.432987871543434	6.789708690216111e-17	10.115552121800974	3.0658804746405206e-17	1.03971483406975	0.3000608352635746	-0.4530223197915731	0.6515340839499015	-3.8743246651523697	0.0001698124491536	-2.47752867843167	0.0145328697269192	9	14	9	14	9	9	9	11	15	24	15	22
19	Beto	2020-08-11	Beto-11082020-002	19	1	IT	fc6	BigGAN_class	CMAES	CMAES	23	-1.7107766482025968	0.0892175407309544	7.756103239811046	6.54955258325299e-12	0.0	1.0	7.687489564757141	9.210245643899495e-12	1.7107766482025968	0.0892175407309544	0.002799775085808	0.9977717969824824	-15.26121427709096	1.346155748550026e-30	-12.985624774620373	1.7264565244669894e-24	0	13	7	11	0	4	7	8	0	22	21	22
20	Beto	2020-08-11	Beto-11082020-003	19	1	IT	fc6	BigGAN_class	CMAES	CMAES	23	5.215391165192952	6.078526532154997e-07	8.83892020304511	2.7977400650086804e-14	3.8414040089103407	0.0001809547187534	7.127097557617682	1.4471733721492383e-10	-1.281846719799427	0.2017742109106656	-1.6527422169494508	0.1015836830428492	-9.142650006455195	1.1862883657744982e-15	-8.321965771703834	1.1179731220670149e-13	14	17	5	9	0	12	3	5	21	22	12	18
21	Beto	2020-08-13	Beto-13082020-003	28	1	IT	fc6	BigGAN_class	CMAES	CMAES	30	4.092871832223028	6.97914239350386e-05	0.4562830453938079	0.649147118316909	6.498147120973376	1.1660312596770854e-09	0.783403854589223	0.4351876747098168	2.2847598657812176	0.0236575425398089	0.3894461297030395	0.6977911619264052	0.9410671444953532	0.3484430905302147	2.556925489951404	0.0117274089427684	21	25	0	20	14	18	0	14	25	28	23	29
22	Beto	2020-08-17	Beto-17082020-002	26	1	IT	fc6	BigGAN_class	CMAES	CMAES	32	5.346369451466847	3.331423164511732e-07	0.614699835104173	0.5401085451384775	8.341824827712166	4.70266774131484e-14	2.409209988138007	0.0177624585752644	3.138998302264356	0.0020233539570133	2.039894605770745	0.0440515857040394	-7.218267473989238	4.139958295261107e-11	-5.8948579104918295	3.1291833563147065e-08	19	28	0	5	19	25	0	3	19	31	4	31
23	Beto	2020-08-18	Beto-18082020-002	25	1	IT	fc6	BigGAN_class	CMAES	CMAES	35	5.71443266412655	5.7447321553799847e-08	5.795446718424163	7.213934644366129e-08	6.435093361642574	1.567549158940269e-09	6.946247685512806	3.2485596874785255e-10	1.6100525271947392	0.1093824758565554	0.938641390567736	0.3502225650584628	-2.8290064623359337	0.0054222849128212	-1.9056625274846768	0.0589365932453433	32	34	12	22	14	20	3	10	32	34	24	32
24	Beto	2020-08-20	Beto-20082020-002	15	1	IT	fc6	BigGAN_class	CMAES	CMAES	28	20.93355911517938	4.380290435208136e-46	1.3749184870544715	0.1721402630242422	19.37469608100888	1.968272059252914e-42	0.74115808869906	0.4602840361472122	-0.644067120242301	0.5204657782367645	-0.6533116954057268	0.5150852283605669	12.710865266068872	1.9105657182142868e-24	11.70489081364091	5.76649047819748e-22	18	18	1	13	15	15	0	1	20	20	17	27
25	Beto	2020-08-20	Beto-20082020-003	49	1	V4	fc6	BigGAN_class	CMAES	CMAES	29	10.480864241982944	1.4319459521195874e-19	2.106296075127178	0.0376086281932442	11.179556220835224	2.0311782185681945e-21	3.035355373214091	0.0030423075323021	0.614285444733192	0.5399102437119325	1.1177032339552495	0.266426311879011	5.087540141210611	1.260655678245663e-06	4.439097271598663	1.929329429058421e-05	7	15	10	17	4	11	6	11	16	20	10	27
26	Beto	2020-08-24	Beto-24082020-002	52	1	V4	fc6	BigGAN_class	CMAES	CMAES	26	8.077344971831609	2.071189906024159e-13	5.678823473167988	1.197022027131233e-07	11.449311095696409	3.5921824192778655e-22	7.598993865637046	1.2526759849848416e-11	3.591885694673369	0.0004379280183367	2.3714093587297307	0.0196755657952781	1.5888930477810277	0.1145515925530764	2.098688467066782	0.0378094550624093	4	5	6	7	2	2	4	4	6	9	10	20
27	Beto	2020-08-24	Beto-24082020-004	62	1	V4	fc6	BigGAN_class	CMAES	CMAES	22	11.172109367989927	1.684708911101093e-21	3.331785833020411	0.0011990747358113	12.168263871066568	3.5794497366896344e-24	2.6641957999267865	0.0089588919495672	1.450814063115406	0.1488140757376098	-0.6869758758558008	0.4937203799459019	2.2817436047470205	0.0241555706197296	4.299294074100567	3.3665131100644315e-05	4	4	0	4	3	3	0	1	6	7	6	19
28	Beto	2020-08-26	Beto-26082020-005	61	1	V4	fc6	BigGAN_class	CMAES	CMAES	27	16.751785350043473	5.3997232060116195e-36	2.8566001447198084	0.0051807110901094	16.093730506345196	2.5195180088786644e-34	4.439336857646924	2.271657916031971e-05	-0.9212939188111672	0.3583015777194311	1.866540980305888	0.0649556020926516	6.687916835997148	6.338284627612561e-10	3.384324931686253	0.0009475222934846	16	16	3	5	12	13	1	1	21	23	7	22
29	Beto	2020-08-28	Beto-28082020-002	1	1	IT	fc6	BigGAN_class	CMAES	CMAES	29	-0.0826458554494734	0.9342503486224972	-3.2405629732116905	0.0016252376400745	2.090294769936776	0.0383013375358434	0.2019113989708076	0.8403842404674343	2.2847851103636843	0.0237182507818636	3.593489233994283	0.0005217202461684	2.430118385158022	0.0166129950188188	0.8202935090069479	0.4135737682160111	19	24	1	20	0	3	0	2	23	28	1	28
30	Beto	2020-08-31	Beto-31082020-002	13	1	IT	fc6	BigGAN_class	CMAES	CMAES	38	3.1343730852218723	0.0020929838987989	2.847058564296017	0.0053755323835007	3.00451105636736	0.0031248688558589	4.228030377934618	5.114525067499908e-05	-0.2742336745460687	0.7842773887025363	1.265780739294528	0.2087533972927823	-0.8672534478049269	0.387578356084387	-2.580318082129572	0.0109991053580583	10	26	13	20	0	0	0	2	30	35	16	31
31	Beto	2020-09-01	Beto-01092020-003	27	1	IT	fc6	BigGAN_class	CMAES	CMAES	42	13.132861071235515	3.1527849357092848e-25	-2.2006932212630343	0.0302887034453917	12.418897416893284	1.0325625057033736e-24	0.7172744841750118	0.4748282598222597	-0.9208170987777116	0.3588007160846715	2.613294571956063	0.0105840770828796	10.928740609665317	2.6018123884357097e-18	10.199521828842643	3.0496078326951697e-18	27	40	17	40	27	40	17	40	41	41	21	41
32	Beto	2020-09-01	Beto-01092020-004	29	1	IT	fc6	BigGAN_class	CMAES	CMAES	28	18.172666024514264	1.5862652302345298e-39	7.817147425809362	4.833142657836413e-12	17.96513357711214	5.127134044912474e-39	8.87159486032399	2.3691422442082335e-14	1.531166920875429	0.1277278930995426	1.2511416313779973	0.21386137134305	4.422019975515987	2.0663845410863675e-05	3.65926140950712	0.000368426162859	11	11	12	12	11	11	9	10	13	14	15	18
33	Beto	2020-09-03	Beto-03092020-002	4	1	IT	fc6	BigGAN_class	CMAES	CMAES	25	1.37113498759826	0.1723672048547841	0.3320448848515763	0.7405301115286627	3.094483552152977	0.0023499205003417	2.5018465594362667	0.0139288299575761	1.785738551874397	0.0760596784192712	1.8311195839565575	0.070121080578449	-3.076267436114564	0.00256372314372	-3.80114757323984	0.0002217786007172	16	19	1	11	0	1	0	0	21	24	5	23
34	Beto	2020-09-03	Beto-03092020-003	60	1	V4	fc6	BigGAN_class	CMAES	CMAES	21	7.058796570642533	6.047416916532268e-11	3.017142330424408	0.0032151445508808	8.505107507892939	1.832824365018856e-14	2.899438824874524	0.0045695250901691	1.5754237881347637	0.1171588495752489	-0.1808936386177075	0.8568246399777905	0.1944230918550985	0.8461528463217352	1.8034625019766508	0.0736677314465428	3	3	0	2	1	1	0	0	3	9	17	19
35	Beto	2020-09-07	Beto-07092020-002	5	2	IT	fc6	BigGAN_class	CMAES	CMAES	23	16.54291390737113	1.819432843071915e-35	4.153608944952211	6.767409901291228e-05	16.75619053455427	5.263409594284181e-36	4.630234596337397	1.0694591905822248e-05	0.1820173730433458	0.8558024066870236	0.401348902209344	0.6890370834244675	5.448320725961611	2.5103127810624225e-07	5.083048408366954	1.285711353155463e-06	9	9	4	8	9	9	3	4	12	12	20	21
36	Beto	2020-09-07	Beto-07092020-006	51	1	V4	fc6	BigGAN_class	CMAES	CMAES	21	-5.111994520878906	9.707136737784595e-07	-3.4811341318830213	0.0007337078896657	15.642701765088662	3.6007956954900764e-33	10.054371928443883	5.599638284371183e-17	19.86093882741441	8.439754581540083e-45	13.693064243457458	1.7364308486504504e-24	1.0179865811052669	0.3106046118249334	1.740470424028873	0.0841796361156328	13	18	14	20	13	18	13	18	14	19	14	20
37	Beto	2020-09-10	Beto-10092020-002	17	1	IT	fc6	BigGAN_class	CMAES	CMAES	25	8.723906222995822	4.944273787736077e-15	1.8677604902856133	0.0646109019781097	8.882877615349003	1.946752113788854e-15	2.626874205806268	0.0099193736231784	-0.3926024419977782	0.6951422757821859	0.7311751811612401	0.4664168209810526	1.203668091924728	0.2309392139321618	0.1276308227096251	0.8986414338145318	6	11	0	4	4	4	0	0	15	17	22	23
38	Beto	2020-09-10	Beto-10092020-004	4	1	IT	fc6	BigGAN_class	CMAES	CMAES	20	1.85005802920027	0.0662467321853779	2.988212320192339	0.0034942963456126	2.6580424750588265	0.0087004130936949	4.749455327163827	6.489583677648018e-06	1.012250358645958	0.3129659931219815	1.5256073713800151	0.130328586959207	-1.8342213053742529	0.06894360160217	-2.6713551941670013	0.0085362813215457	11	16	7	18	0	0	0	1	11	17	7	19
39	Beto	2020-09-14	Beto-14092020-002	51	1	V4	fc6	BigGAN_class	CMAES	CMAES	22	8.940548227099193	1.4453914656553735e-15	2.6706542177335946	0.008799486632417	21.03726825821029	2.530605396072593e-46	14.187603621596717	5.67610480446787e-26	13.627187586822773	1.8579362281843014e-28	12.938643213488849	6.324598353182155e-23	2.561658824267952	0.0115766405552036	2.312366024571257	0.0223540239350198	14	20	14	20	13	18	13	18	14	20	14	20
40	Beto	2020-09-14	Beto-14092020-003	59	1	V4	fc6	BigGAN_class	CMAES	CMAES	20	9.948972851446756	3.015239367497164e-18	2.258696700186106	0.0259892381736676	10.38424077400428	2.1272732323384377e-19	2.331251208818417	0.02166870400976	0.2535897470855761	0.8001421998214325	0.1430854225541941	0.886516507012859	2.3432440559555654	0.0206581870551323	2.403990528689864	0.0176500987462214	3	3	0	0	2	2	0	0	9	9	5	16
41	Beto	2020-09-17	Beto-17092020-002	29	1	IT	fc6	BigGAN_class	CMAES	CMAES	35	10.629188864977024	5.07690956177923e-20	3.777146412796984	0.0002633705112225	11.251140990650963	1.1191590564129941e-21	4.098590319701151	8.208516465041178e-05	1.061733783319086	0.2899767403104116	0.233951307631935	0.8155108179256809	4.162953779742394	5.728083999207845e-05	4.704032105160813	6.510124564433986e-06	22	25	4	14	19	21	3	9	24	31	8	31
42	Beto	2020-09-17	Beto-17092020-004	64	1	V4	fc6	BigGAN_class	CMAES	CMAES	16	6.6944171331993045	4.1256019000606896e-10	2.606124209074428	0.0104746193167084	5.984037632650884	1.5534403339994695e-08	2.7448654609913725	0.0071117819350147	-0.3492416739658284	0.7273728935823254	0.2096775774077292	0.8343546043739105	2.4805339631628107	0.0144166333182665	1.6464363089815215	0.1021270893141767	4	4	0	3	1	1	0	0	5	7	8	11
43	Beto	2020-09-23	Beto-23092020-002	57	1	V4	fc6	BigGAN_class	CMAES	CMAES	24	11.76162754944036	5.775114955408458e-23	0.8971177676797557	0.3717481925791642	11.934464271039596	2.0043538228407677e-23	-0.0367586892291455	0.9707485608172532	0.0833999103590412	0.9336391297685572	-0.9653159864189116	0.3367626608460576	4.197659162487954	5.0086778265407816e-05	5.0955023659712815	1.21740375346389e-06	3	3	0	3	2	2	0	0	3	8	22	22
44	Beto	2020-09-23	Beto-23092020-003	27	1	IT	fc6	BigGAN_class	CMAES	CMAES	18	0.075396808108128	0.9400001346216224	0.1213553756267147	0.9036393135239352	0.6172038747198444	0.5380422988914484	1.6817179397193256	0.0955675285488254	0.5441530796116517	0.5871032154671211	1.7565487127965718	0.082118414024065	-1.2438904496520211	0.2158130507261312	-2.5449318222292283	0.0121173560336606	0	2	0	7	0	0	0	1	1	13	10	17
45	Beto	2020-09-23	Beto-23092020-004	54	1	V4	fc6	BigGAN_class	CMAES	CMAES	21	9.955306014317602	3.4353426591912376e-18	1.4592968615139523	0.1475265056719098	11.994705827338842	1.3860328272730776e-23	1.415298508220308	0.1599974412928111	1.7818666181045797	0.0766917484578635	-0.0173647116502865	0.986180965066136	5.194724794397286	7.858001479148039e-07	7.228024816645568	3.934182128581037e-11	3	3	0	4	2	2	0	1	5	10	9	19
46	Beto	2020-09-23	Beto-23092020-005	55	1	V4	fc6	BigGAN_class	CMAES	CMAES	10	5.320850084086652	3.748264313981653e-07	0.2412374835535767	0.8098506396315862	5.443216077589581	2.1230309749615545e-07	0.9599424032412534	0.3393322201984279	0.4118434311251321	0.6810123589607778	0.7353411356708961	0.4638879623171035	3.986609292209408	0.0001119717743525	3.3264452985746877	0.0011482820033497	2	2	0	0	1	1	0	0	3	3	5	8
47	Beto	2020-09-29	Beto-29092020-005	55	1	V4	fc6	BigGAN_class	CMAES	CMAES	18	9.703020402749434	3.9315978277275066e-17	1.894366181440355	0.0612182090429704	9.442652633232592	7.406698447068401e-17	2.2290462301569214	0.0279829286156446	-1.1396515628584991	0.256350234423251	0.2305564236431885	0.8181826985046166	5.842431427050799	5.9474613711811086e-08	5.271018176814261	5.593173506781601e-07	7	9	0	7	3	5	0	0	8	13	8	15
48	Beto	2020-10-16	Beto-16102020-003	5	1	IT	fc6	BigGAN_class	CMAES Hessian	CMAES	31	8.000429458762014	9.58144890963638e-13	7.327366430188095	5.443536010735977e-11	8.724498665511593	2.033439064510488e-14	6.784397330916291	7.561157685984493e-10	0.7857582845086634	0.4335840794682901	0.2817583955392705	0.7787228943563307	-3.3814358384526937	0.0010048269672633	-2.577413868196741	0.0113024252830013	27	27	16	16	27	27	9	14	28	28	16	22
49	Beto	2020-10-27	Beto-27102020-002	5	2	IT	fc6	BigGAN_class	CMAES	CMAES	24	14.277627759936635	1.0927801963127182e-29	0.9064326079509488	0.3668022514042202	12.966361720596856	3.239312010711233e-26	1.9802351999280112	0.0503186836712629	-0.8303611696375907	0.4075875448958215	1.1366827754020363	0.2584427569850084	12.725587426092558	1.7580189728513223e-24	9.734936240372113	4.24047434562213e-17	13	13	0	13	9	9	0	9	13	16	8	23
50	Beto	2020-10-27	Beto-27102020-003	42	1	V1	fc6	BigGAN_class	CMAES	CMAES	11	-2.420531642780075	0.0167092508285805	-4.545287988551006	1.4988359560481323e-05	3.602771285528976	0.0004292558620795	1.8549458038607671	0.0664641020471302	5.756944540035128	4.3351989712525475e-08	5.925358863343418	4.645098564530069e-08	1.497626644390536	0.1366922601413903	-0.3853040947799169	0.7006516706188599	5	9	4	9	0	1	0	1	5	9	6	10
51	Beto	2020-10-27	Beto-27102020-004	42	1	V1	fc6	BigGAN_class	CMAES	CMAES	18	3.152174195248685	0.0019621427642999	-0.5043417532166237	0.6150984406088579	4.27990558800754	3.3432099521060834e-05	0.4314930933604119	0.6670116907440421	0.928451430671838	0.3545896634174659	0.8346345424051766	0.405953508643689	3.2277031689905797	0.0015850838774153	3.2909236125036143	0.0012905067195827	10	14	0	15	0	1	0	0	10	14	10	17
52	Beto	2020-11-10	Beto-10112020-002	39	2	V1	fc6	BigGAN_class	CMAES	CMAES	15	8.680048921080425	6.152592366058738e-15	0.0529454430801544	0.9578769438452694	8.36398052481867	3.869296811118639e-14	0.607857262672636	0.5446072518021667	-0.3835110135886012	0.7018564511176343	0.5657916228858266	0.5728286687468436	5.689895548023946	8.228407535571358e-08	4.954648474740229	2.246649683108994e-06	10	10	0	5	7	9	0	0	10	11	4	14
53	Beto	2020-11-20	Beto-20112020-002	29	1	IT	fc6	BigGAN_class	CMAES	CMAES	28	12.4293145185782	8.736924376571732e-25	3.580870442509886	0.0005203789509092	11.014309649892407	5.16631367061536e-21	3.699851708410784	0.0003453668797645	-1.0958967744817902	0.2747915604547175	0.0918166622247496	0.9270311299048772	5.867001373208061	3.572397061246977e-08	4.650313459750862	8.1407874067158e-06	14	14	17	20	10	13	10	18	15	16	25	26
54	Beto	2020-11-24	Beto-24112020-002	48	1	V1	fc6	BigGAN_class	CMAES	CMAES	23	10.904646309274014	9.397111264752747e-21	-0.0529764418931779	0.9578513379755312	11.871557049378822	2.453823291494861e-23	0.1363203639750936	0.8918290513620026	0.3825776533037486	0.7025470962224453	0.1913260870342901	0.8486659617348697	3.58925158379706	0.0004709238388375	4.138658328949908	6.289545641780356e-05	5	6	0	4	3	4	0	1	5	8	16	21
55	Beto	2020-12-04	Beto-04122020-002	33	1	V1	fc6	BigGAN_class	CMAES	CMAES	21	6.434771051656997	1.616669775853304e-09	-2.0510012626408094	0.0428052662304295	6.710616664691174	3.8531339587249927e-10	-0.1021305077972258	0.918851650752782	0.5794665938150622	0.563099680362407	1.861846531396512	0.0656213177598575	5.598794141092211	1.2570714453235366e-07	3.4931544447488654	0.0006560051621786	3	3	0	12	2	2	0	2	3	8	1	20
56	Beto	2020-12-04	Beto-04122020-003	57	1	V4	fc6	BigGAN_class	CMAES	CMAES	18	6.250698888842341	4.136582939409548e-09	-0.9583934526652328	0.3401086520651293	5.847441415574294	3.074164464555547e-08	1.7764833946895686	0.0786057729467188	-0.0008978154191247	0.9992847796015432	2.822041977460577	0.0057783883118963	1.6786946493245276	0.0956512733007927	-1.5182591207778926	0.1314151692477544	2	2	0	2	2	2	0	0	6	12	12	17
57	Beto	2020-12-08	Beto-08122020-002	36	1	V1	fc6	BigGAN_class	CMAES	CMAES	20	8.792203090092933	3.4483921421948887e-15	1.5748845137198868	0.1183497881369389	9.987117245429443	2.8363962422835773e-18	1.2222123244772245	0.2244169342616517	1.2437112091005167	0.2154479786247808	-0.3698308265858936	0.712306550811177	1.7662094941490654	0.0797446572458782	3.267361080379016	0.0013937481964224	5	5	0	5	2	2	0	1	6	13	19	19
63	Beto	2021-12-20	Beto-20122021-002	2	1	V4	fc6	BigGAN	CMAES Hessian	CMAES	41	15.69047938583426	1.1775909184348398e-30	17.695044426045513	3.1716329519456454e-34	17.425581768129348	2.0127152521263827e-34	17.0418193389728	6.912997369600712e-33	0.333959275259813	0.7390030609294562	1.9102352803655316	0.0587068323606652	1.925882158326499	0.0566095149735572	0.6862911987059676	0.4939229887300818	20	28	23	28	20	28	23	28	20	28	23	31
64	Beto	2021-12-22	Beto-22122021-002	12	1	V4	fc6	BigGAN	CMAES Hessian	CMAES	46	6.186489479102084	9.161982190649612e-09	9.207422989923558	2.228456296924525e-15	10.967419787954976	1.0056545059974044e-19	10.00616243175769	3.1804347929360696e-17	5.434945012601041	2.995744943851032e-07	2.18328511507701	0.031139493504072	-4.408618403876625	2.366815876387541e-05	-1.072088935914962	0.2859444190562251	19	40	34	39	19	39	22	38	24	43	34	40
65	Beto	2022-01-04	Beto-04012022-003	64	1	IT	fc6	BigGAN	CMAES Hessian	CMAES	41	11.932978352830544	5.150083374612659e-22	11.349496216047504	2.462064264054105e-20	13.542088863726304	8.775058439596576e-26	9.862537346005803	6.840744921189024e-17	0.3384131035762697	0.7356532928636377	-0.1370967339175306	0.8912049532482976	-0.7735965782716198	0.4407706252216163	-0.2801092138707015	0.7799013594758071	23	23	7	14	16	18	4	5	24	27	7	24
66	Beto	2022-01-05	Beto-05012022-002	42	1	IT	fc6	BigGAN	CMAES Hessian	CMAES	46	15.350221283078724	4.3657335200579664e-30	8.310194169185575	2.259863554197772e-13	13.31950803501678	2.093439302997875e-25	8.508126091059578	7.978560697645998e-14	0.3105537227103493	0.7566877832950184	0.5161769425794653	0.606766902254672	3.3570584471311826	0.0010711751064441	2.613132842200368	0.0101813401741849	32	34	9	23	27	31	9	16	33	39	26	42
67	Beto	2022-01-07	Beto-07012022-002	55	1	IT	fc6	BigGAN	CMAES Hessian	CMAES	43	5.063045270852163	1.4663639188379689e-06	3.4535158462364968	0.0007820132428367	5.910588130712124	3.1258272595923414e-08	4.372573005330912	2.7624428674471844e-05	1.2241568224476909	0.2233315894405606	0.8328946712640865	0.4067088882780333	-1.3647727777649703	0.1750121703271955	-1.0115112691637949	0.3139138808971365	29	38	17	33	23	30	6	12	37	41	36	42
68	Beto	2022-01-10	Beto-10012022-002	16	1	V4	fc6	BigGAN	CMAES Hessian	CMAES	12	0.1608650084976571	0.8724679917634315	-2.5946608564987867	0.0107008880838961	2.209669977809284	0.0290098771637376	-0.8817390389986886	0.3797571765592908	2.168419312847613	0.0321338096187974	1.7575683782248497	0.081602914653822	-1.7793708784310858	0.0778437869645099	-1.1727506878563505	0.2433405227039991	6	8	0	1	0	4	0	0	6	11	1	11
69	Beto	2022-01-10	Beto-10012022-003	13	1	V4	fc6	BigGAN	CMAES Hessian	CMAES	41	-0.126064605774023	0.8998900154687657	0.7822709281660499	0.4356915417951104	1.6524923762173105	0.1010268062674154	0.9730555827559776	0.3326040357615178	1.714486395953298	0.0890647262788516	0.2081642783603768	0.8354856382856488	-2.685124707796932	0.0083322158745735	-1.1047199621380486	0.2716071330468823	0	13	0	9	0	4	0	2	4	38	2	39
70	Beto	2022-01-12	Beto-12012022-002	7	1	V4	fc6	BigGAN	CMAES Hessian	CMAES	45	1.69826764245825	0.0920927239682049	0.1504966354358521	0.8806435119316129	4.2434205625603365	4.405382929374454e-05	3.058778620739269	0.0027806806488984	2.2709794050294647	0.0249614924120025	3.0623317054226624	0.0027611312732613	-1.792365226872949	0.075726816923842	-2.5892706332427613	0.0108714381783954	0	3	1	18	0	0	0	3	5	37	32	43
71	Beto	2022-01-14	Beto-14012022-002	22	1	V1	fc6	BigGAN	CMAES Hessian	CMAES	45	6.059087274951917	1.542495610941194e-08	-0.0063947992820969	0.9949089990637524	6.1331311137317295	1.0811254012130973e-08	1.234267503560401	0.2196639504163658	0.6786947023565617	0.4986602541195578	1.2015906797706513	0.2321027917630548	4.238867084528685	4.5835180857065154e-05	3.466127349725467	0.0007453360553109	27	41	13	37	27	40	13	37	37	42	16	42
72	Beto	2022-01-26	Beto-26012022-002	47	1	IT	fc6	BigGAN	CMAES Hessian	CMAES	43	6.037547718550405	1.7676115704780562e-08	3.632748744411531	0.0004232051834	7.718498421606981	3.751818109336422e-12	4.261671637048531	4.222710724418441e-05	1.7104409020181184	0.0898123006105937	0.5814263862651635	0.562142669432413	2.318194640363036	0.0222220922738412	3.3137922376112727	0.0012341649442342	16	24	8	16	16	20	8	13	22	39	25	36
73	Beto	2022-02-14	Beto-14022022-002	59	1	IT	fc6	BigGAN	CMAES Hessian	CMAES	40	4.348261455271514	2.8946749046398892e-05	5.527245538476838	2.058173248823486e-07	4.25166555175684	4.221998280928735e-05	6.840685114525324	4.0362024827148397e-10	0.4039529092797324	0.6869785052624201	1.8416009972982883	0.0682277147062811	-6.425423481769453	3.1581315691380467e-09	-6.611806426667451	1.2780219706510463e-09	11	32	10	19	4	9	4	4	21	38	12	27
74	Beto	2022-05-06	Beto-06052022-002	47	1	IT	fc6	BigGAN	CMAES Hessian	CMAES	41	10.082998379310052	1.2740812453096309e-17	10.783799027239358	5.013567485762043e-19	10.573819234506372	8.680475735593574e-19	10.182216212597467	1.2431769720180724e-17	0.5267927254459837	0.5993264382828751	0.8802447206307732	0.3806458396571146	1.717857421708086	0.088537687896975	1.2772265266721805	0.2041174631764356	21	27	20	26	10	19	16	19	24	36	29	36
75	Beto	2022-05-11	Beto-11052022-002	42	1	IT	fc6	BigGAN	CMAES Hessian	CMAES	51	23.045747410439372	1.6681826414784442e-45	8.868471043638642	1.3376393741225561e-14	24.776256748790377	1.3875525293671084e-48	10.019860413295564	2.956333230083642e-17	3.0006797157451146	0.0032875018656715	0.9893110485149412	0.3246821595133514	4.846292397425334	4.003113987103086e-06	5.8967640207482	3.8597361239086713e-08	25	26	22	28	23	24	20	23	25	33	22	40
76	Beto	2022-05-16	Beto-16052022-002	12	1	V4	fc6	BigGAN	CMAES Hessian	CMAES	54	2.184578105372172	0.0308968607152406	4.453121924659334	2.0122773610661755e-05	3.321031483067344	0.0011940159506552	6.623235905980404	1.2716335826550607e-09	0.8925069284532996	0.3739377678119927	1.999549177662417	0.0480141092484072	-2.156574783727648	0.0331393184687761	-3.5441038935577627	0.0005723033452344	33	49	22	48	32	43	22	45	33	49	22	48
77	Beto	2022-05-24	Beto-24052022-002	38	1	IT	fc6	BigGAN	CMAES Hessian	CMAES	50	3.784053334576899	0.0002439481381628	5.65061855733472	1.2322043695930638e-07	4.519952130399229	1.4796262568770097e-05	5.6067306896381925	1.502333259968881e-07	0.5243914500876148	0.6009899961231384	-0.2767639150718685	0.7824807751292693	-2.443709676417352	0.0160699905408547	-1.787019057400473	0.0765919521967827	26	44	11	33	10	14	6	8	26	46	12	39
78	Beto	2022-05-31	Beto-31052022-002	8	1	V4	fc6	BigGAN	CMAES Hessian	CMAES	54	11.235934214939284	2.3134425359620803e-20	3.208598175259508	0.0017398868801327	10.857098182552528	1.8398812364413356e-19	4.989993648155267	2.230207961746388e-06	0.7116522769412525	0.4780846742338421	2.023138311240753	0.0454839360961843	5.9525282459846105	2.9780391520086043e-08	4.12729862183783	7.013132432914222e-05	19	23	3	9	11	16	0	2	37	44	23	52
79	Beto	2022-06-07	Beto-07062022-003	64	1	IT	fc6	BigGAN	CMAES Hessian	CMAES	56	10.29009043377649	4.103756484432544e-18	9.563085966417566	3.370641620453195e-16	12.228867306920344	1.0308285326092322e-22	11.729311657178547	3.27657700113461e-21	1.054426566921745	0.293841884813315	0.3957721586564529	0.6930396843638009	-0.1391101097405506	0.8896085921483636	0.568784966770287	0.5706209181843036	31	33	27	33	16	27	25	26	35	41	30	44
80	Beto	2022-06-13	Beto-13062022-004	6	1	V4	fc6	BigGAN	CMAES Hessian	CMAES	43	8.227188747186014	2.64048312184781e-13	0.9315000344573484	0.3535296114444041	8.315219474413205	1.6499300936128468e-13	0.8998794419971505	0.3700487383389171	0.3315960924179731	0.7407824776829646	-0.0029148090060601	0.9976796017763524	5.2306783134292205	7.756890930805483e-07	5.234914407572577	7.614887730183359e-07	12	35	0	29	7	9	0	0	35	39	32	41
87	Alfa	2020-07-22	Alfa-22072020-002	6	1	IT	fc6	BigGAN_class	CMAES	CMAES	11	-5.611352860749976	9.598631948987145e-08	-3.305035090337068	0.0013073345755977	0.0	1.0	-0.4927713861764229	0.6232229864150868	5.611352860749976	9.598631948987145e-08	2.586261678634952	0.0111728010404934	-0.1208197436947838	0.904023263495246	1.137405514099873	0.2576731238087742	0	8	0	4	0	5	0	2	0	10	2	10
88	Alfa	2020-07-22	Alfa-22072020-003	16	1	IT	fc6	BigGAN_class	CMAES	CMAES	6	-0.2008350006609116	0.8411033286640013	-0.8467247054077243	0.3991116108989064	0.0684838721001837	0.9454928958311916	1.0552151579370124	0.293795818040665	0.28355158363556	0.777125249909886	2.284400065262564	0.0245051018247822	-1.9218583827520404	0.0568460928875129	-4.065533139100421	8.315338255171301e-05	0	3	0	1	0	0	0	0	2	5	3	5
89	Alfa	2020-07-23	Alfa-23072020-002	3	1	IT	fc6	BigGAN_class	CMAES	CMAES	36	2.4332488245987243	0.0161559303371753	-0.8522192814006452	0.3960696311561394	4.889974826098998	2.598802359190304e-06	4.095938398740907	8.389567907931398e-05	2.7098216049830537	0.0074754772075265	6.00239615219079	3.2866612184914566e-08	0.5342784306847919	0.594075664029939	-3.240941880450381	0.0015186457485611	20	31	2	31	20	31	2	30	20	33	4	34
90	Alfa	2020-07-23	Alfa-23072020-003	6	1	IT	fc6	BigGAN_class	CMAES	CMAES	27	-1.6271694850311464	0.1058282719521021	3.3631800890279355	0.001082750187218	-0.5418099109567784	0.5887642257179572	5.596573825330955	1.8177254193158356e-07	1.1326030184781837	0.2590968483970556	2.2923135212267325	0.0240263277481436	-8.336562244901558	1.0320874950410216e-13	-10.138971187009332	4.300730879955248e-18	0	2	2	2	0	0	1	1	15	26	6	21
91	Alfa	2020-07-23	Alfa-23072020-005	6	1	IT	fc6	BigGAN_class	CMAES	CMAES	20	-5.304731236686183	4.037308016651024e-07	-3.399091996347924	0.0009626957781736	-0.8762261789289342	0.3823270437432543	-0.2940878532195178	0.7692825992804876	3.8644564293348	0.0001621975260387	2.898814194562388	0.0046226177967043	-5.146243905233539	9.738217534152366e-07	-3.903354665414295	0.0001525982964438	0	11	0	10	0	8	0	10	11	19	11	19
92	Alfa	2020-07-27	Alfa-27072020-002	28	1	IT	fc6	BigGAN_class	CMAES	CMAES	37	-2.732339052399783	0.0070545911316684	5.691925588181363	1.1907058150422509e-07	0.0	1.0	5.01016467150786	2.26377575841226e-06	2.732339052399783	0.0070545911316684	-0.9149986857181424	0.3624382355854676	-9.88054388135019	1.8610627504303812e-17	-6.253139487549314	6.654434956748307e-09	0	25	9	15	0	1	5	8	0	36	27	32
93	Alfa	2020-07-27	Alfa-27072020-003	2	1	IT	fc6	BigGAN_class	CMAES	CMAES	32	-4.814734051034844	3.604993112924485e-06	-0.99922050880537	0.3200295775724471	0.0	1.0	0.7396767501570587	0.4611786986555739	4.814734051034844	3.604993112924485e-06	1.6923724817081145	0.0937521254900885	-7.786880696233624	2.035548129504632e-12	-5.347532705303098	4.425451463475832e-07	0	28	0	4	0	18	0	0	0	31	13	30
94	Alfa	2020-07-28	Alfa-28072020-002	27	1	IT	fc6	BigGAN_class	CMAES	CMAES	34	5.166053175809736	7.605443771251213e-07	4.50454080401987	1.7749453854552037e-05	5.521996377088713	1.466261212373495e-07	3.745344841590191	0.0002971735862772	0.2379824055911893	0.8122030833355472	-0.6424499145055415	0.5220966859609253	0.905606338562632	0.3668591253348148	1.8488669373168607	0.0667843214060107	14	26	7	23	13	19	7	19	28	32	8	27
95	Alfa	2020-07-28	Alfa-28072020-004	9	1	IT	fc6	BigGAN_class	CMAES	CMAES	22	1.5331435245651883	0.1274971965587082	5.019191597499113	2.3529085514150806e-06	-0.1888669554498726	0.8504558374648519	4.990101647890836	2.461373181978752e-06	-1.7899491852259726	0.0754793783891613	-0.3999423680688	0.6901260443766044	-7.46327088566397	1.81443980908357e-11	-9.8971889676209	1.6936968444538153e-17	4	19	2	6	0	9	2	2	18	20	10	19
96	Alfa	2020-07-29	Alfa-29072020-003	32	1	IT	fc6	BigGAN_class	CMAES	CMAES	41	8.182239582969142	1.1741576841584821e-13	4.236208757335517	4.958601215087021e-05	9.561076789731054	3.6546861549121426e-17	5.655415097611335	1.4006394779090465e-07	1.7372100936876906	0.0842988273731589	2.030242645380333	0.0450415787866744	4.258523679360985	3.951160497636081e-05	2.578461662370002	0.0110553815585848	22	27	32	38	22	24	28	37	26	33	32	38
98	Alfa	2020-07-30	Alfa-30072020-005	7	1	IT	fc6	BigGAN_class	CMAES	CMAES	25	12.010992362009285	1.1411777786691604e-23	1.8127163169157816	0.072732907386992	11.564918629393553	1.7669056719019024e-22	4.180693656356775	6.036009738288382e-05	-0.5069799952116343	0.6128756861101774	2.1237315246702115	0.0362103379129674	4.819068200455764	4.011905956447482e-06	2.161184824181853	0.032542470052948	19	20	3	9	14	18	3	5	20	23	9	22
99	Alfa	2020-08-04	Alfa-04082020-002	22	1	IT	fc6	BigGAN_class	CMAES	CMAES	30	6.253476420600355	4.024711360859964e-09	2.555069773520027	0.0120638810831112	5.14254146019036	8.40076280257093e-07	2.0531566139123014	0.0425672202710972	-1.2792966896227325	0.2026681325870215	-0.5674577766681713	0.5717008666938506	1.593236512846805	0.1135735994513422	1.0602777257545382	0.2910148542844202	16	25	8	18	15	21	8	13	28	28	20	27
100	Alfa	2020-08-04	Alfa-04082020-004	14	1	IT	fc6	BigGAN_class	CMAES	CMAES	18	1.0507131331832165	0.295102978576173	4.580697127769228	1.3026934855421098e-05	0.5692796599912523	0.5700293413200334	5.406862301695548	4.174251345537089e-07	-0.5078843391411888	0.612242741437341	0.9228346421916772	0.3583598747252773	-9.746383727794877	3.974844479869589e-17	-11.411418528725584	3.0686877001090658e-21	0	10	3	5	0	2	1	1	16	17	11	15
101	Alfa	2020-08-06	Alfa-06082020-002	6	1	IT	fc6	BigGAN_class	CMAES	CMAES	29	-0.2573421842431326	0.7972626770886361	1.4856787311188406	0.1403604547255472	0.7410351507883416	0.4598154103226599	3.1748000920607917	0.0019680531579737	1.008682947957789	0.3146689511391908	1.9297296673239457	0.0565321897923962	-7.6278862097545	4.764517695151984e-12	-8.124487972483474	3.28415955716418e-13	0	5	0	8	0	2	0	1	22	28	5	26
102	Alfa	2020-08-06	Alfa-06082020-005	15	1	IT	fc6	BigGAN_class	CMAES	CMAES	22	5.303082108334563	4.006831206798881e-07	2.1420623357729647	0.03447815987152	3.342746448120173	0.0010474848333212	5.072501386331153	1.68078868548459e-06	-1.7135509903795427	0.0885724701099889	2.47630108122795	0.0149890960172057	-0.6720263394615729	0.5027781227222121	-5.082766355221303	1.2873007625605234e-06	15	18	5	11	10	13	3	5	20	21	6	18
103	Alfa	2020-08-10	Alfa-10082020-002	6	1	IT	fc6	BigGAN_class	CMAES	CMAES	26	-5.929051174540871	2.038082639004006e-08	-2.202364261644351	0.0298055455405477	0.0	1.0	1.9953470464356065	0.0485708568056145	5.929051174540871	2.038082639004006e-08	4.60531593610225	1.23843759790428e-05	-5.828908208124967	4.27953470657341e-08	-5.612718954715329	1.3224455530687088e-07	0	7	0	8	0	6	0	5	0	25	2	24
104	Alfa	2020-08-10	Alfa-10082020-003	19	1	IT	fc6	BigGAN_class	CMAES	CMAES	24	0.471269492651174	0.6381422354568111	4.2907856533330495	4.029221542826181e-05	3.8218083140635137	0.0001945475608655	4.490901868337745	1.8568124881403425e-05	3.3432047850154185	0.0010341157687161	0.6247518015661636	0.5335858719948561	-9.15426860191052	1.1116225196904209e-15	-5.832576455779877	4.205862647580216e-08	4	13	3	5	4	7	3	4	13	22	13	20
105	Alfa	2020-08-10	Alfa-10082020-005	6	1	IT	fc6	BigGAN_class	CMAES	CMAES	24	-1.1031452238745922	0.2717075674926008	2.257398546161232	0.0260528474032728	1.735896230971573	0.084608606565338	2.338533420876821	0.0212537397456307	2.8053863539462105	0.0056574812354321	0.1453252047925775	0.8847525959455593	-8.77235043074548	9.337224966489664e-15	-5.438027246113686	2.630915386313422e-07	0	6	0	1	0	2	0	0	9	23	7	20
106	Alfa	2020-08-12	Alfa-12082020-003	29	1	IT	fc6	BigGAN_class	CMAES	CMAES	23	-0.2616122028361368	0.7939793170241708	19.194515720327647	5.826852401799636e-36	1.086283341436478	0.2790962404238722	19.189064718465723	5.962994577375945e-36	1.3367041833449134	0.1832408008796959	1.87741555433504	0.0634351945572963	-25.415876646391037	7.401040031203388e-52	-22.77542625492988	7.415689857931763e-47	1	16	7	10	0	8	7	8	6	20	8	16
107	Alfa	2020-08-13	Alfa-13082020-002	29	1	IT	fc6	BigGAN_class	CMAES	CMAES	24	-2.105282495958204	0.0369220052549549	2.398366924683491	0.0182499954587898	0.0	1.0	4.686367270279728	8.458653705586188e-06	2.105282495958204	0.0369220052549549	2.688399810283922	0.0084377627255791	-7.1344722669010485	6.4071469469286e-11	-6.830787595928087	3.6245552319199156e-10	0	5	3	7	0	0	2	2	0	23	7	23
109	Alfa	2020-08-13	Alfa-13082020-004	56	1	V4	fc6	BigGAN_class	CMAES	CMAES	30	10.807791384670947	1.9616963825219524e-20	-0.0336905993586784	0.9731890777492388	8.104265124150398	1.831967408408541e-13	0.24603775267341	0.8061426368054917	-2.206493790831911	0.0287921493683971	0.3137090291445621	0.7544088058543774	9.030677804785078	2.217829285505168e-15	5.662793420665596	9.337647498793869e-08	5	7	0	8	5	5	0	2	12	20	3	29
110	Alfa	2020-08-13	Alfa-13082020-005	60	1	V4	fc6	BigGAN_class	CMAES	CMAES	31	5.417819593134768	2.390432314312885e-07	1.7257756655541678	0.0873865157560815	6.878208221415079	1.589006394270166e-10	2.296086249833707	0.0236962395647591	1.3075188852249349	0.1929359618892333	0.8971368519715056	0.3718445483035462	3.54058503774056	0.000557440748948	3.628121284949053	0.0004110967662299	3	4	1	2	3	3	0	0	16	26	8	29
111	Alfa	2020-08-14	Alfa-14082020-002	51	1	V4	fc6	BigGAN_class	CMAES	CMAES	30	11.26700143766391	1.1904616799783757e-21	2.623821186346337	0.0100161066083227	12.471565767402492	7.480704502707354e-25	3.408288565104029	0.0009340278844913	2.079101513470107	0.039223873672942	0.5850131804601173	0.5598834235294418	2.060151709785274	0.0414103256911387	3.257395511781404	0.0014396904033763	22	23	5	8	22	22	4	6	26	27	19	27
112	Alfa	2020-08-14	Alfa-14082020-004	63	1	V4	fc6	BigGAN_class	CMAES	CMAES	20	13.469016165918063	1.1663733365024167e-27	4.800298390199362	5.273837150749517e-06	10.670963278365052	3.6746024913785465e-20	5.012616311536436	2.1883436810155395e-06	-2.0541505075624187	0.041608798343007	0.3284496304456655	0.7432724995759565	8.056649883776084	4.747247060333664e-13	5.397984049424874	3.156283750925858e-07	15	15	7	11	14	14	3	9	15	17	16	16
113	Alfa	2020-08-19	Alfa-19082020-002	58	1	V4	fc6	BigGAN_class	CMAES	CMAES	27	4.146270836274875	5.615653716681078e-05	3.702922668816618	0.0003431261713279	6.591636775333625	6.84844132179262e-10	5.20321371237841	9.892295836052343e-07	2.530314451470888	0.012374490908204	1.7675258589648464	0.0802528108806407	2.2706776613210726	0.0248372454275041	2.494155809497069	0.0139001127604393	5	9	12	12	5	8	12	12	17	23	17	23
114	Alfa	2020-08-19	Alfa-19082020-003	55	1	V4	fc6	BigGAN_class	CMAES	CMAES	32	12.63815213496004	2.424235611389289e-25	3.0592337148294986	0.0028103740794219	13.698488585305808	3.6896446167892806e-28	4.155027868261105	6.607091501385372e-05	1.7498781144590732	0.0820807156544126	1.00544374755753	0.3171593504786129	10.539813545374248	4.404962305475459e-19	10.54929581703735	4.1735149226381504e-19	12	13	16	24	12	12	7	19	17	20	28	30
115	Alfa	2020-08-19	Alfa-19082020-006	50	1	V4	fc6	BigGAN_class	CMAES	CMAES	15	5.223744972146382	6.485273687532061e-07	3.199579590636918	0.0018887813464749	5.013431934781156	1.5082141165620095e-06	4.22436279850273	5.185970052615041e-05	-0.1550145706987359	0.8770254037440715	0.399541643202854	0.6904733205939004	2.355062434626514	0.0203959858317986	2.0655350630762763	0.0408902810930378	9	9	11	14	6	6	7	13	11	11	11	14
116	Alfa	2020-08-25	Alfa-25082020-005	60	1	V4	fc6	BigGAN_class	CMAES	CMAES	24	7.89967828363193	5.67873207014704e-13	0.206043472090702	0.8371559314274429	8.114804046269953	1.6726708535563368e-13	1.4234618158897492	0.1575670104553516	0.0641513573966327	0.9489307995097264	1.2053416036796911	0.2309738570334756	7.32009226825251	2.428686638259407e-11	5.953853165407906	2.3611670364917964e-08	3	3	0	2	3	3	0	2	10	15	16	23
117	Alfa	2020-08-25	Alfa-25082020-006	59	1	V4	fc6	BigGAN_class	CMAES	CMAES	24	9.440626343495756	7.496633296505317e-17	3.684444129000531	0.0003674192142093	10.601193131844305	6.895163852275278e-20	5.263637255396008	7.744970711975085e-07	1.813585867690841	0.0716390993698031	1.5383590152016715	0.127183508482157	5.14561248216753	9.76538755740356e-07	4.803898291864992	4.2781568431603e-06	13	13	5	15	13	13	5	13	13	16	17	21
118	Alfa	2020-08-27	Alfa-27082020-002	7	1	IT	fc6	BigGAN_class	CMAES	CMAES	30	7.941052143046973	4.244729378903942e-13	1.7078479297209477	0.0906479965309798	8.695462582518916	5.415247101145118e-15	2.456527653082304	0.0156841507783911	0.7743497456131707	0.4398811865813141	0.8175552329465487	0.4155944446296493	1.3202568207457752	0.1891053058075692	1.0739071064620216	0.2848846343510259	13	16	1	11	13	15	1	9	16	23	23	29
119	Alfa	2020-08-27	Alfa-27082020-004	52	1	V4	fc6	BigGAN_class	CMAES	CMAES	13	7.680802525390198	3.3656225627038364e-12	1.5977981960476002	0.1133405301048855	7.108085819540896	4.543093549942061e-11	2.5435205243906047	0.0124030906086245	-1.4294312451542477	0.1551239697868063	0.7210510072862529	0.4727894010854819	5.621584250652879	1.749679962768754e-07	4.440425242089302	1.919046788308761e-05	4	4	0	4	4	4	0	3	8	9	10	12
120	Alfa	2020-09-01	Alfa-01092020-002	3	1	IT	fc6	BigGAN_class	CMAES	CMAES	25	-2.747896198364022	0.0067441131086371	-1.0860627126810227	0.2799864979765638	0.5141042079665479	0.6079459061824632	0.8184657389526049	0.4149808486217516	3.776608052583	0.0002246874828231	2.31062166336121	0.0229501071311822	-5.942381915406037	2.494350721892512e-08	-4.61407105999103	9.457163000651487e-06	0	11	0	17	0	1	0	2	2	24	4	24
121	Alfa	2020-09-01	Alfa-01092020-003	52	1	V4	fc6	BigGAN_class	CMAES	CMAES	26	5.923934381865089	3.1782832406004524e-08	5.015946993556241	2.63495691609406e-06	7.128965928354145	4.1418371426194485e-11	4.737516832142091	6.946967337600773e-06	0.7157151230394548	0.4754708672345474	-0.3287472962080486	0.7431552765316625	2.4473025743485395	0.0164516689816036	3.7107253584247606	0.0003069533987374	5	5	5	9	5	5	5	9	11	21	12	18
122	Alfa	2020-09-02	Alfa-02092020-002	50	1	V4	fc6	BigGAN_class	CMAES	CMAES	26	8.740278891361765	4.6705376661104834e-15	-0.644172045583908	0.5208958102541021	9.875371375335082	5.5568604868850466e-18	0.0723091370045616	0.9424961198878404	2.5526720552207407	0.0116377057687274	0.7490132964910728	0.4556432578870681	8.483228119423467	4.613274030527897e-14	8.812746382927143	7.461943646067184e-15	18	19	0	17	18	18	0	17	21	23	7	25
123	Alfa	2020-09-02	Alfa-02092020-003	64	1	V4	fc6	BigGAN_class	CMAES	CMAES	26	11.797907513846328	4.624846437067466e-23	2.51792474969077	0.0133446709596843	14.919742957672202	2.662797566706421e-31	3.5537001613814208	0.0005749339115973	3.8492944857415137	0.0001716487593216	1.017221889370918	0.3115526340830671	4.82857291677387	3.85334927618759e-06	7.200128184375929	4.551212634996321e-11	8	10	0	0	7	8	0	0	20	23	15	23
124	Alfa	2020-09-02	Alfa-02092020-005	49	1	V4	fc6	BigGAN_class	CMAES	CMAES	25	6.603666177467255	6.743052354872554e-10	0.809790120908358	0.4199276909322679	6.708611798337038	3.893928300129507e-10	1.759885800441323	0.0813960179581766	0.3816173284104035	0.7032579527766225	1.107780929595004	0.2706679396859683	7.159176603590325	5.634263493033932e-11	5.416067227508967	2.907436412868481e-07	7	7	1	9	4	6	1	6	11	17	12	22
125	Alfa	2020-09-04	Alfa-04092020-003	25	1	IT	fc6	BigGAN_class	CMAES	CMAES	25	-0.3405003798181137	0.7339561367687736	-2.488417854914071	0.0144029905255239	0.2156511141622702	0.8295526682317601	-0.1948716484342606	0.8458699972217101	0.5312191982036668	0.5960128801843354	2.159948697337017	0.0332156794039314	0.0249724995128468	0.980115789053233	-1.5381060263372437	0.1264910840387123	0	16	0	18	0	0	0	1	3	24	6	24
126	Alfa	2020-09-08	Alfa-08092020-002	57	1	V4	fc6	BigGAN_class	CMAES	CMAES	25	8.683951743068988	6.013660743708729e-15	-0.6699830540570033	0.5043534965758754	8.527075816219535	1.5022710824702352e-14	2.468347417779576	0.015203895260419	-0.0322285034092207	0.974330501877352	3.398945474385287	0.0009794564044793	8.965428067168713	3.1913366014613413e-15	5.438626754079553	2.623738651672154e-07	5	5	0	6	4	4	0	0	9	10	3	23
127	Alfa	2020-09-08	Alfa-08092020-003	21	1	IT	fc6	BigGAN_class	CMAES	CMAES	20	-1.8669616446466235	0.0640920486699227	-1.1108480311122022	0.2695927028976753	0.0	1.0	0.0	1.0	1.8669616446466235	0.0640920486699227	1.1108480311122022	0.2695927028976753	-1.5355989487730566	0.1278591195320089	-1.1932665001084914	0.2350070264328373	0	10	0	5	0	0	0	0	0	19	0	19
128	Alfa	2020-09-08	Alfa-08092020-005	62	1	V4	fc6	BigGAN_class	CMAES	CMAES	20	7.3397526765572	1.3153761340998672e-11	4.944757003440579	2.9718433232038747e-06	8.131091227196874	1.5722682381075236e-13	3.785260465085573	0.0002582720767061	0.3931918991834365	0.6947077767249492	-0.8906350172059242	0.3753063371583953	3.303679853091049	0.0012376384250163	4.6717636309027215	7.447108296441519e-06	3	4	2	2	1	2	0	0	9	13	12	18
129	Alfa	2020-09-11	Alfa-11092020-002	32	1	IT	fc6	BigGAN_class	CMAES	CMAES	27	5.4469565493772345	2.0861997630340973e-07	1.990346072184921	0.0492025107495353	4.62370342671304	8.150574506106177e-06	2.171316479121808	0.0322029924413354	-0.251988350144902	0.8013775515642784	0.2436723064923105	0.8079939904530963	5.824620640796841	4.367250275870688e-08	4.526112717445903	1.356385345864798e-05	17	23	15	24	14	20	5	19	19	25	15	25
130	Alfa	2020-09-11	Alfa-11092020-005	30	1	IT	fc6	BigGAN_class	CMAES	CMAES	24	-0.6884818861737798	0.492322117515392	0.678470686538656	0.4990561878916116	-0.1170854079148617	0.906951112151242	3.2721501667780872	0.0014449622656719	0.5781904489494832	0.5640263067586172	2.3772430030872536	0.0195131664632234	-7.353139428365163	3.6636976182712476e-11	-8.758338555563709	1.0091762811610972e-14	1	15	0	7	0	1	0	1	1	22	5	20
131	Alfa	2020-09-16	Alfa-16092020-002	10	1	IT	fc6	BigGAN_class	CMAES	CMAES	26	-0.0929946235025844	0.926054374355146	0.4604831086118625	0.646280192007551	2.5274402370153224	0.0125396728910912	2.5030402783510226	0.013884684892577	2.5584634119248366	0.0116002396051926	1.9632826429267705	0.0528829784722583	-4.548683009515056	1.609633389770948e-05	-4.595810774956206	1.0196115025767764e-05	16	22	2	19	1	1	0	1	16	25	9	24
132	Alfa	2020-09-16	Alfa-16092020-004	15	1	IT	fc6	BigGAN_class	CMAES	CMAES	23	-0.9262625243222756	0.3558175250877967	0.2662521794463381	0.7905772609139319	1.4388892375940765	0.1522934003092591	1.1972205970852727	0.23396871219841	2.6011821759637197	0.0101725878632696	0.9989510461491882	0.3202786056635397	-6.52466463317882	1.441509771866413e-09	-4.497883612425718	1.5213774615558322e-05	0	19	4	14	0	19	0	13	12	22	12	22
133	Alfa	2020-09-18	Alfa-18092020-002	6	1	IT	fc6	BigGAN_class	CMAES	CMAES	21	-3.952498377910813	0.0001190923779984	-7.139381811564251	1.2227158310291378e-10	0.9367552500302908	0.350400319350575	0.0	1.0	4.825663676334438	3.263535944468344e-06	7.139381811564251	1.2227158310291378e-10	-4.353233409912277	2.719573720746147e-05	-8.076174689075287	3.184241286271568e-13	0	3	0	5	0	1	0	5	3	20	0	20
134	Alfa	2020-09-18	Alfa-18092020-003	6	1	IT	fc6	BigGAN_class	CMAES	CMAES	33	10.421038021730132	1.016718881147399e-18	11.039442371929908	1.3322893541026981e-18	11.55212490339456	1.7559829691091192e-22	13.983524996276897	1.0095740756895767e-25	-0.2682707064973298	0.7889034979765828	0.3537797896487667	0.7243697744194314	-9.05287603998612	2.2461870339835277e-14	-13.291032121365934	7.268817905170582e-26	21	22	22	23	21	22	21	22	29	29	23	27
135	Alfa	2020-09-18	Alfa-18092020-004	6	1	IT	fc6	BigGAN_class	CMAES Hessian	CMAES Hessian	33	4.059201119820217	8.888678964327869e-05	4.065789565000992	9.379890962744346e-05	8.004642246870407	9.371279649186782e-13	5.2814120951412855	7.176371826239778e-07	3.647202757696316	0.000395893503454	1.005459017199903	0.3171520384843971	-7.16563253063304	1.0014040804436847e-10	-4.541382101749986	1.4604221522996218e-05	9	11	0	11	3	5	0	10	18	28	18	31
136	Alfa	2020-09-22	Alfa-22092020-002	11	1	IT	fc6	BigGAN_class	CMAES	CMAES	21	-1.7990486452545085	0.0740213711686937	-3.688472293033121	0.0003578584808364	1.0421511983670837	0.299018330224366	0.0	1.0	2.904108222552724	0.0042107865453495	3.688472293033121	0.0003578584808364	-1.7662214504194251	0.0797426426538646	-2.938130410195994	0.003879986075934	1	16	0	12	0	0	0	0	8	20	0	20
137	Alfa	2020-09-22	Alfa-22092020-003	20	1	IT	fc6	BigGAN_class	CMAES	CMAES	24	-2.1427016855594525	0.0337505166044412	1.052134014462902	0.295130659837819	3.387546777960724	0.0009007941993906	3.822604489836276	0.0002231516841037	4.785628413266755	3.885855925717875e-06	3.177556030921569	0.0019871174818542	-7.853020643249278	1.4266028798369633e-12	-3.139936891012328	0.0020987078422773	21	23	21	23	21	23	21	23	21	23	21	23
138	Alfa	2020-09-22	Alfa-22092020-004	18	1	IT	fc6	BigGAN_class	CMAES	CMAES	26	-0.4923778775557419	0.6232461531686015	1.2509823759630931	0.2140130068896609	0.4744523329249999	0.6358766710170367	0.0050240382458237	0.9960011321037828	0.9466458593345812	0.3453834009196561	-1.2586326606615386	0.2114181712508132	-3.4426491625369224	0.0008206165607161	-1.3684649487599332	0.1735637241240635	1	7	1	19	0	0	1	5	3	23	25	25
139	Alfa	2020-09-22	Alfa-22092020-005	61	1	V4	fc6	BigGAN_class	CMAES	CMAES	20	5.643940758367874	8.216131213353609e-08	-0.1741346639825595	0.8621014312621522	5.951828786209989	1.8422867107771108e-08	0.0	1.0	0.5493362193499506	0.5835503023365098	0.1741346639825595	0.8621014312621522	4.476719972594188	1.657602666246865e-05	4.365864677108512	2.523481994019549e-05	2	3	0	2	1	1	0	1	7	10	0	19
140	Alfa	2020-09-22	Alfa-22092020-006	54	1	V4	fc6	BigGAN_class	CMAES	CMAES	22	9.671095063582412	1.8928392138544386e-17	2.2223617042043298	0.0284454496088079	8.75304137798966	4.335159412681337e-15	1.6717638546214957	0.0976063244229615	-1.066823005294911	0.2876791612906393	-0.5675990094553894	0.5716053170075748	6.153182293361402	9.02205214285127e-09	5.898201022442027	3.0797630429595963e-08	4	6	0	5	4	5	0	2	12	14	21	21
141	Alfa	2020-09-24	Alfa-24092020-002	24	1	IT	fc6	BigGAN_class	CMAES	CMAES	20	-0.079542313678414	0.9367217394352754	-3.4719617932256672	0.000789028439483	0.5744037047144601	0.5665666773192435	-0.7044370922035882	0.4827503343886471	0.6712188187250946	0.5031715444675804	3.031282963034597	0.0032075689092817	0.4370414553899648	0.6630142854705823	-2.619773155533572	0.0098623840616248	1	4	0	12	0	0	0	2	1	17	1	19
142	Alfa	2020-09-24	Alfa-24092020-003	4	1	IT	fc6	BigGAN_class	CMAES	CMAES	23	0.4333770516485213	0.6653634480157273	-1.1311264235958645	0.2605787915555895	1.0370725425540397	0.3013709749835705	2.199734319068176	0.0300180659587041	0.550365620543591	0.5828458790179321	3.148727783230771	0.0021737091858577	-1.5293932467415692	0.1286345594805757	-4.789108181990505	4.554190485255247e-06	0	13	7	19	0	0	0	10	4	22	8	22
143	Alfa	2020-09-24	Alfa-24092020-004	14	1	IT	fc6	BigGAN_class	CMAES	CMAES	22	-2.0451031970421205	0.0425924919633077	-1.5474013642999205	0.1247753259110304	0.4583136254045191	0.6473904345767344	0.6998752330735613	0.4855529519969424	2.527252398582762	0.0124785821577755	2.3292605917244185	0.0218983411645358	-3.4318864489365355	0.0008076896208165	-4.501581939181784	1.4987080661312194e-05	0	17	0	14	0	4	0	2	1	20	4	20
144	Alfa	2020-10-21	Alfa-21102020-002	6	1	IT	fc6	BigGAN_class	CMAES Hessian	CMAES	31	1.9476758717571112	0.0540986520761843	0.5852196488390604	0.559773131161134	5.3949184443149525	3.5404225485848265e-07	4.123450859335526	7.437481176709391e-05	3.216854307610016	0.0017235075422526	3.722128645755328	0.0003477101516801	-2.5406278317890347	0.0128824481543504	-3.830584325489737	0.0002149469968	3	16	3	13	3	14	3	9	11	30	20	29
145	Alfa	2020-10-21	Alfa-21102020-004	7	1	IT	fc6	BigGAN_class	CMAES Hessian	CMAES	31	1.1405555337580702	0.2563074195016065	2.842131462940419	0.0054035058307439	3.643521663545053	0.0003973188038083	4.04095987436353	0.0001027867514648	2.6035978940817626	0.0104095852727437	0.9223077463736844	0.3586331843568132	-3.48599828704109	0.0007099184369571	-1.6563631873653226	0.1005509270951581	5	11	10	11	1	2	0	6	9	29	17	27
146	Alfa	2020-10-23	Alfa-23102020-002	16	1	IT	fc6	BigGAN_class	CMAES Hessian	CMAES	21	-1.852027069958269	0.0664796707430084	1.4295261417336271	0.1558216757649295	1.562023908364447	0.1209157880032224	1.0085109415660596	0.3155276768627684	3.237472455017865	0.0015658879589516	-0.5121094593005275	0.6097265749693359	-4.957348348913809	2.668056149691828e-06	-1.6147957694430968	0.1092727882903628	1	14	0	6	0	1	0	1	2	20	13	19
147	Alfa	2020-10-27	Alfa-27102020-003	26	1	IT	fc6	BigGAN_class	CMAES	CMAES	21	-1.1818601715865178	0.2391566495031412	-0.2318793480230687	0.8170917907324444	0.8299423849776763	0.4079080648443161	1.476187362186415	0.1429443340145348	1.99388133622192	0.0478857708317547	1.6451311300713165	0.1031466813589975	0.1552090397960048	0.8769010104809294	0.2190716068491265	0.8269432070046121	16	19	3	19	1	18	3	19	16	20	3	20
148	Alfa	2020-10-27	Alfa-27102020-004	9	1	IT	fc6	BigGAN_class	CMAES	CMAES	29	2.850212874924708	0.0049928094742033	0.0851664003121647	0.9322944271477804	3.4433437386863064	0.0007474448089307	1.2441636007300207	0.2162632352803436	0.4065013462016436	0.6849243449159177	1.4035083897145662	0.1636260378553913	-5.441456049070673	2.5901263958079893e-07	-6.55406662060643	1.2440679571251138e-09	4	11	0	6	1	2	0	1	15	24	17	27
149	Alfa	2020-10-29	Alfa-29102020-002	27	2	IT	fc6	BigGAN	CMAES	Concat CMAES CMAES	35	7.228178711392248	2.367047501640343e-11	1.0772660923452733	0.2837841733641347	8.707850294700101	5.4308262667078324e-15	1.7492276311011588	0.0831190445093583	1.1315804049166711	0.2595254265583487	0.4623805682511127	0.6448333857583006	2.7000820506344096	0.0078697802620132	3.69805102815814	0.0003211207778028	21	25	3	10	13	15	0	0	27	32	5	29
150	Alfa	2020-11-04	Alfa-04112020-002	28	1	IT	fc6	BigGAN_class	CMAES	CMAES	40	6.034395712654396	1.2243352381101053e-08	7.620466691652103	1.2840802317458844e-11	7.913634843581333	5.40006446415238e-13	10.428663654333482	8.237438905246741e-18	0.8497250155212741	0.3967637074505459	3.1328235581333623	0.0022835056110854	-0.7787986190483621	0.4375357469440796	-3.4815720065751985	0.0006824514119682	19	19	18	25	6	9	15	15	28	30	22	36
151	Alfa	2020-11-06	Alfa-06112020-002	1	3	IT	fc6	BigGAN_class	CMAES	CMAES	25	-2.646736463971435	0.0090067685199311	-0.5998350899947557	0.5499334796754585	0.0	1.0	2.076628985016891	0.040324739627252	2.646736463971435	0.0090067685199311	2.582685263173386	0.0112816489992527	-3.5069783571953024	0.0006257031741393	-4.564737056705525	1.2349359930637993e-05	0	4	0	3	0	0	0	0	0	24	15	24
152	Alfa	2020-11-06	Alfa-06112020-003	19	1	IT	fc6	BigGAN_class	CMAES	CMAES	31	-1.2168387911959435	0.2256024498357756	2.758852663023868	0.0068654831275391	0.6499756198740075	0.5167155751495262	2.8056106855535594	0.0060054502298346	1.9315365778360016	0.0552064599863275	0.2067605376333472	0.836625859755368	-13.379780155083376	4.4174184906975326e-26	-9.413582541550998	2.595253949149203e-16	0	15	2	8	0	0	0	0	4	30	24	29
153	Alfa	2020-11-11	Alfa-11112020-003	26	2	IT	fc6	BigGAN_class	CMAES	CMAES	26	-1.0223481048577563	0.3082843613899781	-3.217736993307339	0.0017276697831815	0.0	1.0	-0.4390805595111405	0.6615228996242066	1.0223481048577563	0.3082843613899781	2.8579332527378747	0.0052085770415794	-1.6950055998225677	0.092505780125621	-3.4001070759265524	0.0009197074223695	0	24	0	21	0	24	0	19	0	25	1	24
155	Alfa	2020-11-25	Alfa-25112020-003	12	1	IT	fc6	BigGAN_class	CMAES	CMAES	23	17.974663381739642	4.8576898450829054e-39	5.48107854238194	3.020374173453413e-07	16.77826415511046	4.630620667092914e-36	5.230809700047105	8.913054736734055e-07	-0.923756624397076	0.357021633578681	-0.3967265738115946	0.6924317066927721	0.9743799740695676	0.3317057362106024	0.6288375289927299	0.5305760289666207	8	8	2	3	7	7	2	2	10	13	9	17
156	Alfa	2020-12-09	Alfa-09122020-004	20	1	IT	fc6	BigGAN	CMAES Hessian	CMAES	31	-0.102594532722658	0.9184902350491976	0.9424902639273534	0.3482359695532347	0.9149909470701504	0.362062378810123	2.8392353193594686	0.0053715873402519	1.061452386957822	0.2910411720110269	1.8296963307046257	0.0703669707661664	-1.767767166327174	0.0807748761764111	-3.3056233403469464	0.0012674326504	0	0	1	14	0	0	1	11	6	23	22	29
157	Alfa	2021-01-07	Alfa-07012021-002	58	1	V4	fc6	BigGAN	CMAES	CMAES	38	6.787762789494905	2.9176744176255256e-10	1.1684485088355692	0.2453232271446374	8.005006787349547	2.9488715756538993e-13	1.0707332777988527	0.2865710414259245	1.2564437816243934	0.2109346774191962	-0.1432271403132003	0.8863990079668669	3.8051324835682503	0.0002296319449567	5.332327430042146	4.00658921636743e-07	15	26	1	24	15	26	1	23	24	30	8	34
159	Alfa	2021-01-12	Alfa-12012021-002	27	1	IT	fc6	BigGAN	CMAES	CMAES	44	9.15148960719661	7.385636739444734e-16	6.398949615577386	3.755262190737009e-09	10.144800236217506	1.0318870815363697e-18	6.944355664311311	2.3422878708982523e-10	-0.0779925775176073	0.9379414796809884	2.326315995465608	0.0219040025084579	3.939856271961418	0.0001391108809622	1.0931119828298783	0.2763058803317303	34	38	21	36	28	33	16	29	34	37	21	36
160	Alfa	2021-01-13	Alfa-13012021-002	28	1	IT	fc6	BigGAN	CMAES	CMAES	45	12.544366284932437	4.791826700797753e-25	10.38385038527673	4.237731172806037e-18	12.463912330424511	7.839372860505074e-25	11.0476336500706	1.2280633878656732e-19	0.5936002028859909	0.5536283884912498	0.1251229060458264	0.9006546338066674	2.311475102611384	0.0223324037490868	2.6691897193924583	0.0085433213971946	30	32	41	41	28	31	41	41	31	40	41	41
161	Alfa	2021-01-20	Alfa-20012021-003	32	1	IT	fc6	BigGAN	CMAES	CMAES	39	4.190632996293564	5.266343166039085e-05	2.2823299314794707	0.0247009173875236	4.415983438563842	1.9293649320123348e-05	4.05881834747659	9.162770846150589e-05	-0.2193871486239009	0.8266848189239198	1.4258695553355616	0.1572540424040324	1.7856189559953537	0.0774560734470174	0.3400871415803913	0.7343234229532829	5	20	10	13	5	14	3	4	38	38	14	35
162	Alfa	2021-01-20	Alfa-20012021-004	24	2	IT	fc6	BigGAN	CMAES	CMAES	9	-0.5870867100840751	0.5580400045179573	-0.6094078422588146	0.5434884142859544	0.6816350650382816	0.4965350002037134	0.0	1.0	1.3021506178290774	0.1947599593752686	0.6094078422588146	0.5434884142859544	-0.227737033996097	0.8201978016033595	0.2808445516653762	0.7792564296163031	0	7	0	6	0	5	0	6	6	8	0	8
163	Alfa	2021-01-20	Alfa-20012021-005	55	1	V4	fc6	BigGAN	CMAES	CMAES	20	8.513354117907282	1.7473712759129493e-14	2.078135420641609	0.0399027351979326	9.11569543485989	5.151202126133428e-16	1.1536322982656613	0.2510223696978182	-0.0885247305848354	0.9295717350542276	-0.91034951631179	0.3646287221977986	6.172347929688078	7.47279332602832e-09	7.509260758825775	7.49086219087485e-12	12	17	19	19	12	17	19	19	12	18	19	19
164	Alfa	2021-01-26	Alfa-26012021-002	58	1	V4	fc6	BigGAN	CMAES	CMAES	32	3.5152558443690376	0.0005833322931043	-0.0160659500364131	0.987210362668455	5.7844345306347735	4.176893609854753e-08	0.1045206255245044	0.9169431473031444	1.9258165205830229	0.0559229673382193	0.1161199125015234	0.9077692360209164	1.641197118349289	0.1031015964651961	3.3738175758783067	0.0009697089499608	15	27	0	19	15	27	0	18	15	31	19	31
165	Alfa	2021-01-26	Alfa-26012021-003	7	1	IT	fc6	BigGAN	CMAES	CMAES	23	0.091878021943869	0.9269191975667738	-1.951108029949984	0.0535417849217796	1.100050793308879	0.2730960595593424	0.2796147750699049	0.7802887949836571	1.0335784014275489	0.3029127248500808	2.1896752193301627	0.0306597198768011	-4.0389251144903175	8.993474950818518e-05	-5.63767328661023	9.782781519534597e-08	0	5	0	3	0	1	0	2	4	21	17	22
166	Alfa	2021-01-28	Alfa-28012021-002	24	2	IT	fc6	BigGAN	CMAES	CMAES	11	-2.171900808821785	0.0314556926620905	-2.2657996467443	0.0253856212662231	-0.7064939812470632	0.480991752167645	0.0	1.0	1.4169976908465192	0.1584523872920099	2.2657996467443	0.0253856212662231	-1.1647906398758423	0.2461731819861496	-2.4087637797225216	0.0173461443880824	0	6	0	8	0	1	0	2	2	10	0	10
167	Alfa	2021-01-28	Alfa-28012021-003	5	1	IT	fc6	BigGAN	CMAES	CMAES	28	-4.1726186903349305	5.11370935342867e-05	-3.826318593558864	0.0002145550805178	0.0	1.0	0.4951458432808821	0.6214672026179419	4.1726186903349305	5.11370935342867e-05	4.8255894669417225	4.526542964373223e-06	-0.5443089933224841	0.5871334587530901	-0.883823038916127	0.3785021499970217	0	23	0	22	0	9	0	11	0	27	4	27
168	Alfa	2021-02-18	Alfa-18022021-003	27	1	IT	fc6	BigGAN	CMAES Hessian	CMAES	32	8.182671686942124	3.068461970841785e-13	1.9946840933773389	0.0484846808264624	11.411215109311929	5.728470103213122e-21	2.612533913249444	0.0102091621629996	2.9313626348611432	0.004053806047362	0.5017098294278388	0.6168743452534851	8.229968830113407	3.441084710502959e-13	11.395629447475324	1.5228817203398624e-20	15	24	9	28	15	22	9	22	19	26	9	30
169	Alfa	2021-02-19	Alfa-19022021-003	32	1	IT	fc6	BigGAN	CMAES Hessian	CMAES	36	13.20901704027831	5.204372241376825e-25	7.252930501056674	5.6454705901812755e-11	13.272300882725832	3.708158673247216e-25	7.502471821133264	1.600543802759451e-11	-0.8698976845262576	0.3861224308835833	0.7035514695340837	0.4831986952866275	4.262729796566872	4.181018362826507e-05	2.6843435661387254	0.0083505280243784	31	31	13	21	31	31	13	18	32	32	13	23
170	Alfa	2021-02-25	Alfa-25022021-002	3	1	IT	fc6	BigGAN	CMAES Hessian	CMAES	31	-0.0560883786019203	0.9553662624824748	3.68516867032429	0.0003538061215637	1.7388307490250454	0.0846726264577094	3.81306917775634	0.0002249888787698	1.8153719474087096	0.0720063164179461	0.0089705007093521	0.9928589208039024	-8.901057049261112	9.962673609886312e-15	-6.75447430288925	6.349393475762755e-10	3	15	2	4	0	2	1	1	17	30	13	26
171	Alfa	2021-02-26	Alfa-26022021-003	18	1	IT	fc6	BigGAN	CMAES Hessian	CMAES	37	-2.41160433239471	0.017424068288212	0.4873717860528369	0.6269474640010799	0.3531151460591674	0.724632144364933	1.3739225290569002	0.1722092275245433	2.8612607574915137	0.0049928649053663	0.8885162907281485	0.3762019214861806	-4.101480304864685	7.730406699899418e-05	-2.7977858899824875	0.0060423635712998	0	28	0	18	0	22	0	15	2	36	13	34
172	Alfa	2021-03-12	Alfa-12032021-002	8	1	IT	fc6	BigGAN	CMAES Hessian	CMAES	32	14.345091302252252	3.312665190875802e-26	7.502596921435955	3.1584228523403464e-11	15.222389221914453	5.5914043784203e-30	7.123318409031588	1.0805999965922751e-10	0.4388071655339159	0.6617671761214634	-1.2441756313015824	0.216528425219556	6.066163696750616	4.414785040415267e-08	9.55389294669945	3.049031040408985e-16	9	16	9	29	9	15	9	29	9	16	9	29
173	Alfa	2021-03-12	Alfa-12032021-004	5	1	IT	fc6	BigGAN	CMAES Hessian	CMAES	31	-0.3212625979437579	0.7485702672962452	5.610440667662858	1.455428371228037e-07	-0.197815677766979	0.8435239847535466	8.575057454104972	5.920709426006742e-14	0.125648361821843	0.9002241045431054	2.859769163504509	0.0050737145981294	-8.439069343570454	1.1479652935868136e-13	-11.529013263858245	7.445944354891972e-21	0	16	6	16	0	15	6	12	2	29	8	25
174	Alfa	2021-04-01	Alfa-01042021-002	9	1	IT	fc6	BigGAN_class	CMAES Hessian	CMAES	40	10.556187737321132	8.727526358649577e-19	16.030971440091573	4.2488589647546195e-30	13.106604327940792	7.722844436736347e-25	17.476499811115435	5.435069634858218e-33	2.1202029311185018	0.0360834925586575	0.1651572757861233	0.8691604001048888	-4.471966658186614	1.9227962428252152e-05	-2.8021714150362937	0.0060175637424192	34	37	16	16	34	36	16	16	34	38	18	21
175	Alfa	2021-04-08	Alfa-08042021-002	7	1	IT	fc6	BigGAN_class	CMAES Hessian	CMAES	35	2.62901420598578	0.0096836542779001	3.586410910686959	0.0005125601746892	3.0034695848261324	0.0032493092421131	5.469187849638951	3.131368061304408e-07	0.3042265651736661	0.7614911349657942	1.983090313801096	0.0501561049912498	-5.9588249001190725	3.234835123794109e-08	-7.675395053378962	7.834293823321177e-12	1	4	0	11	1	1	0	11	12	31	13	34
176	Alfa	2021-04-08	Alfa-08042021-004	2	1	IT	fc6	BigGAN_class	CMAES Hessian	CMAES	30	-4.967111604874432	2.297881210292872e-06	-0.3650420746026723	0.7158213001162161	0.0	1.0	0.0	1.0	4.967111604874432	2.297881210292872e-06	0.3650420746026723	0.7158213001162161	-8.45626945660523	1.454135024520227e-13	-5.1946794138386245	8.971011289481472e-07	0	23	0	6	0	16	0	4	0	29	0	29
177	Alfa	2021-04-15	Alfa-15042021-002	26	1	IT	fc6	BigGAN_class	CMAES Hessian	CMAES	35	-3.652292614342741	0.0003852975691561	-3.047881446949044	0.002922092804788	-0.0632767277180673	0.9496505591040044	-0.8466023227074602	0.3991606961543557	3.616545834831035	0.0004405110819306	2.594747770210871	0.0109183075059944	-0.2855953020770747	0.7757351276758538	0.6499195788511466	0.5171241960062224	0	29	0	27	0	29	0	27	2	34	4	34
178	Alfa	2021-04-16	Alfa-16042021-003	20	1	IT	fc6	BigGAN_class	CMAES Hessian	CMAES	35	-1.7745133954607446	0.0784931007390902	-0.5166071763323015	0.6065272098597989	3.0639436775285227	0.0026934057459607	4.711241195305925	7.650759256277881e-06	4.938070919390936	2.623838289388256e-06	4.872162626903988	4.246293616684749e-06	-3.965282505614601	0.0001320650177304	-5.166914367889135	1.0977092403817204e-06	1	13	5	10	1	9	5	8	4	33	26	34
179	Alfa	2021-05-12	Alfa-12052021-004	30	1	IT	fc6	BigGAN_class	CMAES Hessian	CMAES	31	3.817109178871757	0.0002166293401377	-1.0469746011589849	0.2975619804693562	6.905810933331036	2.688397345213005e-10	1.2696477171706946	0.2070712411092719	3.0857881064984656	0.0025297968613117	2.4406135888001184	0.016457682788291	-6.2024662893066	1.043349886694448e-08	-4.929634222508223	2.9959604079656945e-06	14	22	0	3	6	11	0	0	20	30	8	26
180	Alfa	2021-05-14	Alfa-14052021-003	29	1	IT	fc6	BigGAN_class	CMAES Hessian	CMAES	32	0.4464498540619258	0.6560769380593918	2.96072571824938	0.0037949147194452	4.087726492766577	7.91014805379412e-05	2.9094930662797576	0.0044197139398844	3.688815999832959	0.0003421340542292	0.1364032148585943	0.891782350643538	-10.070331582095571	3.224153216735895e-17	-6.528734404527584	2.225293361946957e-09	11	27	1	3	0	5	0	0	26	31	13	25
181	Alfa	2021-06-02	Alfa-02062021-004	22	1	IT	fc6	BigGAN_class	CMAES Hessian	CMAES	27	24.19353186565914	6.225843957835881e-47	2.454199518955464	0.0158481068818201	24.281321357463995	3.905267230795227e-48	2.0202531649875226	0.0459530843197195	-0.0475233827616043	0.9621799849064292	-0.6511014919789773	0.5165528209683736	9.987614831285162	1.0540531439173416e-16	11.697065934450494	6.5242132785330266e-21	20	22	0	4	18	20	0	1	23	23	5	20
184	Beto	2020-07-24	Beto-24072020-002	17	1	IT	fc6	BigGAN_class	CMAES	CMAES	47	12.474874751756268	7.330761633135228e-25	7.250787168155845	7.918823048119756e-11	14.550895149709186	2.4344230672372042e-30	7.790884605136398	5.508593996240154e-12	0.8460038916620541	0.3988300090699578	0.8065128051406412	0.4219001356045248	-0.7249427745312687	0.4698103050684673	-0.7954813504420292	0.4278062357918203	16	16	6	8	16	16	2	5	16	31	9	35
185	Alfa	2020-07-24	Alfa-24072020-002	5	1	IT	fc6	BigGAN_class	CMAES	CMAES	33	2.832061723675901	0.0052694541606819	5.992850167413894	3.06694810102726e-08	4.034082671921984	8.753793953065851e-05	5.595370136408508	1.827418859834033e-07	1.4293125758013814	0.154888601465144	-0.1022601530912466	0.9187591326556064	-5.445139092225754	2.547001320302277e-07	-3.786638189518884	0.0002337373625552	21	32	31	32	19	28	29	31	19	31	29	31
186	Alfa	2020-07-24	Alfa-24072020-003	5	1	IT	fc6	BigGAN_class	CMAES	CMAES	32	3.540322199804432	0.0005345740537878	5.188381272686915	1.0680256167657103e-06	4.13887310537628	5.835974856621646e-05	5.459963062361515	3.312351195795635e-07	0.7613208318186283	0.4476002683131701	0.4318322788009855	0.6668119158241981	-2.003055976781879	0.0472834910787499	-1.6880738063505438	0.0938321245947866	18	31	20	29	18	29	20	25	18	31	20	26
187	Alfa	2020-09-28	Alfa-28092020-002	34	1	V1	fc6	BigGAN_class	CMAES	CMAES	21	10.698116552858734	3.11063080036607e-20	0.0282243677619675	0.9775367775365348	11.24653067197798	1.0647521624719592e-21	1.6095235058425938	0.1105044404007924	1.5642515729631057	0.1197591863162467	1.69216256505808	0.0937922747656713	8.564725671525963	2.944517900099546e-14	7.612874023151339	5.161286438157349e-12	6	6	0	4	3	3	0	1	9	12	14	19
188	Alfa	2020-09-28	Alfa-28092020-004	48	1	V1	fc6	BigGAN_class	CMAES	CMAES	22	6.571179325435837	7.860677208654053e-10	2.59575003908626	0.010776227287751	7.922778705254769	4.983153496662686e-13	2.4549171227472213	0.0157187191911337	1.7926905593559128	0.0749355732923331	-0.3266003053018652	0.7446667045625982	8.041415147382914	5.15611884139969e-13	10.788010286955302	1.0717208624903308e-19	2	3	3	7	2	2	0	1	8	13	19	20
189	Alfa	2020-09-28	Alfa-28092020-006	38	1	V1	fc6	BigGAN_class	CMAES	CMAES	22	3.2220844879554837	0.0015631265445647	0.3012598630047418	0.7638065196116892	3.159989112175932	0.0019111598554901	0.0	1.0	-0.0859033968333646	0.9316519728714344	-0.3012598630047418	0.7638065196116892	2.5820096145679776	0.0109480519816889	2.747199500576925	0.0068255820708659	1	1	0	0	1	1	0	0	7	15	0	21
190	Alfa	2020-09-28	Alfa-28092020-008	45	1	V1	fc6	BigGAN_class	CMAES	CMAES	19	5.161688632132392	7.757221020815719e-07	2.13010840750786	0.0355442242405725	5.428415726103031	2.275090412801664e-07	2.4991253371732167	0.0140299340738663	0.2907135382765211	0.7716516598900834	0.4896277441011112	0.6254915629797446	1.844143646544672	0.0674744608893197	1.4363754260383423	0.1533351473375661	1	1	0	0	1	1	0	0	6	13	16	18
