# Supplementary material for: Neuronal tuning aligns dynamically with object and texture manifolds across the visual hierarchy
Source: Nat Neurosci. 2026 Mar 10;29(4):864–75. doi: 10.1038/s41593-026-02207-1 (PMC13061647; doi:10.1038/s41593-026-02207-1)
Supplement: Supplementary file 5 — Table of success count of each thread for Fig. 4a. Max normalized optimization trajectory (mean and s.e.m.) of BigGAN and DeePSim thread to reproduce Fig. 4b and Fig. 4c. Evolution time constant table to reproduce Fig. 4d. [file 41593_2026_2207_MOESM5_ESM.zip › Figure4_src_exp_masks_and_succ_labels.csv]

valid	FCsucc005	BGsucc005	bothsucc005	nonesucc005	anysucc005	V1msk	V4msk	ITmsk
1	1	1	1	0	1	0	0	1
0	1	1	1	0	1	0	0	1
1	1	1	1	0	1	0	0	1
1	1	1	1	0	1	0	0	1
1	1	1	1	0	1	0	0	1
0	1	1	1	0	1	0	0	1
1	0	0	0	1	0	0	0	1
1	1	1	1	0	1	0	0	1
1	1	1	1	0	1	0	0	1
0	1	1	1	0	1	0	0	1
1	1	1	1	0	1	0	0	1
1	1	1	1	0	1	0	0	1
1	1	1	1	0	1	0	0	1
1	1	1	1	0	1	0	0	1
1	1	1	1	0	1	0	0	1
1	0	1	0	0	1	0	0	1
1	1	1	1	0	1	0	0	1
1	1	0	0	0	1	0	0	1
1	1	1	1	0	1	0	0	1
0	1	1	1	0	1	0	0	1
1	1	0	0	0	1	0	0	1
1	1	1	1	0	1	0	1	0
1	1	1	1	0	1	0	1	0
1	1	1	1	0	1	0	1	0
1	1	1	1	0	1	0	1	0
1	1	0	0	0	1	0	0	1
1	1	1	1	0	1	0	0	1
1	1	0	0	0	1	0	0	1
1	1	1	1	0	1	0	0	1
1	1	1	1	0	1	0	0	1
1	1	1	1	0	1	0	1	0
1	1	1	1	0	1	0	0	1
0	1	1	1	0	1	0	1	0
1	1	1	1	0	1	0	0	1
1	1	1	1	0	1	0	0	1
0	1	1	1	0	1	0	1	0
1	1	1	1	0	1	0	1	0
1	1	1	1	0	1	0	0	1
1	1	1	1	0	1	0	1	0
1	1	0	0	0	1	0	1	0
1	0	0	0	1	0	0	0	1
1	1	0	0	0	1	0	1	0
0	1	0	0	0	1	0	1	0
1	1	1	1	0	1	0	1	0
1	1	1	1	0	1	0	0	1
1	1	0	0	0	1	0	0	1
0	1	0	0	0	1	1	0	0
1	1	0	0	0	1	1	0	0
1	1	0	0	0	1	1	0	0
1	1	1	1	0	1	0	0	1
1	1	0	0	0	1	1	0	0
1	1	0	0	0	1	1	0	0
1	1	0	0	0	1	0	1	0
1	1	0	0	0	1	1	0	0
1	1	1	1	0	1	0	1	0
1	1	1	1	0	1	0	1	0
1	1	1	1	0	1	0	0	1
1	1	1	1	0	1	0	0	1
1	1	1	1	0	1	0	0	1
0	1	0	0	0	1	0	1	0
1	0	0	0	1	0	0	1	0
1	1	1	1	0	1	0	1	0
1	1	0	0	0	1	1	0	0
1	1	1	1	0	1	0	0	1
1	1	1	1	0	1	0	0	1
1	1	1	1	0	1	0	0	1
1	1	1	1	0	1	0	0	1
1	1	1	1	0	1	0	1	0
1	1	1	1	0	1	0	0	1
1	1	1	1	0	1	0	1	0
1	1	1	1	0	1	0	0	1
1	1	0	0	0	1	0	1	0
0	0	0	0	1	0	0	0	1
0	0	0	0	1	0	0	0	1
1	1	1	1	0	1	0	0	1
1	0	1	0	0	1	0	0	1
1	0	0	0	1	0	0	0	1
1	0	1	0	0	1	0	0	1
1	0	0	0	1	0	0	0	1
1	1	1	1	0	1	0	0	1
1	0	1	0	0	1	0	0	1
1	1	1	1	0	1	0	0	1
1	1	1	1	0	1	0	0	1
1	1	1	1	0	1	0	0	1
1	0	1	0	0	1	0	0	1
1	0	1	0	0	1	0	0	1
1	1	1	1	0	1	0	0	1
1	0	1	0	0	1	0	0	1
1	1	1	1	0	1	0	0	1
1	0	1	0	0	1	0	0	1
1	0	1	0	0	1	0	0	1
1	0	1	0	0	1	0	0	1
1	1	0	0	0	1	0	1	0
1	1	1	1	0	1	0	1	0
1	1	1	1	0	1	0	1	0
1	1	1	1	0	1	0	1	0
1	1	1	1	0	1	0	1	0
1	1	1	1	0	1	0	1	0
1	1	1	1	0	1	0	1	0
1	1	0	0	0	1	0	1	0
1	1	1	1	0	1	0	1	0
1	1	1	1	0	1	0	0	1
0	1	1	1	0	1	0	1	0
1	0	0	0	1	0	0	0	1
1	1	1	1	0	1	0	1	0
1	1	0	0	0	1	0	1	0
1	1	1	1	0	1	0	1	0
1	1	0	0	0	1	0	1	0
0	0	0	0	1	0	0	0	1
1	1	1	1	0	1	0	1	0
1	0	0	0	1	0	0	0	1
1	1	1	1	0	1	0	1	0
1	1	1	1	0	1	0	0	1
1	0	1	0	0	1	0	0	1
1	1	1	1	0	1	0	0	1
1	0	0	0	1	0	0	0	1
1	0	0	0	1	0	0	0	1
1	1	1	1	0	1	0	0	1
1	1	1	1	0	1	0	0	1
1	0	0	0	1	0	0	0	1
0	1	1	1	0	1	0	0	1
1	0	0	0	1	0	0	0	1
1	1	0	0	0	1	0	1	0
1	1	0	0	0	1	0	1	0
1	0	0	0	1	0	0	0	1
1	0	1	0	0	1	0	0	1
1	0	0	0	1	0	0	0	1
1	1	1	1	0	1	0	0	1
1	1	1	1	0	1	0	0	1
1	0	0	0	1	0	0	0	1
1	0	0	0	1	0	0	0	1
1	1	0	0	0	1	0	0	1
1	1	0	0	0	1	0	0	1
1	1	1	1	0	1	0	0	1
1	0	1	0	0	1	0	0	1
1	0	1	0	0	1	0	0	1
1	0	0	0	1	0	0	0	1
1	1	1	1	0	1	0	0	1
1	0	1	0	0	1	0	0	1
1	1	0	0	0	1	0	1	0
1	1	1	1	0	1	0	0	1
1	1	1	1	0	1	0	0	1
1	1	1	1	0	1	0	0	1
0	0	0	0	1	0	0	0	1
1	1	0	0	0	1	0	1	0
1	1	0	0	0	1	0	1	0
1	0	0	0	1	0	0	0	1
0	0	0	0	1	0	0	0	1
1	0	0	0	1	0	0	0	1
1	1	1	1	0	1	0	0	1
1	1	1	1	0	1	0	0	1
1	0	1	0	0	1	0	0	1
1	0	0	0	1	0	0	0	1
1	1	1	1	0	1	0	0	1
1	0	1	0	0	1	0	0	1
1	1	1	1	0	1	0	0	1
1	1	1	1	0	1	0	0	1
1	0	0	0	1	0	0	0	1
1	0	0	0	1	0	0	0	1
1	1	1	1	0	1	0	0	1
1	1	0	0	0	1	0	0	1
1	1	1	1	0	1	0	0	1
1	1	1	1	0	1	0	0	1
1	1	1	1	0	1	0	0	1
1	1	1	1	0	1	0	0	1
1	1	1	1	0	1	0	0	1
1	1	0	0	0	1	1	0	0
1	1	1	1	0	1	1	0	0
1	1	0	0	0	1	1	0	0
1	1	1	1	0	1	1	0	0
