# Supplementary material for: Neuronal tuning aligns dynamically with object and texture manifolds across the visual hierarchy
Source: Nat Neurosci. 2026 Mar 10;29(4):864–75. doi: 10.1038/s41593-026-02207-1 (PMC13061647; doi:10.1038/s41593-026-02207-1)
Supplement: Supplementary file 5 — Table of success count of each thread for Fig. 4a. Max normalized optimization trajectory (mean and s.e.m.) of BigGAN and DeePSim thread to reproduce Fig. 4b and Fig. 4c. Evolution time constant table to reproduce Fig. 4d. [file 41593_2026_2207_MOESM5_ESM.zip › Figure4_src_maxnorm_resp_stats_all_exps_BigGAN_mean_data.csv]

0	1	2	3	4	5	6	7	8	9	10	11	12	13	14	15	16	17	18	19	20	21	22	23	24	25	26	27	28	29	30	31	32	33	34	35	36	37	38	39	40	41	42	43	44	45	46	47	48	49
0.6165091901795554	0.6590453531775761	0.7485776001175619	0.6770741177180145	0.7631495101310879	0.753414496054119	0.7500529539473998	0.8241234226338252	0.8126854392557172	0.8250369492233195	0.8479304606806625	0.8612042256224537	0.8712021974096291	0.8360999347921418	0.9394822137222308	0.8885697830804655	0.8597830750382972	0.93236390673001	0.932723934773695	0.8774658371005897	0.8928753698731712	0.8877148412457707	0.9398635640882066	0.9201415699613539	0.9002151080768059	0.9056910936758051	0.9220060774715114	0.9393260897400814	0.9372769430011095	0.9424247121591005	0.9379099694177805	0.8884093208150716	0.9932608524646647	1.0	0.9632095137628995	0.984674663200126	0.974049315259271	0.892421304531612	0.9339615115645312	0.9437726640261203	0.9178625059567441	0.9686333149086075	0.9944938295598477	0.9145902450216941	0.939542466272715	0.937387375153463	0.9720295151016338	0.9547084451275485	0.9547084451275485	0.9547084451275485
0.6750519246373456	0.672887958213478	0.7382440373408085	0.6884706900654199	0.7772550665107154	0.741348510227254	0.8355651370942719	0.7715549050770588	0.7845854275624045	0.8153730590443575	0.8467680871066708	0.8401458638006636	0.8493709104062444	0.8285862807658103	0.853861074762669	0.8504145364390506	0.8379811438779895	0.8867012487628252	0.8310506038852497	0.8859762119745119	0.8627056177199959	0.8958597797340798	0.9299940033464523	0.9509350638680975	0.8954653807286351	0.8851558248191538	0.9435015442870923	0.9537850167364343	0.8860216784230266	0.9993641494175104	0.9398369972258105	0.8932402168262278	0.9966478560647195	1.0	0.9235495312209875	0.9617747656104938	0.9617747656104938	0.9617747656104938	0.9617747656104938	0.9617747656104938	0.9617747656104938	0.9617747656104938	0.9617747656104938	0.9617747656104938	0.9617747656104938	0.9617747656104938	0.9617747656104938	0.9617747656104938	0.9617747656104938	0.9617747656104938
0.33582847696060103	0.33117616247123316	0.3198743567863947	0.3578067795036797	0.313578385268486	0.40730785168607814	0.4017900126571527	0.32467341684405127	0.4476999387859081	0.4773118921712168	0.3879368344070137	0.3652910670976392	0.4196750128324244	0.40338113647742435	0.4009607880617592	0.49030050675177345	0.49012229241068955	0.38559319864889685	0.39208577207183176	0.5364218878259965	0.4943863722130954	0.4675673251063193	0.40023879214794755	0.42921431577157526	0.42609571817403935	0.44398979954989093	0.49361560013400374	0.5329495630846498	0.3990793721272106	0.465801783607937	0.4323321575075331	0.4548929432449842	0.5207784887334973	0.4878357159892407	0.4878357159892407	0.4878357159892407	0.4878357159892407	0.4878357159892407	0.4878357159892407	0.4878357159892407	0.4878357159892407	0.4878357159892407	0.4878357159892407	0.4878357159892407	0.4878357159892407	0.4878357159892407	0.4878357159892407	0.4878357159892407	0.4878357159892407	0.4878357159892407
0.6788259190680836	0.6509507825159139	0.8023339378984298	0.8726213306801281	0.8927067395991978	0.8555642312996595	0.9019211035678366	0.9423715088985507	0.9232021765816231	0.9143101937809764	0.8756211295497245	0.9652332084801826	0.9862969205231903	1.0	0.9254623118511209	0.9326391168175551	0.9355085365770114	0.898714397548616	0.9645595057559205	0.9039558627763297	0.8828865060207084	0.9495499205624431	0.9610353604260036	0.9624998375397745	0.8669549689391768	0.9008219001042207	0.9044919018866352	0.9455295180955658	0.9051125122553995	0.9637190794157947	0.8852959352528947	0.8830419967481361	0.9023022609061397	0.8993863473738305	0.9222519730547041	0.9054969716089207	0.9328372313234655	0.9345212236452881	0.9336792274843767	0.9336792274843767	0.9336792274843767	0.9336792274843767	0.9336792274843767	0.9336792274843767	0.9336792274843767	0.9336792274843767	0.9336792274843767	0.9336792274843767	0.9336792274843767	0.9336792274843767
0.5396552017730306	0.49660793490415883	0.5696525437667596	0.4935166901657567	0.5396696017113352	0.4972303528836264	0.5470681964888257	0.5333045283250322	0.4896462422409547	0.5528267780271199	0.5910668874731376	0.5915399764646697	0.5267788647502298	0.5414436387770911	0.5347533689516895	0.5288381544813994	0.6216486225435667	0.49551066050888	0.5823400906145237	0.6050412313264484	0.5630028278559762	0.5562936662940418	0.5398338504577748	0.549786405507124	0.5867577175532673	0.5889911856217304	0.6119086867671892	0.5880657863011766	0.6093093946488289	0.7261269928010301	0.6677181937249295	0.6677181937249295	0.6677181937249295	0.6677181937249295	0.6677181937249295	0.6677181937249295	0.6677181937249295	0.6677181937249295	0.6677181937249295	0.6677181937249295	0.6677181937249295	0.6677181937249295	0.6677181937249295	0.6677181937249295	0.6677181937249295	0.6677181937249295	0.6677181937249295	0.6677181937249295	0.6677181937249295	0.6677181937249295
0.8045495831017728	0.8880896602978365	0.846978581954803	0.8692976363918394	0.8711611834592244	0.8427043795617138	0.8161403353524422	0.7897294350283629	0.8097227215429803	0.8123663528412721	0.8298367892289932	0.8353451771531182	0.8329564701258108	0.9085772914280896	0.759939617966766	0.7756410496059231	0.7913461656933094	0.9101355532793249	0.9389088292966316	0.9069016469081898	0.9389519280555344	0.8198158087545242	0.8648771828914211	0.9109156913749903	0.8357691874860395	0.7864338602537665	0.8751376717384893	0.8529301352474387	0.7233891445930745	0.8962835626250587	0.8944825908703836	0.8852055256260407	1.0	0.943219056982129	0.8899262154771116	0.8937518034630046	0.7852456232271824	0.7771395317883272	0.8661522589810906	0.8275438314884732	0.8468480452347819	0.8468480452347819	0.8468480452347819	0.8468480452347819	0.8468480452347819	0.8468480452347819	0.8468480452347819	0.8468480452347819	0.8468480452347819	0.8468480452347819
0.8758134898281006	0.8624767238537498	0.8933460702027617	0.915117222796645	0.9506187117025647	0.925046386970219	0.9608503430139095	0.9095303563512724	0.9968695262987235	0.9535655344318671	1.0	0.8881756157682473	0.8881648984786649	0.8404708729892678	0.8126144585340482	0.8027043349879577	0.7538619354151886	0.8408797376977244	0.8270415186218099	0.8537034642078914	0.880079295159755	0.8354907533638939	0.823605782831067	0.9746241611369495	0.8545787212822742	0.7371511884168515	0.7958649548495628	0.7958649548495628	0.7958649548495628	0.7958649548495628	0.7958649548495628	0.7958649548495628	0.7958649548495628	0.7958649548495628	0.7958649548495628	0.7958649548495628	0.7958649548495628	0.7958649548495628	0.7958649548495628	0.7958649548495628	0.7958649548495628	0.7958649548495628	0.7958649548495628	0.7958649548495628	0.7958649548495628	0.7958649548495628	0.7958649548495628	0.7958649548495628	0.7958649548495628	0.7958649548495628
0.7437257767768641	0.7574273069215726	0.758460957488242	0.7822369496641911	0.7422176913229479	0.7228840129197425	0.7493642591824154	0.7463032626590508	0.8188712172808341	0.8426027330820123	0.7772329802847197	0.7592055719704187	0.779720939511905	0.7670973814794647	0.7865497424240837	0.8032571101329405	0.8152559470088002	0.7704998895351217	0.837740186774966	0.8546078849700842	1.0	0.9769413159657686	0.9743341991260592	0.937172737882663	0.8640948722660821	0.8616330528666103	0.862183719671116	0.8619083862688632	0.8619083862688632	0.8619083862688632	0.8619083862688632	0.8619083862688632	0.8619083862688632	0.8619083862688632	0.8619083862688632	0.8619083862688632	0.8619083862688632	0.8619083862688632	0.8619083862688632	0.8619083862688632	0.8619083862688632	0.8619083862688632	0.8619083862688632	0.8619083862688632	0.8619083862688632	0.8619083862688632	0.8619083862688632	0.8619083862688632	0.8619083862688632	0.8619083862688632
0.5698367603817275	0.6496505979098055	0.7229858519682044	0.7223280717748931	0.7806824654716826	0.8844020217192172	0.8456576229756406	0.8492779472962673	0.86493363236395	0.9130728618961765	0.9273353816342813	0.9492349939573772	0.8531300145767583	0.9276101656744871	0.9286074228464637	0.9119332708348417	0.9125966731119565	0.9089617392502101	0.9511834991147758	0.9695351443966707	1.0	0.921168977336088	0.8902904723190209	0.8524585829497634	0.8794574035264998	0.943310605098686	0.8669599519130249	0.939152752481861	0.9766446632539503	0.8721025393266424	0.9450329168286272	0.9313932382706163	0.9135420389363318	0.8856513772093915	0.8995967080728616	0.8995967080728616	0.8995967080728616	0.8995967080728616	0.8995967080728616	0.8995967080728616	0.8995967080728616	0.8995967080728616	0.8995967080728616	0.8995967080728616	0.8995967080728616	0.8995967080728616	0.8995967080728616	0.8995967080728616	0.8995967080728616	0.8995967080728616
0.6149839568897798	0.5388521972521313	0.5906623694810736	0.5960894181412794	0.656725117404188	0.728524720128238	0.7322036959803186	0.812444890231473	0.7655752523676246	0.791063288779447	0.7717689471317237	0.8355900642475622	0.8149337343322036	0.7498277182814049	0.8682799026569304	0.7997177167966356	0.9587165974766549	0.8938180182766656	0.838807963122936	0.8071016577391298	0.8126635795991882	0.9526291731379946	0.8421885160874943	0.8494201406501863	0.9147527774285917	0.9020411042984563	0.894090419295789	0.9284259629944246	0.8839385297212868	0.9715000328502142	0.964668307464732	1.0	0.9081274716270188	0.9540637358135093	0.9540637358135093	0.9540637358135093	0.9540637358135093	0.9540637358135093	0.9540637358135093	0.9540637358135093	0.9540637358135093	0.9540637358135093	0.9540637358135093	0.9540637358135093	0.9540637358135093	0.9540637358135093	0.9540637358135093	0.9540637358135093	0.9540637358135093	0.9540637358135093
0.763578946676586	0.7072104919368721	0.7036048043284292	0.7276160399144305	0.7532869662056677	0.6570807905683339	0.6652117051825848	0.6889040255335754	0.7123766943963588	0.7717478501397973	0.7343769879753757	0.8099114915447759	0.9347902313383326	0.9032016345603626	0.7550022208129047	0.8154055092675846	0.8344723599603288	0.8043072600567839	0.8583981060971643	0.8718267278513724	0.8779461753388679	0.9068495546115556	0.89365180477696	0.8311551297259039	0.9927209756796966	1.0	0.9580622948331646	0.8501626981137006	0.9343725719200573	0.8638976172508299	0.8882076776343385	0.8760526474425843	0.8760526474425843	0.8760526474425843	0.8760526474425843	0.8760526474425843	0.8760526474425843	0.8760526474425843	0.8760526474425843	0.8760526474425843	0.8760526474425843	0.8760526474425843	0.8760526474425843	0.8760526474425843	0.8760526474425843	0.8760526474425843	0.8760526474425843	0.8760526474425843	0.8760526474425843	0.8760526474425843
0.42353692962332284	0.4187737547689064	0.4962978890060592	0.47784079467360685	0.47525478655547143	0.5238280062126108	0.48519113701173133	0.5517248544342518	0.6142973741312389	0.5320472999562228	0.5965375177554788	0.6055145500697696	0.6217628587986924	0.6961509222075954	0.6368039257087105	0.684478479897964	0.6778837630006129	0.7138027562189051	0.7056363901992124	0.7231710441161912	0.7654856823490811	0.7351765239829122	0.7640155275865782	0.8254754060909608	0.7776344658996037	0.8233663436515614	0.8741411383787465	0.953959272958774	0.9738481892040117	0.9976278817203007	1.0	0.9988139408601505	0.9988139408601505	0.9988139408601505	0.9988139408601505	0.9988139408601505	0.9988139408601505	0.9988139408601505	0.9988139408601505	0.9988139408601505	0.9988139408601505	0.9988139408601505	0.9988139408601505	0.9988139408601505	0.9988139408601505	0.9988139408601505	0.9988139408601505	0.9988139408601505	0.9988139408601505	0.9988139408601505
0.8011401464820523	0.855669107321273	0.8502202639430668	0.9117066194318584	0.8679916014805289	0.9281491228460174	0.8863602171601122	0.7833149538332856	0.8633476039002682	0.8541133834260258	0.9103824863365455	0.9353399034066736	0.9156193175923586	0.8745469270917954	0.9454184566157137	0.9659632598543693	0.9219826596044118	0.9016270667733969	0.9137108819403863	1.0	0.9485020717998519	0.9134541374395141	0.917138598099162	0.8701743364043244	0.9034879196207874	0.9152621436623015	0.9321740905005664	0.7814542090839542	0.850968186809896	0.927407015305446	0.8418202623675364	0.8846136388364912	0.8846136388364912	0.8846136388364912	0.8846136388364912	0.8846136388364912	0.8846136388364912	0.8846136388364912	0.8846136388364912	0.8846136388364912	0.8846136388364912	0.8846136388364912	0.8846136388364912	0.8846136388364912	0.8846136388364912	0.8846136388364912	0.8846136388364912	0.8846136388364912	0.8846136388364912	0.8846136388364912
0.7771966747403606	0.8897691958031335	0.8559048590742061	0.8223190552437777	0.8249860554205962	0.9019763465378052	0.8244081149359596	0.8703445761043166	0.8846410593692374	0.8428572854976976	0.8788081964155832	0.9151391586082981	0.8985582665197871	0.8423318858832594	0.8944759335984864	0.9005075821063051	0.9346197985288502	0.8807131744263286	0.9320966290701563	0.8612092681076311	0.882563803857776	1.0	0.994215954252363	0.911338258192814	0.9644905638038175	0.9065232686858384	0.9748314751521129	0.9727159058109826	0.9550151050481906	0.9548359964753294	0.9518728992539573	0.9699065159928428	0.9608897076234001	0.9608897076234001	0.9608897076234001	0.9608897076234001	0.9608897076234001	0.9608897076234001	0.9608897076234001	0.9608897076234001	0.9608897076234001	0.9608897076234001	0.9608897076234001	0.9608897076234001	0.9608897076234001	0.9608897076234001	0.9608897076234001	0.9608897076234001	0.9608897076234001	0.9608897076234001
0.538787135479069	0.49704917257275794	0.5818480122137321	0.6427802032505368	0.6406557875539102	0.683436755614389	0.6718724586910961	0.6998864123292957	0.7835457082882473	0.8533772373076183	0.844755153191113	0.8027224839556837	0.8122628331539317	0.8238014094020609	0.7805273574685734	1.0	0.8627560837544411	0.9382423691084348	0.8726642229055133	0.7734351125965198	0.9552415580790837	0.9774954702019867	0.8686856473634422	0.9164920926021345	0.8699024380296879	0.8730587665071807	0.8986823537406037	0.9625522095892802	0.9826783080975633	0.9225179949537168	0.95259815152564	0.95259815152564	0.95259815152564	0.95259815152564	0.95259815152564	0.95259815152564	0.95259815152564	0.95259815152564	0.95259815152564	0.95259815152564	0.95259815152564	0.95259815152564	0.95259815152564	0.95259815152564	0.95259815152564	0.95259815152564	0.95259815152564	0.95259815152564	0.95259815152564	0.95259815152564
0.6954331066442179	0.6576385597496178	0.5951088312636379	0.6976318839505949	0.6493762643865928	0.7496253200340756	0.7638450561150357	0.8650553790911812	0.8488191598726614	0.8945854365693888	0.8749093247785947	0.8082383721299712	0.8431785570687655	0.8739206579795996	0.7774257192404429	0.8404105262161687	0.8130516339364208	0.8731933489758343	0.8870893722749992	0.8696016237798337	0.8984492162536637	1.0	0.898269542867188	0.9491347714335939	0.9491347714335939	0.9491347714335939	0.9491347714335939	0.9491347714335939	0.9491347714335939	0.9491347714335939	0.9491347714335939	0.9491347714335939	0.9491347714335939	0.9491347714335939	0.9491347714335939	0.9491347714335939	0.9491347714335939	0.9491347714335939	0.9491347714335939	0.9491347714335939	0.9491347714335939	0.9491347714335939	0.9491347714335939	0.9491347714335939	0.9491347714335939	0.9491347714335939	0.9491347714335939	0.9491347714335939	0.9491347714335939	0.9491347714335939
0.6455437156422592	0.7456149093628416	0.7407055826544504	0.8262055585663479	0.7411352868120528	0.8539801067412499	0.8334035117882276	0.7901854005900988	0.8445758751050676	0.8123254789667779	0.8193587686691697	0.8803098388226964	0.9311699125242656	0.9087371889656792	0.9776548593231943	0.9160784371373233	0.8966909639756724	0.910709984227564	0.9447454603506436	0.8846867042763817	0.8761691691890967	1.0	0.9808521292421654	0.9904260646210826	0.9904260646210826	0.9904260646210826	0.9904260646210826	0.9904260646210826	0.9904260646210826	0.9904260646210826	0.9904260646210826	0.9904260646210826	0.9904260646210826	0.9904260646210826	0.9904260646210826	0.9904260646210826	0.9904260646210826	0.9904260646210826	0.9904260646210826	0.9904260646210826	0.9904260646210826	0.9904260646210826	0.9904260646210826	0.9904260646210826	0.9904260646210826	0.9904260646210826	0.9904260646210826	0.9904260646210826	0.9904260646210826	0.9904260646210826
0.8441787372387131	0.6838445539636924	0.8366813891946324	0.7430251684574856	0.6371314459250623	0.6911203250604026	0.7320997444573393	0.5486124175014541	0.6066105360971282	0.6324775847829485	0.6538262739069612	0.6369499341269123	0.6372952119011847	0.8542372591181857	0.8971511415489972	0.8639005206491155	0.8038940039678365	0.8457184125590143	0.7083082697995874	0.783432413622742	0.8810894264100418	0.8661649333139229	0.8172860008805204	0.9366745951603284	0.6922493142248242	0.8854303666336761	0.7564951991917376	0.8167824863683489	0.8550896256509971	0.7338335930997212	0.7944616093753591	0.7944616093753591	0.7944616093753591	0.7944616093753591	0.7944616093753591	0.7944616093753591	0.7944616093753591	0.7944616093753591	0.7944616093753591	0.7944616093753591	0.7944616093753591	0.7944616093753591	0.7944616093753591	0.7944616093753591	0.7944616093753591	0.7944616093753591	0.7944616093753591	0.7944616093753591	0.7944616093753591	0.7944616093753591
0.8670762418886154	0.8420531807357527	0.9714689571070636	0.9493596473732681	1.0	0.942827407801378	0.9733981772090269	0.9230415745737072	0.8546058502281559	0.8556236220646894	0.8533538880528131	0.9098919977891727	0.8574610918955109	0.8385701481925907	0.8462162561456072	0.8368770026055726	0.7965755057079938	0.8511259983612482	0.8575677538217428	0.8871507290893946	0.8626282190709051	0.8186470257711852	0.8432982782910606	0.8828687805974202	0.8255617530603887	0.9275877956329199	0.7995119259215571	0.8364675392137382	0.845565943809222	0.7915593327092776	0.9111499491525816	0.850100313369957	0.8806251312612692	0.8806251312612692	0.8806251312612692	0.8806251312612692	0.8806251312612692	0.8806251312612692	0.8806251312612692	0.8806251312612692	0.8806251312612692	0.8806251312612692	0.8806251312612692	0.8806251312612692	0.8806251312612692	0.8806251312612692	0.8806251312612692	0.8806251312612692	0.8806251312612692	0.8806251312612692
0.735419924232085	0.7530568192742898	0.7887483953208931	0.8049710063099327	0.7251830279942592	0.6882373333372643	0.7671836618317263	0.8475436687039053	0.7837643061728309	0.7951881756014273	0.7930488560474649	0.856606525517657	0.8996710323261298	0.8324653953299526	0.913701599006031	0.7761110556608539	0.8230900014251715	0.8378674963817174	0.8729690023897825	0.9393502252386443	0.9195119649463046	0.9351068840365967	0.9160117181759903	0.9015928959572291	0.9627226308749675	0.8968690812515984	0.878597742043054	0.9390177386858448	0.872317175202918	0.8883879548999841	0.8585444922660848	0.8947787034794121	0.9974209627154684	1.0	0.9253234511740933	0.9626617255870468	0.9626617255870468	0.9626617255870468	0.9626617255870468	0.9626617255870468	0.9626617255870468	0.9626617255870468	0.9626617255870468	0.9626617255870468	0.9626617255870468	0.9626617255870468	0.9626617255870468	0.9626617255870468	0.9626617255870468	0.9626617255870468
0.5195730612309262	0.5349704080062937	0.5181485831661398	0.49016889403088215	0.5538480876064381	0.5252432109810479	0.5383135966749625	0.517112603163045	0.5439641457366237	0.5295442621659491	0.45967408065415905	0.5001939122264104	0.4970798881503887	0.498757774155671	0.5149693748425223	0.5395017933068175	0.5529947539776497	0.5939298184204159	0.5133855337107529	0.555091013459734	0.48587330539976514	0.5476045986641883	0.4930564920016289	0.48153613163961967	0.5222174752349102	0.5248003804667052	0.5749200404193523	0.5732843756499547	0.5741022080346535	0.5741022080346535	0.5741022080346535	0.5741022080346535	0.5741022080346535	0.5741022080346535	0.5741022080346535	0.5741022080346535	0.5741022080346535	0.5741022080346535	0.5741022080346535	0.5741022080346535	0.5741022080346535	0.5741022080346535	0.5741022080346535	0.5741022080346535	0.5741022080346535	0.5741022080346535	0.5741022080346535	0.5741022080346535	0.5741022080346535	0.5741022080346535
0.5147131217856296	0.6017025016170573	0.5847162269325346	0.5440261152464807	0.4011496164753756	0.5352219666473635	0.6506067646409806	0.6539301122491838	0.6461500647438995	0.6477297886611151	0.7742370540513237	0.7391600635097385	0.5742161413846641	0.6768574614867449	0.7362828390696987	0.8004982965545299	0.680730209966035	0.6523726526841745	0.5938540122985346	0.5980929598620266	0.6792875853904947	0.59600621198466	0.7272093012166281	0.7318753775095584	0.7281622652040878	0.5987497685622312	0.6529631628067558	0.6594700644187083	0.7030416814770489	0.6812558729478786	0.6812558729478786	0.6812558729478786	0.6812558729478786	0.6812558729478786	0.6812558729478786	0.6812558729478786	0.6812558729478786	0.6812558729478786	0.6812558729478786	0.6812558729478786	0.6812558729478786	0.6812558729478786	0.6812558729478786	0.6812558729478786	0.6812558729478786	0.6812558729478786	0.6812558729478786	0.6812558729478786	0.6812558729478786	0.6812558729478786
0.6228605870038173	0.6843097773157002	0.7313175168934031	0.7327960615025478	0.7891163328527393	0.7872933142994626	0.8814980976623328	0.8458741207932364	0.8118238433085079	0.84309352962484	0.9164353120304328	0.9272400490086379	0.8796753086675088	0.8486134330994606	0.8643655837734104	0.9059560454935623	0.8794437461466353	0.8249733502169964	0.8796969605286745	0.9068474639134545	0.9535407974308865	0.9266741915608707	0.8512721008088356	0.8357116425596973	0.8621007639177267	0.8784377814024423	0.8702692726600845	0.8702692726600845	0.8702692726600845	0.8702692726600845	0.8702692726600845	0.8702692726600845	0.8702692726600845	0.8702692726600845	0.8702692726600845	0.8702692726600845	0.8702692726600845	0.8702692726600845	0.8702692726600845	0.8702692726600845	0.8702692726600845	0.8702692726600845	0.8702692726600845	0.8702692726600845	0.8702692726600845	0.8702692726600845	0.8702692726600845	0.8702692726600845	0.8702692726600845	0.8702692726600845
0.7735077328121053	0.7721010015223251	0.8071966709264002	0.711330474642452	0.795632607502808	0.8182663653334113	0.8749839271730451	0.8283500648522143	0.8421170623054823	0.7461183229783155	0.8349027791940061	0.7997250791017597	0.7573513301944477	0.8288370769810799	0.84873631291774	0.8388029468863144	0.8678097175084367	0.8095091993832393	0.8753238175841472	0.8471486202130432	0.8640058631859865	0.8941446533985382	0.8790752582922624	0.8790752582922624	0.8790752582922624	0.8790752582922624	0.8790752582922624	0.8790752582922624	0.8790752582922624	0.8790752582922624	0.8790752582922624	0.8790752582922624	0.8790752582922624	0.8790752582922624	0.8790752582922624	0.8790752582922624	0.8790752582922624	0.8790752582922624	0.8790752582922624	0.8790752582922624	0.8790752582922624	0.8790752582922624	0.8790752582922624	0.8790752582922624	0.8790752582922624	0.8790752582922624	0.8790752582922624	0.8790752582922624	0.8790752582922624	0.8790752582922624
0.696173228603216	0.7398585652691019	0.7477207700622288	0.8197569258433177	0.830215747579274	0.8091799039726052	0.8285381499798029	0.8820078272066626	0.8623136869313407	0.7935155636430695	0.8160655199185529	0.8462829667620525	0.7854440187529577	0.807568637418755	0.7923595452299412	0.8082232551795763	0.7672726129733248	0.8108543346149448	0.7677431827715602	0.72294288855668	0.7502057620100154	0.8277830899115799	0.8536485431560197	0.8530272989275312	0.8445876835007343	0.8037071146352437	0.8109837757283646	0.8073454451818041	0.8073454451818041	0.8073454451818041	0.8073454451818041	0.8073454451818041	0.8073454451818041	0.8073454451818041	0.8073454451818041	0.8073454451818041	0.8073454451818041	0.8073454451818041	0.8073454451818041	0.8073454451818041	0.8073454451818041	0.8073454451818041	0.8073454451818041	0.8073454451818041	0.8073454451818041	0.8073454451818041	0.8073454451818041	0.8073454451818041	0.8073454451818041	0.8073454451818041
0.8796021597738498	0.9659720824754646	0.8914420947324108	0.8542506979319056	0.8132907920976331	0.8278791387965659	0.8318411872379853	0.7600154394985007	0.8222845194024994	0.8498754966613469	0.9143554732394102	0.804431571265389	0.8032730962360073	0.9299464455838995	0.7925358325897124	0.8816739579789379	0.7985501900306046	0.9000813415490208	0.8868749624158183	0.7935710750125448	0.8035109876813876	0.8614196714270262	0.9197764298396254	0.7906006416297972	0.9116335462548318	0.839421917384031	0.7922192815137012	0.8331586467917398	0.6811221694974776	0.7571404081446086	0.7571404081446086	0.7571404081446086	0.7571404081446086	0.7571404081446086	0.7571404081446086	0.7571404081446086	0.7571404081446086	0.7571404081446086	0.7571404081446086	0.7571404081446086	0.7571404081446086	0.7571404081446086	0.7571404081446086	0.7571404081446086	0.7571404081446086	0.7571404081446086	0.7571404081446086	0.7571404081446086	0.7571404081446086	0.7571404081446086
0.8200431016674837	0.8396676686750114	0.8078213021162115	0.8376928202067944	0.8221905808696496	0.8228524049503859	0.8370438894091263	0.7955552955580913	0.7957186917061918	0.8106664856950518	0.8519052594561669	0.8390980774717953	0.8957629648231908	0.9615512433723887	0.8666262695717031	0.9429504463087439	0.9692919267442582	0.9418451151243042	0.878329791921811	1.0	0.9673344197932431	0.993988176779241	0.9390881691197606	0.9626190755116366	0.8641743940257397	0.9225937382295558	0.9421242819698202	0.9368089087420757	0.9880340834540845	0.9704772150749511	0.8999754851817919	0.9479674731375637	0.8901550856210978	0.9229592856479328	0.9783466156920289	0.8704974754487887	0.9613060637034185	0.8984545635928988	0.9298803136481586	0.9298803136481586	0.9298803136481586	0.9298803136481586	0.9298803136481586	0.9298803136481586	0.9298803136481586	0.9298803136481586	0.9298803136481586	0.9298803136481586	0.9298803136481586	0.9298803136481586
0.19602995553256292	0.17594930551152946	0.1982465447090687	0.19732737225638863	0.18576193207327793	0.18706330037485344	0.14050100558028666	0.17594380848923952	0.1858833728814455	0.16302567338237745	0.14127790076115743	0.15052590056421597	0.15859723565748618	0.18611647797308442	0.1734657267301447	0.1585030325576354	0.1263821723870835	0.21089179889659862	0.13407126298781832	0.15958887082680046	0.15840882967542955	0.2529200163331587	0.15686252415801472	0.1532044015290679	0.12142600880975121	0.13877258131030573	0.15141783527545932	0.17842189060319022	0.08821931049068522	0.1040794360678947	0.16172448442021697	0.08673286343486065	0.13629449899527007	0.14701113921126574	0.1367584071316562	0.13037393844664139	0.12439890294505739	0.13728063708551752	0.1459519815172704	0.1658818325996144	0.13629449931937176	0.12390409023855715	0.13009929477896445	0.13009929477896445	0.13009929477896445	0.13009929477896445	0.13009929477896445	0.13009929477896445	0.13009929477896445	0.13009929477896445
0.5967902189696681	0.5238177672930086	0.5690105735231105	0.5898614229488273	0.6826663497900977	0.6133690483045452	0.6461791036843746	0.6487073701489199	0.6694959493276003	0.7156583484538499	0.7109914672215998	0.6957889668040861	0.7782441314832035	0.7775639394495238	0.8074895041676768	0.8656965330326253	0.843964827428861	0.8810086233104335	0.8539287690946429	0.8592353749082335	0.8110322150281628	0.8637123483378166	0.8620157596973431	0.8283650590752534	0.8235393343220718	0.8508848399818145	0.8278935693637326	0.8240458459028048	0.8259697076332688	0.8259697076332688	0.8259697076332688	0.8259697076332688	0.8259697076332688	0.8259697076332688	0.8259697076332688	0.8259697076332688	0.8259697076332688	0.8259697076332688	0.8259697076332688	0.8259697076332688	0.8259697076332688	0.8259697076332688	0.8259697076332688	0.8259697076332688	0.8259697076332688	0.8259697076332688	0.8259697076332688	0.8259697076332688	0.8259697076332688	0.8259697076332688
0.8457057302092641	0.9328675375245632	0.8928555127164123	0.9105351058411519	0.8666071962070093	1.0	0.9212224356293615	0.8333777341364964	0.8264757041645623	0.8555792322404709	0.9123550464824098	0.9455137783181364	0.9583646432678066	0.9192164922118026	0.8596318822625053	0.9037435952957112	0.92048131153783	0.9354551089374987	0.8936489083342436	0.9071432682051479	0.8592544935269417	0.9136540191721987	0.9824370359566258	0.8484897172040798	0.9455241532061474	0.8970069352051135	0.8970069352051135	0.8970069352051135	0.8970069352051135	0.8970069352051135	0.8970069352051135	0.8970069352051135	0.8970069352051135	0.8970069352051135	0.8970069352051135	0.8970069352051135	0.8970069352051135	0.8970069352051135	0.8970069352051135	0.8970069352051135	0.8970069352051135	0.8970069352051135	0.8970069352051135	0.8970069352051135	0.8970069352051135	0.8970069352051135	0.8970069352051135	0.8970069352051135	0.8970069352051135	0.8970069352051135
0.9125608029888305	0.8706866353942531	0.9519509535839216	0.9591351558494735	0.9141935991552855	0.9133014288508521	0.8917148228586255	0.9316356334832974	0.9227855858985621	0.9514456717070773	0.9280834516768378	0.9358378629286469	0.9549356270560997	0.9423455709608436	0.9607119777847773	0.9357414455728197	0.9355863533581261	0.9796004947493627	0.9255460359180299	0.983541463709823	0.9329098138431022	0.9582256387764627	0.9582256387764627	0.9582256387764627	0.9582256387764627	0.9582256387764627	0.9582256387764627	0.9582256387764627	0.9582256387764627	0.9582256387764627	0.9582256387764627	0.9582256387764627	0.9582256387764627	0.9582256387764627	0.9582256387764627	0.9582256387764627	0.9582256387764627	0.9582256387764627	0.9582256387764627	0.9582256387764627	0.9582256387764627	0.9582256387764627	0.9582256387764627	0.9582256387764627	0.9582256387764627	0.9582256387764627	0.9582256387764627	0.9582256387764627	0.9582256387764627	0.9582256387764627
0.6064342362753469	0.5934513783077391	0.5848528025786811	0.6635167039328829	0.7397247206331442	0.6953975774963368	0.698724255377031	0.6782660729135375	0.709657697903938	0.7346013827943678	0.6824105179605195	0.7004118579615677	0.7252614016350752	0.664470841390552	0.6261012472152065	0.6713553695367797	0.7424140836106259	0.7307559246880078	0.7475928206579364	0.745686996173903	0.8278363823665854	0.7549452223166724	0.7896185982301848	0.7722819102734286	0.7722819102734286	0.7722819102734286	0.7722819102734286	0.7722819102734286	0.7722819102734286	0.7722819102734286	0.7722819102734286	0.7722819102734286	0.7722819102734286	0.7722819102734286	0.7722819102734286	0.7722819102734286	0.7722819102734286	0.7722819102734286	0.7722819102734286	0.7722819102734286	0.7722819102734286	0.7722819102734286	0.7722819102734286	0.7722819102734286	0.7722819102734286	0.7722819102734286	0.7722819102734286	0.7722819102734286	0.7722819102734286	0.7722819102734286
0.5678549717882054	0.5780747277730884	0.6370425443838342	0.5991410840594918	0.6103888721423376	0.6139166841393027	0.6180630861588696	0.6748793108246887	0.6687674851017699	0.7683368581310571	0.6762844846037439	0.6931155735537073	0.6937931883414297	0.8337314843180812	1.0	0.8537289272023598	0.4649304963064514	0.5010578834337062	0.5162142785443852	0.4568648750609473	0.47758581412121687	0.4672253445910821	0.4672253445910821	0.4672253445910821	0.4672253445910821	0.4672253445910821	0.4672253445910821	0.4672253445910821	0.4672253445910821	0.4672253445910821	0.4672253445910821	0.4672253445910821	0.4672253445910821	0.4672253445910821	0.4672253445910821	0.4672253445910821	0.4672253445910821	0.4672253445910821	0.4672253445910821	0.4672253445910821	0.4672253445910821	0.4672253445910821	0.4672253445910821	0.4672253445910821	0.4672253445910821	0.4672253445910821	0.4672253445910821	0.4672253445910821	0.4672253445910821	0.4672253445910821
0.8818499622456295	0.902712452367352	0.7981103126673906	0.9507710485105402	0.8381877625196691	0.8465079476205577	0.8784181711823207	0.8925917079120891	0.8732331900540509	0.8575813609198129	0.8979136888212196	0.8896656801961542	0.8215834533402318	0.9564139257839748	0.9405738352287556	0.9304238509185333	0.9244114183493027	0.9385274556250074	0.8959984371306671	0.8731695107456889	0.9220786714755657	0.9052871315369996	0.9741814927522817	0.9880613527829328	0.9236308648492393	0.955846108816086	0.955846108816086	0.955846108816086	0.955846108816086	0.955846108816086	0.955846108816086	0.955846108816086	0.955846108816086	0.955846108816086	0.955846108816086	0.955846108816086	0.955846108816086	0.955846108816086	0.955846108816086	0.955846108816086	0.955846108816086	0.955846108816086	0.955846108816086	0.955846108816086	0.955846108816086	0.955846108816086	0.955846108816086	0.955846108816086	0.955846108816086	0.955846108816086
0.8206877866506586	0.7786587721769075	0.8339051472435215	0.8693006766730537	0.8536361255514342	0.8115269846660744	0.8681114587571397	1.0	0.9159929714356451	0.8832028366815055	0.8429192150977314	0.9606447967229513	0.8544039772788368	0.9394338109398429	0.8580641315669139	0.9336850436467727	0.9297127486834044	0.8655537270673188	0.902789150934037	0.9024320344900163	0.9026105927120265	0.9026105927120265	0.9026105927120265	0.9026105927120265	0.9026105927120265	0.9026105927120265	0.9026105927120265	0.9026105927120265	0.9026105927120265	0.9026105927120265	0.9026105927120265	0.9026105927120265	0.9026105927120265	0.9026105927120265	0.9026105927120265	0.9026105927120265	0.9026105927120265	0.9026105927120265	0.9026105927120265	0.9026105927120265	0.9026105927120265	0.9026105927120265	0.9026105927120265	0.9026105927120265	0.9026105927120265	0.9026105927120265	0.9026105927120265	0.9026105927120265	0.9026105927120265	0.9026105927120265
0.6077495865927234	0.6096154099271178	0.63338327601149	0.6272860489564163	0.5865141751382339	0.6938301094667331	0.6178816594464317	0.6551699336324579	0.569725070673381	0.6276889927935784	0.5697731742778023	0.6012973115264867	0.6587991462044331	0.7915110003966751	0.9340917987929298	0.8887761901252821	0.7535628329705818	0.6896190646917427	0.7178756600465686	0.6544375270331524	0.6593040743187032	0.6677832523660838	0.6635436633423935	0.6635436633423935	0.6635436633423935	0.6635436633423935	0.6635436633423935	0.6635436633423935	0.6635436633423935	0.6635436633423935	0.6635436633423935	0.6635436633423935	0.6635436633423935	0.6635436633423935	0.6635436633423935	0.6635436633423935	0.6635436633423935	0.6635436633423935	0.6635436633423935	0.6635436633423935	0.6635436633423935	0.6635436633423935	0.6635436633423935	0.6635436633423935	0.6635436633423935	0.6635436633423935	0.6635436633423935	0.6635436633423935	0.6635436633423935	0.6635436633423935
0.8706914037372644	0.8477792821692892	0.8371934391447728	0.8679307416795708	0.8729645279356102	0.9289137884752366	0.9159474715910938	0.9014256410330632	0.9227235666946776	0.9151766256140861	0.9192147926238461	0.8852140824253258	0.9081915127220878	0.8773782037332928	0.8761596577112618	0.9388994448616054	0.8587850671686568	0.9299275471309036	0.941039771793295	0.9211540097226076	0.9310968907579513	0.9310968907579513	0.9310968907579513	0.9310968907579513	0.9310968907579513	0.9310968907579513	0.9310968907579513	0.9310968907579513	0.9310968907579513	0.9310968907579513	0.9310968907579513	0.9310968907579513	0.9310968907579513	0.9310968907579513	0.9310968907579513	0.9310968907579513	0.9310968907579513	0.9310968907579513	0.9310968907579513	0.9310968907579513	0.9310968907579513	0.9310968907579513	0.9310968907579513	0.9310968907579513	0.9310968907579513	0.9310968907579513	0.9310968907579513	0.9310968907579513	0.9310968907579513	0.9310968907579513
0.5658604863462176	0.4413543933259478	0.52863741157223	0.6026376173101203	0.6324988203287002	0.6057393677023312	0.5428518248717814	0.6333129616165835	0.7415170638607307	0.6617416086958346	0.7245917333534441	0.6796702415057966	0.5861331009764772	0.6985693428013753	0.6570745951022037	0.6143761197746705	0.5743569904273711	0.5784380282581889	0.6404187748660319	0.7096173756653613	0.5989386932852784	0.639352976257844	0.5684798234053452	0.6836951191017027	0.6092439743890894	0.5011503834545653	0.7047480363077754	0.6246972575977322	0.6466543939953048	0.6342335616895789	0.638785899539946	0.6727551022257633	0.645772996751709	0.7283096433145555	0.6508354721514332	0.6895725577329944	0.6895725577329944	0.6895725577329944	0.6895725577329944	0.6895725577329944	0.6895725577329944	0.6895725577329944	0.6895725577329944	0.6895725577329944	0.6895725577329944	0.6895725577329944	0.6895725577329944	0.6895725577329944	0.6895725577329944	0.6895725577329944
0.8023412956875722	0.8309157633425953	0.816296067399828	0.7771148911656481	0.8464144975786511	0.7762974057098193	0.8357498864407857	0.79832642464043	0.903442555973904	0.872166960415808	0.8321135592066166	0.8739729459123802	0.9040296184706093	0.9128991101385636	0.9030117872362159	0.9001208016247915	0.9015662944305036	0.9015662944305036	0.9015662944305036	0.9015662944305036	0.9015662944305036	0.9015662944305036	0.9015662944305036	0.9015662944305036	0.9015662944305036	0.9015662944305036	0.9015662944305036	0.9015662944305036	0.9015662944305036	0.9015662944305036	0.9015662944305036	0.9015662944305036	0.9015662944305036	0.9015662944305036	0.9015662944305036	0.9015662944305036	0.9015662944305036	0.9015662944305036	0.9015662944305036	0.9015662944305036	0.9015662944305036	0.9015662944305036	0.9015662944305036	0.9015662944305036	0.9015662944305036	0.9015662944305036	0.9015662944305036	0.9015662944305036	0.9015662944305036	0.9015662944305036
0.8154064402816119	0.8477676762450047	0.8187983390984033	0.8454420895163021	0.7253005761198743	0.8107810045397059	0.7810854564392159	0.7546759488200241	0.8108765464338592	0.7625433462714208	0.7987192321537925	0.8078517952498762	0.7708277242951143	0.7729232914539624	0.8083440664730787	0.8458189631209952	0.7547761166962069	0.7707126701124105	0.8306123958925015	0.8305573382704674	0.8224917214548174	0.7919558502979733	0.8655759717733195	0.8559900843005034	0.8607830280369114	0.8607830280369114	0.8607830280369114	0.8607830280369114	0.8607830280369114	0.8607830280369114	0.8607830280369114	0.8607830280369114	0.8607830280369114	0.8607830280369114	0.8607830280369114	0.8607830280369114	0.8607830280369114	0.8607830280369114	0.8607830280369114	0.8607830280369114	0.8607830280369114	0.8607830280369114	0.8607830280369114	0.8607830280369114	0.8607830280369114	0.8607830280369114	0.8607830280369114	0.8607830280369114	0.8607830280369114	0.8607830280369114
0.8988538175116226	0.8295222508991849	0.906919706161143	0.9520367307774125	0.8581966585051151	0.9238405624891902	0.8575372173782382	0.8962922609898206	0.7717434668255487	0.9201039120283073	1.0	0.8926209999261101	0.853916584348686	0.9345201442013743	0.9670649499753218	0.8303008504788444	0.899794355530122	0.8490697125048711	0.8744320340174966	0.8744320340174966	0.8744320340174966	0.8744320340174966	0.8744320340174966	0.8744320340174966	0.8744320340174966	0.8744320340174966	0.8744320340174966	0.8744320340174966	0.8744320340174966	0.8744320340174966	0.8744320340174966	0.8744320340174966	0.8744320340174966	0.8744320340174966	0.8744320340174966	0.8744320340174966	0.8744320340174966	0.8744320340174966	0.8744320340174966	0.8744320340174966	0.8744320340174966	0.8744320340174966	0.8744320340174966	0.8744320340174966	0.8744320340174966	0.8744320340174966	0.8744320340174966	0.8744320340174966	0.8744320340174966	0.8744320340174966
0.7702004715514376	0.7218091076422508	0.6887651934777692	0.7229243620554854	0.7237739928496608	0.6494249886387707	0.6846747472290495	0.7141221067147183	0.7643475091621525	0.8117052047167215	0.701442988854755	0.7556383055462806	0.7378683954901237	0.751339183154321	0.7992278419899065	0.7730112344888624	0.7979867968073158	0.8031219332189012	0.7788021382511606	0.8145646581611996	0.7798858010632422	0.797225229612221	0.797225229612221	0.797225229612221	0.797225229612221	0.797225229612221	0.797225229612221	0.797225229612221	0.797225229612221	0.797225229612221	0.797225229612221	0.797225229612221	0.797225229612221	0.797225229612221	0.797225229612221	0.797225229612221	0.797225229612221	0.797225229612221	0.797225229612221	0.797225229612221	0.797225229612221	0.797225229612221	0.797225229612221	0.797225229612221	0.797225229612221	0.797225229612221	0.797225229612221	0.797225229612221	0.797225229612221	0.797225229612221
0.8338468295345325	0.7828636051772492	0.7971626306935028	0.8402809621856102	0.8507717058450855	0.8555844520596129	0.8532282593902758	0.7552258741432462	0.8439210435660606	0.7996480951880928	0.8217845693770768	0.8217845693770768	0.8217845693770768	0.8217845693770768	0.8217845693770768	0.8217845693770768	0.8217845693770768	0.8217845693770768	0.8217845693770768	0.8217845693770768	0.8217845693770768	0.8217845693770768	0.8217845693770768	0.8217845693770768	0.8217845693770768	0.8217845693770768	0.8217845693770768	0.8217845693770768	0.8217845693770768	0.8217845693770768	0.8217845693770768	0.8217845693770768	0.8217845693770768	0.8217845693770768	0.8217845693770768	0.8217845693770768	0.8217845693770768	0.8217845693770768	0.8217845693770768	0.8217845693770768	0.8217845693770768	0.8217845693770768	0.8217845693770768	0.8217845693770768	0.8217845693770768	0.8217845693770768	0.8217845693770768	0.8217845693770768	0.8217845693770768	0.8217845693770768
0.7227301288999971	0.6745405892952437	0.7130218614531105	0.6468806386818248	0.6495983515879744	0.6393436718182879	0.6947977723204223	0.7376612010294599	0.7947616701105579	0.7839759985742107	0.6822940207636699	0.6613072772001793	0.7147297261003611	0.7054051978642412	0.647252868210857	0.747672306025772	0.7916546009392448	0.7643373478522424	0.7779959743957435	0.7779959743957435	0.7779959743957435	0.7779959743957435	0.7779959743957435	0.7779959743957435	0.7779959743957435	0.7779959743957435	0.7779959743957435	0.7779959743957435	0.7779959743957435	0.7779959743957435	0.7779959743957435	0.7779959743957435	0.7779959743957435	0.7779959743957435	0.7779959743957435	0.7779959743957435	0.7779959743957435	0.7779959743957435	0.7779959743957435	0.7779959743957435	0.7779959743957435	0.7779959743957435	0.7779959743957435	0.7779959743957435	0.7779959743957435	0.7779959743957435	0.7779959743957435	0.7779959743957435	0.7779959743957435	0.7779959743957435
0.5914188335638757	0.5255532999386664	0.5417825645880714	0.6787648432430746	0.6384662834626007	0.6509304887860721	0.6716917741202182	0.6557586153353946	0.7013238335906757	0.8240101657836618	0.7345689516331645	0.7090424186803483	0.7200173144469865	0.674882527417171	0.7594117512574542	0.8064310135007542	0.9726925804037977	0.8722565422264944	0.8605259300975615	0.8405287829539243	0.8587046134016403	0.9662142327332959	0.8973989489141774	0.9326800628735873	1.0	0.9592756515288712	0.8755829310627822	0.968529557334392	0.9647965824905501	0.9287042595909138	0.9970971142254191	0.9629006869081665	0.9629006869081665	0.9629006869081665	0.9629006869081665	0.9629006869081665	0.9629006869081665	0.9629006869081665	0.9629006869081665	0.9629006869081665	0.9629006869081665	0.9629006869081665	0.9629006869081665	0.9629006869081665	0.9629006869081665	0.9629006869081665	0.9629006869081665	0.9629006869081665	0.9629006869081665	0.9629006869081665
0.5576391131180863	0.48989583456974434	0.4519159958575429	0.5656543110834802	0.5319062732544145	0.519211657738863	0.5056047021848299	0.4982798625658816	0.6501418730856505	0.5552265030583592	0.5063793696061972	0.544156093632969	0.5158712180818377	0.5035070531744974	0.5539575987050155	0.5994269051245195	0.5618669779374341	0.5338874459083846	0.4959414663462527	0.5823093192855912	0.6108837807907825	0.5630688738526836	0.5362194874411997	0.5837719952921666	0.5599957413666832	0.5599957413666832	0.5599957413666832	0.5599957413666832	0.5599957413666832	0.5599957413666832	0.5599957413666832	0.5599957413666832	0.5599957413666832	0.5599957413666832	0.5599957413666832	0.5599957413666832	0.5599957413666832	0.5599957413666832	0.5599957413666832	0.5599957413666832	0.5599957413666832	0.5599957413666832	0.5599957413666832	0.5599957413666832	0.5599957413666832	0.5599957413666832	0.5599957413666832	0.5599957413666832	0.5599957413666832	0.5599957413666832
0.9309463064593355	0.9028139935273389	0.9369853242797601	0.9098698560679749	0.9685184772893126	0.9464889835609892	1.0	0.9453609907253514	0.9274466982279853	0.6662752067755477	0.8405526288460979	0.7534139178108229	0.7534139178108229	0.7534139178108229	0.7534139178108229	0.7534139178108229	0.7534139178108229	0.7534139178108229	0.7534139178108229	0.7534139178108229	0.7534139178108229	0.7534139178108229	0.7534139178108229	0.7534139178108229	0.7534139178108229	0.7534139178108229	0.7534139178108229	0.7534139178108229	0.7534139178108229	0.7534139178108229	0.7534139178108229	0.7534139178108229	0.7534139178108229	0.7534139178108229	0.7534139178108229	0.7534139178108229	0.7534139178108229	0.7534139178108229	0.7534139178108229	0.7534139178108229	0.7534139178108229	0.7534139178108229	0.7534139178108229	0.7534139178108229	0.7534139178108229	0.7534139178108229	0.7534139178108229	0.7534139178108229	0.7534139178108229	0.7534139178108229
0.8367630331253034	0.8041876114198204	0.841154797679414	0.7696960872675896	0.8023622272212926	0.747296962949341	0.7746024966889176	0.755397507559486	0.8216794878198476	0.7279785745520849	0.8565074368646761	0.8307049356700041	0.7848360863816154	0.7400114406128602	0.8219031246553098	0.7421348424576011	0.8228779874540187	0.7692021589848725	0.7960400732194456	0.7960400732194456	0.7960400732194456	0.7960400732194456	0.7960400732194456	0.7960400732194456	0.7960400732194456	0.7960400732194456	0.7960400732194456	0.7960400732194456	0.7960400732194456	0.7960400732194456	0.7960400732194456	0.7960400732194456	0.7960400732194456	0.7960400732194456	0.7960400732194456	0.7960400732194456	0.7960400732194456	0.7960400732194456	0.7960400732194456	0.7960400732194456	0.7960400732194456	0.7960400732194456	0.7960400732194456	0.7960400732194456	0.7960400732194456	0.7960400732194456	0.7960400732194456	0.7960400732194456	0.7960400732194456	0.7960400732194456
0.56118028322117	0.5663473508497094	0.5477674928035084	0.5852971792385794	0.6120551582826083	0.5929846299969768	0.5921258154179677	0.5868136876991643	0.561668827113932	0.508762347120743	0.5130960117907121	0.599301809589046	0.50365921470638	0.5884158077493288	0.5455194963288826	0.5669676520391057	0.5669676520391057	0.5669676520391057	0.5669676520391057	0.5669676520391057	0.5669676520391057	0.5669676520391057	0.5669676520391057	0.5669676520391057	0.5669676520391057	0.5669676520391057	0.5669676520391057	0.5669676520391057	0.5669676520391057	0.5669676520391057	0.5669676520391057	0.5669676520391057	0.5669676520391057	0.5669676520391057	0.5669676520391057	0.5669676520391057	0.5669676520391057	0.5669676520391057	0.5669676520391057	0.5669676520391057	0.5669676520391057	0.5669676520391057	0.5669676520391057	0.5669676520391057	0.5669676520391057	0.5669676520391057	0.5669676520391057	0.5669676520391057	0.5669676520391057	0.5669676520391057
0.5439546933126808	0.5042414248283363	0.47911846775585104	0.4845196935018733	0.5820857005285967	0.5461894715303444	0.5412698631071101	0.4359155371344295	0.5729987028404047	0.46155127043498867	0.6019313778843757	0.458606557383579	0.5201941470296265	0.4943230116665703	0.4331201705435176	0.5216473525300555	0.563178837366218	0.6410178016397896	0.6242279193770808	0.49322828905386895	0.5979546988891664	0.6185174210939955	0.493528478907347	0.6353559185478883	0.6163445735055303	0.7350913239218331	0.6515042438527407	0.7253943548232521	0.6884492993379965	0.6884492993379965	0.6884492993379965	0.6884492993379965	0.6884492993379965	0.6884492993379965	0.6884492993379965	0.6884492993379965	0.6884492993379965	0.6884492993379965	0.6884492993379965	0.6884492993379965	0.6884492993379965	0.6884492993379965	0.6884492993379965	0.6884492993379965	0.6884492993379965	0.6884492993379965	0.6884492993379965	0.6884492993379965	0.6884492993379965	0.6884492993379965
0.8174275757608084	0.8502514701451891	0.685862855617391	0.7676090438168545	0.8561730471814407	0.8210323011615276	0.8167207019256799	0.827918352751182	0.8567464376517593	0.7850780989997865	0.8103476238674285	0.7599895009478541	0.8515463992756656	0.7963810046849722	0.8809465903918945	0.8324448234349485	0.9009757818500036	0.7748412514946336	0.885674106605726	0.8208974628307059	0.8761093674156731	0.884165284724871	0.7745533212234254	0.8293593029741483	0.8293593029741483	0.8293593029741483	0.8293593029741483	0.8293593029741483	0.8293593029741483	0.8293593029741483	0.8293593029741483	0.8293593029741483	0.8293593029741483	0.8293593029741483	0.8293593029741483	0.8293593029741483	0.8293593029741483	0.8293593029741483	0.8293593029741483	0.8293593029741483	0.8293593029741483	0.8293593029741483	0.8293593029741483	0.8293593029741483	0.8293593029741483	0.8293593029741483	0.8293593029741483	0.8293593029741483	0.8293593029741483	0.8293593029741483
0.8071874788265611	0.8805328972646045	0.7909236067050073	0.7098004531433976	0.7361373098461627	0.7675188048310617	0.733140799982662	0.7268694610582703	0.6686405002306912	0.7640679769991469	0.6687988813617725	0.7367801136734741	0.7675571900257222	0.7235813311017533	0.7667019388763525	0.8101307663143362	0.778502587941146	0.7487575906695659	0.7505783455605656	0.7704860367927271	0.7230702243967028	0.7467781305947149	0.7467781305947149	0.7467781305947149	0.7467781305947149	0.7467781305947149	0.7467781305947149	0.7467781305947149	0.7467781305947149	0.7467781305947149	0.7467781305947149	0.7467781305947149	0.7467781305947149	0.7467781305947149	0.7467781305947149	0.7467781305947149	0.7467781305947149	0.7467781305947149	0.7467781305947149	0.7467781305947149	0.7467781305947149	0.7467781305947149	0.7467781305947149	0.7467781305947149	0.7467781305947149	0.7467781305947149	0.7467781305947149	0.7467781305947149	0.7467781305947149	0.7467781305947149
0.897417299965289	0.8671554131664366	0.9047077694203968	0.9283393079705996	0.9115968286409261	0.8790774422733093	0.9117645123543212	0.8857666708534488	0.8639470026534736	0.8707565259820302	0.9202380623438944	0.8693110159529163	1.0	0.9524690232015892	0.867007165561176	0.8188407068811204	0.873348394355059	0.8011999203360798	0.8372741573455694	0.8372741573455694	0.8372741573455694	0.8372741573455694	0.8372741573455694	0.8372741573455694	0.8372741573455694	0.8372741573455694	0.8372741573455694	0.8372741573455694	0.8372741573455694	0.8372741573455694	0.8372741573455694	0.8372741573455694	0.8372741573455694	0.8372741573455694	0.8372741573455694	0.8372741573455694	0.8372741573455694	0.8372741573455694	0.8372741573455694	0.8372741573455694	0.8372741573455694	0.8372741573455694	0.8372741573455694	0.8372741573455694	0.8372741573455694	0.8372741573455694	0.8372741573455694	0.8372741573455694	0.8372741573455694	0.8372741573455694
0.841256562314741	0.8692358598311263	0.8723769814268484	0.753075816080276	0.7631021442811181	0.8178210339712624	0.8443079059287858	0.7824670918570453	0.8634081970489949	0.8349404042793697	0.7976910507136014	0.8804587801166226	0.8922717452830534	0.9208522303789837	0.8581542405655374	0.906544913626663	0.8746690099779938	0.926954666979907	0.873612312362289	0.9518320303276799	0.9127221713449846	0.9127221713449846	0.9127221713449846	0.9127221713449846	0.9127221713449846	0.9127221713449846	0.9127221713449846	0.9127221713449846	0.9127221713449846	0.9127221713449846	0.9127221713449846	0.9127221713449846	0.9127221713449846	0.9127221713449846	0.9127221713449846	0.9127221713449846	0.9127221713449846	0.9127221713449846	0.9127221713449846	0.9127221713449846	0.9127221713449846	0.9127221713449846	0.9127221713449846	0.9127221713449846	0.9127221713449846	0.9127221713449846	0.9127221713449846	0.9127221713449846	0.9127221713449846	0.9127221713449846
0.19605796692694435	0.15500262358605352	0.16938954718006993	0.12327603195826435	0.16178332706226922	0.1686935173272485	0.20544705293057652	0.24613146394938976	0.18403686241481812	0.2259523583010883	0.31027648541503094	0.35037785121375736	0.476370216558169	0.41748439348731786	0.4346856563113231	0.5165030416290658	0.5811288185811823	0.4546846085323093	0.5510507590684487	0.6419124090630447	0.6244071068467502	0.7272613060785035	0.7796178933492508	0.8673873244267747	0.8826830698086476	0.7636225424511709	0.8422598247591534	0.851081265259089	0.7803140512627023	0.7786009384227837	0.7543541539755672	0.8002505400981068	0.806323693486328	0.9879668415009502	0.893848939774743	0.722441147068451	0.7968417278209133	0.8477492066330509	0.8797292074909524	0.8442665164911944	0.8515658467759982	0.8479161816335964	0.8479161816335964	0.8479161816335964	0.8479161816335964	0.8479161816335964	0.8479161816335964	0.8479161816335964	0.8479161816335964	0.8479161816335964
0.16034888961535165	0.2799381515577316	0.1297120590813859	0.2545166650363039	0.19554199799705865	0.18529455767792033	0.23477445626839366	0.16676158561170293	0.22809447754574153	0.24661218065424462	0.18501886712647417	0.25003804476165076	0.2927033171068232	0.44063194475194184	0.5253074992538092	0.6000623663319316	0.471740273125258	0.6582251610194417	0.6380086530393407	0.6975222466605696	0.7291817758237672	0.70415653914507	0.8002575359276239	0.730984773116257	0.7248966727565745	0.5888454236168489	0.7013366241020963	0.6898675951182335	0.7404599347234512	0.7132827522274511	0.7613416994585402	0.6143330737191861	0.7514202633902908	0.6867668146587417	0.8900774185407189	0.8477015403894999	0.8982690051918837	0.9263971802132136	1.0	0.824353223979881	0.8334906777504408	0.7058657683841055	0.749380077381891	0.6343679312170066	0.7593858956953246	0.7134058905840045	0.7363958931396645	0.7363958931396645	0.7363958931396645	0.7363958931396645
0.5974607554129664	0.7002387973326444	0.7375233238098088	0.7529379932970303	0.823284284540849	0.7952777228238852	0.8281294206815514	0.9439068788897395	0.9324687184816481	0.9090353971634709	0.8676955442335962	0.8547442939164397	0.8680006528087548	0.8841579462757432	0.8741107072179826	0.9357442222753984	0.863503769898348	0.913940346235385	0.9660738989291205	0.8657162797095446	0.8826910046043662	0.8944118737301314	0.8647556983069912	0.9300539357391164	0.929328620218699	0.9419731749120406	0.910562497292833	0.887131839928213	0.9149145443432516	0.9415675125140803	0.9152650199469595	0.9492405037700482	0.9280632475587004	0.9589740002192858	1.0	0.9068986028874777	0.9554322109737627	0.9698251930684147	0.9490280508159623	0.9813106728280435	0.9333403664319195	0.9573255196299815	0.9573255196299815	0.9573255196299815	0.9573255196299815	0.9573255196299815	0.9573255196299815	0.9573255196299815	0.9573255196299815	0.9573255196299815
0.5760412231567216	0.45427959728188005	0.594412028104193	0.616259142060298	0.5549254497465645	0.6565899631981652	0.6062096650833032	0.6306209469021546	0.5828745897458885	0.748883659791368	0.7148685875869898	0.6834797717158054	0.7206853827445038	0.7012335427231744	0.6656726348741292	0.7039541753772031	0.7578821633420331	0.7719525072771127	0.7103614237819147	0.7299170749102968	0.6538548325566967	0.7492862649777853	0.6676893035769134	0.7356503424151114	0.68244948324189	0.7544672408864633	0.8270228724335907	0.7539211858213093	0.7900586731185093	0.7397642957425132	0.6986376032783898	0.7029854442092898	0.6655218749026749	0.7188102704255205	0.7860949121580966	0.8292968325607288	0.7766846235909122	0.7992861927174215	0.8737671361356814	0.779322182967326	0.7662037210624424	0.7501932824609494	0.7388051390981651	0.7871412250610067	0.7826684890005242	0.8296387564234733	0.8061536227119988	0.8061536227119988	0.8061536227119988	0.8061536227119988
0.7263553465621534	0.696634262126188	0.6659926840888323	0.6782476239931042	0.7519350182885064	0.7810861904670995	0.8599859209272523	0.7480701279126039	0.8610809894822896	0.8473674303678852	0.790592947711531	0.8155046393570063	0.7817444511594246	0.8432465917533588	0.8619627384906727	0.8213040790015413	0.8233540695238871	0.8818801207020853	0.7794036113291708	0.8879436454520162	0.9197040995954847	0.9210882631471221	0.8213772016736379	0.8430857107311832	0.7825443963024526	0.7834375103261407	0.8493609735248913	0.8480310505330941	0.8289388494386541	0.8400321570925896	0.8940415821913138	0.8557849685845749	0.9076029414011686	0.8660138709383473	0.8694364581341105	0.8846776469643689	1.0	0.8683316731584144	0.9449819176626529	0.8128796100107409	0.8711987385911785	0.9024159938511204	0.8746961932959323	0.8885560935735263	0.8885560935735263	0.8885560935735263	0.8885560935735263	0.8885560935735263	0.8885560935735263	0.8885560935735263
0.968459405456265	1.0	0.8867334722408101	0.920545675620523	0.8439698257739463	0.8485569144000061	0.8831444625288207	0.8851112967096506	0.9310431333327613	0.9119948186503186	0.8752836476975343	0.873765013511766	0.8745243306046502	0.8745243306046502	0.8745243306046502	0.8745243306046502	0.8745243306046502	0.8745243306046502	0.8745243306046502	0.8745243306046502	0.8745243306046502	0.8745243306046502	0.8745243306046502	0.8745243306046502	0.8745243306046502	0.8745243306046502	0.8745243306046502	0.8745243306046502	0.8745243306046502	0.8745243306046502	0.8745243306046502	0.8745243306046502	0.8745243306046502	0.8745243306046502	0.8745243306046502	0.8745243306046502	0.8745243306046502	0.8745243306046502	0.8745243306046502	0.8745243306046502	0.8745243306046502	0.8745243306046502	0.8745243306046502	0.8745243306046502	0.8745243306046502	0.8745243306046502	0.8745243306046502	0.8745243306046502	0.8745243306046502	0.8745243306046502
0.9022199772140708	0.9541948295780031	0.9836245091593818	0.970983201590085	0.8272652146287466	0.8272204653845578	0.8190003358819156	0.8601683997201853	0.8953259497876147	0.8103750704420104	0.9171477849940319	0.8973437485830095	0.8702783237335269	0.9780306405409047	0.8605441518009205	0.8432443193694115	0.8333007324802228	0.8191947776146217	0.7707853993702187	0.7799176413530089	0.844333823853715	0.8772249826397597	0.961601119799557	0.9106041106711238	0.9334495137083113	0.9338637744210476	0.9456052175805791	0.8911177608791703	0.887860574430522	0.8174059787948549	0.9566246791148512	0.8573871688211095	0.88982601869192	0.8959692315882709	0.8933529365869182	0.9112905887507291	0.9381153856787332	0.968769763636808	0.9412806985679294	1.0	0.9224120330273292	0.9612060165136646	0.9612060165136646	0.9612060165136646	0.9612060165136646	0.9612060165136646	0.9612060165136646	0.9612060165136646	0.9612060165136646	0.9612060165136646
0.8413017985782758	0.8757279628491169	0.7955855764959008	0.8502619174271843	0.819775540810097	0.8536440720746702	0.8249960543489467	0.761493799551193	0.8095236576499968	0.8072820581272386	0.8336254817156061	0.8647055952095544	0.8269494234790765	0.7980437828542859	0.8902317081786795	0.8790855425603494	0.8534543158914092	0.8724884506255498	0.8967613643930884	0.8840361513577987	0.8707150603567219	0.8218102855557086	0.9036566185181237	0.8638010786746723	0.8643218677679957	0.8718913387882762	0.8428019398027229	0.8701364543965273	0.8904620533245869	0.9029660383716204	0.896310962789245	0.8564986811487766	1.0	0.8849940214005472	0.9708637869611093	0.9028543660848761	0.9401214686699261	0.8535390919931186	0.9008396267123915	0.898521074525119	0.910860744249369	0.8633808975086528	0.8696000910316183	0.8958093799193079	0.8274737200126356	0.8616415499659718	0.8616415499659718	0.8616415499659718	0.8616415499659718	0.8616415499659718
0.41474654286908585	0.2678571428023478	0.1339285714011739	0.3637307012283686	0.15306122445848447	0.2678571424005173	0.07653061222924223	0.17219387711396444	0.32525510237611005	0.23155943244951194	0.24851419642291908	0.21045918388612647	0.4186012228697093	0.44005102123139406	0.28698979651719925	0.2678571428023478	0.5355039925382877	0.45763666476932513	0.19132653057310556	0.3018377095129267	0.4017857149706528	0.286262477475524	0.19561127026938824	0.22980213000984484	0.4974489794900745	0.2946459594080067	0.3635204087829716	0.3018377110471888	0.36424772618079443	0.30612245008593053	0.24872448974503725	0.42091836832020374	0.3061224485516684	0.42096080701403965	0.5357142838147232	0.4972386869350873	0.22959183672425673	0.22886451885154316	0.5357142871024279	0.4017857142400517	0.30612244891696894	0.3972906814956264	0.44005101841858024	0.40157542069875324	0.28720008837811545	0.34438775453843434	0.34438775453843434	0.34438775453843434	0.34438775453843434	0.34438775453843434
0.5262956882794548	0.6039240708764355	0.5432037920389112	0.4939407886585739	0.5751667544559823	0.49159667973475146	0.5596045057432548	0.613041804527801	0.6704580466701108	0.6111090409819531	0.5106492190352674	0.5553796331789023	0.5003269018795379	0.6483755377889293	0.5678952005398132	0.6592839588210025	0.6962694193217498	0.6959214459312657	0.6650720250527272	0.655587753422717	0.6833788079715122	0.7255048904875426	0.7067191789121292	0.6994941954388916	0.6878308488415928	0.7784333709931246	0.744526997696306	0.6653935437909325	0.7257351088575709	0.6228928670267305	0.6540410740037457	0.7152563739288601	0.7336041412380553	0.7636504048633341	0.6477800115440172	0.6856873377080263	0.686972451102603	0.65893789376588	0.7714892410022232	0.7646187127487354	0.6730025973048117	0.7460805485739531	0.7187405428196691	0.7324105456968112	0.7324105456968112	0.7324105456968112	0.7324105456968112	0.7324105456968112	0.7324105456968112	0.7324105456968112
0.6734808021238653	0.7457964728594392	0.7214475756474636	0.7569518777648468	0.8671387426388231	0.8672258562781827	0.8272408155604836	0.8890890491895449	0.8797736287160967	0.823870251459889	0.9094478606939783	0.9045921789634526	0.9722964579986674	0.885932169929534	0.9523698003281361	0.9121199745379754	0.9758419988690814	0.8846526420745906	0.8534980129959925	0.8619706290076585	0.8777924855166316	0.9200819000438352	0.8738448677120035	0.9747992388848763	0.8931264432050593	0.8592157493394392	0.8642764974693455	0.9505025698769956	0.9100586647552129	0.9781042852658612	0.9185673855613418	0.9507687296137972	1.0	0.9456043715450712	0.9962348179885653	0.9436910536769447	0.947572297328211	0.9379203070537561	0.9264103708494684	0.8880457926920396	0.9072280817707541	0.9072280817707541	0.9072280817707541	0.9072280817707541	0.9072280817707541	0.9072280817707541	0.9072280817707541	0.9072280817707541	0.9072280817707541	0.9072280817707541
0.532998809210182	0.5003612391334211	0.5210051998068624	0.5993875643703789	0.6105215351288676	0.5843545109421834	0.5767467934700404	0.6197934925525479	0.5737729176447015	0.6135037911500669	0.6630980335794255	0.6672498188988424	0.6840394321797251	0.6754711120605452	0.7103814489827307	0.745757160163567	0.7771306692652069	0.7048290713700651	0.6717116279119374	0.7459702681482873	0.8773101951845559	0.8417467777210531	0.8791903791980394	0.8556406717092987	0.8736711293682495	0.8066503437718544	0.8336588932515054	0.8387758584747897	0.8080836034619344	0.8932795322798575	0.8074726258254157	0.8177068256851805	0.7784872633835759	0.9704736675805917	0.8749349923254416	0.8777318565331442	0.847613630902335	0.9453868411906561	0.9149926959188439	0.8145335198023473	0.9595590623014042	0.8870462910518757	0.8870462910518757	0.8870462910518757	0.8870462910518757	0.8870462910518757	0.8870462910518757	0.8870462910518757	0.8870462910518757	0.8870462910518757
0.4255652146791235	0.40811586104735814	0.45173417397161103	0.4238678058633878	0.3763745259989236	0.397852351916713	0.4323620304261824	0.45192758478514317	0.4724525259055543	0.49383511694028764	0.44348391320036523	0.4764994277321444	0.4312886946869929	0.44371203726627545	0.4552246354015314	0.5174159446198366	0.5676716049779752	0.5394638066637568	0.6130466510384682	0.6133341117159893	0.6476300460464087	0.5511337566697668	0.7431490822718003	0.6080223046110302	0.6389521922838772	0.6366671769300235	0.7349458381504235	0.6475005481524729	0.6708418600241468	0.6664502538974736	0.6681500871460629	0.7019031527870119	0.7345196938096581	0.7254972200526169	0.6895400834243088	0.7151077852571226	0.7876193905092883	0.7221977500505502	0.6905316756730853	0.7442303008677044	0.6224198864756256	0.6437890432138434	0.6747524625141458	0.762696643742037	0.7303734363441192	0.6797798635827293	0.7312771961991286	0.7142463404288838	0.68924762882248	0.7528289450919384
0.2723475299459228	0.35268724798095585	0.3245322829042051	0.4349841615087514	0.3720236087303164	0.4642616885127581	0.3877687584992415	0.44446224580259963	0.3886997307646283	0.40395815405402746	0.47311740442582045	0.5845153331725917	0.5836836837943307	0.6474309210316491	0.4455095363572343	0.5351555245500016	0.640529821668461	0.7125139751488762	0.6097951643541004	0.6650398171854529	0.6490645656224189	0.5991876355506308	1.0	0.8996298119972421	0.6151022854286606	0.6687821735854056	0.8210779636487814	0.720207261295312	0.5552512669893165	0.7017640082858051	0.7722277388001613	0.642163466445222	0.5520082468547735	0.7301278492241693	0.7212053735424071	0.7214776459824449	0.6504739379333913	0.6869428225626819	0.6776465209273766	0.6329714663624978	0.7856241578400343	0.6006788420663002	0.9252471393461548	0.48742299900634384	0.8277157490202958	0.9043216664023003	0.7179995448458625	0.6944921421408359	0.8726937825925494	0.9705563048770992
0.6731558810439878	0.6883762973642834	0.6975613651741133	0.7736922970744655	0.7598340526477028	0.7746667418954344	0.800290450563019	0.8672412550884178	0.8905086478422621	0.878715065662248	0.8668533412763165	0.9259044326526873	0.9656534560084903	0.951528232600488	0.8756811196974897	0.9250440774570606	0.8862271040807925	0.8826570342448138	0.8747638392726006	0.8645568330844866	0.9162175901365188	0.9753758292539119	0.9705213292291157	0.794527106713452	0.8291212952274388	0.9144072709394573	0.9325499788914788	0.854953137307987	0.8829207096490289	0.986627872522342	0.8855891123506809	0.9152713563964504	0.9244324327705667	0.9990682789545529	0.8210057542944443	0.9107577223904253	0.9759998933993311	0.9503359885726662	0.7800140826519003	0.8626383476987836	0.9095774972032327	0.910838441458454	0.9556472229032629	0.8658369744147095	1.0	0.8866956977869799	0.934625354128293	0.885169990198007	0.980050049705492	0.9339146858672135
0.7127772011041529	0.6652428621846362	0.6561072913393599	0.7212225687190912	0.7050118370958415	0.6906185827372378	0.7117661962853208	0.7378437487597558	0.7390931088245981	0.7714170403387524	0.7779902955740768	0.7497431377431116	0.8179669575490046	0.7750550583766042	0.7780856184345906	0.8165542886589179	0.7988357275411347	0.787663347864791	0.7491075047063324	0.7144880039156075	0.7771392704679391	0.7700282243747069	0.7906020407659117	0.8326245931010664	0.853134253803288	0.8246808765724315	0.7514379954092079	0.7957906112618779	0.7473787447752829	0.7622525978840812	0.7342761929989068	0.7503292543870306	0.776711601196875	0.7801853492124485	0.7622397621488528	0.7331768499310244	0.7259152819672691	0.7072493247032633	0.7021459587515015	0.7574128738126114	0.758810343210036	0.7432049123114902	0.7587193510619422	0.7641508604571917	0.8070555570191552	0.7516671562936619	0.7373204107914313	0.7359651202114079	0.7256027880728184	0.7867279500438549
0.5598606609300302	0.551636026487113	0.5945894158793098	0.605413812352114	0.5754285072458236	0.6351962917439795	0.6055428023946776	0.6405030437892629	0.6239907949241909	0.6666531412930555	0.6959438567530003	0.6931897275986484	0.6599457598487319	0.6900129687638489	0.6668428038155352	0.6807207909627392	0.7246134507799249	0.7630279884595327	0.7567997693900379	0.7183796092960797	0.7235703341961335	0.7017636013068376	0.6957609455558715	0.7137762474087799	0.7648627002640882	0.8026987793724792	0.7899751301556321	0.8591158412545774	0.8889777004461638	0.8873015164359552	0.9301455767101144	0.8941201588526527	0.8173978606280292	0.8308768240275117	0.8927585389135405	0.9155309246446618	0.8782230961115084	0.8646554603264232	0.824752897707721	0.8212971645379841	0.7756141530575202	0.9236179047351544	0.8537174255633126	0.8753452975848222	0.8689597272188846	0.8368015036342057	0.8788022294217371	0.9240900667885327	0.9413134523740403	0.9814209433315317
0.7751220445892735	0.7607827149626627	0.6964177933388328	0.7377323963218577	0.7089798231600108	0.728118208305902	0.7504802414453234	0.7314634756651396	0.7789378489173276	0.7742983060178846	0.7488814049014018	0.7041699599905036	0.7883799978526359	0.7411828736601617	0.6934235595586987	0.7078738993262171	0.7168360019766558	0.7441255462366761	0.7600602007952563	0.7338020167806346	0.7056952917426558	0.7577472892555345	0.742182929004613	0.7495637817772094	0.7705537179884066	0.7945272679965499	0.7377438615663312	0.7762333353157174	0.7681702338885545	0.6928296699550283	0.731163175903388	0.7589594070255258	0.7959532327281762	0.75572638086021	0.7598901787710706	0.7600182555017732	0.7733025841777489	0.7912074058919617	0.7919955456495734	0.7562626577170433	0.7912131964325736	0.8003617675449751	0.7913732792456464	0.7958675233953107	0.7958675233953107	0.7958675233953107	0.7958675233953107	0.7958675233953107	0.7958675233953107	0.7958675233953107
0.9392157027589753	0.8709417728346298	0.9422199301356874	0.8312144023841812	0.8436921670044684	0.7694094673595583	0.8028461580043449	0.6790962338630943	0.7710870504994718	0.8349211769221564	0.6666120743388857	0.7507666256305211	0.7507666256305211	0.7507666256305211	0.7507666256305211	0.7507666256305211	0.7507666256305211	0.7507666256305211	0.7507666256305211	0.7507666256305211	0.7507666256305211	0.7507666256305211	0.7507666256305211	0.7507666256305211	0.7507666256305211	0.7507666256305211	0.7507666256305211	0.7507666256305211	0.7507666256305211	0.7507666256305211	0.7507666256305211	0.7507666256305211	0.7507666256305211	0.7507666256305211	0.7507666256305211	0.7507666256305211	0.7507666256305211	0.7507666256305211	0.7507666256305211	0.7507666256305211	0.7507666256305211	0.7507666256305211	0.7507666256305211	0.7507666256305211	0.7507666256305211	0.7507666256305211	0.7507666256305211	0.7507666256305211	0.7507666256305211	0.7507666256305211
0.9163615253417605	0.9609064108297192	0.9485867874127119	1.0	0.9587278506449461	0.8378494353365405	0.8982886429907433	0.8982886429907433	0.8982886429907433	0.8982886429907433	0.8982886429907433	0.8982886429907433	0.8982886429907433	0.8982886429907433	0.8982886429907433	0.8982886429907433	0.8982886429907433	0.8982886429907433	0.8982886429907433	0.8982886429907433	0.8982886429907433	0.8982886429907433	0.8982886429907433	0.8982886429907433	0.8982886429907433	0.8982886429907433	0.8982886429907433	0.8982886429907433	0.8982886429907433	0.8982886429907433	0.8982886429907433	0.8982886429907433	0.8982886429907433	0.8982886429907433	0.8982886429907433	0.8982886429907433	0.8982886429907433	0.8982886429907433	0.8982886429907433	0.8982886429907433	0.8982886429907433	0.8982886429907433	0.8982886429907433	0.8982886429907433	0.8982886429907433	0.8982886429907433	0.8982886429907433	0.8982886429907433	0.8982886429907433	0.8982886429907433
0.4180663487279041	0.6103663604714337	0.8215860536253592	0.849813802791464	0.9796047338366876	1.0	0.833928917693231	0.7489884374884459	0.7186679769444877	0.6919214894013677	0.8028679578058113	0.5516202267474655	0.547337705122352	0.5193058600431257	0.671174583697341	0.5746636887860589	0.48646558120059613	0.6250876594551487	0.4910461587965401	0.6231290486178663	0.6610854313976047	0.6393649186392472	0.6726877976758157	0.7345528647103075	0.7299098227077859	0.6913739433124446	0.5163968120547625	0.4522761239612113	0.4162238268044579	0.36024891047181706	0.5813611919408618	0.5323865349119098	0.4768008499741163	0.4549938616397868	0.3872582641698538	0.46239722615510714	0.4248277451624805	0.4248277451624805	0.4248277451624805	0.4248277451624805	0.4248277451624805	0.4248277451624805	0.4248277451624805	0.4248277451624805	0.4248277451624805	0.4248277451624805	0.4248277451624805	0.4248277451624805	0.4248277451624805	0.4248277451624805
0.7674405188715127	0.8317321120647817	0.8709220077715105	0.9195708870258157	0.8750455257623495	0.9453238528796417	0.9793908953824096	0.9576437478683637	0.9709165575654157	0.9509137774345573	1.0	0.9868948382089873	0.9126238938654837	0.8757469945848203	0.9031109199128204	0.942272861313751	0.9252574513415853	0.8948566044004804	0.8880705127189543	0.9323266225515541	0.9984390919582277	0.9205399640410903	0.8936793926119088	0.8752509337157721	0.9138677002146868	0.9006822198107972	0.9357380832847849	0.9182101515477911	0.9182101515477911	0.9182101515477911	0.9182101515477911	0.9182101515477911	0.9182101515477911	0.9182101515477911	0.9182101515477911	0.9182101515477911	0.9182101515477911	0.9182101515477911	0.9182101515477911	0.9182101515477911	0.9182101515477911	0.9182101515477911	0.9182101515477911	0.9182101515477911	0.9182101515477911	0.9182101515477911	0.9182101515477911	0.9182101515477911	0.9182101515477911	0.9182101515477911
0.9397910188058693	0.8404560758720867	0.8956861378569756	0.8769568465802232	0.8541203482399593	0.9259770951143609	0.8494941460148179	0.8482505833138996	0.7552700795417416	0.7866626342791945	0.7623772302147684	1.0	0.762081565242532	0.6551080324517994	0.6981807049780301	0.6876000181720111	0.9011408184136016	0.7759846026204177	0.7757307011036574	0.720239868164924	0.7479852846342907	0.7479852846342907	0.7479852846342907	0.7479852846342907	0.7479852846342907	0.7479852846342907	0.7479852846342907	0.7479852846342907	0.7479852846342907	0.7479852846342907	0.7479852846342907	0.7479852846342907	0.7479852846342907	0.7479852846342907	0.7479852846342907	0.7479852846342907	0.7479852846342907	0.7479852846342907	0.7479852846342907	0.7479852846342907	0.7479852846342907	0.7479852846342907	0.7479852846342907	0.7479852846342907	0.7479852846342907	0.7479852846342907	0.7479852846342907	0.7479852846342907	0.7479852846342907	0.7479852846342907
0.7149831444706538	0.7347311143446937	0.7565013481190737	0.7295590536201277	0.7787347126663846	0.8255153323019416	0.7493237122688862	0.7710871025732219	0.8416186726644542	0.9044295561357568	0.8354799834860698	0.8889234975812416	0.8685960787720444	0.9011035609247976	0.8630814450232384	0.8893560471963639	0.8654813583510055	0.8889567205941487	0.8632222132552925	0.8185863849702669	0.845673427389769	0.8447938960791108	0.8865385655172011	0.8929528381641657	0.8833942900903458	0.8562946258116303	0.9334801639944972	1.0	0.7930234259881858	0.9374976765773432	0.9186214932819162	0.9872071015130749	0.9643433139025192	0.8750446829433176	0.9958087617014204	0.9436892544187425	0.926187214499389	0.9349382344590658	0.9349382344590658	0.9349382344590658	0.9349382344590658	0.9349382344590658	0.9349382344590658	0.9349382344590658	0.9349382344590658	0.9349382344590658	0.9349382344590658	0.9349382344590658	0.9349382344590658	0.9349382344590658
0.943173160497681	0.864277948123582	0.9234424062799211	0.8817969820365958	0.8819895784909624	0.8896453395919832	0.8647191447443727	0.9060488987655169	0.8906391078681629	0.8322098024635393	0.9316455106284126	0.8743807401683443	0.8343651793090794	1.0	0.892326426868684	0.8375431891489942	0.8865296154765765	0.9756565759127004	0.9777086176935379	0.985540071352434	0.9064019157583472	0.9494827401066592	0.9380300192394648	0.8643095004972247	0.9169899632735508	0.9246107283211645	0.9523455471441269	0.9811183532871101	0.9151602556381323	0.9944058647239177	0.8797426529541995	0.8319396595024462	0.8558411562283228	0.8558411562283228	0.8558411562283228	0.8558411562283228	0.8558411562283228	0.8558411562283228	0.8558411562283228	0.8558411562283228	0.8558411562283228	0.8558411562283228	0.8558411562283228	0.8558411562283228	0.8558411562283228	0.8558411562283228	0.8558411562283228	0.8558411562283228	0.8558411562283228	0.8558411562283228
0.4495471486654004	0.46099234220334384	0.5000271322566102	0.4278907039117483	0.6359084797013529	0.6150602379098089	0.6068143349747743	0.7757540200369422	0.8373313010631981	0.6555997368119573	0.596036943930398	0.7425545241749644	0.553701207451599	0.5437780807678948	0.6193033177554051	0.8938219191169819	0.6083833938209932	0.8066369194719069	0.756063209695998	0.6902752820676896	0.4951390772192687	0.7254435097475695	0.6428049458163428	0.773717345855671	0.6633929188676277	0.8078583386084967	0.7072523422384338	0.7019347767174589	0.7677441880513747	0.7946896824478116	0.8296804856546268	0.8392747519033846	0.7862158145791691	0.8323486075475914	0.8092822110633804	0.8092822110633804	0.8092822110633804	0.8092822110633804	0.8092822110633804	0.8092822110633804	0.8092822110633804	0.8092822110633804	0.8092822110633804	0.8092822110633804	0.8092822110633804	0.8092822110633804	0.8092822110633804	0.8092822110633804	0.8092822110633804	0.8092822110633804
0.7406414685653944	0.7992830133124205	0.904432224069699	0.856395690681287	0.8926144946887817	0.843619566195139	0.8212177205551223	0.9126646722967586	0.9354599323673312	0.9345276572650221	0.9699494012941244	0.9053426767285484	0.9231709762968616	0.8977697288413957	0.8313561698475345	0.928786327074781	0.8610273608345957	0.8894697406264986	0.942121403736543	0.939188350754827	1.0	0.9751313960446173	0.9875656980223088	0.9875656980223088	0.9875656980223088	0.9875656980223088	0.9875656980223088	0.9875656980223088	0.9875656980223088	0.9875656980223088	0.9875656980223088	0.9875656980223088	0.9875656980223088	0.9875656980223088	0.9875656980223088	0.9875656980223088	0.9875656980223088	0.9875656980223088	0.9875656980223088	0.9875656980223088	0.9875656980223088	0.9875656980223088	0.9875656980223088	0.9875656980223088	0.9875656980223088	0.9875656980223088	0.9875656980223088	0.9875656980223088	0.9875656980223088	0.9875656980223088
0.2827624738103026	0.20861803414216457	0.2520935643367822	0.32692838666653035	0.44243634506356905	0.43940889793382626	0.3687625148372202	0.4087517832810266	0.511707269867191	0.5448988027560436	0.5535959823928962	0.6234046031246793	0.55427594124824	0.49885697871065077	0.6108445445112913	0.6664726617278591	0.5795280994429629	0.5903050255702256	0.5679194424135423	0.6470625055051756	0.45487685649660414	0.5897921428270525	0.5030257050829793	0.6771002055879717	0.5316478743096372	0.5811115029956665	0.4195336777363103	0.5121689650326309	0.685318046536441	0.49811070369867827	0.5723645146759023	0.6415039342547523	0.8103204200857689	0.5203346995355834	0.7714893989413778	0.5446152983890048	0.8464140077992002	0.6226775566963468	0.649300986267543	0.6247922056993132	0.4234338332019639	0.5241130194506385	0.5241130194506385	0.5241130194506385	0.5241130194506385	0.5241130194506385	0.5241130194506385	0.5241130194506385	0.5241130194506385	0.5241130194506385
0.6702850545665889	0.6827915955563362	0.6802104813592416	0.7551002183360287	0.7435387814963763	0.7696908509461804	0.7707133577610626	0.8047717710033613	0.7666698740351982	0.8878703655762796	0.7839920617418449	0.7926784974572352	0.6842672993772747	0.7418360114613103	0.8938018151592623	0.7686064760445432	0.800301895528786	0.7356503763071314	0.7361838608243992	0.8475944600046129	0.7935636865221223	0.7967428966830329	0.8996452098781967	0.7822489650980138	0.7099497194534107	0.7460993422757123	0.7460993422757123	0.7460993422757123	0.7460993422757123	0.7460993422757123	0.7460993422757123	0.7460993422757123	0.7460993422757123	0.7460993422757123	0.7460993422757123	0.7460993422757123	0.7460993422757123	0.7460993422757123	0.7460993422757123	0.7460993422757123	0.7460993422757123	0.7460993422757123	0.7460993422757123	0.7460993422757123	0.7460993422757123	0.7460993422757123	0.7460993422757123	0.7460993422757123	0.7460993422757123	0.7460993422757123
0.7129952552428834	0.7020594219953211	0.6116320422066152	0.5948842832142277	0.6181454758533811	0.723340881551694	0.6091263262297876	0.6387788849874088	0.842265629023821	0.7057693987511743	0.6807262748720335	0.7349513218851628	0.7557058958715757	0.8074461573677386	0.8077788257200863	0.8441488607598022	0.7323089290240223	0.8070819009312296	0.872790351191334	0.8404508540098564	0.8883530005603111	0.7504461552927013	0.743977549827364	0.8708979983911316	0.7231000942516442	0.893820472806254	0.7811186491431031	0.7512929986200619	0.9240600170434394	0.8322291134168198	0.8781445652301295	0.8781445652301295	0.8781445652301295	0.8781445652301295	0.8781445652301295	0.8781445652301295	0.8781445652301295	0.8781445652301295	0.8781445652301295	0.8781445652301295	0.8781445652301295	0.8781445652301295	0.8781445652301295	0.8781445652301295	0.8781445652301295	0.8781445652301295	0.8781445652301295	0.8781445652301295	0.8781445652301295	0.8781445652301295
0.7284090920729988	0.804040071133172	0.8350080966094768	0.9291222966844833	0.9183099038845152	0.8893692509876646	0.8753131820190831	0.8952754425465871	0.8948947727232445	0.8586215517413637	0.8081503202709523	0.9466226730742879	0.8661321765497829	0.9231766764137412	0.8871862852573638	0.9558500539807594	1.0	0.878713504141297	0.9393567520706484	0.9393567520706484	0.9393567520706484	0.9393567520706484	0.9393567520706484	0.9393567520706484	0.9393567520706484	0.9393567520706484	0.9393567520706484	0.9393567520706484	0.9393567520706484	0.9393567520706484	0.9393567520706484	0.9393567520706484	0.9393567520706484	0.9393567520706484	0.9393567520706484	0.9393567520706484	0.9393567520706484	0.9393567520706484	0.9393567520706484	0.9393567520706484	0.9393567520706484	0.9393567520706484	0.9393567520706484	0.9393567520706484	0.9393567520706484	0.9393567520706484	0.9393567520706484	0.9393567520706484	0.9393567520706484	0.9393567520706484
0.8267094132137216	0.8141303538894289	0.7784711789818526	0.8130913473402129	0.8197601974708989	0.9709281696536566	0.8507682366658005	0.8763264748831451	0.9013669509902	0.8126333169577106	0.8244207035098299	0.8636476342051154	0.9858830216505264	0.941220155143198	0.8628488818702051	1.0	0.9474716680112355	0.8350701268248877	0.9265863947389322	0.844478407487846	0.8191487907990067	0.8160900686210719	0.909182879598829	0.874277440168084	0.9648777780796576	0.9490871835307594	0.8510299488355373	0.8691997109406655	0.904217563213796	0.8867086370772308	0.8867086370772308	0.8867086370772308	0.8867086370772308	0.8867086370772308	0.8867086370772308	0.8867086370772308	0.8867086370772308	0.8867086370772308	0.8867086370772308	0.8867086370772308	0.8867086370772308	0.8867086370772308	0.8867086370772308	0.8867086370772308	0.8867086370772308	0.8867086370772308	0.8867086370772308	0.8867086370772308	0.8867086370772308	0.8867086370772308
0.675372470807141	0.7819378186579566	0.7054820928186928	0.85333619043288	0.8397507030935834	0.8759582926951507	1.0	0.9453916804367658	0.9431161890148474	0.9200759972326678	0.846064027078901	0.8498950640358753	0.8657408868147606	0.9608999999862182	0.8573836319872121	0.9040992523717467	0.8481588911434546	0.9110240800036216	0.8520332678815888	0.7868220774354849	0.7915600362075931	0.884100067189505	0.837830051698549	0.837830051698549	0.837830051698549	0.837830051698549	0.837830051698549	0.837830051698549	0.837830051698549	0.837830051698549	0.837830051698549	0.837830051698549	0.837830051698549	0.837830051698549	0.837830051698549	0.837830051698549	0.837830051698549	0.837830051698549	0.837830051698549	0.837830051698549	0.837830051698549	0.837830051698549	0.837830051698549	0.837830051698549	0.837830051698549	0.837830051698549	0.837830051698549	0.837830051698549	0.837830051698549	0.837830051698549
0.8702413893584089	0.8746431151283185	1.0	0.9074753279660424	0.980798440345863	0.9064899421272582	0.8743924358858831	0.8922838716942385	0.8074414073361548	0.9046167450728065	0.9359872629302295	0.8545041974317583	0.8360013154555294	0.9415530219941628	0.89178684446964	0.8951298843024844	0.8495445362212487	0.8263375837741629	0.7797525000733461	0.7663755583776966	0.8124227301401709	0.7738158931791563	0.7619854081118848	0.8282611877169748	0.7701743038376857	0.8089761012879332	0.7895752025628096	0.7895752025628096	0.7895752025628096	0.7895752025628096	0.7895752025628096	0.7895752025628096	0.7895752025628096	0.7895752025628096	0.7895752025628096	0.7895752025628096	0.7895752025628096	0.7895752025628096	0.7895752025628096	0.7895752025628096	0.7895752025628096	0.7895752025628096	0.7895752025628096	0.7895752025628096	0.7895752025628096	0.7895752025628096	0.7895752025628096	0.7895752025628096	0.7895752025628096	0.7895752025628096
0.7717594299276621	0.7237105632952751	0.7275009620345699	0.8482717746131478	0.7451100962967804	0.9240415561784817	0.8771332738675582	0.8134369062777846	0.8408756314722674	0.9320345973980284	0.8519444833625616	0.8778123592469459	0.8847307355737364	0.9717405822544181	0.9488722124255266	0.9326497219850259	1.0	0.9098899469849652	0.9758732351513718	0.9765100767159293	0.9348334449493041	0.8976956909646907	0.9367292399710303	0.9170791896203199	0.9269042147956751	0.9269042147956751	0.9269042147956751	0.9269042147956751	0.9269042147956751	0.9269042147956751	0.9269042147956751	0.9269042147956751	0.9269042147956751	0.9269042147956751	0.9269042147956751	0.9269042147956751	0.9269042147956751	0.9269042147956751	0.9269042147956751	0.9269042147956751	0.9269042147956751	0.9269042147956751	0.9269042147956751	0.9269042147956751	0.9269042147956751	0.9269042147956751	0.9269042147956751	0.9269042147956751	0.9269042147956751	0.9269042147956751
0.8931021906801565	0.8676510028853488	0.8885014697712298	0.8498976217936105	0.9652347575373362	0.9215617068170533	0.8515993319038204	1.0	0.9558086047611593	0.982917514283599	0.8980735229375827	0.8988286558978749	0.9096350375847135	0.9367785103497601	0.9602565687682114	0.9980944424372242	0.8980732671630175	0.8739107940192264	0.9451600054625171	0.9304455806488442	0.983119388760445	0.9695562305480359	0.9741913325638731	0.9700563404484743	0.9721238365061736	0.9721238365061736	0.9721238365061736	0.9721238365061736	0.9721238365061736	0.9721238365061736	0.9721238365061736	0.9721238365061736	0.9721238365061736	0.9721238365061736	0.9721238365061736	0.9721238365061736	0.9721238365061736	0.9721238365061736	0.9721238365061736	0.9721238365061736	0.9721238365061736	0.9721238365061736	0.9721238365061736	0.9721238365061736	0.9721238365061736	0.9721238365061736	0.9721238365061736	0.9721238365061736	0.9721238365061736	0.9721238365061736
0.3357662893807329	0.37889959712600046	0.38123374240076036	0.4564589519205323	0.6825059301021208	0.7569549527407641	0.7717407921069689	0.86594078459648	0.8929318532611339	0.8548237222699444	0.8181752068734867	0.7861539900894084	0.8350656871029138	0.8530952358521227	0.8414697678125223	0.8900338933078977	0.8174495407713649	0.9137905639564118	1.0	0.9109500243199661	0.9583587064193034	0.9199730804481483	0.8647464621791844	0.8923597713136663	0.8923597713136663	0.8923597713136663	0.8923597713136663	0.8923597713136663	0.8923597713136663	0.8923597713136663	0.8923597713136663	0.8923597713136663	0.8923597713136663	0.8923597713136663	0.8923597713136663	0.8923597713136663	0.8923597713136663	0.8923597713136663	0.8923597713136663	0.8923597713136663	0.8923597713136663	0.8923597713136663	0.8923597713136663	0.8923597713136663	0.8923597713136663	0.8923597713136663	0.8923597713136663	0.8923597713136663	0.8923597713136663	0.8923597713136663
0.783516928397765	0.7529084237873307	0.8190391585973869	0.8715343256383138	0.9343292547419495	0.9141561150252387	0.9251268845920243	1.0	0.9025968252965008	0.9026573506287447	0.9108982443328381	0.8461667464909329	0.8847469661044675	0.953682092460563	0.811098522184668	0.9438630583562114	0.8821329727329135	0.8944538799732613	0.879814661213478	0.854820782108361	0.8741236088711167	0.8919431443518695	0.825271951178738	0.8778260741147096	0.8515490126467239	0.8515490126467239	0.8515490126467239	0.8515490126467239	0.8515490126467239	0.8515490126467239	0.8515490126467239	0.8515490126467239	0.8515490126467239	0.8515490126467239	0.8515490126467239	0.8515490126467239	0.8515490126467239	0.8515490126467239	0.8515490126467239	0.8515490126467239	0.8515490126467239	0.8515490126467239	0.8515490126467239	0.8515490126467239	0.8515490126467239	0.8515490126467239	0.8515490126467239	0.8515490126467239	0.8515490126467239	0.8515490126467239
0.7293470840910709	0.6678162434505049	0.6944823157446589	0.7743627013644104	0.6517939852623188	0.6528586733871079	0.7570645445988516	0.6080992941919189	0.6782477986891327	0.6336041423305492	0.6849313234048864	0.6067617420079778	0.6713360954250827	0.7061389605242405	0.7397420446521467	0.6294410210758403	0.70304269963942	0.6711741796909321	0.763705308193984	0.6982611758860541	0.6847612641316371	0.7358306856890393	0.6943620731264025	0.7120676119769606	0.6686534863070649	0.6511138602697089	0.6992331088431888	0.7638442545199355	0.7459803740944	0.65384117307316	0.6999107735837801	0.6999107735837801	0.6999107735837801	0.6999107735837801	0.6999107735837801	0.6999107735837801	0.6999107735837801	0.6999107735837801	0.6999107735837801	0.6999107735837801	0.6999107735837801	0.6999107735837801	0.6999107735837801	0.6999107735837801	0.6999107735837801	0.6999107735837801	0.6999107735837801	0.6999107735837801	0.6999107735837801	0.6999107735837801
0.7393584454769635	0.777790249720251	0.7432832767436972	0.7609236876249728	0.7730990774979015	0.7889707857437481	0.7767982608401091	0.7947393374480894	0.8955771755911331	0.7965893513914043	0.7708216745160916	0.8591491455725746	0.8376468000494756	0.7803126409076164	0.7580143891386112	0.825927774110833	0.818200637664529	0.7866225725455845	0.8324704353628675	0.8491812203985409	0.7527820954944558	0.8730882455901015	0.803914449623881	0.7755457969425154	0.8165260925758083	0.7856365451996182	0.8302452575609218	0.8211065068996176	0.815441380251626	0.8149189190489865	0.8192834266408404	0.8171011728449133	0.8171011728449133	0.8171011728449133	0.8171011728449133	0.8171011728449133	0.8171011728449133	0.8171011728449133	0.8171011728449133	0.8171011728449133	0.8171011728449133	0.8171011728449133	0.8171011728449133	0.8171011728449133	0.8171011728449133	0.8171011728449133	0.8171011728449133	0.8171011728449133	0.8171011728449133	0.8171011728449133
0.6403161563363031	0.6172397058071291	0.5916347980721585	0.5820435758462321	0.6613916747628724	0.6965705479275833	0.6506220696266237	0.6311240304195006	0.6689462375811123	0.6783276526674767	0.6985838114455233	0.7053207316083983	0.6796416314999818	0.7172791260702058	0.7612721240670866	0.7307263967221127	0.7869844297158095	0.7624412515074341	0.7296361346372238	0.7909145006126558	0.7540156230288061	0.8261086681125147	0.755784082613942	0.6868407070477984	0.7103544322322247	0.7857942836851793	0.7283180211834359	0.7505794202125549	0.727056335728684	0.7966409406989439	0.7618486382138139	0.7618486382138139	0.7618486382138139	0.7618486382138139	0.7618486382138139	0.7618486382138139	0.7618486382138139	0.7618486382138139	0.7618486382138139	0.7618486382138139	0.7618486382138139	0.7618486382138139	0.7618486382138139	0.7618486382138139	0.7618486382138139	0.7618486382138139	0.7618486382138139	0.7618486382138139	0.7618486382138139	0.7618486382138139
0.43788380877320104	0.4922759394120061	0.47835834895033036	0.5739809816105041	0.5451602291898368	0.4923567116950735	0.5524598333605574	0.593451004495427	0.4619761811601264	0.5207923411313775	0.5254628649145598	0.6425483981654883	0.5914393455686834	0.6407733430703924	0.6410877888844375	0.5685982689857862	0.6949125997191385	0.6618022431515904	0.6779517227857947	0.6528856085539	0.6654186656698473	0.6654186656698473	0.6654186656698473	0.6654186656698473	0.6654186656698473	0.6654186656698473	0.6654186656698473	0.6654186656698473	0.6654186656698473	0.6654186656698473	0.6654186656698473	0.6654186656698473	0.6654186656698473	0.6654186656698473	0.6654186656698473	0.6654186656698473	0.6654186656698473	0.6654186656698473	0.6654186656698473	0.6654186656698473	0.6654186656698473	0.6654186656698473	0.6654186656698473	0.6654186656698473	0.6654186656698473	0.6654186656698473	0.6654186656698473	0.6654186656698473	0.6654186656698473	0.6654186656698473
0.6225811690696788	0.5573963039435657	0.5682437659967476	0.5725282232516413	0.6016942697509836	0.5902125485956333	0.6678582397433802	0.6531490746601117	0.5976046059780709	0.6103868785223225	0.6247095327586896	0.6958098521551186	0.8091251495485541	0.7529893312675948	0.7196016548449765	0.7799630376372397	0.8166692258338518	0.8746596102103982	0.8556780674094082	0.8359188462641529	0.763556083366586	0.8598925078328725	0.7637343516875039	0.7914552956286763	0.8199957820441783	0.7354233770950446	0.8241801914685641	0.7798017842818044	0.7798017842818044	0.7798017842818044	0.7798017842818044	0.7798017842818044	0.7798017842818044	0.7798017842818044	0.7798017842818044	0.7798017842818044	0.7798017842818044	0.7798017842818044	0.7798017842818044	0.7798017842818044	0.7798017842818044	0.7798017842818044	0.7798017842818044	0.7798017842818044	0.7798017842818044	0.7798017842818044	0.7798017842818044	0.7798017842818044	0.7798017842818044	0.7798017842818044
0.47034598292600815	0.4621742606735812	0.48030441785495687	0.40547070524577794	0.47012211694480405	0.4220771008916397	0.4812466987240039	0.5267226086493378	0.5280210442293547	0.4698944266998266	0.5257972048695647	0.47302146026964953	0.4814081243693898	0.5207002747640306	0.4835523262550987	0.494004559005151	0.5630705564472043	0.4750889287855902	0.4358406573261219	0.5194493467586173	0.48898844195609736	0.505955942111723	0.5955478253563075	0.5282489914602715	0.5403724386179339	0.5670727508929675	0.5150476085260496	0.5284790332531731	0.6179560757939425	0.6542033923998014	0.570216691608336	0.5813938399515937	0.5758052657799648	0.5758052657799648	0.5758052657799648	0.5758052657799648	0.5758052657799648	0.5758052657799648	0.5758052657799648	0.5758052657799648	0.5758052657799648	0.5758052657799648	0.5758052657799648	0.5758052657799648	0.5758052657799648	0.5758052657799648	0.5758052657799648	0.5758052657799648	0.5758052657799648	0.5758052657799648
0.3487200900471696	0.24840863576145086	0.21918409107687364	0.32281211399498927	0.36543501482465846	0.3766466867083461	0.46759272840068367	0.714498641197385	0.6376481982546502	0.6731117878838153	0.5609530316269878	0.8907607447447188	0.5731510392826922	0.6621667911139865	0.7018368602315952	0.6820018256727909	0.6820018256727909	0.6820018256727909	0.6820018256727909	0.6820018256727909	0.6820018256727909	0.6820018256727909	0.6820018256727909	0.6820018256727909	0.6820018256727909	0.6820018256727909	0.6820018256727909	0.6820018256727909	0.6820018256727909	0.6820018256727909	0.6820018256727909	0.6820018256727909	0.6820018256727909	0.6820018256727909	0.6820018256727909	0.6820018256727909	0.6820018256727909	0.6820018256727909	0.6820018256727909	0.6820018256727909	0.6820018256727909	0.6820018256727909	0.6820018256727909	0.6820018256727909	0.6820018256727909	0.6820018256727909	0.6820018256727909	0.6820018256727909	0.6820018256727909	0.6820018256727909
0.748469618284777	0.7636246063225952	0.7486010381763248	0.7578364876982902	0.7244413319865558	0.6720412019968549	0.7795934205570404	0.7642073893381135	0.6742039467170132	0.7423630135369003	0.7264868808766568	0.718289411382112	0.7795492122474391	0.7678240800981834	0.8193251741357472	0.766989253549847	0.8489969264172885	0.7634490060768541	0.7923038501899302	0.7882149687278804	0.731607085712871	0.7925369296332888	0.7552846221217658	0.769235092866755	0.7622598574942604	0.7622598574942604	0.7622598574942604	0.7622598574942604	0.7622598574942604	0.7622598574942604	0.7622598574942604	0.7622598574942604	0.7622598574942604	0.7622598574942604	0.7622598574942604	0.7622598574942604	0.7622598574942604	0.7622598574942604	0.7622598574942604	0.7622598574942604	0.7622598574942604	0.7622598574942604	0.7622598574942604	0.7622598574942604	0.7622598574942604	0.7622598574942604	0.7622598574942604	0.7622598574942604	0.7622598574942604	0.7622598574942604
0.36378329014176863	0.468804708748009	0.5068697791843879	0.4865653520046236	0.5071587551101258	0.636448626686416	0.49115975543347	0.5260636943802618	0.6436551940018418	0.5534136812499418	0.4264368382145916	0.6031134190039467	0.599625390490279	0.4491912957025173	0.5747561167913843	0.5418984300796541	0.6047764556954311	0.6806118392862028	0.6949604637998876	0.5933001213454616	0.7357071483665647	0.6321550764534651	0.6455074138390269	0.5611766922120227	0.6033420530255248	0.6033420530255248	0.6033420530255248	0.6033420530255248	0.6033420530255248	0.6033420530255248	0.6033420530255248	0.6033420530255248	0.6033420530255248	0.6033420530255248	0.6033420530255248	0.6033420530255248	0.6033420530255248	0.6033420530255248	0.6033420530255248	0.6033420530255248	0.6033420530255248	0.6033420530255248	0.6033420530255248	0.6033420530255248	0.6033420530255248	0.6033420530255248	0.6033420530255248	0.6033420530255248	0.6033420530255248	0.6033420530255248
0.7631046174643241	0.7857443278266264	0.7152046779921919	0.7126401458537627	0.7273021233127172	0.7602825785578571	0.8086223749052672	0.7405571665025465	0.7745222245019306	0.8223654251858015	0.7796973755413481	0.7422860560792555	0.858691855793439	0.8535690521057462	0.8038403944627355	0.7378229265774465	0.814241236776883	0.7746870135368289	0.8019707108527134	0.8748303105594069	0.8191243633629977	0.8823475122933443	0.8403854260800456	0.9565742425851416	0.8440030692738938	0.7239871373959529	0.7840180798666562	0.8044385695138092	0.8883768182644196	0.8274409552818561	0.8579088867731379	0.8579088867731379	0.8579088867731379	0.8579088867731379	0.8579088867731379	0.8579088867731379	0.8579088867731379	0.8579088867731379	0.8579088867731379	0.8579088867731379	0.8579088867731379	0.8579088867731379	0.8579088867731379	0.8579088867731379	0.8579088867731379	0.8579088867731379	0.8579088867731379	0.8579088867731379	0.8579088867731379	0.8579088867731379
0.7048306056564254	0.630606991458703	0.6411723626520397	0.6101941608442424	0.6133761932411353	0.6270478230615426	0.7030590673963799	0.6950024383379375	0.726443240870064	0.7216346605924089	0.7850139075990015	0.7414168742778322	0.7205240675733559	0.7309704709255941	0.7309704709255941	0.7309704709255941	0.7309704709255941	0.7309704709255941	0.7309704709255941	0.7309704709255941	0.7309704709255941	0.7309704709255941	0.7309704709255941	0.7309704709255941	0.7309704709255941	0.7309704709255941	0.7309704709255941	0.7309704709255941	0.7309704709255941	0.7309704709255941	0.7309704709255941	0.7309704709255941	0.7309704709255941	0.7309704709255941	0.7309704709255941	0.7309704709255941	0.7309704709255941	0.7309704709255941	0.7309704709255941	0.7309704709255941	0.7309704709255941	0.7309704709255941	0.7309704709255941	0.7309704709255941	0.7309704709255941	0.7309704709255941	0.7309704709255941	0.7309704709255941	0.7309704709255941	0.7309704709255941
0.9479122401248177	0.815657435058921	0.7961660223659007	0.9094697807673909	1.0	0.8716049695262473	0.9856263917408918	0.9286794385791172	0.9036298636904005	0.9727378731747954	0.849183982054583	0.853900783526933	0.8205682173507326	0.8474381546681851	0.8756280416955964	0.7959706040176341	0.8685506333740423	0.8536176214893578	0.8542426719807574	0.8354891139936887	0.8217085675048486	0.8849846470765739	0.8565307357569313	0.8216467030076298	0.8355715139485497	0.8286091084780898	0.8286091084780898	0.8286091084780898	0.8286091084780898	0.8286091084780898	0.8286091084780898	0.8286091084780898	0.8286091084780898	0.8286091084780898	0.8286091084780898	0.8286091084780898	0.8286091084780898	0.8286091084780898	0.8286091084780898	0.8286091084780898	0.8286091084780898	0.8286091084780898	0.8286091084780898	0.8286091084780898	0.8286091084780898	0.8286091084780898	0.8286091084780898	0.8286091084780898	0.8286091084780898	0.8286091084780898
0.5240640305973827	0.6293473425159541	0.5608566708402661	0.5914521373194135	0.6504175753907557	0.7266585470382566	0.6856687268680077	0.7303082831720461	0.6810060838319221	0.6658533794781	0.727048436436807	0.7013967924545045	0.859460704931392	0.8085194303534314	0.7412767085403024	0.8631736101827221	0.8519623631705611	0.8046447199279695	0.8047787252142381	0.8212828493724466	0.8362832268456651	0.7784493533746648	0.8081484021725418	0.8112279147201695	0.7915738489005854	0.8794736586509553	0.8355237537757704	0.8355237537757704	0.8355237537757704	0.8355237537757704	0.8355237537757704	0.8355237537757704	0.8355237537757704	0.8355237537757704	0.8355237537757704	0.8355237537757704	0.8355237537757704	0.8355237537757704	0.8355237537757704	0.8355237537757704	0.8355237537757704	0.8355237537757704	0.8355237537757704	0.8355237537757704	0.8355237537757704	0.8355237537757704	0.8355237537757704	0.8355237537757704	0.8355237537757704	0.8355237537757704
0.362133703400438	0.2140822631949116	0.1956694973889642	0.3052906473304338	0.33487037935104325	0.32740040799019754	0.30431026361967906	0.3720280030748203	0.22560872998830336	0.1606627371328669	0.25334634547637	0.3104655212851029	0.254996191702838	0.21823489318994307	0.17919077475131684	0.2619972337753557	0.19752302033763622	0.2239788953137833	0.2167011943145938	0.2552535237011126	0.20786440825279753	0.16738712182804374	0.3029116909107644	0.23288643002871412	0.20668788735653926	0.30932413695219746	0.25800601215436836	0.25800601215436836	0.25800601215436836	0.25800601215436836	0.25800601215436836	0.25800601215436836	0.25800601215436836	0.25800601215436836	0.25800601215436836	0.25800601215436836	0.25800601215436836	0.25800601215436836	0.25800601215436836	0.25800601215436836	0.25800601215436836	0.25800601215436836	0.25800601215436836	0.25800601215436836	0.25800601215436836	0.25800601215436836	0.25800601215436836	0.25800601215436836	0.25800601215436836	0.25800601215436836
0.6728401800425448	0.6751048527097496	0.7075153449023863	0.7125749434094703	0.7343564277059185	0.7132689553142767	0.7548753918659348	0.7097061961661087	0.6718017622551041	0.7241031780229289	0.6604761567068	0.7507987502263592	0.7056178572553725	0.7113240331957214	0.7151624362323077	0.769449993894568	0.7142789208124831	0.7343428228871052	0.755599559020981	0.7289502106899907	0.7501028193653402	0.7826306639699702	0.7574621448130852	0.7904931961072768	0.7497835513391504	0.7367817473616708	0.7432826493504107	0.7432826493504107	0.7432826493504107	0.7432826493504107	0.7432826493504107	0.7432826493504107	0.7432826493504107	0.7432826493504107	0.7432826493504107	0.7432826493504107	0.7432826493504107	0.7432826493504107	0.7432826493504107	0.7432826493504107	0.7432826493504107	0.7432826493504107	0.7432826493504107	0.7432826493504107	0.7432826493504107	0.7432826493504107	0.7432826493504107	0.7432826493504107	0.7432826493504107	0.7432826493504107
0.5715607776023877	0.642738136598076	0.6520457490015785	0.5436291839660614	0.567922925425429	0.6966138576349756	0.649809784498808	0.6468982231659801	0.6611399113046734	0.6425312848589203	0.6613540100388463	0.6821925087607167	0.737110321271554	0.6296380481324343	0.6603698069722455	0.6203796708580136	0.6534827428671506	0.7518034592908928	0.6359286095294737	0.5481555477237695	0.5873878990011182	0.5770191760959325	0.7226620316877937	0.6164677300255548	0.6650688005297097	0.6407682652776323	0.6407682652776323	0.6407682652776323	0.6407682652776323	0.6407682652776323	0.6407682652776323	0.6407682652776323	0.6407682652776323	0.6407682652776323	0.6407682652776323	0.6407682652776323	0.6407682652776323	0.6407682652776323	0.6407682652776323	0.6407682652776323	0.6407682652776323	0.6407682652776323	0.6407682652776323	0.6407682652776323	0.6407682652776323	0.6407682652776323	0.6407682652776323	0.6407682652776323	0.6407682652776323	0.6407682652776323
0.9640076500383016	0.8862207793041084	0.8594799056130282	0.9488664882504407	0.8842746291622404	0.8962573554498227	1.0	0.8446904558767266	0.8576274506000702	0.8919407765867368	0.8867442606228161	0.8816346238617476	0.7968815253811279	0.9033683277344529	0.8179689437034607	0.8745274051187256	0.875932758978483	0.851537411383939	0.8280901780223144	0.8560088180318165	0.9122679264379856	0.885952553535964	0.8329522230929646	0.8240154131056888	0.8627625914771345	0.8433890022914118	0.8433890022914118	0.8433890022914118	0.8433890022914118	0.8433890022914118	0.8433890022914118	0.8433890022914118	0.8433890022914118	0.8433890022914118	0.8433890022914118	0.8433890022914118	0.8433890022914118	0.8433890022914118	0.8433890022914118	0.8433890022914118	0.8433890022914118	0.8433890022914118	0.8433890022914118	0.8433890022914118	0.8433890022914118	0.8433890022914118	0.8433890022914118	0.8433890022914118	0.8433890022914118	0.8433890022914118
0.7389562588645163	0.7473671910338642	0.7297569086383547	0.8475576949114965	0.7966416123201896	0.8376738032192775	0.7277433207127889	0.7207183272286196	0.8147713975841415	0.7885490105082943	0.7773370860978999	0.8118253284042849	0.7488998787551869	0.7260030196437958	0.6924001277664401	0.7402442794688218	0.6921872821133686	0.7352604724895938	0.6922664035697614	0.7373274835989089	0.7806914506988455	0.6942164726286164	0.7521431512094209	0.7226267065895716	0.7175736528787052	0.7201001797341384	0.7201001797341384	0.7201001797341384	0.7201001797341384	0.7201001797341384	0.7201001797341384	0.7201001797341384	0.7201001797341384	0.7201001797341384	0.7201001797341384	0.7201001797341384	0.7201001797341384	0.7201001797341384	0.7201001797341384	0.7201001797341384	0.7201001797341384	0.7201001797341384	0.7201001797341384	0.7201001797341384	0.7201001797341384	0.7201001797341384	0.7201001797341384	0.7201001797341384	0.7201001797341384	0.7201001797341384
1.0	0.8810547397603972	0.9588169319011091	0.8731005288596888	0.8355763536616244	0.9459693678153243	0.9790788303052859	0.9454779937287844	0.9411630942448642	0.9858922709721291	0.9190048131061089	0.8869036974242267	0.9892957350133272	0.867161569559229	0.9380612440917843	0.8984929144780693	0.972179826763849	0.8764883681035726	0.8851647970601862	0.8860848566402479	0.885624826850217	0.885624826850217	0.885624826850217	0.885624826850217	0.885624826850217	0.885624826850217	0.885624826850217	0.885624826850217	0.885624826850217	0.885624826850217	0.885624826850217	0.885624826850217	0.885624826850217	0.885624826850217	0.885624826850217	0.885624826850217	0.885624826850217	0.885624826850217	0.885624826850217	0.885624826850217	0.885624826850217	0.885624826850217	0.885624826850217	0.885624826850217	0.885624826850217	0.885624826850217	0.885624826850217	0.885624826850217	0.885624826850217	0.885624826850217
0.74741152428414	0.7622210012393593	0.7766205091573145	0.8096538712359446	0.8100735785956905	0.7965420444839879	0.851934985492946	0.8028158049038324	0.8128120851243935	0.8374486018691558	0.8233013821624185	0.8052824569023387	0.8798643298690649	0.7795796459641461	0.8448741579802573	0.7890568199461616	0.8642921476242504	0.8137501626447488	0.9102565264772765	0.8588012745722852	0.8845289005247808	0.8845289005247808	0.8845289005247808	0.8845289005247808	0.8845289005247808	0.8845289005247808	0.8845289005247808	0.8845289005247808	0.8845289005247808	0.8845289005247808	0.8845289005247808	0.8845289005247808	0.8845289005247808	0.8845289005247808	0.8845289005247808	0.8845289005247808	0.8845289005247808	0.8845289005247808	0.8845289005247808	0.8845289005247808	0.8845289005247808	0.8845289005247808	0.8845289005247808	0.8845289005247808	0.8845289005247808	0.8845289005247808	0.8845289005247808	0.8845289005247808	0.8845289005247808	0.8845289005247808
0.41395177882705	0.3339621678812072	0.41790308452275954	0.36094816377784494	0.4593866344574935	0.5526712450700314	0.5493604698997085	0.5289081875204459	0.47560918900635046	0.5021340138438067	0.49178186328084644	0.36876879572431437	0.3810736564251012	0.4662747237689301	0.45468005081647783	0.6419731002928416	0.40416029586762386	0.5213140627898791	0.4690656134371226	0.6354139412854436	0.36220455635185933	0.4443852131535188	0.5401190040350689	0.3011615955161289	0.39073298191888456	0.5808003440146507	0.4261757718348721	0.5034880579247614	0.5034880579247614	0.5034880579247614	0.5034880579247614	0.5034880579247614	0.5034880579247614	0.5034880579247614	0.5034880579247614	0.5034880579247614	0.5034880579247614	0.5034880579247614	0.5034880579247614	0.5034880579247614	0.5034880579247614	0.5034880579247614	0.5034880579247614	0.5034880579247614	0.5034880579247614	0.5034880579247614	0.5034880579247614	0.5034880579247614	0.5034880579247614	0.5034880579247614
0.8755060291473665	0.7630883236421147	0.8615474087245958	0.9185458760433421	0.8816012758809256	0.9866471380763076	0.9906053626166101	0.95610661243158	0.9795235565148562	0.923825770676263	0.958054822444218	0.9637074038231122	0.9507464433566837	0.9351424421571142	0.8242675388254922	0.8197312509304898	1.0	0.955034950990153	0.8580476054391827	0.9723370332945954	0.9328830859470706	0.9010558856479872	0.8626806572655221	0.8485716469151917	0.855626152090357	0.855626152090357	0.855626152090357	0.855626152090357	0.855626152090357	0.855626152090357	0.855626152090357	0.855626152090357	0.855626152090357	0.855626152090357	0.855626152090357	0.855626152090357	0.855626152090357	0.855626152090357	0.855626152090357	0.855626152090357	0.855626152090357	0.855626152090357	0.855626152090357	0.855626152090357	0.855626152090357	0.855626152090357	0.855626152090357	0.855626152090357	0.855626152090357	0.855626152090357
0.8455499585920311	0.8897308738235441	0.9100691272767991	0.8042324228377505	0.8557060481067034	0.8822222801094752	0.8160018475544029	0.8972579110405328	0.891225234896478	1.0	0.9429326028375534	0.7856098064243605	0.8514364852336744	0.8860090241700165	0.8018572974244091	0.8285966812269753	0.8745145753122944	0.9169502065740098	0.8809173846868428	0.8432675343679484	0.8110333766476149	0.8840503866626822	0.8530865872416185	0.8124221862121027	0.8390475604656377	0.9794162185020137	0.9092318894838257	0.9092318894838257	0.9092318894838257	0.9092318894838257	0.9092318894838257	0.9092318894838257	0.9092318894838257	0.9092318894838257	0.9092318894838257	0.9092318894838257	0.9092318894838257	0.9092318894838257	0.9092318894838257	0.9092318894838257	0.9092318894838257	0.9092318894838257	0.9092318894838257	0.9092318894838257	0.9092318894838257	0.9092318894838257	0.9092318894838257	0.9092318894838257	0.9092318894838257	0.9092318894838257
0.8121487758210896	0.6379819508739697	0.6271743103080132	0.7195443404565747	0.8875806034720195	0.7276061864071961	0.849723799024224	0.7232851389112188	0.826281318157924	0.717978493976326	0.9247106144896169	0.8925097405572975	1.0	0.6571951342025826	0.8648701033561172	0.9333088944728499	0.8676421409174373	0.7841864502486948	0.7207706472193156	0.7383836430023544	0.7577726178332255	0.7460450179535457	0.7545326394456793	0.7502888286996124	0.7502888286996124	0.7502888286996124	0.7502888286996124	0.7502888286996124	0.7502888286996124	0.7502888286996124	0.7502888286996124	0.7502888286996124	0.7502888286996124	0.7502888286996124	0.7502888286996124	0.7502888286996124	0.7502888286996124	0.7502888286996124	0.7502888286996124	0.7502888286996124	0.7502888286996124	0.7502888286996124	0.7502888286996124	0.7502888286996124	0.7502888286996124	0.7502888286996124	0.7502888286996124	0.7502888286996124	0.7502888286996124	0.7502888286996124
1.0	0.9711808391576784	0.9818254253566735	0.9092627722087606	0.914786354635512	0.8852564424362711	0.9194331692320998	0.8377909076048963	0.9453336036927242	0.877273501622229	0.8905206210999465	0.7896852513681275	0.7742960605111973	0.8425274894437814	0.8197705761770322	0.827291946308932	0.7571334051913092	0.8461604395889903	0.8447072815714527	0.7871369767264643	0.7630980224476667	0.7751174995870654	0.7751174995870654	0.7751174995870654	0.7751174995870654	0.7751174995870654	0.7751174995870654	0.7751174995870654	0.7751174995870654	0.7751174995870654	0.7751174995870654	0.7751174995870654	0.7751174995870654	0.7751174995870654	0.7751174995870654	0.7751174995870654	0.7751174995870654	0.7751174995870654	0.7751174995870654	0.7751174995870654	0.7751174995870654	0.7751174995870654	0.7751174995870654	0.7751174995870654	0.7751174995870654	0.7751174995870654	0.7751174995870654	0.7751174995870654	0.7751174995870654	0.7751174995870654
0.6273148994166513	0.623306669134788	0.5575890426472567	0.6482448707712475	0.5860630604681076	0.6060102206440301	0.6156863076959516	0.6324737455091521	0.6570229313961166	0.6530493725814911	0.6837624656795408	0.6225010553730742	0.6556649118756063	0.7352223328121703	0.6967818192237205	0.7108141138526882	0.713818924429131	0.7000910074539078	0.6400157753532112	0.6618906854247055	0.690279535138397	0.801542469924144	0.8867090684136678	0.9452412747124942	0.7845682067243389	0.8517549453305895	0.9063593100650785	0.8811840022800677	1.0	0.9877950918433575	0.9790852416023608	0.9779990716239871	0.9913892882945543	0.9846941799592708	0.9846941799592708	0.9846941799592708	0.9846941799592708	0.9846941799592708	0.9846941799592708	0.9846941799592708	0.9846941799592708	0.9846941799592708	0.9846941799592708	0.9846941799592708	0.9846941799592708	0.9846941799592708	0.9846941799592708	0.9846941799592708	0.9846941799592708	0.9846941799592708
0.8554823158377151	0.7821138272111471	0.7431332341480746	0.7640021759090538	0.722453849200146	0.7602831952079843	0.741722468085439	0.7442853735918115	0.7685036270593296	0.7994789306080279	0.8623832412918219	0.8021507487291619	0.9008142512741545	0.8755790469585573	0.784627949009369	0.8886170114599814	0.8721102674715051	0.8532309122141958	1.0	0.9265576873669393	0.9540779104131681	0.9204791128058777	0.9256118471120723	0.9124484792617569	0.8344925881643863	0.9020175961682848	0.9342350838721987	0.923674984464962	0.856608070205172	0.8955758552850113	0.9326149139673577	0.8903357750500616	0.9824111990242965	0.936373487037179	0.936373487037179	0.936373487037179	0.936373487037179	0.936373487037179	0.936373487037179	0.936373487037179	0.936373487037179	0.936373487037179	0.936373487037179	0.936373487037179	0.936373487037179	0.936373487037179	0.936373487037179	0.936373487037179	0.936373487037179	0.936373487037179
1.0	0.9227627947016103	0.900387028261068	0.9222607983780792	0.8993009524595884	0.8896998751673881	0.920768353845096	0.9711086979345925	0.9486531663251176	0.8723195007489956	0.8970709318786186	0.9314838933823255	0.8946081685985259	0.9445210865042033	0.9374511113602407	0.882800724904847	0.8978064510220087	0.882512546884499	0.8749933765670259	0.8587449902209541	0.8172451708303777	0.8379950805256658	0.8379950805256658	0.8379950805256658	0.8379950805256658	0.8379950805256658	0.8379950805256658	0.8379950805256658	0.8379950805256658	0.8379950805256658	0.8379950805256658	0.8379950805256658	0.8379950805256658	0.8379950805256658	0.8379950805256658	0.8379950805256658	0.8379950805256658	0.8379950805256658	0.8379950805256658	0.8379950805256658	0.8379950805256658	0.8379950805256658	0.8379950805256658	0.8379950805256658	0.8379950805256658	0.8379950805256658	0.8379950805256658	0.8379950805256658	0.8379950805256658	0.8379950805256658
0.6361699567309623	0.6029007753788961	0.5919967827598186	0.6386213491600174	0.6064269520376842	0.6113878878700248	0.6302243542791229	0.6298988436616993	0.6337920923052894	0.6062734132839475	0.6150790870921291	0.6300360855256127	0.6292405218369163	0.6773905268232879	0.6635092300449793	0.5949659344710783	0.6514714707334208	0.596583196102342	0.6291726599435998	0.7668260444556075	0.5863587548788223	1.0	0.679700215946897	0.6160709206039034	0.6478855682754002	0.6478855682754002	0.6478855682754002	0.6478855682754002	0.6478855682754002	0.6478855682754002	0.6478855682754002	0.6478855682754002	0.6478855682754002	0.6478855682754002	0.6478855682754002	0.6478855682754002	0.6478855682754002	0.6478855682754002	0.6478855682754002	0.6478855682754002	0.6478855682754002	0.6478855682754002	0.6478855682754002	0.6478855682754002	0.6478855682754002	0.6478855682754002	0.6478855682754002	0.6478855682754002	0.6478855682754002	0.6478855682754002
0.7992718359372651	0.8773635294338442	0.8034491241648221	0.8119248382735739	0.7628276673425856	0.759399767989711	0.7793590351842982	0.8312346777895742	0.7519034486187846	0.8145685672117663	0.8356428505242522	0.9246417622532181	0.8159324431259831	0.8862356598412509	0.9229463409204571	0.9284527895078937	0.8673639333204811	0.9322571720483505	0.8417903399358339	0.8585466024431159	0.8238452768042926	0.855652172105725	0.8588533642447975	0.8445356386742078	0.8254220779592298	1.0	0.9127110389796149	0.9127110389796149	0.9127110389796149	0.9127110389796149	0.9127110389796149	0.9127110389796149	0.9127110389796149	0.9127110389796149	0.9127110389796149	0.9127110389796149	0.9127110389796149	0.9127110389796149	0.9127110389796149	0.9127110389796149	0.9127110389796149	0.9127110389796149	0.9127110389796149	0.9127110389796149	0.9127110389796149	0.9127110389796149	0.9127110389796149	0.9127110389796149	0.9127110389796149	0.9127110389796149
0.8943846009759571	0.7824706954428021	0.8786354193887304	0.8614319475831392	0.7717584459443333	0.8004990684362525	0.8364181546176772	0.7125043417577053	0.8077116391849954	0.8620281044736279	0.8097220896936136	0.7433396181458822	0.8118216498306394	0.8041072414987647	0.8010983320328569	0.7665086310471663	0.844030198523111	0.8585050280936299	0.8109172484608955	0.8617785433213127	0.836347895891104	0.836347895891104	0.836347895891104	0.836347895891104	0.836347895891104	0.836347895891104	0.836347895891104	0.836347895891104	0.836347895891104	0.836347895891104	0.836347895891104	0.836347895891104	0.836347895891104	0.836347895891104	0.836347895891104	0.836347895891104	0.836347895891104	0.836347895891104	0.836347895891104	0.836347895891104	0.836347895891104	0.836347895891104	0.836347895891104	0.836347895891104	0.836347895891104	0.836347895891104	0.836347895891104	0.836347895891104	0.836347895891104	0.836347895891104
0.7132765665932064	0.6631400743738447	0.6747898051349795	0.7152815032575163	0.6332614667064405	0.672178471441886	0.7504314279565953	0.7358203882134892	0.7582930202259331	0.7127622348651037	0.7301614643690378	0.7424487323006209	0.7252302612243453	0.63532090361275	0.6601219890206211	0.6380005468313967	0.746061840953791	0.7321457663205683	0.7000633375858186	0.7529437600672737	0.7590495295389976	0.7960905912528466	0.7775700603959222	0.7775700603959222	0.7775700603959222	0.7775700603959222	0.7775700603959222	0.7775700603959222	0.7775700603959222	0.7775700603959222	0.7775700603959222	0.7775700603959222	0.7775700603959222	0.7775700603959222	0.7775700603959222	0.7775700603959222	0.7775700603959222	0.7775700603959222	0.7775700603959222	0.7775700603959222	0.7775700603959222	0.7775700603959222	0.7775700603959222	0.7775700603959222	0.7775700603959222	0.7775700603959222	0.7775700603959222	0.7775700603959222	0.7775700603959222	0.7775700603959222
0.991721937276963	1.0	0.9125045686266499	0.9154421531956272	0.987204678568745	0.8602876011046212	0.8736523539671335	0.8963588461082276	0.8381952476656652	0.9144419983196264	0.8689064773275168	0.8254447236746201	0.8173747915330893	0.8746926593237807	0.796732104654645	0.8839805724981588	0.8555434497367679	0.9127063408548547	0.7455546729756918	0.8657913227441002	0.805672997859896	0.805672997859896	0.805672997859896	0.805672997859896	0.805672997859896	0.805672997859896	0.805672997859896	0.805672997859896	0.805672997859896	0.805672997859896	0.805672997859896	0.805672997859896	0.805672997859896	0.805672997859896	0.805672997859896	0.805672997859896	0.805672997859896	0.805672997859896	0.805672997859896	0.805672997859896	0.805672997859896	0.805672997859896	0.805672997859896	0.805672997859896	0.805672997859896	0.805672997859896	0.805672997859896	0.805672997859896	0.805672997859896	0.805672997859896
0.8614777682445044	0.8334269854768397	0.7354712389665756	0.7493091154750244	0.8706377107631091	0.8756065890068627	0.791410926641778	0.9020668198145683	1.0	0.9061434710863906	0.8686705177529487	0.8583696007733621	0.8968208486953523	0.8478406876574812	0.7937183767536231	0.7544389809772021	0.755450557401244	0.7386683137479263	0.8732030327170978	0.7719248610150173	0.7395676897177131	0.8497269310221348	0.7395616559754701	0.7946442934988025	0.7946442934988025	0.7946442934988025	0.7946442934988025	0.7946442934988025	0.7946442934988025	0.7946442934988025	0.7946442934988025	0.7946442934988025	0.7946442934988025	0.7946442934988025	0.7946442934988025	0.7946442934988025	0.7946442934988025	0.7946442934988025	0.7946442934988025	0.7946442934988025	0.7946442934988025	0.7946442934988025	0.7946442934988025	0.7946442934988025	0.7946442934988025	0.7946442934988025	0.7946442934988025	0.7946442934988025	0.7946442934988025	0.7946442934988025
0.8909110954809653	0.9026358517705992	0.8239571261816483	0.8943290643195346	0.9980425524937814	1.0	0.8530257693489671	0.8660246271422748	0.8630480058618725	0.7916667959467406	0.902980025831178	0.844487213502132	0.7980841531003658	0.8615474588432767	0.8324184578582987	0.8762457176044938	0.9122325637269731	0.895472944572242	0.8151368946802717	0.8106120877333972	0.8102883003218261	0.8359939679748138	0.82314113414832	0.82314113414832	0.82314113414832	0.82314113414832	0.82314113414832	0.82314113414832	0.82314113414832	0.82314113414832	0.82314113414832	0.82314113414832	0.82314113414832	0.82314113414832	0.82314113414832	0.82314113414832	0.82314113414832	0.82314113414832	0.82314113414832	0.82314113414832	0.82314113414832	0.82314113414832	0.82314113414832	0.82314113414832	0.82314113414832	0.82314113414832	0.82314113414832	0.82314113414832	0.82314113414832	0.82314113414832
0.7886115273504888	0.7565069994282706	0.7576791472888659	0.820342473395669	0.77673168020909	0.7194410650098287	0.8123564672254248	0.8424645643756667	0.8834935739922155	0.8483021300511843	0.8633948020941277	0.8293084679887496	0.9042342507897507	0.8845334443278229	0.7870300579489256	0.8308362131989918	0.8104687064899389	0.9234039604932672	0.8023499066825618	0.8111202797581842	1.0	0.9059160861738345	0.6811718973657779	0.7624055091046935	0.8931738899630626	0.9896757969366483	0.9363153288404782	0.8612707649211023	0.9440784273654103	0.7785953944966157	0.8414592282723318	0.8100273113844738	0.8100273113844738	0.8100273113844738	0.8100273113844738	0.8100273113844738	0.8100273113844738	0.8100273113844738	0.8100273113844738	0.8100273113844738	0.8100273113844738	0.8100273113844738	0.8100273113844738	0.8100273113844738	0.8100273113844738	0.8100273113844738	0.8100273113844738	0.8100273113844738	0.8100273113844738	0.8100273113844738
0.8183655526419813	0.8132706303820502	0.7952697589028349	0.7765049722787228	0.7493664800224562	0.7921786152415523	0.7467468837478431	0.7450007821029409	0.8544077305326072	0.8261888179818598	0.909500702958375	0.8631276112631149	0.9604879948943946	0.9217994594924748	0.8892264622689693	0.8682696961479114	0.9633104767044617	0.9989088892246994	0.9358389287561857	0.8797112051991458	0.9167648625032808	0.9062389480504514	0.9254354929249206	0.921282526413114	1.0	0.9012097270080643	0.8667101354034946	0.9863456467303326	0.964963337963842	0.8950037044495212	0.9368090456846143	0.9159063750670677	0.9159063750670677	0.9159063750670677	0.9159063750670677	0.9159063750670677	0.9159063750670677	0.9159063750670677	0.9159063750670677	0.9159063750670677	0.9159063750670677	0.9159063750670677	0.9159063750670677	0.9159063750670677	0.9159063750670677	0.9159063750670677	0.9159063750670677	0.9159063750670677	0.9159063750670677	0.9159063750670677
0.9583253625838305	0.8588026311872935	0.8182640275814872	0.7888114602822515	0.8174109219714594	0.9727594678260393	0.8307152699014221	0.9595742619871639	0.9392846300909805	0.9701842902839102	0.8411332850389688	0.8993312191997562	0.9554939701738809	1.0	0.9108287677963179	0.9057152567158445	0.9427031587508453	0.9829152559530683	0.9444254809395312	0.9597476680002707	0.9946855054672982	0.9772165867337844	0.9772165867337844	0.9772165867337844	0.9772165867337844	0.9772165867337844	0.9772165867337844	0.9772165867337844	0.9772165867337844	0.9772165867337844	0.9772165867337844	0.9772165867337844	0.9772165867337844	0.9772165867337844	0.9772165867337844	0.9772165867337844	0.9772165867337844	0.9772165867337844	0.9772165867337844	0.9772165867337844	0.9772165867337844	0.9772165867337844	0.9772165867337844	0.9772165867337844	0.9772165867337844	0.9772165867337844	0.9772165867337844	0.9772165867337844	0.9772165867337844	0.9772165867337844
0.4470792963596374	0.5961057284795166	0.4770168107113399	0.8941585927192748	0.6198273976010665	0.6022360602292163	0.5603490526808416	0.653450235893916	0.5959735005517899	0.47688458278361323	0.6557163013274682	0.4172740099356616	0.49023431440104925	0.47475074527778766	0.7749374470233716	0.5364951556315649	0.5364951556315649	0.6618466330771678	0.5961057284795166	0.4172740099356616	0.5426254873812646	0.4799497486584631	0.4799497486584631	0.4799497486584631	0.4799497486584631	0.4799497486584631	0.4799497486584631	0.4799497486584631	0.4799497486584631	0.4799497486584631	0.4799497486584631	0.4799497486584631	0.4799497486584631	0.4799497486584631	0.4799497486584631	0.4799497486584631	0.4799497486584631	0.4799497486584631	0.4799497486584631	0.4799497486584631	0.4799497486584631	0.4799497486584631	0.4799497486584631	0.4799497486584631	0.4799497486584631	0.4799497486584631	0.4799497486584631	0.4799497486584631	0.4799497486584631	0.4799497486584631
0.9462384651241852	0.8403250446535746	0.8597692060179464	0.8519557672527766	0.8713443891911532	0.8901652683560494	0.9316566466771848	0.8703720737423246	0.9693846355150316	0.9158540613154179	0.835439906196121	0.8690143492291532	0.7864825853791308	0.8001710466750583	0.8694007317760212	0.8820436097317305	0.8843133078421868	0.9939902048646011	0.9108996580208634	0.8559461409474071	0.9294961910874968	0.9546954747452084	0.8512642287296714	0.9190259992244612	0.9473403356991239	0.8725966295236317	1.0	0.9220636303102533	0.8821285169791939	0.9020960736447237	0.9020960736447237	0.9020960736447237	0.9020960736447237	0.9020960736447237	0.9020960736447237	0.9020960736447237	0.9020960736447237	0.9020960736447237	0.9020960736447237	0.9020960736447237	0.9020960736447237	0.9020960736447237	0.9020960736447237	0.9020960736447237	0.9020960736447237	0.9020960736447237	0.9020960736447237	0.9020960736447237	0.9020960736447237	0.9020960736447237
0.7778625701875612	0.7448471170303769	0.7637047222223449	0.7890339891621474	0.7471310929182771	0.8480429663387213	0.7779087375334911	0.8535299694311228	0.7756656471827691	0.7845229833689501	0.85445497436281	0.8355636158161646	0.7987349074991308	0.8250689154314055	0.7796355756041312	0.7740248369254902	0.8098275501830853	0.8156136252618356	0.7658935733006946	0.7662667785884952	0.805583824335199	0.7917320910507474	0.8451872028038504	0.804381031533709	0.8155764983801274	0.7819384065056849	0.8117249460524383	0.7920662557766924	0.82085830488431	0.8551746138798685	0.8107111658579873	0.7984727918819948	0.8594529758460467	0.7791917504380611	0.8255728989328119	0.8023823246854365	0.8023823246854365	0.8023823246854365	0.8023823246854365	0.8023823246854365	0.8023823246854365	0.8023823246854365	0.8023823246854365	0.8023823246854365	0.8023823246854365	0.8023823246854365	0.8023823246854365	0.8023823246854365	0.8023823246854365	0.8023823246854365
0.6991455023764962	0.6422653437219127	0.6782370306693677	0.6582046856674174	0.7219202096356262	0.6577243563844647	0.7230171968168068	0.7039178355303224	0.7521611200305806	0.7705865629949099	0.7569064929333518	0.7295928058787146	0.747304598878976	0.794082168057219	0.7718743010297366	0.8001730914657517	0.8430687708478849	0.8418812126650391	0.884232287658888	0.9009797175436987	0.8405579465584198	0.8802030447234813	0.9474865003470825	0.9052997319694615	0.874706230407497	0.8884756764844169	0.9791428638876177	1.0	0.9744282913347164	0.8513570174691966	0.8596075890740754	0.9348095418128458	0.8080732348450187	0.8467894193055283	0.9058259078533921	0.8341567613163432	0.8950283937138789	0.8607842665563107	0.887909600530043	0.8804608278739428	0.8841852142019928	0.8841852142019928	0.8841852142019928	0.8841852142019928	0.8841852142019928	0.8841852142019928	0.8841852142019928	0.8841852142019928	0.8841852142019928	0.8841852142019928
0.9365132260746734	0.8599585581315751	0.9325083090083327	0.9220525616828619	0.9252205681983613	0.9380165723904907	0.8581894568777533	0.9333268503856634	0.9558789280073127	0.9447513960287733	0.9629631763430121	0.9688958297316861	0.9653659035359975	0.9270160015335319	0.9151165301322155	1.0	0.9694123203709843	0.9527794993103094	0.9654934487782696	0.984388286022576	0.9098415414365847	0.9339335479593789	0.9691724919094284	0.8660896110692891	0.8877292347743594	0.8769094229218243	0.8769094229218243	0.8769094229218243	0.8769094229218243	0.8769094229218243	0.8769094229218243	0.8769094229218243	0.8769094229218243	0.8769094229218243	0.8769094229218243	0.8769094229218243	0.8769094229218243	0.8769094229218243	0.8769094229218243	0.8769094229218243	0.8769094229218243	0.8769094229218243	0.8769094229218243	0.8769094229218243	0.8769094229218243	0.8769094229218243	0.8769094229218243	0.8769094229218243	0.8769094229218243	0.8769094229218243
0.840085108135086	0.8624137457397479	0.8742756163042631	0.9379049414748886	0.9056745859824834	0.8728015348888484	0.8278771407232943	0.8940561765949504	0.8900570298207932	0.887392137197486	0.9200837026899042	0.8883134727631472	0.9375210030246436	0.8816498279878603	0.8514090521805198	0.9041209136144874	0.9650893193876244	0.9041004726936562	0.9383313134288962	0.9084302027473957	0.8064060330135092	0.8219508825491326	0.9107783166126495	0.8239216492455737	0.9709375617381496	1.0	0.8873848742949642	0.8438876273263676	0.9300086080105018	0.9541604125035613	0.9206497838258902	0.9374050981647257	0.9374050981647257	0.9374050981647257	0.9374050981647257	0.9374050981647257	0.9374050981647257	0.9374050981647257	0.9374050981647257	0.9374050981647257	0.9374050981647257	0.9374050981647257	0.9374050981647257	0.9374050981647257	0.9374050981647257	0.9374050981647257	0.9374050981647257	0.9374050981647257	0.9374050981647257	0.9374050981647257
0.9041829940702406	0.9822770671163236	0.5761581252592459	0.7009204337227604	0.5406889722428949	0.7973053347035716	0.67272506666069	0.9120180864724422	0.8409738758526615	0.6947993652544229	0.9532941478275909	0.7623497882237008	0.7664705465435301	0.7675868519403112	0.7939466837323308	0.6895861729326018	1.0	0.7601500342355824	0.6914407152431404	0.7585174545558669	0.7769446769682486	0.6284781570624306	0.8518526113789654	0.6784778980254957	0.5989945327196408	0.4823483464091904	0.5406714395644155	0.5406714395644155	0.5406714395644155	0.5406714395644155	0.5406714395644155	0.5406714395644155	0.5406714395644155	0.5406714395644155	0.5406714395644155	0.5406714395644155	0.5406714395644155	0.5406714395644155	0.5406714395644155	0.5406714395644155	0.5406714395644155	0.5406714395644155	0.5406714395644155	0.5406714395644155	0.5406714395644155	0.5406714395644155	0.5406714395644155	0.5406714395644155	0.5406714395644155	0.5406714395644155
0.7479856781954479	0.7319634544323982	0.8351309971845626	0.8042010138912689	0.9008281122558592	0.8442722404530975	0.9039209204370001	0.8844131372995996	0.9016210360870144	0.9420972668375315	0.8542879305734825	0.9734360578961542	0.9071714774960037	0.9127736744099153	0.9121702203820623	0.8922636631942844	0.8924978891344099	0.9646021873857376	0.8695694233407045	0.9230238738328026	0.9460499179876011	0.9544709848431708	0.9522105294131674	0.9533407571281692	0.9533407571281692	0.9533407571281692	0.9533407571281692	0.9533407571281692	0.9533407571281692	0.9533407571281692	0.9533407571281692	0.9533407571281692	0.9533407571281692	0.9533407571281692	0.9533407571281692	0.9533407571281692	0.9533407571281692	0.9533407571281692	0.9533407571281692	0.9533407571281692	0.9533407571281692	0.9533407571281692	0.9533407571281692	0.9533407571281692	0.9533407571281692	0.9533407571281692	0.9533407571281692	0.9533407571281692	0.9533407571281692	0.9533407571281692
0.7885751861417083	0.8236395969512923	0.7700542719047384	0.780500705703561	0.7395893416646986	0.751066303655966	0.7841550954253803	0.7374457906177044	0.7388494072757489	0.7884091423792783	0.7660663302137914	0.8903323387397787	0.8400369098531485	0.8072623259074666	0.9077754440537751	0.8066162484091021	0.818771296880103	0.8761728406961903	0.7847485312500136	0.8788300462561031	0.8290635762096206	0.8733455981186855	0.9704304202343279	0.8385763252037167	0.9168097015847746	1.0	0.8650647753944517	0.8811897948810085	0.8074715020294629	0.8640497371859194	0.8297384020773548	0.846894069631637	0.846894069631637	0.846894069631637	0.846894069631637	0.846894069631637	0.846894069631637	0.846894069631637	0.846894069631637	0.846894069631637	0.846894069631637	0.846894069631637	0.846894069631637	0.846894069631637	0.846894069631637	0.846894069631637	0.846894069631637	0.846894069631637	0.846894069631637	0.846894069631637
0.3663477323772983	0.49532302046574367	0.533491822592588	0.5150305393413495	0.36299370127475794	0.4550679449842226	0.4578390967250539	0.3639344864452513	0.6063274553674614	0.4110055717825683	0.5196817981130175	0.46279071568104835	0.4987762709366163	0.35269699120164444	0.5591320954441549	0.5239790103560118	0.4798160042992232	0.3654671226172189	0.28507307506214047	0.4781499889912264	0.32172477097687907	0.25844607489678695	0.3204796783915409	0.4964323501207541	0.33409880095332745	0.2925229333010801	0.3714401392516991	0.5444573046937555	0.38497602019287214	0.5346009106739628	0.48211676419901994	0.35145189782484265	0.5536172374090444	0.3146395283553436	0.4936729307077268	0.5786722343973614	0.47145822001923976	0.5967032080937286	0.5340807140564842	0.5340807140564842	0.5340807140564842	0.5340807140564842	0.5340807140564842	0.5340807140564842	0.5340807140564842	0.5340807140564842	0.5340807140564842	0.5340807140564842	0.5340807140564842	0.5340807140564842
0.17944374037201694	0.14576113903933227	0.23202934061398597	0.24481309492979053	0.23417140207659035	0.23252819170580133	0.23717672638724982	0.23665398314061206	0.2777825500448634	0.2693287014610667	0.3410469244203618	0.2945203697278977	0.524879992485821	0.3285722376748128	0.5693130683089437	0.5161380069382258	0.6454880092729686	0.4853208054716586	0.6381552423542669	0.6529355649483021	0.6046327360813731	0.7537691756908311	0.6694596454429618	0.5874534926477049	0.659369158938618	0.645875085686417	0.7252176794518775	0.6064960382747527	0.6480759555048536	0.7539662441880576	0.5996771507771186	0.5866096921982907	0.5340363807366747	0.6975793749226822	0.6043134745003974	0.7396419798613997	0.5758751153578978	0.7947602918272287	0.7815329209920395	0.578827286467978	0.7453006713228559	0.5487416046257566	0.5078342137104789	0.5880655008758036	0.5479498572931413	0.5479498572931413	0.5479498572931413	0.5479498572931413	0.5479498572931413	0.5479498572931413
0.34219701037168054	0.30936159084185405	0.2361027510557855	0.20949832003957772	0.22719963729419718	0.19257376638346335	0.23708605005557493	0.24871630750679727	0.24857812196722545	0.2793565101188795	0.21913665320265743	0.2743652349799791	0.24575150180025246	0.23425316437896598	0.18567418285864282	0.20847459907067437	0.18437948450191524	0.23146405344837728	0.2066028444245803	0.2233443845633359	0.2464719179515033	0.22074284448508175	0.27421197298210426	0.21416160787086183	0.2421790243349497	0.257129281708488	0.2227494995104708	0.212191771879551	0.2809997069023556	0.31377970597174576	0.23166099385053684	0.2201604464365934	0.2957758338080913	0.23471140343919697	0.29805064685477356	0.39068567975256546	0.3237504653775949	0.431526287851886	0.5779254317253729	0.4964426419021969	0.6582947801296606	0.7909035921919135	0.8622722704097125	0.8470651847903845	0.8480155825671863	0.8475403836787854	0.8475403836787854	0.8475403836787854	0.8475403836787854	0.8475403836787854
0.690593321263418	0.6865735686230091	0.7354638084398453	0.7860240387402705	0.672371298668785	0.7942503424199191	0.7973927292293757	0.7646883173157049	0.7857907091195575	0.7701658375607149	0.8323009133745034	0.8699816756136072	0.8229402543483781	0.8821217086524783	0.930552727695569	0.8674421656128186	0.9241837450630782	0.954000943605485	0.8994963912101969	0.8042409375286851	0.8028925698499898	0.880904228828841	0.8462494295893095	0.8702072568197818	0.8862564330080386	0.8414331380875294	0.842182128001005	0.8514358265643849	0.895960525472749	0.8530064868013	0.8985509238838504	0.821411885854544	0.8747700265856344	0.8766337556025552	0.8739898448605024	0.7943816244745197	0.911035257254571	0.8385632999824483	0.8395445208461052	0.8390539104142767	0.8390539104142767	0.8390539104142767	0.8390539104142767	0.8390539104142767	0.8390539104142767	0.8390539104142767	0.8390539104142767	0.8390539104142767	0.8390539104142767	0.8390539104142767
0.9646031433642733	0.6968763246001245	0.6796033770918357	0.7252847406696115	0.6285945479591274	0.6548629313926189	0.8456231399371741	0.9168346516917923	0.617180043400717	0.7670073475462547	0.7670073475462547	0.7670073475462547	0.7670073475462547	0.7670073475462547	0.7670073475462547	0.7670073475462547	0.7670073475462547	0.7670073475462547	0.7670073475462547	0.7670073475462547	0.7670073475462547	0.7670073475462547	0.7670073475462547	0.7670073475462547	0.7670073475462547	0.7670073475462547	0.7670073475462547	0.7670073475462547	0.7670073475462547	0.7670073475462547	0.7670073475462547	0.7670073475462547	0.7670073475462547	0.7670073475462547	0.7670073475462547	0.7670073475462547	0.7670073475462547	0.7670073475462547	0.7670073475462547	0.7670073475462547	0.7670073475462547	0.7670073475462547	0.7670073475462547	0.7670073475462547	0.7670073475462547	0.7670073475462547	0.7670073475462547	0.7670073475462547	0.7670073475462547	0.7670073475462547
0.18836286454884468	0.18503970004834105	0.1960511442888913	0.10891730210544238	0.20694287416670554	0.25053395595681405	0.20694287456182234	0.21783460464759286	0.17426768457485403	0.09802557222762813	0.18515941418232515	0.1633759538028279	0.22872633675053886	0.1198090330022422	0.18527912943927294	0.16337595409396669	0.15248422382103557	0.23961806621244067	0.2464157175016852	0.3569879067122391	0.3017018121069622	0.3017018121069622	0.3017018121069622	0.3017018121069622	0.3017018121069622	0.3017018121069622	0.3017018121069622	0.3017018121069622	0.3017018121069622	0.3017018121069622	0.3017018121069622	0.3017018121069622	0.3017018121069622	0.3017018121069622	0.3017018121069622	0.3017018121069622	0.3017018121069622	0.3017018121069622	0.3017018121069622	0.3017018121069622	0.3017018121069622	0.3017018121069622	0.3017018121069622	0.3017018121069622	0.3017018121069622	0.3017018121069622	0.3017018121069622	0.3017018121069622	0.3017018121069622	0.3017018121069622
0.5965950420820505	0.5619632178848716	0.6477236428712568	0.49156479549643045	0.6529239452095474	0.5472341436986328	0.37914811197125514	0.36951383305610036	0.4798847146262872	0.5468953036472346	0.3567018993721218	0.46111882753565725	0.40173323501784675	0.4170629221138866	0.3399055505341903	0.394588676139564	0.6582588784384582	0.3154763217398909	0.3663709293809388	0.6915351729701911	0.48797409733952246	0.6195530713062009	0.5899022255544973	0.5910294687090003	0.5522941875261654	0.5786690209116916	0.5766446047601994	0.6691809455907171	0.6597136136954743	0.45748258633449285	0.656681587913012	0.5000718304969779	0.578376709204995	0.578376709204995	0.578376709204995	0.578376709204995	0.578376709204995	0.578376709204995	0.578376709204995	0.578376709204995	0.578376709204995	0.578376709204995	0.578376709204995	0.578376709204995	0.578376709204995	0.578376709204995	0.578376709204995	0.578376709204995	0.578376709204995	0.578376709204995
0.9488700719774695	0.9278573911987505	0.8832904751013294	0.8672779675857372	0.94176359205704	0.8929227628753037	0.9337267847755926	0.8994518057100283	0.8611597295683677	0.9070368166890841	0.8962746241881221	0.9357192517243098	0.910120070509847	0.7917234903197934	0.8972235705686141	0.9485902356592356	0.8549420117429285	1.0	0.9064131416876072	0.8730113569534782	0.805548029113261	0.7921683904151529	0.8954037360591722	0.8437860632371627	0.8437860632371627	0.8437860632371627	0.8437860632371627	0.8437860632371627	0.8437860632371627	0.8437860632371627	0.8437860632371627	0.8437860632371627	0.8437860632371627	0.8437860632371627	0.8437860632371627	0.8437860632371627	0.8437860632371627	0.8437860632371627	0.8437860632371627	0.8437860632371627	0.8437860632371627	0.8437860632371627	0.8437860632371627	0.8437860632371627	0.8437860632371627	0.8437860632371627	0.8437860632371627	0.8437860632371627	0.8437860632371627	0.8437860632371627
1.0	0.9496488976426155	0.9363061954163587	0.8159563149069663	0.7268967672033176	0.8569384134301463	0.854084212958996	0.8485760318568375	0.8167216152096117	0.7604594550273615	0.847291633745747	0.8038755443865543	0.8038755443865543	0.8038755443865543	0.8038755443865543	0.8038755443865543	0.8038755443865543	0.8038755443865543	0.8038755443865543	0.8038755443865543	0.8038755443865543	0.8038755443865543	0.8038755443865543	0.8038755443865543	0.8038755443865543	0.8038755443865543	0.8038755443865543	0.8038755443865543	0.8038755443865543	0.8038755443865543	0.8038755443865543	0.8038755443865543	0.8038755443865543	0.8038755443865543	0.8038755443865543	0.8038755443865543	0.8038755443865543	0.8038755443865543	0.8038755443865543	0.8038755443865543	0.8038755443865543	0.8038755443865543	0.8038755443865543	0.8038755443865543	0.8038755443865543	0.8038755443865543	0.8038755443865543	0.8038755443865543	0.8038755443865543	0.8038755443865543
0.9990037659166017	0.8131985968260086	0.8314656857338086	0.958448318102554	1.0	0.8651207396738291	0.8472598727182198	0.7866622018753597	0.8984518141083354	0.7992360323726382	0.8265215225918825	0.7986284766537097	0.7621392419463118	0.8520437807273317	0.7698740873450408	0.7912210413059803	0.801824445690203	0.7994476828804923	0.9293243057247891	0.7614162620712908	0.8411167734742131	0.7497217210183379	0.9005079500021429	0.8407160904186528	0.8300552937033382	0.8052557992368345	0.7510150744822656	0.7412347593301633	0.7461249169062144	0.7461249169062144	0.7461249169062144	0.7461249169062144	0.7461249169062144	0.7461249169062144	0.7461249169062144	0.7461249169062144	0.7461249169062144	0.7461249169062144	0.7461249169062144	0.7461249169062144	0.7461249169062144	0.7461249169062144	0.7461249169062144	0.7461249169062144	0.7461249169062144	0.7461249169062144	0.7461249169062144	0.7461249169062144	0.7461249169062144	0.7461249169062144
0.1401101603067578	0.14654389854174443	0.139964442077808	0.20123759069805938	0.18599621288759988	0.12537765065918194	0.1360718287881342	0.11051274886143089	0.16833683548402897	0.2546853089683858	0.16089854692413338	0.2298608777220262	0.18870881855252064	0.2213773995951655	0.22626585296118004	0.2116312859289438	0.17208047046853187	0.1338969530082326	0.18248873287614073	0.22043560379245503	0.16231003924553852	0.14730479317527534	0.15641636177331664	0.15448232127634054	0.1814742519065165	0.12090504309720122	0.18999363907854477	0.17621929784929202	0.2635644207465941	0.22708608162000166	0.23419807131357545	0.21380326717471637	0.2240006692441459	0.2240006692441459	0.2240006692441459	0.2240006692441459	0.2240006692441459	0.2240006692441459	0.2240006692441459	0.2240006692441459	0.2240006692441459	0.2240006692441459	0.2240006692441459	0.2240006692441459	0.2240006692441459	0.2240006692441459	0.2240006692441459	0.2240006692441459	0.2240006692441459	0.2240006692441459
0.306493028363503	0.27323253547941717	0.3058375317999656	0.4433924574435941	0.373358758705973	0.5027511156284755	0.5809425694325095	0.5947120347863104	0.575280753730956	0.5058887952173377	0.5681305696399318	0.5769710776363336	0.574942421166016	0.6995981651438082	0.5553262464158284	0.7030525763674259	0.6569540858380061	0.5494428632175351	0.7172378535422188	0.7185638172577954	0.5836812451508564	0.6117429649287673	0.6992250910900334	0.6968809030515853	0.6370822764615836	0.6893461660935258	0.6478811825833838	0.6489596387061551	0.6773560423286809	0.7358939136942824	0.7452119497122514	0.6195364931275308	0.784428870713356	0.7200079157806882	0.7127809878580312	0.691940427727134	0.7023607077925826	0.7023607077925826	0.7023607077925826	0.7023607077925826	0.7023607077925826	0.7023607077925826	0.7023607077925826	0.7023607077925826	0.7023607077925826	0.7023607077925826	0.7023607077925826	0.7023607077925826	0.7023607077925826	0.7023607077925826
0.755209649255475	0.8553410494456298	0.8776932329746711	0.865372132737915	0.911856617781261	0.8875362462009363	0.8702050718793595	0.8643224737592965	0.8666154942617609	0.8855429163183138	0.9064236116745896	0.9469258960029183	0.8720791063261536	0.991254964384822	0.9290368550586333	0.9059950669839677	0.9484037546890539	0.9888911421793758	0.9587526216049875	0.9256313768455168	0.9185425417013151	0.9744051793451973	0.9386550966375692	0.9174279041494966	0.8573236117266101	0.9181597350883797	0.9217105517689903	0.8523172601688883	0.9507759121705921	1.0	0.9500283609884007	0.9750141804942003	0.9750141804942003	0.9750141804942003	0.9750141804942003	0.9750141804942003	0.9750141804942003	0.9750141804942003	0.9750141804942003	0.9750141804942003	0.9750141804942003	0.9750141804942003	0.9750141804942003	0.9750141804942003	0.9750141804942003	0.9750141804942003	0.9750141804942003	0.9750141804942003	0.9750141804942003	0.9750141804942003
0.855196692407873	0.822781973476976	0.7851224270163715	0.765937876968984	0.6515004629152303	0.6798939793266363	0.7607653527715218	0.7515265551255028	0.7340862282265258	0.7248590458115434	0.7820763897002168	0.8286729317423973	0.9229633837602524	0.9749022947561884	0.9459007419962681	0.8808658085657447	0.8578781315046783	0.771153394545724	0.7780914753859017	0.8491058286195129	0.8634615350972895	0.7607963985143852	0.8222554024108636	0.7894646277588913	0.8796587686496494	0.9019643912372765	0.9862119203175398	0.7963531016297766	0.836723051038432	0.8538548767137876	0.8804526947373021	0.9040139096245648	1.0	0.8481418219631306	0.7685394517850089	0.907196821377452	0.8338512946952362	0.8705240580363441	0.8705240580363441	0.8705240580363441	0.8705240580363441	0.8705240580363441	0.8705240580363441	0.8705240580363441	0.8705240580363441	0.8705240580363441	0.8705240580363441	0.8705240580363441	0.8705240580363441	0.8705240580363441
0.02501467336549669	0.008121846778035615	0.01623468563249773	0.024365540334106844	0.028417455799551156	0.012182770167053422	0.0	0.0	0.30487622648248275	0.3848242552865747	0.07002531966575223	0.11974557128175731	0.09398224378232446	0.12547100132938135	0.15087079785095867	0.1262616141429683	0.13712810412034643	0.14555220863535598	0.22179386009007263	0.24181243706521865	0.2541021099839913	0.24150937663945243	0.17409226255910343	0.2651073962865461	0.2583739365879931	0.16269343793143648	0.2546603252971672	0.19831429252997748	0.27461849374464314	0.2153833133959306	0.3596964213860667	0.391181888355291	0.37543915487067886	0.37543915487067886	0.37543915487067886	0.37543915487067886	0.37543915487067886	0.37543915487067886	0.37543915487067886	0.37543915487067886	0.37543915487067886	0.37543915487067886	0.37543915487067886	0.37543915487067886	0.37543915487067886	0.37543915487067886	0.37543915487067886	0.37543915487067886	0.37543915487067886	0.37543915487067886
0.3291153810493757	0.5669211094605828	0.5644049525301769	0.6632102837498546	0.6855524379726489	0.7986952476355409	0.8121793240582988	0.7260787428521652	0.8970824430933837	0.8386655223097095	1.0	0.9986186991209168	0.8966444080707584	0.7810627611307867	0.8869094347502706	0.8052258942611097	0.8269140334255587	0.808133410612158	0.8064424659572758	0.8240518546538914	0.6588763795382859	0.7036679423150783	0.7007948652487764	0.8227154574322723	0.8407930651783722	0.8943421648312561	0.8124630467288749	0.800827764351271	0.8522928275518188	0.8157317545919677	0.7800589383317355	0.7978953464618517	0.7978953464618517	0.7978953464618517	0.7978953464618517	0.7978953464618517	0.7978953464618517	0.7978953464618517	0.7978953464618517	0.7978953464618517	0.7978953464618517	0.7978953464618517	0.7978953464618517	0.7978953464618517	0.7978953464618517	0.7978953464618517	0.7978953464618517	0.7978953464618517	0.7978953464618517	0.7978953464618517
0.3119704631676001	0.28688459652400017	0.3584698704525474	0.3379647926010136	0.4126146353473104	0.4437882221556294	0.5941798759219759	0.6005908535379575	0.6045685573798715	0.6505054406405473	0.6482937444237333	0.6981054324222499	0.6754987177875331	0.7388443478574264	0.7999962126549486	0.7854057398416122	0.8607089121072212	0.8372572644232901	0.891744734515813	0.8373924143587544	0.9059306227058179	0.8656873583517845	0.9543095917023456	0.9779162725820857	0.9313585142141354	0.901117987330039	0.9038746455592146	0.9441074939191153	0.8339302968529225	0.8745474824960111	0.8707160129817829	0.8681119903575362	0.9033854820540358	0.866136110232898	0.9744981834404807	1.0	0.8529847549811272	0.8768813796716192	0.9208196785675646	0.916856184262079	0.918837931414822	0.918837931414822	0.918837931414822	0.918837931414822	0.918837931414822	0.918837931414822	0.918837931414822	0.918837931414822	0.918837931414822	0.918837931414822
0.8196215766813542	0.6251188117067087	0.6663908602138275	0.6866756608711901	0.6815091800166583	0.6881180925465465	0.7233801100425347	0.6900860950914319	0.6515073362984959	0.6910033784236503	0.7947609985535911	0.8514752778677357	0.8237835186521956	1.0	0.9416009186107849	0.9063175496821118	0.8870405035403397	0.9375815994190708	0.8890382339894851	0.894674880908413	0.9421630295051449	0.8927621112219318	0.8918208745434527	0.8487604772955681	0.9470453453736132	0.8995300187890118	0.9460568370451633	0.8441144120829811	0.8719067367424762	0.8866664793461075	0.7633885824319684	0.9055037106814376	0.8292141653104154	0.8426583422787809	0.9160999671083292	0.879379154693555	0.879379154693555	0.879379154693555	0.879379154693555	0.879379154693555	0.879379154693555	0.879379154693555	0.879379154693555	0.879379154693555	0.879379154693555	0.879379154693555	0.879379154693555	0.879379154693555	0.879379154693555	0.879379154693555
1.0	0.8655266051285028	0.8819805410681232	0.8300411690974755	0.9161371595951171	0.9212482091919365	0.9382222114375882	0.8298024667259982	0.8644510922159174	0.8988279844121527	0.8429549475435153	0.9748603037844054	0.9255856440126209	0.8961410134264325	0.8388298000501561	0.9418292303650874	0.8499016778063067	0.8262716657020908	0.9307923367149088	0.9173817029696549	0.7431107565286398	0.8533998773338638	0.7865489027747765	0.7495713216868897	0.7730809293987784	0.8470321728400809	0.8043709007096149	0.8943266670000027	0.9419143995680742	0.8896292787109806	0.9157718391395274	0.9157718391395274	0.9157718391395274	0.9157718391395274	0.9157718391395274	0.9157718391395274	0.9157718391395274	0.9157718391395274	0.9157718391395274	0.9157718391395274	0.9157718391395274	0.9157718391395274	0.9157718391395274	0.9157718391395274	0.9157718391395274	0.9157718391395274	0.9157718391395274	0.9157718391395274	0.9157718391395274	0.9157718391395274
0.9738086407297457	0.774408660368675	0.791058592882028	0.8181021662719562	1.0	0.5552464685474896	0.5662475573260938	0.945580999601708	0.6296306400692476	0.9558978491268593	0.7992389166065488	0.5044464957438041	0.8817465622586105	0.6397288929078153	0.7950138073192158	0.6770426925161628	0.6733988342828483	0.7070314344197056	0.5953654319251238	0.7208924988675827	0.6946439534925828	0.6547952166012804	0.6222539503950371	0.750911656349646	0.6397288934221045	0.634716114634231	0.7872421230520165	0.7750486325635819	0.8589535905242295	0.6314459104343171	0.6716675313073484	0.8199081558702639	0.773693999975949	0.5050491256076712	0.5218840971309077	0.5134666113692895	0.5134666113692895	0.5134666113692895	0.5134666113692895	0.5134666113692895	0.5134666113692895	0.5134666113692895	0.5134666113692895	0.5134666113692895	0.5134666113692895	0.5134666113692895	0.5134666113692895	0.5134666113692895	0.5134666113692895	0.5134666113692895
0.7142475791115578	0.7886270970153787	0.7922340977153637	0.7707430197548591	0.7911770741835698	0.8575141082884155	0.7913511460313972	0.8225058308553468	0.8923365903893112	0.9051236027995682	0.8164978232754042	0.8994422467067416	0.8236228272652925	0.808272420652889	0.8984809328003577	0.9389611073395041	0.874194299517331	0.8294833187825194	0.8592581571598366	0.870365537788071	0.8171481223490303	0.9206199553518053	0.8495003405650079	0.8246077213723669	0.900194021085182	0.8700488933410008	1.0	0.8639668768668731	0.9167952760027691	0.8967117347816427	0.8749524295718569	0.8483434702377523	0.8015633287901676	0.7207509102846252	0.7340361861124683	0.7273935481985468	0.7273935481985468	0.7273935481985468	0.7273935481985468	0.7273935481985468	0.7273935481985468	0.7273935481985468	0.7273935481985468	0.7273935481985468	0.7273935481985468	0.7273935481985468	0.7273935481985468	0.7273935481985468	0.7273935481985468	0.7273935481985468
0.8881792470152745	0.9437286830553085	0.9121651740231796	0.952175794987965	0.9375750620917577	0.9759380056586866	0.9512237622555815	0.9016030828595976	0.9917820184419032	0.8710636411817474	0.9971345589586617	0.9842980871981308	0.9444953666702994	1.0	0.9285089885634012	0.9173827859223685	0.9542310479295998	0.9327747993864317	0.8675446873176378	0.9240511942070968	0.942491673871895	0.9123354713041358	0.9176817659748248	0.979453486850386	0.9074075843020286	0.8815708743030655	0.9067848888019414	0.9144452807448927	0.8909858445972646	0.8511003627953527	0.9031311037277537	0.8771157332615532	0.8771157332615532	0.8771157332615532	0.8771157332615532	0.8771157332615532	0.8771157332615532	0.8771157332615532	0.8771157332615532	0.8771157332615532	0.8771157332615532	0.8771157332615532	0.8771157332615532	0.8771157332615532	0.8771157332615532	0.8771157332615532	0.8771157332615532	0.8771157332615532	0.8771157332615532	0.8771157332615532
0.8619501285790583	0.8719665437012726	0.8481741299578934	0.8333340801122265	0.9118181806095826	0.9044812523227941	0.9543994579814973	0.9690431814738102	0.9352260658255633	0.9309252555299656	0.9529641550818132	0.933768526483429	0.9547151265260714	0.9946192541401759	0.98644261047853	1.0	0.9695081754941725	0.947733656357716	0.8892121040887166	0.9916328178010491	0.9922392621946818	0.9550089153425242	0.9428907289829094	0.877036704381295	0.9458550708320603	0.984244634088168	0.9536407534660488	0.8768277005134212	0.9552223225841169	0.9328254872635575	0.9908587638091694	0.9686777712888092	0.9797682675489892	0.9797682675489892	0.9797682675489892	0.9797682675489892	0.9797682675489892	0.9797682675489892	0.9797682675489892	0.9797682675489892	0.9797682675489892	0.9797682675489892	0.9797682675489892	0.9797682675489892	0.9797682675489892	0.9797682675489892	0.9797682675489892	0.9797682675489892	0.9797682675489892	0.9797682675489892
0.5769183234676514	0.4628282389496276	0.5009217386812232	0.5027382490704398	0.6000922217758321	0.6235224011875488	0.5659220518551016	0.6150373784894784	0.5225421302756069	0.5428414968640981	0.5388962817280529	0.594581508085063	0.5995665119014438	0.6176145375271899	0.6195138116770438	0.5885977100217062	0.6189897332264727	0.5952561930728189	0.5801017403760153	0.5033705676685422	0.5249625440981028	0.5444928355191675	0.5710665903475333	0.53017718244968	0.6059358734174211	0.6150898823181153	0.6202056332319643	0.6176477577750399	0.6176477577750399	0.6176477577750399	0.6176477577750399	0.6176477577750399	0.6176477577750399	0.6176477577750399	0.6176477577750399	0.6176477577750399	0.6176477577750399	0.6176477577750399	0.6176477577750399	0.6176477577750399	0.6176477577750399	0.6176477577750399	0.6176477577750399	0.6176477577750399	0.6176477577750399	0.6176477577750399	0.6176477577750399	0.6176477577750399	0.6176477577750399	0.6176477577750399
0.6131060045748354	0.7233980199408306	0.8178401992834554	0.7658548487113728	0.8151004771961966	0.8092530237228831	0.8634031839771411	0.8951976667291592	0.90281645776967	0.9630009119935891	0.9181930598428175	0.9343015193750615	0.851452479839651	0.8647312482010668	0.8895189293999324	0.8787865608845471	0.9463195570789643	0.8603978311708855	0.9202364627025729	0.8657452468347755	0.8810555430209045	0.9444587102997367	1.0	0.9016151317534807	0.890495383689591	0.855161930028672	0.9057757698932776	0.7785382819013639	0.8588181933778134	0.8365000083424392	0.7965138345414731	0.8780357250901609	0.8835981614876038	0.8947783244017353	0.9368057898510992	0.903437358308889	0.9718331235568418	0.9094865550991749	0.9162974537653067	0.9696964307939527	0.9648285264122035	0.9341014055680282	0.854284190551364	0.919218277676248	0.9422336876688286	0.9081540062301363	0.9424730091131156	0.9253135076716259	0.9253135076716259	0.9253135076716259
0.15186295212845732	0.2919988990586223	0.10375728137833673	0.15405712152870132	0.0304170659303875	0.24449281664486197	0.030484536941037938	0.2128519905020621	0.0912511977911625	0.24293473239362295	0.2733517983240104	0.20577326422119524	0.14214537534975874	0.33425340119543584	0.2433365274431	0.2859253529218352	0.3954218583146214	0.17569052232963436	0.21291946151271252	0.3078544514780398	0.24151159016368476	0.27178180149672365	0.3302358839433242	0.20684591467902022	0.2711586193613965	0.30729874038240085	0.4782525585226676	0.40223373034772814	0.6608700981563622	0.8473934757705621	0.7576328912199883	1.0	0.7877156331115492	0.8938578165557746	0.8938578165557746	0.8938578165557746	0.8938578165557746	0.8938578165557746	0.8938578165557746	0.8938578165557746	0.8938578165557746	0.8938578165557746	0.8938578165557746	0.8938578165557746	0.8938578165557746	0.8938578165557746	0.8938578165557746	0.8938578165557746	0.8938578165557746	0.8938578165557746
0.18061015190124652	0.055874785819126915	0.27362778445803215	0.11174957163825383	0.11174957163825383	0.28512007373323695	0.44850819968976907	0.3352487149147615	0.3911235007338884	0.6601083755975693	0.49035996673952803	0.16762435745738075	0.24852535454173602	0.21775299863890524	0.2793739290956346	0.493840290655774	0.5586239169709779	0.4971269277345398	0.538512934361041	0.7269863539125566	0.95561750356276	0.9709980039809124	0.8959966832863998	0.6916240748852778	0.3969935865917821	0.6413714925901439	0.6718715304455133	0.8976186657562218	0.6369816191879437	1.0	0.8654847740238764	0.8359977358862434	0.8507412549550598	0.8507412549550598	0.8507412549550598	0.8507412549550598	0.8507412549550598	0.8507412549550598	0.8507412549550598	0.8507412549550598	0.8507412549550598	0.8507412549550598	0.8507412549550598	0.8507412549550598	0.8507412549550598	0.8507412549550598	0.8507412549550598	0.8507412549550598	0.8507412549550598	0.8507412549550598
0.6908668044368986	0.6934217048677437	0.7141938438759745	0.6256343570618392	0.610379851902647	0.7099599347139713	0.6163364849997593	0.6160372060013751	0.657197562835402	0.6650502042189659	0.7476977667424234	0.6646132730147507	0.7296520484675737	0.7343408791086445	0.7563284697021626	0.7048746646978636	0.7634944029038342	0.7231771636416353	0.7476920859509064	0.6645786111435541	0.7212744600845887	0.6929265356140714	0.6929265356140714	0.6929265356140714	0.6929265356140714	0.6929265356140714	0.6929265356140714	0.6929265356140714	0.6929265356140714	0.6929265356140714	0.6929265356140714	0.6929265356140714	0.6929265356140714	0.6929265356140714	0.6929265356140714	0.6929265356140714	0.6929265356140714	0.6929265356140714	0.6929265356140714	0.6929265356140714	0.6929265356140714	0.6929265356140714	0.6929265356140714	0.6929265356140714	0.6929265356140714	0.6929265356140714	0.6929265356140714	0.6929265356140714	0.6929265356140714	0.6929265356140714
0.6228740019780722	0.6156275152903695	0.6175274044460686	0.6456497633508331	0.6079591428826014	0.6686908505805649	0.6303502606747414	0.5719874813879465	0.6043967739263021	0.6220550070592163	0.6587732295151988	0.6979548733520771	0.6349038647800843	0.6869927430218989	0.704688453876052	0.6580437721361573	0.657256426352998	0.723409029250718	0.7062056603018098	0.7274035388279887	0.6905147826733141	0.749229683464367	0.7198722330688406	0.7198722330688406	0.7198722330688406	0.7198722330688406	0.7198722330688406	0.7198722330688406	0.7198722330688406	0.7198722330688406	0.7198722330688406	0.7198722330688406	0.7198722330688406	0.7198722330688406	0.7198722330688406	0.7198722330688406	0.7198722330688406	0.7198722330688406	0.7198722330688406	0.7198722330688406	0.7198722330688406	0.7198722330688406	0.7198722330688406	0.7198722330688406	0.7198722330688406	0.7198722330688406	0.7198722330688406	0.7198722330688406	0.7198722330688406	0.7198722330688406
0.900882978391333	0.8154278736583818	0.8248142555049678	0.8740676274240906	0.8623458294836773	0.8863622435601833	0.8267164219963742	0.8684670767642959	0.831115842593826	0.8690263655917468	0.7946145757848557	0.845337378531233	0.8006449965833551	0.8829833536529691	0.8726270667182142	0.8712248553366859	0.8779950771141227	0.8269797220458552	0.8727844882683111	0.7837499404160478	0.8676259058540503	0.8824987280551412	0.8750623169545958	0.8750623169545958	0.8750623169545958	0.8750623169545958	0.8750623169545958	0.8750623169545958	0.8750623169545958	0.8750623169545958	0.8750623169545958	0.8750623169545958	0.8750623169545958	0.8750623169545958	0.8750623169545958	0.8750623169545958	0.8750623169545958	0.8750623169545958	0.8750623169545958	0.8750623169545958	0.8750623169545958	0.8750623169545958	0.8750623169545958	0.8750623169545958	0.8750623169545958	0.8750623169545958	0.8750623169545958	0.8750623169545958	0.8750623169545958	0.8750623169545958
0.8199909546479065	0.83413399149918	0.8446416602524046	0.8206772697167977	0.8718784798648895	0.8416119600162084	0.8321158824441051	0.8373084702198621	0.8277134353263315	0.894395735815637	0.8629144506042581	0.870894710436056	0.8941721057534072	0.8825404376595429	0.8883685164487879	0.8765538062287311	0.9362009176634697	0.9063817248440604	0.9012056416805623	0.9037936832623115	0.9037936832623115	0.9037936832623115	0.9037936832623115	0.9037936832623115	0.9037936832623115	0.9037936832623115	0.9037936832623115	0.9037936832623115	0.9037936832623115	0.9037936832623115	0.9037936832623115	0.9037936832623115	0.9037936832623115	0.9037936832623115	0.9037936832623115	0.9037936832623115	0.9037936832623115	0.9037936832623115	0.9037936832623115	0.9037936832623115	0.9037936832623115	0.9037936832623115	0.9037936832623115	0.9037936832623115	0.9037936832623115	0.9037936832623115	0.9037936832623115	0.9037936832623115	0.9037936832623115	0.9037936832623115
[truncated: 6 more columns]
