# Supplementary material for: Neuronal tuning aligns dynamically with object and texture manifolds across the visual hierarchy
Source: Nat Neurosci. 2026 Mar 10;29(4):864–75. doi: 10.1038/s41593-026-02207-1 (PMC13061647; doi:10.1038/s41593-026-02207-1)
Supplement: Supplementary file 5 — Table of success count of each thread for Fig. 4a. Max normalized optimization trajectory (mean and s.e.m.) of BigGAN and DeePSim thread to reproduce Fig. 4b and Fig. 4c. Evolution time constant table to reproduce Fig. 4d. [file 41593_2026_2207_MOESM5_ESM.zip › Figure4_src_maxnorm_resp_stats_all_exps_BigGAN_sem_data.csv]

0	1	2	3	4	5	6	7	8	9	10	11	12	13	14	15	16	17	18	19	20	21	22	23	24	25	26	27	28	29	30	31	32	33	34	35	36	37	38	39	40	41	42	43	44	45	46	47	48	49
0.02398843559619727	0.031874016860448356	0.0240631244757375	0.020113391238277024	0.030662012663116835	0.026234039123042344	0.03634238521779727	0.038778678160199226	0.03572593447634237	0.030372453258058582	0.03570650590781513	0.0331777157789333	0.028546214566125567	0.0319536130294257	0.03370662917206463	0.025058688619335457	0.0398250888694286	0.03871666603036072	0.03167425131223797	0.0368221967096759	0.029027325706250617	0.03897201913746347	0.03104525198297748	0.03458670160071101	0.03735039389167906	0.03214432276583655	0.026570438994320274	0.036497555804581354	0.027910180655535355	0.030538700805341792	0.03165846777562729	0.028644344436386072	0.03613218702737635	0.03128090440130217	0.029922881993874356	0.03634855031270515	0.03453024198004323	0.02508271022496355	0.025270051239911422	0.03801407280599438	0.03310230977989449	0.034740685579988766	0.03327621834923101	0.027374824140895423	0.027534265275042692	0.02815559418945768	0.031040650869577982	0.029598122529517833	0.029598122529517833	0.029598122529517833
0.022560439181895226	0.0366227565849435	0.03424568266705742	0.04317037187428548	0.033227574401188134	0.0390504145208245	0.02309884877411222	0.03628767297212957	0.034804274661824765	0.03451837029759909	0.03382163914856076	0.036267891902002185	0.03257764289251006	0.031499311463027396	0.03469166635199825	0.037206869705776836	0.03215028757237969	0.027240204700812676	0.04006965518681777	0.035789652909063996	0.04835861406945712	0.03706114351246146	0.03651206352332211	0.042872172007299154	0.03911666670438518	0.043105976181250366	0.03783660880186089	0.044288310446406805	0.03552517349219158	0.04141286581288158	0.03413213276957043	0.03622523644686025	0.03289530768715131	0.03320479939895045	0.040617085074798186	0.036910942236874314	0.036910942236874314	0.036910942236874314	0.036910942236874314	0.036910942236874314	0.036910942236874314	0.036910942236874314	0.036910942236874314	0.036910942236874314	0.036910942236874314	0.036910942236874314	0.036910942236874314	0.036910942236874314	0.036910942236874314	0.036910942236874314
0.037986421556963426	0.03197205414614476	0.03193214118127513	0.04378742159923651	0.04194365919587028	0.03565120295825652	0.03792997757339876	0.025853369200133088	0.03088979981467991	0.043302760248355665	0.04120226564330869	0.03194841126036789	0.04680298149295361	0.03428411957371152	0.039467696682916165	0.04671705444731444	0.03880394979634405	0.03843843490838391	0.042652472790831876	0.03841573054212773	0.031430506397469526	0.03539824357302109	0.05107292600957198	0.03841425190054496	0.04136966847512443	0.046720247986463966	0.038442278312177156	0.038948556839951874	0.02997678009875478	0.03337103136578173	0.03630188063793526	0.04431532129872502	0.036160086373434014	0.04023770383607952	0.04023770383607952	0.04023770383607952	0.04023770383607952	0.04023770383607952	0.04023770383607952	0.04023770383607952	0.04023770383607952	0.04023770383607952	0.04023770383607952	0.04023770383607952	0.04023770383607952	0.04023770383607952	0.04023770383607952	0.04023770383607952	0.04023770383607952	0.04023770383607952
0.03303847447802609	0.039786006215545004	0.03211868265221172	0.0334248324883328	0.037238096497581065	0.03397264039960158	0.03193618807163834	0.023124061372362663	0.034176772690529954	0.02912985602929496	0.030238514109650356	0.0323142444883451	0.026822758677127332	0.019321462608355	0.0259351629023883	0.02784803373492786	0.02044005578936463	0.02532251099214812	0.02596778028283943	0.021351609933736766	0.027982829022088054	0.030765572395300988	0.02616801766961827	0.029493077840365502	0.024262790253490044	0.023918184351064353	0.019825915929159752	0.024078857410373942	0.027259677315925268	0.021971312185260307	0.03270691232328362	0.024710571373555503	0.025657073582562532	0.023889627702046272	0.021256880787830543	0.025822203742616782	0.02735189299308918	0.030741186499745776	0.02904653974641748	0.02904653974641748	0.02904653974641748	0.02904653974641748	0.02904653974641748	0.02904653974641748	0.02904653974641748	0.02904653974641748	0.02904653974641748	0.02904653974641748	0.02904653974641748	0.02904653974641748
0.028634530417956605	0.030638406020313376	0.04319818690189874	0.03343944807841629	0.026755798769564944	0.025380394526524543	0.031226836531329717	0.025653834390358395	0.027803308325380482	0.030716046415523113	0.035192533595403974	0.027902785674191747	0.028454769508347896	0.033120763834342724	0.03372991564275563	0.02759457688224557	0.029186472130700497	0.03470037249419101	0.029925371860725646	0.0283249471892964	0.03509973162837288	0.02367463262112995	0.027569115817001052	0.0273611856343332	0.03239817157850005	0.031923576250180524	0.03768918054818509	0.033682285112831646	0.028332034409964953	0.045130442354983244	0.03673123838247409	0.03673123838247409	0.03673123838247409	0.03673123838247409	0.03673123838247409	0.03673123838247409	0.03673123838247409	0.03673123838247409	0.03673123838247409	0.03673123838247409	0.03673123838247409	0.03673123838247409	0.03673123838247409	0.03673123838247409	0.03673123838247409	0.03673123838247409	0.03673123838247409	0.03673123838247409	0.03673123838247409	0.03673123838247409
0.04069916233573675	0.04284687992392946	0.04386418974328921	0.051953066946184595	0.050847005204896815	0.04252362199184585	0.044333421619352324	0.03921664208755635	0.03767325630096392	0.04769305052716105	0.0330712066757494	0.038091810567335925	0.05357603521887665	0.052935347531207766	0.0508034770755213	0.039533513031770676	0.05342918748874766	0.05774377765884677	0.05542601078676977	0.04651837605463031	0.0567003869411087	0.046163089472136605	0.054305399999352674	0.038559392681776807	0.04248360485704862	0.04826969142919853	0.050469557681805624	0.042641471253966966	0.04012511451100005	0.04557987175168766	0.042934942414531684	0.039989001358770274	0.039927275698179804	0.03907766926946967	0.03705452679889514	0.04603224689107622	0.04327952507603187	0.04551096334375658	0.043143001329772994	0.045066864571146704	0.04410493295045984	0.04410493295045984	0.04410493295045984	0.04410493295045984	0.04410493295045984	0.04410493295045984	0.04410493295045984	0.04410493295045984	0.04410493295045984	0.04410493295045984
0.06154670963513592	0.0672438344592547	0.06201083142143321	0.0704297363831283	0.05853841503087022	0.06018803990025155	0.05577186906319498	0.06063587784738562	0.06121277264136992	0.03740438671512007	0.04380440766210095	0.06521507904678657	0.0414815880149864	0.050716552080531566	0.06102282375243171	0.043408906460649634	0.04316295872875813	0.06121872102674517	0.06381727048197348	0.05499310992004527	0.05287043876740016	0.04933500880433382	0.060272382337933916	0.06404903839192687	0.061843437788188765	0.0660069358064403	0.06392518679731454	0.06392518679731454	0.06392518679731454	0.06392518679731454	0.06392518679731454	0.06392518679731454	0.06392518679731454	0.06392518679731454	0.06392518679731454	0.06392518679731454	0.06392518679731454	0.06392518679731454	0.06392518679731454	0.06392518679731454	0.06392518679731454	0.06392518679731454	0.06392518679731454	0.06392518679731454	0.06392518679731454	0.06392518679731454	0.06392518679731454	0.06392518679731454	0.06392518679731454	0.06392518679731454
0.017677723736563792	0.020791464589233023	0.01926528454017245	0.020520295236785627	0.018411332825268713	0.01802521662161889	0.01923056468255793	0.015578053892056515	0.01825263877961195	0.023396467578454268	0.016984817162765266	0.02264772469803813	0.016515254344173752	0.01967395480707789	0.021157603266201114	0.024703442213492473	0.017008205544233723	0.020805880085534766	0.01973475921685918	0.01815510387363102	0.023718972502598305	0.015568403223708404	0.018519135551485464	0.021378788905306877	0.019539928755978635	0.018299314312577895	0.03282781498107569	0.02556356464682679	0.02556356464682679	0.02556356464682679	0.02556356464682679	0.02556356464682679	0.02556356464682679	0.02556356464682679	0.02556356464682679	0.02556356464682679	0.02556356464682679	0.02556356464682679	0.02556356464682679	0.02556356464682679	0.02556356464682679	0.02556356464682679	0.02556356464682679	0.02556356464682679	0.02556356464682679	0.02556356464682679	0.02556356464682679	0.02556356464682679	0.02556356464682679	0.02556356464682679
0.034890617821031984	0.05745327957648893	0.04244518808099806	0.03456581711366199	0.028256118472697874	0.03747264985367974	0.030448032582559563	0.027139543282172048	0.03208985847236534	0.04128764431122694	0.02128666178109548	0.03479734681253686	0.03637638675658122	0.041650185935117184	0.04896930725554831	0.035678176059932544	0.024404866222287654	0.038061828787989097	0.03970330013217265	0.033850305661526296	0.030432366838416016	0.03032269548060327	0.02867227471509626	0.02912113574849843	0.03505407600586408	0.025480066105500285	0.02863822997285705	0.027950026725600374	0.03253773396590211	0.03157927095066392	0.03145819304155972	0.031047355666879155	0.030137382535435252	0.031130120281815634	0.030633751408625443	0.030633751408625443	0.030633751408625443	0.030633751408625443	0.030633751408625443	0.030633751408625443	0.030633751408625443	0.030633751408625443	0.030633751408625443	0.030633751408625443	0.030633751408625443	0.030633751408625443	0.030633751408625443	0.030633751408625443	0.030633751408625443	0.030633751408625443
0.037635339159975814	0.029734241906046302	0.043109244238604155	0.03417689244984942	0.04640661796365672	0.048031007139296665	0.0416108141655319	0.0449468166748452	0.04188945466555631	0.04563500917119528	0.02660733968195066	0.05753234725794632	0.04262753160100273	0.05690640242309413	0.0512645877393697	0.0514437957736717	0.043082714994304536	0.046023090644491185	0.05515521278405333	0.050885425401830886	0.060019433151792256	0.044127948109478295	0.06380262206335294	0.055293115169266036	0.048638644232677296	0.05093913806528768	0.048110473387426925	0.047828403110592554	0.04617972302465112	0.049941044302138436	0.04694452664610683	0.044564151066229865	0.04223507312949492	0.043399612097862396	0.043399612097862396	0.043399612097862396	0.043399612097862396	0.043399612097862396	0.043399612097862396	0.043399612097862396	0.043399612097862396	0.043399612097862396	0.043399612097862396	0.043399612097862396	0.043399612097862396	0.043399612097862396	0.043399612097862396	0.043399612097862396	0.043399612097862396	0.043399612097862396
0.042463198598477386	0.03543082465478815	0.041488650895864884	0.03999001142797346	0.04175927743081678	0.028761098041753527	0.040851932115987	0.035787616542104335	0.03730612680386173	0.04283795527722693	0.04004728025003422	0.05380749061412186	0.05042345986121271	0.04939668635582582	0.036257681323735996	0.039104265377257696	0.05420211367312513	0.04162337751413294	0.04180335213229426	0.04101815947478832	0.05206092295767697	0.04171517447095139	0.050881554280781206	0.03316250276609905	0.05618201667849376	0.036528000304733	0.04914120002400345	0.04180935759676847	0.04709518366482764	0.04527482511089616	0.031663866968312235	0.038469346039604196	0.038469346039604196	0.038469346039604196	0.038469346039604196	0.038469346039604196	0.038469346039604196	0.038469346039604196	0.038469346039604196	0.038469346039604196	0.038469346039604196	0.038469346039604196	0.038469346039604196	0.038469346039604196	0.038469346039604196	0.038469346039604196	0.038469346039604196	0.038469346039604196	0.038469346039604196	0.038469346039604196
0.017499507646907577	0.02263177464469003	0.023958595924434608	0.019023522664526362	0.020837320216116638	0.019378069190459597	0.021714195587236352	0.016616052420241872	0.02418224030587995	0.020393947248634754	0.02000118691287488	0.028849101024010563	0.02093691782212238	0.023230418736927473	0.024624298079948183	0.026081687238543375	0.031387229141284584	0.01800726139128201	0.023417288717252783	0.027609389168374503	0.02090375825187048	0.025370073151011904	0.023108841214942732	0.02769872984483328	0.023934392366980965	0.0224098022056989	0.02673743326290348	0.026295059030151578	0.023875657245341672	0.029742839487364305	0.025915424727174844	0.027829132107269575	0.027829132107269575	0.027829132107269575	0.027829132107269575	0.027829132107269575	0.027829132107269575	0.027829132107269575	0.027829132107269575	0.027829132107269575	0.027829132107269575	0.027829132107269575	0.027829132107269575	0.027829132107269575	0.027829132107269575	0.027829132107269575	0.027829132107269575	0.027829132107269575	0.027829132107269575	0.027829132107269575
0.03826865776458695	0.036745629496608305	0.040556610471126534	0.03765531288780784	0.039072607444961924	0.039080309315606764	0.03033730004029408	0.031870427999540436	0.02939909430657392	0.034559760868257905	0.036947320491274374	0.03487801638068042	0.041803669934639555	0.02726024759244969	0.03746970640143369	0.03246835616752003	0.046249393599720336	0.028805910926840907	0.034548388292442916	0.03774856208488948	0.035455031058731615	0.0362725695581185	0.0319410357225017	0.0298958043252129	0.03387302949977555	0.03209304952146778	0.03662062786905724	0.03549390930839177	0.036961832154595975	0.03668036126141347	0.034103147322670745	0.03539175429204211	0.03539175429204211	0.03539175429204211	0.03539175429204211	0.03539175429204211	0.03539175429204211	0.03539175429204211	0.03539175429204211	0.03539175429204211	0.03539175429204211	0.03539175429204211	0.03539175429204211	0.03539175429204211	0.03539175429204211	0.03539175429204211	0.03539175429204211	0.03539175429204211	0.03539175429204211	0.03539175429204211
0.03328906320307813	0.027553336299699083	0.040294747354945905	0.03050225657190468	0.03277257375110026	0.03888544319294965	0.030507311826918536	0.03997275725620812	0.023864734849380845	0.03173360762906157	0.02577426288403412	0.03852064183488583	0.028693888707964316	0.032573758127748834	0.032981709377428774	0.0256640360319088	0.035470350694447636	0.03213162750563022	0.030026128258113613	0.035188527970484364	0.04331017681218014	0.039575131874280134	0.038109972216097306	0.038502925269890596	0.032239215648544865	0.02660359329290169	0.039069607438082694	0.04659044438038985	0.027200109571739052	0.03629857217942629	0.04273209130944902	0.04657679246812828	0.04465444188878865	0.04465444188878865	0.04465444188878865	0.04465444188878865	0.04465444188878865	0.04465444188878865	0.04465444188878865	0.04465444188878865	0.04465444188878865	0.04465444188878865	0.04465444188878865	0.04465444188878865	0.04465444188878865	0.04465444188878865	0.04465444188878865	0.04465444188878865	0.04465444188878865	0.04465444188878865
0.031468684146676695	0.033966743340713076	0.02436043857967279	0.04332634814651333	0.05293237502180631	0.039726413479912744	0.0513327303323869	0.051735941893381154	0.053046073001841755	0.04429062179174073	0.041879523786048846	0.051511998519901736	0.047864181462770244	0.05004691139658027	0.05926039167028282	0.0451591224933524	0.049453592022076734	0.04939661287814035	0.04905198126444967	0.06391630269990532	0.0517763662571773	0.04064403778326999	0.045300336765329394	0.04790254716858053	0.04214828027761221	0.04654020827491102	0.04394737988354211	0.04170639362784454	0.040240252122523065	0.0488583288785465	0.04454929050053478	0.04454929050053478	0.04454929050053478	0.04454929050053478	0.04454929050053478	0.04454929050053478	0.04454929050053478	0.04454929050053478	0.04454929050053478	0.04454929050053478	0.04454929050053478	0.04454929050053478	0.04454929050053478	0.04454929050053478	0.04454929050053478	0.04454929050053478	0.04454929050053478	0.04454929050053478	0.04454929050053478	0.04454929050053478
0.038585842239549126	0.03523711375166981	0.035813353090882	0.027251415322072238	0.030558697838022147	0.033419413983939106	0.03183518843487167	0.04124895864135762	0.042879544295767624	0.033125477311395514	0.033385171895429264	0.02458212743014702	0.04149342723047395	0.03362301988791246	0.03386242137320232	0.032448305266882256	0.03556852088184316	0.0324981454254771	0.03178796555412497	0.03237127978316947	0.030117867907290277	0.03211153478089899	0.028360024142697796	0.030235779461798395	0.030235779461798395	0.030235779461798395	0.030235779461798395	0.030235779461798395	0.030235779461798395	0.030235779461798395	0.030235779461798395	0.030235779461798395	0.030235779461798395	0.030235779461798395	0.030235779461798395	0.030235779461798395	0.030235779461798395	0.030235779461798395	0.030235779461798395	0.030235779461798395	0.030235779461798395	0.030235779461798395	0.030235779461798395	0.030235779461798395	0.030235779461798395	0.030235779461798395	0.030235779461798395	0.030235779461798395	0.030235779461798395	0.030235779461798395
0.03613457002102671	0.03334471131933784	0.0314672688486643	0.0327761175836752	0.033656274889973456	0.036291201917954444	0.021000505385653116	0.05097971888494403	0.03265850243010894	0.03941900670408231	0.03535232098740583	0.036875195284780386	0.036379684489692116	0.027224743339907972	0.030056800066498714	0.022116719868929293	0.03247983881056287	0.033320382386119694	0.028664229460741143	0.03439707442864953	0.03258310245896055	0.028081147126149397	0.03360868988166313	0.030844918503906263	0.030844918503906263	0.030844918503906263	0.030844918503906263	0.030844918503906263	0.030844918503906263	0.030844918503906263	0.030844918503906263	0.030844918503906263	0.030844918503906263	0.030844918503906263	0.030844918503906263	0.030844918503906263	0.030844918503906263	0.030844918503906263	0.030844918503906263	0.030844918503906263	0.030844918503906263	0.030844918503906263	0.030844918503906263	0.030844918503906263	0.030844918503906263	0.030844918503906263	0.030844918503906263	0.030844918503906263	0.030844918503906263	0.030844918503906263
0.058127573126774225	0.041814709536771126	0.05546107890443183	0.06121075627646767	0.057087039171850075	0.04803719529561614	0.0561263126496512	0.04937315446856586	0.039590227554369584	0.053087486523832945	0.06246900514544139	0.05682869322571838	0.05151539410205843	0.06740219830526117	0.039504666939034545	0.04464925702472151	0.06275083600286253	0.06287132241259018	0.04594510015346047	0.051207606275190144	0.057129304759465455	0.05063963216996884	0.04506637747037308	0.054870836617661324	0.04648146345258702	0.04982613135969166	0.05028528894961442	0.06293986008849181	0.04460135386291592	0.04536405831571861	0.044982706089317266	0.044982706089317266	0.044982706089317266	0.044982706089317266	0.044982706089317266	0.044982706089317266	0.044982706089317266	0.044982706089317266	0.044982706089317266	0.044982706089317266	0.044982706089317266	0.044982706089317266	0.044982706089317266	0.044982706089317266	0.044982706089317266	0.044982706089317266	0.044982706089317266	0.044982706089317266	0.044982706089317266	0.044982706089317266
0.03942276449806437	0.05068744648672745	0.054160011087152196	0.038356610138418616	0.05699019461093369	0.04709947107428834	0.039207024982385895	0.03658513651410089	0.0369624805788783	0.0427875511423506	0.037950369211073226	0.0342126455304795	0.019700772880720446	0.04449227032222131	0.023253562838024825	0.027388752852455896	0.03434011590117255	0.03590631325145844	0.03157463042371121	0.035330885095184186	0.033808257740744065	0.031772663112276826	0.03929957303374859	0.03555903347728262	0.041561089226271726	0.03548328420157389	0.04435191688284357	0.048284477024912384	0.03960259857772548	0.031172229321249433	0.037645299481780796	0.032545778751930744	0.03509553911685576	0.03509553911685576	0.03509553911685576	0.03509553911685576	0.03509553911685576	0.03509553911685576	0.03509553911685576	0.03509553911685576	0.03509553911685576	0.03509553911685576	0.03509553911685576	0.03509553911685576	0.03509553911685576	0.03509553911685576	0.03509553911685576	0.03509553911685576	0.03509553911685576	0.03509553911685576
0.038027973476237806	0.03299046228283932	0.040503000798441886	0.04113933762247338	0.03190585592111587	0.025904909814318894	0.032325519160644585	0.03915944077838045	0.033753574597600186	0.03967024877221118	0.03805281177097438	0.037645479447284524	0.026502787077801872	0.02794197284359261	0.04397124580560514	0.03960993627152626	0.037819584845297724	0.029056005001928505	0.040599394498434374	0.03383765750390106	0.0319417588847863	0.028075053732662593	0.027254747556255326	0.03635926307133629	0.0361157045182799	0.041699449752236314	0.033655898291262136	0.03673482722816644	0.0317767251470136	0.03910830752473457	0.03868271420892754	0.0331390398530202	0.03734375690645301	0.03778666347006618	0.040696787277391525	0.03924172537372886	0.03924172537372886	0.03924172537372886	0.03924172537372886	0.03924172537372886	0.03924172537372886	0.03924172537372886	0.03924172537372886	0.03924172537372886	0.03924172537372886	0.03924172537372886	0.03924172537372886	0.03924172537372886	0.03924172537372886	0.03924172537372886
0.0405370553136034	0.03607434407543121	0.02659449898512813	0.03017523744229113	0.03668368737994857	0.034032390030205244	0.0339460486085363	0.02736894187773511	0.036124662357885924	0.030834046547143935	0.033383588653431905	0.03443544702677002	0.030518267505442617	0.03704428401452811	0.03745046745521929	0.04562733264586611	0.03325995342727464	0.037718046924343995	0.027521572248004382	0.03007996076794321	0.03380390486279625	0.02690511543888059	0.042286573845046714	0.02526902353874759	0.030297963655051958	0.04012512539578313	0.027816162800634047	0.03016207799363715	0.0289891203971356	0.0289891203971356	0.0289891203971356	0.0289891203971356	0.0289891203971356	0.0289891203971356	0.0289891203971356	0.0289891203971356	0.0289891203971356	0.0289891203971356	0.0289891203971356	0.0289891203971356	0.0289891203971356	0.0289891203971356	0.0289891203971356	0.0289891203971356	0.0289891203971356	0.0289891203971356	0.0289891203971356	0.0289891203971356	0.0289891203971356	0.0289891203971356
0.05537254842099045	0.07918860880075389	0.08186794165749983	0.06311429157992164	0.053878653399394724	0.06552825276462686	0.05866666083387274	0.051762504982562456	0.05676669235097154	0.05389791950741288	0.05985376442614635	0.06884391744296023	0.05394461028075378	0.051283138416512344	0.05882094067687097	0.05470821925159616	0.05260668699614735	0.03993740588963539	0.048083751142985756	0.04810645614523823	0.034600600852083836	0.054818242384956	0.05058176073441726	0.042380550618876925	0.05308328640581549	0.05792164932554263	0.05441857900667316	0.05446475643289179	0.04951148507558204	0.05198812075423692	0.05198812075423692	0.05198812075423692	0.05198812075423692	0.05198812075423692	0.05198812075423692	0.05198812075423692	0.05198812075423692	0.05198812075423692	0.05198812075423692	0.05198812075423692	0.05198812075423692	0.05198812075423692	0.05198812075423692	0.05198812075423692	0.05198812075423692	0.05198812075423692	0.05198812075423692	0.05198812075423692	0.05198812075423692	0.05198812075423692
0.04015593045272552	0.04862160281261312	0.04461889685923025	0.04537061738163537	0.04301589340546563	0.03401311901165671	0.028227835205254168	0.03985385131134801	0.043248859475978445	0.02969395901098544	0.04145324410855677	0.03977672118312019	0.03456096524460589	0.031891437501636706	0.03370804817802313	0.03801127396684064	0.03345721805790173	0.040191698572023614	0.0326924930066277	0.03343446369622305	0.025201967472294577	0.03167769468881664	0.02975675603498481	0.03436004308762184	0.02921434251111119	0.03207515617510845	0.030644749343109817	0.030644749343109817	0.030644749343109817	0.030644749343109817	0.030644749343109817	0.030644749343109817	0.030644749343109817	0.030644749343109817	0.030644749343109817	0.030644749343109817	0.030644749343109817	0.030644749343109817	0.030644749343109817	0.030644749343109817	0.030644749343109817	0.030644749343109817	0.030644749343109817	0.030644749343109817	0.030644749343109817	0.030644749343109817	0.030644749343109817	0.030644749343109817	0.030644749343109817	0.030644749343109817
0.025762139352931028	0.033162451444504505	0.02843265909019915	0.03744988830612416	0.0439708359763851	0.040510070202972405	0.03973151028194894	0.034434314475869386	0.04296813106257981	0.03382598393120347	0.03253801035287068	0.02905398078170509	0.03863836094709056	0.03414062874544039	0.0309918703837453	0.03555137668819144	0.03233082862449571	0.03752138253987222	0.03310884308817598	0.028118062893754073	0.038398514141483465	0.031828730506128146	0.035113622323805806	0.035113622323805806	0.035113622323805806	0.035113622323805806	0.035113622323805806	0.035113622323805806	0.035113622323805806	0.035113622323805806	0.035113622323805806	0.035113622323805806	0.035113622323805806	0.035113622323805806	0.035113622323805806	0.035113622323805806	0.035113622323805806	0.035113622323805806	0.035113622323805806	0.035113622323805806	0.035113622323805806	0.035113622323805806	0.035113622323805806	0.035113622323805806	0.035113622323805806	0.035113622323805806	0.035113622323805806	0.035113622323805806	0.035113622323805806	0.035113622323805806
0.03060274635327467	0.03485014745091104	0.03507870098571178	0.026869956016918804	0.02927687913846904	0.03676307857829925	0.034519205651329314	0.03673555718297953	0.03984661938976853	0.03493898554476687	0.02468228533524295	0.038503242515020394	0.03247662551419842	0.0338459086099747	0.0419148339993483	0.02972647165234083	0.0336194253361479	0.038176790634032565	0.031100644565472	0.02507874150058426	0.027040624246371523	0.035513166300690215	0.03347861911270883	0.023639553644931144	0.0340108751068623	0.03467527612046008	0.02783749742933824	0.031256386774899156	0.031256386774899156	0.031256386774899156	0.031256386774899156	0.031256386774899156	0.031256386774899156	0.031256386774899156	0.031256386774899156	0.031256386774899156	0.031256386774899156	0.031256386774899156	0.031256386774899156	0.031256386774899156	0.031256386774899156	0.031256386774899156	0.031256386774899156	0.031256386774899156	0.031256386774899156	0.031256386774899156	0.031256386774899156	0.031256386774899156	0.031256386774899156	0.031256386774899156
0.048410148222458795	0.0505753279228888	0.04349504562915476	0.04131450695425665	0.03859762401559991	0.041377355405349495	0.05073831834330939	0.05023010316749882	0.04524787546185423	0.042145754473655164	0.05266872411537991	0.04123494357008221	0.05057737886757109	0.048257040353134495	0.04871135763500252	0.05498257714837315	0.04932861276581965	0.050532889601835405	0.05117071531870132	0.043856627477978305	0.04432100031288456	0.058423300860562855	0.04211606500489207	0.0391128326792649	0.05325842782393419	0.05473580802334183	0.04189648943142892	0.03987845695927975	0.04332481691216018	0.041601636935719964	0.041601636935719964	0.041601636935719964	0.041601636935719964	0.041601636935719964	0.041601636935719964	0.041601636935719964	0.041601636935719964	0.041601636935719964	0.041601636935719964	0.041601636935719964	0.041601636935719964	0.041601636935719964	0.041601636935719964	0.041601636935719964	0.041601636935719964	0.041601636935719964	0.041601636935719964	0.041601636935719964	0.041601636935719964	0.041601636935719964
0.032163972323492156	0.03634892751861161	0.03175828668187403	0.033810126907063184	0.03232016294321431	0.04003146429591729	0.03612094548057492	0.03299379850790754	0.030944550182931498	0.05324733637510895	0.042597002038452424	0.035883670014868585	0.0477695802576015	0.03428950107222546	0.0536241983286079	0.04355959257190656	0.039591965426982983	0.0441898323055326	0.028504157760958868	0.048526023962756584	0.02850215283955281	0.04266003761002159	0.040866544459459676	0.04670318015581605	0.03174212124356974	0.03224683335012202	0.045427115601409766	0.04840330088165358	0.035777703020814684	0.03455675711567534	0.037109104449207245	0.04743228880054207	0.03949798955989291	0.03686477732409062	0.04150390355653765	0.039750073786299585	0.04168019555037839	0.0354563160804688	0.0385682558154236	0.0385682558154236	0.0385682558154236	0.0385682558154236	0.0385682558154236	0.0385682558154236	0.0385682558154236	0.0385682558154236	0.0385682558154236	0.0385682558154236	0.0385682558154236	0.0385682558154236
0.023372194926843406	0.02166266084778217	0.028163774958078616	0.020775095284372564	0.020197586074189942	0.0187612754887436	0.01620432361553398	0.020757787571696946	0.022902730040443856	0.018932927697207672	0.01698095020971833	0.019274225159066582	0.017912606528957275	0.021668096962339064	0.023725826943720964	0.018233957263220368	0.023854889629905923	0.030196450310086796	0.02047589658929544	0.027736733614975813	0.024261658555301525	0.0328547000100058	0.016904032700507745	0.03402389850826302	0.021603416430339	0.015292662892317187	0.020310921214999052	0.021850724401625318	0.013913923258776877	0.01666959052102155	0.02388956943915408	0.012390409067727422	0.020243913263511767	0.02339143862231028	0.022902553794808846	0.021294386772279426	0.02050297517658533	0.027469187017238196	0.019922805033799385	0.021159134578271774	0.02318033272224698	0.034364811583692326	0.02877257215296965	0.02877257215296965	0.02877257215296965	0.02877257215296965	0.02877257215296965	0.02877257215296965	0.02877257215296965	0.02877257215296965
0.03484148813372496	0.032273197335618925	0.03956722802489321	0.04064377837164696	0.03413022181392288	0.03643673702083374	0.02854893606723663	0.0427111751347124	0.04415704798178443	0.034350682059015064	0.03810031770579243	0.026871027003843268	0.043907206733666486	0.03342106398654258	0.04580822221647102	0.02883221614995447	0.04155742588965477	0.035892585608083324	0.032367283703020194	0.0322398282197152	0.041267529016958626	0.04420424300203946	0.03581598282042181	0.039456406302992394	0.041380797903877886	0.029819982627206046	0.030534889244593546	0.0347634901100435	0.03264918967731852	0.03264918967731852	0.03264918967731852	0.03264918967731852	0.03264918967731852	0.03264918967731852	0.03264918967731852	0.03264918967731852	0.03264918967731852	0.03264918967731852	0.03264918967731852	0.03264918967731852	0.03264918967731852	0.03264918967731852	0.03264918967731852	0.03264918967731852	0.03264918967731852	0.03264918967731852	0.03264918967731852	0.03264918967731852	0.03264918967731852	0.03264918967731852
0.02983794833658936	0.029855965062927734	0.0368728417500757	0.03411959538233631	0.03451050530231403	0.02898367819108483	0.027332384736261133	0.033303047473135755	0.03536813775238353	0.03993638128139259	0.0350199192010062	0.04510498992506154	0.03668113885317253	0.03397086211732628	0.03669407684235098	0.03344747903374394	0.03500329985285571	0.03077401584825167	0.03853861707927849	0.03654087698231092	0.04111761486230905	0.0441713035569594	0.033055395948697046	0.039068905474047844	0.03857117541406809	0.038820040444057964	0.038820040444057964	0.038820040444057964	0.038820040444057964	0.038820040444057964	0.038820040444057964	0.038820040444057964	0.038820040444057964	0.038820040444057964	0.038820040444057964	0.038820040444057964	0.038820040444057964	0.038820040444057964	0.038820040444057964	0.038820040444057964	0.038820040444057964	0.038820040444057964	0.038820040444057964	0.038820040444057964	0.038820040444057964	0.038820040444057964	0.038820040444057964	0.038820040444057964	0.038820040444057964	0.038820040444057964
0.01809275282866951	0.025863857308824192	0.025225333747539165	0.030677047977268865	0.029170869609811658	0.02192207399045216	0.021088343563259532	0.021915612511992238	0.019230671323680285	0.02451622471162131	0.022144315329686092	0.017525115368968787	0.023076405480581413	0.019660647528837068	0.021847846916963093	0.018155937723785105	0.015945017802618377	0.020402662160340652	0.017289788432680954	0.020944466330854287	0.0197961745399887	0.02037032043542149	0.02037032043542149	0.02037032043542149	0.02037032043542149	0.02037032043542149	0.02037032043542149	0.02037032043542149	0.02037032043542149	0.02037032043542149	0.02037032043542149	0.02037032043542149	0.02037032043542149	0.02037032043542149	0.02037032043542149	0.02037032043542149	0.02037032043542149	0.02037032043542149	0.02037032043542149	0.02037032043542149	0.02037032043542149	0.02037032043542149	0.02037032043542149	0.02037032043542149	0.02037032043542149	0.02037032043542149	0.02037032043542149	0.02037032043542149	0.02037032043542149	0.02037032043542149
0.03594675235128757	0.03402168260478772	0.03742904895404785	0.042672218937885066	0.03681511183527123	0.03278367141780911	0.04445026844443277	0.03625693584097732	0.03426842569706671	0.035291116267764176	0.03646103478242134	0.03846271482676652	0.04363936435046495	0.032957046725864865	0.043521246466700574	0.03748505207941022	0.03978673040402039	0.043451115517347635	0.043482037895076375	0.042917090572367984	0.03890359536845263	0.05458930741084923	0.04058545942176708	0.04758738341630815	0.04758738341630815	0.04758738341630815	0.04758738341630815	0.04758738341630815	0.04758738341630815	0.04758738341630815	0.04758738341630815	0.04758738341630815	0.04758738341630815	0.04758738341630815	0.04758738341630815	0.04758738341630815	0.04758738341630815	0.04758738341630815	0.04758738341630815	0.04758738341630815	0.04758738341630815	0.04758738341630815	0.04758738341630815	0.04758738341630815	0.04758738341630815	0.04758738341630815	0.04758738341630815	0.04758738341630815	0.04758738341630815	0.04758738341630815
0.031539319025505996	0.03321441148158674	0.023115418341863384	0.028367820745486737	0.02815356278204736	0.02469683954812924	0.022591908010830303	0.020210546530847535	0.0291536284631968	0.025896476496918265	0.02296811324303206	0.023702455266562904	0.026289337431579247	0.02827587534684736	0.027847656237126223	0.042612127803569544	0.018142691123846238	0.029801309699148303	0.0267758048417229	0.026303012980775694	0.02937919735484343	0.027841105167809563	0.027841105167809563	0.027841105167809563	0.027841105167809563	0.027841105167809563	0.027841105167809563	0.027841105167809563	0.027841105167809563	0.027841105167809563	0.027841105167809563	0.027841105167809563	0.027841105167809563	0.027841105167809563	0.027841105167809563	0.027841105167809563	0.027841105167809563	0.027841105167809563	0.027841105167809563	0.027841105167809563	0.027841105167809563	0.027841105167809563	0.027841105167809563	0.027841105167809563	0.027841105167809563	0.027841105167809563	0.027841105167809563	0.027841105167809563	0.027841105167809563	0.027841105167809563
0.03372842015254205	0.0348901171523437	0.03995343382011104	0.03502634755329588	0.03648904391260125	0.042698028185764986	0.020959757154220396	0.0349673621521063	0.04183439102928965	0.03893801902312446	0.03714338431420702	0.03362622470833181	0.04468668595150856	0.035860200165102996	0.02885687232392051	0.037622418596013736	0.031434769712492094	0.0383192471277126	0.047707913878352076	0.04214048755453262	0.03629867321131885	0.026691455565582563	0.03581876492423673	0.03304320045289001	0.03636201273972053	0.03470260659630527	0.03470260659630527	0.03470260659630527	0.03470260659630527	0.03470260659630527	0.03470260659630527	0.03470260659630527	0.03470260659630527	0.03470260659630527	0.03470260659630527	0.03470260659630527	0.03470260659630527	0.03470260659630527	0.03470260659630527	0.03470260659630527	0.03470260659630527	0.03470260659630527	0.03470260659630527	0.03470260659630527	0.03470260659630527	0.03470260659630527	0.03470260659630527	0.03470260659630527	0.03470260659630527	0.03470260659630527
0.028567524445098358	0.03245387997225376	0.02944000250029724	0.03885304205475515	0.034661107060252064	0.04069279135589535	0.0364697609885536	0.035523377160298575	0.03404949555982199	0.03204127580282594	0.031523119247840355	0.030045695973953578	0.03981313893263289	0.04233716042180179	0.03480296866571162	0.04475835249002967	0.03257566139718517	0.03299374239018193	0.03462092735900097	0.04018564727160815	0.03740328731530456	0.03740328731530456	0.03740328731530456	0.03740328731530456	0.03740328731530456	0.03740328731530456	0.03740328731530456	0.03740328731530456	0.03740328731530456	0.03740328731530456	0.03740328731530456	0.03740328731530456	0.03740328731530456	0.03740328731530456	0.03740328731530456	0.03740328731530456	0.03740328731530456	0.03740328731530456	0.03740328731530456	0.03740328731530456	0.03740328731530456	0.03740328731530456	0.03740328731530456	0.03740328731530456	0.03740328731530456	0.03740328731530456	0.03740328731530456	0.03740328731530456	0.03740328731530456	0.03740328731530456
0.022730422957671796	0.021842906443468296	0.028582638899574037	0.025021634925807078	0.02506077395963024	0.02786435600330891	0.02654003203071895	0.03304344833005359	0.01993996106646975	0.02988472522167783	0.022571091292103773	0.02136560428121723	0.021971820915601428	0.020581894465284807	0.019636838317294125	0.019842011273902383	0.023100252545879996	0.02061574076178762	0.0338928701212966	0.02195087431141632	0.021144711333999915	0.015104817642636678	0.018124764488318297	0.018124764488318297	0.018124764488318297	0.018124764488318297	0.018124764488318297	0.018124764488318297	0.018124764488318297	0.018124764488318297	0.018124764488318297	0.018124764488318297	0.018124764488318297	0.018124764488318297	0.018124764488318297	0.018124764488318297	0.018124764488318297	0.018124764488318297	0.018124764488318297	0.018124764488318297	0.018124764488318297	0.018124764488318297	0.018124764488318297	0.018124764488318297	0.018124764488318297	0.018124764488318297	0.018124764488318297	0.018124764488318297	0.018124764488318297	0.018124764488318297
0.03278325838417139	0.031821217760485875	0.03783148208165958	0.02528467669471874	0.03485602862305168	0.026709883784249707	0.024122867398644002	0.032188112686448604	0.023837692798868278	0.024856312685127297	0.027694908162215523	0.034460106342283046	0.03212626941033662	0.03651599975614263	0.028676057280387572	0.03154098316117042	0.03127806766657673	0.030873203977797532	0.033094941850463556	0.026144972671390515	0.029619957260927036	0.029619957260927036	0.029619957260927036	0.029619957260927036	0.029619957260927036	0.029619957260927036	0.029619957260927036	0.029619957260927036	0.029619957260927036	0.029619957260927036	0.029619957260927036	0.029619957260927036	0.029619957260927036	0.029619957260927036	0.029619957260927036	0.029619957260927036	0.029619957260927036	0.029619957260927036	0.029619957260927036	0.029619957260927036	0.029619957260927036	0.029619957260927036	0.029619957260927036	0.029619957260927036	0.029619957260927036	0.029619957260927036	0.029619957260927036	0.029619957260927036	0.029619957260927036	0.029619957260927036
0.04039590836616336	0.04171116419873414	0.046934685002987205	0.04998724129534531	0.05900784321726964	0.044016177386198896	0.04530820063986692	0.048618651726237375	0.05198317224867617	0.04920904768538556	0.06353330640129365	0.07462228833794254	0.052222483260864754	0.05849141794066876	0.036978722233711604	0.05077804820889188	0.05275412006254363	0.05112214144389868	0.06079400584618512	0.061848776568763024	0.04362348352303438	0.0454207770573416	0.04213574950399901	0.05762095061803499	0.04981964682192298	0.04068050432242966	0.05298930491165341	0.05344616107180767	0.058708262626879816	0.05490944873947559	0.054528700658109525	0.049310212655589235	0.07272593678665268	0.04592149888678468	0.057919988207445476	0.05192074354711508	0.05192074354711508	0.05192074354711508	0.05192074354711508	0.05192074354711508	0.05192074354711508	0.05192074354711508	0.05192074354711508	0.05192074354711508	0.05192074354711508	0.05192074354711508	0.05192074354711508	0.05192074354711508	0.05192074354711508	0.05192074354711508
0.029748036298882268	0.04365186626914219	0.035874410034371	0.03206968551588833	0.029787245305314104	0.032951112427750444	0.03634477015330681	0.03207757665090867	0.041393991903816804	0.0378329384965469	0.03458312569207539	0.029617204776750828	0.03555240914255203	0.02766141223960831	0.03508638539124473	0.023704622370535267	0.029395503880889996	0.029395503880889996	0.029395503880889996	0.029395503880889996	0.029395503880889996	0.029395503880889996	0.029395503880889996	0.029395503880889996	0.029395503880889996	0.029395503880889996	0.029395503880889996	0.029395503880889996	0.029395503880889996	0.029395503880889996	0.029395503880889996	0.029395503880889996	0.029395503880889996	0.029395503880889996	0.029395503880889996	0.029395503880889996	0.029395503880889996	0.029395503880889996	0.029395503880889996	0.029395503880889996	0.029395503880889996	0.029395503880889996	0.029395503880889996	0.029395503880889996	0.029395503880889996	0.029395503880889996	0.029395503880889996	0.029395503880889996	0.029395503880889996	0.029395503880889996
0.03385506425822535	0.041570217968690544	0.033958739055799166	0.034151514729432744	0.0414232659527824	0.0374626782653872	0.04353614401122982	0.027769040556824286	0.03046880444912389	0.029205040993382288	0.027900742597899247	0.032927987734715815	0.04105399556759495	0.03693996528172362	0.03931226299118908	0.03408719193385959	0.029842409859520542	0.036881166926715676	0.03107883555573182	0.028617316406564314	0.03159524975363604	0.03361049960995981	0.037543002251442796	0.0207016040831354	0.0291223031672891	0.0291223031672891	0.0291223031672891	0.0291223031672891	0.0291223031672891	0.0291223031672891	0.0291223031672891	0.0291223031672891	0.0291223031672891	0.0291223031672891	0.0291223031672891	0.0291223031672891	0.0291223031672891	0.0291223031672891	0.0291223031672891	0.0291223031672891	0.0291223031672891	0.0291223031672891	0.0291223031672891	0.0291223031672891	0.0291223031672891	0.0291223031672891	0.0291223031672891	0.0291223031672891	0.0291223031672891	0.0291223031672891
0.04431064316221863	0.05323646716118203	0.04570504144883521	0.04673022889228664	0.05008505201511631	0.05975441522066543	0.05329820719960613	0.06152124942080535	0.03591707489571828	0.04577420719126889	0.03854179428261099	0.043633156876508726	0.04523806367613476	0.052474464586581795	0.05814424405650303	0.045536136307407216	0.04069087130436426	0.03871084791537794	0.0397008596098711	0.0397008596098711	0.0397008596098711	0.0397008596098711	0.0397008596098711	0.0397008596098711	0.0397008596098711	0.0397008596098711	0.0397008596098711	0.0397008596098711	0.0397008596098711	0.0397008596098711	0.0397008596098711	0.0397008596098711	0.0397008596098711	0.0397008596098711	0.0397008596098711	0.0397008596098711	0.0397008596098711	0.0397008596098711	0.0397008596098711	0.0397008596098711	0.0397008596098711	0.0397008596098711	0.0397008596098711	0.0397008596098711	0.0397008596098711	0.0397008596098711	0.0397008596098711	0.0397008596098711	0.0397008596098711	0.0397008596098711
0.03194342876822809	0.040666142289221864	0.03979833546236999	0.03833974749464986	0.03867218218198487	0.036729496678181935	0.039064923513109466	0.03348687244866906	0.041741798922795476	0.0353706663018113	0.041478066147181525	0.03774807395037481	0.042879018763053285	0.03834695400900413	0.03434113373827334	0.03648842479523716	0.030515264382108373	0.03431716759602261	0.037240580022784325	0.02598467901136765	0.03444824338491919	0.030216461198143422	0.030216461198143422	0.030216461198143422	0.030216461198143422	0.030216461198143422	0.030216461198143422	0.030216461198143422	0.030216461198143422	0.030216461198143422	0.030216461198143422	0.030216461198143422	0.030216461198143422	0.030216461198143422	0.030216461198143422	0.030216461198143422	0.030216461198143422	0.030216461198143422	0.030216461198143422	0.030216461198143422	0.030216461198143422	0.030216461198143422	0.030216461198143422	0.030216461198143422	0.030216461198143422	0.030216461198143422	0.030216461198143422	0.030216461198143422	0.030216461198143422	0.030216461198143422
0.04746907786989889	0.04572909393273189	0.04515411020647621	0.04895135644436422	0.052334730804649135	0.04554522020398476	0.042894358406878004	0.03667724132692799	0.038029608816061426	0.05132970985593884	0.04467965933600013	0.04467965933600013	0.04467965933600013	0.04467965933600013	0.04467965933600013	0.04467965933600013	0.04467965933600013	0.04467965933600013	0.04467965933600013	0.04467965933600013	0.04467965933600013	0.04467965933600013	0.04467965933600013	0.04467965933600013	0.04467965933600013	0.04467965933600013	0.04467965933600013	0.04467965933600013	0.04467965933600013	0.04467965933600013	0.04467965933600013	0.04467965933600013	0.04467965933600013	0.04467965933600013	0.04467965933600013	0.04467965933600013	0.04467965933600013	0.04467965933600013	0.04467965933600013	0.04467965933600013	0.04467965933600013	0.04467965933600013	0.04467965933600013	0.04467965933600013	0.04467965933600013	0.04467965933600013	0.04467965933600013	0.04467965933600013	0.04467965933600013	0.04467965933600013
0.04353228529513971	0.04014771814934094	0.050680704230582505	0.03593374341100991	0.026323991584773873	0.03930657077145221	0.04674778313550768	0.03944399645567157	0.04027001575233415	0.03252066571431988	0.03167621535255495	0.027728191061003882	0.03117360882416309	0.037444129185010055	0.03801681372185577	0.03149759012719443	0.03729859360673216	0.04380883619846239	0.04055371490259728	0.04055371490259728	0.04055371490259728	0.04055371490259728	0.04055371490259728	0.04055371490259728	0.04055371490259728	0.04055371490259728	0.04055371490259728	0.04055371490259728	0.04055371490259728	0.04055371490259728	0.04055371490259728	0.04055371490259728	0.04055371490259728	0.04055371490259728	0.04055371490259728	0.04055371490259728	0.04055371490259728	0.04055371490259728	0.04055371490259728	0.04055371490259728	0.04055371490259728	0.04055371490259728	0.04055371490259728	0.04055371490259728	0.04055371490259728	0.04055371490259728	0.04055371490259728	0.04055371490259728	0.04055371490259728	0.04055371490259728
0.06158748526982908	0.049840446321575214	0.04570904865518577	0.059094258484372726	0.07259843352798383	0.058067802246415806	0.05711271837701973	0.06870161164357658	0.06921077593824762	0.07455949470211251	0.05752065615911329	0.05220271970702263	0.07426885307986843	0.06445285635983942	0.06380958986447093	0.07165991796091081	0.070824039207006	0.06352568378970005	0.062193435963409066	0.07333600491873724	0.06111511204245646	0.06429881486578032	0.05802655290808218	0.0791901094382678	0.05949853437188002	0.07363972946430397	0.07567248963883944	0.058083705034520136	0.07140641348844924	0.059093865869154764	0.04268122288494991	0.05088754437705234	0.05088754437705234	0.05088754437705234	0.05088754437705234	0.05088754437705234	0.05088754437705234	0.05088754437705234	0.05088754437705234	0.05088754437705234	0.05088754437705234	0.05088754437705234	0.05088754437705234	0.05088754437705234	0.05088754437705234	0.05088754437705234	0.05088754437705234	0.05088754437705234	0.05088754437705234	0.05088754437705234
0.03635092668342018	0.03516591264692154	0.0330697787968843	0.033924653452585746	0.034172864039109414	0.02793211625675191	0.036578380686714956	0.036726799270273905	0.04300809401667304	0.03450058852254147	0.04140255062090838	0.0363404425472335	0.035748407247330874	0.024096189235367476	0.041935810346317715	0.0387645929966036	0.039546719806019516	0.03444520813737502	0.02885947583592192	0.04665473804900071	0.0383187514013443	0.03695034351475975	0.04052940241359934	0.029012358025452628	0.034770880219525985	0.034770880219525985	0.034770880219525985	0.034770880219525985	0.034770880219525985	0.034770880219525985	0.034770880219525985	0.034770880219525985	0.034770880219525985	0.034770880219525985	0.034770880219525985	0.034770880219525985	0.034770880219525985	0.034770880219525985	0.034770880219525985	0.034770880219525985	0.034770880219525985	0.034770880219525985	0.034770880219525985	0.034770880219525985	0.034770880219525985	0.034770880219525985	0.034770880219525985	0.034770880219525985	0.034770880219525985	0.034770880219525985
0.030135195557034963	0.027655514733004836	0.034981126627384125	0.02819953767690727	0.03664327673923523	0.03422980009106458	0.03047793438650457	0.028169475133023546	0.029675122084856165	0.04568486528141296	0.03297023898231937	0.039327552131866166	0.039327552131866166	0.039327552131866166	0.039327552131866166	0.039327552131866166	0.039327552131866166	0.039327552131866166	0.039327552131866166	0.039327552131866166	0.039327552131866166	0.039327552131866166	0.039327552131866166	0.039327552131866166	0.039327552131866166	0.039327552131866166	0.039327552131866166	0.039327552131866166	0.039327552131866166	0.039327552131866166	0.039327552131866166	0.039327552131866166	0.039327552131866166	0.039327552131866166	0.039327552131866166	0.039327552131866166	0.039327552131866166	0.039327552131866166	0.039327552131866166	0.039327552131866166	0.039327552131866166	0.039327552131866166	0.039327552131866166	0.039327552131866166	0.039327552131866166	0.039327552131866166	0.039327552131866166	0.039327552131866166	0.039327552131866166	0.039327552131866166
0.03654938441289646	0.05480027316050962	0.04902860465292407	0.04942471976498817	0.053466889295687284	0.04878578560639808	0.05550349930708455	0.04515662546159285	0.07044912514206447	0.04839580071246104	0.061882681406412024	0.0501136461897876	0.050819079243314615	0.04637314728380096	0.058444222655971614	0.058823621140125945	0.06390536735038707	0.05257018762093977	0.05823777748566341	0.05823777748566341	0.05823777748566341	0.05823777748566341	0.05823777748566341	0.05823777748566341	0.05823777748566341	0.05823777748566341	0.05823777748566341	0.05823777748566341	0.05823777748566341	0.05823777748566341	0.05823777748566341	0.05823777748566341	0.05823777748566341	0.05823777748566341	0.05823777748566341	0.05823777748566341	0.05823777748566341	0.05823777748566341	0.05823777748566341	0.05823777748566341	0.05823777748566341	0.05823777748566341	0.05823777748566341	0.05823777748566341	0.05823777748566341	0.05823777748566341	0.05823777748566341	0.05823777748566341	0.05823777748566341	0.05823777748566341
0.06494584547362588	0.0688031998444885	0.049489441340806434	0.07103265174917338	0.06571684615469357	0.057279670059093186	0.06983873693855834	0.05795709698567857	0.06125592805962125	0.06488622255447948	0.054772169902937484	0.040642060280542	0.05628312589359845	0.06142003629163459	0.06859030014538968	0.06500516821851214	0.06500516821851214	0.06500516821851214	0.06500516821851214	0.06500516821851214	0.06500516821851214	0.06500516821851214	0.06500516821851214	0.06500516821851214	0.06500516821851214	0.06500516821851214	0.06500516821851214	0.06500516821851214	0.06500516821851214	0.06500516821851214	0.06500516821851214	0.06500516821851214	0.06500516821851214	0.06500516821851214	0.06500516821851214	0.06500516821851214	0.06500516821851214	0.06500516821851214	0.06500516821851214	0.06500516821851214	0.06500516821851214	0.06500516821851214	0.06500516821851214	0.06500516821851214	0.06500516821851214	0.06500516821851214	0.06500516821851214	0.06500516821851214	0.06500516821851214	0.06500516821851214
0.03775131821951251	0.03759324119782502	0.0390124534684051	0.03869989499581717	0.04934380354346498	0.04678896274881153	0.04843592771865737	0.055899935069487164	0.039916579255933345	0.032790145380882624	0.038261757230880114	0.027694464404656716	0.03801321186163577	0.04087131901243448	0.046162156046834005	0.0397508399879742	0.04269653240490803	0.05549978350618321	0.04809042254517312	0.036238986504890124	0.043927776122274685	0.05793740067486559	0.04379840544077348	0.04890567683229016	0.039260628537125586	0.05294549919045434	0.05209760499139606	0.053809689540548884	0.05295364726597248	0.05295364726597248	0.05295364726597248	0.05295364726597248	0.05295364726597248	0.05295364726597248	0.05295364726597248	0.05295364726597248	0.05295364726597248	0.05295364726597248	0.05295364726597248	0.05295364726597248	0.05295364726597248	0.05295364726597248	0.05295364726597248	0.05295364726597248	0.05295364726597248	0.05295364726597248	0.05295364726597248	0.05295364726597248	0.05295364726597248	0.05295364726597248
0.04257295642595122	0.050886152636353946	0.05182904036008448	0.053808180291713574	0.04541901746014412	0.05142916805220257	0.05283418965717563	0.039120724967717464	0.05925898088102884	0.05000251219896733	0.042511074868123534	0.04610880528278662	0.05496862507365851	0.05817377266939723	0.0588662082876026	0.047309264594062685	0.04364191676879294	0.03793006614810497	0.05160044491504812	0.04729280161915128	0.04709050387677813	0.046520373689227866	0.045429163408446875	0.04597476854883738	0.04597476854883738	0.04597476854883738	0.04597476854883738	0.04597476854883738	0.04597476854883738	0.04597476854883738	0.04597476854883738	0.04597476854883738	0.04597476854883738	0.04597476854883738	0.04597476854883738	0.04597476854883738	0.04597476854883738	0.04597476854883738	0.04597476854883738	0.04597476854883738	0.04597476854883738	0.04597476854883738	0.04597476854883738	0.04597476854883738	0.04597476854883738	0.04597476854883738	0.04597476854883738	0.04597476854883738	0.04597476854883738	0.04597476854883738
0.041774298371330454	0.04843114228245265	0.049112542156263664	0.04871845674896536	0.041452660027560435	0.045325928142909845	0.052548146052949544	0.052225404077447135	0.040597130265484345	0.04174222863869016	0.043258010990318334	0.03243227789678922	0.04957469264682506	0.031636567519586996	0.041330204653710484	0.059181661936610154	0.036671126990924736	0.03819170266641571	0.05257670669671104	0.052453994126217644	0.03996155214701783	0.04620777313661774	0.04620777313661774	0.04620777313661774	0.04620777313661774	0.04620777313661774	0.04620777313661774	0.04620777313661774	0.04620777313661774	0.04620777313661774	0.04620777313661774	0.04620777313661774	0.04620777313661774	0.04620777313661774	0.04620777313661774	0.04620777313661774	0.04620777313661774	0.04620777313661774	0.04620777313661774	0.04620777313661774	0.04620777313661774	0.04620777313661774	0.04620777313661774	0.04620777313661774	0.04620777313661774	0.04620777313661774	0.04620777313661774	0.04620777313661774	0.04620777313661774	0.04620777313661774
0.04579902589512995	0.0579498443846361	0.037799340393918204	0.04160823968809407	0.04323152873112762	0.04497087979868377	0.047739533234608014	0.05592944541626852	0.044102238340509047	0.045120122317878965	0.044745703271633165	0.041315900685445446	0.04969971041223154	0.057194422277273414	0.05134622092787871	0.048437381921707656	0.045370151079094756	0.044108512549368276	0.04473933181423151	0.04473933181423151	0.04473933181423151	0.04473933181423151	0.04473933181423151	0.04473933181423151	0.04473933181423151	0.04473933181423151	0.04473933181423151	0.04473933181423151	0.04473933181423151	0.04473933181423151	0.04473933181423151	0.04473933181423151	0.04473933181423151	0.04473933181423151	0.04473933181423151	0.04473933181423151	0.04473933181423151	0.04473933181423151	0.04473933181423151	0.04473933181423151	0.04473933181423151	0.04473933181423151	0.04473933181423151	0.04473933181423151	0.04473933181423151	0.04473933181423151	0.04473933181423151	0.04473933181423151	0.04473933181423151	0.04473933181423151
0.04301603898918539	0.036674589895349254	0.041743858304011595	0.04769735383172812	0.033541042465461544	0.04121404385188695	0.03178983502530369	0.02829553348664639	0.03132542771961899	0.027239683626985842	0.03858605853431148	0.028273450084823085	0.0324375531825302	0.03349234702969913	0.03654642037785705	0.031673819580498565	0.03714810181453779	0.034300639426313645	0.03424763175079154	0.030166550283211184	0.032207091017001366	0.032207091017001366	0.032207091017001366	0.032207091017001366	0.032207091017001366	0.032207091017001366	0.032207091017001366	0.032207091017001366	0.032207091017001366	0.032207091017001366	0.032207091017001366	0.032207091017001366	0.032207091017001366	0.032207091017001366	0.032207091017001366	0.032207091017001366	0.032207091017001366	0.032207091017001366	0.032207091017001366	0.032207091017001366	0.032207091017001366	0.032207091017001366	0.032207091017001366	0.032207091017001366	0.032207091017001366	0.032207091017001366	0.032207091017001366	0.032207091017001366	0.032207091017001366	0.032207091017001366
0.036493347059417265	0.029960703250400525	0.03090181586307198	0.024816567488393	0.029942986575292374	0.030890068730287684	0.03408384382731745	0.04854859786118566	0.0359070392223129	0.03488240665326511	0.045900571475913636	0.044747544581397805	0.04469863901769707	0.040658060243791656	0.051194086413973675	0.04542441060952768	0.0510424468359272	0.036812628778061046	0.046273549583638225	0.060744088525475214	0.04176383695008089	0.04562981119370918	0.04185722423878266	0.07161697492149696	0.051390847629537446	0.0664587406760473	0.05031433094252159	0.05248273993897695	0.042315667072848326	0.051908334115765425	0.05708562706553536	0.05960499193532674	0.06141746644461837	0.04922533963382843	0.05872337128513863	0.06053914459879348	0.04806128815624399	0.05396581857081807	0.05738724940699396	0.036585703860720485	0.04774619525694935	0.04216594955883492	0.04216594955883492	0.04216594955883492	0.04216594955883492	0.04216594955883492	0.04216594955883492	0.04216594955883492	0.04216594955883492	0.04216594955883492
0.03581775028008895	0.043451941629899175	0.02922248868194376	0.03632547789629114	0.030584521053664885	0.030444921341195256	0.043796105157572214	0.037608261790619144	0.046276193552723124	0.045810644202421626	0.029752356800350845	0.04626561512223469	0.04833770024687484	0.05790006592917117	0.06965274708700979	0.05452842923179902	0.07162354657360077	0.07696824347753523	0.07963789821671097	0.07407805882814696	0.09618897796218077	0.10224494628692345	0.0923190881019973	0.09209715278379406	0.07885796979781737	0.07971692925900918	0.10724756083160945	0.06531372320272738	0.09768389878291282	0.08265575301529221	0.11272935168626606	0.06970017932361276	0.09513057771326044	0.08493225517171689	0.11645229224317111	0.11070892553481336	0.08293190392885949	0.11323062225345779	0.08707505784904718	0.09229408937964126	0.0767715513705712	0.09555759392239066	0.06873588038931389	0.09120460531074215	0.06593852087850355	0.073145586389443	0.06954205363397327	0.06954205363397327	0.06954205363397327	0.06954205363397327
0.027902643258505673	0.029780414579138315	0.031145876198463658	0.02638768941654086	0.03031405997846946	0.02590957789451458	0.029248512483642516	0.028486514833663067	0.02684021652332841	0.03514849079192471	0.025568181427166752	0.02992588790308143	0.02834498699513213	0.017548031375810104	0.03149779368864607	0.027218080107135997	0.02409112912139956	0.029183555166169797	0.025633996107787473	0.023233746494229938	0.02939811227026209	0.024939747065332786	0.02614370178038588	0.025098236002254415	0.034447071171685606	0.03200892632570283	0.03452208533463181	0.02512532644619561	0.030937130769585992	0.026525306037544973	0.022695580593742767	0.030698392506322243	0.02858748192779786	0.025910914787828396	0.029016130141883343	0.03294648995398926	0.036276368294521966	0.030193081672361555	0.035425912810740603	0.028156666277536043	0.018261036589901396	0.023208851433718716	0.023208851433718716	0.023208851433718716	0.023208851433718716	0.023208851433718716	0.023208851433718716	0.023208851433718716	0.023208851433718716	0.023208851433718716
0.0319397846015464	0.025351442401936243	0.02532871675579647	0.02731137962371713	0.02952505650323803	0.031238538305388665	0.038075175789566866	0.022981880925253512	0.0338656262895564	0.03520064300251426	0.03942304875921268	0.031088424355197708	0.03667188406411087	0.029815525839321195	0.028525423374479372	0.031376457114052625	0.037643871103311626	0.04752054339677078	0.02816099245237829	0.04018571421338372	0.046047264574528034	0.04263684025949026	0.033964939635250414	0.03539881282957236	0.03808901099826222	0.03856134826058044	0.035202570107710156	0.044068145511457685	0.04538057867203422	0.04842694028232259	0.043159524472408055	0.03550647336401727	0.03108401935130602	0.03838406716369609	0.03030395648861271	0.05793658423721176	0.04203382303738316	0.0410841615977275	0.039907545581806966	0.040828658488593135	0.0297897390612532	0.029822519018356076	0.03271773820282271	0.03506184140791249	0.04324358237029481	0.031972079370895294	0.03760783087059505	0.03760783087059505	0.03760783087059505	0.03760783087059505
0.05166603148087748	0.042024744922884036	0.0493197732781302	0.03866942468482509	0.049674486992189744	0.056018338534930684	0.05166672566290352	0.0541862136870074	0.042814877694002794	0.04367525377477537	0.045322259132393725	0.0441333255088063	0.0460979580663244	0.044548592798699	0.04506730867087054	0.031653768874415025	0.049234101298394575	0.05209177407525446	0.04587575658054836	0.04541839299784445	0.03517941844169665	0.05200487120576932	0.04752629987114332	0.046159967064449275	0.042571084625542106	0.058168329322844	0.056631496740505514	0.050173565231467494	0.03002230900695316	0.049495234938190524	0.04258314342151235	0.053856978554817726	0.0651836760628684	0.05788884785871887	0.04261603090499942	0.04649101334191037	0.0586303738324753	0.04777380355368461	0.05194797711609228	0.055406700160897465	0.040703087646043565	0.0640701059996685	0.04535274925500019	0.05471142762733435	0.05471142762733435	0.05471142762733435	0.05471142762733435	0.05471142762733435	0.05471142762733435	0.05471142762733435
0.05049094278792439	0.04053426566307617	0.04289736125030063	0.029840539480115138	0.02797075863598087	0.04247114877550129	0.04170683949260945	0.043387858640260984	0.04744303990856869	0.03559525514175088	0.03381451418696579	0.03723266619541991	0.03552359019119285	0.03552359019119285	0.03552359019119285	0.03552359019119285	0.03552359019119285	0.03552359019119285	0.03552359019119285	0.03552359019119285	0.03552359019119285	0.03552359019119285	0.03552359019119285	0.03552359019119285	0.03552359019119285	0.03552359019119285	0.03552359019119285	0.03552359019119285	0.03552359019119285	0.03552359019119285	0.03552359019119285	0.03552359019119285	0.03552359019119285	0.03552359019119285	0.03552359019119285	0.03552359019119285	0.03552359019119285	0.03552359019119285	0.03552359019119285	0.03552359019119285	0.03552359019119285	0.03552359019119285	0.03552359019119285	0.03552359019119285	0.03552359019119285	0.03552359019119285	0.03552359019119285	0.03552359019119285	0.03552359019119285	0.03552359019119285
0.03547867929524863	0.05185677542588283	0.05506068904287912	0.04363933979131733	0.042761556426599207	0.0375350414483426	0.03374762785684123	0.05418490178413438	0.05281210897325019	0.04151476555225695	0.0468709652083752	0.05053423998873472	0.050933059804076475	0.048633252832508585	0.051772130185210014	0.05379363061809429	0.04704950740919543	0.04449943568657817	0.051902943287418055	0.0366944228744964	0.043868909445622176	0.04063769922001771	0.04433186237248665	0.04794306013353408	0.04991941891019821	0.04313718422664429	0.04501378158267039	0.04776281288088109	0.03898937297892876	0.048547717181380755	0.05262359156832016	0.044535891044816305	0.048522776814665436	0.03677640861200992	0.040377030521631684	0.04513676575995361	0.04836822408539271	0.04673737608809623	0.04431030997891135	0.04863666954435219	0.038711063709614295	0.04367386662698324	0.04367386662698324	0.04367386662698324	0.04367386662698324	0.04367386662698324	0.04367386662698324	0.04367386662698324	0.04367386662698324	0.04367386662698324
0.029026954452885823	0.022152433770013247	0.022779368241972273	0.027335333959321452	0.026666691055717857	0.021507482695037296	0.02983715234651705	0.02558748412776978	0.018920770916710877	0.026128230607343518	0.022913997328967064	0.019566764413044332	0.02627147586802018	0.025171245394921025	0.03370196132068639	0.018508555711235754	0.02374706820062692	0.021575490616741674	0.025905761862307638	0.025674656702953182	0.0302672017451323	0.024810459763500603	0.025098089194094453	0.027688715675415105	0.020819612431101857	0.01902919559027472	0.024498554748484076	0.020046532631961985	0.02377243774061578	0.03160545125738705	0.027011168483868638	0.020117152030952264	0.03048039984572973	0.023874369785203433	0.02802895743738173	0.032854492614174384	0.030546566534917864	0.022107612282079442	0.022448205954653216	0.02522400919599667	0.030873879482022984	0.0234775128901721	0.022288472868220006	0.017542340353502873	0.026494875373655285	0.02201860786357908	0.02201860786357908	0.02201860786357908	0.02201860786357908	0.02201860786357908
0.11575331429939263	0.070249624313258	0.052461576006500456	0.09563389494697731	0.046575047397374114	0.08033351856066744	0.03607687658377021	0.06779429694621622	0.08420621765239458	0.06396839451058337	0.07534094479866742	0.07464732081720916	0.09228447680553664	0.11378761633666792	0.08920975894741348	0.06462025574175806	0.11353546917018019	0.07081575517506314	0.06868832660756212	0.07857928042091746	0.08092205085918384	0.08913758949481604	0.06258185183111532	0.057955000805315175	0.13193980140065256	0.07467625110161884	0.08290816354651838	0.09899916887802027	0.09945670805401764	0.08898150353423007	0.07015306121013873	0.08867624863114149	0.0698625709478513	0.100705195971823	0.12924051067593986	0.09516304155860504	0.06986257111236426	0.06384920736243575	0.11360875228464251	0.08981560449032655	0.08460777524686032	0.08322543882492511	0.1104010378668404	0.10883139325955088	0.10123409231397104	0.10503274278676096	0.10503274278676096	0.10503274278676096	0.10503274278676096	0.10503274278676096
0.034060705990265165	0.05173650763157307	0.041658249540546	0.040119967550458616	0.04353542527309339	0.04387476101399444	0.04421956705794755	0.04184394598393401	0.034053909738780266	0.045981808206939555	0.04745753207734324	0.038350783649692126	0.03592088404510669	0.0415740940212501	0.04054201210059135	0.040997824908100076	0.03817231739035641	0.04471504713624917	0.04771577786194578	0.04225645538559594	0.04094858647817988	0.05483924659811819	0.04620023633813029	0.050491705190510695	0.05333735543256151	0.04962213336535985	0.05096349377084352	0.042922630151402616	0.03891933510772619	0.03596249121415837	0.04045118890580148	0.03926179143749708	0.03583034308278916	0.04771475665321063	0.038883200728446914	0.0480611711770935	0.04802836395238253	0.046381403161985385	0.049586993643572524	0.03450439924784999	0.03571314624537356	0.05069740767501684	0.05018978773981197	0.0504435977074144	0.0504435977074144	0.0504435977074144	0.0504435977074144	0.0504435977074144	0.0504435977074144	0.0504435977074144
0.03669181793630853	0.04143095133243754	0.031431595556702906	0.04622960935714706	0.0420814998037	0.0436031027682555	0.031350030238401834	0.033466668313050604	0.03341325927070419	0.03291250679848024	0.04432604640154274	0.04294405861947469	0.039422103397523105	0.03128764856517113	0.0425761981617173	0.03858930519355653	0.039527615418491945	0.04171348254560944	0.043626926602643425	0.048132422832775724	0.03478300924356245	0.03784334263534734	0.038066930357990386	0.03467500948359155	0.03276396190652819	0.03786564690629247	0.02682859287866348	0.034483872728693764	0.03969248220850721	0.035365474404377546	0.03857993022299885	0.042138940073488666	0.04435632319536975	0.03158668553309689	0.03900186044671886	0.03371223819314671	0.03942276668541321	0.028782798089944873	0.03399529477886115	0.031023391565959794	0.03250934317241047	0.03250934317241047	0.03250934317241047	0.03250934317241047	0.03250934317241047	0.03250934317241047	0.03250934317241047	0.03250934317241047	0.03250934317241047	0.03250934317241047
0.03380876534012135	0.03390853124734467	0.039341543634014015	0.051048809677437156	0.043780280402243556	0.045117366873414944	0.04008395301401866	0.03802031571274551	0.032813526823591024	0.04047331773101573	0.03893920252924683	0.04053167415799231	0.0415982058108224	0.037066811625405365	0.03517056931279569	0.0291738851114182	0.046555397530127926	0.040872924276361536	0.039399123613020684	0.04154367191422265	0.05397235336549298	0.046357560530626896	0.03521194159151698	0.04986999090561434	0.040857932357132025	0.04670411177264818	0.0463265531299351	0.04703422860693517	0.0434324770349093	0.058992795488375625	0.04268651748712331	0.0406965355652663	0.05045053952145102	0.04829573205829309	0.04130282864858918	0.049294678747203335	0.045447237369086055	0.038193400478652245	0.057657256389942416	0.0349283066562047	0.029472699560789094	0.0322005031084969	0.0322005031084969	0.0322005031084969	0.0322005031084969	0.0322005031084969	0.0322005031084969	0.0322005031084969	0.0322005031084969	0.0322005031084969
0.030513141796132244	0.019311303304281168	0.025229220616948482	0.02300662317750614	0.021981970843962334	0.02526407669351419	0.030466697712322993	0.022268721360249297	0.022608510154933696	0.022763379223559376	0.02451989122290137	0.03620768678647063	0.029811142650447865	0.03394454066689391	0.02328958690581409	0.026295326700227578	0.03785285530063962	0.033877913181514896	0.030693500033773084	0.035742037267775036	0.028597536666884686	0.04029764469540605	0.04099746111057109	0.0374544120314267	0.03374280067685653	0.043882954852828525	0.037413058742530994	0.03634316318223066	0.03733086971027208	0.039165389612525664	0.034091374787389495	0.03782534553253676	0.038485760059060715	0.03966847557782191	0.040733123535108925	0.036134625947587096	0.04091013309376918	0.03991657943037527	0.036171861429173065	0.03708549653139389	0.03261319621586845	0.030114800840697745	0.037075873678901805	0.03167387994511347	0.03975288851856759	0.03675293600587522	0.03801643010009948	0.037607042139019616	0.030411172117830655	0.04276936886326427
0.06392243883249606	0.07946668461101757	0.083586341634495	0.07160904030388257	0.10661260940377479	0.08613765527726275	0.09208819060934431	0.08331953680717175	0.06385229178814947	0.07479754840517402	0.1031999399715384	0.08643646903881619	0.10884699927639076	0.09989287375835	0.07604463361525031	0.09112422286552783	0.09412071487361301	0.08636201113461149	0.07790705617304929	0.11807366260862183	0.10031092458385407	0.09639774055115606	0.11899418702453757	0.11731483084607985	0.08118039684997337	0.09800935540606981	0.13015654169356436	0.11102594309825144	0.10000998167782488	0.10354303719180237	0.10138742764866149	0.08524254928500477	0.09456545219973643	0.10482117305904078	0.1334132935829657	0.1022290599707327	0.0762281919262059	0.14351052436778555	0.1295291284693306	0.08532969135147907	0.11932427516395902	0.09082668646130683	0.10568812686341222	0.0903372142240044	0.13147956372283925	0.11358772820389641	0.07886226464291902	0.09686496257386797	0.13570926233558647	0.11708546488059544
0.04119396825169887	0.05281789443633329	0.04615067054156168	0.04423809157218362	0.04871213976079198	0.04696634754903093	0.04121095668576935	0.050867415761428295	0.0540098950539689	0.039533178963071874	0.055990765502826764	0.05198524249387565	0.057587909922160674	0.04270030359316323	0.05439179907059517	0.04905333994884325	0.056660060344403775	0.05042251912506396	0.04798401983474796	0.04532767823024921	0.062039877088565926	0.0546689288493412	0.040254350332338464	0.04762459938195721	0.053370633603076145	0.04609009728964008	0.04886181728175713	0.044299265888740155	0.04440066147929372	0.04543371521788506	0.041547274080448615	0.04925152488176741	0.04504384349439041	0.04633231914428222	0.04784325344737703	0.04777998703848976	0.051727762939071956	0.05027278302039136	0.049748336886184165	0.047576725859670266	0.05733354724349362	0.04453039564387908	0.05461468717656622	0.052721778849915704	0.04280259033460628	0.04959549782386682	0.04871631284304993	0.04619716514271174	0.049887855547506146	0.05319627425750554
0.028101868590190725	0.03214682867683909	0.024213505402524555	0.020838716074622177	0.026759137614322186	0.02066555399163487	0.025784099544804876	0.02171317449565802	0.027214068367609458	0.021149219947618026	0.028068513029975706	0.020620956692765275	0.020419496058873016	0.025653940667977916	0.02241527857282318	0.026949990478146536	0.024041967756808166	0.021735486590855436	0.030873031268493223	0.02057565986866199	0.03139284005627741	0.030542865751252556	0.03584428331783602	0.025714437784249825	0.0335099884137357	0.025375601040019336	0.029613568604767705	0.026192799251213403	0.022668594985071247	0.027817724203405527	0.028110404992968158	0.024733763370505146	0.029323850409455357	0.02374186026244853	0.026960494084979077	0.03203144238866234	0.02134968235190719	0.02795635100577665	0.02860463140252052	0.021195598064562258	0.02670714366274853	0.024193635488074527	0.02936438586588703	0.026067779956720778	0.026372048695202707	0.02826954254433377	0.026488457742113634	0.02667219600755024	0.023232470797784992	0.027048000042898316
0.03162259490198028	0.029870488595231576	0.036418684149704394	0.03072782573641912	0.035684762508563596	0.03745125583744594	0.02502669091847393	0.03312293354283585	0.036942891634633546	0.02885552331549981	0.039450523928223555	0.036920708432106986	0.037401638774211855	0.03736815774703206	0.03464313695401199	0.03698814759332438	0.043750596248154264	0.036406519121199354	0.034916994165833146	0.03457401231190778	0.03275163774409078	0.03235524091999185	0.0396053429549803	0.03650137219728305	0.03121356920196056	0.03058485350618478	0.04271530814124736	0.035418262993085564	0.03582544598802927	0.02975995577750778	0.04178433005994943	0.03924791534536388	0.029549210442300182	0.03877982747601018	0.03163570277377415	0.04271150844194692	0.03916091371252877	0.03569542104273494	0.045893146056408415	0.03313894375452141	0.03171280635739705	0.035192743926593495	0.04419940150595763	0.03519985214928666	0.045522654682683905	0.03537457917932198	0.0383031835945015	0.04533276710472983	0.03724140789257339	0.03744265427331218
0.03238183072518607	0.029745764150363518	0.02966468308699439	0.03160927276684347	0.025156551644237177	0.0267303835400647	0.023616571754806314	0.03229711561700458	0.028620508575324034	0.02949034603141978	0.027183900448328142	0.024480377033212267	0.021274702678051118	0.02929621830198764	0.03154524731434903	0.020932625615670112	0.025428548908480796	0.021084144750897413	0.02474731753439018	0.025921473277244898	0.027248097905462794	0.02132494003643074	0.021157016307573336	0.02679964445383171	0.03215447869232357	0.02661080279573638	0.023507161176999514	0.029239172497080943	0.022277643879760254	0.02540685010539618	0.023461502347928657	0.023910891802827197	0.029597482576761883	0.02346526555283598	0.02482159318278076	0.02861142227320232	0.025668152953902252	0.022844782470025207	0.026861546943148313	0.030313024956196224	0.029746060399472574	0.027846208430275098	0.025167893948507887	0.02650705118939149	0.02650705118939149	0.02650705118939149	0.02650705118939149	0.02650705118939149	0.02650705118939149	0.02650705118939149
0.03348383875208835	0.04463092729720611	0.04025347112248083	0.05413265228408761	0.04700560054901647	0.03396100700701004	0.03559763863736209	0.04186612652611915	0.03981830293251942	0.05343770189420016	0.05504574613349896	0.05424172401384956	0.05424172401384956	0.05424172401384956	0.05424172401384956	0.05424172401384956	0.05424172401384956	0.05424172401384956	0.05424172401384956	0.05424172401384956	0.05424172401384956	0.05424172401384956	0.05424172401384956	0.05424172401384956	0.05424172401384956	0.05424172401384956	0.05424172401384956	0.05424172401384956	0.05424172401384956	0.05424172401384956	0.05424172401384956	0.05424172401384956	0.05424172401384956	0.05424172401384956	0.05424172401384956	0.05424172401384956	0.05424172401384956	0.05424172401384956	0.05424172401384956	0.05424172401384956	0.05424172401384956	0.05424172401384956	0.05424172401384956	0.05424172401384956	0.05424172401384956	0.05424172401384956	0.05424172401384956	0.05424172401384956	0.05424172401384956	0.05424172401384956
0.04694143529747152	0.04983080495014428	0.047543647794899495	0.026315727510235584	0.030491358020792177	0.04745005159684896	0.03897070480882057	0.03897070480882057	0.03897070480882057	0.03897070480882057	0.03897070480882057	0.03897070480882057	0.03897070480882057	0.03897070480882057	0.03897070480882057	0.03897070480882057	0.03897070480882057	0.03897070480882057	0.03897070480882057	0.03897070480882057	0.03897070480882057	0.03897070480882057	0.03897070480882057	0.03897070480882057	0.03897070480882057	0.03897070480882057	0.03897070480882057	0.03897070480882057	0.03897070480882057	0.03897070480882057	0.03897070480882057	0.03897070480882057	0.03897070480882057	0.03897070480882057	0.03897070480882057	0.03897070480882057	0.03897070480882057	0.03897070480882057	0.03897070480882057	0.03897070480882057	0.03897070480882057	0.03897070480882057	0.03897070480882057	0.03897070480882057	0.03897070480882057	0.03897070480882057	0.03897070480882057	0.03897070480882057	0.03897070480882057	0.03897070480882057
0.07846936564958702	0.1390209224547951	0.12163560640923318	0.152603657161728	0.11101101919566561	0.0775475118026011	0.09845609222085094	0.11371871520206848	0.05862728759291124	0.11553937619448103	0.10670264530714005	0.08405448274915978	0.06613653044853586	0.07521538015763973	0.07111734358703138	0.07740161361327336	0.07360707404916686	0.07753300230774758	0.08232286164504868	0.06509481573749977	0.08738813927660347	0.07210981027802381	0.08884011035364694	0.0789009058543981	0.1036737146356257	0.08551677825996178	0.0857327342792331	0.06659509724711996	0.07666545312342672	0.06895228121771894	0.06175268962171882	0.08068738036730455	0.06830659313341493	0.08541201408157201	0.0685259463188147	0.07971476692328909	0.0741203566210519	0.0741203566210519	0.0741203566210519	0.0741203566210519	0.0741203566210519	0.0741203566210519	0.0741203566210519	0.0741203566210519	0.0741203566210519	0.0741203566210519	0.0741203566210519	0.0741203566210519	0.0741203566210519	0.0741203566210519
0.032586873332604266	0.043386135710033254	0.029300069336561076	0.026654963898831822	0.0297137291838955	0.030950786674150167	0.02746684545486408	0.03623412610473986	0.03442032934687303	0.034011743195783026	0.03303537308856239	0.030782844834223246	0.032385134887204535	0.029605422850341907	0.03336282131081928	0.030510321797306176	0.027606930833822135	0.03220218431142406	0.03288393836546601	0.03193290855615462	0.03247500639268353	0.03412815346760546	0.044712549853291116	0.036154487719918374	0.03231984868937594	0.033658988898023885	0.0346086496505736	0.03413381927429874	0.03413381927429874	0.03413381927429874	0.03413381927429874	0.03413381927429874	0.03413381927429874	0.03413381927429874	0.03413381927429874	0.03413381927429874	0.03413381927429874	0.03413381927429874	0.03413381927429874	0.03413381927429874	0.03413381927429874	0.03413381927429874	0.03413381927429874	0.03413381927429874	0.03413381927429874	0.03413381927429874	0.03413381927429874	0.03413381927429874	0.03413381927429874	0.03413381927429874
0.044612458026959206	0.03973927094987292	0.036788348086089266	0.03741511157975949	0.03535725535295719	0.044239076473999224	0.03795359789610616	0.045678356410144394	0.03752382486550973	0.04230533318796651	0.053712460871966905	0.03860341188079404	0.047469765716528965	0.04745423162256868	0.039678327472591216	0.04115304109170719	0.0406174353470689	0.04184464789184624	0.04138414114133932	0.04362480362625082	0.042504472383795074	0.042504472383795074	0.042504472383795074	0.042504472383795074	0.042504472383795074	0.042504472383795074	0.042504472383795074	0.042504472383795074	0.042504472383795074	0.042504472383795074	0.042504472383795074	0.042504472383795074	0.042504472383795074	0.042504472383795074	0.042504472383795074	0.042504472383795074	0.042504472383795074	0.042504472383795074	0.042504472383795074	0.042504472383795074	0.042504472383795074	0.042504472383795074	0.042504472383795074	0.042504472383795074	0.042504472383795074	0.042504472383795074	0.042504472383795074	0.042504472383795074	0.042504472383795074	0.042504472383795074
0.027378917963898495	0.032532995220862775	0.028223177361731955	0.025567972721541554	0.0383469714191996	0.029827247391869552	0.027715324672106578	0.032081406397876384	0.028471775421673378	0.036725526914984395	0.03833841356593337	0.03430748310063963	0.04586282442298027	0.03148167739620377	0.04081279042659869	0.04016719727645645	0.03840843550486107	0.03609250157202109	0.0395860317288686	0.04411951098247654	0.03563110919433582	0.027741109713228164	0.04209342389695511	0.038197554632639984	0.0374532151622137	0.04665202602396113	0.04052126633740622	0.039034481214082144	0.027614750848112327	0.03957689325839514	0.03983970541745205	0.037434165397617056	0.04452045159548801	0.04241287661884847	0.037200146451734334	0.04987494709089628	0.039103376820494015	0.04448916195569515	0.04448916195569515	0.04448916195569515	0.04448916195569515	0.04448916195569515	0.04448916195569515	0.04448916195569515	0.04448916195569515	0.04448916195569515	0.04448916195569515	0.04448916195569515	0.04448916195569515	0.04448916195569515
0.05398766508864891	0.04453789469658146	0.04998703305251858	0.050530171216866586	0.044068859880988215	0.04818509910703882	0.04652106854003569	0.06042518724523016	0.04036805708001201	0.03774686480927398	0.04292523071562179	0.0425816840882477	0.038669062781375815	0.05360341414147236	0.05420120238958516	0.05677813375615628	0.03485966696534227	0.04762073054400777	0.04064746970043375	0.042493817535647314	0.04927468919954353	0.043616024676258636	0.04754527267193462	0.05051768006805462	0.05339545720690187	0.041524567537176586	0.056756468108899186	0.048362682796310105	0.04302456471326595	0.045714266777920606	0.05611243417923188	0.048805578234730904	0.0524590062069814	0.0524590062069814	0.0524590062069814	0.0524590062069814	0.0524590062069814	0.0524590062069814	0.0524590062069814	0.0524590062069814	0.0524590062069814	0.0524590062069814	0.0524590062069814	0.0524590062069814	0.0524590062069814	0.0524590062069814	0.0524590062069814	0.0524590062069814	0.0524590062069814	0.0524590062069814
0.0674910413803728	0.07024339813123738	0.09367693905669341	0.07311482986045988	0.09407774550183809	0.07939251921080348	0.09301820586344213	0.07016991972084412	0.08228702414297934	0.10663573751500831	0.10091728513615396	0.07815054438023918	0.08304184346598728	0.08380471821130932	0.08753997821379833	0.09210356381351298	0.08016691554282118	0.08887347465926723	0.08350703721132423	0.05572867093015432	0.08321955297332577	0.12130949313344334	0.07389065492681239	0.10240639064802425	0.07299084318734264	0.09640764123019005	0.0801830141723785	0.07870345538786334	0.09251551052686197	0.09463330012420958	0.06708822476609688	0.08589855947184692	0.0855302721070192	0.09507257346464316	0.09030142278583118	0.09030142278583118	0.09030142278583118	0.09030142278583118	0.09030142278583118	0.09030142278583118	0.09030142278583118	0.09030142278583118	0.09030142278583118	0.09030142278583118	0.09030142278583118	0.09030142278583118	0.09030142278583118	0.09030142278583118	0.09030142278583118	0.09030142278583118
0.034382456956670235	0.037783434130917413	0.036536026088137365	0.04557217829416455	0.04685234129980285	0.049067166662964616	0.03866945361252759	0.05348531776061201	0.04781227525608626	0.04427164195605883	0.05432663721934868	0.05092832527451316	0.05182809405029949	0.04263244386180056	0.03313614727701195	0.033887184301152125	0.03659434562305995	0.05329451040272436	0.042780724755616936	0.03966157369578194	0.05019112947223937	0.058914899829624674	0.05455301465093202	0.05455301465093202	0.05455301465093202	0.05455301465093202	0.05455301465093202	0.05455301465093202	0.05455301465093202	0.05455301465093202	0.05455301465093202	0.05455301465093202	0.05455301465093202	0.05455301465093202	0.05455301465093202	0.05455301465093202	0.05455301465093202	0.05455301465093202	0.05455301465093202	0.05455301465093202	0.05455301465093202	0.05455301465093202	0.05455301465093202	0.05455301465093202	0.05455301465093202	0.05455301465093202	0.05455301465093202	0.05455301465093202	0.05455301465093202	0.05455301465093202
0.04099088927678288	0.03934595901506467	0.035066121541314464	0.05680179798051886	0.05517979761534073	0.05700252019216623	0.061159607730824905	0.06973789312624416	0.09568630574366918	0.08865119028541958	0.09394220210738247	0.09205657437832228	0.0983362929555471	0.09035220255217426	0.12122098604929372	0.10754890637662858	0.08688252429246142	0.08630291736172715	0.11216573174728209	0.11683516267594878	0.07876820109617834	0.09592069241948098	0.09065209618308842	0.09708493476860658	0.10517853858682204	0.08677029903817471	0.058265854061753865	0.07758084219844809	0.07509980621106432	0.10579303712140693	0.11675846547380901	0.12058256537907726	0.13669589321994194	0.10053188906644231	0.17125644537862306	0.09659567777888811	0.13912588220104177	0.09286592493135383	0.09852047244652812	0.08942960800874457	0.0774755930898642	0.08345260054930438	0.08345260054930438	0.08345260054930438	0.08345260054930438	0.08345260054930438	0.08345260054930438	0.08345260054930438	0.08345260054930438	0.08345260054930438
0.027387337357587072	0.04278016234723809	0.04960211862705666	0.027731521595518463	0.038667751196741866	0.03836711177242102	0.04684622346427547	0.045581507389479435	0.03816911279837761	0.045297110768626886	0.047573298901819536	0.03537354719626844	0.04020571889991409	0.041526693095783836	0.04946186284926517	0.04355648409728987	0.03994140968485405	0.040901718900744746	0.05158196890802972	0.04460761669755688	0.03851524826877721	0.05131361068872283	0.046090069041771126	0.04231779525093718	0.045196121651912856	0.043756958451425014	0.043756958451425014	0.043756958451425014	0.043756958451425014	0.043756958451425014	0.043756958451425014	0.043756958451425014	0.043756958451425014	0.043756958451425014	0.043756958451425014	0.043756958451425014	0.043756958451425014	0.043756958451425014	0.043756958451425014	0.043756958451425014	0.043756958451425014	0.043756958451425014	0.043756958451425014	0.043756958451425014	0.043756958451425014	0.043756958451425014	0.043756958451425014	0.043756958451425014	0.043756958451425014	0.043756958451425014
0.058425003230078466	0.059811396083541975	0.07568351382730462	0.05039771904364296	0.058918746567671765	0.0663900926992113	0.060125063279225295	0.053646248580141956	0.06321076197769761	0.04672990161157824	0.062017496880671014	0.07358946047257188	0.06513605980734066	0.06607847407646415	0.0685663812796303	0.06359751381882335	0.06379512748969353	0.059141130174195686	0.04709400325768678	0.0662468789209041	0.06025830247476033	0.07599676264379615	0.05292983363906709	0.05910303082031749	0.06405704915874451	0.05726544577864554	0.04899503597232177	0.055130027965143595	0.07550243039336989	0.07435626868866237	0.07492934954101613	0.07492934954101613	0.07492934954101613	0.07492934954101613	0.07492934954101613	0.07492934954101613	0.07492934954101613	0.07492934954101613	0.07492934954101613	0.07492934954101613	0.07492934954101613	0.07492934954101613	0.07492934954101613	0.07492934954101613	0.07492934954101613	0.07492934954101613	0.07492934954101613	0.07492934954101613	0.07492934954101613	0.07492934954101613
0.03411501905108558	0.03893091054361978	0.04222852477019228	0.03560599943178623	0.038460034134248526	0.04862511149210402	0.041164786914551374	0.04101117509240886	0.038661198801947926	0.03581969616535837	0.038579693195256996	0.03662066484015808	0.049967753507779454	0.03716530803757795	0.04115710824631971	0.0430436329330732	0.043493914974312736	0.033896813084523185	0.03869536402941796	0.03869536402941796	0.03869536402941796	0.03869536402941796	0.03869536402941796	0.03869536402941796	0.03869536402941796	0.03869536402941796	0.03869536402941796	0.03869536402941796	0.03869536402941796	0.03869536402941796	0.03869536402941796	0.03869536402941796	0.03869536402941796	0.03869536402941796	0.03869536402941796	0.03869536402941796	0.03869536402941796	0.03869536402941796	0.03869536402941796	0.03869536402941796	0.03869536402941796	0.03869536402941796	0.03869536402941796	0.03869536402941796	0.03869536402941796	0.03869536402941796	0.03869536402941796	0.03869536402941796	0.03869536402941796	0.03869536402941796
0.04538384638800243	0.048490536409259044	0.03540416003664328	0.05013880988449552	0.04501874619304876	0.03782535392277941	0.05746647163283542	0.04936108765789198	0.04706289371378476	0.03405258073496772	0.041336925264311646	0.04339775788059289	0.04346565876733743	0.0563650245555688	0.052155511333243525	0.04854217888472478	0.05086074416562449	0.040197571694394495	0.05689854222915301	0.037410215740864956	0.045972389412744216	0.04107986486560491	0.04328203741689086	0.04601230123433002	0.04946912663264254	0.047309011790011936	0.04796532229685179	0.04165146579869325	0.039291447539495095	0.04047145666909417	0.04047145666909417	0.04047145666909417	0.04047145666909417	0.04047145666909417	0.04047145666909417	0.04047145666909417	0.04047145666909417	0.04047145666909417	0.04047145666909417	0.04047145666909417	0.04047145666909417	0.04047145666909417	0.04047145666909417	0.04047145666909417	0.04047145666909417	0.04047145666909417	0.04047145666909417	0.04047145666909417	0.04047145666909417	0.04047145666909417
0.04473345737733984	0.054749793463090175	0.04754594540874262	0.05837973568643825	0.04633442684519353	0.04128424717696318	0.043066145293169024	0.05427691450419586	0.045584320957842935	0.05091065735149998	0.05163952175270545	0.047840326501078834	0.05109478925398575	0.05211677870609646	0.05051600134505523	0.05463381644673874	0.04019973265503058	0.06041519206819491	0.04904428808226046	0.04068768702234976	0.052618734525973244	0.06558914329835706	0.05910393891216515	0.05910393891216515	0.05910393891216515	0.05910393891216515	0.05910393891216515	0.05910393891216515	0.05910393891216515	0.05910393891216515	0.05910393891216515	0.05910393891216515	0.05910393891216515	0.05910393891216515	0.05910393891216515	0.05910393891216515	0.05910393891216515	0.05910393891216515	0.05910393891216515	0.05910393891216515	0.05910393891216515	0.05910393891216515	0.05910393891216515	0.05910393891216515	0.05910393891216515	0.05910393891216515	0.05910393891216515	0.05910393891216515	0.05910393891216515	0.05910393891216515
0.03659921940320019	0.04845558287761218	0.03930657335846896	0.03878341042932217	0.040623484439657354	0.04032119517002954	0.04110641430398685	0.03630057074525222	0.03242606464650277	0.03625359396370729	0.0356405752318153	0.0466341035891593	0.03975292845505643	0.04684654084259605	0.03589016791321454	0.03830493061913417	0.034679627624205775	0.04251674243013497	0.033988257391597	0.034168684108070044	0.028168356748331593	0.04058063130262679	0.03708323881961765	0.03633557428063781	0.029236031419725854	0.03278567617316796	0.031010853796446906	0.031010853796446906	0.031010853796446906	0.031010853796446906	0.031010853796446906	0.031010853796446906	0.031010853796446906	0.031010853796446906	0.031010853796446906	0.031010853796446906	0.031010853796446906	0.031010853796446906	0.031010853796446906	0.031010853796446906	0.031010853796446906	0.031010853796446906	0.031010853796446906	0.031010853796446906	0.031010853796446906	0.031010853796446906	0.031010853796446906	0.031010853796446906	0.031010853796446906	0.031010853796446906
0.03431754323520922	0.05135285697933513	0.040729969422299	0.06113806231133843	0.04393826839193186	0.06028361359017146	0.04655808155763746	0.05060551890490758	0.04463446459456834	0.06039106315143015	0.07163080822907035	0.0502240751416435	0.03780246852413961	0.05632721335440006	0.05109592023971275	0.04403640374218201	0.05411321304185723	0.043315397835519714	0.04302716498445646	0.04751831437304224	0.041236902731192536	0.043689692293111634	0.039720182875074936	0.040822280452156696	0.04027123166361581	0.04027123166361581	0.04027123166361581	0.04027123166361581	0.04027123166361581	0.04027123166361581	0.04027123166361581	0.04027123166361581	0.04027123166361581	0.04027123166361581	0.04027123166361581	0.04027123166361581	0.04027123166361581	0.04027123166361581	0.04027123166361581	0.04027123166361581	0.04027123166361581	0.04027123166361581	0.04027123166361581	0.04027123166361581	0.04027123166361581	0.04027123166361581	0.04027123166361581	0.04027123166361581	0.04027123166361581	0.04027123166361581
0.03866640059567709	0.04390038046778583	0.03936203116000446	0.03787857673457428	0.0348597924327177	0.04183367206711914	0.042366023113778024	0.03581378440753653	0.045954514312923564	0.03786349207029439	0.03854050761962741	0.02554093421246895	0.04305964409079866	0.03801467329247318	0.04016805057991955	0.05081221140475503	0.051770105445678366	0.04559937670731302	0.029128361771697378	0.037735496943435726	0.0463472774549961	0.03603156039709109	0.03379091533303592	0.04339443191801918	0.03859267362552755	0.03859267362552755	0.03859267362552755	0.03859267362552755	0.03859267362552755	0.03859267362552755	0.03859267362552755	0.03859267362552755	0.03859267362552755	0.03859267362552755	0.03859267362552755	0.03859267362552755	0.03859267362552755	0.03859267362552755	0.03859267362552755	0.03859267362552755	0.03859267362552755	0.03859267362552755	0.03859267362552755	0.03859267362552755	0.03859267362552755	0.03859267362552755	0.03859267362552755	0.03859267362552755	0.03859267362552755	0.03859267362552755
0.02142012153702668	0.0312111117522196	0.04083534069118632	0.03859946340763523	0.03785042696514485	0.03854321164207875	0.04645689641867197	0.049427807190354334	0.04271014652521253	0.03331080740679364	0.03868506825420867	0.04028316235724793	0.04078213721714885	0.03682797807604323	0.045251200235406595	0.043905852630738526	0.0386370606261481	0.039890003248555364	0.03745848288089802	0.03444702058498424	0.03061702299975179	0.028862989893189018	0.031037837577738446	0.029950413735463734	0.029950413735463734	0.029950413735463734	0.029950413735463734	0.029950413735463734	0.029950413735463734	0.029950413735463734	0.029950413735463734	0.029950413735463734	0.029950413735463734	0.029950413735463734	0.029950413735463734	0.029950413735463734	0.029950413735463734	0.029950413735463734	0.029950413735463734	0.029950413735463734	0.029950413735463734	0.029950413735463734	0.029950413735463734	0.029950413735463734	0.029950413735463734	0.029950413735463734	0.029950413735463734	0.029950413735463734	0.029950413735463734	0.029950413735463734
0.03266307559202054	0.040027105506271234	0.04289125419463554	0.045038295879145374	0.04028785306615111	0.03420185582481169	0.04399805665484539	0.04252858243269478	0.0397479367537641	0.034337962147272104	0.03796077434887918	0.04104190473235107	0.04347924124811408	0.03844781322739881	0.024786685355318507	0.028742110183969827	0.030738981275606595	0.04308201864811423	0.03186180773970068	0.03727100749517449	0.03297746036843785	0.03711913763462336	0.0303969555273205	0.0324606512926655	0.031428803409993	0.031428803409993	0.031428803409993	0.031428803409993	0.031428803409993	0.031428803409993	0.031428803409993	0.031428803409993	0.031428803409993	0.031428803409993	0.031428803409993	0.031428803409993	0.031428803409993	0.031428803409993	0.031428803409993	0.031428803409993	0.031428803409993	0.031428803409993	0.031428803409993	0.031428803409993	0.031428803409993	0.031428803409993	0.031428803409993	0.031428803409993	0.031428803409993	0.031428803409993
0.046774261342068475	0.04994604501482023	0.046707020950610405	0.04415065567913278	0.0463846223499818	0.04792772255506695	0.04639859613215184	0.034804043844777116	0.04512029795520496	0.034728496653141365	0.03991995773006545	0.03522375221913011	0.04801128598909149	0.0403672278363519	0.04130736499072125	0.03821872191998881	0.04170307446968556	0.05087436927273658	0.048323807517333374	0.04011843275744112	0.038227340456639364	0.03989656244388192	0.033023088072069426	0.03916303052502655	0.044204670160539875	0.030507780771312124	0.04792548975825896	0.03446394877579168	0.032084819331166435	0.03967277627561197	0.035878797803389206	0.035878797803389206	0.035878797803389206	0.035878797803389206	0.035878797803389206	0.035878797803389206	0.035878797803389206	0.035878797803389206	0.035878797803389206	0.035878797803389206	0.035878797803389206	0.035878797803389206	0.035878797803389206	0.035878797803389206	0.035878797803389206	0.035878797803389206	0.035878797803389206	0.035878797803389206	0.035878797803389206	0.035878797803389206
0.036749211174850305	0.044906608717708435	0.037175440455382236	0.03365828992128027	0.03566208337314699	0.036305355505488496	0.03842086316443656	0.0313243330093612	0.032381204884272465	0.039152579679983424	0.043709491483100125	0.03337387696683751	0.03699184463755928	0.037726388457162564	0.03473021171029572	0.025550288943411156	0.04078195546947876	0.037622484520431286	0.029295629461448657	0.03627650950211939	0.02743029913551142	0.04088525141088634	0.028219103938624382	0.03383690456826428	0.03001333874108865	0.035739703349128675	0.027878081736977475	0.0407010441522057	0.03484823099596678	0.024968237961060416	0.02918956629896089	0.02707890213001065	0.02707890213001065	0.02707890213001065	0.02707890213001065	0.02707890213001065	0.02707890213001065	0.02707890213001065	0.02707890213001065	0.02707890213001065	0.02707890213001065	0.02707890213001065	0.02707890213001065	0.02707890213001065	0.02707890213001065	0.02707890213001065	0.02707890213001065	0.02707890213001065	0.02707890213001065	0.02707890213001065
0.046264536824018	0.050482663253518724	0.04486675538904003	0.04246975073849509	0.0457566186960109	0.06710322489432882	0.06043444258317311	0.06162717105248982	0.054063309401310364	0.0488180142962099	0.055421859477196085	0.04945428872150706	0.058529048005769344	0.049494439432406445	0.04738618756883265	0.05786939214348893	0.0485199493148308	0.044924898103342166	0.0590684003474992	0.04703643348452096	0.062497218136694184	0.0462447402459903	0.04627722658407852	0.051975315047428104	0.06149151227566396	0.06309163088440649	0.050985279802293254	0.06201562197459527	0.055002719404702055	0.05091669640764555	0.0529597079061738	0.0529597079061738	0.0529597079061738	0.0529597079061738	0.0529597079061738	0.0529597079061738	0.0529597079061738	0.0529597079061738	0.0529597079061738	0.0529597079061738	0.0529597079061738	0.0529597079061738	0.0529597079061738	0.0529597079061738	0.0529597079061738	0.0529597079061738	0.0529597079061738	0.0529597079061738	0.0529597079061738	0.0529597079061738
0.040020639636430974	0.05160092232821401	0.04979364326234559	0.04384092825416067	0.04187117993809276	0.04692200455520119	0.02571184392768301	0.041072264887613674	0.03229436905746395	0.04226784724394135	0.0455750624838731	0.0354706679466326	0.043910310675466274	0.03535089436537054	0.05315518045351891	0.034352530234616714	0.03763711432008516	0.04342173457742732	0.038762215697105834	0.038681387223355464	0.03872180146023065	0.03872180146023065	0.03872180146023065	0.03872180146023065	0.03872180146023065	0.03872180146023065	0.03872180146023065	0.03872180146023065	0.03872180146023065	0.03872180146023065	0.03872180146023065	0.03872180146023065	0.03872180146023065	0.03872180146023065	0.03872180146023065	0.03872180146023065	0.03872180146023065	0.03872180146023065	0.03872180146023065	0.03872180146023065	0.03872180146023065	0.03872180146023065	0.03872180146023065	0.03872180146023065	0.03872180146023065	0.03872180146023065	0.03872180146023065	0.03872180146023065	0.03872180146023065	0.03872180146023065
0.0518787144774049	0.05482387922643513	0.044012810439699276	0.037706433405934714	0.049703375555002684	0.037586997302614486	0.04426441467180471	0.051212423138048434	0.04078400855265477	0.053313124826714464	0.04283982349455444	0.04741877124920944	0.040716009270794135	0.047130014822578586	0.05127800713138748	0.0562048934646154	0.044036619221849184	0.04654682724295048	0.05508108259237363	0.04794970774085345	0.047803930418516	0.06309562453900737	0.03176693701251201	0.040730269664621774	0.0405228740113776	0.044802832337082925	0.0463197865476282	0.04556130944235557	0.04556130944235557	0.04556130944235557	0.04556130944235557	0.04556130944235557	0.04556130944235557	0.04556130944235557	0.04556130944235557	0.04556130944235557	0.04556130944235557	0.04556130944235557	0.04556130944235557	0.04556130944235557	0.04556130944235557	0.04556130944235557	0.04556130944235557	0.04556130944235557	0.04556130944235557	0.04556130944235557	0.04556130944235557	0.04556130944235557	0.04556130944235557	0.04556130944235557
0.03445619374848111	0.0338582405634808	0.04302452450951419	0.040960228602351864	0.04740398723372576	0.03845967585166689	0.030726477996848307	0.03824995170435766	0.03960161060772537	0.038629371317358524	0.04043905879065177	0.04028397713165832	0.04145984680808734	0.03924797288128259	0.03399432429469221	0.041877655768883776	0.03437455898503196	0.03630742043089182	0.03106123137348195	0.031201492110012274	0.0395706343203165	0.042410939303044425	0.04470905886761992	0.0364123791346969	0.04667442566692939	0.02525327032695689	0.03786940900054061	0.03028660295619834	0.03926148383122812	0.0347336185524582	0.03488778183275591	0.03953398895135354	0.03721088539205472	0.03721088539205472	0.03721088539205472	0.03721088539205472	0.03721088539205472	0.03721088539205472	0.03721088539205472	0.03721088539205472	0.03721088539205472	0.03721088539205472	0.03721088539205472	0.03721088539205472	0.03721088539205472	0.03721088539205472	0.03721088539205472	0.03721088539205472	0.03721088539205472	0.03721088539205472
0.08463515551758032	0.07522127742716374	0.06327299703024275	0.07466002009658872	0.11355690512411884	0.08769667424290517	0.11263462378927586	0.1094110136971331	0.12245395782929919	0.13221978493612122	0.10328935487450755	0.1447370611071479	0.083714829581885	0.14804577493228044	0.1761272144712834	0.16208649470178194	0.16208649470178194	0.16208649470178194	0.16208649470178194	0.16208649470178194	0.16208649470178194	0.16208649470178194	0.16208649470178194	0.16208649470178194	0.16208649470178194	0.16208649470178194	0.16208649470178194	0.16208649470178194	0.16208649470178194	0.16208649470178194	0.16208649470178194	0.16208649470178194	0.16208649470178194	0.16208649470178194	0.16208649470178194	0.16208649470178194	0.16208649470178194	0.16208649470178194	0.16208649470178194	0.16208649470178194	0.16208649470178194	0.16208649470178194	0.16208649470178194	0.16208649470178194	0.16208649470178194	0.16208649470178194	0.16208649470178194	0.16208649470178194	0.16208649470178194	0.16208649470178194
0.0332910753196373	0.03537816553712936	0.042781271012059766	0.028460021216501784	0.03515866912184045	0.03604365200585241	0.03948417041439431	0.032382729001879725	0.03797014279463137	0.041558024007107966	0.03211662359578078	0.030334505524463325	0.03521407470625788	0.03886131576677735	0.03606217434615111	0.03818232844083213	0.040064664117704686	0.034079034500264956	0.0353652097544349	0.03951462937498054	0.03366017025461469	0.034647909932974674	0.03570267789550244	0.03513379365101786	0.03541823577326015	0.03541823577326015	0.03541823577326015	0.03541823577326015	0.03541823577326015	0.03541823577326015	0.03541823577326015	0.03541823577326015	0.03541823577326015	0.03541823577326015	0.03541823577326015	0.03541823577326015	0.03541823577326015	0.03541823577326015	0.03541823577326015	0.03541823577326015	0.03541823577326015	0.03541823577326015	0.03541823577326015	0.03541823577326015	0.03541823577326015	0.03541823577326015	0.03541823577326015	0.03541823577326015	0.03541823577326015	0.03541823577326015
0.03761288209735539	0.06487946048517539	0.06635383510812477	0.053159788013826176	0.06621656643615141	0.057720341659198655	0.05640310527726044	0.05581558204325414	0.06560973019176432	0.06262015952764752	0.05968347174292073	0.0607879667417546	0.0690019322809328	0.06934322044733923	0.05786998549713663	0.06924945783858637	0.07042951867944221	0.0658092625092138	0.06711628593494627	0.057676979748027754	0.05880194378534842	0.043008975459799884	0.045934232989211767	0.058455751326099016	0.052194992157655384	0.052194992157655384	0.052194992157655384	0.052194992157655384	0.052194992157655384	0.052194992157655384	0.052194992157655384	0.052194992157655384	0.052194992157655384	0.052194992157655384	0.052194992157655384	0.052194992157655384	0.052194992157655384	0.052194992157655384	0.052194992157655384	0.052194992157655384	0.052194992157655384	0.052194992157655384	0.052194992157655384	0.052194992157655384	0.052194992157655384	0.052194992157655384	0.052194992157655384	0.052194992157655384	0.052194992157655384	0.052194992157655384
0.044900168938426105	0.05598133567078126	0.049774383881357416	0.04047753335366473	0.053690624199758806	0.049395276322783586	0.05128110834009944	0.03545435302937696	0.03894399763239927	0.0450003848968638	0.04193703906634041	0.04304956687632817	0.05312171465645571	0.0426523377540183	0.0380807536392114	0.04688353734056626	0.05056967558131508	0.03545746270215852	0.05506329841144366	0.04343109986370419	0.04412435024468123	0.043453101310831396	0.043229597717239734	0.060052449328165385	0.0459525304483243	0.04616725140291328	0.043380809191787155	0.0397275823619966	0.046842988579219064	0.05214156153822212	0.04949227505872059	0.04949227505872059	0.04949227505872059	0.04949227505872059	0.04949227505872059	0.04949227505872059	0.04949227505872059	0.04949227505872059	0.04949227505872059	0.04949227505872059	0.04949227505872059	0.04949227505872059	0.04949227505872059	0.04949227505872059	0.04949227505872059	0.04949227505872059	0.04949227505872059	0.04949227505872059	0.04949227505872059	0.04949227505872059
0.031972583804283514	0.030816245417733357	0.03134730184467234	0.02478761441832774	0.029356211207380172	0.031422532647306926	0.03649435582867242	0.038113783906899144	0.026370665599017733	0.03719627149406498	0.03904863146089725	0.038247484696793746	0.05366354621600078	0.04595551545639726	0.04595551545639726	0.04595551545639726	0.04595551545639726	0.04595551545639726	0.04595551545639726	0.04595551545639726	0.04595551545639726	0.04595551545639726	0.04595551545639726	0.04595551545639726	0.04595551545639726	0.04595551545639726	0.04595551545639726	0.04595551545639726	0.04595551545639726	0.04595551545639726	0.04595551545639726	0.04595551545639726	0.04595551545639726	0.04595551545639726	0.04595551545639726	0.04595551545639726	0.04595551545639726	0.04595551545639726	0.04595551545639726	0.04595551545639726	0.04595551545639726	0.04595551545639726	0.04595551545639726	0.04595551545639726	0.04595551545639726	0.04595551545639726	0.04595551545639726	0.04595551545639726	0.04595551545639726	0.04595551545639726
0.06792136973267457	0.05412358610276831	0.06008798386876709	0.06076205644917574	0.0502650067499174	0.05080655411209364	0.059209226480542984	0.05546061660497698	0.054542622969528345	0.03647464974724696	0.052629293415291045	0.04446841018464889	0.04386189480500672	0.04466293315306535	0.05192690740115038	0.051966090656512025	0.04787893053894774	0.044318170721617325	0.04927169405026153	0.03547259414617526	0.04250631516198302	0.04793159747531018	0.058066073090311275	0.027758512104520263	0.05061784225090712	0.03918817717771369	0.03918817717771369	0.03918817717771369	0.03918817717771369	0.03918817717771369	0.03918817717771369	0.03918817717771369	0.03918817717771369	0.03918817717771369	0.03918817717771369	0.03918817717771369	0.03918817717771369	0.03918817717771369	0.03918817717771369	0.03918817717771369	0.03918817717771369	0.03918817717771369	0.03918817717771369	0.03918817717771369	0.03918817717771369	0.03918817717771369	0.03918817717771369	0.03918817717771369	0.03918817717771369	0.03918817717771369
0.041719117212951566	0.0411824964238644	0.036770461970957485	0.03647804998996912	0.03715685727168618	0.05045500785921717	0.045579325056103105	0.03786822215630083	0.04272009479943647	0.033131384184763274	0.04106524442277974	0.03736335502843066	0.042680322390953186	0.0413340464525412	0.03853723551052411	0.04880869059116246	0.03610818485351711	0.03592964997764521	0.04813437375261666	0.03895221989088746	0.036421654657816216	0.04131710781934119	0.029650242200407982	0.053659665742517064	0.05648180683721461	0.040180852940624574	0.0483313298889196	0.0483313298889196	0.0483313298889196	0.0483313298889196	0.0483313298889196	0.0483313298889196	0.0483313298889196	0.0483313298889196	0.0483313298889196	0.0483313298889196	0.0483313298889196	0.0483313298889196	0.0483313298889196	0.0483313298889196	0.0483313298889196	0.0483313298889196	0.0483313298889196	0.0483313298889196	0.0483313298889196	0.0483313298889196	0.0483313298889196	0.0483313298889196	0.0483313298889196	0.0483313298889196
0.05710710775856893	0.05360711140672358	0.05583426449501026	0.04415162746883668	0.05426280467808878	0.05355748338191767	0.05970490062866878	0.06192188814998592	0.03527996445261409	0.04259747697163501	0.043256710364756173	0.05857401562645875	0.04891913658941244	0.058426574448958137	0.053119913420761236	0.04931887682578326	0.04577626469131634	0.04189938316466826	0.06517947119695588	0.050720664208482855	0.0548598550654432	0.04446748728081966	0.06091017681604217	0.03862441646090301	0.04298437664208033	0.06730897135666822	0.05514667399937428	0.05514667399937428	0.05514667399937428	0.05514667399937428	0.05514667399937428	0.05514667399937428	0.05514667399937428	0.05514667399937428	0.05514667399937428	0.05514667399937428	0.05514667399937428	0.05514667399937428	0.05514667399937428	0.05514667399937428	0.05514667399937428	0.05514667399937428	0.05514667399937428	0.05514667399937428	0.05514667399937428	0.05514667399937428	0.05514667399937428	0.05514667399937428	0.05514667399937428	0.05514667399937428
0.027736066166378318	0.02862660843417581	0.032291274396155006	0.031426257851532816	0.027873047046771404	0.025022724708859977	0.023089425032227814	0.023623435051734802	0.025469284761422406	0.021497010979990884	0.035555876945819194	0.022301794498045938	0.027795418857190897	0.029381168107458167	0.03075996890375577	0.03441978171590538	0.03917122641334861	0.032381515251829016	0.03185059059035234	0.03172006822439357	0.02689491013119481	0.029585588379111204	0.04545466152375344	0.02817042974850419	0.023157315999165047	0.030692050926042824	0.026924683462603936	0.026924683462603936	0.026924683462603936	0.026924683462603936	0.026924683462603936	0.026924683462603936	0.026924683462603936	0.026924683462603936	0.026924683462603936	0.026924683462603936	0.026924683462603936	0.026924683462603936	0.026924683462603936	0.026924683462603936	0.026924683462603936	0.026924683462603936	0.026924683462603936	0.026924683462603936	0.026924683462603936	0.026924683462603936	0.026924683462603936	0.026924683462603936	0.026924683462603936	0.026924683462603936
0.043387450121031755	0.054714666271343304	0.05532298656883489	0.0441378555045536	0.04771243472444113	0.047876136628446524	0.059056058079568166	0.05585919144852512	0.038982500767566604	0.04159403338932548	0.05066539096472556	0.04621801136291769	0.04704975090152095	0.045702192084561465	0.06082539494642791	0.04560806151522965	0.05328620024623755	0.043580470928556145	0.06106027303849413	0.0468519269002654	0.05267331158040889	0.0386330640633301	0.05047837164140274	0.04382316023063743	0.03878407085487381	0.04130361554275562	0.04130361554275562	0.04130361554275562	0.04130361554275562	0.04130361554275562	0.04130361554275562	0.04130361554275562	0.04130361554275562	0.04130361554275562	0.04130361554275562	0.04130361554275562	0.04130361554275562	0.04130361554275562	0.04130361554275562	0.04130361554275562	0.04130361554275562	0.04130361554275562	0.04130361554275562	0.04130361554275562	0.04130361554275562	0.04130361554275562	0.04130361554275562	0.04130361554275562	0.04130361554275562	0.04130361554275562
0.023302135442085217	0.050427013258067636	0.03755565989856672	0.03880504658531192	0.04501336867417697	0.038217172478518725	0.04163294833004174	0.03420785913082141	0.03906733269684459	0.0307704783073973	0.04190967600123132	0.04559000400745225	0.040144726597834066	0.02753447834482816	0.033526512989188566	0.026348403583744847	0.038628157310617986	0.03311099135021441	0.03186897892415317	0.04003295205865017	0.04204492021415108	0.030174094662623302	0.03133726520677113	0.032876827748064844	0.030629485463088163	0.0317531566055765	0.0317531566055765	0.0317531566055765	0.0317531566055765	0.0317531566055765	0.0317531566055765	0.0317531566055765	0.0317531566055765	0.0317531566055765	0.0317531566055765	0.0317531566055765	0.0317531566055765	0.0317531566055765	0.0317531566055765	0.0317531566055765	0.0317531566055765	0.0317531566055765	0.0317531566055765	0.0317531566055765	0.0317531566055765	0.0317531566055765	0.0317531566055765	0.0317531566055765	0.0317531566055765	0.0317531566055765
0.033128362280401245	0.037871093940586145	0.04008668242633366	0.02790113780817381	0.02769178599017978	0.03606778900315219	0.024810862844195047	0.029954617319825946	0.03345818566422858	0.033228148095013885	0.03523889476958922	0.03778579931059665	0.02515450500336616	0.036393202275939715	0.03175144145860994	0.029782777567470622	0.0320923744580388	0.03597796391686987	0.03736023687074369	0.031219200485698494	0.02827871438722288	0.03684599265814728	0.02969299096512981	0.03364097148117846	0.030751878492171217	0.03219642498667483	0.03219642498667483	0.03219642498667483	0.03219642498667483	0.03219642498667483	0.03219642498667483	0.03219642498667483	0.03219642498667483	0.03219642498667483	0.03219642498667483	0.03219642498667483	0.03219642498667483	0.03219642498667483	0.03219642498667483	0.03219642498667483	0.03219642498667483	0.03219642498667483	0.03219642498667483	0.03219642498667483	0.03219642498667483	0.03219642498667483	0.03219642498667483	0.03219642498667483	0.03219642498667483	0.03219642498667483
0.045893271840082114	0.05232531409633509	0.06334546694643386	0.054361634912277586	0.047745708844450695	0.03802331316292068	0.040921976230570305	0.04367050541044741	0.04598518614081911	0.04255336302540777	0.041113742154870174	0.04061786246534184	0.04966625926488688	0.0445935866988973	0.035845457485075845	0.05029680997629712	0.03982588021421828	0.03595985424226606	0.052196451040001916	0.0812097784453699	0.0667031147426859	0.0667031147426859	0.0667031147426859	0.0667031147426859	0.0667031147426859	0.0667031147426859	0.0667031147426859	0.0667031147426859	0.0667031147426859	0.0667031147426859	0.0667031147426859	0.0667031147426859	0.0667031147426859	0.0667031147426859	0.0667031147426859	0.0667031147426859	0.0667031147426859	0.0667031147426859	0.0667031147426859	0.0667031147426859	0.0667031147426859	0.0667031147426859	0.0667031147426859	0.0667031147426859	0.0667031147426859	0.0667031147426859	0.0667031147426859	0.0667031147426859	0.0667031147426859	0.0667031147426859
0.02983207457614315	0.02805225527983204	0.034765164208492974	0.04147779543550132	0.03127965491451073	0.023595433227923648	0.02225857552594673	0.026826785030517865	0.02607508151749835	0.02684696223695351	0.025495619965303185	0.027859424928565888	0.028137769013569083	0.029718083811417637	0.02756076395687235	0.03025594169813187	0.030415831370683117	0.02698328985974307	0.02541841042769801	0.018506208848659035	0.021962309638178523	0.021962309638178523	0.021962309638178523	0.021962309638178523	0.021962309638178523	0.021962309638178523	0.021962309638178523	0.021962309638178523	0.021962309638178523	0.021962309638178523	0.021962309638178523	0.021962309638178523	0.021962309638178523	0.021962309638178523	0.021962309638178523	0.021962309638178523	0.021962309638178523	0.021962309638178523	0.021962309638178523	0.021962309638178523	0.021962309638178523	0.021962309638178523	0.021962309638178523	0.021962309638178523	0.021962309638178523	0.021962309638178523	0.021962309638178523	0.021962309638178523	0.021962309638178523	0.021962309638178523
0.04803601474625744	0.049122201732181806	0.057503521284927486	0.050973996035961346	0.06915871475323801	0.06897936419978547	0.08914832002042662	0.07379013401536831	0.059912613519214085	0.056805491589929605	0.07645368446922374	0.07140160527533208	0.06784596566246469	0.08704026897239209	0.05248169246302727	0.09825191624621564	0.058699100674784344	0.06743790884960282	0.054319867043716046	0.0655862661461254	0.0647056328147053	0.06601189936586228	0.060177011850021916	0.04572971972062533	0.05911363745049326	0.08565090324258105	0.06519137685838304	0.07542114005048205	0.07542114005048205	0.07542114005048205	0.07542114005048205	0.07542114005048205	0.07542114005048205	0.07542114005048205	0.07542114005048205	0.07542114005048205	0.07542114005048205	0.07542114005048205	0.07542114005048205	0.07542114005048205	0.07542114005048205	0.07542114005048205	0.07542114005048205	0.07542114005048205	0.07542114005048205	0.07542114005048205	0.07542114005048205	0.07542114005048205	0.07542114005048205	0.07542114005048205
0.03983450746328006	0.03913277763355067	0.051924547664488466	0.054514505990669065	0.053891692197863855	0.043499369385845546	0.048657899502421366	0.04863698664684985	0.05429182630059489	0.049291905181555004	0.03788249609944603	0.04493761505134629	0.042037938178937834	0.049524664351066915	0.04927915985824905	0.045314152819496356	0.05430067764079878	0.05026821498948474	0.04612274575554055	0.05380569968333076	0.05424678147733784	0.043230562891912516	0.04281408436000376	0.058222187931294106	0.050518136145648936	0.050518136145648936	0.050518136145648936	0.050518136145648936	0.050518136145648936	0.050518136145648936	0.050518136145648936	0.050518136145648936	0.050518136145648936	0.050518136145648936	0.050518136145648936	0.050518136145648936	0.050518136145648936	0.050518136145648936	0.050518136145648936	0.050518136145648936	0.050518136145648936	0.050518136145648936	0.050518136145648936	0.050518136145648936	0.050518136145648936	0.050518136145648936	0.050518136145648936	0.050518136145648936	0.050518136145648936	0.050518136145648936
0.03599703769890541	0.04417931292349937	0.05582405793202123	0.039461384024157296	0.03278051445401391	0.0569548726262307	0.0389517882721761	0.043524363154354165	0.03178566872154787	0.03930227803431059	0.05050111688039542	0.03493063900800057	0.030843439834441197	0.03964488979424831	0.04081595747062983	0.04396527186741989	0.03608500116587084	0.04306222364924732	0.041897649964871816	0.034941885448398206	0.04545349381246817	0.043378588661093974	0.052920246616319846	0.03114640104918781	0.03273084792346509	0.04267393722131358	0.03770239257238934	0.03770239257238934	0.03770239257238934	0.03770239257238934	0.03770239257238934	0.03770239257238934	0.03770239257238934	0.03770239257238934	0.03770239257238934	0.03770239257238934	0.03770239257238934	0.03770239257238934	0.03770239257238934	0.03770239257238934	0.03770239257238934	0.03770239257238934	0.03770239257238934	0.03770239257238934	0.03770239257238934	0.03770239257238934	0.03770239257238934	0.03770239257238934	0.03770239257238934	0.03770239257238934
0.07085765109846434	0.057628358388336166	0.06451148190996035	0.0827750222330051	0.06819727509539997	0.08111357681904159	0.0633838014713385	0.05515074701107556	0.06563830117118154	0.06803385093402237	0.07395850310023602	0.06547273003636998	0.10185773552914734	0.06755320509682627	0.07543617637763313	0.08581255012776354	0.057107143368564976	0.05648530435122558	0.05933820507701596	0.045682796515297185	0.05791823916224983	0.06360922435288462	0.06048445411128161	0.06204683923208312	0.06204683923208312	0.06204683923208312	0.06204683923208312	0.06204683923208312	0.06204683923208312	0.06204683923208312	0.06204683923208312	0.06204683923208312	0.06204683923208312	0.06204683923208312	0.06204683923208312	0.06204683923208312	0.06204683923208312	0.06204683923208312	0.06204683923208312	0.06204683923208312	0.06204683923208312	0.06204683923208312	0.06204683923208312	0.06204683923208312	0.06204683923208312	0.06204683923208312	0.06204683923208312	0.06204683923208312	0.06204683923208312	0.06204683923208312
0.025352202663035863	0.02709857322372746	0.03441631107152521	0.03925363717500973	0.025745919829482107	0.033706956011824135	0.024466675594969307	0.024569698787679263	0.026895929491718592	0.033047791930266995	0.0319443143092864	0.03799308200520314	0.028328636915932418	0.03352853273613576	0.029864321852366288	0.023285741654252762	0.027364869386561866	0.023142796930742816	0.02988431583172126	0.037393704802168096	0.030092278480539345	0.03374299164135373	0.03374299164135373	0.03374299164135373	0.03374299164135373	0.03374299164135373	0.03374299164135373	0.03374299164135373	0.03374299164135373	0.03374299164135373	0.03374299164135373	0.03374299164135373	0.03374299164135373	0.03374299164135373	0.03374299164135373	0.03374299164135373	0.03374299164135373	0.03374299164135373	0.03374299164135373	0.03374299164135373	0.03374299164135373	0.03374299164135373	0.03374299164135373	0.03374299164135373	0.03374299164135373	0.03374299164135373	0.03374299164135373	0.03374299164135373	0.03374299164135373	0.03374299164135373
0.022320032411708	0.03252143476872988	0.029878490666497993	0.035820730030805	0.031181772621752094	0.029919701625702497	0.031073291310215675	0.028791702532318924	0.026703844950271997	0.03544870190864017	0.02867112418199089	0.03344139995765911	0.03503381221776985	0.028288747629462492	0.027111583942784904	0.027081266091025763	0.03546646884897335	0.029476541860975283	0.031392287094150664	0.025715978325944914	0.03343803864610431	0.03390763358832433	0.03386869727722521	0.02757308362921796	0.03446037815686498	0.031157613527217864	0.02623979976064229	0.0351962036823947	0.02657594784511677	0.025359788590434564	0.0401094110140476	0.03795908918696907	0.03778212952726968	0.037870609357119375	0.037870609357119375	0.037870609357119375	0.037870609357119375	0.037870609357119375	0.037870609357119375	0.037870609357119375	0.037870609357119375	0.037870609357119375	0.037870609357119375	0.037870609357119375	0.037870609357119375	0.037870609357119375	0.037870609357119375	0.037870609357119375	0.037870609357119375	0.037870609357119375
0.026548902416064238	0.027822232706783287	0.02198651750064573	0.027319689240390486	0.03515687254897719	0.02615110058181777	0.024696984918847247	0.02886662509613511	0.03268729785885134	0.027881538073498448	0.03427298957451729	0.029538841108071288	0.03029549001742051	0.03227973598282226	0.029864678120099263	0.031598744019423176	0.03932351973923619	0.02618515937320435	0.020583598333051366	0.027508012836284446	0.039784835490469274	0.028927883146772634	0.028568822867605294	0.034494857408701854	0.02743582701064239	0.029937330005591567	0.02269000869293404	0.024680022942360814	0.03320793028450406	0.03633895187977003	0.03277890979915073	0.02941687619176969	0.024273164443504885	0.02684502031763729	0.02684502031763729	0.02684502031763729	0.02684502031763729	0.02684502031763729	0.02684502031763729	0.02684502031763729	0.02684502031763729	0.02684502031763729	0.02684502031763729	0.02684502031763729	0.02684502031763729	0.02684502031763729	0.02684502031763729	0.02684502031763729	0.02684502031763729	0.02684502031763729
0.03403631457451203	0.03833450131976555	0.030825658136692316	0.046250680698094404	0.04263760982275953	0.03828194208966653	0.03443654252640133	0.03521111403347672	0.038435236793600835	0.03634020898836507	0.036873807610634766	0.039491448513907255	0.04090021385700455	0.048324876467708125	0.034476386863740736	0.0413806914529975	0.03473796155254969	0.05020382815502433	0.044894902844154934	0.027172187943964657	0.036778214619103085	0.03197520128153387	0.03197520128153387	0.03197520128153387	0.03197520128153387	0.03197520128153387	0.03197520128153387	0.03197520128153387	0.03197520128153387	0.03197520128153387	0.03197520128153387	0.03197520128153387	0.03197520128153387	0.03197520128153387	0.03197520128153387	0.03197520128153387	0.03197520128153387	0.03197520128153387	0.03197520128153387	0.03197520128153387	0.03197520128153387	0.03197520128153387	0.03197520128153387	0.03197520128153387	0.03197520128153387	0.03197520128153387	0.03197520128153387	0.03197520128153387	0.03197520128153387	0.03197520128153387
0.023252988828031094	0.027221870110259172	0.032489268840388795	0.02571700442831832	0.024189991469255778	0.025773791311613316	0.02975089428541048	0.025511832436311794	0.022003596397907225	0.0303978269583711	0.0335527808612756	0.02985767522454897	0.025745361333068716	0.02852122564031551	0.027320245343270818	0.022770177544893355	0.025667713839037015	0.02514756021360939	0.025297123239950845	0.08195541635946021	0.029283016182683932	0.10513171686948584	0.02285694541037101	0.024158843560128162	0.02350789448524959	0.02350789448524959	0.02350789448524959	0.02350789448524959	0.02350789448524959	0.02350789448524959	0.02350789448524959	0.02350789448524959	0.02350789448524959	0.02350789448524959	0.02350789448524959	0.02350789448524959	0.02350789448524959	0.02350789448524959	0.02350789448524959	0.02350789448524959	0.02350789448524959	0.02350789448524959	0.02350789448524959	0.02350789448524959	0.02350789448524959	0.02350789448524959	0.02350789448524959	0.02350789448524959	0.02350789448524959	0.02350789448524959
0.03880492593152747	0.046148852448172836	0.029028471693620723	0.047840018776915245	0.0464212753004691	0.055669687153669434	0.04537021169125177	0.04005965514770681	0.040776608887984025	0.041080651536172234	0.0602726545435712	0.036247849745590026	0.04076224096662545	0.04923144932192916	0.05706240177882194	0.03800241501062703	0.049156596706207985	0.04438676586804048	0.04976867322727928	0.03941030711971808	0.04403910271502235	0.05311136413827521	0.044709816976823046	0.04489398448446461	0.037950864201647276	0.07649471731301008	0.05722279075732868	0.05722279075732868	0.05722279075732868	0.05722279075732868	0.05722279075732868	0.05722279075732868	0.05722279075732868	0.05722279075732868	0.05722279075732868	0.05722279075732868	0.05722279075732868	0.05722279075732868	0.05722279075732868	0.05722279075732868	0.05722279075732868	0.05722279075732868	0.05722279075732868	0.05722279075732868	0.05722279075732868	0.05722279075732868	0.05722279075732868	0.05722279075732868	0.05722279075732868	0.05722279075732868
0.04171463969102668	0.04163829553512449	0.04797460984835819	0.04007587704775572	0.03532852379420467	0.04580322808446815	0.05503634544691594	0.036632975506196014	0.02912467239422131	0.05048623784461803	0.039029649708202094	0.03264027739252394	0.041717489072339645	0.03854247447525121	0.03746186762502434	0.03530352885433466	0.04412564544418223	0.05156654586686414	0.04346937421640041	0.03362353454978283	0.03854645438309162	0.03854645438309162	0.03854645438309162	0.03854645438309162	0.03854645438309162	0.03854645438309162	0.03854645438309162	0.03854645438309162	0.03854645438309162	0.03854645438309162	0.03854645438309162	0.03854645438309162	0.03854645438309162	0.03854645438309162	0.03854645438309162	0.03854645438309162	0.03854645438309162	0.03854645438309162	0.03854645438309162	0.03854645438309162	0.03854645438309162	0.03854645438309162	0.03854645438309162	0.03854645438309162	0.03854645438309162	0.03854645438309162	0.03854645438309162	0.03854645438309162	0.03854645438309162	0.03854645438309162
0.0418645210491299	0.03681994318145521	0.057686096475245086	0.036980115289649895	0.04685463511075225	0.04478299772101406	0.04581045460085251	0.05823024547885201	0.04245703884633034	0.04130784054238292	0.028495502019759037	0.05130769507235947	0.039350793536687634	0.04431433836462064	0.049741700445159465	0.03522479197890402	0.048047606431360225	0.03495948250784083	0.03440291373606118	0.030975811611232317	0.04460196786110443	0.030517944311218723	0.037559956086161576	0.037559956086161576	0.037559956086161576	0.037559956086161576	0.037559956086161576	0.037559956086161576	0.037559956086161576	0.037559956086161576	0.037559956086161576	0.037559956086161576	0.037559956086161576	0.037559956086161576	0.037559956086161576	0.037559956086161576	0.037559956086161576	0.037559956086161576	0.037559956086161576	0.037559956086161576	0.037559956086161576	0.037559956086161576	0.037559956086161576	0.037559956086161576	0.037559956086161576	0.037559956086161576	0.037559956086161576	0.037559956086161576	0.037559956086161576	0.037559956086161576
0.06425292133187213	0.04834710134160254	0.05588703035452762	0.06327363197025257	0.047705716399643446	0.04034821814881452	0.04789297866911719	0.059133873740827674	0.047593512040577435	0.059664921089908084	0.048497241217428946	0.04964832417403836	0.047736956726343156	0.05271766011260321	0.04825354782913354	0.054044828181925464	0.05088215098954272	0.04797234402846213	0.0550718608042872	0.05246963619491898	0.053770748499603095	0.053770748499603095	0.053770748499603095	0.053770748499603095	0.053770748499603095	0.053770748499603095	0.053770748499603095	0.053770748499603095	0.053770748499603095	0.053770748499603095	0.053770748499603095	0.053770748499603095	0.053770748499603095	0.053770748499603095	0.053770748499603095	0.053770748499603095	0.053770748499603095	0.053770748499603095	0.053770748499603095	0.053770748499603095	0.053770748499603095	0.053770748499603095	0.053770748499603095	0.053770748499603095	0.053770748499603095	0.053770748499603095	0.053770748499603095	0.053770748499603095	0.053770748499603095	0.053770748499603095
0.04292440768208038	0.04881034789770874	0.06057622325511436	0.04419055555995586	0.044049959945247213	0.04512451791843098	0.05018878201729032	0.05893448475842402	0.0351796251398987	0.0594145290518035	0.040069611361594704	0.03770594873165465	0.04700898961601441	0.04862954678434731	0.0402709091283389	0.04260784655280019	0.0476149590312743	0.04114372108967444	0.053909588920000875	0.04345234320890279	0.04846626954507236	0.05302383156178084	0.048183786996159134	0.050603809278969986	0.050603809278969986	0.050603809278969986	0.050603809278969986	0.050603809278969986	0.050603809278969986	0.050603809278969986	0.050603809278969986	0.050603809278969986	0.050603809278969986	0.050603809278969986	0.050603809278969986	0.050603809278969986	0.050603809278969986	0.050603809278969986	0.050603809278969986	0.050603809278969986	0.050603809278969986	0.050603809278969986	0.050603809278969986	0.050603809278969986	0.050603809278969986	0.050603809278969986	0.050603809278969986	0.050603809278969986	0.050603809278969986	0.050603809278969986
0.04732138080160372	0.04315239608116407	0.03922866107574531	0.0502572676620088	0.05548877296371728	0.03705408580055185	0.03792148304413591	0.03999572488456713	0.05189421206938125	0.051464436653759084	0.0437103476580769	0.055360553371706374	0.046790216948024904	0.051191623927839346	0.03521162503169637	0.04717972185234504	0.04261720450050792	0.04518625688777082	0.036567269497664666	0.044833495384213926	0.0511534159817589	0.04637701701140414	0.04876521649658152	0.04876521649658152	0.04876521649658152	0.04876521649658152	0.04876521649658152	0.04876521649658152	0.04876521649658152	0.04876521649658152	0.04876521649658152	0.04876521649658152	0.04876521649658152	0.04876521649658152	0.04876521649658152	0.04876521649658152	0.04876521649658152	0.04876521649658152	0.04876521649658152	0.04876521649658152	0.04876521649658152	0.04876521649658152	0.04876521649658152	0.04876521649658152	0.04876521649658152	0.04876521649658152	0.04876521649658152	0.04876521649658152	0.04876521649658152	0.04876521649658152
0.045448876045729114	0.04738248789104856	0.05353107329308868	0.04349195901194497	0.03406706079338244	0.031109571606260416	0.048627469653924935	0.04148984018116441	0.044511311973386605	0.04880754768658508	0.040177795427919306	0.03224497718224497	0.04760528213968458	0.0318488284863671	0.052585741500289815	0.04604336821118752	0.046588637266374924	0.039450912029350714	0.04753761751149709	0.04130636786690522	0.04298340060049897	0.030352481264652644	0.03396084078228378	0.04478630382469623	0.040930963753342764	0.038389551294092064	0.047766391071529725	0.04375411476602545	0.058159558465725285	0.033612655306168006	0.058656346897690226	0.04613450110192912	0.04613450110192912	0.04613450110192912	0.04613450110192912	0.04613450110192912	0.04613450110192912	0.04613450110192912	0.04613450110192912	0.04613450110192912	0.04613450110192912	0.04613450110192912	0.04613450110192912	0.04613450110192912	0.04613450110192912	0.04613450110192912	0.04613450110192912	0.04613450110192912	0.04613450110192912	0.04613450110192912
0.03142403175733238	0.030746735148247717	0.028412716183814468	0.03915453531636414	0.026738313812709184	0.026256123272215506	0.02966979097840624	0.032804144645011475	0.04796603993840598	0.03733175916135139	0.03937751412627111	0.03626803484200387	0.039454294041442114	0.033221272149010134	0.028270064252845204	0.03178045250786933	0.025370806320988353	0.04362736199689096	0.03113213177660005	0.031163988405870768	0.02446493068418872	0.029728848947557136	0.03595229605066853	0.03222329972356089	0.03772336366662212	0.03131765977805568	0.03695119160484617	0.04321081891195232	0.039240087371125165	0.03305625529703536	0.04520091009246082	0.03912858269474809	0.03912858269474809	0.03912858269474809	0.03912858269474809	0.03912858269474809	0.03912858269474809	0.03912858269474809	0.03912858269474809	0.03912858269474809	0.03912858269474809	0.03912858269474809	0.03912858269474809	0.03912858269474809	0.03912858269474809	0.03912858269474809	0.03912858269474809	0.03912858269474809	0.03912858269474809	0.03912858269474809
0.040184015608342914	0.04076843157427486	0.04531907311487262	0.04276211011775856	0.05376141468857158	0.0477712448734722	0.047592891337098285	0.047906994900864044	0.04164612524289532	0.04693847594410619	0.03709802489674518	0.04242347145565709	0.04080964940266351	0.03307859720612841	0.04222362007747176	0.032689772716109074	0.046326795777855125	0.047383291559060105	0.03791863065867207	0.040347283818341656	0.0520093765564535	0.04617833018739757	0.04617833018739757	0.04617833018739757	0.04617833018739757	0.04617833018739757	0.04617833018739757	0.04617833018739757	0.04617833018739757	0.04617833018739757	0.04617833018739757	0.04617833018739757	0.04617833018739757	0.04617833018739757	0.04617833018739757	0.04617833018739757	0.04617833018739757	0.04617833018739757	0.04617833018739757	0.04617833018739757	0.04617833018739757	0.04617833018739757	0.04617833018739757	0.04617833018739757	0.04617833018739757	0.04617833018739757	0.04617833018739757	0.04617833018739757	0.04617833018739757	0.04617833018739757
0.12681597132065026	0.17208090140156343	0.16598250502005168	0.19239229658166734	0.1702536898586953	0.1735114069124	0.176602423227471	0.192803404608411	0.17200459345515118	0.14190154652602885	0.17379319135028876	0.13658498114770892	0.14642959583113246	0.16537099316921275	0.19468731566998265	0.146015486752487	0.146015486752487	0.175122792193511	0.17208090140156343	0.16142619437970296	0.14780171443093568	0.15461395440531933	0.15461395440531933	0.15461395440531933	0.15461395440531933	0.15461395440531933	0.15461395440531933	0.15461395440531933	0.15461395440531933	0.15461395440531933	0.15461395440531933	0.15461395440531933	0.15461395440531933	0.15461395440531933	0.15461395440531933	0.15461395440531933	0.15461395440531933	0.15461395440531933	0.15461395440531933	0.15461395440531933	0.15461395440531933	0.15461395440531933	0.15461395440531933	0.15461395440531933	0.15461395440531933	0.15461395440531933	0.15461395440531933	0.15461395440531933	0.15461395440531933	0.15461395440531933
0.04332673276226024	0.06429894760821289	0.04350722251723585	0.04504013106042279	0.04677218933359018	0.05140703157150203	0.04737062927916111	0.051850982667754765	0.06273224441587454	0.04800544108956291	0.04796922252145362	0.044275561379937926	0.030910808329748237	0.04160530465617729	0.04376388236807137	0.04422534944125847	0.046279145354887974	0.05077579490097685	0.039277410018338656	0.05037487287043656	0.04159217490024307	0.05462217083662541	0.03622578428134831	0.057612010569605555	0.043384010341209304	0.047426083680559	0.05266209986330906	0.03864546991849042	0.035779221837864486	0.03721234587817745	0.03721234587817745	0.03721234587817745	0.03721234587817745	0.03721234587817745	0.03721234587817745	0.03721234587817745	0.03721234587817745	0.03721234587817745	0.03721234587817745	0.03721234587817745	0.03721234587817745	0.03721234587817745	0.03721234587817745	0.03721234587817745	0.03721234587817745	0.03721234587817745	0.03721234587817745	0.03721234587817745	0.03721234587817745	0.03721234587817745
0.029669552746108847	0.03310608147314302	0.029490089661616245	0.03778962134579099	0.03589386683417507	0.03189811259385248	0.030644207506195724	0.04246468908611896	0.03384759612142553	0.04252038986257927	0.042641976647720486	0.02534807800644342	0.04044309612075752	0.03469842172964471	0.031138982171835996	0.03216417461534554	0.03439940832518711	0.026008610334327317	0.03773526427385238	0.04485394394287424	0.03496082640773718	0.02688199325838238	0.0415920672615064	0.04408640416895248	0.03640496282375373	0.048290162573824506	0.047798156121104156	0.0352413518403713	0.03306502022248482	0.05073355665810948	0.03585643494235482	0.03716027690046914	0.0258094070609713	0.03579403385551235	0.04553276710876542	0.040663400482138894	0.040663400482138894	0.040663400482138894	0.040663400482138894	0.040663400482138894	0.040663400482138894	0.040663400482138894	0.040663400482138894	0.040663400482138894	0.040663400482138894	0.040663400482138894	0.040663400482138894	0.040663400482138894	0.040663400482138894	0.040663400482138894
0.022333810836891493	0.027454890768488085	0.031589173113786215	0.020949421887251164	0.022891278623896616	0.03203422850994329	0.028151989491536522	0.02641433189961362	0.027226790708901185	0.02619280531016699	0.02847479556611061	0.027792732053848145	0.02640390465463985	0.03369005077284726	0.02900716427129442	0.0328474636348362	0.032913195634546644	0.03183054225043398	0.03366183568107874	0.039181880823763685	0.028395372365608813	0.03261282625933797	0.029954017610215218	0.031143836970863738	0.029719237502426187	0.03295629756787683	0.04225454651685719	0.03902101134330826	0.03141907744098583	0.03612082132382129	0.03151805346182348	0.02809974468655775	0.035727947505379755	0.031875267876448135	0.034858047730381606	0.024732188075040705	0.03427655526229265	0.0309568020350752	0.02881391003634027	0.03258082369489492	0.0306973668656176	0.0306973668656176	0.0306973668656176	0.0306973668656176	0.0306973668656176	0.0306973668656176	0.0306973668656176	0.0306973668656176	0.0306973668656176	0.0306973668656176
0.037449803935344146	0.04136985001851468	0.04851439483787093	0.057773969598096865	0.0363635046036228	0.04791958947756845	0.0272791155320453	0.036869544297560626	0.04122293559268377	0.05568065146464319	0.04223420909095686	0.04987513540622808	0.03901473474902488	0.03885579778031293	0.03929410446337544	0.0427971235729086	0.038096899915713286	0.04926813771381323	0.043147598981169655	0.04978643849857324	0.04617547272565267	0.040720989272477415	0.061319441056529284	0.04278816558545813	0.044389795204411116	0.04358898039493462	0.04358898039493462	0.04358898039493462	0.04358898039493462	0.04358898039493462	0.04358898039493462	0.04358898039493462	0.04358898039493462	0.04358898039493462	0.04358898039493462	0.04358898039493462	0.04358898039493462	0.04358898039493462	0.04358898039493462	0.04358898039493462	0.04358898039493462	0.04358898039493462	0.04358898039493462	0.04358898039493462	0.04358898039493462	0.04358898039493462	0.04358898039493462	0.04358898039493462	0.04358898039493462	0.04358898039493462
0.03378352785636535	0.034417984165965566	0.04288575963883852	0.037536244051728326	0.04134160572401486	0.03765656672813292	0.034368244610281554	0.04053853118519976	0.03916434726680874	0.03363586347496536	0.03760410913678904	0.03737920454467423	0.034844337503122026	0.0259057814906431	0.03338263449137281	0.03897819714916053	0.03908450959563224	0.041047062083275965	0.03692722451323642	0.04527555602963985	0.029999926136022065	0.0431192381428739	0.029599955857770605	0.037479576737235204	0.04483045518332297	0.03497249839374458	0.025510503369128277	0.03448777992850486	0.022520623045619297	0.02457820966484427	0.03178491316103381	0.028181561412939038	0.028181561412939038	0.028181561412939038	0.028181561412939038	0.028181561412939038	0.028181561412939038	0.028181561412939038	0.028181561412939038	0.028181561412939038	0.028181561412939038	0.028181561412939038	0.028181561412939038	0.028181561412939038	0.028181561412939038	0.028181561412939038	0.028181561412939038	0.028181561412939038	0.028181561412939038	0.028181561412939038
0.11756829723304188	0.1643719388366609	0.12018739526778918	0.13467227523574168	0.1291173145501866	0.15468086292759628	0.14203876161934176	0.16563284674721074	0.13925658758572007	0.13478714096241437	0.11609640808365485	0.11753084049803392	0.12893549267723678	0.15506344779695103	0.13446818058458287	0.09295398842918448	0.13115272515782286	0.13135754169798763	0.1512914293396702	0.14880139607199183	0.140992771081479	0.12553491592202376	0.14532067626816367	0.1300359215561082	0.11173426715730188	0.09574535420820647	0.10373981068275419	0.10373981068275419	0.10373981068275419	0.10373981068275419	0.10373981068275419	0.10373981068275419	0.10373981068275419	0.10373981068275419	0.10373981068275419	0.10373981068275419	0.10373981068275419	0.10373981068275419	0.10373981068275419	0.10373981068275419	0.10373981068275419	0.10373981068275419	0.10373981068275419	0.10373981068275419	0.10373981068275419	0.10373981068275419	0.10373981068275419	0.10373981068275419	0.10373981068275419	0.10373981068275419
0.04304804284029352	0.04194107427384467	0.049658314413504684	0.044906253221154976	0.030076420579646348	0.034956481548578146	0.03896800027170087	0.02563220224338851	0.03369081307754396	0.03121866500101487	0.031804464338586025	0.026490578845689044	0.036075611900860304	0.030486331361593774	0.0371517594322251	0.026362608729901125	0.02433532814847414	0.02882503010087502	0.022935805518898515	0.032402878859985995	0.02864335788237304	0.03164166902441993	0.036242153117255836	0.03394191107083788	0.03394191107083788	0.03394191107083788	0.03394191107083788	0.03394191107083788	0.03394191107083788	0.03394191107083788	0.03394191107083788	0.03394191107083788	0.03394191107083788	0.03394191107083788	0.03394191107083788	0.03394191107083788	0.03394191107083788	0.03394191107083788	0.03394191107083788	0.03394191107083788	0.03394191107083788	0.03394191107083788	0.03394191107083788	0.03394191107083788	0.03394191107083788	0.03394191107083788	0.03394191107083788	0.03394191107083788	0.03394191107083788	0.03394191107083788
0.04678572254383441	0.05112717471384808	0.04831694421218986	0.038477378289060386	0.051718109125627965	0.05025234880794605	0.05308808214358242	0.04976145820191703	0.03541100875855102	0.05105614614272642	0.04596240566325517	0.04443984409618582	0.039730210171850536	0.0477180039252948	0.049376351989113776	0.04805845536661393	0.04312689287199774	0.04162720060262071	0.04172133597082317	0.03589861563332749	0.044563104593142874	0.030396226500199314	0.06018412481890742	0.043299393486531786	0.0423778424579798	0.04423080515806327	0.03160875764178829	0.0420198163450683	0.04003883564068243	0.040452213253525056	0.06262622116414643	0.051539217208835746	0.051539217208835746	0.051539217208835746	0.051539217208835746	0.051539217208835746	0.051539217208835746	0.051539217208835746	0.051539217208835746	0.051539217208835746	0.051539217208835746	0.051539217208835746	0.051539217208835746	0.051539217208835746	0.051539217208835746	0.051539217208835746	0.051539217208835746	0.051539217208835746	0.051539217208835746	0.051539217208835746
0.07307366725400691	0.07227448094342684	0.0884725938713494	0.07501026524644137	0.07528423810854346	0.06306495083711494	0.06187014803855577	0.05508727406108399	0.08682587156016808	0.06543185689700104	0.06300827622190056	0.07436331295476482	0.0799022255785784	0.07763337221557197	0.08085433145441531	0.0985228188926211	0.08059077886825919	0.07754570116830328	0.053642956277166094	0.10061406759115737	0.06407646624546869	0.05774222596946561	0.0555552435545792	0.06803839193843789	0.08449716451552272	0.058295860634789684	0.06714827745810098	0.06024475690997834	0.059985017606067996	0.06518741919242471	0.0782463830269782	0.07492046880639273	0.08181211982065476	0.0671800209336868	0.09041267672329928	0.09595254337159685	0.08056905011368758	0.09207612178484186	0.0863225859492647	0.0863225859492647	0.0863225859492647	0.0863225859492647	0.0863225859492647	0.0863225859492647	0.0863225859492647	0.0863225859492647	0.0863225859492647	0.0863225859492647	0.0863225859492647	0.0863225859492647
0.042947313079827305	0.04690816080169872	0.06238259902355206	0.044205847714882396	0.05732512701567109	0.053577741113510165	0.052825135667872516	0.06627310044203849	0.060839849438458646	0.07004787925936022	0.07559851158844282	0.07563864900700906	0.08597663995254651	0.06905551754345743	0.08280930645114667	0.09803198607494494	0.11436305804499301	0.07627468408650724	0.08213696588777451	0.1139584494768721	0.10714937752753652	0.1124927327411829	0.12132895926814313	0.12270714931943416	0.09314154758667278	0.07661698226356761	0.09722156273189965	0.07219459356726143	0.1379274029411613	0.10125400058943308	0.0877763308231168	0.09169411453954544	0.10383829600314562	0.11391768558621626	0.07769306099888129	0.13123937335732033	0.078442282234169	0.13645232805737176	0.113402660738662	0.07420827524214846	0.11760253116121686	0.06224081570020549	0.06778079566229402	0.08405989136107919	0.0759203435116866	0.0759203435116866	0.0759203435116866	0.0759203435116866	0.0759203435116866	0.0759203435116866
0.04363202796496164	0.03633836090710978	0.02561657680850223	0.02595830301674111	0.031363763825682726	0.024791861439622396	0.031534645524057006	0.030271296672780237	0.03397053361519622	0.028181678748531197	0.03175310553254507	0.03860983334616811	0.028716133505744344	0.02274736945640791	0.028383261966924072	0.025352095512541604	0.026300806945390495	0.02490216685709752	0.023009803200965108	0.027426970537906943	0.03414493792307352	0.028719771118035673	0.03429411334265012	0.027989399804107643	0.030379613535703603	0.029502609628203908	0.02962151171800963	0.02813523875580422	0.037769371736720896	0.0395199638416494	0.034006520018102095	0.03111023828761849	0.03493725195802836	0.027841032406953126	0.04087445466779829	0.044478376441958664	0.03976929875327573	0.044963790823359495	0.06212972859089373	0.050867973297359384	0.05557452685087818	0.057659702855672096	0.0543110437189581	0.05627792220347439	0.06272703104203355	0.05950247662275397	0.05950247662275397	0.05950247662275397	0.05950247662275397	0.05950247662275397
0.05632431947039081	0.06768358816949997	0.053109293082964526	0.06035854920011015	0.0635694278690292	0.05682965155614363	0.06324184314811686	0.054305172192681	0.05538594459620787	0.05881076158004551	0.07070036482007536	0.0729834229364123	0.058724475452664966	0.06392999806021811	0.057987619087001396	0.053963764443129975	0.05244519366252273	0.05335740977500443	0.05822926889960979	0.044424330886893126	0.04891707647151859	0.058943830066511424	0.06049691400044018	0.040066587668737295	0.05462146040866827	0.05760764687884405	0.06373367631632733	0.06802810451405508	0.066044665702947	0.04257951141430811	0.05907886599488451	0.07055850412545553	0.06449731857587214	0.06144895694869987	0.06834519922158662	0.0497039523128309	0.07267393158099557	0.05732286973429966	0.08971166882609846	0.07351726928019905	0.07351726928019905	0.07351726928019905	0.07351726928019905	0.07351726928019905	0.07351726928019905	0.07351726928019905	0.07351726928019905	0.07351726928019905	0.07351726928019905	0.07351726928019905
0.11708230736895087	0.1277354847167106	0.09235787986343093	0.11610874542151059	0.10999262057943347	0.08502708030841787	0.10361186346254452	0.11591917115469108	0.0673000867825163	0.09160962896860368	0.09160962896860368	0.09160962896860368	0.09160962896860368	0.09160962896860368	0.09160962896860368	0.09160962896860368	0.09160962896860368	0.09160962896860368	0.09160962896860368	0.09160962896860368	0.09160962896860368	0.09160962896860368	0.09160962896860368	0.09160962896860368	0.09160962896860368	0.09160962896860368	0.09160962896860368	0.09160962896860368	0.09160962896860368	0.09160962896860368	0.09160962896860368	0.09160962896860368	0.09160962896860368	0.09160962896860368	0.09160962896860368	0.09160962896860368	0.09160962896860368	0.09160962896860368	0.09160962896860368	0.09160962896860368	0.09160962896860368	0.09160962896860368	0.09160962896860368	0.09160962896860368	0.09160962896860368	0.09160962896860368	0.09160962896860368	0.09160962896860368	0.09160962896860368	0.09160962896860368
0.036451656791599785	0.0424824775179592	0.044956646556018	0.03910250807366688	0.04719749752712485	0.054454540337102945	0.03859356007680247	0.056244652909824465	0.03654700465815099	0.03158114868937383	0.047936446704734494	0.045683755602516564	0.05573457651211294	0.039493822705015724	0.04527944746951828	0.03672689246812112	0.03327478561649923	0.05286199556818394	0.064226523554053	0.07522358487523044	0.06972505421464172	0.06972505421464172	0.06972505421464172	0.06972505421464172	0.06972505421464172	0.06972505421464172	0.06972505421464172	0.06972505421464172	0.06972505421464172	0.06972505421464172	0.06972505421464172	0.06972505421464172	0.06972505421464172	0.06972505421464172	0.06972505421464172	0.06972505421464172	0.06972505421464172	0.06972505421464172	0.06972505421464172	0.06972505421464172	0.06972505421464172	0.06972505421464172	0.06972505421464172	0.06972505421464172	0.06972505421464172	0.06972505421464172	0.06972505421464172	0.06972505421464172	0.06972505421464172	0.06972505421464172
0.08352299995243305	0.09812422596671722	0.06524604210724848	0.08762649708142652	0.12228896416134648	0.11192960994279257	0.06792866240227177	0.06287453571776021	0.08304609268125612	0.07862497666218014	0.0705497009483403	0.07037744707573326	0.07795363602965315	0.09466993410925194	0.07736616655779323	0.07127641046375263	0.094954477951996	0.07127784161702393	0.0560484159667727	0.10543654518820282	0.09021915835010208	0.10072843608884403	0.07726002842729275	0.11253304860814353	0.09003034833759005	0.0878049598676303	0.08222439469369329	0.11098680565934325	0.08420173580117106	0.07782766439823194	0.11331197213872893	0.07614026585008649	0.0947261189944077	0.0947261189944077	0.0947261189944077	0.0947261189944077	0.0947261189944077	0.0947261189944077	0.0947261189944077	0.0947261189944077	0.0947261189944077	0.0947261189944077	0.0947261189944077	0.0947261189944077	0.0947261189944077	0.0947261189944077	0.0947261189944077	0.0947261189944077	0.0947261189944077	0.0947261189944077
0.04011675390388023	0.06090960512145814	0.036482245295946826	0.04860239628332867	0.052534208917095176	0.04551207293089717	0.036030225795975236	0.056011967433146605	0.04633034305264458	0.04531650121927666	0.04743066056659461	0.05440120041934321	0.04513440869048154	0.030705866036360337	0.050816687564696345	0.05949729289607604	0.04320221054669481	0.060947445036515766	0.04327848404791957	0.03833198623079251	0.04591652328418272	0.05117771359926283	0.04008848870186238	0.045633101150562606	0.045633101150562606	0.045633101150562606	0.045633101150562606	0.045633101150562606	0.045633101150562606	0.045633101150562606	0.045633101150562606	0.045633101150562606	0.045633101150562606	0.045633101150562606	0.045633101150562606	0.045633101150562606	0.045633101150562606	0.045633101150562606	0.045633101150562606	0.045633101150562606	0.045633101150562606	0.045633101150562606	0.045633101150562606	0.045633101150562606	0.045633101150562606	0.045633101150562606	0.045633101150562606	0.045633101150562606	0.045633101150562606	0.045633101150562606
0.07785436152553174	0.07563630039285976	0.10358124435431977	0.07991397970236135	0.06399797500786303	0.057178463958965	0.07542543197304243	0.0678367652107837	0.061468070301308804	0.05224042718971821	0.09304888915268657	0.07264465817120239	0.07264465817120239	0.07264465817120239	0.07264465817120239	0.07264465817120239	0.07264465817120239	0.07264465817120239	0.07264465817120239	0.07264465817120239	0.07264465817120239	0.07264465817120239	0.07264465817120239	0.07264465817120239	0.07264465817120239	0.07264465817120239	0.07264465817120239	0.07264465817120239	0.07264465817120239	0.07264465817120239	0.07264465817120239	0.07264465817120239	0.07264465817120239	0.07264465817120239	0.07264465817120239	0.07264465817120239	0.07264465817120239	0.07264465817120239	0.07264465817120239	0.07264465817120239	0.07264465817120239	0.07264465817120239	0.07264465817120239	0.07264465817120239	0.07264465817120239	0.07264465817120239	0.07264465817120239	0.07264465817120239	0.07264465817120239	0.07264465817120239
0.04610780409292295	0.04842985312823142	0.047115429275959915	0.058603674921715795	0.04534267711791839	0.03827343454968132	0.0411153065369967	0.04770353499268342	0.043783316313865346	0.037490837974790976	0.037266050678037295	0.03830728085969963	0.031211333573052776	0.035991616575255854	0.03697628216477899	0.055048706243627364	0.03561661119515799	0.044144265406262616	0.04493672493808223	0.04287119344561653	0.04601794138578543	0.032003341743911944	0.04847839208279007	0.04050664533003404	0.050994975857807025	0.04833794188091309	0.03480948756322952	0.031779867502819144	0.03329467753302433	0.03329467753302433	0.03329467753302433	0.03329467753302433	0.03329467753302433	0.03329467753302433	0.03329467753302433	0.03329467753302433	0.03329467753302433	0.03329467753302433	0.03329467753302433	0.03329467753302433	0.03329467753302433	0.03329467753302433	0.03329467753302433	0.03329467753302433	0.03329467753302433	0.03329467753302433	0.03329467753302433	0.03329467753302433	0.03329467753302433	0.03329467753302433
0.033733752217693036	0.04158290188673	0.03528165347001776	0.04330375224460555	0.044482238021943774	0.031116014481053868	0.03375701880336231	0.032118642721559204	0.03310471171814429	0.05580649090645552	0.032194319532486464	0.03932850371605835	0.03984598256495619	0.05941990925831516	0.05108681631350424	0.04188845441930581	0.03687032376951937	0.0355851431425077	0.05009108966189637	0.052517005966869576	0.0445327578076417	0.03541360084122535	0.0471285818514293	0.025497929515452437	0.03550716423845471	0.027134750030223313	0.04098135260087347	0.03656486011080849	0.04134351338582184	0.04126769069511982	0.038545692709613326	0.0492919263696455	0.043918809539629414	0.043918809539629414	0.043918809539629414	0.043918809539629414	0.043918809539629414	0.043918809539629414	0.043918809539629414	0.043918809539629414	0.043918809539629414	0.043918809539629414	0.043918809539629414	0.043918809539629414	0.043918809539629414	0.043918809539629414	0.043918809539629414	0.043918809539629414	0.043918809539629414	0.043918809539629414
0.040994453144247274	0.05116506536775464	0.047457597445663524	0.05615152254621995	0.05738931874708259	0.055265117600677066	0.0728344804892416	0.058932022943778195	0.06086687312403158	0.06582861220951508	0.04965353539572085	0.04973180135455243	0.058601216928653214	0.06827589419605572	0.06748200253060671	0.06838613054703095	0.05606972360189307	0.04588060041007954	0.06063833540331302	0.06965045285181107	0.052622281616138654	0.06411493599308392	0.07353616981979173	0.072044579159232	0.06165091437630507	0.06934262230486886	0.07869555487655676	0.07773605457364864	0.0665042775870041	0.06733899963256292	0.08774665078898775	0.07300893903184794	0.09343990618255278	0.05108830472022001	0.0623136266468156	0.07176967045645535	0.06704164855163548	0.06704164855163548	0.06704164855163548	0.06704164855163548	0.06704164855163548	0.06704164855163548	0.06704164855163548	0.06704164855163548	0.06704164855163548	0.06704164855163548	0.06704164855163548	0.06704164855163548	0.06704164855163548	0.06704164855163548
0.0420991835994791	0.05555932688334193	0.03490519441798922	0.04358234654527709	0.03270099535347708	0.038396793151662896	0.03684358685507115	0.03956362040584752	0.04623285675787815	0.029772886420235307	0.03391886855423969	0.04222929301509172	0.037292327743379095	0.03369327950222736	0.02740150453880161	0.04282203866035062	0.030836615407346644	0.04128859448915652	0.05095639365651602	0.033741247862192375	0.038992792410319985	0.035893047617018455	0.04577321417923639	0.03781560933646797	0.03965455174957602	0.03825617293161446	0.03983743352645596	0.03940174783186703	0.04210558484049616	0.03789616531207191	0.04834243363468331	0.043119299473377615	0.043119299473377615	0.043119299473377615	0.043119299473377615	0.043119299473377615	0.043119299473377615	0.043119299473377615	0.043119299473377615	0.043119299473377615	0.043119299473377615	0.043119299473377615	0.043119299473377615	0.043119299473377615	0.043119299473377615	0.043119299473377615	0.043119299473377615	0.043119299473377615	0.043119299473377615	0.043119299473377615
0.06759014870927049	0.06194068676485019	0.04788195875735392	0.05823307413553618	0.054221225515419885	0.05056199067057737	0.06480603218003124	0.04492979867837259	0.05147122482306123	0.06018117745508415	0.04786375676116571	0.04627646881809554	0.06120692511345554	0.06683337327646872	0.06096404609534238	0.05892343286566798	0.05207110557012802	0.042272432285829525	0.07031912133498734	0.0549458636848968	0.06529499288450505	0.07330491702583468	0.06225444293596022	0.06554161201978896	0.05908935691697299	0.04196695094348779	0.06594262108925547	0.05190541058930413	0.07086081715655364	0.046448683780915385	0.05981257102009	0.06276382943569637	0.06323104505654979	0.04934849212116456	0.058961536621800446	0.06671930160054255	0.05818213092350313	0.062450716262022844	0.062450716262022844	0.062450716262022844	0.062450716262022844	0.062450716262022844	0.062450716262022844	0.062450716262022844	0.062450716262022844	0.062450716262022844	0.062450716262022844	0.062450716262022844	0.062450716262022844	0.062450716262022844
0.00854023902777565	0.005635657430236766	0.007653108324006991	0.008979039455833683	0.011129058317096074	0.006768205648363012	0.0	0.0	0.09338810930287053	0.10507834809061019	0.014803780375777129	0.027080974963914397	0.020964910364918727	0.024661098426777137	0.04355380074356266	0.03447381477935143	0.030997459948138788	0.038311280380531124	0.04071273354895837	0.045943879986555816	0.04971694758511009	0.040658261669138294	0.03760569329599843	0.0482115066777451	0.04300032671911158	0.024345324642400367	0.05544765300219763	0.059998470661254445	0.046015834918238234	0.038046592349616444	0.06434576302459548	0.11614312191336586	0.09024444246898067	0.09024444246898067	0.09024444246898067	0.09024444246898067	0.09024444246898067	0.09024444246898067	0.09024444246898067	0.09024444246898067	0.09024444246898067	0.09024444246898067	0.09024444246898067	0.09024444246898067	0.09024444246898067	0.09024444246898067	0.09024444246898067	0.09024444246898067	0.09024444246898067	0.09024444246898067
0.03685470645975704	0.06954151068150026	0.06166632526387374	0.07055080820919749	0.06770767018775341	0.07324551962409777	0.08298867426333113	0.057840829799293364	0.06928747289815482	0.05400988357688364	0.06296358182855441	0.08105006835186244	0.06984990795587945	0.06550035378783892	0.06447192064950967	0.06822472146306444	0.07270677978559559	0.0780170701813571	0.06753683366709849	0.0605454786087704	0.06297460761558554	0.07247552802940808	0.06780818744135908	0.05701079539684786	0.06213902657555066	0.06504598080395214	0.07276810613956111	0.06541262806124871	0.0569501183741398	0.06681949548427533	0.07202149503321782	0.06942049525874658	0.06942049525874658	0.06942049525874658	0.06942049525874658	0.06942049525874658	0.06942049525874658	0.06942049525874658	0.06942049525874658	0.06942049525874658	0.06942049525874658	0.06942049525874658	0.06942049525874658	0.06942049525874658	0.06942049525874658	0.06942049525874658	0.06942049525874658	0.06942049525874658	0.06942049525874658	0.06942049525874658
0.02966684217617797	0.024672086742455003	0.03931413082865438	0.04098813604768474	0.045599039606076044	0.056687458588600144	0.05260665498724609	0.03706840760456391	0.0366873005989699	0.04165862051893548	0.04567462703139193	0.04124286978897976	0.061809321139770154	0.05665098363229346	0.05186361353255042	0.05415555700188072	0.056449583832136975	0.053113550600244225	0.04590969827164267	0.05182475544861611	0.03341576464024239	0.04244468686602395	0.03957211306571013	0.04730005099098212	0.04805088536015935	0.040399669242375154	0.0323990446768982	0.03309219758454044	0.03525638318514669	0.04021829094787965	0.04378231735010396	0.04330800068869031	0.042593968127342154	0.04275281245941546	0.04966994745899199	0.03458164981658133	0.047484410389220244	0.044464734555204985	0.04625101030559828	0.05225449718382173	0.04925275374471001	0.04925275374471001	0.04925275374471001	0.04925275374471001	0.04925275374471001	0.04925275374471001	0.04925275374471001	0.04925275374471001	0.04925275374471001	0.04925275374471001
0.03757795240246128	0.027564927683315678	0.04875237334690017	0.042348712236110114	0.03856239397437515	0.03283176841535361	0.034341845383541035	0.03458352032896775	0.03416893700342698	0.03623559465347615	0.04511090651418804	0.047383881002526745	0.037025208451335244	0.04958758995274286	0.048167087434962334	0.04899424182778681	0.048633073178028785	0.043667880170200055	0.037970827288386404	0.03516470378651586	0.05571127404982361	0.048586244576505636	0.056472526947125005	0.047469414109908806	0.04635869689302724	0.04243727547729394	0.04050602618121315	0.028947104965531902	0.04011302594008453	0.02915090905663736	0.04073277538600189	0.040075609151627674	0.04377187724608017	0.039856127296608715	0.04612128554574775	0.04298870642117823	0.04298870642117823	0.04298870642117823	0.04298870642117823	0.04298870642117823	0.04298870642117823	0.04298870642117823	0.04298870642117823	0.04298870642117823	0.04298870642117823	0.04298870642117823	0.04298870642117823	0.04298870642117823	0.04298870642117823	0.04298870642117823
0.06438128023349707	0.055682881905536115	0.07215508449382382	0.07242066885142555	0.05244199002521194	0.07515008822781206	0.06000622034299757	0.07482753170740906	0.07952592794424197	0.06438907078884815	0.07033858556177551	0.07283548488970273	0.055582464618906216	0.06988314793097421	0.05832341254231595	0.06020305758550763	0.0439225075860586	0.07932892758208022	0.05764457885749465	0.06819279639918596	0.05697769010071925	0.06023039147716156	0.06879537830878492	0.05197843594947842	0.060313606064864696	0.06550021300057246	0.06581568139127175	0.060900024644410494	0.06916969431555414	0.07301345245220253	0.07109157338387834	0.07109157338387834	0.07109157338387834	0.07109157338387834	0.07109157338387834	0.07109157338387834	0.07109157338387834	0.07109157338387834	0.07109157338387834	0.07109157338387834	0.07109157338387834	0.07109157338387834	0.07109157338387834	0.07109157338387834	0.07109157338387834	0.07109157338387834	0.07109157338387834	0.07109157338387834	0.07109157338387834	0.07109157338387834
0.14020689687535404	0.13459522607278027	0.09812705020515068	0.09760229255989351	0.12288179181523817	0.06814322245443537	0.08872757381310724	0.11494372903191694	0.08558333353585511	0.1370951206041051	0.1270719416354949	0.11379657252687171	0.13936046184636647	0.1193384526613262	0.061332937039084635	0.13181708850190557	0.13085512871366292	0.08999585308611925	0.07653479814232252	0.10135989166346238	0.135883162007755	0.08464713300627032	0.10888385454841897	0.09596681117347264	0.09448603979474343	0.11257845359342278	0.16109251180704995	0.11816692967630658	0.12027782230069975	0.1036093878750887	0.13232557848298632	0.10093488604081628	0.1131138603283562	0.08761196600975063	0.10379805950971632	0.09570501275973348	0.09570501275973348	0.09570501275973348	0.09570501275973348	0.09570501275973348	0.09570501275973348	0.09570501275973348	0.09570501275973348	0.09570501275973348	0.09570501275973348	0.09570501275973348	0.09570501275973348	0.09570501275973348	0.09570501275973348	0.09570501275973348
0.03159320050668328	0.04109596829696159	0.04889160410939086	0.047938990370655646	0.03328556569498391	0.041166648870387464	0.04304208669767443	0.04325735204970636	0.05666660099133422	0.03765735680993407	0.03043871167292927	0.041706442798014436	0.04773476083571745	0.04710950400942023	0.0507017120030902	0.057227265148308296	0.04465143399496298	0.04186672917040314	0.044472251646138806	0.05223526966575119	0.04927630587220269	0.047243790850047734	0.039048872189768706	0.043531635147942546	0.055944888035419124	0.04520840408486952	0.04361295076055041	0.03705494472896151	0.037362863631770056	0.04488394871594311	0.03735170345994123	0.047995149031211846	0.04512645279146331	0.04557465503606347	0.03819309382598126	0.041883874431022365	0.041883874431022365	0.041883874431022365	0.041883874431022365	0.041883874431022365	0.041883874431022365	0.041883874431022365	0.041883874431022365	0.041883874431022365	0.041883874431022365	0.041883874431022365	0.041883874431022365	0.041883874431022365	0.041883874431022365	0.041883874431022365
0.04127157418766956	0.03411982047673114	0.04092349097808229	0.03123420627725514	0.027303141801646294	0.034637508432788545	0.027902569732130143	0.03658676919174995	0.033483959087924155	0.026433809413938608	0.036688040833486334	0.03794470605627444	0.04747875332971316	0.04219517426053883	0.04017239429729329	0.04321677388046826	0.03663838182338996	0.03645641984092978	0.034662710319820336	0.028155972285270375	0.02542235040623472	0.03321906302910968	0.03186071180924912	0.03422209474028134	0.031775834079983196	0.025202093532062663	0.028348788801347148	0.035035546209502146	0.034081305764786365	0.02283967182197194	0.03356251578088555	0.02820109380142875	0.02820109380142875	0.02820109380142875	0.02820109380142875	0.02820109380142875	0.02820109380142875	0.02820109380142875	0.02820109380142875	0.02820109380142875	0.02820109380142875	0.02820109380142875	0.02820109380142875	0.02820109380142875	0.02820109380142875	0.02820109380142875	0.02820109380142875	0.02820109380142875	0.02820109380142875	0.02820109380142875
0.03789442533728445	0.04665275260507561	0.030341070292248293	0.034452674998653184	0.025506084764344805	0.03945526701970656	0.03262491329979281	0.03566197289799227	0.03289536229490851	0.03045084669032894	0.029052161512907345	0.03995809682506452	0.03511836019917092	0.032468634616684984	0.037803278096381135	0.04277367748482331	0.036312253248277276	0.030676449159460478	0.03483673600900979	0.03409109702081828	0.03174459725280419	0.036845250015874395	0.037308142031573135	0.03917407752519165	0.03420158208020138	0.04345906483881713	0.03558953470194789	0.033997458302104655	0.02543291136678508	0.02875543748788268	0.035539832171628864	0.03185415530916675	0.03369699374039781	0.03369699374039781	0.03369699374039781	0.03369699374039781	0.03369699374039781	0.03369699374039781	0.03369699374039781	0.03369699374039781	0.03369699374039781	0.03369699374039781	0.03369699374039781	0.03369699374039781	0.03369699374039781	0.03369699374039781	0.03369699374039781	0.03369699374039781	0.03369699374039781	0.03369699374039781
0.030593235950037306	0.040880750341027	0.04364604633335844	0.04270576011612441	0.02926516168455797	0.028013828378556	0.034173634193864606	0.03678325704724459	0.045727963341721	0.04731186803373024	0.03950565793193971	0.03650661941284113	0.04198475844677831	0.033518983669626655	0.03281977841733403	0.030476903655264773	0.03995178706471908	0.034785698845579874	0.028615504188775398	0.03240794960301135	0.03255721735822186	0.04333643815445312	0.02828843610062654	0.02811251721170188	0.04070633834397693	0.03917076423165708	0.03833487272430939	0.03875281847798324	0.03875281847798324	0.03875281847798324	0.03875281847798324	0.03875281847798324	0.03875281847798324	0.03875281847798324	0.03875281847798324	0.03875281847798324	0.03875281847798324	0.03875281847798324	0.03875281847798324	0.03875281847798324	0.03875281847798324	0.03875281847798324	0.03875281847798324	0.03875281847798324	0.03875281847798324	0.03875281847798324	0.03875281847798324	0.03875281847798324	0.03875281847798324	0.03875281847798324
0.04022117615090401	0.03656956321446256	0.043175537243477176	0.04352036498711815	0.030501970835954788	0.04149531907512626	0.02821358117423946	0.031044779971350613	0.03618963841649655	0.038336528803802394	0.03624016440366271	0.032428549497701735	0.028056079214582492	0.0331298528899915	0.026618344582613473	0.030980476479787463	0.02810893900971465	0.026453127210146286	0.031237439606317138	0.03076872957840758	0.03369091399046351	0.03136636680597017	0.036050478473704	0.02578086475558293	0.03839014454642275	0.02607590172823324	0.0421991996235426	0.033161238696800245	0.02676679318423754	0.02003270210054752	0.032654825421988914	0.03610102330396474	0.027893156108668785	0.03825665435884085	0.028573674571420387	0.037112065870959415	0.03710192222403781	0.033523488082949006	0.036296246555526546	0.04058216704139529	0.03209024380203447	0.03401876798209008	0.031622893453364186	0.0296081474034436	0.03286179869135318	0.0240947874292326	0.036180804536790845	0.030137795983011726	0.030137795983011726	0.030137795983011726
0.06666502490121594	0.09655487178985649	0.0580381761060414	0.06138527304979609	0.0304170659303875	0.07225425814722002	0.030414329347132955	0.06967219761920351	0.0504409974572989	0.10479819377858209	0.0969020013100463	0.08052249954960962	0.05835661922851383	0.10810289270933054	0.0826758303894463	0.08572725846830977	0.1590243470074136	0.06413290428023037	0.06969425352223156	0.09132178380227994	0.10418092526932064	0.08608215940960395	0.0878423336440026	0.0656385427542925	0.08621440126460397	0.10721692698404553	0.10652326658691168	0.1199503047443282	0.14716631479999875	0.16015197152070298	0.14557214686044487	0.15666819621661277	0.1260960557965879	0.14138212600660033	0.14138212600660033	0.14138212600660033	0.14138212600660033	0.14138212600660033	0.14138212600660033	0.14138212600660033	0.14138212600660033	0.14138212600660033	0.14138212600660033	0.14138212600660033	0.14138212600660033	0.14138212600660033	0.14138212600660033	0.14138212600660033	0.14138212600660033	0.14138212600660033
0.10619993960505451	0.055874785819126915	0.11183116390225085	0.07735513820343266	0.07735513820343266	0.13932583868662998	0.1557191780439617	0.12177627243877684	0.12802521772779712	0.1764421687665393	0.20263194797382683	0.09265784990175732	0.10373508081725197	0.10197120202668615	0.11405392895346532	0.17737180452923917	0.16126982450058003	0.1751464995657531	0.1576846886013463	0.18258131532732177	0.20805302286894128	0.2286901936954418	0.2399356269829527	0.13773356794593844	0.15078545202546143	0.17762950381139592	0.197525096339678	0.22657913408340846	0.1972307208827304	0.20555482060043861	0.19027943593019242	0.1793853552936782	0.1848323956119353	0.1848323956119353	0.1848323956119353	0.1848323956119353	0.1848323956119353	0.1848323956119353	0.1848323956119353	0.1848323956119353	0.1848323956119353	0.1848323956119353	0.1848323956119353	0.1848323956119353	0.1848323956119353	0.1848323956119353	0.1848323956119353	0.1848323956119353	0.1848323956119353	0.1848323956119353
0.0359915905669887	0.031604413548957794	0.038502269109454944	0.039601426434626	0.039153498590966555	0.03430477752553198	0.026380302592047666	0.027945858454242165	0.02833381496775847	0.03561501582423204	0.028939484588218153	0.02439312790276832	0.03481720605217324	0.038592975326005	0.041090572225376425	0.035886357793259265	0.02390103208420656	0.031596143841987986	0.027847055508253556	0.02578186723301405	0.03589678212191191	0.030839324677462976	0.030839324677462976	0.030839324677462976	0.030839324677462976	0.030839324677462976	0.030839324677462976	0.030839324677462976	0.030839324677462976	0.030839324677462976	0.030839324677462976	0.030839324677462976	0.030839324677462976	0.030839324677462976	0.030839324677462976	0.030839324677462976	0.030839324677462976	0.030839324677462976	0.030839324677462976	0.030839324677462976	0.030839324677462976	0.030839324677462976	0.030839324677462976	0.030839324677462976	0.030839324677462976	0.030839324677462976	0.030839324677462976	0.030839324677462976	0.030839324677462976	0.030839324677462976
0.04418308733261981	0.03073099095394393	0.04286136254572774	0.034130272913967585	0.03713237369821942	0.03867894615348154	0.02975793093844233	0.04287901050122871	0.03235900296128479	0.03467415617469033	0.03367163774065936	0.028565270039785835	0.041208962536665096	0.048875578000907	0.03850685631926525	0.03509904369240342	0.04603574729555263	0.04621581966358821	0.04211093903904968	0.027563224747914603	0.03308707585498532	0.038854248450922196	0.035970662152953754	0.035970662152953754	0.035970662152953754	0.035970662152953754	0.035970662152953754	0.035970662152953754	0.035970662152953754	0.035970662152953754	0.035970662152953754	0.035970662152953754	0.035970662152953754	0.035970662152953754	0.035970662152953754	0.035970662152953754	0.035970662152953754	0.035970662152953754	0.035970662152953754	0.035970662152953754	0.035970662152953754	0.035970662152953754	0.035970662152953754	0.035970662152953754	0.035970662152953754	0.035970662152953754	0.035970662152953754	0.035970662152953754	0.035970662152953754	0.035970662152953754
0.03639307317243479	0.038824664477643905	0.04333701540181751	0.03587865986878884	0.03583311694178327	0.035385059617810806	0.027330746170719518	0.03371995721670907	0.034297368832736395	0.035533110949604735	0.029043430050292054	0.03446245680593839	0.026269146291708068	0.03732872229008499	0.039905228990244984	0.03891170501981814	0.03236071706449103	0.028373585906886475	0.04558028908743407	0.03326375434811708	0.03563747227660122	0.03246356549845108	0.034050518887526145	0.034050518887526145	0.034050518887526145	0.034050518887526145	0.034050518887526145	0.034050518887526145	0.034050518887526145	0.034050518887526145	0.034050518887526145	0.034050518887526145	0.034050518887526145	0.034050518887526145	0.034050518887526145	0.034050518887526145	0.034050518887526145	0.034050518887526145	0.034050518887526145	0.034050518887526145	0.034050518887526145	0.034050518887526145	0.034050518887526145	0.034050518887526145	0.034050518887526145	0.034050518887526145	0.034050518887526145	0.034050518887526145	0.034050518887526145	0.034050518887526145
0.038463528374779274	0.03806028773525379	0.04048369080820272	0.03880534439276374	0.030400700566563167	0.023093242638622006	0.03425200471151367	0.037060993228063985	0.03493946186083959	0.03698804998648686	0.03742361753268881	0.03957701480508436	0.031009768643362644	0.03154621214078962	0.03272787974518996	0.03360289683319328	0.03636436628104719	0.039243659384734605	0.028165020654824374	0.03370434001977949	0.03370434001977949	0.03370434001977949	0.03370434001977949	0.03370434001977949	0.03370434001977949	0.03370434001977949	0.03370434001977949	0.03370434001977949	0.03370434001977949	0.03370434001977949	0.03370434001977949	0.03370434001977949	0.03370434001977949	0.03370434001977949	0.03370434001977949	0.03370434001977949	0.03370434001977949	0.03370434001977949	0.03370434001977949	0.03370434001977949	0.03370434001977949	0.03370434001977949	0.03370434001977949	0.03370434001977949	0.03370434001977949	0.03370434001977949	0.03370434001977949	0.03370434001977949	0.03370434001977949	0.03370434001977949
[truncated: 6 more columns]
