# Supplementary material for: Neuronal tuning aligns dynamically with object and texture manifolds across the visual hierarchy
Source: Nat Neurosci. 2026 Mar 10;29(4):864–75. doi: 10.1038/s41593-026-02207-1 (PMC13061647; doi:10.1038/s41593-026-02207-1)
Supplement: Supplementary file 5 — Table of success count of each thread for Fig. 4a. Max normalized optimization trajectory (mean and s.e.m.) of BigGAN and DeePSim thread to reproduce Fig. 4b and Fig. 4c. Evolution time constant table to reproduce Fig. 4d. [file 41593_2026_2207_MOESM5_ESM.zip › Figure4_src_maxnorm_resp_stats_all_exps_DeePSim_mean_data.csv]

0	1	2	3	4	5	6	7	8	9	10	11	12	13	14	15	16	17	18	19	20	21	22	23	24	25	26	27	28	29	30	31	32	33	34	35	36	37	38	39	40	41	42	43	44	45	46	47	48	49
0.45004305907551967	0.47099181287314873	0.4991557472037559	0.5043191058559816	0.5225575293173286	0.5484861053437551	0.4975259224219119	0.5853815999865766	0.5632457158824081	0.5660137337724009	0.625568916646643	0.6052147456379964	0.5815463364159242	0.6265236814825749	0.6799632931735119	0.6748513606325609	0.6909068813398374	0.6688424673799986	0.7352997431714672	0.654461179946046	0.6472192000741003	0.7515688965109555	0.7368875680080662	0.7057539964419961	0.7299601118798695	0.7543225806167048	0.7213294331398077	0.7391478061515399	0.7718480970347399	0.7704161416946141	0.7736490504913388	0.7586778733324214	0.7662862615835766	0.8330791782329877	0.7676759758839936	0.7879734925569574	0.8069980106467697	0.7670899489888643	0.7841512785177196	0.8150698350835424	0.791755099296294	0.8424815513200521	0.8530185326419527	0.8318817571923731	0.8200458234930802	0.7751462919062676	0.8569843747683151	0.8160653333372914	0.8160653333372914	0.8160653333372914
0.6117410569081879	0.7019093856495513	0.6958823809611033	0.7678682335860257	0.709832362358575	0.7481098595638539	0.7121426824934741	0.7609611529326257	0.7201745089552397	0.8059354739139707	0.7729918277382225	0.8258714535922357	0.8107204981994092	0.8775743697628448	0.8244376825215263	0.8370159660970807	0.8390150424018384	0.8118607848800553	0.8902355575238889	0.7839268735471021	0.8751567391060153	0.8130861303963562	0.8928671690007998	0.8428673380959604	0.8346279072624555	0.8543641431206047	0.8529892849234201	0.8279436155576604	0.8306909965725671	0.7964428683237829	0.8522124586877466	0.8408966287091013	0.9269326885976671	0.9426597045978533	0.9330061106474944	0.9378329076226739	0.9378329076226739	0.9378329076226739	0.9378329076226739	0.9378329076226739	0.9378329076226739	0.9378329076226739	0.9378329076226739	0.9378329076226739	0.9378329076226739	0.9378329076226739	0.9378329076226739	0.9378329076226739	0.9378329076226739	0.9378329076226739
0.29920105079163123	0.3076327196373867	0.281920798542845	0.3071580680231589	0.37296126394518037	0.35814285473260565	0.3695070403592237	0.39277473125676354	0.39649564863184683	0.47149276436346915	0.5081538857258543	0.5386701051955333	0.4920062190012231	0.5193048108001888	0.6181125744921083	0.666781420930449	0.7008094464853616	0.6504927108524807	0.7003535555185985	0.7119612431239166	0.7089476543603793	0.7201486483395829	0.7453680292186566	0.7888394316978776	0.785684472134787	0.8448766014738739	0.8736504261970639	0.8890509373643206	0.8504268143346703	1.0	0.8900105343028455	0.8470376710245763	0.9320645094126989	0.8895510902186375	0.8895510902186375	0.8895510902186375	0.8895510902186375	0.8895510902186375	0.8895510902186375	0.8895510902186375	0.8895510902186375	0.8895510902186375	0.8895510902186375	0.8895510902186375	0.8895510902186375	0.8895510902186375	0.8895510902186375	0.8895510902186375	0.8895510902186375	0.8895510902186375
0.6222838662447154	0.5087864382922621	0.5604900906994696	0.6106183036156199	0.5808586979098707	0.6263510567594477	0.5779547437800616	0.5966766986226039	0.581061753933174	0.5756671353432746	0.5654097231612871	0.5845573028187686	0.6361153501370499	0.6179876720463052	0.5949772051497773	0.6122313834988435	0.6118895424082677	0.5737520623134417	0.6506091058948582	0.5276671863908731	0.6312559794098669	0.6744171805536332	0.6741177395650642	0.6777704184687148	0.6253703445621789	0.6604614119143672	0.7061100002723097	0.7333350183272163	0.6940935795563203	0.7383533881762404	0.6453799744733892	0.6164942440033738	0.6921234899729566	0.6133694688933348	0.6586541856561471	0.6511140000338829	0.6669165655657141	0.655443426814257	0.6611799961899856	0.6611799961899856	0.6611799961899856	0.6611799961899856	0.6611799961899856	0.6611799961899856	0.6611799961899856	0.6611799961899856	0.6611799961899856	0.6611799961899856	0.6611799961899856	0.6611799961899856
0.4664171222698813	0.46414638693973026	0.5131561174043978	0.5029593050479073	0.5067857859024527	0.5832308454721806	0.5468760741925076	0.5251760838379466	0.57089542671772	0.5551532618606513	0.6230791641830451	0.6262248864724764	0.5906156642966095	0.5982749097015804	0.6619302930791284	0.7096093262683216	0.7273782965743654	0.6956848552190397	0.776199620095157	0.7751768790421913	0.9012611778595143	0.9083248372017956	0.8991932523763325	1.0	0.919706389114652	0.8575305203496962	0.8762012172193694	0.8976440691349362	0.8928461619689114	0.9663514991837122	0.9295988305763119	0.9295988305763119	0.9295988305763119	0.9295988305763119	0.9295988305763119	0.9295988305763119	0.9295988305763119	0.9295988305763119	0.9295988305763119	0.9295988305763119	0.9295988305763119	0.9295988305763119	0.9295988305763119	0.9295988305763119	0.9295988305763119	0.9295988305763119	0.9295988305763119	0.9295988305763119	0.9295988305763119	0.9295988305763119
0.7154909286281405	0.6831529121668646	0.7910049150758491	0.7791587385233577	0.7588027916707883	0.708592306079813	0.6685074310309407	0.7620580181855771	0.8632908595436228	0.8193331822184159	0.7725773972278721	0.7479675729975472	0.7591712415724022	0.8208132030392379	0.7481997288186639	0.7361634996137586	0.7648093474258318	0.7780346352083677	0.7900970016124408	0.729836503099141	0.8834003711940288	0.757514955795068	0.7035540763659313	0.7228513420690472	0.8292828747694209	0.7392353553361178	0.8094085893070201	0.882667884548225	0.7289382287836423	0.7484939475046476	0.7866531776517798	0.777172573346201	0.7844114036477787	0.8068955800939198	0.7659728556128191	0.870641437580444	0.7285247112463525	0.8240225307693587	0.8010757383736841	0.7342369121125891	0.7676563252431365	0.7676563252431365	0.7676563252431365	0.7676563252431365	0.7676563252431365	0.7676563252431365	0.7676563252431365	0.7676563252431365	0.7676563252431365	0.7676563252431365
0.8233269314603172	0.6827110916334315	0.7759064019255522	0.7294234382696403	0.824384114384734	0.8502466700919099	0.8205618431688866	0.8386803366824729	0.7721508977768077	0.7813788146803196	0.7941476888873583	0.7637097733555527	0.7433271418159005	0.827037212849381	0.7083731088551997	0.7481249579557213	0.7593509512188182	0.7211931590070787	0.8072511396148839	0.8580105984891693	0.7642999173341661	0.788265614704595	0.8414624313536844	0.8524213944565907	0.8165795258758228	0.8640297668213015	0.8403046463485622	0.8403046463485622	0.8403046463485622	0.8403046463485622	0.8403046463485622	0.8403046463485622	0.8403046463485622	0.8403046463485622	0.8403046463485622	0.8403046463485622	0.8403046463485622	0.8403046463485622	0.8403046463485622	0.8403046463485622	0.8403046463485622	0.8403046463485622	0.8403046463485622	0.8403046463485622	0.8403046463485622	0.8403046463485622	0.8403046463485622	0.8403046463485622	0.8403046463485622	0.8403046463485622
0.7291472179628696	0.6719953658652128	0.6859935833699914	0.6716965966908293	0.6610932030843756	0.7049238030079339	0.6630681426189614	0.7255203860934961	0.7744564558700315	0.7755031284692855	0.7331434994440995	0.7186453072610458	0.714487593350011	0.7148109027971328	0.7349788536625192	0.7207714856088234	0.7332435468939377	0.697330704074646	0.7924604021779666	0.8307579752565736	0.934650747406678	0.9245662819244046	0.9325025158509417	0.8788281839783829	0.8079327359008771	0.7852805166008766	0.8264212543388101	0.8058508854698434	0.8058508854698434	0.8058508854698434	0.8058508854698434	0.8058508854698434	0.8058508854698434	0.8058508854698434	0.8058508854698434	0.8058508854698434	0.8058508854698434	0.8058508854698434	0.8058508854698434	0.8058508854698434	0.8058508854698434	0.8058508854698434	0.8058508854698434	0.8058508854698434	0.8058508854698434	0.8058508854698434	0.8058508854698434	0.8058508854698434	0.8058508854698434	0.8058508854698434
0.36971083726691717	0.45732463636829696	0.5050613970143151	0.48236263185510414	0.5608763930194275	0.5756767647257179	0.5704982303779269	0.6467611652228299	0.6102689332190134	0.6428720963592313	0.6491520757175206	0.6749158834570869	0.6590649483754625	0.6617655684861622	0.6858109539264545	0.6859924232992031	0.6901003229263466	0.7375211736596147	0.7751098389510515	0.7844179850731322	0.7744306642190224	0.7567435013917403	0.742577485406692	0.7514766504130596	0.8260914190458046	0.8481363520997727	0.7781493781615614	0.8345368587501066	0.838430002812583	0.8105968746528124	0.8801730967040426	0.8680452764086358	0.8280747102702032	0.8545197600583317	0.8412972351642675	0.8412972351642675	0.8412972351642675	0.8412972351642675	0.8412972351642675	0.8412972351642675	0.8412972351642675	0.8412972351642675	0.8412972351642675	0.8412972351642675	0.8412972351642675	0.8412972351642675	0.8412972351642675	0.8412972351642675	0.8412972351642675	0.8412972351642675
0.6289644705355701	0.6067716002230715	0.6184761300271914	0.6376140067676893	0.7199074405961046	0.8562415219606277	0.8549764255231734	0.7766228701752047	0.8050523823036371	0.8224852178107357	0.8938611206153332	0.8677241211873751	0.7790318073375665	0.8923820952841734	0.7455489736004697	0.838284554191601	0.8313387565636737	0.8721156520998448	0.8199481476053799	0.9250600027326001	0.907489755688675	0.8949939090596883	0.8908641363247193	0.8800566069161033	0.8675445525590365	0.8203640672193616	0.9985316224967032	0.9355854354742918	0.9470316959346874	0.8423537890987314	0.8035500262318771	0.8861143155853147	0.9383227450108491	0.912218530298082	0.912218530298082	0.912218530298082	0.912218530298082	0.912218530298082	0.912218530298082	0.912218530298082	0.912218530298082	0.912218530298082	0.912218530298082	0.912218530298082	0.912218530298082	0.912218530298082	0.912218530298082	0.912218530298082	0.912218530298082	0.912218530298082
0.656518916103412	0.5716972539527863	0.6062396651172888	0.6826353851333099	0.6826505500384589	0.6438966927871846	0.6660584282736535	0.630788959253846	0.635242043363983	0.6289337547960978	0.6020681370444537	0.6132352448449242	0.645008038580843	0.5964863046652551	0.661790615391323	0.6353936035273635	0.6596047883329482	0.623309709368114	0.6691740769311888	0.6918540741957412	0.6929921602846185	0.7104280858948686	0.6845207299246965	0.7237535930659893	0.7162081185435524	0.7396205825372423	0.7708242559728453	0.8053946572968822	0.808453570630993	0.7634583102457178	0.7371857922616862	0.7503220512537019	0.7503220512537019	0.7503220512537019	0.7503220512537019	0.7503220512537019	0.7503220512537019	0.7503220512537019	0.7503220512537019	0.7503220512537019	0.7503220512537019	0.7503220512537019	0.7503220512537019	0.7503220512537019	0.7503220512537019	0.7503220512537019	0.7503220512537019	0.7503220512537019	0.7503220512537019	0.7503220512537019
0.41540190866715665	0.44161492431840677	0.42697030623164267	0.46678130629684705	0.4510037360809822	0.45812899395830015	0.4393726937615623	0.4910818104183696	0.5412963451495695	0.518080951819339	0.5304139133598936	0.5490877846074826	0.6239094703258613	0.6793874853802266	0.6300239717485807	0.6528492275101403	0.6871384878820509	0.7392760361144842	0.7396376851741061	0.7547736556489588	0.772172634498723	0.7900393608281846	0.7607272280220275	0.8081770077544973	0.8601471089265705	0.8466627532101128	0.9132877781316241	0.9130453048767457	0.9731694620385055	0.9822799838360747	0.9912194098827746	0.9867496968594247	0.9867496968594247	0.9867496968594247	0.9867496968594247	0.9867496968594247	0.9867496968594247	0.9867496968594247	0.9867496968594247	0.9867496968594247	0.9867496968594247	0.9867496968594247	0.9867496968594247	0.9867496968594247	0.9867496968594247	0.9867496968594247	0.9867496968594247	0.9867496968594247	0.9867496968594247	0.9867496968594247
0.6813251559857039	0.694244460877601	0.7115220448274235	0.7189573420297043	0.730383724206066	0.7691856767208388	0.8021529710367027	0.7050748966930817	0.7121054971035744	0.745222109123913	0.8502302249670559	0.8889440329868197	0.8630297559342043	0.8398016814148976	0.909970238694645	0.8714036233597405	0.9090270457352229	0.8928484239988947	0.8863892019181713	0.9794736413867307	0.9590746364279421	0.9250768154521184	0.9202491514704189	0.9457121910756059	0.9453959558066863	0.9448673414683394	0.8837638111824371	0.840178925161053	0.8624037194946224	0.8607239979385566	0.8864521983547651	0.8735880981466608	0.8735880981466608	0.8735880981466608	0.8735880981466608	0.8735880981466608	0.8735880981466608	0.8735880981466608	0.8735880981466608	0.8735880981466608	0.8735880981466608	0.8735880981466608	0.8735880981466608	0.8735880981466608	0.8735880981466608	0.8735880981466608	0.8735880981466608	0.8735880981466608	0.8735880981466608	0.8735880981466608
0.6539811387201285	0.6197678618246899	0.5412660061312244	0.5690894011782616	0.6113055599691014	0.5744690575964309	0.6323943442615434	0.679654297695056	0.6715359033090539	0.6364232586169711	0.7090568601639331	0.6760618329693232	0.7266284330044168	0.6793610607143253	0.694928718306249	0.7223306180627919	0.7291455226933109	0.7390466128631984	0.7486248568811161	0.7600291688023862	0.7123124311408724	0.7982477360781555	0.794085106522833	0.7788708494815527	0.829789011115265	0.7718451086794009	0.847407257950957	0.7974111413362321	0.7575524776623056	0.7727070810722142	0.7917055905918712	0.773679849414455	0.782692720003163	0.782692720003163	0.782692720003163	0.782692720003163	0.782692720003163	0.782692720003163	0.782692720003163	0.782692720003163	0.782692720003163	0.782692720003163	0.782692720003163	0.782692720003163	0.782692720003163	0.782692720003163	0.782692720003163	0.782692720003163	0.782692720003163	0.782692720003163
0.5025239372194495	0.5690089161736026	0.5148924049171095	0.5359999497726156	0.6265015688981255	0.5819008036541413	0.6318128768347222	0.6350973749795773	0.6088803210221945	0.7339374671818923	0.7016378563848225	0.6913697931526197	0.7193331575082507	0.7217330025792733	0.7524658912884628	0.83515548839728	0.7889659620638693	0.6771032941279245	0.7511544114723394	0.6890692126492216	0.8451624487548463	0.8236240146556122	0.8163354637007643	0.7053775561126375	0.7644840220367793	0.7361636873865242	0.7277036516538615	0.7669093858112768	0.8271408074335368	0.7737734282627019	0.8004571178481193	0.8004571178481193	0.8004571178481193	0.8004571178481193	0.8004571178481193	0.8004571178481193	0.8004571178481193	0.8004571178481193	0.8004571178481193	0.8004571178481193	0.8004571178481193	0.8004571178481193	0.8004571178481193	0.8004571178481193	0.8004571178481193	0.8004571178481193	0.8004571178481193	0.8004571178481193	0.8004571178481193	0.8004571178481193
0.6172520665440556	0.5437783700864139	0.538772170016589	0.5438789547571012	0.5835934603535563	0.5599501160807591	0.4976302529228003	0.4993350998408073	0.5296037334241285	0.5396704533206016	0.525579329039278	0.4894794736783394	0.5031013647471029	0.5227157826597075	0.4695583238559294	0.4719069017695893	0.5601219409778249	0.5172109092586581	0.5205761992922975	0.5522468039593829	0.49226756074378986	0.5380429169184625	0.529520991961225	0.5337819544398438	0.5337819544398438	0.5337819544398438	0.5337819544398438	0.5337819544398438	0.5337819544398438	0.5337819544398438	0.5337819544398438	0.5337819544398438	0.5337819544398438	0.5337819544398438	0.5337819544398438	0.5337819544398438	0.5337819544398438	0.5337819544398438	0.5337819544398438	0.5337819544398438	0.5337819544398438	0.5337819544398438	0.5337819544398438	0.5337819544398438	0.5337819544398438	0.5337819544398438	0.5337819544398438	0.5337819544398438	0.5337819544398438	0.5337819544398438
0.6104177554316389	0.5550365217978266	0.5193177442027846	0.5218157665728723	0.5735125418358069	0.5209404882500112	0.5514326492452938	0.5699891527223034	0.4961873123362103	0.5155723282074007	0.5484798271869257	0.5712509522770974	0.577700808870261	0.6128538735586296	0.6397557526549403	0.5936669354197776	0.6123976647832554	0.626895101070049	0.6161554055173788	0.6533001895243443	0.6336236400376852	0.7290944593119885	0.7044211387560108	0.7167577990339996	0.7167577990339996	0.7167577990339996	0.7167577990339996	0.7167577990339996	0.7167577990339996	0.7167577990339996	0.7167577990339996	0.7167577990339996	0.7167577990339996	0.7167577990339996	0.7167577990339996	0.7167577990339996	0.7167577990339996	0.7167577990339996	0.7167577990339996	0.7167577990339996	0.7167577990339996	0.7167577990339996	0.7167577990339996	0.7167577990339996	0.7167577990339996	0.7167577990339996	0.7167577990339996	0.7167577990339996	0.7167577990339996	0.7167577990339996
0.7055058494634115	0.616430892736302	0.7496584333412672	0.6971463230045906	0.6545574741263718	0.6501006869614004	0.6337602549228534	0.5462886963670417	0.7250878168755203	0.6925700618780108	0.6803611675056304	0.5566884332105662	0.7045789299107197	0.7779377355889576	0.8642573129318721	0.786981220740276	0.7843166157342024	0.8143774043526166	0.868347995292494	0.8490643919694145	0.7862371404239579	0.9386431285903557	0.8794149638046174	0.850615207871694	0.939462619699164	0.984184287974098	1.0	0.8915571119707957	0.886868765683946	0.7943317655329845	0.8406002656084652	0.8406002656084652	0.8406002656084652	0.8406002656084652	0.8406002656084652	0.8406002656084652	0.8406002656084652	0.8406002656084652	0.8406002656084652	0.8406002656084652	0.8406002656084652	0.8406002656084652	0.8406002656084652	0.8406002656084652	0.8406002656084652	0.8406002656084652	0.8406002656084652	0.8406002656084652	0.8406002656084652	0.8406002656084652
0.4188860534044399	0.511139821324113	0.5261356720021404	0.577855488953717	0.6024430885321387	0.5545680671383514	0.4807298797981786	0.47660970794012464	0.4729772298185927	0.49692589376116053	0.5220600261778467	0.48590121121555685	0.5304580744471709	0.5440837847912292	0.5595975758215544	0.6397909629104024	0.5895282186487332	0.5757629781681184	0.6529485551936287	0.832818248602107	0.636090588261741	0.6595622787054588	0.7076877972471234	0.681687147687446	0.6681994983726881	0.7438091775791186	0.660169137913344	0.7011984341666664	0.6384841447220959	0.5546600579778141	0.6764656025110809	0.5996877931787834	0.6380766978449322	0.6380766978449322	0.6380766978449322	0.6380766978449322	0.6380766978449322	0.6380766978449322	0.6380766978449322	0.6380766978449322	0.6380766978449322	0.6380766978449322	0.6380766978449322	0.6380766978449322	0.6380766978449322	0.6380766978449322	0.6380766978449322	0.6380766978449322	0.6380766978449322	0.6380766978449322
0.6868120775879244	0.6964114399462787	0.6790304940456298	0.599305202124696	0.6523842475095298	0.6325448404515693	0.6339916009165847	0.6746581895759386	0.6262533994008831	0.6186298553125973	0.6220115970165648	0.6513598719818042	0.6617085424274909	0.6528200093118354	0.7948925739960648	0.6461081882514218	0.7083465781552005	0.6746102893262325	0.7443989312965128	0.8117465442103862	0.8546975882962631	0.7806172770770243	0.798245814830088	0.8162481269263966	0.7754072492454822	0.7932988070445571	0.8128207080463752	0.8497404382793394	0.7994371383931438	0.835060164198091	0.7751598457903882	0.8453666142136507	0.974990003700667	0.8656431949452953	0.8611342287064402	0.8633887118258677	0.8633887118258677	0.8633887118258677	0.8633887118258677	0.8633887118258677	0.8633887118258677	0.8633887118258677	0.8633887118258677	0.8633887118258677	0.8633887118258677	0.8633887118258677	0.8633887118258677	0.8633887118258677	0.8633887118258677	0.8633887118258677
0.404320303354154	0.4252059137754049	0.404738283236481	0.45102492572788	0.4882458996710062	0.5401174796247823	0.549585380259057	0.576509065433815	0.6090229437682948	0.5730240581203363	0.6732399860489631	0.7525172236461998	0.6796662438568165	0.735985512773481	0.7591807881023852	0.8066561105244427	0.8418487346754848	0.8241914221519192	0.8563656274515501	0.8591447308350659	0.8831061196528731	0.9329055781874424	0.937941025393492	0.9150522482511819	0.9504877879608833	0.959527233051048	0.9544731577324919	1.0	0.977236578866246	0.977236578866246	0.977236578866246	0.977236578866246	0.977236578866246	0.977236578866246	0.977236578866246	0.977236578866246	0.977236578866246	0.977236578866246	0.977236578866246	0.977236578866246	0.977236578866246	0.977236578866246	0.977236578866246	0.977236578866246	0.977236578866246	0.977236578866246	0.977236578866246	0.977236578866246	0.977236578866246	0.977236578866246
0.36200667645269	0.4805805665927097	0.7121282035801351	0.7674629081273548	0.8086902011107978	0.7692257507499801	0.8189959456981192	0.8377177351654415	0.7669352557647684	0.7889721001185662	0.8066479491231383	0.8550852403395109	0.7719772453738404	0.7408682372906527	0.8379837770950882	0.8696205765691911	0.9280736850174363	0.9194825184936768	0.7345894732204981	0.8760418296456302	0.8129074395375291	0.7818617094301779	0.8917676358224591	0.8697449005327137	1.0	0.9274307161273614	0.9354573857366678	0.9828451993626793	0.8890604512620446	0.9359528253123621	0.9359528253123621	0.9359528253123621	0.9359528253123621	0.9359528253123621	0.9359528253123621	0.9359528253123621	0.9359528253123621	0.9359528253123621	0.9359528253123621	0.9359528253123621	0.9359528253123621	0.9359528253123621	0.9359528253123621	0.9359528253123621	0.9359528253123621	0.9359528253123621	0.9359528253123621	0.9359528253123621	0.9359528253123621	0.9359528253123621
0.5943112740820962	0.7567498633683124	0.8161568058433628	0.8591249174321615	0.8653439945820658	0.8558460101047406	0.9496276808942001	0.9392380278318039	0.9762356457484698	0.956933970494581	0.9795789519005885	0.9248413623681457	0.9247196491911376	0.9520885153417201	1.0	0.9795443582594087	0.9370742914423796	0.9883683247095584	0.9645814896928523	0.9262539885920542	0.9346464313942077	0.9075485056566683	0.9001926810657095	0.9690672827827166	0.9064437163088214	0.9191532258009623	0.9127984710548918	0.9127984710548918	0.9127984710548918	0.9127984710548918	0.9127984710548918	0.9127984710548918	0.9127984710548918	0.9127984710548918	0.9127984710548918	0.9127984710548918	0.9127984710548918	0.9127984710548918	0.9127984710548918	0.9127984710548918	0.9127984710548918	0.9127984710548918	0.9127984710548918	0.9127984710548918	0.9127984710548918	0.9127984710548918	0.9127984710548918	0.9127984710548918	0.9127984710548918	0.9127984710548918
0.5635848102067124	0.6841688007257156	0.7635472160444261	0.8491950420740064	0.8713265749862786	0.8972915305592145	0.9257124824101044	0.9075280066488006	0.9849434374754396	0.9307948420574338	0.9696543501881265	0.9404046064008487	0.9620536610859013	0.9611232924551799	0.9947381051824041	0.959016310641825	1.0	0.9551000475790147	0.9798672916808038	0.9955620111828284	0.929674108681103	0.9575770825788066	0.9436255956299547	0.9436255956299547	0.9436255956299547	0.9436255956299547	0.9436255956299547	0.9436255956299547	0.9436255956299547	0.9436255956299547	0.9436255956299547	0.9436255956299547	0.9436255956299547	0.9436255956299547	0.9436255956299547	0.9436255956299547	0.9436255956299547	0.9436255956299547	0.9436255956299547	0.9436255956299547	0.9436255956299547	0.9436255956299547	0.9436255956299547	0.9436255956299547	0.9436255956299547	0.9436255956299547	0.9436255956299547	0.9436255956299547	0.9436255956299547	0.9436255956299547
0.6364805442908565	0.5341026475171647	0.580863225510015	0.6087696038585577	0.6534252181946414	0.6432781374370371	0.6359733132704348	0.6973823892794585	0.7146601405144045	0.6854364523866185	0.7433778937435621	0.7767432417885175	0.8088733154115669	0.7980249671741657	0.8271111316255149	0.8415385944176651	0.8756802556970018	0.9140820614453591	0.8829700511621101	0.9146094650354566	0.9121031992880917	0.9566605835339097	0.8918347678319567	0.919117625431937	0.9537089558933274	0.9982190495338467	1.0	0.9991095247669234	0.9991095247669234	0.9991095247669234	0.9991095247669234	0.9991095247669234	0.9991095247669234	0.9991095247669234	0.9991095247669234	0.9991095247669234	0.9991095247669234	0.9991095247669234	0.9991095247669234	0.9991095247669234	0.9991095247669234	0.9991095247669234	0.9991095247669234	0.9991095247669234	0.9991095247669234	0.9991095247669234	0.9991095247669234	0.9991095247669234	0.9991095247669234	0.9991095247669234
0.8951006084296029	0.8604749950189493	0.7869512550169826	0.8552929694982533	0.7982029452493207	0.8319879202768584	0.8260195511582413	0.8319250775464834	0.811921537137039	0.8488675892594724	0.8045890704562443	0.794965073549687	0.8720827089365876	0.8199101213712608	0.8524460232583021	0.8991129411790076	0.8628014447964768	0.861536298181587	0.8376326801416267	0.9326836884238697	0.8375643525215711	0.9464203767299854	0.8923778262268848	1.0	0.9311685175426743	0.969468405374033	0.9008975144787781	0.8948202558632982	0.8436937836029013	0.8692570197330998	0.8692570197330998	0.8692570197330998	0.8692570197330998	0.8692570197330998	0.8692570197330998	0.8692570197330998	0.8692570197330998	0.8692570197330998	0.8692570197330998	0.8692570197330998	0.8692570197330998	0.8692570197330998	0.8692570197330998	0.8692570197330998	0.8692570197330998	0.8692570197330998	0.8692570197330998	0.8692570197330998	0.8692570197330998	0.8692570197330998
0.7851272183492809	0.8021036220387954	0.7984833177769481	0.7515100724071521	0.8002577957683008	0.7973793544658743	0.791069721856598	0.7732915610949661	0.8015669316437013	0.8022398107642276	0.8691342145456749	0.7886889978712085	0.8646355746034564	0.8377145006985068	0.7800593371334801	0.8435330891362199	0.8287673207752859	0.8678208038129075	0.7845153408126162	0.8341459146781133	0.8746261454668421	0.8290914462249186	0.8334286662617689	0.8112177490918167	0.8449635948091149	0.8726687677298589	0.8468019326147499	0.8076396500365616	0.8537953330425669	0.8937744677729115	0.9087177508086037	0.9298181028303167	0.8373093853043156	0.8809103459095436	0.9333161320106163	0.848458199685981	0.9005024206040072	0.8994218438875559	0.8999621322457816	0.8999621322457816	0.8999621322457816	0.8999621322457816	0.8999621322457816	0.8999621322457816	0.8999621322457816	0.8999621322457816	0.8999621322457816	0.8999621322457816	0.8999621322457816	0.8999621322457816
0.22718019652611376	0.16227726645614107	0.19050253884846582	0.20597549402768323	0.19329088321313834	0.2000875799747542	0.21837752379038422	0.20277519435759575	0.22819706597130351	0.1700553185697317	0.23454761904913018	0.2305359314744253	0.32147198606870475	0.3719933757729281	0.3047455752596501	0.33290886470123593	0.3670907282857579	0.4627639989091077	0.4711024219277586	0.45642045333238984	0.5114443534588338	0.5647209360898984	0.5006759709238899	0.513113665927698	0.5453201380034267	0.5227250303452051	0.5128366745652007	0.818004744532348	0.6966136522592604	0.6680499380149021	0.6243223474524958	0.6374820323502346	0.57689547238927	0.6376625940870027	0.5838240901886269	0.5433369592303231	0.5757443587005757	0.7243481798176498	0.7167197708742886	0.7545542340338337	0.6841643664554086	1.0	0.8420821832277043	0.8420821832277043	0.8420821832277043	0.8420821832277043	0.8420821832277043	0.8420821832277043	0.8420821832277043	0.8420821832277043
0.4582597273721911	0.5577153057729397	0.6466674944420112	0.6460112054587441	0.638896208615724	0.6236070409741061	0.6571799159746049	0.688442846817064	0.6952947863827433	0.7722673751029818	0.7651368599103043	0.8431679925270974	0.8430178770509095	0.9296992801928596	0.8734363380450886	0.891682463026466	0.9017287347346827	0.9138559582684201	0.9338967017679364	1.0	0.9461064443096799	0.9530905252881652	0.9225071773729289	0.9767673810091396	0.9855811395578989	0.9487234887307058	0.9326228095194342	0.9451089709881934	0.9388658902538137	0.9388658902538137	0.9388658902538137	0.9388658902538137	0.9388658902538137	0.9388658902538137	0.9388658902538137	0.9388658902538137	0.9388658902538137	0.9388658902538137	0.9388658902538137	0.9388658902538137	0.9388658902538137	0.9388658902538137	0.9388658902538137	0.9388658902538137	0.9388658902538137	0.9388658902538137	0.9388658902538137	0.9388658902538137	0.9388658902538137	0.9388658902538137
0.7535663536155672	0.773813124907017	0.7874877732413378	0.7162523173931766	0.7210556453899892	0.748391467491363	0.7895052136699677	0.7446044494404599	0.70706966426142	0.6836469007838252	0.7096082312538358	0.7532086989046203	0.7569811636754297	0.7562828806664564	0.7460471321590213	0.7747572475387323	0.8346562690775452	0.8188623810245044	0.8226915221324936	0.721256937868075	0.757202554615586	0.8663060371302267	0.8278141104635112	0.7687706989303508	0.8296264779168276	0.7991985884235892	0.7991985884235892	0.7991985884235892	0.7991985884235892	0.7991985884235892	0.7991985884235892	0.7991985884235892	0.7991985884235892	0.7991985884235892	0.7991985884235892	0.7991985884235892	0.7991985884235892	0.7991985884235892	0.7991985884235892	0.7991985884235892	0.7991985884235892	0.7991985884235892	0.7991985884235892	0.7991985884235892	0.7991985884235892	0.7991985884235892	0.7991985884235892	0.7991985884235892	0.7991985884235892	0.7991985884235892
0.7688840337304552	0.8764712461543455	0.8863670153204354	0.9783193937336175	0.9348832209923601	0.9450944383918145	0.9331369875836714	0.9481868817392198	0.9709829728865205	0.9849915317279894	0.9810661740891389	0.9949160448294222	0.9693710361075863	0.9560847548618883	0.9770461266904769	1.0	0.9723915571106577	0.9916027365617799	0.9406918176995606	0.9509004326977467	0.9726676756970376	0.9617840541973922	0.9617840541973922	0.9617840541973922	0.9617840541973922	0.9617840541973922	0.9617840541973922	0.9617840541973922	0.9617840541973922	0.9617840541973922	0.9617840541973922	0.9617840541973922	0.9617840541973922	0.9617840541973922	0.9617840541973922	0.9617840541973922	0.9617840541973922	0.9617840541973922	0.9617840541973922	0.9617840541973922	0.9617840541973922	0.9617840541973922	0.9617840541973922	0.9617840541973922	0.9617840541973922	0.9617840541973922	0.9617840541973922	0.9617840541973922	0.9617840541973922	0.9617840541973922
0.48419215493648465	0.5367924609756427	0.5265039279426305	0.5506561888674787	0.6052626458629945	0.6074722177185263	0.705079230540745	0.7266505553090098	0.7860821801175711	0.8379959626030521	0.8444906879920504	0.8299244777919621	0.9208951995902825	0.9155719793741927	0.9043578435137486	0.9359089071125402	0.9217173531151478	0.9679001308156365	0.9795326715487653	0.9966404414753206	1.0	0.9510929436207862	0.9899368705973842	0.9705149071090853	0.9705149071090853	0.9705149071090853	0.9705149071090853	0.9705149071090853	0.9705149071090853	0.9705149071090853	0.9705149071090853	0.9705149071090853	0.9705149071090853	0.9705149071090853	0.9705149071090853	0.9705149071090853	0.9705149071090853	0.9705149071090853	0.9705149071090853	0.9705149071090853	0.9705149071090853	0.9705149071090853	0.9705149071090853	0.9705149071090853	0.9705149071090853	0.9705149071090853	0.9705149071090853	0.9705149071090853	0.9705149071090853	0.9705149071090853
0.5624328962347201	0.6299377107644117	0.5687290817854928	0.6117024781337084	0.6536256372984687	0.6621577460968264	0.6744377699548242	0.653427637456583	0.6810515499574554	0.7621872750290417	0.7244308331571843	0.7205096776141536	0.7005029660743975	0.8880897057677128	0.9958351739074085	0.9710516394267584	0.4979248331683983	0.5471595986212204	0.5720513670274369	0.5085124932172543	0.4767991385356595	0.4926558158764569	0.4926558158764569	0.4926558158764569	0.4926558158764569	0.4926558158764569	0.4926558158764569	0.4926558158764569	0.4926558158764569	0.4926558158764569	0.4926558158764569	0.4926558158764569	0.4926558158764569	0.4926558158764569	0.4926558158764569	0.4926558158764569	0.4926558158764569	0.4926558158764569	0.4926558158764569	0.4926558158764569	0.4926558158764569	0.4926558158764569	0.4926558158764569	0.4926558158764569	0.4926558158764569	0.4926558158764569	0.4926558158764569	0.4926558158764569	0.4926558158764569	0.4926558158764569
0.6942667753939525	0.7726892327840967	0.7964929372213428	0.7989904395300018	0.8209836651537149	0.8207296788337295	0.8643636212267386	0.8262847883918827	0.8345768115768345	0.8156485226793198	0.8737361586019796	0.8254487794975901	0.9295287499010245	0.8539089205389337	0.8852923951943921	0.9719416633930544	0.9402266692138477	0.9562493912310123	0.9753023890431761	0.9133498589084292	0.9614461974555508	0.9364917971044974	0.9702451622369026	1.0	0.993356823578127	0.9966784117890636	0.9966784117890636	0.9966784117890636	0.9966784117890636	0.9966784117890636	0.9966784117890636	0.9966784117890636	0.9966784117890636	0.9966784117890636	0.9966784117890636	0.9966784117890636	0.9966784117890636	0.9966784117890636	0.9966784117890636	0.9966784117890636	0.9966784117890636	0.9966784117890636	0.9966784117890636	0.9966784117890636	0.9966784117890636	0.9966784117890636	0.9966784117890636	0.9966784117890636	0.9966784117890636	0.9966784117890636
0.7758603857799268	0.8162066403999814	0.8512193293916459	0.7486901277691278	0.801979937730072	0.8273347555982723	0.8025462642009248	0.8103858854971294	0.8514360329829237	0.8026145307595346	0.8321193763355943	0.889630881264092	0.8580066459929365	0.7999822606797972	0.7949952459778916	0.8649360742630446	0.8694023076529712	0.8846540959937381	0.842253451697573	0.853109252538743	0.8476813521181581	0.8476813521181581	0.8476813521181581	0.8476813521181581	0.8476813521181581	0.8476813521181581	0.8476813521181581	0.8476813521181581	0.8476813521181581	0.8476813521181581	0.8476813521181581	0.8476813521181581	0.8476813521181581	0.8476813521181581	0.8476813521181581	0.8476813521181581	0.8476813521181581	0.8476813521181581	0.8476813521181581	0.8476813521181581	0.8476813521181581	0.8476813521181581	0.8476813521181581	0.8476813521181581	0.8476813521181581	0.8476813521181581	0.8476813521181581	0.8476813521181581	0.8476813521181581	0.8476813521181581
0.48553137538868407	0.5824062101214761	0.6123962385122784	0.6941342351175991	0.6357177702143528	0.7858502743695809	0.6255265337026942	0.6879645964455354	0.6100529077010145	0.6934909710939487	0.5767924277351019	0.6888827090217997	0.7043675654255801	0.8101310564373614	1.0	0.9166262525459652	0.80127631505234	0.751039527038316	0.7826442029193353	0.7063795661196134	0.6865264849922206	0.7357581934279571	0.7111423392100888	0.7111423392100888	0.7111423392100888	0.7111423392100888	0.7111423392100888	0.7111423392100888	0.7111423392100888	0.7111423392100888	0.7111423392100888	0.7111423392100888	0.7111423392100888	0.7111423392100888	0.7111423392100888	0.7111423392100888	0.7111423392100888	0.7111423392100888	0.7111423392100888	0.7111423392100888	0.7111423392100888	0.7111423392100888	0.7111423392100888	0.7111423392100888	0.7111423392100888	0.7111423392100888	0.7111423392100888	0.7111423392100888	0.7111423392100888	0.7111423392100888
0.6659198169990198	0.771305259782054	0.8014664894859732	0.8926052064699503	0.9135385309667481	0.9158184218634672	0.9248113233492538	0.9274432838702048	0.8887285897798314	0.9613628009938556	0.935330804189191	0.9528436888690036	0.9936671023748971	0.9734366688972861	0.9958481674173646	0.9589653812380031	0.9588235328940324	1.0	0.9983958700607337	0.9884951853877717	0.9934455277242527	0.9934455277242527	0.9934455277242527	0.9934455277242527	0.9934455277242527	0.9934455277242527	0.9934455277242527	0.9934455277242527	0.9934455277242527	0.9934455277242527	0.9934455277242527	0.9934455277242527	0.9934455277242527	0.9934455277242527	0.9934455277242527	0.9934455277242527	0.9934455277242527	0.9934455277242527	0.9934455277242527	0.9934455277242527	0.9934455277242527	0.9934455277242527	0.9934455277242527	0.9934455277242527	0.9934455277242527	0.9934455277242527	0.9934455277242527	0.9934455277242527	0.9934455277242527	0.9934455277242527
0.5302431207296934	0.42040832528742506	0.4900340153695035	0.5554263916687187	0.543997053637182	0.5150836669879315	0.6157153286998731	0.5759498512825628	0.6179225382694679	0.6172891435560421	0.5751509276310462	0.6264938472430922	0.661143890442241	0.7130880037633028	0.666502870285998	0.7038740027225711	0.7433310554748066	0.6846637638411315	0.7227023372293303	0.8036438812166028	0.8190866541965582	0.7902275685968158	0.8588119673633132	0.8428814490224998	0.9256176904566552	1.0	0.8679244312576464	0.9903282043344432	0.7683375978632989	0.873971928500635	0.8195209011592527	0.8149410610862946	0.887038662962906	0.8562866183237862	0.9190390293121509	0.8876628238179685	0.8876628238179685	0.8876628238179685	0.8876628238179685	0.8876628238179685	0.8876628238179685	0.8876628238179685	0.8876628238179685	0.8876628238179685	0.8876628238179685	0.8876628238179685	0.8876628238179685	0.8876628238179685	0.8876628238179685	0.8876628238179685
0.6608707340300136	0.8536955929338805	0.8246547242539132	0.8566578451491186	0.8957691209568238	0.9577450158076498	0.9007924659231459	0.9790106279740612	1.0	0.9113995414250096	0.9722630133960805	0.9788426188035534	0.9917003151131434	0.9907036642691394	0.9782199551706783	0.9496831147449197	0.9639515349577991	0.9639515349577991	0.9639515349577991	0.9639515349577991	0.9639515349577991	0.9639515349577991	0.9639515349577991	0.9639515349577991	0.9639515349577991	0.9639515349577991	0.9639515349577991	0.9639515349577991	0.9639515349577991	0.9639515349577991	0.9639515349577991	0.9639515349577991	0.9639515349577991	0.9639515349577991	0.9639515349577991	0.9639515349577991	0.9639515349577991	0.9639515349577991	0.9639515349577991	0.9639515349577991	0.9639515349577991	0.9639515349577991	0.9639515349577991	0.9639515349577991	0.9639515349577991	0.9639515349577991	0.9639515349577991	0.9639515349577991	0.9639515349577991	0.9639515349577991
0.6266455396463657	0.7167763238450731	0.867773095025564	0.9273657034945364	0.9062745543898836	0.901549061896901	0.902288736381656	0.9306662760869057	0.9581506057467676	0.9467961169380898	0.9403398826841912	0.9301158577890146	0.9657807349238074	0.9327645414284227	0.9077373458512633	0.9554484964267973	0.905587022698261	0.9389685997800953	0.961847629269079	0.9965763113861417	0.9396433054333979	1.0	0.9472335189663577	0.9962240472436672	0.9717287831050124	0.9717287831050124	0.9717287831050124	0.9717287831050124	0.9717287831050124	0.9717287831050124	0.9717287831050124	0.9717287831050124	0.9717287831050124	0.9717287831050124	0.9717287831050124	0.9717287831050124	0.9717287831050124	0.9717287831050124	0.9717287831050124	0.9717287831050124	0.9717287831050124	0.9717287831050124	0.9717287831050124	0.9717287831050124	0.9717287831050124	0.9717287831050124	0.9717287831050124	0.9717287831050124	0.9717287831050124	0.9717287831050124
0.7916844058139718	0.8444653931759802	0.8063463375095367	0.7728518154081476	0.7975835473382524	0.8479554494177867	0.8241700720416079	0.845413861144733	0.7798172031248438	0.8257195540468109	0.8437778115669747	0.7666926756745733	0.7893418569614099	0.8369096510557528	0.8287588577848259	0.834404287270456	0.8543508292345612	0.7942185630124465	0.8242846961235037	0.8242846961235037	0.8242846961235037	0.8242846961235037	0.8242846961235037	0.8242846961235037	0.8242846961235037	0.8242846961235037	0.8242846961235037	0.8242846961235037	0.8242846961235037	0.8242846961235037	0.8242846961235037	0.8242846961235037	0.8242846961235037	0.8242846961235037	0.8242846961235037	0.8242846961235037	0.8242846961235037	0.8242846961235037	0.8242846961235037	0.8242846961235037	0.8242846961235037	0.8242846961235037	0.8242846961235037	0.8242846961235037	0.8242846961235037	0.8242846961235037	0.8242846961235037	0.8242846961235037	0.8242846961235037	0.8242846961235037
0.5281953273930033	0.7118270662423317	0.8330636939629871	0.8621993908290059	0.8815866166256993	0.9171247640609789	0.9030196090750962	0.9528794931544526	0.9098536202106176	0.8920020982345406	0.869480062577714	0.9017914014519841	0.9427061792931598	0.8980733255179144	0.9499806371968421	0.9414288695470807	0.9545222132919994	1.0	0.9920434321442377	0.9579015350039141	0.9438611046256767	0.9508813198147953	0.9508813198147953	0.9508813198147953	0.9508813198147953	0.9508813198147953	0.9508813198147953	0.9508813198147953	0.9508813198147953	0.9508813198147953	0.9508813198147953	0.9508813198147953	0.9508813198147953	0.9508813198147953	0.9508813198147953	0.9508813198147953	0.9508813198147953	0.9508813198147953	0.9508813198147953	0.9508813198147953	0.9508813198147953	0.9508813198147953	0.9508813198147953	0.9508813198147953	0.9508813198147953	0.9508813198147953	0.9508813198147953	0.9508813198147953	0.9508813198147953	0.9508813198147953
0.6932186829465472	0.839211714630718	0.9069227847646669	0.958380250531886	0.9869433126406965	0.9760130393990467	0.9985489868894105	0.9753061754872996	1.0	0.9474673729916865	0.9737336864958431	0.9737336864958431	0.9737336864958431	0.9737336864958431	0.9737336864958431	0.9737336864958431	0.9737336864958431	0.9737336864958431	0.9737336864958431	0.9737336864958431	0.9737336864958431	0.9737336864958431	0.9737336864958431	0.9737336864958431	0.9737336864958431	0.9737336864958431	0.9737336864958431	0.9737336864958431	0.9737336864958431	0.9737336864958431	0.9737336864958431	0.9737336864958431	0.9737336864958431	0.9737336864958431	0.9737336864958431	0.9737336864958431	0.9737336864958431	0.9737336864958431	0.9737336864958431	0.9737336864958431	0.9737336864958431	0.9737336864958431	0.9737336864958431	0.9737336864958431	0.9737336864958431	0.9737336864958431	0.9737336864958431	0.9737336864958431	0.9737336864958431	0.9737336864958431
0.5748302605724488	0.7189768832977221	0.7518784508006088	0.8115525644330704	0.7448143265670004	0.8142972359960898	0.8177358557305602	0.8734273052302856	0.9247118075545505	0.913580297650836	0.8966212292060609	0.7853498122736433	0.8373785161782992	0.8785316280883901	0.9374800311108284	0.9204109695625421	1.0	0.9867703874402277	0.9933851937201138	0.9933851937201138	0.9933851937201138	0.9933851937201138	0.9933851937201138	0.9933851937201138	0.9933851937201138	0.9933851937201138	0.9933851937201138	0.9933851937201138	0.9933851937201138	0.9933851937201138	0.9933851937201138	0.9933851937201138	0.9933851937201138	0.9933851937201138	0.9933851937201138	0.9933851937201138	0.9933851937201138	0.9933851937201138	0.9933851937201138	0.9933851937201138	0.9933851937201138	0.9933851937201138	0.9933851937201138	0.9933851937201138	0.9933851937201138	0.9933851937201138	0.9933851937201138	0.9933851937201138	0.9933851937201138	0.9933851937201138
0.400638098216149	0.44217697690775604	0.37292657630260295	0.47580626933966247	0.5531430752102298	0.5286596112611507	0.47024276101332657	0.5709621128516497	0.5973562962519278	0.6251109276723997	0.6260394815544079	0.6646250806861215	0.6031383998857958	0.5709599246133515	0.6073884595290744	0.5955717675941691	0.5168117198598492	0.505954762732417	0.4858578894671022	0.4256216936015718	0.4671553576861867	0.5883155757468477	0.5401280007483577	0.6072304553166082	0.5840890291240999	0.5833908644186205	0.6577895753738123	0.7156665110243815	0.8568021272961055	0.8087886885140617	0.7812859699889787	0.7950373292515202	0.7950373292515202	0.7950373292515202	0.7950373292515202	0.7950373292515202	0.7950373292515202	0.7950373292515202	0.7950373292515202	0.7950373292515202	0.7950373292515202	0.7950373292515202	0.7950373292515202	0.7950373292515202	0.7950373292515202	0.7950373292515202	0.7950373292515202	0.7950373292515202	0.7950373292515202	0.7950373292515202
0.471218412758211	0.5409040407980085	0.6149680613549989	0.589463879232673	0.6413873503824132	0.635866265064176	0.6629746686152206	0.7914987431810647	0.6776303546845603	0.8015232741390427	0.8172086036966564	0.8250970118996273	0.8151478950815587	0.9191757587734448	0.8611062624068361	0.8659058577870907	0.9066000734524158	0.9845837103126405	0.8818310769475827	0.9827741265748505	0.9301494932230379	0.9350173509336356	1.0	0.9889561246401325	0.9944780623200663	0.9944780623200663	0.9944780623200663	0.9944780623200663	0.9944780623200663	0.9944780623200663	0.9944780623200663	0.9944780623200663	0.9944780623200663	0.9944780623200663	0.9944780623200663	0.9944780623200663	0.9944780623200663	0.9944780623200663	0.9944780623200663	0.9944780623200663	0.9944780623200663	0.9944780623200663	0.9944780623200663	0.9944780623200663	0.9944780623200663	0.9944780623200663	0.9944780623200663	0.9944780623200663	0.9944780623200663	0.9944780623200663
0.8753485333796578	0.8648688728091921	0.923760390874294	0.9305992844018108	0.8984591206898029	0.9626983627827698	0.9473052501283453	0.976417591661043	0.9467217422082767	0.7639957174127092	0.8466808890234833	0.8053383032180962	0.8053383032180962	0.8053383032180962	0.8053383032180962	0.8053383032180962	0.8053383032180962	0.8053383032180962	0.8053383032180962	0.8053383032180962	0.8053383032180962	0.8053383032180962	0.8053383032180962	0.8053383032180962	0.8053383032180962	0.8053383032180962	0.8053383032180962	0.8053383032180962	0.8053383032180962	0.8053383032180962	0.8053383032180962	0.8053383032180962	0.8053383032180962	0.8053383032180962	0.8053383032180962	0.8053383032180962	0.8053383032180962	0.8053383032180962	0.8053383032180962	0.8053383032180962	0.8053383032180962	0.8053383032180962	0.8053383032180962	0.8053383032180962	0.8053383032180962	0.8053383032180962	0.8053383032180962	0.8053383032180962	0.8053383032180962	0.8053383032180962
0.8136360493011915	0.8286155762893168	0.7678860969694654	0.8145676800492919	0.8234606888514265	0.9019025931361481	0.9058188247046237	0.8356521255549084	0.8732191093800543	0.9068356968311158	1.0	0.9910084326104508	0.9151155633935755	0.9164986674472241	0.9688118243065843	0.939144514627823	0.9831644560250948	0.9327245935947265	0.9579445248099107	0.9579445248099107	0.9579445248099107	0.9579445248099107	0.9579445248099107	0.9579445248099107	0.9579445248099107	0.9579445248099107	0.9579445248099107	0.9579445248099107	0.9579445248099107	0.9579445248099107	0.9579445248099107	0.9579445248099107	0.9579445248099107	0.9579445248099107	0.9579445248099107	0.9579445248099107	0.9579445248099107	0.9579445248099107	0.9579445248099107	0.9579445248099107	0.9579445248099107	0.9579445248099107	0.9579445248099107	0.9579445248099107	0.9579445248099107	0.9579445248099107	0.9579445248099107	0.9579445248099107	0.9579445248099107	0.9579445248099107
0.4260010495148145	0.4782544253522463	0.742384984275363	0.5942342920686614	0.6681463841931072	0.6895468507597269	0.6543502813862146	0.8006970991064963	0.7606003092918154	0.7990346612284128	0.9100772056330192	0.9172961433956272	0.868031392524269	1.0	0.9178348664841747	0.9589174332420873	0.9589174332420873	0.9589174332420873	0.9589174332420873	0.9589174332420873	0.9589174332420873	0.9589174332420873	0.9589174332420873	0.9589174332420873	0.9589174332420873	0.9589174332420873	0.9589174332420873	0.9589174332420873	0.9589174332420873	0.9589174332420873	0.9589174332420873	0.9589174332420873	0.9589174332420873	0.9589174332420873	0.9589174332420873	0.9589174332420873	0.9589174332420873	0.9589174332420873	0.9589174332420873	0.9589174332420873	0.9589174332420873	0.9589174332420873	0.9589174332420873	0.9589174332420873	0.9589174332420873	0.9589174332420873	0.9589174332420873	0.9589174332420873	0.9589174332420873	0.9589174332420873
0.4294767253646292	0.43328093356935377	0.4950935184628555	0.5319447145359132	0.580912096562262	0.6642864652620489	0.5644552611171302	0.6053699779136693	0.6108601157657771	0.7500154194601679	0.8071907222253822	0.7705605979001241	0.7832989232867613	0.6946119858683603	0.864764625397915	0.8937370721747631	0.943143089681068	0.8896230787066197	0.9495253436907941	0.8438928861431904	0.9034006505525396	0.9199294715616595	0.9376785390209303	0.9182741575696461	0.9110887718747281	0.893115997610184	0.9885566867577644	1.0	0.9942783433788823	0.9942783433788823	0.9942783433788823	0.9942783433788823	0.9942783433788823	0.9942783433788823	0.9942783433788823	0.9942783433788823	0.9942783433788823	0.9942783433788823	0.9942783433788823	0.9942783433788823	0.9942783433788823	0.9942783433788823	0.9942783433788823	0.9942783433788823	0.9942783433788823	0.9942783433788823	0.9942783433788823	0.9942783433788823	0.9942783433788823	0.9942783433788823
0.4669435421126955	0.6576143791210921	0.7531733025287379	0.8232613946324439	0.7693014978935785	0.9022173442705921	0.8427276355923916	0.8615752609321944	0.9239828336980084	0.8853083082598885	0.9882187738434868	0.9285040373654954	0.9370909843888963	0.9331182143677278	0.966459899383711	0.9282733126768034	0.9653693263991281	0.9274400660785341	1.0	0.9601994031635491	0.9687741704966377	0.998755050331315	0.9384929656379261	0.9686240079846206	0.9686240079846206	0.9686240079846206	0.9686240079846206	0.9686240079846206	0.9686240079846206	0.9686240079846206	0.9686240079846206	0.9686240079846206	0.9686240079846206	0.9686240079846206	0.9686240079846206	0.9686240079846206	0.9686240079846206	0.9686240079846206	0.9686240079846206	0.9686240079846206	0.9686240079846206	0.9686240079846206	0.9686240079846206	0.9686240079846206	0.9686240079846206	0.9686240079846206	0.9686240079846206	0.9686240079846206	0.9686240079846206	0.9686240079846206
0.6090519352196704	0.7993375035108499	0.8424809677870013	0.9476012729586388	0.9275671170347611	0.8886406476176605	0.8931674149834118	0.9399983580500587	0.8913403464411186	0.9658546368707177	0.9275644317386921	1.0	0.955145019142884	0.9256640540743073	0.9728208222282628	0.8833872837229783	0.9466018750396025	0.9381561100152972	0.9118228364610587	0.9849713057099407	0.9328474271639212	0.958909366436931	0.958909366436931	0.958909366436931	0.958909366436931	0.958909366436931	0.958909366436931	0.958909366436931	0.958909366436931	0.958909366436931	0.958909366436931	0.958909366436931	0.958909366436931	0.958909366436931	0.958909366436931	0.958909366436931	0.958909366436931	0.958909366436931	0.958909366436931	0.958909366436931	0.958909366436931	0.958909366436931	0.958909366436931	0.958909366436931	0.958909366436931	0.958909366436931	0.958909366436931	0.958909366436931	0.958909366436931	0.958909366436931
0.5916069876057465	0.7183610219267141	0.8437242635244977	0.8134315408690626	0.8316282674764442	0.8146077462560676	0.8987404030797737	0.9063036218435194	0.9523906238747591	0.8579628335847774	0.8412748422338776	0.8452405361038878	0.8409933418384249	0.8941054667742346	0.8353733132343605	0.8621346496385598	0.8926156593339659	0.9178060728222154	0.9052108660780906	0.9052108660780906	0.9052108660780906	0.9052108660780906	0.9052108660780906	0.9052108660780906	0.9052108660780906	0.9052108660780906	0.9052108660780906	0.9052108660780906	0.9052108660780906	0.9052108660780906	0.9052108660780906	0.9052108660780906	0.9052108660780906	0.9052108660780906	0.9052108660780906	0.9052108660780906	0.9052108660780906	0.9052108660780906	0.9052108660780906	0.9052108660780906	0.9052108660780906	0.9052108660780906	0.9052108660780906	0.9052108660780906	0.9052108660780906	0.9052108660780906	0.9052108660780906	0.9052108660780906	0.9052108660780906	0.9052108660780906
0.6662078927395445	0.7379114187896212	0.8127748631553732	0.8518848163300228	0.8411153301540699	0.9107369401381825	0.954472048196532	0.8949772512539006	0.9019306056478067	0.9503731318829451	0.9178818627136746	0.8737461014017626	0.8996093031785718	0.9237615232554228	0.9324837497950298	0.9929290037347356	1.0	0.983400471587854	0.9826543935892242	0.9425864274006576	0.9626204104949408	0.9626204104949408	0.9626204104949408	0.9626204104949408	0.9626204104949408	0.9626204104949408	0.9626204104949408	0.9626204104949408	0.9626204104949408	0.9626204104949408	0.9626204104949408	0.9626204104949408	0.9626204104949408	0.9626204104949408	0.9626204104949408	0.9626204104949408	0.9626204104949408	0.9626204104949408	0.9626204104949408	0.9626204104949408	0.9626204104949408	0.9626204104949408	0.9626204104949408	0.9626204104949408	0.9626204104949408	0.9626204104949408	0.9626204104949408	0.9626204104949408	0.9626204104949408	0.9626204104949408
0.05699079035686259	0.19818344217807515	0.26651580767665667	0.32570860449000044	0.28947938958862246	0.39940731231292326	0.4763349394910866	0.3945286807126665	0.49132267256980333	0.5730784519806646	0.6342963255402299	0.5402802366529449	0.5595744866210417	0.5609972066888206	0.6980514410858207	0.591301792132388	0.5593308511181967	0.5078624464208004	0.705070863522771	0.7009545138143715	0.8350806059961093	0.8648736723307363	0.7410812247312949	0.7252967407918294	0.6795771770968467	0.7953137899240054	1.0	0.9626140846522702	0.8118381994436072	0.7176010149945405	0.8498156193016733	0.820748280866812	0.7087812639113166	0.91424313471974	0.8339176022777451	0.8196279085815273	0.7447533354304111	0.8399086834798017	0.7527617807266128	0.9961333635880779	0.9226977179505729	0.9594155407693254	0.9594155407693254	0.9594155407693254	0.9594155407693254	0.9594155407693254	0.9594155407693254	0.9594155407693254	0.9594155407693254	0.9594155407693254
0.20084835207783033	0.13576245660507563	0.1765904603887285	0.22395052038082539	0.23619638913130542	0.3110423898493618	0.29104716912910067	0.285922516649626	0.24254468887132016	0.3401275248429752	0.3274355481826834	0.36299366302228525	0.46415757152955545	0.36238423213002163	0.515827368733811	0.5791043210879696	0.7182625145945992	0.5976881528015703	0.6942318060873242	0.7585235222568182	0.6336364441398005	0.7042884789756051	0.6487507934270633	0.6427940249914774	0.8008330032138835	0.7590524616499251	0.7368016558537112	0.5999258970633271	0.6595845522310464	0.6704204744068427	0.6764048409605167	0.6445300938050579	0.6106709047265626	0.7230027429384633	0.9156606749156951	0.7305433233964973	0.7238028348736416	0.6782188191486828	0.6158639320924889	0.59010430849427	0.7565638563723243	0.7741129430318892	0.6021289379385761	0.48523992789298853	0.40328304783522834	0.519089661712141	0.4611863547736847	0.4611863547736847	0.4611863547736847	0.4611863547736847
0.5655782223748065	0.6160870136360427	0.6042983113813489	0.6558574225342587	0.628277481244788	0.6800823526114927	0.6677124781766266	0.6400037023341716	0.697463495476555	0.712895643087634	0.6982532103864221	0.6658535322572287	0.623263493499669	0.6511430532973252	0.7450149972141932	0.7478951226649426	0.8007766118089997	0.7530807093325008	0.7801895904763765	0.7634664279852476	0.7921805088773426	0.832070698127568	0.8358468744187331	0.8665087314049174	0.8960118818826027	0.888565894074562	0.8923053145720047	0.9674429826964459	0.9568846669245944	0.9741426094742894	0.916410945324375	0.9479834800259624	0.8746383934694175	0.9081619815951236	0.9062006504713263	0.9187333397322968	0.8931671570059623	0.9070070972414501	0.9290013774864928	0.9190256596111864	0.9518510658981152	0.9354383627546508	0.9354383627546508	0.9354383627546508	0.9354383627546508	0.9354383627546508	0.9354383627546508	0.9354383627546508	0.9354383627546508	0.9354383627546508
0.4156937326405971	0.4687416312492209	0.5081905527686397	0.42888462037357244	0.4697785448938915	0.49184773656054226	0.4872120607540672	0.5272619125155606	0.49207076138815553	0.4879713479592111	0.49951867227767366	0.5367939223021	0.5752002114151685	0.5572107641384053	0.5103997395493837	0.5773702860713255	0.5646904518710727	0.6163196818211496	0.6116154523260381	0.5965770347770573	0.5760674322693059	0.5655389138734437	0.6524092723375534	0.6131361578346279	0.6526731401434244	0.6988746930862638	0.6611578363610361	0.8071984022462183	0.7577849167410291	0.7507076244242487	0.7680921649341269	0.8197289105085845	0.823961217790354	0.9253995446984138	0.8753123921917338	0.8456589796554216	0.791219883562035	0.8068226916813414	0.8998922953343419	0.9049562000904147	0.9548589654623211	1.0	0.8762685130970269	0.86700421051956	0.886175364797973	0.9657852272918199	0.9259802960448964	0.9259802960448964	0.9259802960448964	0.9259802960448964
0.6036066572866905	0.5845954363760081	0.5369765253058272	0.5915964766013964	0.709541386954115	0.5898148963574933	0.6363025188042964	0.6120036525393723	0.5872937280965544	0.545355008819544	0.5373495773817044	0.5943381265416867	0.5765582164989894	0.5743296706315596	0.6266095816728705	0.6109244310182185	0.5809519893194275	0.7301701015247389	0.6436034593950786	0.5815358657849703	0.6843772243513347	0.6426110764019721	0.6517747861443528	0.8054165103354501	0.7362035230397158	0.7599013050312721	0.7127531143072277	0.6632889721361993	0.780187936542675	0.850025318840697	0.7258976795566453	0.7134093133382807	0.6716836213501185	0.7963092241429254	0.7756539569126826	0.6886948133682643	0.7601720947987549	0.8848997983921714	0.8579232319474692	0.7954369601506539	0.927387706866059	0.8328695271652293	0.8081447545132713	0.8205071408392504	0.8205071408392504	0.8205071408392504	0.8205071408392504	0.8205071408392504	0.8205071408392504	0.8205071408392504
0.8128313949332608	0.7893534181237215	0.7158884329879261	0.7514830679727732	0.8318132036067688	0.7830352427374122	0.9829731063653606	0.8059605096341566	0.8701248704508173	0.838749309886882	0.7842107925742359	0.8323326204893758	0.8082717065318059	0.8082717065318059	0.8082717065318059	0.8082717065318059	0.8082717065318059	0.8082717065318059	0.8082717065318059	0.8082717065318059	0.8082717065318059	0.8082717065318059	0.8082717065318059	0.8082717065318059	0.8082717065318059	0.8082717065318059	0.8082717065318059	0.8082717065318059	0.8082717065318059	0.8082717065318059	0.8082717065318059	0.8082717065318059	0.8082717065318059	0.8082717065318059	0.8082717065318059	0.8082717065318059	0.8082717065318059	0.8082717065318059	0.8082717065318059	0.8082717065318059	0.8082717065318059	0.8082717065318059	0.8082717065318059	0.8082717065318059	0.8082717065318059	0.8082717065318059	0.8082717065318059	0.8082717065318059	0.8082717065318059	0.8082717065318059
0.8025891732598474	0.8989456842274834	0.9093837555755658	0.900289501675846	0.9412834901861421	0.8982096063784912	0.8950074055149462	0.8888952601651492	0.8109378886457217	0.8551567960271331	0.8846582050941826	0.7898715817452389	0.8578877610830546	0.9146639132582615	0.9026653411370718	0.8735203387217723	0.8552596834459043	0.7469034074291222	0.7819000754824951	0.8165118565186439	0.7518990763452864	0.7801075130221697	0.930476648482176	0.7354700295245683	0.7700426462342395	0.80084075514881	0.792438432565229	0.7780924554115385	0.8586698129220944	0.7718773176514413	0.8144951953312953	0.8313642191713888	0.7581514536516013	0.7531351522106631	0.8008691998597334	0.8119925911505254	0.7057769790426464	0.8290758636182598	0.8444588596268707	0.857608901190927	0.8287100827519513	0.8431594919714391	0.8431594919714391	0.8431594919714391	0.8431594919714391	0.8431594919714391	0.8431594919714391	0.8431594919714391	0.8431594919714391	0.8431594919714391
0.7630589317226634	0.7838769622448821	0.7511930248521785	0.7864475309200678	0.849771135773541	0.8715216718623817	0.7930875585346943	0.7450638960622019	0.7961178749802258	0.7909894821567259	0.7674140853916315	0.8358138160292611	0.8265948994497627	0.8308243295901027	0.8186988882785673	0.7869356845449195	0.856040339966956	0.8410248003099663	0.8546194423412794	0.8472205299323617	0.7719331198799212	0.8566673659408486	0.8478775362960939	0.803895987913831	0.8580540208273857	0.8127740862793003	0.8379812658692987	0.7546969245062284	0.8268445464920544	0.8571259866495139	0.8355822103779701	0.8462833817826017	0.8302201997234976	0.8798531837676198	0.8680130924369075	0.8210071876765257	0.8780378587786744	0.8388552729922714	0.8647318810684008	0.8447631839996983	0.8288438838633058	0.8295622875390872	0.842399751204777	0.8116572736382912	0.821143934661803	0.8164006041500471	0.8164006041500471	0.8164006041500471	0.8164006041500471	0.8164006041500471
0.18367346935018133	0.32142857170376454	0.4424294808517651	0.3028925990744049	0.2321428570953681	0.21428571420778356	0.33928571421630727	0.39305341552124573	0.21428571386683642	0.3571428572743653	0.3571428573766495	0.42673500563637806	0.42861103919284116	0.44638896103729825	0.6428571415664146	0.4107142841300993	0.3571428572402707	0.5363931155339915	0.3392857125456663	0.6671812074255387	0.375000000502897	0.5375507078042745	0.5535714281172384	0.5178571432285318	0.5178571430580582	0.6428571415664146	0.6964285721043775	0.8214285711241542	0.771856232776408	0.6785714287053722	0.7321428586978197	0.7481635803063827	0.7142857141395941	0.5714285723686114	0.6607142862951135	0.6964285697859369	0.7314244155705251	1.0	0.750000000051142	0.8750000013211701	0.7857142847693753	0.8571428584335857	0.7678571440638523	0.8035714296344528	0.7857142855876483	0.7946428576110506	0.7946428576110506	0.7946428576110506	0.7946428576110506	0.7946428576110506
0.586210765277385	0.6103168196919776	0.5287511962763148	0.5054619121551785	0.6002348171386083	0.6473678258603447	0.6426443086004966	0.6569741297491555	0.7454776148051887	0.7736842814036717	0.7809829395622011	0.6688146166680384	0.7307671732123592	0.7111045528879524	0.6803008436574414	0.70561482883139	0.8408447547060127	0.8167668518851774	0.7792951827773242	0.829124835414726	0.737738699928428	0.8202130675813152	0.9753739470418435	0.8627941745469921	1.0	0.8548397105874397	0.7889581496941079	0.9285830742765313	0.8860437447873405	0.8880769478292159	0.8361803976911513	0.9059905358964971	0.8515467744454605	0.9085426308938245	0.9036284639066808	0.9488848388692741	0.9065091698572955	0.8477722683257342	0.8726364981413082	0.9029381394678664	0.7559030502852891	0.8089465188657112	0.8801637717293161	0.8445551452975137	0.8445551452975137	0.8445551452975137	0.8445551452975137	0.8445551452975137	0.8445551452975137	0.8445551452975137
0.5773245490566662	0.5736168192091005	0.597151757663024	0.5741962200463977	0.6278148965525225	0.5327216026082039	0.6443490131958354	0.6378554078638329	0.6087623517070658	0.5667948705472445	0.6663669671539667	0.7218179994697094	0.6422934497747892	0.6423022186839668	0.6790188880781982	0.6792041657035869	0.6346100784162253	0.6939015123925207	0.6676036345565434	0.6892941045530374	0.6522464650045675	0.7334309997106636	0.6916050164608014	0.6898642131898646	0.718034611797367	0.6104975188419175	0.6994775530963406	0.6827758932874999	0.6815163085586161	0.723698773478663	0.680013532900789	0.6063822464432136	0.6310104562563025	0.6937882463609261	0.7121547045686206	0.6593653913268442	0.7697139341167831	0.6759365637155549	0.7077539890400288	0.7109191578840022	0.7093365734620155	0.7093365734620155	0.7093365734620155	0.7093365734620155	0.7093365734620155	0.7093365734620155	0.7093365734620155	0.7093365734620155	0.7093365734620155	0.7093365734620155
0.5099767490734823	0.5845714469753756	0.5442535611621304	0.5863808591447282	0.5358464762056456	0.6181044918857083	0.6935927441058616	0.6162133545793096	0.6283441829771634	0.7326479509006947	0.8101947500841689	0.7225495113122861	0.6986810893850907	0.7616253406457749	0.8132481027104828	0.7860909165422499	0.7252574929559612	0.7577596141674128	0.7741880072489864	0.7016777433338024	0.8178386589109626	0.8622697935491069	0.8830647596150291	0.8362648292008721	0.919874842728857	0.8885872421346245	0.878128076767559	0.8587446272513563	0.8716546565796902	0.8362660187460857	0.774822679061447	0.8399070835867019	0.913782364962913	0.897711660917982	0.8342601952367693	0.8802962436830427	0.8938648856730101	0.8381908802985035	1.0	0.9623114918441129	0.9519638380529523	0.9571376649485326	0.9571376649485326	0.9571376649485326	0.9571376649485326	0.9571376649485326	0.9571376649485326	0.9571376649485326	0.9571376649485326	0.9571376649485326
0.2690321610052386	0.351245039657763	0.32960255140020056	0.3631051114291146	0.4063383802773383	0.4352381220166032	0.3878707719355478	0.45253328121607256	0.4846859585835731	0.5331911278846735	0.5630299654208993	0.6280287647760201	0.5776197012089301	0.6411734921620116	0.6213902029259715	0.6356574561724023	0.65657577772146	0.7222754415278031	0.7924810051589303	0.645662853595626	0.7452535066761614	0.7793305652750379	0.7382976424956215	0.8141489319270139	0.8005336607162673	0.9154511899376598	0.8470574684410097	0.9406166915933801	1.0	0.9234241862201835	0.9187205546988475	0.9700872148361739	0.9112523127762825	0.8993275694793291	0.9449585414013649	0.8806419418689299	0.9303726151397861	0.9040149221544554	0.8297031986244084	0.7338159244742697	0.8449298434423165	0.8319625331272292	0.824233802862052	0.8629409495645591	0.9445268870557375	0.9389257437168896	0.8303640310284663	0.8736713386229871	0.9109633553236369	0.839873852124267
0.34168149538407194	0.3020810442815845	0.4091355238883927	0.28188007138228993	0.36523436792151404	0.4084121727801423	0.272757015481971	0.28865277688013674	0.28791018331414064	0.1818380106877861	0.2711986689938931	0.34913250626577574	0.3333696862030772	0.3848593006477483	0.33082903230056554	0.4251642255226094	0.2996698132648072	0.3648617136778996	0.3663462080620288	0.3787955752407607	0.34794681360179835	0.45729882627348667	0.39815803360166074	0.48700213591698954	0.4274246997303916	0.5063950969552062	0.44411379064943324	0.3676455986489714	0.4892772055098407	0.3788291887158977	0.3905888184640402	0.42920355568367613	0.5592754061638817	0.6068356824992076	0.6667729846661471	0.4995121016664023	0.6241232366742632	0.477370264913304	0.6123569804994377	0.5746010620804269	0.48476842182950125	0.5745612158997605	0.4553376198225493	0.5504288952019101	0.23638695605976853	0.5301943098256326	0.5773787133478151	0.394148909883139	0.3789957421088336	0.5318282353688771
0.6739517186478844	0.6540128324594864	0.6346701066942926	0.6495280416172201	0.697784942128366	0.5999196291383058	0.6427878439961591	0.7321970027460103	0.6940924173900255	0.7031840632048214	0.7756872975205729	0.7567825025604112	0.8239430518902501	0.75683265993012	0.7722647558840706	0.7159707089610607	0.6957625346951637	0.7861967526388532	0.809479479360033	0.7240360303436422	0.7792555157987497	0.7561171258573443	0.8100024410390689	0.7778053959191243	0.839793891468451	0.8315668196557215	0.8976782125623541	0.8406081413015217	0.7893299040499718	0.7240946572543829	0.826156570866771	0.8481917487698977	0.7838451614175007	0.8414439660801801	0.8063576964745665	0.9221210716941572	0.7942310193171737	0.8080164249643963	0.754193199716014	0.8681457519135756	0.8989491221217644	0.8891010024407993	0.7464324664727165	0.7508449245029758	0.7823411850963803	0.8064337104880405	0.825098120568986	0.8677168657842164	0.839784153619087	0.824806769912208
0.6175788974448173	0.6568435871734886	0.698298256645724	0.69815894183296	0.7739455649383994	0.6802587857638649	0.7635211346374515	0.7338405504384109	0.7756556404869469	0.7659909685808495	0.7039108641435283	0.8121030133091613	0.7873730513381183	0.797626264079321	0.7922416135410187	0.7940480586062282	0.7994548920782865	0.8210082559882964	0.8137397118493828	0.9052656438750135	0.8621229824628313	0.8242681453232691	0.8881744479587984	0.863162316252441	0.8759070215380462	0.9095367728894751	0.8273051580075722	0.8561934199639029	0.8288934100064248	0.9040383697802433	0.8188718098429029	0.8518263092920092	0.8488676499480773	0.8633671464444409	0.8730001883469107	0.8888411731360448	0.8596379887976207	0.9269264090613977	0.8915309671943101	0.9365260709534365	0.889266058482725	0.9378624693159009	1.0	0.9488023451563007	0.9079644843132479	0.9531692212883697	0.9684026227023874	0.8620200344778217	0.8953243089356423	0.9218523330426618
0.49727490907152494	0.5463954469728765	0.5354949428004699	0.694509119247783	0.6562937349507966	0.6391460214977303	0.662942946453786	0.6609144893437414	0.7263828111068962	0.6438103161177726	0.6461325646906441	0.7772806588769319	0.6992821518012007	0.6708649624935854	0.6688688881946709	0.6840141545002354	0.8277808067905706	0.7316443547425873	0.7269224209015094	0.7060926537159998	0.7252605002297875	0.7390027751538621	0.7632924324029687	0.7920728540149858	0.7588401959883838	0.740937971406893	0.8384288818168162	0.7817859699457332	0.8233724565383066	0.8228445828429493	0.8009621126498334	0.8701097856046919	0.7423830315735382	0.8545666937929954	0.8833379081747299	0.9037441918621896	0.9011343858623214	0.865465613137448	0.8916746995196506	0.8939282539801823	0.8085398067088886	0.920146904721654	0.9444018081193081	0.9299622563134216	0.9895556691839451	0.949775196149901	1.0	0.9295611839050648	0.975854130452941	0.9596975169684154
0.696682820558584	0.7541644683866494	0.7596006235780406	0.7963914907438276	0.7632172756498317	0.746606756052912	0.7537050111413093	0.8584791540878344	0.8513400666711135	0.7754289466883784	0.8495324258522741	0.8606389508200569	0.9378499365290143	0.8174224568911488	0.8726633829202023	0.8602861792571751	0.8657481213529606	0.9193928272325169	0.8343514803963389	0.8981032256090893	0.8887992089912355	0.8886982664021039	0.7808384264150167	0.8054922245333616	0.8744476643730468	0.8316223835513821	0.8344304421145764	0.8379313750356424	0.8299879097795939	0.8553559094177684	0.8909505585699475	0.8012687646880289	0.868813753098184	0.9366490004568728	0.8764611845235656	1.0	0.9098622552024176	0.9705743428093109	0.9619845620126348	0.9318512750407654	0.9388445139550439	0.9669650013571215	0.9223413436817546	0.944653172519438	0.944653172519438	0.944653172519438	0.944653172519438	0.944653172519438	0.944653172519438	0.944653172519438
1.0	0.8831534383937496	0.9150122699403701	0.8265208266151579	0.8064383071669606	0.8282310034716558	0.7046062797668265	0.734059376114194	0.7686260201132833	0.7966339881148696	0.6945734886372302	0.74560373837605	0.74560373837605	0.74560373837605	0.74560373837605	0.74560373837605	0.74560373837605	0.74560373837605	0.74560373837605	0.74560373837605	0.74560373837605	0.74560373837605	0.74560373837605	0.74560373837605	0.74560373837605	0.74560373837605	0.74560373837605	0.74560373837605	0.74560373837605	0.74560373837605	0.74560373837605	0.74560373837605	0.74560373837605	0.74560373837605	0.74560373837605	0.74560373837605	0.74560373837605	0.74560373837605	0.74560373837605	0.74560373837605	0.74560373837605	0.74560373837605	0.74560373837605	0.74560373837605	0.74560373837605	0.74560373837605	0.74560373837605	0.74560373837605	0.74560373837605	0.74560373837605
0.8588569616743131	0.7989510720101365	0.8695787831715809	0.7851587679123003	0.7854734454694076	0.8471825745094135	0.8163280099894105	0.8163280099894105	0.8163280099894105	0.8163280099894105	0.8163280099894105	0.8163280099894105	0.8163280099894105	0.8163280099894105	0.8163280099894105	0.8163280099894105	0.8163280099894105	0.8163280099894105	0.8163280099894105	0.8163280099894105	0.8163280099894105	0.8163280099894105	0.8163280099894105	0.8163280099894105	0.8163280099894105	0.8163280099894105	0.8163280099894105	0.8163280099894105	0.8163280099894105	0.8163280099894105	0.8163280099894105	0.8163280099894105	0.8163280099894105	0.8163280099894105	0.8163280099894105	0.8163280099894105	0.8163280099894105	0.8163280099894105	0.8163280099894105	0.8163280099894105	0.8163280099894105	0.8163280099894105	0.8163280099894105	0.8163280099894105	0.8163280099894105	0.8163280099894105	0.8163280099894105	0.8163280099894105	0.8163280099894105	0.8163280099894105
0.2715576563097185	0.35972841019360796	0.28817142325305123	0.19758869535688775	0.32408153594489647	0.3417438492068244	0.2970947100540441	0.33272161553296553	0.30641922264859245	0.2860364588547483	0.2704101631010693	0.35312434811378773	0.3330638320276112	0.34240437648406136	0.28714668641342855	0.36941510806977995	0.475123959053201	0.387117358922852	0.4443711289449657	0.3851013101843931	0.6539927016699162	0.41950408370094444	0.4950256219055775	0.5037846171706786	0.667073422465196	0.7357773451038676	0.5562118892479696	0.539773707742155	0.5751991940066358	0.566196929119755	0.6022259572651876	0.5860730075968199	0.6274551879455249	0.49512456877844346	0.48714704073118525	0.4353688640580848	0.46125795239463496	0.46125795239463496	0.46125795239463496	0.46125795239463496	0.46125795239463496	0.46125795239463496	0.46125795239463496	0.46125795239463496	0.46125795239463496	0.46125795239463496	0.46125795239463496	0.46125795239463496	0.46125795239463496	0.46125795239463496
0.733316943527366	0.6942306974032108	0.6763853743779258	0.694302127244523	0.6782795325549794	0.7101426810181284	0.7042915562974961	0.6611900869552418	0.7436052649560346	0.6866281095962675	0.7126036429258166	0.6848415670798432	0.7152540892073275	0.6769633518982087	0.6549972275740056	0.7496927725648078	0.6427436715748098	0.6376816993357035	0.6696597496899344	0.7073606029687733	0.697265465207276	0.695371966067938	0.6752521911108819	0.6841497963256465	0.657904377809362	0.6700906368117213	0.6630248756593552	0.6665577562355384	0.6665577562355384	0.6665577562355384	0.6665577562355384	0.6665577562355384	0.6665577562355384	0.6665577562355384	0.6665577562355384	0.6665577562355384	0.6665577562355384	0.6665577562355384	0.6665577562355384	0.6665577562355384	0.6665577562355384	0.6665577562355384	0.6665577562355384	0.6665577562355384	0.6665577562355384	0.6665577562355384	0.6665577562355384	0.6665577562355384	0.6665577562355384	0.6665577562355384
0.754463362887295	0.7245213417640436	0.6718175741621243	0.7399311908373313	0.6559398113432786	0.7004211145489765	0.688235324207157	0.6800406529855477	0.6245679977250561	0.6269605440923358	0.5344671205095771	0.7797203641592605	0.6274191048362012	0.5143150923339113	0.5263436692314313	0.4907727784841573	0.5859768690074777	0.4969269404692014	0.5866236024710314	0.5487446713627528	0.5676841369168921	0.5676841369168921	0.5676841369168921	0.5676841369168921	0.5676841369168921	0.5676841369168921	0.5676841369168921	0.5676841369168921	0.5676841369168921	0.5676841369168921	0.5676841369168921	0.5676841369168921	0.5676841369168921	0.5676841369168921	0.5676841369168921	0.5676841369168921	0.5676841369168921	0.5676841369168921	0.5676841369168921	0.5676841369168921	0.5676841369168921	0.5676841369168921	0.5676841369168921	0.5676841369168921	0.5676841369168921	0.5676841369168921	0.5676841369168921	0.5676841369168921	0.5676841369168921	0.5676841369168921
0.7380642398225119	0.6652666090684058	0.652479747111497	0.6538036495122683	0.644489757412903	0.6500889318209471	0.6740783108182056	0.657241118349173	0.6560538502324216	0.6061876231922859	0.6609639363328719	0.6296734113765954	0.6546830759208463	0.6436288312550873	0.6237245929382813	0.6254736484359497	0.5974935367962354	0.6044452997420883	0.613713339338358	0.6214038511000974	0.6023687998177114	0.5820350448484575	0.6322317699463484	0.6324901909039773	0.6139479832710908	0.6519024221277063	0.6254198075478092	0.6747839567665542	0.6138751368564097	0.6551174560158578	0.6116015950911086	0.6178022154378727	0.5995205845755524	0.6039722813345811	0.6409101947483801	0.6247623212445073	0.6442080425187661	0.6344851818816366	0.6344851818816366	0.6344851818816366	0.6344851818816366	0.6344851818816366	0.6344851818816366	0.6344851818816366	0.6344851818816366	0.6344851818816366	0.6344851818816366	0.6344851818816366	0.6344851818816366	0.6344851818816366
0.7597024376131869	0.6782559251030388	0.6607029138340675	0.6562456907041334	0.6089750252897244	0.6195579010312224	0.5911760965130024	0.5995736495455357	0.5873741772957894	0.6337474884784284	0.5987177280022876	0.608980940405787	0.5684625908521111	0.6954745399227379	0.6464590443841705	0.55659080188652	0.6252249107886533	0.6096427649554927	0.5863125482239483	0.6081982593186415	0.5704608616679313	0.5580904624103942	0.5966411134664685	0.5983734840786291	0.56497000476671	0.57163387358606	0.698910220094379	0.5978456170994347	0.49498481831489044	0.5713077718360065	0.5406578501970479	0.6007950314446929	0.5707264408208704	0.5707264408208704	0.5707264408208704	0.5707264408208704	0.5707264408208704	0.5707264408208704	0.5707264408208704	0.5707264408208704	0.5707264408208704	0.5707264408208704	0.5707264408208704	0.5707264408208704	0.5707264408208704	0.5707264408208704	0.5707264408208704	0.5707264408208704	0.5707264408208704	0.5707264408208704
0.6547149495318602	0.4441328487776884	0.5199683809556699	0.4230264229215421	0.5653918996926234	0.5745099999141575	0.60693561532885	0.6119167360624597	0.6494539245499772	0.6572667861096382	0.6165543720016388	0.7115411695599886	0.656731166484998	0.8172507371794355	0.8718930833737708	0.7297227854965497	0.8228572570375386	0.8091266848238005	0.8758858638330435	0.8421262895959086	0.7500180754691936	0.8156962105491751	0.7310612025202071	0.6867110032547847	0.6588332240950339	0.7570680051267499	0.9063438156570988	0.9263289536874856	1.0	0.8000205566546115	0.8542084995155295	0.8591446318286892	0.8133450209963727	0.9527487438924296	0.8830468824444011	0.8830468824444011	0.8830468824444011	0.8830468824444011	0.8830468824444011	0.8830468824444011	0.8830468824444011	0.8830468824444011	0.8830468824444011	0.8830468824444011	0.8830468824444011	0.8830468824444011	0.8830468824444011	0.8830468824444011	0.8830468824444011	0.8830468824444011
0.643360893947505	0.6381580259251964	0.5681478179651414	0.5996098124606958	0.6983062095938605	0.6238565841440267	0.5823018277316093	0.6339264158908595	0.5781251454961737	0.6138613983628517	0.575374063551206	0.553097680168033	0.572664319498392	0.6062514782023346	0.5958542511374705	0.5580660261599654	0.5681048100999595	0.6534054384131408	0.741469277060689	0.6342292910072993	0.6366031802471014	0.7465211507765495	0.6915621655118255	0.6915621655118255	0.6915621655118255	0.6915621655118255	0.6915621655118255	0.6915621655118255	0.6915621655118255	0.6915621655118255	0.6915621655118255	0.6915621655118255	0.6915621655118255	0.6915621655118255	0.6915621655118255	0.6915621655118255	0.6915621655118255	0.6915621655118255	0.6915621655118255	0.6915621655118255	0.6915621655118255	0.6915621655118255	0.6915621655118255	0.6915621655118255	0.6915621655118255	0.6915621655118255	0.6915621655118255	0.6915621655118255	0.6915621655118255	0.6915621655118255
0.4393642404373532	0.31623085779924826	0.36042590785775874	0.2806716619554674	0.23738751414794843	0.30090664007478746	0.3292306723413589	0.3499709023039836	0.4435562725738634	0.37985487344826485	0.371392663919886	0.33291941053580465	0.49325716435932443	0.5518217120299697	0.4417726043068291	0.5470881705321263	0.5462955771488718	0.5287107468296508	0.620462697896578	0.642669966897056	0.7455724337836221	0.7121711045417835	0.8534908553736191	0.8107570675319498	0.879096443971532	0.8422487080468085	0.9291119259543539	0.7483156819810458	0.7963708729743685	0.8946662949749061	1.0	0.9561327113911157	0.8369211452831792	0.8756372461231036	0.9263582629153762	0.8350537370905209	0.9290873018419133	0.9612427834326275	0.92244427588834	0.8347553636386498	0.8726151719554744	0.8536852677970621	0.8536852677970621	0.8536852677970621	0.8536852677970621	0.8536852677970621	0.8536852677970621	0.8536852677970621	0.8536852677970621	0.8536852677970621
0.5601088862749466	0.5123122715544669	0.5200654448379087	0.5642786128103991	0.60796325026399	0.5916065866854039	0.5817000004028066	0.5814943183958627	0.6786501557503	0.6851578626300676	0.624972702418244	0.7118943429771516	0.7471774236356771	0.7566445883277533	0.8026007069501327	0.7809984830347649	0.781913387583762	0.7374607216381756	0.7443955572300508	0.862833488539733	0.9396833658643446	0.8130295947133158	0.8688717484835381	1.0	0.9088905316252686	0.9544452658126342	0.9544452658126342	0.9544452658126342	0.9544452658126342	0.9544452658126342	0.9544452658126342	0.9544452658126342	0.9544452658126342	0.9544452658126342	0.9544452658126342	0.9544452658126342	0.9544452658126342	0.9544452658126342	0.9544452658126342	0.9544452658126342	0.9544452658126342	0.9544452658126342	0.9544452658126342	0.9544452658126342	0.9544452658126342	0.9544452658126342	0.9544452658126342	0.9544452658126342	0.9544452658126342	0.9544452658126342
0.5849762555813448	0.606114101787019	0.5163631252784819	0.5907022830187931	0.52561574003344	0.6833854653708662	0.6525271294739895	0.5061051793012276	0.6404756675029487	0.6679805645295371	0.7545940622790669	0.6869021491301869	0.6287270130532017	0.7449470230004434	0.7420439429315607	0.8049217052851926	0.8636897054356057	0.7950476834975239	0.7480950540720753	0.731561957563838	0.7009157078031252	0.7301450680931924	0.6340739528218828	0.804082560738317	0.8643471139182333	0.8327354832756246	0.8992833581867616	0.8259940343118042	0.9972796813060462	1.0	0.9986398406530231	0.9986398406530231	0.9986398406530231	0.9986398406530231	0.9986398406530231	0.9986398406530231	0.9986398406530231	0.9986398406530231	0.9986398406530231	0.9986398406530231	0.9986398406530231	0.9986398406530231	0.9986398406530231	0.9986398406530231	0.9986398406530231	0.9986398406530231	0.9986398406530231	0.9986398406530231	0.9986398406530231	0.9986398406530231
0.6038133191690963	0.5740147775269745	0.5541815233183705	0.5435230828855364	0.5606442470097024	0.5595298018565008	0.5192445989296112	0.5514088555538019	0.6207259985922464	0.5090184603541373	0.4934260552239384	0.5826607407079843	0.5804053691996661	0.6035417625366439	0.5623727846754218	0.5652805999163135	0.6369480507577046	0.5920530526985296	0.6145005517281171	0.6145005517281171	0.6145005517281171	0.6145005517281171	0.6145005517281171	0.6145005517281171	0.6145005517281171	0.6145005517281171	0.6145005517281171	0.6145005517281171	0.6145005517281171	0.6145005517281171	0.6145005517281171	0.6145005517281171	0.6145005517281171	0.6145005517281171	0.6145005517281171	0.6145005517281171	0.6145005517281171	0.6145005517281171	0.6145005517281171	0.6145005517281171	0.6145005517281171	0.6145005517281171	0.6145005517281171	0.6145005517281171	0.6145005517281171	0.6145005517281171	0.6145005517281171	0.6145005517281171	0.6145005517281171	0.6145005517281171
0.6496954794089249	0.6101889141999527	0.5517149916115547	0.6027127244729091	0.6310249250082802	0.5871057566328166	0.5629482689671539	0.6244189343782679	0.6133456657035121	0.5917500190116366	0.6208077346463063	0.6733088437194011	0.6420988162961487	0.6143549139420035	0.613101104855325	0.6063101858685878	0.6727946071986091	0.6710912127729484	0.5662012882454885	0.584384414094966	0.5368634902959057	0.5249335614154552	0.6882028956660882	0.6150301757505237	0.5981831711302958	0.6237654617665689	0.578570803026434	0.6437137065386759	0.5973391390626145	0.6205264228006452	0.6205264228006452	0.6205264228006452	0.6205264228006452	0.6205264228006452	0.6205264228006452	0.6205264228006452	0.6205264228006452	0.6205264228006452	0.6205264228006452	0.6205264228006452	0.6205264228006452	0.6205264228006452	0.6205264228006452	0.6205264228006452	0.6205264228006452	0.6205264228006452	0.6205264228006452	0.6205264228006452	0.6205264228006452	0.6205264228006452
0.6161495054615966	0.5906330564896881	0.5450757244411557	0.6081808362529884	0.5827772681351019	0.6202806405162844	0.6415197553121794	0.594102457043198	0.6344310516923652	0.6377245158667318	0.7014571002941576	0.6763636911621631	0.6764435000820476	0.6074895138062872	0.6961703437183501	0.7793932300536591	0.751981377741652	0.7087272990815591	0.6450522096966684	0.6460564112200724	0.830141758695689	0.7819403238674284	0.8060410412815586	0.8060410412815586	0.8060410412815586	0.8060410412815586	0.8060410412815586	0.8060410412815586	0.8060410412815586	0.8060410412815586	0.8060410412815586	0.8060410412815586	0.8060410412815586	0.8060410412815586	0.8060410412815586	0.8060410412815586	0.8060410412815586	0.8060410412815586	0.8060410412815586	0.8060410412815586	0.8060410412815586	0.8060410412815586	0.8060410412815586	0.8060410412815586	0.8060410412815586	0.8060410412815586	0.8060410412815586	0.8060410412815586	0.8060410412815586	0.8060410412815586
0.7825373575833364	0.7683971300269646	0.7228528373137849	0.7559380647571082	0.7167134242964404	0.7210792794585703	0.7254698765532624	0.6705883492202156	0.7149784091466383	0.7202727310183858	0.6911743446524541	0.6782215119172937	0.6977557597661607	0.6835006528785709	0.7113013737104925	0.6575046485395266	0.6861142781683288	0.6761424718910174	0.6639532668804327	0.5815863571133002	0.5856768475971804	0.6054725481596942	0.5985440475845932	0.5844370717596081	0.6286233454037743	0.6177770680391184	0.6232002067214464	0.6232002067214464	0.6232002067214464	0.6232002067214464	0.6232002067214464	0.6232002067214464	0.6232002067214464	0.6232002067214464	0.6232002067214464	0.6232002067214464	0.6232002067214464	0.6232002067214464	0.6232002067214464	0.6232002067214464	0.6232002067214464	0.6232002067214464	0.6232002067214464	0.6232002067214464	0.6232002067214464	0.6232002067214464	0.6232002067214464	0.6232002067214464	0.6232002067214464	0.6232002067214464
0.5641783444331944	0.5373466739410989	0.5352957021157455	0.5220226586360657	0.613591161960349	0.5368944405343155	0.573405986139069	0.5947289712304625	0.6180420228217351	0.6374422070749554	0.5234769624321015	0.595517524567939	0.6267666278343795	0.6854545622510954	0.7125623540468614	0.6732048991351939	0.6386646108811399	0.6314492581092719	0.6724704127649623	0.6570713084435525	0.5987795122462795	0.5790242875113074	0.5839480815026675	0.5474408423926719	0.5656944619476697	0.5656944619476697	0.5656944619476697	0.5656944619476697	0.5656944619476697	0.5656944619476697	0.5656944619476697	0.5656944619476697	0.5656944619476697	0.5656944619476697	0.5656944619476697	0.5656944619476697	0.5656944619476697	0.5656944619476697	0.5656944619476697	0.5656944619476697	0.5656944619476697	0.5656944619476697	0.5656944619476697	0.5656944619476697	0.5656944619476697	0.5656944619476697	0.5656944619476697	0.5656944619476697	0.5656944619476697	0.5656944619476697
0.7433132155837091	0.6824954256412228	0.6808451713354148	0.6559580651476126	0.7031985717546467	0.7311925559682194	0.7162023775860294	0.6943176872928786	0.7082785317789317	0.7964583290204897	0.7385361817030838	0.7688206746820232	0.7101171619286973	0.6223444556137999	0.7391327044787928	0.7292858396207067	0.6957407571986819	0.6898574102540381	0.6414826932348873	0.7337999738054809	0.6865934983595221	0.762344674224283	0.6247044549054143	0.7310273708116136	0.6778659128585138	0.6778659128585138	0.6778659128585138	0.6778659128585138	0.6778659128585138	0.6778659128585138	0.6778659128585138	0.6778659128585138	0.6778659128585138	0.6778659128585138	0.6778659128585138	0.6778659128585138	0.6778659128585138	0.6778659128585138	0.6778659128585138	0.6778659128585138	0.6778659128585138	0.6778659128585138	0.6778659128585138	0.6778659128585138	0.6778659128585138	0.6778659128585138	0.6778659128585138	0.6778659128585138	0.6778659128585138	0.6778659128585138
0.26440255415653396	0.3008224718096253	0.2857683181548799	0.2515180537313629	0.2929853533085355	0.25288998897116144	0.32564313945931167	0.28891984932299464	0.28738669727650273	0.3242726235495267	0.28922079575304693	0.2578016680779026	0.26849119114294	0.24476599690427966	0.28382205943489497	0.2397981920481016	0.2526989922857346	0.2931718794876082	0.271609842383176	0.228940322078231	0.30128394069676556	0.32096144233970053	0.2382378430716335	0.279599642705667	0.279599642705667	0.279599642705667	0.279599642705667	0.279599642705667	0.279599642705667	0.279599642705667	0.279599642705667	0.279599642705667	0.279599642705667	0.279599642705667	0.279599642705667	0.279599642705667	0.279599642705667	0.279599642705667	0.279599642705667	0.279599642705667	0.279599642705667	0.279599642705667	0.279599642705667	0.279599642705667	0.279599642705667	0.279599642705667	0.279599642705667	0.279599642705667	0.279599642705667	0.279599642705667
0.7371516144867152	0.6750461728432127	0.6352318765257509	0.6634564429184711	0.665972929490269	0.6439647763355055	0.696848579235939	0.682366621994935	0.7003391533375339	0.695004347605453	0.719090479805444	0.7141402618235998	0.6120305687836567	0.7010871799115757	0.6789665709907761	0.730821707234673	0.6647135181389762	0.6766070187520893	0.6648488720538313	0.6591845799862518	0.6287070365539339	0.6683829178328163	0.6576175059567996	0.6278718529593307	0.6427446794580651	0.6427446794580651	0.6427446794580651	0.6427446794580651	0.6427446794580651	0.6427446794580651	0.6427446794580651	0.6427446794580651	0.6427446794580651	0.6427446794580651	0.6427446794580651	0.6427446794580651	0.6427446794580651	0.6427446794580651	0.6427446794580651	0.6427446794580651	0.6427446794580651	0.6427446794580651	0.6427446794580651	0.6427446794580651	0.6427446794580651	0.6427446794580651	0.6427446794580651	0.6427446794580651	0.6427446794580651	0.6427446794580651
0.6223659856698336	0.7192631165673657	0.756754182492914	0.7319634299657515	0.7845043289425079	0.8621620221209592	0.8296467112420314	0.8829372907178429	0.8308157184484265	0.8833140031284772	0.8557441861378845	0.8453338116674846	0.9260516663108586	0.8926159204980747	0.9141256490874856	0.901940254253267	0.9427012491324648	0.8739272845288201	0.9615244425274325	0.9665711803714516	0.9230245635484733	0.922645472753526	0.9727339716639855	0.9088194672866582	0.9786423579203504	0.970719484290295	0.9871412097310593	0.8594607766766474	1.0	0.9917406140519093	0.9958703070259546	0.9958703070259546	0.9958703070259546	0.9958703070259546	0.9958703070259546	0.9958703070259546	0.9958703070259546	0.9958703070259546	0.9958703070259546	0.9958703070259546	0.9958703070259546	0.9958703070259546	0.9958703070259546	0.9958703070259546	0.9958703070259546	0.9958703070259546	0.9958703070259546	0.9958703070259546	0.9958703070259546	0.9958703070259546
0.7170357024234046	0.796259301327209	0.7901163252921056	0.8593483176681634	0.8249828591728751	0.8652356301504412	0.8932461853096213	0.8567899721589582	0.8710799309460302	0.8581770511834803	0.892590512402399	0.8643585153556493	0.9237421590219049	0.8775563160930486	0.9183531864795252	0.8484326419334328	0.9560939899322727	0.884346743511149	0.9353868959786725	0.8974775004977136	0.8771992759309811	0.9302930768456421	0.9077994084452441	0.9651548370790982	0.9405912129674708	0.9473701500433684	1.0	0.9339513950651881	0.9825514731055242	0.9409342162877689	0.9147079978103919	0.9278211070490803	0.9278211070490803	0.9278211070490803	0.9278211070490803	0.9278211070490803	0.9278211070490803	0.9278211070490803	0.9278211070490803	0.9278211070490803	0.9278211070490803	0.9278211070490803	0.9278211070490803	0.9278211070490803	0.9278211070490803	0.9278211070490803	0.9278211070490803	0.9278211070490803	0.9278211070490803	0.9278211070490803
0.3888912133433966	0.46479892659948263	0.4593536993431199	0.43511439699400434	0.4554351238564852	0.5294256085883289	0.553312402009653	0.5773491699912562	0.5297413579415804	0.5977653633202048	0.6265976418529977	0.6947197232009297	0.7015434370107045	0.6303937178679665	0.6309563569168362	0.7958463950741299	0.6731141329424364	0.7563734284504486	0.7995645164641567	0.7609928815471568	0.7871850281589897	0.7370813712883582	0.8322554433579957	0.8383501349583986	0.8691899863387572	0.8261564260070636	0.9238261829725132	1.0	0.9097559534149408	0.8115842801759511	0.8606701167954459	0.8606701167954459	0.8606701167954459	0.8606701167954459	0.8606701167954459	0.8606701167954459	0.8606701167954459	0.8606701167954459	0.8606701167954459	0.8606701167954459	0.8606701167954459	0.8606701167954459	0.8606701167954459	0.8606701167954459	0.8606701167954459	0.8606701167954459	0.8606701167954459	0.8606701167954459	0.8606701167954459	0.8606701167954459
0.49673525352868675	0.5502313362424673	0.5594759734108116	0.48248979819077875	0.6009885664097451	0.6956280437443906	0.687174511953169	0.6776182906282704	0.6843737114224017	0.7634811083477382	0.7869707040645724	0.7526206877639942	0.7834304865470345	0.7408316611357885	0.8061974887866842	0.8995895167412719	0.8720252254092643	0.8417185271867441	0.9698079463191903	1.0	0.9849039731595952	0.9849039731595952	0.9849039731595952	0.9849039731595952	0.9849039731595952	0.9849039731595952	0.9849039731595952	0.9849039731595952	0.9849039731595952	0.9849039731595952	0.9849039731595952	0.9849039731595952	0.9849039731595952	0.9849039731595952	0.9849039731595952	0.9849039731595952	0.9849039731595952	0.9849039731595952	0.9849039731595952	0.9849039731595952	0.9849039731595952	0.9849039731595952	0.9849039731595952	0.9849039731595952	0.9849039731595952	0.9849039731595952	0.9849039731595952	0.9849039731595952	0.9849039731595952	0.9849039731595952
0.6554966812322109	0.7582180210160876	0.6751625646535059	0.729261363270866	0.7090212640674389	0.8095796782037465	0.7808523311265185	0.8665083873095735	0.8610177089229522	0.8678609163298046	0.8460902032910155	0.8570637662468463	0.8865574319040819	0.9103895885437773	0.7459583472733251	0.7909583269683651	0.8354366714562933	1.0	0.9559064239153382	0.9172983940689736	0.9331583789838318	0.9524809618144086	0.8800418340414528	0.8026939142609075	0.8837072568432135	0.9193648326676697	0.8375434209004021	0.8784541267840359	0.8784541267840359	0.8784541267840359	0.8784541267840359	0.8784541267840359	0.8784541267840359	0.8784541267840359	0.8784541267840359	0.8784541267840359	0.8784541267840359	0.8784541267840359	0.8784541267840359	0.8784541267840359	0.8784541267840359	0.8784541267840359	0.8784541267840359	0.8784541267840359	0.8784541267840359	0.8784541267840359	0.8784541267840359	0.8784541267840359	0.8784541267840359	0.8784541267840359
0.4776373854760591	0.5623319032204465	0.5756069071958525	0.6172055020685764	0.5913620733044499	0.6977483468149849	0.743608355661693	0.6819361237232592	0.763768116667523	0.764164902223318	0.7898616956911327	0.7874122969727396	0.8217316239661071	0.8779424731757208	0.836477802310733	0.8045968374736197	0.8929636584073531	0.9511054019654777	0.9355862883117244	0.8957467060497384	0.9506509604112174	0.891567319768658	0.9264346069198888	0.8738512858839551	0.9060721368380669	0.9464164205691127	0.9554833629513413	0.9699505485549631	1.0	0.9211410434207132	0.8847345884232818	0.9373129080557432	0.9110237482395125	0.9110237482395125	0.9110237482395125	0.9110237482395125	0.9110237482395125	0.9110237482395125	0.9110237482395125	0.9110237482395125	0.9110237482395125	0.9110237482395125	0.9110237482395125	0.9110237482395125	0.9110237482395125	0.9110237482395125	0.9110237482395125	0.9110237482395125	0.9110237482395125	0.9110237482395125
0.489802760873203	0.46576619349127646	0.6758176137561291	0.6666646847228886	0.6631516954023731	0.7215813462325963	0.8036749987389775	0.8059005761970474	0.8018168554565587	0.8879548022837142	0.8833878241073003	0.9348842744025148	0.9573991695275856	1.0	0.990315768791948	0.9951578843959741	0.9951578843959741	0.9951578843959741	0.9951578843959741	0.9951578843959741	0.9951578843959741	0.9951578843959741	0.9951578843959741	0.9951578843959741	0.9951578843959741	0.9951578843959741	0.9951578843959741	0.9951578843959741	0.9951578843959741	0.9951578843959741	0.9951578843959741	0.9951578843959741	0.9951578843959741	0.9951578843959741	0.9951578843959741	0.9951578843959741	0.9951578843959741	0.9951578843959741	0.9951578843959741	0.9951578843959741	0.9951578843959741	0.9951578843959741	0.9951578843959741	0.9951578843959741	0.9951578843959741	0.9951578843959741	0.9951578843959741	0.9951578843959741	0.9951578843959741	0.9951578843959741
0.7093647735568605	0.7939608522021271	0.7985495204261762	0.855715462496928	0.8990478564531533	0.8818705723193111	0.9198630576592232	0.8962460646669691	0.9029152888058428	0.9160521435574269	0.9953019089912858	0.8850999725009427	0.9121652288087444	0.9453052011144333	0.9649389708491792	0.9595119871602434	0.9014130737511251	0.98926988545908	0.9067589282731414	0.9945374572360564	0.9121228885977797	0.992882507712372	1.0	0.9893719594329933	0.9946859797164965	0.9946859797164965	0.9946859797164965	0.9946859797164965	0.9946859797164965	0.9946859797164965	0.9946859797164965	0.9946859797164965	0.9946859797164965	0.9946859797164965	0.9946859797164965	0.9946859797164965	0.9946859797164965	0.9946859797164965	0.9946859797164965	0.9946859797164965	0.9946859797164965	0.9946859797164965	0.9946859797164965	0.9946859797164965	0.9946859797164965	0.9946859797164965	0.9946859797164965	0.9946859797164965	0.9946859797164965	0.9946859797164965
0.3928727232533493	0.49116634586631425	0.5912559531098354	0.6478350990549703	0.6992230180020039	0.6891257405124315	0.7254945784656094	0.7476450562948037	0.7081379044340663	0.7356322462463509	0.7452262778427375	0.71318845438571	0.7976649652072729	0.9009630565100819	0.9047295107982033	1.0	0.8611574423590025	0.9364185270819986	0.8882903994348987	0.9303219501669442	0.9551126546216392	0.9032051749045491	0.8402945865516505	0.8584955445293562	0.8493950655405033	0.8493950655405033	0.8493950655405033	0.8493950655405033	0.8493950655405033	0.8493950655405033	0.8493950655405033	0.8493950655405033	0.8493950655405033	0.8493950655405033	0.8493950655405033	0.8493950655405033	0.8493950655405033	0.8493950655405033	0.8493950655405033	0.8493950655405033	0.8493950655405033	0.8493950655405033	0.8493950655405033	0.8493950655405033	0.8493950655405033	0.8493950655405033	0.8493950655405033	0.8493950655405033	0.8493950655405033	0.8493950655405033
0.5390421823034566	0.648578436483759	0.5834923181495613	0.5710637852999176	0.5947577316310096	0.6576109036862905	0.6104649723632982	0.6553524394376468	0.5784783406133394	0.7166943210571195	0.6267299494913798	0.6547035521815283	0.738055224111794	0.8964039894010919	0.7624259174063934	0.7528927094089509	0.916201092508366	0.8857109154211209	0.8410716182151765	0.8078761391308988	0.8394422241253972	0.8729150029580217	0.8917384492368925	0.922714077643465	1.0	0.905308881692399	0.913385559900811	0.9481526385459176	0.9083130657376509	0.9311654178080573	0.919739241772854	0.919739241772854	0.919739241772854	0.919739241772854	0.919739241772854	0.919739241772854	0.919739241772854	0.919739241772854	0.919739241772854	0.919739241772854	0.919739241772854	0.919739241772854	0.919739241772854	0.919739241772854	0.919739241772854	0.919739241772854	0.919739241772854	0.919739241772854	0.919739241772854	0.919739241772854
0.6426443963834556	0.7344824900324596	0.6816897174211127	0.7844631870700375	0.8214352638272645	0.858206943748148	0.9199677063582704	0.8974932032936719	0.9303271785803869	0.9420252275452486	0.8894077001406065	0.9287475905427449	1.0	0.9643737952713726	0.9643737952713726	0.9643737952713726	0.9643737952713726	0.9643737952713726	0.9643737952713726	0.9643737952713726	0.9643737952713726	0.9643737952713726	0.9643737952713726	0.9643737952713726	0.9643737952713726	0.9643737952713726	0.9643737952713726	0.9643737952713726	0.9643737952713726	0.9643737952713726	0.9643737952713726	0.9643737952713726	0.9643737952713726	0.9643737952713726	0.9643737952713726	0.9643737952713726	0.9643737952713726	0.9643737952713726	0.9643737952713726	0.9643737952713726	0.9643737952713726	0.9643737952713726	0.9643737952713726	0.9643737952713726	0.9643737952713726	0.9643737952713726	0.9643737952713726	0.9643737952713726	0.9643737952713726	0.9643737952713726
0.7443721819266976	0.6895056792484052	0.756266617136736	0.7129816883946468	0.7014861102781175	0.7091563809543353	0.6753521154476689	0.6936913040849875	0.6818947686203214	0.6927900218374473	0.7527123290351553	0.7333437361912402	0.6847190968410949	0.7467258928394597	0.6696734871979381	0.6564341138954057	0.6700720573174487	0.7252191462830964	0.7416638697213127	0.6721641673544344	0.6872112949088157	0.6284223886775534	0.6833631392553089	0.5805210786116256	0.6191117155239039	0.5998163970677647	0.5998163970677647	0.5998163970677647	0.5998163970677647	0.5998163970677647	0.5998163970677647	0.5998163970677647	0.5998163970677647	0.5998163970677647	0.5998163970677647	0.5998163970677647	0.5998163970677647	0.5998163970677647	0.5998163970677647	0.5998163970677647	0.5998163970677647	0.5998163970677647	0.5998163970677647	0.5998163970677647	0.5998163970677647	0.5998163970677647	0.5998163970677647	0.5998163970677647	0.5998163970677647	0.5998163970677647
0.7037051304580668	0.7092811369700532	0.791772165227695	0.7475715439409022	0.7761817121987343	0.8143560102476096	0.8472383052374548	0.8871213679561188	0.895917789685238	0.8642685754394216	0.8870120267303313	0.9501935941736226	0.9057827301525939	0.9024531250068012	0.8898919140534849	0.9316979643705083	0.9245229597151774	0.9489892154105027	0.9224762729059234	0.8571380483423142	0.987379837805846	0.9299487037254358	0.8863837747389327	1.0	0.9281025874891053	0.9702474980676001	0.9491750427783529	0.9491750427783529	0.9491750427783529	0.9491750427783529	0.9491750427783529	0.9491750427783529	0.9491750427783529	0.9491750427783529	0.9491750427783529	0.9491750427783529	0.9491750427783529	0.9491750427783529	0.9491750427783529	0.9491750427783529	0.9491750427783529	0.9491750427783529	0.9491750427783529	0.9491750427783529	0.9491750427783529	0.9491750427783529	0.9491750427783529	0.9491750427783529	0.9491750427783529	0.9491750427783529
0.28580030411693647	0.3218154839913764	0.39889754241974107	0.45721716664053974	0.4543453406026235	0.6326982917408454	0.5092282392818622	0.48664625746969	0.4873369355427703	0.6398508875814753	0.564545697201831	0.7159561095395961	0.6046759008391318	0.648684444167544	0.6113377077883916	0.6756260163645172	0.7049543583837811	0.7077215504608745	0.8189761334609222	0.836123912594965	0.8106514342107722	0.9232272908143111	1.0	0.987661987150525	0.8102252582693149	0.8044328148979969	0.807329036583656	0.807329036583656	0.807329036583656	0.807329036583656	0.807329036583656	0.807329036583656	0.807329036583656	0.807329036583656	0.807329036583656	0.807329036583656	0.807329036583656	0.807329036583656	0.807329036583656	0.807329036583656	0.807329036583656	0.807329036583656	0.807329036583656	0.807329036583656	0.807329036583656	0.807329036583656	0.807329036583656	0.807329036583656	0.807329036583656	0.807329036583656
0.5377167382048428	0.5797788994727913	0.6469089799977561	0.6553596145805407	0.6985845178390298	0.7138688814110348	0.7687195452158088	0.8017725591891449	0.8475565474338574	0.8365130187478869	0.8346001046228462	0.8874588511529321	0.8138861906714502	0.7950146095075853	0.8579782754835348	0.8409332592816612	0.8821221773837549	0.8976777895361396	0.8964649182005544	0.8983532663238954	1.0	0.9447918089369676	0.9005536102293588	0.9631417427754377	0.8776457578860015	0.8679103796005163	0.8727780687432589	0.8727780687432589	0.8727780687432589	0.8727780687432589	0.8727780687432589	0.8727780687432589	0.8727780687432589	0.8727780687432589	0.8727780687432589	0.8727780687432589	0.8727780687432589	0.8727780687432589	0.8727780687432589	0.8727780687432589	0.8727780687432589	0.8727780687432589	0.8727780687432589	0.8727780687432589	0.8727780687432589	0.8727780687432589	0.8727780687432589	0.8727780687432589	0.8727780687432589	0.8727780687432589
0.5862454609976707	0.746523846731274	0.7047069708645666	0.7794031914159198	0.8119946695203951	0.7776677408693927	0.7932303605929405	0.8994339370512723	0.872316704569779	0.8315978121518391	0.862966153686755	0.9460556710855923	0.8562686257381499	0.9320746587768911	0.9556421048521944	0.894639875413715	0.9340170196181363	0.9622481314238671	0.9048365005026098	0.8965883371651115	0.925575908622714	1.0	0.9019595585632925	0.960414028121104	0.9112801404945547	0.9358470843078294	0.9358470843078294	0.9358470843078294	0.9358470843078294	0.9358470843078294	0.9358470843078294	0.9358470843078294	0.9358470843078294	0.9358470843078294	0.9358470843078294	0.9358470843078294	0.9358470843078294	0.9358470843078294	0.9358470843078294	0.9358470843078294	0.9358470843078294	0.9358470843078294	0.9358470843078294	0.9358470843078294	0.9358470843078294	0.9358470843078294	0.9358470843078294	0.9358470843078294	0.9358470843078294	0.9358470843078294
0.8474986806535134	0.8632755885630947	0.8397550920553244	0.9359875145478769	0.7908740569314583	0.8384772396234247	0.8986670814641937	0.8055007930652269	0.8292196283449765	0.7849400585555325	0.7866714274868577	0.7915187929942135	0.8358464418995083	0.8235294762111397	0.8098929335213577	0.8279146450031302	0.7888556567824089	0.7860406431586885	0.7504190656541015	0.7570204254449525	0.7492898182878832	0.8229341593480232	0.8388598053012652	0.8090288377510048	0.8796427934150839	0.8443358155830444	0.8443358155830444	0.8443358155830444	0.8443358155830444	0.8443358155830444	0.8443358155830444	0.8443358155830444	0.8443358155830444	0.8443358155830444	0.8443358155830444	0.8443358155830444	0.8443358155830444	0.8443358155830444	0.8443358155830444	0.8443358155830444	0.8443358155830444	0.8443358155830444	0.8443358155830444	0.8443358155830444	0.8443358155830444	0.8443358155830444	0.8443358155830444	0.8443358155830444	0.8443358155830444	0.8443358155830444
0.6705896268913629	0.7423209973793301	0.7939091763980415	0.7629403696532315	0.8391686107426474	0.8931221773698609	0.9138991544869045	0.9087357166359467	0.932118238402302	0.9387372737150159	0.9455815786493545	0.9509697605542481	0.9360231808052092	0.9441282618659831	0.9119226550017441	0.9644479320179091	1.0	0.9453855072951692	0.9482688798440609	0.9915914693845619	0.9670231200058366	0.9645177391927011	0.9848197457355754	0.9648093113676691	0.982189574088831	0.9734994427282501	0.9734994427282501	0.9734994427282501	0.9734994427282501	0.9734994427282501	0.9734994427282501	0.9734994427282501	0.9734994427282501	0.9734994427282501	0.9734994427282501	0.9734994427282501	0.9734994427282501	0.9734994427282501	0.9734994427282501	0.9734994427282501	0.9734994427282501	0.9734994427282501	0.9734994427282501	0.9734994427282501	0.9734994427282501	0.9734994427282501	0.9734994427282501	0.9734994427282501	0.9734994427282501	0.9734994427282501
0.9122548385316295	0.8736062321318089	0.8605817208442904	0.8419418968764981	0.7821883855770068	0.8643756392735176	0.8425225108546296	0.811598750128588	0.8301822511276712	0.787330369984588	0.8188805522152293	0.8325021342525425	0.7884137877266957	0.7862551743590243	0.8482245012323059	0.8089982523576925	0.8364056855892201	0.8075689271071583	0.8091340762551266	0.8124536733253751	0.8107938747902509	0.8107938747902509	0.8107938747902509	0.8107938747902509	0.8107938747902509	0.8107938747902509	0.8107938747902509	0.8107938747902509	0.8107938747902509	0.8107938747902509	0.8107938747902509	0.8107938747902509	0.8107938747902509	0.8107938747902509	0.8107938747902509	0.8107938747902509	0.8107938747902509	0.8107938747902509	0.8107938747902509	0.8107938747902509	0.8107938747902509	0.8107938747902509	0.8107938747902509	0.8107938747902509	0.8107938747902509	0.8107938747902509	0.8107938747902509	0.8107938747902509	0.8107938747902509	0.8107938747902509
0.7087461320557811	0.8175044243745594	0.8357787651717826	0.898163237332101	0.7922668242057589	0.8779818359848396	0.8955161225452578	0.9069910435105314	0.9107522418137017	0.9458166909565001	0.9484950526493917	0.9126544461379241	0.9298751578017977	0.9625823253711665	0.9145531360086455	0.9390169355379206	1.0	0.9525370230542581	0.98870619532653	0.9459619775874463	0.967334086456988	0.967334086456988	0.967334086456988	0.967334086456988	0.967334086456988	0.967334086456988	0.967334086456988	0.967334086456988	0.967334086456988	0.967334086456988	0.967334086456988	0.967334086456988	0.967334086456988	0.967334086456988	0.967334086456988	0.967334086456988	0.967334086456988	0.967334086456988	0.967334086456988	0.967334086456988	0.967334086456988	0.967334086456988	0.967334086456988	0.967334086456988	0.967334086456988	0.967334086456988	0.967334086456988	0.967334086456988	0.967334086456988	0.967334086456988
0.5395943950706468	0.5751716385119843	0.5098804796563153	0.6100725107717354	0.43645307979656145	0.5191788119907551	0.4864255582958926	0.6237085894671939	0.5541965967375376	0.714712445757561	0.5078575950955961	0.715395588066783	0.6815588996534443	0.768517359050793	0.8027547821936358	0.7634324241702463	0.7991845638575689	0.8507476303663817	0.6207039689771036	0.9271309804935081	0.8733510561708788	0.7114707391136426	0.8100106085292975	0.7300909970080348	0.7926899770006898	1.0	0.8277127595998385	0.9138563797999193	0.9138563797999193	0.9138563797999193	0.9138563797999193	0.9138563797999193	0.9138563797999193	0.9138563797999193	0.9138563797999193	0.9138563797999193	0.9138563797999193	0.9138563797999193	0.9138563797999193	0.9138563797999193	0.9138563797999193	0.9138563797999193	0.9138563797999193	0.9138563797999193	0.9138563797999193	0.9138563797999193	0.9138563797999193	0.9138563797999193	0.9138563797999193	0.9138563797999193
0.5575727624868564	0.6250751090788077	0.6033662805831493	0.5697015180476944	0.49592310098229153	0.5891712359704497	0.5628007605739268	0.5442953750286003	0.5259981750709407	0.560202749710385	0.5638955281595954	0.5253800237624898	0.6031755977616602	0.5592876194145701	0.5815082654604679	0.5269677582823911	0.5061794419435341	0.6290296607302379	0.5542551571734761	0.5665807121505724	0.5615591424770363	0.5873659769382295	0.5581751779563706	0.5906242544688213	0.5743997162125959	0.5743997162125959	0.5743997162125959	0.5743997162125959	0.5743997162125959	0.5743997162125959	0.5743997162125959	0.5743997162125959	0.5743997162125959	0.5743997162125959	0.5743997162125959	0.5743997162125959	0.5743997162125959	0.5743997162125959	0.5743997162125959	0.5743997162125959	0.5743997162125959	0.5743997162125959	0.5743997162125959	0.5743997162125959	0.5743997162125959	0.5743997162125959	0.5743997162125959	0.5743997162125959	0.5743997162125959	0.5743997162125959
0.6513363650413101	0.7555948249963239	0.7246074421018199	0.7207905584686402	0.70192329300704	0.7632194775984654	0.7418096065477167	0.734937138074605	0.7428302663379674	0.7228100199645999	0.710562270450989	0.703828691730782	0.7234902369933751	0.7583543325352493	0.7406782037045074	0.7435289728166498	0.8490023266618371	0.7417847331902456	0.7590444388428911	0.7126800009518048	0.7899236883884564	0.7179834911771443	0.7773574017585513	0.7739548634294092	0.706918256339591	0.7091127077153532	0.7080154820274721	0.7080154820274721	0.7080154820274721	0.7080154820274721	0.7080154820274721	0.7080154820274721	0.7080154820274721	0.7080154820274721	0.7080154820274721	0.7080154820274721	0.7080154820274721	0.7080154820274721	0.7080154820274721	0.7080154820274721	0.7080154820274721	0.7080154820274721	0.7080154820274721	0.7080154820274721	0.7080154820274721	0.7080154820274721	0.7080154820274721	0.7080154820274721	0.7080154820274721	0.7080154820274721
0.6071295319995302	0.36003953077524264	0.46070759299852176	0.4265368780926987	0.4158383877214254	0.46128799936227505	0.4099283372257211	0.48820928955971005	0.4753457243228079	0.46184082394307385	0.4746052546416121	0.5860382547630915	0.6309761217748197	0.4389403044557013	0.44531182961721305	0.4897746140150286	0.49207127099038844	0.5958478198241195	0.4547670412876783	0.41944475492517724	0.419761574206675	0.47385521507832656	0.3730635461545681	0.42345938061644733	0.42345938061644733	0.42345938061644733	0.42345938061644733	0.42345938061644733	0.42345938061644733	0.42345938061644733	0.42345938061644733	0.42345938061644733	0.42345938061644733	0.42345938061644733	0.42345938061644733	0.42345938061644733	0.42345938061644733	0.42345938061644733	0.42345938061644733	0.42345938061644733	0.42345938061644733	0.42345938061644733	0.42345938061644733	0.42345938061644733	0.42345938061644733	0.42345938061644733	0.42345938061644733	0.42345938061644733	0.42345938061644733	0.42345938061644733
0.7669653455788434	0.7315213620945137	0.72475902486504	0.8056257187201651	0.7365938668639503	0.728659618605089	0.742361080609085	0.7379526738147352	0.7508093231914608	0.7611914120174741	0.7101983951794356	0.7599234189472308	0.7299563158000777	0.7003356430709239	0.6925699099264171	0.6775741920559833	0.6354642834884893	0.7024451498152752	0.7537632303742389	0.6464215969921394	0.6482307278297562	0.6473261624109479	0.6473261624109479	0.6473261624109479	0.6473261624109479	0.6473261624109479	0.6473261624109479	0.6473261624109479	0.6473261624109479	0.6473261624109479	0.6473261624109479	0.6473261624109479	0.6473261624109479	0.6473261624109479	0.6473261624109479	0.6473261624109479	0.6473261624109479	0.6473261624109479	0.6473261624109479	0.6473261624109479	0.6473261624109479	0.6473261624109479	0.6473261624109479	0.6473261624109479	0.6473261624109479	0.6473261624109479	0.6473261624109479	0.6473261624109479	0.6473261624109479	0.6473261624109479
0.4090157148211877	0.457635092583999	0.4704169833601849	0.5397090803165921	0.5320153957903645	0.504874420412723	0.46665057220440226	0.5010764523296163	0.48465814210999336	0.5250547048335328	0.49100636015452714	0.5142986822356057	0.5116739063688179	0.5377379118957194	0.5034226006909741	0.5057224422583693	0.5134129335128647	0.515957050516413	0.47471990422236	0.4872911693196112	0.5313662445429482	0.6032176342905743	0.6352908519915373	0.6250097417287098	0.5690557360644186	0.6615589495579624	0.609365429573327	0.6477429636767185	0.6312811037727064	0.7005603051341533	0.6908340368413863	0.6699475599809888	0.7289087588876197	0.6994281594343044	0.6994281594343044	0.6994281594343044	0.6994281594343044	0.6994281594343044	0.6994281594343044	0.6994281594343044	0.6994281594343044	0.6994281594343044	0.6994281594343044	0.6994281594343044	0.6994281594343044	0.6994281594343044	0.6994281594343044	0.6994281594343044	0.6994281594343044	0.6994281594343044
0.597888580389078	0.6480501494159707	0.6558168640737745	0.6805154616669455	0.6960152654137528	0.6715430080309353	0.6810782337486324	0.6972765154619982	0.6754074770749467	0.7045190928562158	0.7394403955551407	0.7249571652164225	0.724842780436005	0.7511110756905331	0.7416146189183928	0.7285822556967594	0.7542279824672725	0.6931014865690461	0.8188226746025692	0.8467526575440274	0.8252270454680437	0.6936712091519566	0.7795144145049394	0.7875795561883682	0.7644902688570228	0.8375868145593373	0.7512216698300356	0.8172467408119279	0.7586502408420385	0.7257848436500066	0.7224505248216376	0.7141685945620875	0.7450276577447531	0.7295981261534203	0.7295981261534203	0.7295981261534203	0.7295981261534203	0.7295981261534203	0.7295981261534203	0.7295981261534203	0.7295981261534203	0.7295981261534203	0.7295981261534203	0.7295981261534203	0.7295981261534203	0.7295981261534203	0.7295981261534203	0.7295981261534203	0.7295981261534203	0.7295981261534203
0.8039142763992023	0.8620582093854057	0.870239735385095	0.7917693941650589	0.8585652829716808	0.7882832013579938	0.774620471414433	0.8326542586389403	0.9083959955061924	0.8287436441474626	0.8354155400819389	0.856530076552306	0.8306788749098969	0.8365327695512833	0.8326233574838239	0.8220134402753932	0.7639322790586014	0.7709616427223791	0.7666492346077408	0.7585133203606161	0.8020131129480346	0.7802632166543254	0.7802632166543254	0.7802632166543254	0.7802632166543254	0.7802632166543254	0.7802632166543254	0.7802632166543254	0.7802632166543254	0.7802632166543254	0.7802632166543254	0.7802632166543254	0.7802632166543254	0.7802632166543254	0.7802632166543254	0.7802632166543254	0.7802632166543254	0.7802632166543254	0.7802632166543254	0.7802632166543254	0.7802632166543254	0.7802632166543254	0.7802632166543254	0.7802632166543254	0.7802632166543254	0.7802632166543254	0.7802632166543254	0.7802632166543254	0.7802632166543254	0.7802632166543254
0.5211631625737043	0.5213099724655772	0.4941290913290524	0.4979843381527427	0.4352646118093327	0.494177126486052	0.46729687593518904	0.4692513854156224	0.5047019836851051	0.47054854512914146	0.5048667259454239	0.4324415797640849	0.48265778506319085	0.4851457595092297	0.4855451834528513	0.5080600814640749	0.44146155222014344	0.44735706554818877	0.5146476137364525	0.5041389402080969	0.4510084983009772	0.8065108990792138	0.4869156936522143	0.4705556857859628	0.4787356897190886	0.4787356897190886	0.4787356897190886	0.4787356897190886	0.4787356897190886	0.4787356897190886	0.4787356897190886	0.4787356897190886	0.4787356897190886	0.4787356897190886	0.4787356897190886	0.4787356897190886	0.4787356897190886	0.4787356897190886	0.4787356897190886	0.4787356897190886	0.4787356897190886	0.4787356897190886	0.4787356897190886	0.4787356897190886	0.4787356897190886	0.4787356897190886	0.4787356897190886	0.4787356897190886	0.4787356897190886	0.4787356897190886
0.6960123553892533	0.7977515766437848	0.770178194229667	0.8389937278607948	0.7845953991684781	0.7153049127835255	0.7690228364783281	0.7673740354404309	0.7493555772545104	0.754487370191579	0.7623453760178304	0.7613362511981873	0.7349087352871565	0.8420655705026308	0.705776177125102	0.7533013089118558	0.8058915955167221	0.7904766748380097	0.7912718151491243	0.7632529474416601	0.6864113123638986	0.686334026589113	0.7588919665100733	0.8267393610660874	0.7166308178996447	0.7608315283620062	0.7387311731308255	0.7387311731308255	0.7387311731308255	0.7387311731308255	0.7387311731308255	0.7387311731308255	0.7387311731308255	0.7387311731308255	0.7387311731308255	0.7387311731308255	0.7387311731308255	0.7387311731308255	0.7387311731308255	0.7387311731308255	0.7387311731308255	0.7387311731308255	0.7387311731308255	0.7387311731308255	0.7387311731308255	0.7387311731308255	0.7387311731308255	0.7387311731308255	0.7387311731308255	0.7387311731308255
0.7601623369865281	0.822768028316522	0.8692638229974444	0.8273240821820449	0.8935191835197619	0.946878895934516	0.9314925895222194	0.9811052470277472	0.9897292582408302	0.9780222687098761	0.9317729817196556	1.0	0.9932640570958541	0.9633952700712184	0.994345411080691	0.9495395385204813	0.9307736628283201	0.972413438320552	0.9871300012084585	0.9755602156998217	0.98134510845414	0.98134510845414	0.98134510845414	0.98134510845414	0.98134510845414	0.98134510845414	0.98134510845414	0.98134510845414	0.98134510845414	0.98134510845414	0.98134510845414	0.98134510845414	0.98134510845414	0.98134510845414	0.98134510845414	0.98134510845414	0.98134510845414	0.98134510845414	0.98134510845414	0.98134510845414	0.98134510845414	0.98134510845414	0.98134510845414	0.98134510845414	0.98134510845414	0.98134510845414	0.98134510845414	0.98134510845414	0.98134510845414	0.98134510845414
0.5875742455110625	0.7408061290954069	0.7493075128348595	0.786149688955265	0.8395896853454138	0.8513300063098284	0.8114488356220364	0.8415322053217992	0.8468715705053592	0.8461464426855144	0.7634949036792057	0.9139418401833281	0.9437913249657038	0.8944874382420296	0.979812395368268	0.9763913349736335	0.9009731652580952	0.9739911043116977	0.9398232534281196	0.9341080744969557	0.9865512529997077	1.0	0.9932756264998539	0.9932756264998539	0.9932756264998539	0.9932756264998539	0.9932756264998539	0.9932756264998539	0.9932756264998539	0.9932756264998539	0.9932756264998539	0.9932756264998539	0.9932756264998539	0.9932756264998539	0.9932756264998539	0.9932756264998539	0.9932756264998539	0.9932756264998539	0.9932756264998539	0.9932756264998539	0.9932756264998539	0.9932756264998539	0.9932756264998539	0.9932756264998539	0.9932756264998539	0.9932756264998539	0.9932756264998539	0.9932756264998539	0.9932756264998539	0.9932756264998539
0.7714820862856597	0.8486304897478638	0.8392387436257606	0.8258247026075032	0.7468992234774138	0.8621472199962362	0.817497291071449	0.8045923756574553	0.839420168562298	0.8398882659418583	0.8322468766983553	0.7883233720710817	0.8139405672613369	0.8106700607343676	0.8405329653686012	0.7996528584619343	0.7781281784271641	0.7196865439084994	0.7895277269960636	0.8489545054120062	0.819241116204035	0.819241116204035	0.819241116204035	0.819241116204035	0.819241116204035	0.819241116204035	0.819241116204035	0.819241116204035	0.819241116204035	0.819241116204035	0.819241116204035	0.819241116204035	0.819241116204035	0.819241116204035	0.819241116204035	0.819241116204035	0.819241116204035	0.819241116204035	0.819241116204035	0.819241116204035	0.819241116204035	0.819241116204035	0.819241116204035	0.819241116204035	0.819241116204035	0.819241116204035	0.819241116204035	0.819241116204035	0.819241116204035	0.819241116204035
0.7451807282684626	0.6686398689763922	0.73669062448937	0.7296003195165013	0.7866827353193121	0.7000254931600199	0.7328486901325997	0.6862737395035612	0.6795592899828647	0.7201331257263457	0.6984039360273311	0.6578963831591533	0.7349296231924394	0.7308189617468086	0.7247880401823412	0.7205027669125126	0.7251061273121842	0.6980510320398802	0.7313665509412559	0.7543898491365195	0.6672932838670952	0.7380360638649944	0.7038013064455648	0.7209186851552796	0.7209186851552796	0.7209186851552796	0.7209186851552796	0.7209186851552796	0.7209186851552796	0.7209186851552796	0.7209186851552796	0.7209186851552796	0.7209186851552796	0.7209186851552796	0.7209186851552796	0.7209186851552796	0.7209186851552796	0.7209186851552796	0.7209186851552796	0.7209186851552796	0.7209186851552796	0.7209186851552796	0.7209186851552796	0.7209186851552796	0.7209186851552796	0.7209186851552796	0.7209186851552796	0.7209186851552796	0.7209186851552796	0.7209186851552796
0.7323281105848878	0.7721714589845438	0.7647707168114152	0.715604065483012	0.6598271864107815	0.7542493554462792	0.578638452726372	0.6240791981836783	0.6439716575300372	0.5785570495993191	0.6537732082024043	0.6131440815566578	0.6651274469546306	0.6192215643449088	0.6240999837408908	0.6890371749794079	0.6447460673049237	0.6435902823921505	0.67147766173679	0.5962411899539192	0.6947181898400342	0.6894861141696419	0.692102152004838	0.692102152004838	0.692102152004838	0.692102152004838	0.692102152004838	0.692102152004838	0.692102152004838	0.692102152004838	0.692102152004838	0.692102152004838	0.692102152004838	0.692102152004838	0.692102152004838	0.692102152004838	0.692102152004838	0.692102152004838	0.692102152004838	0.692102152004838	0.692102152004838	0.692102152004838	0.692102152004838	0.692102152004838	0.692102152004838	0.692102152004838	0.692102152004838	0.692102152004838	0.692102152004838	0.692102152004838
0.5984929404306802	0.6555905541729007	0.6788619817096132	0.7188800341782073	0.6052768775384799	0.5710634335872162	0.6301848742816039	0.6993194160947988	0.7020229121975151	0.7385165323822626	0.7064348242624107	0.856813840685294	0.7739220413498372	0.7290146004180055	0.789189288662404	0.6813063752256172	0.707501444008172	0.732504549286158	0.7193718873825077	0.6459354929058693	0.7988662728265705	0.7293495850154813	0.6379437154280322	0.6336370037468114	0.7893835439469947	0.672317004565692	0.7080288485638501	0.6258443029757378	0.6472535617386529	0.6707705116911317	0.7501502032402994	0.7104603574657156	0.7104603574657156	0.7104603574657156	0.7104603574657156	0.7104603574657156	0.7104603574657156	0.7104603574657156	0.7104603574657156	0.7104603574657156	0.7104603574657156	0.7104603574657156	0.7104603574657156	0.7104603574657156	0.7104603574657156	0.7104603574657156	0.7104603574657156	0.7104603574657156	0.7104603574657156	0.7104603574657156
0.7227682263780782	0.7808411988640455	0.7431379856415141	0.7651298282374888	0.7862853179787112	0.8345782424439093	0.8327288766216415	0.8342188942379989	0.8121294868147253	0.9333667285048052	0.8386355683925149	0.7850314333463368	0.8575389640230425	0.805133040652782	0.8685804459998072	0.8924503219782697	0.8700863732999616	0.8446125040331844	0.8442173740614674	0.8169574572888941	0.8068360439950931	0.7728979582561204	0.8666825049933046	0.8585605752424366	0.857189251899214	0.8723532308799524	0.8817883596714458	0.8219317682093122	0.8374718328630744	0.7764788727758132	0.8013682060349933	0.7889235394054033	0.7889235394054033	0.7889235394054033	0.7889235394054033	0.7889235394054033	0.7889235394054033	0.7889235394054033	0.7889235394054033	0.7889235394054033	0.7889235394054033	0.7889235394054033	0.7889235394054033	0.7889235394054033	0.7889235394054033	0.7889235394054033	0.7889235394054033	0.7889235394054033	0.7889235394054033	0.7889235394054033
0.7911394335226247	0.8713036604184926	0.9117961306988507	0.8696481442161328	0.7933079149329507	0.8261527945272785	0.8225923087239848	0.7903546167254999	0.7717004239285191	0.8118592901065718	0.7969338259193861	0.7380313609490683	0.8205689858577842	0.7921916627596539	0.8737205735522986	0.797326735517143	0.8018104057599806	0.7614796916832255	0.8031232261039373	0.7114509268396185	0.7993965776698224	0.7554237522547205	0.7554237522547205	0.7554237522547205	0.7554237522547205	0.7554237522547205	0.7554237522547205	0.7554237522547205	0.7554237522547205	0.7554237522547205	0.7554237522547205	0.7554237522547205	0.7554237522547205	0.7554237522547205	0.7554237522547205	0.7554237522547205	0.7554237522547205	0.7554237522547205	0.7554237522547205	0.7554237522547205	0.7554237522547205	0.7554237522547205	0.7554237522547205	0.7554237522547205	0.7554237522547205	0.7554237522547205	0.7554237522547205	0.7554237522547205	0.7554237522547205	0.7554237522547205
0.4470792963596374	0.8197280191141645	0.7871201657839474	0.7823887686293656	0.5254239697631393	0.48291961349363693	0.7823887686293656	0.6291213794561865	0.4909999435251099	0.5957788712246083	0.7302234749435979	0.5960230860246873	0.4470792963596374	0.7082850522791634	0.5815239000786269	0.46950986118863847	1.0	0.5956135863149499	0.8481489027186699	0.5211830127098395	0.4809139467557825	0.5010484797328109	0.5010484797328109	0.5010484797328109	0.5010484797328109	0.5010484797328109	0.5010484797328109	0.5010484797328109	0.5010484797328109	0.5010484797328109	0.5010484797328109	0.5010484797328109	0.5010484797328109	0.5010484797328109	0.5010484797328109	0.5010484797328109	0.5010484797328109	0.5010484797328109	0.5010484797328109	0.5010484797328109	0.5010484797328109	0.5010484797328109	0.5010484797328109	0.5010484797328109	0.5010484797328109	0.5010484797328109	0.5010484797328109	0.5010484797328109	0.5010484797328109	0.5010484797328109
0.5056602219707554	0.6308925805669039	0.5835718858837567	0.6316300299170269	0.6573425478098011	0.6533990140934658	0.6045113975634849	0.6758195273682092	0.6025279674155263	0.62269220611199	0.6418383283684391	0.6907552944447632	0.6821153364766509	0.6577994423783565	0.6174307329717319	0.7441463002532918	0.6564869354336951	0.7162876960823888	0.6385547126813077	0.701726304964683	0.6883715077001521	0.6971532693820687	0.6684043096419817	0.6426302180788197	0.6855196464521791	0.6880569449575032	0.6539963971015433	0.6584653888769676	0.7129921991984234	0.6857287940376955	0.6857287940376955	0.6857287940376955	0.6857287940376955	0.6857287940376955	0.6857287940376955	0.6857287940376955	0.6857287940376955	0.6857287940376955	0.6857287940376955	0.6857287940376955	0.6857287940376955	0.6857287940376955	0.6857287940376955	0.6857287940376955	0.6857287940376955	0.6857287940376955	0.6857287940376955	0.6857287940376955	0.6857287940376955	0.6857287940376955
0.6531866095764591	0.654722930520545	0.6673423262088892	0.5873717719809552	0.6740173696326184	0.6795498397928853	0.6417591501276245	0.6940228457795835	0.6886580135176462	0.696026129268619	0.7359640869282392	0.7763441346782645	0.7913219244781555	0.820879127863392	0.8136762896697128	0.8182868430370082	0.7871173962666536	0.8518492469251503	0.8618110761047112	0.818741476724992	0.7938561537622654	0.910073576685522	0.8307510570881774	0.9135885075703826	0.840675268190699	0.8324911322148855	0.9035264695913974	1.0	0.9012468026339905	0.9137911714419694	0.8948112339711325	0.9514176022719513	0.9222118201622483	0.8846260446433964	0.9361966195859058	0.9104113321146511	0.9104113321146511	0.9104113321146511	0.9104113321146511	0.9104113321146511	0.9104113321146511	0.9104113321146511	0.9104113321146511	0.9104113321146511	0.9104113321146511	0.9104113321146511	0.9104113321146511	0.9104113321146511	0.9104113321146511	0.9104113321146511
0.6938512304237283	0.6621677320365498	0.64575008463056	0.6641742292050097	0.6772244825529761	0.6680236854347211	0.7179760725861821	0.7253746781369849	0.7317353882394255	0.7373995725808552	0.7179532079593763	0.7535246057685583	0.7548101391375219	0.6830004603401009	0.6226198305174138	0.7164923240891361	0.7005503455794342	0.7180466842369096	0.7282811966989401	0.7863321222625066	0.781421741416775	0.8226989404251245	0.7710449379597474	0.8283096808744039	0.7950439531093277	0.826653817577202	0.8196401405341546	0.8428122390208955	0.8756697148033432	0.8721866461207957	0.7643391291981274	0.8484778036641082	0.8119123508437145	0.8628242464412813	0.8649874210172103	0.88327713287546	0.8821912527940364	0.8748075169808596	0.8521092610596932	0.8640107302762294	0.8580599956679613	0.8580599956679613	0.8580599956679613	0.8580599956679613	0.8580599956679613	0.8580599956679613	0.8580599956679613	0.8580599956679613	0.8580599956679613	0.8580599956679613
0.8355818659662224	0.8232655326869185	0.7655151781853341	0.7844796379755962	0.7684094558309652	0.6774381277160348	0.7503085027799946	0.7633493298522546	0.6813981413190275	0.8002893079831511	0.7834808625648667	0.7638535443755429	0.7591193084364826	0.7967528664140555	0.790415956445149	0.7727937408229781	0.8149434572343507	0.7648591786261321	0.7904012666106753	0.7734160913732443	0.7511230655668643	0.7108911505276522	0.7632779465175652	0.7092513992934887	0.7883582338992168	0.7488048165963527	0.7488048165963527	0.7488048165963527	0.7488048165963527	0.7488048165963527	0.7488048165963527	0.7488048165963527	0.7488048165963527	0.7488048165963527	0.7488048165963527	0.7488048165963527	0.7488048165963527	0.7488048165963527	0.7488048165963527	0.7488048165963527	0.7488048165963527	0.7488048165963527	0.7488048165963527	0.7488048165963527	0.7488048165963527	0.7488048165963527	0.7488048165963527	0.7488048165963527	0.7488048165963527	0.7488048165963527
0.6228596317957504	0.6115793778008166	0.595129047491363	0.6048194004631609	0.6758566069726317	0.5966662551794426	0.5908232260247346	0.5865036403281837	0.5994177754553582	0.620419653323441	0.5873521247783738	0.6146443516900573	0.5590842758856667	0.6347932137076732	0.632939828713188	0.6133708662983305	0.5677514932263564	0.6278434966797103	0.5827286273629254	0.6220452664332116	0.6067409505381401	0.5863513456692974	0.6490016242973847	0.5790311090074834	0.5975828157069322	0.6114159151776186	0.6399164413375819	0.6211942626670178	0.5588848171986956	0.5905712696527532	0.5767363978271715	0.5836538337399624	0.5836538337399624	0.5836538337399624	0.5836538337399624	0.5836538337399624	0.5836538337399624	0.5836538337399624	0.5836538337399624	0.5836538337399624	0.5836538337399624	0.5836538337399624	0.5836538337399624	0.5836538337399624	0.5836538337399624	0.5836538337399624	0.5836538337399624	0.5836538337399624	0.5836538337399624	0.5836538337399624
0.6232460775944489	0.3644443968423694	0.42382213893843096	0.3246434990107175	0.3827838443871963	0.35133179468216547	0.4272883725010769	0.35077618801923593	0.5662889077716844	0.3655200864925719	0.3800399566638753	0.313281369838446	0.4004718509292712	0.3802006020444857	0.3963933060642998	0.3215448383804513	0.42239030019454527	0.40979449217376585	0.46878037765731	0.2036395582277024	0.3426741373312659	0.32249540738611904	0.3358057404882387	0.39410002309018066	0.3980647913388269	0.3566572479466092	0.37736101964271807	0.37736101964271807	0.37736101964271807	0.37736101964271807	0.37736101964271807	0.37736101964271807	0.37736101964271807	0.37736101964271807	0.37736101964271807	0.37736101964271807	0.37736101964271807	0.37736101964271807	0.37736101964271807	0.37736101964271807	0.37736101964271807	0.37736101964271807	0.37736101964271807	0.37736101964271807	0.37736101964271807	0.37736101964271807	0.37736101964271807	0.37736101964271807	0.37736101964271807	0.37736101964271807
0.49796668531801447	0.5299640977204141	0.6393028378197154	0.6613817124452204	0.6836719415158995	0.7160678417712237	0.7999183595795648	0.8396879536271958	0.8503333571537474	0.8551984905632279	0.9454326016247512	0.9567505693028798	0.9271333635474014	0.8940211518817275	0.8891692937698263	0.8927540475267908	0.9347650348949265	0.9757881289775129	0.908874907444746	0.928541503740151	0.9540170448666478	0.9629011211894828	1.0	0.9814505605947415	0.9814505605947415	0.9814505605947415	0.9814505605947415	0.9814505605947415	0.9814505605947415	0.9814505605947415	0.9814505605947415	0.9814505605947415	0.9814505605947415	0.9814505605947415	0.9814505605947415	0.9814505605947415	0.9814505605947415	0.9814505605947415	0.9814505605947415	0.9814505605947415	0.9814505605947415	0.9814505605947415	0.9814505605947415	0.9814505605947415	0.9814505605947415	0.9814505605947415	0.9814505605947415	0.9814505605947415	0.9814505605947415	0.9814505605947415
0.7466910976723725	0.7980891957537483	0.7761913154556762	0.7392071443341891	0.8007293612217975	0.8098426162996778	0.8429965510616589	0.7772945695088836	0.721319649520729	0.736359601208228	0.7302529008371984	0.8316020779024069	0.743939894553707	0.7151788177245768	0.8414425830790555	0.7644638642340653	0.8108366572581999	0.7546019430051693	0.8382481521593945	0.7556524719898495	0.7464296325992258	0.8318426530984707	0.8427218415647496	0.7957637412421898	0.770751935656171	0.7955837365704072	0.8320443810516114	0.8302422523332609	0.7621535448734106	0.7705608676470634	0.7593123169586349	0.7649365923028492	0.7649365923028492	0.7649365923028492	0.7649365923028492	0.7649365923028492	0.7649365923028492	0.7649365923028492	0.7649365923028492	0.7649365923028492	0.7649365923028492	0.7649365923028492	0.7649365923028492	0.7649365923028492	0.7649365923028492	0.7649365923028492	0.7649365923028492	0.7649365923028492	0.7649365923028492	0.7649365923028492
0.36571084117953884	0.39392922276799325	0.5688914044194744	0.4299825522701945	0.39764818152676823	0.6354305595652672	0.6249471401976321	0.5746607902362008	0.6385384177465291	0.6963733661641479	0.5888326145745025	0.7541399098976398	0.791691822873686	0.6200268827562998	0.5756338269542332	0.8449980352774087	0.6810517767192429	0.60369532238483	0.689371503920996	0.780689703642856	0.6537310269849149	0.7217617082983449	0.6827363521710224	0.8723123728299909	0.9891906969329817	0.7315858434265239	0.8323871447821624	0.7920210969143394	0.8267827982035036	0.9069860806293593	0.9484433714785606	0.9638921976144997	0.9712919755643965	0.7482649079361416	0.9635923207570009	1.0	0.9727313125051504	0.7388881565407843	0.8558097345229674	0.8558097345229674	0.8558097345229674	0.8558097345229674	0.8558097345229674	0.8558097345229674	0.8558097345229674	0.8558097345229674	0.8558097345229674	0.8558097345229674	0.8558097345229674	0.8558097345229674
0.18234334586980455	0.21188811310244074	0.3576997643391874	0.4880091523478994	0.4417736325295277	0.42534930170162305	0.47363966939785035	0.5022107049905467	0.40686418992235013	0.49302554420625083	0.4232646915964756	0.5455446785091451	0.48222487939269093	0.4661924362907772	0.5284686956805291	0.5736874117223106	0.6094560547864386	0.7686651967095743	0.5606795579547967	0.6842996964648611	0.7435232799279017	0.653885669827241	0.7318424063501453	0.730766995325208	0.626313882217291	0.6385485081055237	0.7306495671530033	0.5210971919184034	0.8185672318097259	0.5821650607422139	0.8355131006809651	0.6473317646184056	0.8324311150132044	0.7479799118094738	0.8517034897811132	0.883213831755317	0.8400031687707187	1.0	0.7931705217151336	0.768214858352807	0.8465591102111919	0.8079065309178842	0.87506836952029	0.9454117719693328	0.9102400707448114	0.9102400707448114	0.9102400707448114	0.9102400707448114	0.9102400707448114	0.9102400707448114
0.45464505495540464	0.39017881133739984	0.4939180278599276	0.5155801299382959	0.526520727476743	0.5426019008697481	0.5429442002995382	0.557121029139001	0.6108941804451209	0.6152114266389944	0.6282842649648311	0.6210682314742908	0.5605057360609695	0.5818894562262926	0.6153641896641419	0.607038986743392	0.6435436652703066	0.6179972197245013	0.6682615189140342	0.6709517977585464	0.6482067403465176	0.6463886515509456	0.7286234827466737	0.7908114910533415	0.7285350781796487	0.6542307185267392	0.7713610181958048	0.7182155116798097	0.8006877539988166	0.7722953879561409	0.844565489263107	0.9036117651078168	0.7462041404004379	0.8493258210012363	0.7533884033419449	0.8407662089508029	0.8717117509656488	0.8929784759257035	0.8435440788233346	0.8400511922355431	0.8760698014610188	0.8720188488904123	1.0	0.9997467340777084	0.9411228267370049	0.9704347804073566	0.9704347804073566	0.9704347804073566	0.9704347804073566	0.9704347804073566
0.7728736065334793	0.6953757442050329	0.6579024432494787	0.792022006579633	0.6950841167960241	0.8599107463063866	0.7728085857186984	0.7715781366249677	0.6750311617693769	0.7463523964000138	0.8343740819249166	0.6873527287557659	0.7109145692255676	0.7604082582152469	0.8580939540126529	0.7653570440660651	0.8381301561580741	0.8054082904816453	0.719997606495038	0.805698244232922	0.8641298892299938	0.8195476476016746	0.9173220494351322	0.8950580688529823	0.8293381757768106	0.8697683643064397	0.9123783772389463	0.8844462322712746	0.913102841876072	0.8918115220615093	0.896762536218508	0.912566824714353	0.8607766626167455	0.9304695536238632	0.9182949068644521	0.947443781811658	0.9486118546923673	0.941225978426486	1.0	0.970612989213243	0.970612989213243	0.970612989213243	0.970612989213243	0.970612989213243	0.970612989213243	0.970612989213243	0.970612989213243	0.970612989213243	0.970612989213243	0.970612989213243
0.8829951613748954	0.7364603213723102	0.8036749847655777	0.8422858505075097	0.5818372764219064	0.5843550353219646	1.0	0.7332044986605406	0.7586547644636579	0.7459296315620991	0.7459296315620991	0.7459296315620991	0.7459296315620991	0.7459296315620991	0.7459296315620991	0.7459296315620991	0.7459296315620991	0.7459296315620991	0.7459296315620991	0.7459296315620991	0.7459296315620991	0.7459296315620991	0.7459296315620991	0.7459296315620991	0.7459296315620991	0.7459296315620991	0.7459296315620991	0.7459296315620991	0.7459296315620991	0.7459296315620991	0.7459296315620991	0.7459296315620991	0.7459296315620991	0.7459296315620991	0.7459296315620991	0.7459296315620991	0.7459296315620991	0.7459296315620991	0.7459296315620991	0.7459296315620991	0.7459296315620991	0.7459296315620991	0.7459296315620991	0.7459296315620991	0.7459296315620991	0.7459296315620991	0.7459296315620991	0.7459296315620991	0.7459296315620991	0.7459296315620991
0.19314668391423925	0.18298106871625508	0.19060527963072504	0.23608786353390665	0.2990516710280467	0.3358389228175108	0.36699026482935404	0.38822290518733743	0.6437373323706409	0.5255673306820109	0.6090690240352847	0.6816453077779591	0.9222606884631949	0.6218276543098041	0.653037586687707	0.6918397774537898	0.824367752234439	0.739548485182656	1.0	0.7562812488526293	0.8781406244263146	0.8781406244263146	0.8781406244263146	0.8781406244263146	0.8781406244263146	0.8781406244263146	0.8781406244263146	0.8781406244263146	0.8781406244263146	0.8781406244263146	0.8781406244263146	0.8781406244263146	0.8781406244263146	0.8781406244263146	0.8781406244263146	0.8781406244263146	0.8781406244263146	0.8781406244263146	0.8781406244263146	0.8781406244263146	0.8781406244263146	0.8781406244263146	0.8781406244263146	0.8781406244263146	0.8781406244263146	0.8781406244263146	0.8781406244263146	0.8781406244263146	0.8781406244263146	0.8781406244263146
0.41546564035215616	0.4724199815822349	0.6319637669383901	0.48936720180574156	0.5755970527962071	0.534944492839671	0.5283302448911282	0.51572450272872	0.5105030514089292	0.5864015792976701	0.45506553100317515	0.6546624057706287	0.7367851197817336	0.7209085120831048	0.6535797413171015	1.0	0.8158858416651087	0.5820684899939546	0.8520829309867287	0.7935571917368758	0.7090088719688916	0.7054294733144667	0.703910634379105	0.670081564297922	0.734303133363412	0.776699841514428	0.6598828490314824	0.8404449797345532	0.8596974788953324	0.7949837195198	0.7044373566893443	0.76751374985714	0.7359755532732422	0.7359755532732422	0.7359755532732422	0.7359755532732422	0.7359755532732422	0.7359755532732422	0.7359755532732422	0.7359755532732422	0.7359755532732422	0.7359755532732422	0.7359755532732422	0.7359755532732422	0.7359755532732422	0.7359755532732422	0.7359755532732422	0.7359755532732422	0.7359755532732422	0.7359755532732422
0.6549052245316873	0.6674999995360857	0.6994890992305196	0.670803200114529	0.7550447853652317	0.6564722232598426	0.6808848121754812	0.6476208251593681	0.6851646226485321	0.6678611562734886	0.7467615694834693	0.7257095958819868	0.6950173977281872	0.6886151718414542	0.6425259932653762	0.6117934979203927	0.5833397375282382	0.6860068937741837	0.7145413776334951	0.6090996730747941	0.6308333465972022	0.6050944980914669	0.7268319326963721	0.6659632153939196	0.6659632153939196	0.6659632153939196	0.6659632153939196	0.6659632153939196	0.6659632153939196	0.6659632153939196	0.6659632153939196	0.6659632153939196	0.6659632153939196	0.6659632153939196	0.6659632153939196	0.6659632153939196	0.6659632153939196	0.6659632153939196	0.6659632153939196	0.6659632153939196	0.6659632153939196	0.6659632153939196	0.6659632153939196	0.6659632153939196	0.6659632153939196	0.6659632153939196	0.6659632153939196	0.6659632153939196	0.6659632153939196	0.6659632153939196
0.8502141934527861	0.8578734007614348	0.8800148297707577	0.742339892701438	0.7798651188303877	0.8097927387150093	0.7544834829961756	0.7385633082297767	0.6242102511913684	0.7507659264294099	0.7095283667201022	0.730147146574756	0.730147146574756	0.730147146574756	0.730147146574756	0.730147146574756	0.730147146574756	0.730147146574756	0.730147146574756	0.730147146574756	0.730147146574756	0.730147146574756	0.730147146574756	0.730147146574756	0.730147146574756	0.730147146574756	0.730147146574756	0.730147146574756	0.730147146574756	0.730147146574756	0.730147146574756	0.730147146574756	0.730147146574756	0.730147146574756	0.730147146574756	0.730147146574756	0.730147146574756	0.730147146574756	0.730147146574756	0.730147146574756	0.730147146574756	0.730147146574756	0.730147146574756	0.730147146574756	0.730147146574756	0.730147146574756	0.730147146574756	0.730147146574756	0.730147146574756	0.730147146574756
0.944486447919241	0.858817534818399	0.816433357172336	0.8458844335199376	0.8368061788930642	0.8347883098841018	0.7280715768017619	0.7408919755628312	0.7967035339383269	0.7605849146475049	0.7768940866316755	0.6645784174285192	0.8278323794750367	0.8029796942555583	0.7809353143645358	0.7931480856430184	0.8393180274605112	0.8068751319217802	0.7547051583201776	0.7571834065846291	0.7519172610534962	0.7618685306019211	0.7552404858436269	0.7453719599122	0.7853393722492736	0.714664550377574	0.7603984450863563	0.6880743307660458	0.724236387926201	0.724236387926201	0.724236387926201	0.724236387926201	0.724236387926201	0.724236387926201	0.724236387926201	0.724236387926201	0.724236387926201	0.724236387926201	0.724236387926201	0.724236387926201	0.724236387926201	0.724236387926201	0.724236387926201	0.724236387926201	0.724236387926201	0.724236387926201	0.724236387926201	0.724236387926201	0.724236387926201	0.724236387926201
0.19920268582834594	0.21590576172770712	0.3317319771912554	0.2984682635678151	0.36346959572822346	0.47259465792080374	0.5223453455950715	0.7177430017853388	0.6727205022195953	0.5962189658320384	0.5108845779376081	0.6758371385486834	0.5896028024441854	0.7613689423290358	0.7696067121505493	0.8217641058106925	0.7470962851435526	0.6905846676296037	0.7592380543303029	0.8416182537953341	0.970728277995838	1.0	0.8071387323885636	0.8535011975682651	0.6804835315923626	0.751467071326598	0.8085790529092315	0.8752651834583309	0.8304239328319903	0.9066702670444103	0.6731492024231196	0.7322268164319472	0.7026880094275334	0.7026880094275334	0.7026880094275334	0.7026880094275334	0.7026880094275334	0.7026880094275334	0.7026880094275334	0.7026880094275334	0.7026880094275334	0.7026880094275334	0.7026880094275334	0.7026880094275334	0.7026880094275334	0.7026880094275334	0.7026880094275334	0.7026880094275334	0.7026880094275334	0.7026880094275334
0.2821832438406915	0.23046029390497505	0.34661846431071874	0.26989394606353556	0.2792971883065987	0.29375373544325006	0.32255872494517784	0.3217412605651105	0.38492328606927606	0.3251910307818259	0.21186312938458043	0.2241033211907687	0.27638823095565224	0.3482336835364286	0.35363001302250774	0.4586548315334713	0.3114499573327347	0.3635426668839424	0.3502739697613646	0.34878958236106	0.44763072936515985	0.4233232991143692	0.44632383422877775	0.5194417493257826	0.4908890492288584	0.5725357737743538	0.5918913628104392	0.5930930662059157	0.6668865119182329	0.6465276041988314	0.7723503034395803	0.852081399400565	0.9646983680895416	0.8684091407134727	1.0	0.9808635261184692	0.9904317630592345	0.9904317630592345	0.9904317630592345	0.9904317630592345	0.9904317630592345	0.9904317630592345	0.9904317630592345	0.9904317630592345	0.9904317630592345	0.9904317630592345	0.9904317630592345	0.9904317630592345	0.9904317630592345	0.9904317630592345
0.6238584794655476	0.6621753812085972	0.5863457874758078	0.7005684201406134	0.6150424465929712	0.6889165896361943	0.6706077333190139	0.720143286702043	0.6901342983959246	0.6621726490396614	0.6462798365150194	0.6909216693130558	0.6853823216514568	0.6970444108670025	0.6721196048112837	0.6744849893729395	0.6813402768164628	0.754251127632777	0.6582035506133718	0.6539503728404279	0.6745031204389016	0.6293752097371131	0.5978459909639413	0.6679686327442895	0.6815511909007962	0.6617380386132337	0.650479028948238	0.6136652858175337	0.6824738692909036	0.6456007115531305	0.6368307328974196	0.6412157222252751	0.6412157222252751	0.6412157222252751	0.6412157222252751	0.6412157222252751	0.6412157222252751	0.6412157222252751	0.6412157222252751	0.6412157222252751	0.6412157222252751	0.6412157222252751	0.6412157222252751	0.6412157222252751	0.6412157222252751	0.6412157222252751	0.6412157222252751	0.6412157222252751	0.6412157222252751	0.6412157222252751
0.8216937442278156	0.6983721689166257	0.8273457919920025	0.727416669263142	0.6602292401662111	0.6855192529816085	0.6564545829901749	0.7393676145876581	0.5766580418078004	0.6846344410720209	0.7186860499261856	0.6533768866170561	0.7330744042160267	0.682790046719259	0.6603613952657771	0.6804749684288754	0.5978007170894398	0.65629990355393	0.5582118525496179	0.6449547058166389	0.6439825022920121	0.659266223329741	0.6372988053846808	0.5450193130842047	0.587059219003419	0.6969232155414912	0.5725191863794311	0.5218610614159048	0.7244683869486204	0.5587766899479012	0.6671890098168868	0.6857843415107638	0.6371973018762472	0.6215755382436797	0.6175368965006354	0.6144282683146914	0.6546751994741171	0.6345517338944042	0.6345517338944042	0.6345517338944042	0.6345517338944042	0.6345517338944042	0.6345517338944042	0.6345517338944042	0.6345517338944042	0.6345517338944042	0.6345517338944042	0.6345517338944042	0.6345517338944042	0.6345517338944042
0.11670621882895871	0.05280862479134475	0.08337588604776437	0.09796919302953118	0.081348889176583	0.05596330962802253	0.018950975815416434	0.011370585489249862	0.5457965088132694	0.8747147065976506	0.6921468883542325	0.6820117614547175	0.7001677325900996	0.8452678102487073	0.8039774583402564	0.7448151100758674	0.964116081470842	0.9556930274515435	0.7949124042132863	0.7698175669710868	0.8584210585395846	0.984030860015861	0.839951074223294	0.971523849168009	0.9601583194412935	0.9677719732944993	0.8487974851654414	0.8628504244961074	0.9163527611804484	1.0	0.8884867728464085	0.9564314434950337	0.9224591081707211	0.9224591081707211	0.9224591081707211	0.9224591081707211	0.9224591081707211	0.9224591081707211	0.9224591081707211	0.9224591081707211	0.9224591081707211	0.9224591081707211	0.9224591081707211	0.9224591081707211	0.9224591081707211	0.9224591081707211	0.9224591081707211	0.9224591081707211	0.9224591081707211	0.9224591081707211
0.3086826647173441	0.31724835775797483	0.3367399018450469	0.23120871779536284	0.28873623248407426	0.32802854049689867	0.2600303929245981	0.2020329632763251	0.2503313081533261	0.3177007104927685	0.2898859467529936	0.29435943882367666	0.3379857384980734	0.2687777915257923	0.18913027121372605	0.1807438044296557	0.3179753758185027	0.20654233723115176	0.2815109600788353	0.2275743928940833	0.32576600527579025	0.23120871829199155	0.19508235579675828	0.3109421932747162	0.229236544856417	0.2119894811652178	0.2435110269440682	0.2545026285050423	0.2978542629640668	0.2773722178855474	0.31716894325245865	0.297270580569003	0.297270580569003	0.297270580569003	0.297270580569003	0.297270580569003	0.297270580569003	0.297270580569003	0.297270580569003	0.297270580569003	0.297270580569003	0.297270580569003	0.297270580569003	0.297270580569003	0.297270580569003	0.297270580569003	0.297270580569003	0.297270580569003	0.297270580569003	0.297270580569003
0.2803981348328775	0.31406140925866466	0.2726262728544414	0.25713976000303634	0.31509531802096	0.31077264379795877	0.40789435625805465	0.3632011517927397	0.3751124908020456	0.38290796145544664	0.4282607531002702	0.44758729949519116	0.46864573476889937	0.519187769612753	0.3762781236387447	0.4939668145205554	0.5066058981917103	0.5357233831137537	0.5183878952495179	0.46310543654026315	0.5167043241256569	0.5073362593613505	0.5365762216820281	0.4552051379003485	0.5487972979145561	0.6395876541035889	0.5390460881734831	0.5647381706322239	0.6404348050504478	0.5802668967273458	0.6810509417794485	0.7027612811776589	0.6955540204304463	0.6397592399869156	0.9083485036858686	0.6983902440812435	0.8465442685684664	0.7314714669822853	0.7493957068431646	0.6710223928147548	0.7102090498289597	0.7102090498289597	0.7102090498289597	0.7102090498289597	0.7102090498289597	0.7102090498289597	0.7102090498289597	0.7102090498289597	0.7102090498289597	0.7102090498289597
0.49390581431845776	0.5900697839953347	0.536262414586735	0.5595666289437647	0.6244162295133294	0.561631262561063	0.6143681159986443	0.5954279180786217	0.6235060838158712	0.6139501579667797	0.5702694216782407	0.630424529292774	0.6403385353544556	0.6120022993610237	0.5835007265149831	0.5918889825390687	0.5863918784624382	0.5726050952809274	0.5792723385999862	0.6107627634157894	0.5468457838618096	0.6023135185959654	0.5693847281516976	0.615010954410338	0.5573768450443123	0.612060797406382	0.5467489329401958	0.6317453740293708	0.5812210711125504	0.616629147238032	0.5694381624092958	0.6439311375534383	0.6328850626654047	0.667431694692803	0.6106559100234692	0.6390438023581361	0.6390438023581361	0.6390438023581361	0.6390438023581361	0.6390438023581361	0.6390438023581361	0.6390438023581361	0.6390438023581361	0.6390438023581361	0.6390438023581361	0.6390438023581361	0.6390438023581361	0.6390438023581361	0.6390438023581361	0.6390438023581361
0.6602348989153244	0.6532201809135653	0.5815555195031827	0.5965599609372723	0.5489068459280257	0.5394100940498587	0.5475817469562229	0.49370896565454986	0.5376025503694041	0.5833425324282536	0.5083197783079502	0.510738317795761	0.622042187253598	0.5352021769874278	0.5441373678747945	0.5535633995067798	0.5232435628924226	0.5634482214915213	0.5210567506147079	0.41105921896615816	0.49808305553946347	0.4426928613809522	0.4840894290366792	0.47518794347052723	0.46622503222565526	0.49060834260607444	0.47521724546782035	0.4703231811017691	0.4415657213681134	0.40901223102562	0.4252889761968667	0.4252889761968667	0.4252889761968667	0.4252889761968667	0.4252889761968667	0.4252889761968667	0.4252889761968667	0.4252889761968667	0.4252889761968667	0.4252889761968667	0.4252889761968667	0.4252889761968667	0.4252889761968667	0.4252889761968667	0.4252889761968667	0.4252889761968667	0.4252889761968667	0.4252889761968667	0.4252889761968667	0.4252889761968667
0.9477741928115487	0.7609374353992225	0.979034538170274	0.7239014717754464	0.9353666532396536	0.6155476083341591	0.747561527370723	0.7522380519843065	0.6974800091820261	0.8424360517890975	0.45904682685405174	0.8135360599762544	0.6297144558372489	0.6877759683061182	0.6693475798542486	0.5976080712821824	0.6312802878378851	0.4521974485442767	0.6228961962304247	0.6174364644270409	0.46296169989335106	0.4864042979499794	0.5134643357573667	0.7069557055790873	0.6024425342613062	0.6595238922038751	0.6074243022076778	0.6697237106830846	0.49610060540269646	0.8391400415527626	0.42546015913529367	0.7743729888427607	0.5206409464782196	0.49101998340825304	0.48534381179636416	0.4881818976023086	0.4881818976023086	0.4881818976023086	0.4881818976023086	0.4881818976023086	0.4881818976023086	0.4881818976023086	0.4881818976023086	0.4881818976023086	0.4881818976023086	0.4881818976023086	0.4881818976023086	0.4881818976023086	0.4881818976023086	0.4881818976023086
0.6019309395541961	0.6810805760654637	0.7172920898174069	0.643538955238405	0.7531343307181544	0.7291244809648811	0.6939117936205862	0.6429732451570797	0.5850039612273893	0.6271234438009113	0.6841809221901056	0.6035464518137308	0.6133404382789661	0.7031955898232686	0.6281059892963784	0.5691610248411406	0.6517322741604777	0.6638298056267722	0.653211409897522	0.6162263349326982	0.6153864424027502	0.6535428145533234	0.6022780926932093	0.5826758798760687	0.6407424450988385	0.6738971650677188	0.67138709566114	0.598639762800946	0.6488878958465832	0.6619914222357239	0.5347590427934933	0.5341935640396279	0.6091576340143844	0.5414752784646446	0.6183529492484078	0.5799141138565262	0.5799141138565262	0.5799141138565262	0.5799141138565262	0.5799141138565262	0.5799141138565262	0.5799141138565262	0.5799141138565262	0.5799141138565262	0.5799141138565262	0.5799141138565262	0.5799141138565262	0.5799141138565262	0.5799141138565262	0.5799141138565262
0.5722342059821496	0.6259076700542385	0.5591591542071708	0.5938355533121268	0.5289867677868854	0.5721352786809578	0.6595867456405765	0.6224060220481945	0.599550545481018	0.6107589837957381	0.6917722758385186	0.6442972202290994	0.676975887723243	0.717692193228176	0.75657323752745	0.6767227775626068	0.6792435602592147	0.7104517101071779	0.6487813207778403	0.7612787391904895	0.8212381582444099	0.7577502058007908	0.6968192504091684	0.7527786395212974	0.7652420081676075	0.7276268006808134	0.7480019104619154	0.7458441668746001	0.7694994201402595	0.7129785493292181	0.6868758455209648	0.6999271974250914	0.6999271974250914	0.6999271974250914	0.6999271974250914	0.6999271974250914	0.6999271974250914	0.6999271974250914	0.6999271974250914	0.6999271974250914	0.6999271974250914	0.6999271974250914	0.6999271974250914	0.6999271974250914	0.6999271974250914	0.6999271974250914	0.6999271974250914	0.6999271974250914	0.6999271974250914	0.6999271974250914
0.6713615211254381	0.6369273760856097	0.6509680110504724	0.6091852791134065	0.6276013171713754	0.6760609536521411	0.6299281236340244	0.7048839824138672	0.6685553035680223	0.6911602377007473	0.6548844667195814	0.7259857127729346	0.6885554475943028	0.6453867250042746	0.6679169108320095	0.6801144686076757	0.681602944222288	0.729996739565558	0.6945730030426999	0.7025296590952029	0.6538071397916834	0.6785535223543853	0.6957948518078421	0.7022890980567761	0.691357368002324	0.7265045912060161	0.8078647740092895	0.7326020639660837	0.713511195010264	0.6673151963596008	0.6606652816641096	0.674721033023101	0.6676931573436053	0.6676931573436053	0.6676931573436053	0.6676931573436053	0.6676931573436053	0.6676931573436053	0.6676931573436053	0.6676931573436053	0.6676931573436053	0.6676931573436053	0.6676931573436053	0.6676931573436053	0.6676931573436053	0.6676931573436053	0.6676931573436053	0.6676931573436053	0.6676931573436053	0.6676931573436053
0.20774441755365206	0.2600212214612545	0.23516265942489345	0.23866355854056145	0.313204925852925	0.34309766922339746	0.42844994907567785	0.5121894530958683	0.512969604693268	0.6110187529158346	0.6572951237165079	0.6530835686699362	0.7236282081064145	0.6316776110076404	0.6606848547512727	0.6893527522864197	0.6945381854795711	0.738694931908454	0.8073756239962584	0.7621491431404146	0.8236056023646496	0.8001792362049512	0.7875109528398377	0.8597996742497575	0.9292949619637061	1.0	0.925519903425461	0.9627599517127305	0.9627599517127305	0.9627599517127305	0.9627599517127305	0.9627599517127305	0.9627599517127305	0.9627599517127305	0.9627599517127305	0.9627599517127305	0.9627599517127305	0.9627599517127305	0.9627599517127305	0.9627599517127305	0.9627599517127305	0.9627599517127305	0.9627599517127305	0.9627599517127305	0.9627599517127305	0.9627599517127305	0.9627599517127305	0.9627599517127305	0.9627599517127305	0.9627599517127305
0.52548136888957	0.5105616009671221	0.5871556521772313	0.5272571040210018	0.5612022475038924	0.5466489809962609	0.6092479126084268	0.6662599534124554	0.7110067293232514	0.6950340331996347	0.7527319918291004	0.7578296909573508	0.6918419699480726	0.7341595022059898	0.71374884201147	0.7489828732463548	0.8823998641975602	0.8302029711495224	0.8331108474737697	0.8426932490364247	0.8723440374655745	0.9339580059955372	0.8922691980419972	0.884807363731904	0.9008907668639966	0.9066255811808227	0.8837802828355775	0.8418749128135388	0.8087365237992918	0.7998194600072218	0.8366080363149194	0.86064795133866	0.8436547845360799	0.967678851685616	0.8851077954454287	0.8995485672252886	0.8939593414092667	0.8696191990243252	0.9359297391429343	0.8789410502310393	0.912705129979163	0.8900420131776678	0.896716850586294	0.8765136945787606	0.8652707467492418	0.9309262232105925	0.8711225065689542	0.9010243648897733	0.9010243648897733	0.9010243648897733
0.25114741802112184	0.038188115555594496	0.16562423310695532	0.1511536963765696	0.1710959958584297	0.1737737272836096	0.14894435324141855	0.2021821760633025	0.21358370157861234	0.304086320540562	0.23213429335491476	0.280264230326663	0.1353348641726418	0.15013027897785886	0.1594837268453881	0.22649603090519388	0.24713866068439846	0.26610715750923414	0.3175290264667286	0.4442967748222493	0.2913724645543931	0.472454595482307	0.41746980641007037	0.2851599926981143	0.3050601231612892	0.3053112451035095	0.3002605579557177	0.2019292631839143	0.3170110234350134	0.3979875822113829	0.4045289699452002	0.2912482251439894	0.36860105511680225	0.32992464013039585	0.32992464013039585	0.32992464013039585	0.32992464013039585	0.32992464013039585	0.32992464013039585	0.32992464013039585	0.32992464013039585	0.32992464013039585	0.32992464013039585	0.32992464013039585	0.32992464013039585	0.32992464013039585	0.32992464013039585	0.32992464013039585	0.32992464013039585	0.32992464013039585
0.2333233894662844	0.07381865908735182	0.06984348227390864	0.03492174113695432	0.17585877454750234	0.24445218795868023	0.1706335288713284	0.07117101439932143	0.13960950128513522	0.24445218795868023	0.1746087056847716	0.1746087056847716	0.06984348227390864	0.13609562414931578	0.20953044682172592	0.350467480232274	0.03492174113695432	0.45757397517890763	0.7333565631426023	0.5528038478242593	0.32827003045199454	0.3557105702645143	0.5234422806393731	0.5591316946062109	0.2801416019255179	0.3099777138519477	0.2934257525777223	0.5935146728028594	0.4571126755012839	0.6092625936044835	0.5238261170543148	0.548364838370365	0.5360954777123398	0.5360954777123398	0.5360954777123398	0.5360954777123398	0.5360954777123398	0.5360954777123398	0.5360954777123398	0.5360954777123398	0.5360954777123398	0.5360954777123398	0.5360954777123398	0.5360954777123398	0.5360954777123398	0.5360954777123398	0.5360954777123398	0.5360954777123398	0.5360954777123398	0.5360954777123398
0.6201061145607926	0.6899931296205574	0.7686507096290369	0.8060909340577102	0.8109941598979797	0.8262693955044709	0.8569365530850064	0.8746673619661378	0.8690362515541902	0.9316052989844554	0.885348197734389	0.9083171955369329	0.9337238042281621	0.9323687934297217	0.940974777162219	0.925639716033798	0.9457743962425461	1.0	0.9333343556801789	0.9131427846392893	0.9400535213399785	0.9265981529896339	0.9265981529896339	0.9265981529896339	0.9265981529896339	0.9265981529896339	0.9265981529896339	0.9265981529896339	0.9265981529896339	0.9265981529896339	0.9265981529896339	0.9265981529896339	0.9265981529896339	0.9265981529896339	0.9265981529896339	0.9265981529896339	0.9265981529896339	0.9265981529896339	0.9265981529896339	0.9265981529896339	0.9265981529896339	0.9265981529896339	0.9265981529896339	0.9265981529896339	0.9265981529896339	0.9265981529896339	0.9265981529896339	0.9265981529896339	0.9265981529896339	0.9265981529896339
0.7142968058333242	0.7839688783121042	0.8275853685814466	0.8191278427978388	0.8495768247735919	0.8485931821604031	0.8454561629919608	0.935656014256557	0.9579752938574638	0.915397787408469	0.9540754659905643	0.8996462348192739	0.9480633666719882	0.9381284375373969	0.9708294943781538	0.9514621265885816	0.9643770363128692	0.9612403924596223	0.9328934683477209	1.0	0.9594105732775616	0.9251092055208076	0.9422598893991847	0.9422598893991847	0.9422598893991847	0.9422598893991847	0.9422598893991847	0.9422598893991847	0.9422598893991847	0.9422598893991847	0.9422598893991847	0.9422598893991847	0.9422598893991847	0.9422598893991847	0.9422598893991847	0.9422598893991847	0.9422598893991847	0.9422598893991847	0.9422598893991847	0.9422598893991847	0.9422598893991847	0.9422598893991847	0.9422598893991847	0.9422598893991847	0.9422598893991847	0.9422598893991847	0.9422598893991847	0.9422598893991847	0.9422598893991847	0.9422598893991847
0.7923251268418606	0.9161226191267681	0.8925379433194497	0.9060177058446771	0.9549440829201861	0.9541609805016287	0.944301741087576	0.9618922221502294	1.0	0.9004934259492647	0.9171403091598233	0.9647921384427778	0.9965610108384205	0.9658620555263873	0.9414450550722768	0.8931850580610942	0.9838604391794407	0.9507511912575431	0.9837443333653014	0.9363153002816813	0.9550533751074276	0.9498889044101364	0.952471139758782	0.952471139758782	0.952471139758782	0.952471139758782	0.952471139758782	0.952471139758782	0.952471139758782	0.952471139758782	0.952471139758782	0.952471139758782	0.952471139758782	0.952471139758782	0.952471139758782	0.952471139758782	0.952471139758782	0.952471139758782	0.952471139758782	0.952471139758782	0.952471139758782	0.952471139758782	0.952471139758782	0.952471139758782	0.952471139758782	0.952471139758782	0.952471139758782	0.952471139758782	0.952471139758782	0.952471139758782
0.6944932547138278	0.8817182210575993	0.9108838730532468	0.9234415505673172	0.9311233580044395	0.8845846876812447	0.9591596032050461	0.9048378891152115	0.8749461825258301	0.9250001952401905	0.9376130238898509	0.9508124725115651	0.9314080817060492	1.0	0.930137654303978	0.9317973818601731	0.9872165104919508	0.9478160021561687	0.9678564722628759	0.9578362372095223	0.9578362372095223	0.9578362372095223	0.9578362372095223	0.9578362372095223	0.9578362372095223	0.9578362372095223	0.9578362372095223	0.9578362372095223	0.9578362372095223	0.9578362372095223	0.9578362372095223	0.9578362372095223	0.9578362372095223	0.9578362372095223	0.9578362372095223	0.9578362372095223	0.9578362372095223	0.9578362372095223	0.9578362372095223	0.9578362372095223	0.9578362372095223	0.9578362372095223	0.9578362372095223	0.9578362372095223	0.9578362372095223	0.9578362372095223	0.9578362372095223	0.9578362372095223	0.9578362372095223	0.9578362372095223
[truncated: 6 more columns]
