# Supplementary material for: Neuronal tuning aligns dynamically with object and texture manifolds across the visual hierarchy
Source: Nat Neurosci. 2026 Mar 10;29(4):864–75. doi: 10.1038/s41593-026-02207-1 (PMC13061647; doi:10.1038/s41593-026-02207-1)
Supplement: Supplementary file 5 — Table of success count of each thread for Fig. 4a. Max normalized optimization trajectory (mean and s.e.m.) of BigGAN and DeePSim thread to reproduce Fig. 4b and Fig. 4c. Evolution time constant table to reproduce Fig. 4d. [file 41593_2026_2207_MOESM5_ESM.zip › Figure4_src_maxnorm_resp_stats_all_exps_DeePSim_sem_data.csv]

0	1	2	3	4	5	6	7	8	9	10	11	12	13	14	15	16	17	18	19	20	21	22	23	24	25	26	27	28	29	30	31	32	33	34	35	36	37	38	39	40	41	42	43	44	45	46	47	48	49
0.03319637388681181	0.025537543585808207	0.022797177834995106	0.020681394993696752	0.024292301565255112	0.0249056355126839	0.019109220281895496	0.024336641721477367	0.02430450715915745	0.025474357783187213	0.026633165097850256	0.021849826862542672	0.024959986041912956	0.018388261814794003	0.024463503824253177	0.024036402153856856	0.028533975798508398	0.024723243109907447	0.023922871115502706	0.023407379912401178	0.0244652051096921	0.02480004482776668	0.02052741271262626	0.023802063567901686	0.019036203597253026	0.02339283294335994	0.028486900972089457	0.021126843177228214	0.024726081052101525	0.022111632315997214	0.020287799831254096	0.02008269338266111	0.02818601822959816	0.02204996021338685	0.021194946098914286	0.022189370076617042	0.024442604428589455	0.02340237474088507	0.02542134243463277	0.027428509951649346	0.027894670244196534	0.022891676224383383	0.021848878995458863	0.025820187836311778	0.022947676685775117	0.025832923225928464	0.03197813143546654	0.0289055273306975	0.0289055273306975	0.0289055273306975
0.03412298475847031	0.02221491207353624	0.031797342558925405	0.04292867343297066	0.04419091986413241	0.039577378944300926	0.04042727634246965	0.03944700646324249	0.03129845068105666	0.0329880219747788	0.03912161667115832	0.041682079909888314	0.04679826486025133	0.034327511593836464	0.030242654590306214	0.03480866825735483	0.038267192555066665	0.03406985504279901	0.037022546364572126	0.03757722738710797	0.03710813722491079	0.039963186477349553	0.038039146723129885	0.03917490469522448	0.030347624992850812	0.04745555526269908	0.04635134108614433	0.05077549476355084	0.039893524067491845	0.048876700291843087	0.046557245406398544	0.04374540841699573	0.04567469758282033	0.03600645714628518	0.03647775698621201	0.03624210706624859	0.03624210706624859	0.03624210706624859	0.03624210706624859	0.03624210706624859	0.03624210706624859	0.03624210706624859	0.03624210706624859	0.03624210706624859	0.03624210706624859	0.03624210706624859	0.03624210706624859	0.03624210706624859	0.03624210706624859	0.03624210706624859
0.033454385065664775	0.02570263114975016	0.03252722320534382	0.0301901136869973	0.036165326856809496	0.03507781053125999	0.031266704992968984	0.031197075132359406	0.038553271235548504	0.04113030669146504	0.03962708037687522	0.03979360543272173	0.03542901896903696	0.02881753350870307	0.043630965027298574	0.0486193787995051	0.046795900244961816	0.04152423854623206	0.04500372937274987	0.04772181501236287	0.0382012471574289	0.04296958684852707	0.04932764095854863	0.03738312121922575	0.037298690248059034	0.0399720091230391	0.052859418046907934	0.03720640488061445	0.04738054119926678	0.039907129585186066	0.03781789210022062	0.04415552038326856	0.047291274176640884	0.045723397279954725	0.045723397279954725	0.045723397279954725	0.045723397279954725	0.045723397279954725	0.045723397279954725	0.045723397279954725	0.045723397279954725	0.045723397279954725	0.045723397279954725	0.045723397279954725	0.045723397279954725	0.045723397279954725	0.045723397279954725	0.045723397279954725	0.045723397279954725	0.045723397279954725
0.03465008210547428	0.02545750104765814	0.023093654939862856	0.022781020543875204	0.021274787320824787	0.023479771271381535	0.026572913144555888	0.022144716936912754	0.022083223299704764	0.02539046826723136	0.02211041537527726	0.026043811737907423	0.0198543202587515	0.021203019950775878	0.02452816097506134	0.022765595735370705	0.02205803959836904	0.023277149593683703	0.025303794109982892	0.02122907532884811	0.01949591041620907	0.021340673658936164	0.019241537398202557	0.022814006948135616	0.023502336941550017	0.02850308975419556	0.021139046212556262	0.017394971018757147	0.024553425087925757	0.02539588986614583	0.021764642254413123	0.022231805941405634	0.025880135925978133	0.021060457942884584	0.022161720771049963	0.026018400522620905	0.019235145965307135	0.02310974391625618	0.021172444940781656	0.021172444940781656	0.021172444940781656	0.021172444940781656	0.021172444940781656	0.021172444940781656	0.021172444940781656	0.021172444940781656	0.021172444940781656	0.021172444940781656	0.021172444940781656	0.021172444940781656
0.027903379597503015	0.02868684877756794	0.023184360419575875	0.026324131922310284	0.02670576018388056	0.02818707362008278	0.02364677586346553	0.02076175880790067	0.03299589846720005	0.021082141295647065	0.02729597952009677	0.02821493455325925	0.028693078203559718	0.027875673189581403	0.02640082108264682	0.02924624944667018	0.031136371216057373	0.03045665583848964	0.030786321167355673	0.032050452543421294	0.034429362023073395	0.029411915940021665	0.03125170174798259	0.031684434857896175	0.03803244057165879	0.026702791866837498	0.03252613754152824	0.03222858194146517	0.02669727751578625	0.03303659425161756	0.029866935883701907	0.029866935883701907	0.029866935883701907	0.029866935883701907	0.029866935883701907	0.029866935883701907	0.029866935883701907	0.029866935883701907	0.029866935883701907	0.029866935883701907	0.029866935883701907	0.029866935883701907	0.029866935883701907	0.029866935883701907	0.029866935883701907	0.029866935883701907	0.029866935883701907	0.029866935883701907	0.029866935883701907	0.029866935883701907
0.03271683731016934	0.0377414164863479	0.04059193294114293	0.05146314052274131	0.035701230532740554	0.03431985296880121	0.04180525928741999	0.041197959378809705	0.04358850632717803	0.04773857749977205	0.048974564267384536	0.04676039953828663	0.04158406082593509	0.04155671553616036	0.0311895072256763	0.0469967617208351	0.039760870736134754	0.04553491196713804	0.04715292779110025	0.03223905999375311	0.061323761684349484	0.03741249102892329	0.020342151477451952	0.036465688320608404	0.037774458143669636	0.03621241542442089	0.04670446476298973	0.04977017996218224	0.029686453449790796	0.040187226448162756	0.04482661010899001	0.04003897801533723	0.04571002509031129	0.04101426750937437	0.04419035393232229	0.0368915243080701	0.05534674507644293	0.045434295123914316	0.04050285286042194	0.043796413358174	0.042149633109297965	0.042149633109297965	0.042149633109297965	0.042149633109297965	0.042149633109297965	0.042149633109297965	0.042149633109297965	0.042149633109297965	0.042149633109297965	0.042149633109297965
0.055052776428357306	0.04362825122876609	0.03868169267529742	0.04432272544025098	0.05026725435314735	0.030827219089181505	0.039380191361645986	0.047875182939296594	0.03987658583300398	0.04194647906027562	0.03964437808330965	0.040890038877172734	0.038130628030977456	0.04033276386765149	0.04289470910425543	0.042844118596823806	0.04460484863393856	0.04712228360787088	0.041030944158227674	0.042558075098730115	0.03856881545587028	0.03791604216252832	0.04048835240911149	0.0401303696245266	0.04711205829851848	0.05014698710154938	0.04862952270003392	0.04862952270003392	0.04862952270003392	0.04862952270003392	0.04862952270003392	0.04862952270003392	0.04862952270003392	0.04862952270003392	0.04862952270003392	0.04862952270003392	0.04862952270003392	0.04862952270003392	0.04862952270003392	0.04862952270003392	0.04862952270003392	0.04862952270003392	0.04862952270003392	0.04862952270003392	0.04862952270003392	0.04862952270003392	0.04862952270003392	0.04862952270003392	0.04862952270003392	0.04862952270003392
0.01811623658639488	0.01446861805268549	0.015236396641263934	0.014642747769620719	0.01765433205786708	0.014974140431807635	0.015469763423796792	0.014735669085425276	0.016346974512584905	0.01398141691061898	0.016841098304443747	0.015773932844145768	0.01593231750435314	0.01564705073816792	0.017204940912270837	0.01685773276334517	0.015382438057442266	0.018475072157021304	0.014200286466451419	0.015630784140004825	0.01583918922512798	0.01492333137260826	0.01173120509223351	0.015651905812516007	0.014717049404489526	0.0155869728439239	0.024853780476886373	0.02022037666040514	0.02022037666040514	0.02022037666040514	0.02022037666040514	0.02022037666040514	0.02022037666040514	0.02022037666040514	0.02022037666040514	0.02022037666040514	0.02022037666040514	0.02022037666040514	0.02022037666040514	0.02022037666040514	0.02022037666040514	0.02022037666040514	0.02022037666040514	0.02022037666040514	0.02022037666040514	0.02022037666040514	0.02022037666040514	0.02022037666040514	0.02022037666040514	0.02022037666040514
0.015943955439090482	0.029915892885367217	0.026383536852168505	0.0299342548450863	0.025860117001559005	0.025198493043825928	0.026664100189729163	0.02478467116584311	0.02651723509996496	0.028256962338695173	0.025692890004595827	0.027167283780093074	0.023297450096852145	0.028665434333304478	0.02619436379815463	0.03440824274998059	0.024861343784036746	0.028487049354161933	0.024719210912679288	0.023306197624869615	0.031173722464429517	0.027083466673217968	0.0275302470414255	0.02447559310241339	0.031695091399816015	0.02888999549414514	0.028676172211838404	0.027683186011376638	0.023587606059520247	0.027942442679289504	0.031312611068933696	0.01970058600032067	0.019012587347195145	0.02637476291849291	0.022693675132844024	0.022693675132844024	0.022693675132844024	0.022693675132844024	0.022693675132844024	0.022693675132844024	0.022693675132844024	0.022693675132844024	0.022693675132844024	0.022693675132844024	0.022693675132844024	0.022693675132844024	0.022693675132844024	0.022693675132844024	0.022693675132844024	0.022693675132844024
0.03916736046388579	0.04040037671861779	0.035283672620366344	0.03961786031441652	0.053854169118133496	0.03634729345241683	0.040340821094518406	0.034975273470641915	0.03474438146385246	0.03929513595630805	0.046749627053348786	0.04998453020371581	0.04267508456741221	0.03642620876223362	0.03538846261087527	0.04740925166474699	0.04650039191420425	0.04583943111405128	0.039366099749953434	0.037019002007045866	0.03697402729972959	0.04743013757783083	0.05117100721354021	0.026061747308494906	0.044502744876759606	0.04330847489040451	0.04288704404244391	0.04582710877516336	0.04443404732558627	0.03685128996134032	0.046647118093171	0.05241834863162989	0.04736165911232387	0.04989000387197688	0.04989000387197688	0.04989000387197688	0.04989000387197688	0.04989000387197688	0.04989000387197688	0.04989000387197688	0.04989000387197688	0.04989000387197688	0.04989000387197688	0.04989000387197688	0.04989000387197688	0.04989000387197688	0.04989000387197688	0.04989000387197688	0.04989000387197688	0.04989000387197688
0.036810891216593436	0.03174689293863106	0.027262462163107258	0.029125932709107856	0.02783108681605657	0.02999477924250045	0.026601870801050496	0.021036167124853976	0.025653714978320877	0.029161646509903865	0.01951450845653015	0.030128842579644304	0.03026040128249229	0.03257390439244122	0.029827751159308934	0.022443409350890137	0.0346219995268845	0.027549144930806665	0.025010125190035034	0.02859805859200985	0.03426248604228115	0.024823562018564123	0.02547767017799383	0.026055723811862712	0.030528235100160086	0.029217630482982093	0.027360178765239766	0.03259880704030986	0.027665837282335022	0.0349068187466093	0.02218031118368504	0.028543564965147167	0.028543564965147167	0.028543564965147167	0.028543564965147167	0.028543564965147167	0.028543564965147167	0.028543564965147167	0.028543564965147167	0.028543564965147167	0.028543564965147167	0.028543564965147167	0.028543564965147167	0.028543564965147167	0.028543564965147167	0.028543564965147167	0.028543564965147167	0.028543564965147167	0.028543564965147167	0.028543564965147167
0.01736588238792498	0.015231485751620082	0.014932384105714099	0.017892246319747104	0.016230118614988527	0.01154382294115154	0.020022471158350284	0.017493986398152358	0.01885533079083731	0.016054220156072455	0.020639209350172688	0.017435144844269106	0.01658972970047816	0.016347644198091513	0.01608378065418585	0.01782958816989827	0.016015515110753303	0.022189305901614498	0.018536156118066013	0.0160887772535575	0.021205082003925534	0.018802778717243455	0.0192422812163022	0.021360596068722582	0.02058565673666525	0.023321393600703535	0.02275200491030824	0.018129583536231595	0.019026429489401222	0.019573635603609925	0.022020594264054998	0.02079711493383246	0.02079711493383246	0.02079711493383246	0.02079711493383246	0.02079711493383246	0.02079711493383246	0.02079711493383246	0.02079711493383246	0.02079711493383246	0.02079711493383246	0.02079711493383246	0.02079711493383246	0.02079711493383246	0.02079711493383246	0.02079711493383246	0.02079711493383246	0.02079711493383246	0.02079711493383246	0.02079711493383246
0.03002655041254623	0.023895522681861323	0.020288873259909367	0.028060017603617104	0.029765650060768162	0.02743045729405117	0.027571262103811445	0.030929560929251806	0.028061379290074618	0.02549666094504257	0.031845388979559346	0.02469172105347105	0.03062534767775777	0.033694427873588596	0.03025143120193184	0.03132215990243432	0.026652376564266698	0.02953698637947454	0.03517799634063579	0.031416474705924194	0.03322727066489986	0.02701316467630234	0.030059541481484167	0.028328206418659855	0.030671521886274106	0.030619343188346033	0.029475746894762712	0.026234592813548178	0.03415763304664561	0.030008465275689913	0.03543581078408642	0.032722138029888166	0.032722138029888166	0.032722138029888166	0.032722138029888166	0.032722138029888166	0.032722138029888166	0.032722138029888166	0.032722138029888166	0.032722138029888166	0.032722138029888166	0.032722138029888166	0.032722138029888166	0.032722138029888166	0.032722138029888166	0.032722138029888166	0.032722138029888166	0.032722138029888166	0.032722138029888166	0.032722138029888166
0.03572530806430565	0.0360758619540838	0.035024198619245904	0.035963377268426105	0.028357212552874843	0.02622833878823295	0.026188270944377822	0.031345362897124265	0.0311046435038414	0.025197472210581648	0.030708137286383722	0.03230825319144683	0.03169088811423941	0.02798194605053383	0.02322062389089064	0.024138432247121786	0.032251289814206004	0.034048478083546	0.03280577776681491	0.025082797681677125	0.028844856670054726	0.03005504550328461	0.03526361838645168	0.022196244798438763	0.027643457076572054	0.027734875515864774	0.022917876579691954	0.030208805619810652	0.031696393772301455	0.03204125299602236	0.03117395860558336	0.03166167259921474	0.031417815602399056	0.031417815602399056	0.031417815602399056	0.031417815602399056	0.031417815602399056	0.031417815602399056	0.031417815602399056	0.031417815602399056	0.031417815602399056	0.031417815602399056	0.031417815602399056	0.031417815602399056	0.031417815602399056	0.031417815602399056	0.031417815602399056	0.031417815602399056	0.031417815602399056	0.031417815602399056
0.024857389724317915	0.034086087667880044	0.025804285829499972	0.031911187622782146	0.02999716974348848	0.026868461230690203	0.02606618014385126	0.029051871309169277	0.027532821514934466	0.03406730080702853	0.029963718455450303	0.03684212705352746	0.028009164177583663	0.029725731132175515	0.03251005505294573	0.03159716427354974	0.0316378534824478	0.028659475676714948	0.028953598094606604	0.0301013144074152	0.03342610576967836	0.02948864629238917	0.033325066071449735	0.031183581777119416	0.03866804757179066	0.030431344718817015	0.03592710521632607	0.03708006606981682	0.03685395709297338	0.030471414786543756	0.03366268593975857	0.03366268593975857	0.03366268593975857	0.03366268593975857	0.03366268593975857	0.03366268593975857	0.03366268593975857	0.03366268593975857	0.03366268593975857	0.03366268593975857	0.03366268593975857	0.03366268593975857	0.03366268593975857	0.03366268593975857	0.03366268593975857	0.03366268593975857	0.03366268593975857	0.03366268593975857	0.03366268593975857	0.03366268593975857
0.027080429287107778	0.02309143302512757	0.019224361477044184	0.02638545871556898	0.0217891935055402	0.021885739434194442	0.029808425474991247	0.024124995917043132	0.028435739534985596	0.02058104932462719	0.02212961400155106	0.027546221456783284	0.02146262996582456	0.021822105959817012	0.02250599349775477	0.021936463989377323	0.025933138251961203	0.02482624933010592	0.0231678133529703	0.027058696132180253	0.02281731973638304	0.025232368391850855	0.02106189206310926	0.023147130227480054	0.023147130227480054	0.023147130227480054	0.023147130227480054	0.023147130227480054	0.023147130227480054	0.023147130227480054	0.023147130227480054	0.023147130227480054	0.023147130227480054	0.023147130227480054	0.023147130227480054	0.023147130227480054	0.023147130227480054	0.023147130227480054	0.023147130227480054	0.023147130227480054	0.023147130227480054	0.023147130227480054	0.023147130227480054	0.023147130227480054	0.023147130227480054	0.023147130227480054	0.023147130227480054	0.023147130227480054	0.023147130227480054	0.023147130227480054
0.03211438239635102	0.018682746216850964	0.023109962605253845	0.02318032735713334	0.02494185200112225	0.024128407145563253	0.022480496225011436	0.0239757092278242	0.0236638232994659	0.0231736570720261	0.022852245332453277	0.025209011989267848	0.023132452265715572	0.026873014046319615	0.02651168735049819	0.022346239218375034	0.027388158961852066	0.018265344272884516	0.023684066334510385	0.025849558688449365	0.024841288955114785	0.028882608651926735	0.026065244261924653	0.027473926456925698	0.027473926456925698	0.027473926456925698	0.027473926456925698	0.027473926456925698	0.027473926456925698	0.027473926456925698	0.027473926456925698	0.027473926456925698	0.027473926456925698	0.027473926456925698	0.027473926456925698	0.027473926456925698	0.027473926456925698	0.027473926456925698	0.027473926456925698	0.027473926456925698	0.027473926456925698	0.027473926456925698	0.027473926456925698	0.027473926456925698	0.027473926456925698	0.027473926456925698	0.027473926456925698	0.027473926456925698	0.027473926456925698	0.027473926456925698
0.04969848437963808	0.03815113410464642	0.043458032111901475	0.040115187194744786	0.037223941727306295	0.04523540295546888	0.04541880248240607	0.04536977144451287	0.03030206462326946	0.05177545078198371	0.044162303834260674	0.03456742026311824	0.04070794601319308	0.0406905283068813	0.04586663494165805	0.04306591226269881	0.04046656592261707	0.056619861645054045	0.0475391767775748	0.04559573489431729	0.035022297094001405	0.0471141130755621	0.0436117805451758	0.04269050770406754	0.04605060800484767	0.042150824854282724	0.04803043218577342	0.041636040589709766	0.04310688870888916	0.04925670699954914	0.04618179785421915	0.04618179785421915	0.04618179785421915	0.04618179785421915	0.04618179785421915	0.04618179785421915	0.04618179785421915	0.04618179785421915	0.04618179785421915	0.04618179785421915	0.04618179785421915	0.04618179785421915	0.04618179785421915	0.04618179785421915	0.04618179785421915	0.04618179785421915	0.04618179785421915	0.04618179785421915	0.04618179785421915	0.04618179785421915
0.03449859195415666	0.028435145611815506	0.029222896848903182	0.023675069169241773	0.02857437914000518	0.03384595384686715	0.024678118763472503	0.02843496429326717	0.02841112059269741	0.03077343927084059	0.02868917180499373	0.03122366062143761	0.03064767234566823	0.02644386004896047	0.029921890053711396	0.03211849289069976	0.020677946901005745	0.026565976861797493	0.026366611488595884	0.026301894986744782	0.027620686214971626	0.03389886637367477	0.027702325679461647	0.028053964383734722	0.028333391164311397	0.030997763683422816	0.028036723063124613	0.027123649106654456	0.03121789352383301	0.02466411161778865	0.03087049208238747	0.0289774423509986	0.029923967216693038	0.029923967216693038	0.029923967216693038	0.029923967216693038	0.029923967216693038	0.029923967216693038	0.029923967216693038	0.029923967216693038	0.029923967216693038	0.029923967216693038	0.029923967216693038	0.029923967216693038	0.029923967216693038	0.029923967216693038	0.029923967216693038	0.029923967216693038	0.029923967216693038	0.029923967216693038
0.030207895721448115	0.02851017462365505	0.034065417312287655	0.030620070916068186	0.024936419047750333	0.023493903969648847	0.021993516391156386	0.028866116511244804	0.026074392786832185	0.033902195294180364	0.026863374317415912	0.02527691001282962	0.021764406083106525	0.026354076880844658	0.06318486887403311	0.02644989320061837	0.025080078176929366	0.030519984429142815	0.03396323423266318	0.032395373481438235	0.03680183772247083	0.026726756233130217	0.026588422813346863	0.02809319535252606	0.027691660234705394	0.03222172629183586	0.029696762580538792	0.028266933909464314	0.028733049079965673	0.03189351367640226	0.027196573247732492	0.034516041070568826	0.04495669107592078	0.031818887109534226	0.029415360204199662	0.03061712365686695	0.03061712365686695	0.03061712365686695	0.03061712365686695	0.03061712365686695	0.03061712365686695	0.03061712365686695	0.03061712365686695	0.03061712365686695	0.03061712365686695	0.03061712365686695	0.03061712365686695	0.03061712365686695	0.03061712365686695	0.03061712365686695
0.024194812822935695	0.01789737849534514	0.019943961432757267	0.019633222118217962	0.023398107024045284	0.024219773844975177	0.02698278395829129	0.02783356755427213	0.022672565295124743	0.023340484617518194	0.027621145969196303	0.03403678446658747	0.02415544964717246	0.025903426306511053	0.03175811299967884	0.03352456982497998	0.03198300230203046	0.027309964379412188	0.03291181685083315	0.028571530668437727	0.03128845015760003	0.029384298094835386	0.03581527429784343	0.030843715778591563	0.029686753595747208	0.03123376226274938	0.03363828494994204	0.02709047927504041	0.030364382112491223	0.030364382112491223	0.030364382112491223	0.030364382112491223	0.030364382112491223	0.030364382112491223	0.030364382112491223	0.030364382112491223	0.030364382112491223	0.030364382112491223	0.030364382112491223	0.030364382112491223	0.030364382112491223	0.030364382112491223	0.030364382112491223	0.030364382112491223	0.030364382112491223	0.030364382112491223	0.030364382112491223	0.030364382112491223	0.030364382112491223	0.030364382112491223
0.051479972945524075	0.048995945225856374	0.05195978373311935	0.034732038951678895	0.04320763213309116	0.037059680289768866	0.046816477944218886	0.063034068721461	0.04945905009263173	0.04582011343361045	0.055228387303475186	0.04843248924625185	0.03961946800465356	0.050722812719809336	0.043026052292954794	0.051556687146020304	0.03603142814645509	0.046649835838279266	0.05271413409118976	0.03312525819189394	0.04212467727226169	0.04248887104756126	0.05747269978058853	0.04785999345729678	0.05201595883119961	0.035683627927120515	0.04839605839862585	0.048392184879449504	0.04211860021470815	0.04525539254707883	0.04525539254707883	0.04525539254707883	0.04525539254707883	0.04525539254707883	0.04525539254707883	0.04525539254707883	0.04525539254707883	0.04525539254707883	0.04525539254707883	0.04525539254707883	0.04525539254707883	0.04525539254707883	0.04525539254707883	0.04525539254707883	0.04525539254707883	0.04525539254707883	0.04525539254707883	0.04525539254707883	0.04525539254707883	0.04525539254707883
0.028979028690971735	0.030954088336226482	0.03423152663405447	0.025617231443584215	0.027633007803078685	0.02690937467978498	0.02360653107435841	0.02255962260264696	0.020908213011877425	0.022261267304113107	0.023753002261453226	0.01826974331989167	0.01917714790678819	0.021264868568249357	0.018057606767776322	0.021127744224835755	0.02273796339612179	0.021347475754827296	0.021200362828297833	0.019642202445870744	0.026795788599038757	0.01979538444853409	0.023296142867345333	0.022613786952510703	0.02537484331120295	0.02089818917609623	0.02313651624364959	0.02313651624364959	0.02313651624364959	0.02313651624364959	0.02313651624364959	0.02313651624364959	0.02313651624364959	0.02313651624364959	0.02313651624364959	0.02313651624364959	0.02313651624364959	0.02313651624364959	0.02313651624364959	0.02313651624364959	0.02313651624364959	0.02313651624364959	0.02313651624364959	0.02313651624364959	0.02313651624364959	0.02313651624364959	0.02313651624364959	0.02313651624364959	0.02313651624364959	0.02313651624364959
0.0318924891278961	0.03169128367931837	0.03009616003265215	0.03158109951507427	0.021282097920176688	0.021145013444068435	0.023199058507027633	0.027311474465740167	0.024442790694846287	0.02066395298291934	0.02091916522944851	0.02158074035412687	0.020794213079270527	0.021292825987996103	0.01880203745291138	0.02572328758889174	0.021386773921295215	0.02598744991756871	0.02027538444918327	0.022708197574550563	0.021116166189260367	0.024507988069629165	0.022812077129444764	0.022812077129444764	0.022812077129444764	0.022812077129444764	0.022812077129444764	0.022812077129444764	0.022812077129444764	0.022812077129444764	0.022812077129444764	0.022812077129444764	0.022812077129444764	0.022812077129444764	0.022812077129444764	0.022812077129444764	0.022812077129444764	0.022812077129444764	0.022812077129444764	0.022812077129444764	0.022812077129444764	0.022812077129444764	0.022812077129444764	0.022812077129444764	0.022812077129444764	0.022812077129444764	0.022812077129444764	0.022812077129444764	0.022812077129444764	0.022812077129444764
0.03199002525749589	0.015421140216042892	0.022013624566481323	0.027125335969694606	0.023553656170966587	0.02604294270553148	0.023688933724422705	0.027802052536153	0.017103969564557786	0.0245858011401144	0.026823065131495998	0.027031993401155745	0.02583948721405756	0.027095353360087893	0.02623338442631087	0.027023824673718885	0.0260793264058191	0.021875022737786652	0.025308995763550602	0.028470169461692268	0.027781285702898405	0.021520115613382136	0.02844678356171193	0.02499967189130317	0.026798229914764545	0.022332104036701148	0.028565101692347716	0.025448602864524432	0.025448602864524432	0.025448602864524432	0.025448602864524432	0.025448602864524432	0.025448602864524432	0.025448602864524432	0.025448602864524432	0.025448602864524432	0.025448602864524432	0.025448602864524432	0.025448602864524432	0.025448602864524432	0.025448602864524432	0.025448602864524432	0.025448602864524432	0.025448602864524432	0.025448602864524432	0.025448602864524432	0.025448602864524432	0.025448602864524432	0.025448602864524432	0.025448602864524432
0.048347360860157715	0.044070087733797336	0.03302414908526057	0.0388365799829065	0.03969053873239509	0.039717757398326343	0.03072323137287435	0.03358719456636545	0.03793631868586714	0.03216486875742737	0.03261744089838476	0.03967755910866418	0.031417972184426435	0.03974350707962112	0.043362301690070736	0.0435460183815685	0.039469086204814756	0.03662110887444069	0.03036802870604972	0.04161505726571432	0.04605654172432739	0.04499125168810914	0.03155627989624711	0.04714269605592691	0.032609027340867174	0.05334744225165029	0.03767214233675856	0.03761400328494541	0.046211924295204716	0.04191296379007506	0.04191296379007506	0.04191296379007506	0.04191296379007506	0.04191296379007506	0.04191296379007506	0.04191296379007506	0.04191296379007506	0.04191296379007506	0.04191296379007506	0.04191296379007506	0.04191296379007506	0.04191296379007506	0.04191296379007506	0.04191296379007506	0.04191296379007506	0.04191296379007506	0.04191296379007506	0.04191296379007506	0.04191296379007506	0.04191296379007506
0.03801533081884519	0.027819231290418512	0.026148211889133393	0.032205723829533184	0.03293245753210177	0.021598614767295694	0.02798202947366016	0.0279424353187127	0.03023579027416385	0.029733408764898293	0.031809937969994914	0.02689802245915851	0.026284546871017403	0.024367986050224076	0.03667119751479591	0.030143141437785136	0.03591971995380174	0.02938974389591365	0.027457622605581624	0.02866866203850593	0.02644028901885286	0.029431756032536727	0.03280447711804196	0.029092246665633332	0.03098985145882487	0.028465018261985015	0.03303245944789487	0.03284878939336582	0.03357836377478359	0.031192076674975963	0.02880289184558113	0.02854440358617956	0.024043392833725856	0.0312211043694687	0.03568564531806782	0.025916042507343223	0.029694644906858827	0.041223226427441154	0.03545893566714999	0.03545893566714999	0.03545893566714999	0.03545893566714999	0.03545893566714999	0.03545893566714999	0.03545893566714999	0.03545893566714999	0.03545893566714999	0.03545893566714999	0.03545893566714999	0.03545893566714999
0.019559188729809548	0.018684006660494176	0.017937243878494383	0.02380978798816073	0.019219910224244702	0.01999758097697718	0.022400897108594598	0.019182534825594066	0.024462424893609815	0.02253490404767924	0.025494774030800707	0.0211120208903599	0.02932160872127063	0.046852061901041	0.035987230870307516	0.032763201212878866	0.03881578053082433	0.04191074848748566	0.04883089594747865	0.03997157710041288	0.03234269443653913	0.04506184070473616	0.0446283509522118	0.043451371388788976	0.053274516868915676	0.04168552740748164	0.051070232531790355	0.05970881472361868	0.052284502691036246	0.05006108257949453	0.03829900883749604	0.04836685417253948	0.04542565360418855	0.040350534132882296	0.0426344043706916	0.03316285549867316	0.045618332855061054	0.0636916260980648	0.05253787914075945	0.05755459637741886	0.04947986994534194	0.08484708403837239	0.06716347699185717	0.06716347699185717	0.06716347699185717	0.06716347699185717	0.06716347699185717	0.06716347699185717	0.06716347699185717	0.06716347699185717
0.03101487928351527	0.021420619595839182	0.02643829715273719	0.025400316012906675	0.02660064131754243	0.02749693236600184	0.025975014522258845	0.023777667955935704	0.03237484603985099	0.025025210952948084	0.020178144321958025	0.025899602180219302	0.024798047735179688	0.025760089935575697	0.02312458858105567	0.023267556926802494	0.02240050625937375	0.023718287031455978	0.022262237741209053	0.02651413999965453	0.0213863126592608	0.024007057895599197	0.023584042490609376	0.02293022543377552	0.02194544006716758	0.021110631427301824	0.020203807439380134	0.020294185444567372	0.02024899644197375	0.02024899644197375	0.02024899644197375	0.02024899644197375	0.02024899644197375	0.02024899644197375	0.02024899644197375	0.02024899644197375	0.02024899644197375	0.02024899644197375	0.02024899644197375	0.02024899644197375	0.02024899644197375	0.02024899644197375	0.02024899644197375	0.02024899644197375	0.02024899644197375	0.02024899644197375	0.02024899644197375	0.02024899644197375	0.02024899644197375	0.02024899644197375
0.026861786858583907	0.02310131750939527	0.02977268538566023	0.029256814713307676	0.022494102709672326	0.03267128238175871	0.02345443654103952	0.033701872124415534	0.025904493282349696	0.027256889381241222	0.026319809945439518	0.028574504916230096	0.02029578829981342	0.0241643928193154	0.02758699019810248	0.0290626729215927	0.02866180015949007	0.025684092698150158	0.02406425883577642	0.025940670293604935	0.027664524348419033	0.02632876580496509	0.029675190073424288	0.022747732129634917	0.02743148969730039	0.025089610913467654	0.025089610913467654	0.025089610913467654	0.025089610913467654	0.025089610913467654	0.025089610913467654	0.025089610913467654	0.025089610913467654	0.025089610913467654	0.025089610913467654	0.025089610913467654	0.025089610913467654	0.025089610913467654	0.025089610913467654	0.025089610913467654	0.025089610913467654	0.025089610913467654	0.025089610913467654	0.025089610913467654	0.025089610913467654	0.025089610913467654	0.025089610913467654	0.025089610913467654	0.025089610913467654	0.025089610913467654
0.018840081318503756	0.019921597543248865	0.019638676966968305	0.018979552801123806	0.017209575778228695	0.013919028682160805	0.019173644263756267	0.014781382507751377	0.01720513295875607	0.017742123532892503	0.014371581031011244	0.015594209788503507	0.016836202001323332	0.016782022838791075	0.019593612493974972	0.013700765265498899	0.016417455685147245	0.017051129842022564	0.017381266107890384	0.017117344729195114	0.01437501855732349	0.0157461816432593	0.0157461816432593	0.0157461816432593	0.0157461816432593	0.0157461816432593	0.0157461816432593	0.0157461816432593	0.0157461816432593	0.0157461816432593	0.0157461816432593	0.0157461816432593	0.0157461816432593	0.0157461816432593	0.0157461816432593	0.0157461816432593	0.0157461816432593	0.0157461816432593	0.0157461816432593	0.0157461816432593	0.0157461816432593	0.0157461816432593	0.0157461816432593	0.0157461816432593	0.0157461816432593	0.0157461816432593	0.0157461816432593	0.0157461816432593	0.0157461816432593	0.0157461816432593
0.027627507690056393	0.02617937165065913	0.02611203926060192	0.022551898361622406	0.027020194528800518	0.02590686715935631	0.03581115540752548	0.036575560479121	0.02779737555001876	0.029279351877572923	0.031090981019606893	0.02815065942974387	0.02538525384215292	0.03191083959760192	0.029515323538782962	0.032105079240107026	0.02794039945082732	0.02730377059599857	0.02601733996441289	0.027501752647835137	0.030038220233825606	0.02469786871414111	0.03038957758749201	0.02754372315081656	0.02754372315081656	0.02754372315081656	0.02754372315081656	0.02754372315081656	0.02754372315081656	0.02754372315081656	0.02754372315081656	0.02754372315081656	0.02754372315081656	0.02754372315081656	0.02754372315081656	0.02754372315081656	0.02754372315081656	0.02754372315081656	0.02754372315081656	0.02754372315081656	0.02754372315081656	0.02754372315081656	0.02754372315081656	0.02754372315081656	0.02754372315081656	0.02754372315081656	0.02754372315081656	0.02754372315081656	0.02754372315081656	0.02754372315081656
0.025070554340665994	0.014716126015039467	0.022855840084689813	0.02290702447299522	0.02277957086363004	0.020721041569821807	0.023091201703950324	0.019963836637506883	0.020715371204141936	0.02333088403301937	0.02131006372482014	0.016954755356196574	0.01717669999456408	0.017661149796523102	0.025620226871586525	0.0289067329198639	0.01749177821005935	0.017664483851666152	0.01970310291602339	0.02118996455986845	0.02262984097362429	0.02190990276674637	0.02190990276674637	0.02190990276674637	0.02190990276674637	0.02190990276674637	0.02190990276674637	0.02190990276674637	0.02190990276674637	0.02190990276674637	0.02190990276674637	0.02190990276674637	0.02190990276674637	0.02190990276674637	0.02190990276674637	0.02190990276674637	0.02190990276674637	0.02190990276674637	0.02190990276674637	0.02190990276674637	0.02190990276674637	0.02190990276674637	0.02190990276674637	0.02190990276674637	0.02190990276674637	0.02190990276674637	0.02190990276674637	0.02190990276674637	0.02190990276674637	0.02190990276674637
0.029813300710830676	0.02460894014750782	0.020875324747885587	0.025378990559918026	0.030569921553064174	0.02433729283695029	0.0299706691976474	0.02737058066152901	0.02930553631009467	0.029518669587186682	0.03627234943412307	0.03204748363688503	0.03289996462728818	0.02444115466115165	0.03212345390199869	0.03349195468209671	0.034061417030991456	0.03421875887223472	0.033922301273835824	0.028734952983871943	0.03371893484661614	0.027502718825390612	0.024380412464064718	0.030992025191650206	0.031345174655048234	0.031168599923349218	0.031168599923349218	0.031168599923349218	0.031168599923349218	0.031168599923349218	0.031168599923349218	0.031168599923349218	0.031168599923349218	0.031168599923349218	0.031168599923349218	0.031168599923349218	0.031168599923349218	0.031168599923349218	0.031168599923349218	0.031168599923349218	0.031168599923349218	0.031168599923349218	0.031168599923349218	0.031168599923349218	0.031168599923349218	0.031168599923349218	0.031168599923349218	0.031168599923349218	0.031168599923349218	0.031168599923349218
0.032871111937396405	0.02754654948339038	0.026324729084520864	0.02220750588558067	0.02524897797340946	0.029336356120422336	0.02757865003472048	0.026683622355320166	0.025401418778197155	0.025728472690978034	0.028648053791628027	0.030746936369817107	0.023682749246353798	0.02623709452227774	0.023398814729939977	0.020026650215920982	0.024401238584003216	0.026258939269651737	0.02186407135061662	0.02650452562806909	0.024184298489342854	0.024184298489342854	0.024184298489342854	0.024184298489342854	0.024184298489342854	0.024184298489342854	0.024184298489342854	0.024184298489342854	0.024184298489342854	0.024184298489342854	0.024184298489342854	0.024184298489342854	0.024184298489342854	0.024184298489342854	0.024184298489342854	0.024184298489342854	0.024184298489342854	0.024184298489342854	0.024184298489342854	0.024184298489342854	0.024184298489342854	0.024184298489342854	0.024184298489342854	0.024184298489342854	0.024184298489342854	0.024184298489342854	0.024184298489342854	0.024184298489342854	0.024184298489342854	0.024184298489342854
0.015404291734423632	0.020917904261886715	0.021041858079182824	0.018561850446483407	0.021602883155129277	0.024448985131601132	0.02015357412480072	0.02518446272870026	0.018695781605176043	0.021612551788221496	0.01969313384279656	0.01717401300659083	0.022377548059060684	0.021008901907034295	0.016768158825014336	0.018739393341772864	0.019546615921806974	0.018537888536729	0.019971911588187122	0.01899845612606705	0.015392998499296838	0.01852988329503419	0.016961440897165513	0.016961440897165513	0.016961440897165513	0.016961440897165513	0.016961440897165513	0.016961440897165513	0.016961440897165513	0.016961440897165513	0.016961440897165513	0.016961440897165513	0.016961440897165513	0.016961440897165513	0.016961440897165513	0.016961440897165513	0.016961440897165513	0.016961440897165513	0.016961440897165513	0.016961440897165513	0.016961440897165513	0.016961440897165513	0.016961440897165513	0.016961440897165513	0.016961440897165513	0.016961440897165513	0.016961440897165513	0.016961440897165513	0.016961440897165513	0.016961440897165513
0.027409512224314703	0.03129411977567322	0.025424330306099207	0.026105186895123256	0.026039206779772655	0.019955571417940243	0.01861607643194646	0.023968128553272863	0.024451700393411942	0.017178828014177163	0.02417884360629066	0.02319228965289259	0.023664946035008377	0.016503356720019503	0.018934820765266806	0.01932729737840799	0.017217291246187	0.020453004393473764	0.02379512576134219	0.02307803897792133	0.02343658236963176	0.02343658236963176	0.02343658236963176	0.02343658236963176	0.02343658236963176	0.02343658236963176	0.02343658236963176	0.02343658236963176	0.02343658236963176	0.02343658236963176	0.02343658236963176	0.02343658236963176	0.02343658236963176	0.02343658236963176	0.02343658236963176	0.02343658236963176	0.02343658236963176	0.02343658236963176	0.02343658236963176	0.02343658236963176	0.02343658236963176	0.02343658236963176	0.02343658236963176	0.02343658236963176	0.02343658236963176	0.02343658236963176	0.02343658236963176	0.02343658236963176	0.02343658236963176	0.02343658236963176
0.03934012741531083	0.03095617443142412	0.0391069225907039	0.0393671101223751	0.0342201508380465	0.03788444037765474	0.036193509450296285	0.035671303184262496	0.03385094642911209	0.03102089344799444	0.03343440326639059	0.04010853957291228	0.040998288386239645	0.03720399402982124	0.0407384623889402	0.03378089039664617	0.04005665109567506	0.03345553963770037	0.03949406780623016	0.03829325051229657	0.045539133948171336	0.03795709830597161	0.04291655352766686	0.031868084833172244	0.04575033897760694	0.044311945185386545	0.044155895394334115	0.04466676073856229	0.04520930665288175	0.04470315290821661	0.044822569878945985	0.039993587512285496	0.0407654630946916	0.04551579297774108	0.03801072697181162	0.041763259974776354	0.041763259974776354	0.041763259974776354	0.041763259974776354	0.041763259974776354	0.041763259974776354	0.041763259974776354	0.041763259974776354	0.041763259974776354	0.041763259974776354	0.041763259974776354	0.041763259974776354	0.041763259974776354	0.041763259974776354	0.041763259974776354
0.03572302797761614	0.030771979811483788	0.026313740928123337	0.03456963700387963	0.024994538574465125	0.027277647033094075	0.027593331898059615	0.024578408360491504	0.023786133821207204	0.026230707123753257	0.021049201692045792	0.023373940114266543	0.020444473246739824	0.019874293850251027	0.02296344834279879	0.01922141068136155	0.02109242951208017	0.02109242951208017	0.02109242951208017	0.02109242951208017	0.02109242951208017	0.02109242951208017	0.02109242951208017	0.02109242951208017	0.02109242951208017	0.02109242951208017	0.02109242951208017	0.02109242951208017	0.02109242951208017	0.02109242951208017	0.02109242951208017	0.02109242951208017	0.02109242951208017	0.02109242951208017	0.02109242951208017	0.02109242951208017	0.02109242951208017	0.02109242951208017	0.02109242951208017	0.02109242951208017	0.02109242951208017	0.02109242951208017	0.02109242951208017	0.02109242951208017	0.02109242951208017	0.02109242951208017	0.02109242951208017	0.02109242951208017	0.02109242951208017	0.02109242951208017
0.029359601178543884	0.024099503796612826	0.030695240122640403	0.03279636579123519	0.029149563871375447	0.025440927708528138	0.01959873151292525	0.020302667105255266	0.021490550009292637	0.02458215366592504	0.01952648961794005	0.021799286792953624	0.02591484166745966	0.020193953039243012	0.025484416701353495	0.019689896879228456	0.02263743283412353	0.019064994861464128	0.021278635652388155	0.02256133015653494	0.02148573883734945	0.02425193240169272	0.019907608793893992	0.02507750193092344	0.02249255536240872	0.02249255536240872	0.02249255536240872	0.02249255536240872	0.02249255536240872	0.02249255536240872	0.02249255536240872	0.02249255536240872	0.02249255536240872	0.02249255536240872	0.02249255536240872	0.02249255536240872	0.02249255536240872	0.02249255536240872	0.02249255536240872	0.02249255536240872	0.02249255536240872	0.02249255536240872	0.02249255536240872	0.02249255536240872	0.02249255536240872	0.02249255536240872	0.02249255536240872	0.02249255536240872	0.02249255536240872	0.02249255536240872
0.03638335141102586	0.03867999768798243	0.04087595809768525	0.03713761747530182	0.03800300086737885	0.04428612898906888	0.0441136348153816	0.04632532407736785	0.0359444479640636	0.03428516059687055	0.04008156728543085	0.030370610343971965	0.03484993849032528	0.0369196525671074	0.0371065687565222	0.03639902649493629	0.0363903374996649	0.03871547202562456	0.03755290476264472	0.03755290476264472	0.03755290476264472	0.03755290476264472	0.03755290476264472	0.03755290476264472	0.03755290476264472	0.03755290476264472	0.03755290476264472	0.03755290476264472	0.03755290476264472	0.03755290476264472	0.03755290476264472	0.03755290476264472	0.03755290476264472	0.03755290476264472	0.03755290476264472	0.03755290476264472	0.03755290476264472	0.03755290476264472	0.03755290476264472	0.03755290476264472	0.03755290476264472	0.03755290476264472	0.03755290476264472	0.03755290476264472	0.03755290476264472	0.03755290476264472	0.03755290476264472	0.03755290476264472	0.03755290476264472	0.03755290476264472
0.03323725877571075	0.03374196876641718	0.02745458488898963	0.02648555639157854	0.025025120424393858	0.02234905973985103	0.021479605395546907	0.02591696189628427	0.02494099738731732	0.02421875895712475	0.02338186864778763	0.02172115140246564	0.030361704413494398	0.02212722003516643	0.025542034222473524	0.02115003308089194	0.025238476881741634	0.024193152267992523	0.023037372535081434	0.025969444144980796	0.028393956072623107	0.027181700108801953	0.027181700108801953	0.027181700108801953	0.027181700108801953	0.027181700108801953	0.027181700108801953	0.027181700108801953	0.027181700108801953	0.027181700108801953	0.027181700108801953	0.027181700108801953	0.027181700108801953	0.027181700108801953	0.027181700108801953	0.027181700108801953	0.027181700108801953	0.027181700108801953	0.027181700108801953	0.027181700108801953	0.027181700108801953	0.027181700108801953	0.027181700108801953	0.027181700108801953	0.027181700108801953	0.027181700108801953	0.027181700108801953	0.027181700108801953	0.027181700108801953	0.027181700108801953
0.044367102264691566	0.03801662610195163	0.035815722597921644	0.03380217011516675	0.03976633039550928	0.026881655550449895	0.029692567353279516	0.04009155880979652	0.030499736200479192	0.033417728849982946	0.03195873252523107	0.03195873252523107	0.03195873252523107	0.03195873252523107	0.03195873252523107	0.03195873252523107	0.03195873252523107	0.03195873252523107	0.03195873252523107	0.03195873252523107	0.03195873252523107	0.03195873252523107	0.03195873252523107	0.03195873252523107	0.03195873252523107	0.03195873252523107	0.03195873252523107	0.03195873252523107	0.03195873252523107	0.03195873252523107	0.03195873252523107	0.03195873252523107	0.03195873252523107	0.03195873252523107	0.03195873252523107	0.03195873252523107	0.03195873252523107	0.03195873252523107	0.03195873252523107	0.03195873252523107	0.03195873252523107	0.03195873252523107	0.03195873252523107	0.03195873252523107	0.03195873252523107	0.03195873252523107	0.03195873252523107	0.03195873252523107	0.03195873252523107	0.03195873252523107
0.03432176375320251	0.033782011953691106	0.0326211632189585	0.03216157534601008	0.029975111125830765	0.026952302275618095	0.02483939968518085	0.029178041417858118	0.022424506603042297	0.026875634574148682	0.03216991224783011	0.02451929163543388	0.02391869894282883	0.0194517678042299	0.028257173217723162	0.02932961643032264	0.02606056224348542	0.0451754731781363	0.035618017710810856	0.035618017710810856	0.035618017710810856	0.035618017710810856	0.035618017710810856	0.035618017710810856	0.035618017710810856	0.035618017710810856	0.035618017710810856	0.035618017710810856	0.035618017710810856	0.035618017710810856	0.035618017710810856	0.035618017710810856	0.035618017710810856	0.035618017710810856	0.035618017710810856	0.035618017710810856	0.035618017710810856	0.035618017710810856	0.035618017710810856	0.035618017710810856	0.035618017710810856	0.035618017710810856	0.035618017710810856	0.035618017710810856	0.035618017710810856	0.035618017710810856	0.035618017710810856	0.035618017710810856	0.035618017710810856	0.035618017710810856
0.04783827551050537	0.04409835130980425	0.03244260702551117	0.038793482068843456	0.046420268576975045	0.03562942651288417	0.03404846404951794	0.04131003947612909	0.044207574750428455	0.04276820442980061	0.04801901121928899	0.04602171493818157	0.05131181257894396	0.036902440267553245	0.04887276829949795	0.0413695954971263	0.03672116711703744	0.034004005760044455	0.035048405702864376	0.03876729362989782	0.032559618101822826	0.04265559117589429	0.044256087814919326	0.04218443901143821	0.04943192162995336	0.05236820004065724	0.038675754427500805	0.039144589988661195	0.04634537845624002	0.050955611404029995	0.04474369421180352	0.04784965280791675	0.04784965280791675	0.04784965280791675	0.04784965280791675	0.04784965280791675	0.04784965280791675	0.04784965280791675	0.04784965280791675	0.04784965280791675	0.04784965280791675	0.04784965280791675	0.04784965280791675	0.04784965280791675	0.04784965280791675	0.04784965280791675	0.04784965280791675	0.04784965280791675	0.04784965280791675	0.04784965280791675
0.033667684688217354	0.03780487740263017	0.03391402400561028	0.023951920132001505	0.02822185172828163	0.040892838834277696	0.041237497829472516	0.03701469163483552	0.03660914820854831	0.02882929907573806	0.03873935694269157	0.02916734337277655	0.037595090019985844	0.03411958494368278	0.03497513735794878	0.03570550683568306	0.04001465655584162	0.03175285198242047	0.0338656708740606	0.039334954093509365	0.029393395258753424	0.03512036166713644	0.031886113492768896	0.030839522344305835	0.031362817918537365	0.031362817918537365	0.031362817918537365	0.031362817918537365	0.031362817918537365	0.031362817918537365	0.031362817918537365	0.031362817918537365	0.031362817918537365	0.031362817918537365	0.031362817918537365	0.031362817918537365	0.031362817918537365	0.031362817918537365	0.031362817918537365	0.031362817918537365	0.031362817918537365	0.031362817918537365	0.031362817918537365	0.031362817918537365	0.031362817918537365	0.031362817918537365	0.031362817918537365	0.031362817918537365	0.031362817918537365	0.031362817918537365
0.026052228728259613	0.02296592669660568	0.026418590176736603	0.02503720180130577	0.022987851153318146	0.026223726401388186	0.020679490339253613	0.02548994484333896	0.027421309093480794	0.028266326138476516	0.026153794900787782	0.02721006051963215	0.02721006051963215	0.02721006051963215	0.02721006051963215	0.02721006051963215	0.02721006051963215	0.02721006051963215	0.02721006051963215	0.02721006051963215	0.02721006051963215	0.02721006051963215	0.02721006051963215	0.02721006051963215	0.02721006051963215	0.02721006051963215	0.02721006051963215	0.02721006051963215	0.02721006051963215	0.02721006051963215	0.02721006051963215	0.02721006051963215	0.02721006051963215	0.02721006051963215	0.02721006051963215	0.02721006051963215	0.02721006051963215	0.02721006051963215	0.02721006051963215	0.02721006051963215	0.02721006051963215	0.02721006051963215	0.02721006051963215	0.02721006051963215	0.02721006051963215	0.02721006051963215	0.02721006051963215	0.02721006051963215	0.02721006051963215	0.02721006051963215
0.049427731896868464	0.038836176774987	0.03916390658815057	0.043360524774360094	0.03622647081748711	0.0517818296437632	0.04442546659488236	0.04305815227686569	0.040557892305826654	0.04195287862968913	0.036609806758472425	0.039914691954760675	0.05033637869440172	0.04626451922542138	0.04187405998009781	0.041963328295831374	0.04650554674441481	0.03873228150626412	0.04261891412533947	0.04261891412533947	0.04261891412533947	0.04261891412533947	0.04261891412533947	0.04261891412533947	0.04261891412533947	0.04261891412533947	0.04261891412533947	0.04261891412533947	0.04261891412533947	0.04261891412533947	0.04261891412533947	0.04261891412533947	0.04261891412533947	0.04261891412533947	0.04261891412533947	0.04261891412533947	0.04261891412533947	0.04261891412533947	0.04261891412533947	0.04261891412533947	0.04261891412533947	0.04261891412533947	0.04261891412533947	0.04261891412533947	0.04261891412533947	0.04261891412533947	0.04261891412533947	0.04261891412533947	0.04261891412533947	0.04261891412533947
0.046427822902234475	0.04661022493299768	0.0655448663158086	0.057057095723995976	0.04415621457293137	0.05837631090652509	0.04403599558728244	0.05979138099209824	0.05931890365571383	0.059995957963112266	0.059942644300209916	0.06332959735527201	0.056065266292939314	0.07077392912673443	0.0600772826662748	0.0654256058965046	0.0654256058965046	0.0654256058965046	0.0654256058965046	0.0654256058965046	0.0654256058965046	0.0654256058965046	0.0654256058965046	0.0654256058965046	0.0654256058965046	0.0654256058965046	0.0654256058965046	0.0654256058965046	0.0654256058965046	0.0654256058965046	0.0654256058965046	0.0654256058965046	0.0654256058965046	0.0654256058965046	0.0654256058965046	0.0654256058965046	0.0654256058965046	0.0654256058965046	0.0654256058965046	0.0654256058965046	0.0654256058965046	0.0654256058965046	0.0654256058965046	0.0654256058965046	0.0654256058965046	0.0654256058965046	0.0654256058965046	0.0654256058965046	0.0654256058965046	0.0654256058965046
0.039803139990526135	0.04194239657119952	0.03508061238296071	0.03701887847516829	0.04108913623016402	0.0372434353331332	0.03558890730285796	0.03120693607165488	0.03157933715274506	0.03819471666269376	0.05199243163850829	0.04808636154171045	0.047071171294161766	0.04131889324677945	0.041871509809551975	0.043383018045952654	0.04734088347335687	0.04770917464656157	0.038173519637082334	0.04173922723964087	0.048258252274754054	0.048442872184359116	0.05651911346278831	0.04436885376786191	0.03856660440342406	0.04387104687415664	0.05416707230238757	0.04150895452136813	0.04783801341187785	0.04783801341187785	0.04783801341187785	0.04783801341187785	0.04783801341187785	0.04783801341187785	0.04783801341187785	0.04783801341187785	0.04783801341187785	0.04783801341187785	0.04783801341187785	0.04783801341187785	0.04783801341187785	0.04783801341187785	0.04783801341187785	0.04783801341187785	0.04783801341187785	0.04783801341187785	0.04783801341187785	0.04783801341187785	0.04783801341187785	0.04783801341187785
0.037414799263327914	0.03763404992221857	0.03314428006746246	0.038920917486615615	0.03230925209167819	0.034957184229064374	0.036057665899233024	0.03078027268669473	0.03334707593127668	0.030539242171775633	0.033779981051875185	0.028179236509766947	0.03517705714543857	0.03521330863521998	0.03313838617467861	0.024923246844435417	0.02497011689599598	0.03164313886206529	0.023367009464480476	0.03162887043745762	0.024952409678285867	0.034502126742950126	0.02900772975220356	0.03175492824757684	0.03175492824757684	0.03175492824757684	0.03175492824757684	0.03175492824757684	0.03175492824757684	0.03175492824757684	0.03175492824757684	0.03175492824757684	0.03175492824757684	0.03175492824757684	0.03175492824757684	0.03175492824757684	0.03175492824757684	0.03175492824757684	0.03175492824757684	0.03175492824757684	0.03175492824757684	0.03175492824757684	0.03175492824757684	0.03175492824757684	0.03175492824757684	0.03175492824757684	0.03175492824757684	0.03175492824757684	0.03175492824757684	0.03175492824757684
0.04048350174659176	0.04156394559200683	0.03682402944671971	0.030702209385733332	0.03075820545690824	0.03453277867118545	0.027902965928971162	0.03224769468203238	0.03168562132768997	0.030581554336419958	0.02890110506326562	0.028302309432814338	0.03797147173549735	0.03035874106272652	0.03363028946674719	0.030843088527148132	0.03393392186173903	0.02927611053981777	0.023320549622566304	0.030759191533041418	0.030868564497982552	0.030813878015511983	0.030813878015511983	0.030813878015511983	0.030813878015511983	0.030813878015511983	0.030813878015511983	0.030813878015511983	0.030813878015511983	0.030813878015511983	0.030813878015511983	0.030813878015511983	0.030813878015511983	0.030813878015511983	0.030813878015511983	0.030813878015511983	0.030813878015511983	0.030813878015511983	0.030813878015511983	0.030813878015511983	0.030813878015511983	0.030813878015511983	0.030813878015511983	0.030813878015511983	0.030813878015511983	0.030813878015511983	0.030813878015511983	0.030813878015511983	0.030813878015511983	0.030813878015511983
0.03397077241007443	0.043581671452362435	0.04488964368291053	0.04330165568105997	0.04954041710190203	0.039372393534504994	0.0388557769596689	0.03182430756098277	0.04108645520282397	0.03874808198450785	0.04238728951065143	0.03678727915053209	0.04405903636206896	0.038834706832859875	0.04652383199385573	0.04161228509411116	0.03672362492448449	0.0345897433739053	0.0356566841491949	0.0356566841491949	0.0356566841491949	0.0356566841491949	0.0356566841491949	0.0356566841491949	0.0356566841491949	0.0356566841491949	0.0356566841491949	0.0356566841491949	0.0356566841491949	0.0356566841491949	0.0356566841491949	0.0356566841491949	0.0356566841491949	0.0356566841491949	0.0356566841491949	0.0356566841491949	0.0356566841491949	0.0356566841491949	0.0356566841491949	0.0356566841491949	0.0356566841491949	0.0356566841491949	0.0356566841491949	0.0356566841491949	0.0356566841491949	0.0356566841491949	0.0356566841491949	0.0356566841491949	0.0356566841491949	0.0356566841491949
0.03480328475859295	0.033055628299182946	0.03211445980585452	0.02546052233452692	0.024558894984098186	0.030018451035880068	0.022055332674971378	0.029213939636815355	0.023263135633137498	0.025889541484089305	0.023630749494473805	0.025176096235678402	0.024064703804346263	0.020987320781674194	0.02207779000968329	0.023127574928202593	0.023592094171199465	0.022131003601116868	0.022610761948036164	0.025161131226263657	0.02388594658714991	0.02388594658714991	0.02388594658714991	0.02388594658714991	0.02388594658714991	0.02388594658714991	0.02388594658714991	0.02388594658714991	0.02388594658714991	0.02388594658714991	0.02388594658714991	0.02388594658714991	0.02388594658714991	0.02388594658714991	0.02388594658714991	0.02388594658714991	0.02388594658714991	0.02388594658714991	0.02388594658714991	0.02388594658714991	0.02388594658714991	0.02388594658714991	0.02388594658714991	0.02388594658714991	0.02388594658714991	0.02388594658714991	0.02388594658714991	0.02388594658714991	0.02388594658714991	0.02388594658714991
0.01953419790279504	0.033673210471839354	0.036467062839903405	0.029510689149162717	0.03402916630288443	0.04114400748200237	0.04963940316826124	0.04068672575905227	0.04792061252081293	0.05074371464881786	0.04649419831713996	0.03788918220668517	0.048056915277611266	0.041262792710306924	0.04836363354211206	0.03401436906605145	0.04626888259205129	0.0385799902805055	0.06258791025878682	0.0740181811972844	0.05943243224191888	0.059786117836316065	0.05763365027913539	0.0471407408143243	0.04654014074098262	0.06230655002008383	0.0694264727361227	0.05534630037654353	0.05675731264556359	0.0493076549581279	0.05968962026996045	0.05554660246952559	0.048798386135044725	0.07537277057019424	0.05086119518399495	0.05552359182956848	0.05431499900329311	0.05819432124452175	0.04868483678320403	0.06585179599057048	0.07174614234004956	0.06879896916531002	0.06879896916531002	0.06879896916531002	0.06879896916531002	0.06879896916531002	0.06879896916531002	0.06879896916531002	0.06879896916531002	0.06879896916531002
0.042510984011201375	0.030167990229943955	0.040666732105948754	0.05248140123500445	0.03461667817647699	0.05088050835514578	0.038613505653338105	0.041698365919910434	0.03479425815351956	0.05058372237767541	0.04351885997050292	0.03255263879282077	0.05617991551019786	0.051651161039177995	0.07123827375144223	0.06317525843777569	0.063452055753054	0.052725263385411746	0.06744694867023575	0.0722089973546241	0.05423519169623897	0.06565880333987358	0.0493027928715456	0.05764112523643845	0.05284390343314668	0.055158097301555624	0.07061089258950891	0.05547840103758805	0.05023398431859202	0.05212129898277991	0.0683760653982286	0.05969930490323183	0.06221850351349741	0.06880002496609337	0.08593401155241924	0.06114070137568662	0.0626282056193584	0.0535556647516894	0.07224618037108187	0.04550219735002574	0.0712612756668691	0.07174202557025638	0.05789909605295409	0.047850038032051366	0.04895314637326612	0.06084138102876504	0.05489726370101558	0.05489726370101558	0.05489726370101558	0.05489726370101558
0.02499598148716553	0.02649716229099339	0.0311611724400472	0.026550653855849822	0.0285188616657013	0.024049247229603023	0.02384604395494966	0.02264807278528954	0.03313145438618101	0.032764810615713555	0.024086519371237586	0.02679565777087488	0.02285369042287364	0.031676010920577945	0.024045724366499762	0.031128596335597787	0.027118893823922432	0.027468929924804795	0.028815698209041847	0.030681392838792343	0.028844729443248902	0.033723007309293784	0.0338351164708131	0.02545197941729979	0.029857987831146657	0.03068211259176286	0.023703844699828842	0.028015767656450984	0.022000781987821124	0.026181316896107695	0.025954735279275904	0.02686513322736164	0.027713838781234335	0.032721707418508765	0.029254664151854615	0.03007932021013082	0.022527690010109132	0.03190472941778498	0.025858021758245753	0.030406708408147645	0.032853332013274894	0.03163002021071127	0.03163002021071127	0.03163002021071127	0.03163002021071127	0.03163002021071127	0.03163002021071127	0.03163002021071127	0.03163002021071127	0.03163002021071127
0.026696493673456508	0.03228455875111699	0.030477544576244776	0.032675143669607026	0.03367445594662617	0.023875628815092417	0.02745430953271212	0.02900279065557585	0.033328953614596105	0.021150807341586343	0.03270627347808467	0.037439918027900275	0.028414335728807322	0.02880811177628587	0.0360499411192173	0.03400021186263555	0.029186541928780823	0.02536059229736678	0.030742780555342988	0.03286204460750749	0.02970593565238078	0.032362152931610544	0.03582590854852531	0.03600984075403883	0.031050239092095065	0.03800666323565047	0.039855383371745615	0.032490717520457485	0.03773779982316486	0.03352237010820087	0.03399081863671638	0.03898845791721277	0.025234075715671062	0.03769623119768989	0.042345813802304975	0.03059513085215491	0.04238591704843058	0.032304549792274005	0.033163292152243784	0.030105892416800124	0.03901069442684511	0.04290027943430917	0.04290637767474182	0.027427499590744905	0.035695437435917035	0.030058035188349246	0.03287673631213314	0.03287673631213314	0.03287673631213314	0.03287673631213314
0.04993076627337872	0.03574357868480917	0.04386758100676298	0.0444873572603002	0.04097240639683058	0.03764294401196028	0.03628692730391764	0.0449215995025295	0.044257787168229076	0.03224320793827721	0.03475745461679832	0.037620743388871246	0.0349990463056877	0.0287745331978253	0.04444848929288278	0.05081411682665244	0.03929015524482018	0.04210120804742184	0.05012559072615912	0.04500604548344896	0.044327767192401425	0.040535966044451484	0.054421112640788534	0.0702681446596754	0.04644550376666354	0.044424092643002795	0.055851576213095264	0.0572000169319391	0.05399507819746171	0.05599779090173362	0.049589460376325244	0.03785771088179928	0.04938329429859069	0.04664421992255555	0.049644934560428684	0.045049972731177265	0.062245768995609026	0.06179025632999749	0.05150008200948532	0.057519073491120544	0.05163153091641946	0.05256317773027654	0.03599717996198816	0.04428017884613235	0.04428017884613235	0.04428017884613235	0.04428017884613235	0.04428017884613235	0.04428017884613235	0.04428017884613235
0.04404641398537288	0.04255197971083508	0.048138204489444246	0.03126844518327413	0.03811614462041965	0.04228686156873434	0.03770981837383678	0.03746205014111616	0.036927687326619656	0.04619200923982074	0.04159331541977703	0.035967859960354065	0.038780587690065545	0.038780587690065545	0.038780587690065545	0.038780587690065545	0.038780587690065545	0.038780587690065545	0.038780587690065545	0.038780587690065545	0.038780587690065545	0.038780587690065545	0.038780587690065545	0.038780587690065545	0.038780587690065545	0.038780587690065545	0.038780587690065545	0.038780587690065545	0.038780587690065545	0.038780587690065545	0.038780587690065545	0.038780587690065545	0.038780587690065545	0.038780587690065545	0.038780587690065545	0.038780587690065545	0.038780587690065545	0.038780587690065545	0.038780587690065545	0.038780587690065545	0.038780587690065545	0.038780587690065545	0.038780587690065545	0.038780587690065545	0.038780587690065545	0.038780587690065545	0.038780587690065545	0.038780587690065545	0.038780587690065545	0.038780587690065545
0.04530278329725366	0.0324649161017438	0.04298971943579572	0.04578197578001509	0.05081668344897252	0.04029884181841252	0.05045346512170651	0.050930426366413456	0.049502927256643035	0.054706750827576436	0.042637798230378936	0.04510832367351185	0.042043001635510245	0.04407072916173188	0.05731356926154261	0.04356971448000975	0.04811103252947853	0.04736496012783519	0.037709673529435134	0.03741813977886752	0.04830414347205068	0.037605926799091506	0.03569719097166913	0.04064985933318396	0.03769686839286863	0.044494698406662675	0.05165752183645502	0.04271011964221683	0.0323942705448803	0.036989263038443375	0.04070036465525408	0.03958884342546509	0.04233935404569676	0.044604330506888265	0.03672039436273268	0.042943003077717035	0.03564567890073162	0.04812677206977161	0.04820732523813678	0.05130923496312838	0.035129669971566926	0.04321945246734765	0.04321945246734765	0.04321945246734765	0.04321945246734765	0.04321945246734765	0.04321945246734765	0.04321945246734765	0.04321945246734765	0.04321945246734765
0.023094536800127626	0.02437307691330189	0.021494333726280884	0.029047165462393155	0.026240827871535352	0.022682885488834195	0.01803689442295496	0.018496016575703066	0.020583339057322923	0.01744536032883941	0.024873148357323186	0.020699010130698258	0.02406671784596746	0.01919520559516082	0.025141465726377717	0.024781146274808482	0.02895436206298263	0.023786198030214964	0.02191469299331265	0.02146753364131464	0.025173512949933863	0.025775296439217173	0.018220502004438595	0.024423716730073795	0.025476680758980186	0.028113565045133283	0.022990374563200175	0.03103594798560712	0.027153933695030105	0.02190502302228857	0.0263310668361012	0.027460719471913975	0.022634078333660348	0.027331221985435694	0.01991202875243695	0.024763410633764443	0.02643053902768927	0.019009778137569364	0.02556641377648545	0.019104463405858245	0.02603325494122498	0.027474177930136314	0.02637974069754585	0.024788539017292423	0.029146912968121063	0.02696772599270674	0.02696772599270674	0.02696772599270674	0.02696772599270674	0.02696772599270674
0.0578687177464623	0.08748177676205852	0.10152238106116031	0.07562005697122244	0.06123365224581221	0.060783067356469746	0.07026452981402267	0.08096576848832505	0.07958371611897193	0.08647039256049201	0.06464050981803776	0.10074671875886672	0.09045781493180313	0.09288980688441856	0.08283335791553842	0.0799283848163213	0.08256743992586303	0.10286635639306681	0.10739911807816202	0.13306967350542487	0.09997580635535021	0.0812455476846271	0.09775137191728614	0.09431640420135397	0.09075151499133041	0.11017866604297773	0.07769608719612886	0.13280522310440462	0.11147189855523637	0.09237274191793333	0.10428242470204772	0.10758347872874445	0.08256743995128986	0.09587737029928846	0.08395411528156271	0.10322261605101618	0.12171288666887842	0.1423945717234546	0.11077584514034562	0.11337576526844786	0.11117218177558905	0.12477989107474212	0.10801166645975943	0.10512257886922506	0.11117218197274295	0.108147380420984	0.108147380420984	0.108147380420984	0.108147380420984	0.108147380420984
0.038894459549094096	0.0291762823178169	0.03867990029413125	0.029968234572447683	0.03980782860040142	0.05374281197471464	0.041153289307383274	0.027949778739097438	0.03845596618036945	0.04877702117818131	0.045206703246072434	0.04042193632356913	0.038992878881144805	0.043770008941482474	0.041490741871687574	0.03838135699620866	0.041882147156475286	0.03740463165306509	0.05945287790670598	0.04278067906253513	0.04408270343255919	0.05454003249551392	0.05319850542200447	0.04022176841536247	0.05143828932702322	0.045749529732820336	0.04391222817041663	0.05449996241787902	0.03977456752602134	0.059760518575878635	0.0380241276594995	0.04951768657398675	0.04951248836617168	0.03677392228840583	0.05694062579593128	0.05357716589377124	0.04744963839531196	0.04938353500223538	0.04008955381049401	0.042692156538158006	0.05076016510689691	0.04371011182942665	0.04949588336629453	0.04660299759786059	0.04660299759786059	0.04660299759786059	0.04660299759786059	0.04660299759786059	0.04660299759786059	0.04660299759786059
0.02797572439281428	0.0367980377494714	0.03684723504555602	0.031860482898690014	0.02807586336718987	0.033233690067818976	0.03669528688462088	0.028006876778997932	0.02488159001890981	0.0311585292934498	0.03314785234461459	0.038014085790589514	0.02725346670636593	0.026298868198906526	0.022764057758628397	0.03281643511009406	0.0430657646184351	0.03693135293332297	0.03542004309805127	0.03235570304799718	0.031042372785522312	0.028717735380452435	0.04045490760663779	0.03769618597269301	0.03504564548822019	0.026473153099109723	0.033212364865562095	0.030958659540652217	0.03108667464315858	0.03610672788677128	0.031140113182041483	0.03436615754567282	0.032363825430036096	0.03526936402127431	0.03773227597500098	0.028681303947069827	0.042621364744017974	0.028859261544484465	0.031739562299158655	0.026986772355038834	0.029363167327098743	0.029363167327098743	0.029363167327098743	0.029363167327098743	0.029363167327098743	0.029363167327098743	0.029363167327098743	0.029363167327098743	0.029363167327098743	0.029363167327098743
0.036423537845037615	0.033696937329288607	0.039863291757928535	0.044887219759604434	0.03294735267675433	0.04069243008541082	0.04299395458154677	0.0407509547534737	0.03314357744436454	0.03535092724680097	0.03430274426127742	0.03498712189219179	0.04172865216197434	0.04053266449628145	0.05341548983356322	0.04006097736387197	0.036643507352772754	0.036470619099996854	0.04219115556701271	0.03703721781949399	0.0454808692838867	0.041393527222771884	0.05626316090158654	0.050421397357318494	0.043100952716028096	0.033678244525968265	0.05309455395040815	0.04259319886093905	0.02292259078217943	0.039676618027313225	0.043223613872413066	0.035553861480083514	0.04932065162629922	0.04546342694701306	0.03361851654033389	0.040330949193734006	0.05206677392806261	0.0463478643508131	0.048368484901131124	0.043920883147550466	0.04726866316083308	0.04559477315419177	0.04559477315419177	0.04559477315419177	0.04559477315419177	0.04559477315419177	0.04559477315419177	0.04559477315419177	0.04559477315419177	0.04559477315419177
0.02265432572916557	0.020587485505184213	0.026920243241758256	0.02256275357138378	0.020488677888593338	0.02513235957365777	0.02804500057680805	0.03077413283662926	0.03039559423653934	0.037143088424147395	0.026089313309464086	0.024888305203119417	0.03253001739134746	0.02896269835329546	0.029493068386716954	0.03749657968319195	0.03221767504999061	0.03165964496074609	0.027299288131986368	0.03250016554961871	0.032310552771905456	0.030015552441841554	0.03591244565012085	0.03666828815784355	0.028277486848192836	0.0301972619559294	0.02293963633222675	0.026383714107628475	0.028468793275313254	0.0291363950345675	0.027133630765482728	0.026706313931901392	0.036066073302051145	0.028750331096845168	0.03033092846431576	0.028379616963734346	0.041590176798803696	0.029941416790511842	0.030487383556618737	0.03408811792329026	0.040049210323151445	0.026560552540984893	0.025944222106021167	0.034559191467441325	0.027564597905026442	0.02360055056508849	0.02801839853454342	0.03100378851426048	0.026969701179681258	0.026012729062993307
0.07094544110342332	0.06261548829966779	0.07659731218578172	0.059351430941372935	0.09152146132569275	0.0911158003628296	0.06008787516485099	0.07054358418642703	0.06729858447769509	0.05157913630060169	0.05540315528116821	0.07753182437666961	0.06139145176636888	0.08670574272038153	0.0638851965629387	0.08130224411684972	0.061520463629816016	0.05055142929144532	0.06732109974181771	0.10007967903061436	0.07096026319817876	0.08001977964035066	0.09911118406820174	0.0866997225192692	0.059712279188726416	0.08475000913382194	0.08203667591120395	0.07117367702352471	0.07565064452953521	0.08465034180051505	0.08364649054774742	0.09827787689291301	0.09575095374596766	0.09325980740515012	0.09923859714255567	0.07661747125189121	0.08596998925001649	0.07875392510484625	0.06982677008292468	0.09479677418907241	0.07527545663131127	0.08374525848460668	0.07858942963961961	0.07770086068250764	0.0543761847643184	0.0976561328488468	0.08419527263070192	0.0680056263964848	0.08176970078877609	0.07138518568978731
0.041618347186512306	0.03295477730392592	0.034679895233072924	0.04848355344733712	0.04855297360619636	0.04376417558721637	0.04838136637581627	0.03382404298994066	0.049940321071210235	0.034394447583288225	0.03748285029767712	0.03606257061369713	0.04669190657953646	0.035848759251679484	0.047583023925487966	0.037712451648303544	0.03224009785376504	0.03997071659770436	0.043548656927811666	0.03688381620407942	0.04561965926568552	0.04339216135592601	0.05032028794644748	0.047549249389525615	0.050601974233668565	0.04581627531776759	0.06035636455840719	0.037502154355165976	0.042680554261939826	0.038408116178116083	0.039865080697389955	0.04433416417001841	0.04620952093874715	0.05129962611695478	0.04337306477814736	0.04872722794380586	0.045050122201085945	0.056294643051081915	0.04424296679932649	0.04197929312328302	0.0381489593782756	0.05384098745177593	0.04513205124038089	0.04028996130054892	0.03538525999772767	0.04063968145179361	0.03965635014633939	0.05669035408888969	0.06077785605520371	0.03908208947173779
0.028979575869866186	0.02271963443112953	0.026514169409324762	0.02907923773493479	0.024752056157898425	0.02536888163673764	0.023639756763036597	0.024998392864946976	0.02489277325230763	0.02467519994165737	0.0224123305704632	0.030025476010801407	0.023682852998716454	0.02411417554938088	0.03053966786258804	0.030799329147480178	0.030757578324628016	0.02537342846898915	0.021283326811043154	0.026236751037182426	0.02874708857433763	0.022563850056811618	0.02674799622883378	0.030124492412905386	0.026224929298833074	0.028062255431623533	0.02067231938240765	0.020672648006608382	0.027899312898635835	0.026660922952873516	0.022080158948238792	0.021471701879688495	0.0351247196800361	0.022684097492102352	0.030324021591058112	0.027486607868030834	0.02683962756542823	0.027261243420730958	0.02877949654942508	0.025404249964169724	0.02614262827543618	0.03443971385473867	0.034513695940653406	0.03613482541196138	0.022559962755832018	0.028094468666308825	0.038544250691695696	0.0204966871367823	0.024083723392040728	0.02950845767602271
0.034264521602588575	0.031423017203530856	0.04938761214488981	0.03764431827625491	0.03562768114221428	0.03628576355715658	0.046957243076245686	0.03795598974136717	0.03805377266440283	0.034811240104877364	0.03965763486793926	0.03738185430894443	0.032449431044285854	0.034186929706725946	0.039716236455850304	0.028799746975287314	0.04283949450134158	0.033969827736460054	0.043805525363968034	0.04020661059389354	0.04171491009388306	0.02765126224837617	0.030479800284112544	0.03830822217738187	0.03502782735942286	0.036924694112209826	0.03228053224017368	0.03793222439010396	0.0393004816752663	0.0406919326695342	0.03973885436978525	0.03630489348259048	0.0330588570410032	0.038657113919787704	0.049831503172470024	0.041036358252588785	0.035827246374376724	0.04170118533149717	0.039547093646802756	0.027387497520873234	0.03734903339339178	0.03514804430412661	0.056188614756400995	0.036973260152358245	0.039848907023369566	0.033644398644372187	0.04186399854790003	0.036016758347309115	0.04354918764323708	0.043962703415151815
0.025124525084118984	0.019689330234513785	0.024394580038504508	0.02218911600937631	0.026297142512631273	0.024657386327211112	0.0280077115533742	0.035420639956422396	0.0326227747922662	0.028677643007422024	0.03769427739761117	0.03122539321029531	0.02981494267486962	0.023857940105719913	0.03456056832855017	0.027913499333662613	0.028606034067802592	0.030802643883960253	0.026734645029570986	0.023828968233548145	0.035818418039496897	0.025531165195828372	0.032633737389201715	0.027911079035637575	0.04161094906798516	0.028418652615297076	0.027178984229317478	0.023889452289159688	0.02525736839945987	0.029739198775520493	0.031159977590875233	0.03214065818154424	0.03530586194854717	0.03166104076438462	0.026007174796091364	0.026593168002280135	0.03487712866770061	0.03531913148178329	0.03661893486835343	0.03481564081409052	0.024834997836824264	0.03026888339721515	0.029914635805456592	0.03009175960133587	0.03009175960133587	0.03009175960133587	0.03009175960133587	0.03009175960133587	0.03009175960133587	0.03009175960133587
0.041197797574758895	0.02727511778037953	0.036830350549254064	0.0388161648802919	0.03387179269900202	0.03971538544381903	0.032041096160759466	0.03133924163995263	0.02470026917568608	0.03127040760349554	0.03174969347748593	0.03151005054049073	0.03151005054049073	0.03151005054049073	0.03151005054049073	0.03151005054049073	0.03151005054049073	0.03151005054049073	0.03151005054049073	0.03151005054049073	0.03151005054049073	0.03151005054049073	0.03151005054049073	0.03151005054049073	0.03151005054049073	0.03151005054049073	0.03151005054049073	0.03151005054049073	0.03151005054049073	0.03151005054049073	0.03151005054049073	0.03151005054049073	0.03151005054049073	0.03151005054049073	0.03151005054049073	0.03151005054049073	0.03151005054049073	0.03151005054049073	0.03151005054049073	0.03151005054049073	0.03151005054049073	0.03151005054049073	0.03151005054049073	0.03151005054049073	0.03151005054049073	0.03151005054049073	0.03151005054049073	0.03151005054049073	0.03151005054049073	0.03151005054049073
0.046998618257546684	0.03902175364177295	0.03664572204896919	0.03816975580815433	0.040143556059157016	0.03988364815071125	0.04001360210493413	0.04001360210493413	0.04001360210493413	0.04001360210493413	0.04001360210493413	0.04001360210493413	0.04001360210493413	0.04001360210493413	0.04001360210493413	0.04001360210493413	0.04001360210493413	0.04001360210493413	0.04001360210493413	0.04001360210493413	0.04001360210493413	0.04001360210493413	0.04001360210493413	0.04001360210493413	0.04001360210493413	0.04001360210493413	0.04001360210493413	0.04001360210493413	0.04001360210493413	0.04001360210493413	0.04001360210493413	0.04001360210493413	0.04001360210493413	0.04001360210493413	0.04001360210493413	0.04001360210493413	0.04001360210493413	0.04001360210493413	0.04001360210493413	0.04001360210493413	0.04001360210493413	0.04001360210493413	0.04001360210493413	0.04001360210493413	0.04001360210493413	0.04001360210493413	0.04001360210493413	0.04001360210493413	0.04001360210493413	0.04001360210493413
0.05062678932402227	0.0515130804733195	0.03908878227315757	0.03393587649840279	0.04236740363323756	0.046395867798936806	0.04445461744171082	0.04139298445415881	0.04568747576838438	0.047382070698434545	0.03582901104965043	0.04418013739691173	0.041549920010245114	0.04687005884557506	0.05748171589965805	0.04728011177633546	0.06948380556239334	0.055287109404551574	0.044821651277850594	0.05617536749352379	0.07744823627615849	0.05110844880714515	0.05570999556518397	0.052812074105383154	0.05862289281860082	0.0839024077045925	0.06271377616893224	0.07507714819298139	0.058750407381987085	0.06628743248573114	0.0696161860803453	0.058705246354298454	0.06603863168034008	0.05106711778414915	0.06748407544619395	0.05342361039630151	0.060453842921247725	0.060453842921247725	0.060453842921247725	0.060453842921247725	0.060453842921247725	0.060453842921247725	0.060453842921247725	0.060453842921247725	0.060453842921247725	0.060453842921247725	0.060453842921247725	0.060453842921247725	0.060453842921247725	0.060453842921247725
0.03253916391980911	0.025268008043226948	0.02011497132438726	0.02299884808363922	0.025536196287827273	0.026975687705716643	0.027911895744112594	0.025680354639368096	0.03015020872492945	0.02914806520898322	0.027697364432102516	0.017066948988019314	0.02814414270131442	0.023107272484634567	0.027497222630862853	0.0262218194950545	0.02344963148850552	0.025837883048983188	0.022387733087014857	0.030824700306548356	0.02510732877537201	0.025309594784199693	0.02952446761202553	0.025394109932288016	0.02597762113972705	0.025943759155564412	0.02684321900736533	0.02639348908146487	0.02639348908146487	0.02639348908146487	0.02639348908146487	0.02639348908146487	0.02639348908146487	0.02639348908146487	0.02639348908146487	0.02639348908146487	0.02639348908146487	0.02639348908146487	0.02639348908146487	0.02639348908146487	0.02639348908146487	0.02639348908146487	0.02639348908146487	0.02639348908146487	0.02639348908146487	0.02639348908146487	0.02639348908146487	0.02639348908146487	0.02639348908146487	0.02639348908146487
0.038098518156003666	0.03347273384389068	0.029503474049251754	0.03296399438446867	0.035868989380034806	0.03324370190362731	0.03902991125151068	0.030715257708806926	0.028691816749237972	0.03043386312633464	0.025868751219337915	0.03982924700171964	0.03797052814291076	0.0252080155469941	0.028091463134351857	0.03000721493364416	0.02717067164432394	0.03346422455840968	0.02895519905773891	0.028754537063615408	0.028854868060677163	0.028854868060677163	0.028854868060677163	0.028854868060677163	0.028854868060677163	0.028854868060677163	0.028854868060677163	0.028854868060677163	0.028854868060677163	0.028854868060677163	0.028854868060677163	0.028854868060677163	0.028854868060677163	0.028854868060677163	0.028854868060677163	0.028854868060677163	0.028854868060677163	0.028854868060677163	0.028854868060677163	0.028854868060677163	0.028854868060677163	0.028854868060677163	0.028854868060677163	0.028854868060677163	0.028854868060677163	0.028854868060677163	0.028854868060677163	0.028854868060677163	0.028854868060677163	0.028854868060677163
0.02879244209720114	0.02268823915852075	0.021319317679129365	0.020512638549723246	0.01596691173268034	0.021474789738205914	0.018643186443640963	0.0200963539045124	0.01877464996878589	0.017218185077234587	0.02052312066955575	0.017440311382981282	0.023955952305423002	0.019641984826517238	0.01809755159910585	0.014624692432274053	0.018497700453072325	0.019297650310507453	0.024086083037512578	0.021380592066489113	0.018318292460639752	0.0223969325587814	0.021039712498679322	0.022392614011517247	0.020625165564937396	0.021226878852532424	0.022873102986082323	0.016913896205982423	0.020850852789521406	0.021965362240189662	0.018910039325868027	0.016846828914320516	0.015920136793522433	0.01781933437958474	0.022285383397125883	0.01927678957258395	0.020267240923190637	0.019772015247887294	0.019772015247887294	0.019772015247887294	0.019772015247887294	0.019772015247887294	0.019772015247887294	0.019772015247887294	0.019772015247887294	0.019772015247887294	0.019772015247887294	0.019772015247887294	0.019772015247887294	0.019772015247887294
0.03900439359542618	0.03064632134360646	0.031694303897607634	0.03279389281395815	0.03099493930166484	0.0325076868269858	0.028674176652715346	0.03227900898508353	0.029518170109943714	0.031575894004727253	0.03116221622336664	0.03495902476540266	0.028558189789821744	0.027956599657595383	0.029533212738357243	0.026962216120871567	0.027380932550831807	0.027733374844217944	0.028483723060475016	0.02967014190143539	0.022821800817670875	0.025743426409816517	0.027470777798491212	0.028171246148158885	0.02922396368531818	0.03050286574326528	0.02916651033748183	0.029628580059206974	0.02532713626835912	0.03277068294636492	0.0197871954895839	0.028307158190419665	0.02404717684000178	0.02404717684000178	0.02404717684000178	0.02404717684000178	0.02404717684000178	0.02404717684000178	0.02404717684000178	0.02404717684000178	0.02404717684000178	0.02404717684000178	0.02404717684000178	0.02404717684000178	0.02404717684000178	0.02404717684000178	0.02404717684000178	0.02404717684000178	0.02404717684000178	0.02404717684000178
0.07000509006077764	0.04815116216903055	0.05024458281529291	0.043355371641301536	0.05195050924330938	0.05842490386426242	0.04275920556620136	0.06359214168509927	0.06705315655404706	0.05923382499885264	0.05644273782251964	0.06203434539142498	0.0617095943163456	0.060019790106837355	0.07197090152083212	0.07352572879700847	0.07347350804838695	0.06976145872887592	0.08198567855819718	0.057456676125805725	0.0666162123864219	0.08204021815345075	0.059559466305701955	0.061462222031982414	0.06160715560265986	0.06380309567553709	0.07007861587318148	0.07429892293087817	0.07245163616235172	0.06501762372592537	0.061845393332509775	0.07118689429681997	0.06980905821516632	0.07397456928175983	0.07189181374846307	0.07189181374846307	0.07189181374846307	0.07189181374846307	0.07189181374846307	0.07189181374846307	0.07189181374846307	0.07189181374846307	0.07189181374846307	0.07189181374846307	0.07189181374846307	0.07189181374846307	0.07189181374846307	0.07189181374846307	0.07189181374846307	0.07189181374846307
0.030860902494100145	0.025456634335369814	0.029619169001007403	0.020786283193689213	0.027096759209285132	0.030311768807797245	0.0253917056886356	0.02366192690555774	0.024043046208168974	0.026245755921118753	0.02395825621037646	0.021850449202735104	0.01937585343165263	0.02497148995032385	0.0227540765410785	0.02441653799992715	0.022038774642143565	0.02207836175738195	0.025628084335965237	0.02838486674789988	0.021655515119746185	0.03898138407339634	0.030318449596571262	0.030318449596571262	0.030318449596571262	0.030318449596571262	0.030318449596571262	0.030318449596571262	0.030318449596571262	0.030318449596571262	0.030318449596571262	0.030318449596571262	0.030318449596571262	0.030318449596571262	0.030318449596571262	0.030318449596571262	0.030318449596571262	0.030318449596571262	0.030318449596571262	0.030318449596571262	0.030318449596571262	0.030318449596571262	0.030318449596571262	0.030318449596571262	0.030318449596571262	0.030318449596571262	0.030318449596571262	0.030318449596571262	0.030318449596571262	0.030318449596571262
0.051094322092056756	0.03733561868970221	0.03646242991404557	0.03254606951407842	0.03768222498331189	0.03814836736175289	0.0645406659346942	0.04561717092919331	0.047806890207629744	0.0460091595913444	0.04920186436137286	0.04321990665381049	0.05212543468185023	0.07796619713133392	0.04763638650817482	0.05573941062564329	0.053131373309716366	0.054491030307956004	0.07187925102217979	0.05896337496268892	0.08553710115502998	0.058685007786451804	0.0745003570588903	0.0819705257883378	0.06884006031977292	0.06960866297626842	0.08025942013293715	0.07132609442119354	0.08090629741142724	0.07258748037176098	0.08168066232672738	0.06826468945236312	0.07405691595378855	0.09902903557278402	0.0695019571812676	0.0751124598588922	0.09067412088876926	0.06701349330332282	0.06870455579468605	0.05192216055811711	0.08183721832886488	0.066879689443491	0.066879689443491	0.066879689443491	0.066879689443491	0.066879689443491	0.066879689443491	0.066879689443491	0.066879689443491	0.066879689443491
0.03186690225607913	0.024207183283589895	0.028406582678186396	0.031023762845567623	0.030496057716990564	0.025794870171385563	0.031735200444445666	0.034500425901599276	0.042711577336815604	0.03717617441120194	0.03590662715038296	0.031076526361634882	0.03719145078048519	0.03614301336954821	0.035482908971397914	0.03357455297590954	0.039642682107750474	0.03673406424745313	0.035733526285073355	0.038307455034117935	0.03663451830596085	0.0357121718707455	0.03903583437364915	0.03692995610449049	0.041622226362138075	0.039276091233314284	0.039276091233314284	0.039276091233314284	0.039276091233314284	0.039276091233314284	0.039276091233314284	0.039276091233314284	0.039276091233314284	0.039276091233314284	0.039276091233314284	0.039276091233314284	0.039276091233314284	0.039276091233314284	0.039276091233314284	0.039276091233314284	0.039276091233314284	0.039276091233314284	0.039276091233314284	0.039276091233314284	0.039276091233314284	0.039276091233314284	0.039276091233314284	0.039276091233314284	0.039276091233314284	0.039276091233314284
0.04823509342505463	0.05816454599749768	0.04861364476762134	0.0455806074650526	0.053221273333439297	0.055419932651019486	0.05912045736972897	0.05186732711285498	0.05388920056861325	0.048624552583208205	0.05432869872903602	0.05066148771538703	0.059014552365347854	0.05781543650457672	0.056089675739541975	0.06067728439764067	0.059744862643402036	0.06390615890143796	0.05074207710960545	0.05654334539393708	0.05831383004199288	0.057590721552060006	0.05365457167587783	0.06515307214234671	0.06487069732998185	0.053293859729215964	0.05548542983145796	0.05846910690384342	0.06992231771459072	0.07186551914217633	0.07089391842838352	0.07089391842838352	0.07089391842838352	0.07089391842838352	0.07089391842838352	0.07089391842838352	0.07089391842838352	0.07089391842838352	0.07089391842838352	0.07089391842838352	0.07089391842838352	0.07089391842838352	0.07089391842838352	0.07089391842838352	0.07089391842838352	0.07089391842838352	0.07089391842838352	0.07089391842838352	0.07089391842838352	0.07089391842838352
0.02865254518162483	0.021893066460507773	0.026917602998641016	0.028530451050247894	0.025575217121865047	0.02365469202795488	0.03161834460064927	0.024897039247656103	0.028707706269771555	0.02771457741862904	0.02730264407139536	0.02895526019277874	0.03289628046910565	0.029870868092129656	0.023671276052808433	0.02615857502698009	0.023384693897695152	0.030736110263748298	0.027060402080721725	0.027060402080721725	0.027060402080721725	0.027060402080721725	0.027060402080721725	0.027060402080721725	0.027060402080721725	0.027060402080721725	0.027060402080721725	0.027060402080721725	0.027060402080721725	0.027060402080721725	0.027060402080721725	0.027060402080721725	0.027060402080721725	0.027060402080721725	0.027060402080721725	0.027060402080721725	0.027060402080721725	0.027060402080721725	0.027060402080721725	0.027060402080721725	0.027060402080721725	0.027060402080721725	0.027060402080721725	0.027060402080721725	0.027060402080721725	0.027060402080721725	0.027060402080721725	0.027060402080721725	0.027060402080721725	0.027060402080721725
0.03555830024770152	0.026874815848225743	0.021871696080936417	0.03208064266553961	0.029219974436312086	0.027228573137411834	0.03145520994721029	0.02692005660599059	0.02862624263258889	0.03028708625319244	0.027727510582258245	0.03234538393528808	0.023268880804629657	0.03058546153400335	0.033257525285320104	0.030483729017000895	0.03335255653994145	0.02681222742942366	0.032013045971532685	0.027449296539955644	0.027740391465212087	0.03260499852834959	0.03287020792218736	0.029937228816269656	0.03187338399381904	0.03138286144594688	0.02765036658194799	0.02722031810411767	0.032170966910705014	0.029695642507411336	0.029695642507411336	0.029695642507411336	0.029695642507411336	0.029695642507411336	0.029695642507411336	0.029695642507411336	0.029695642507411336	0.029695642507411336	0.029695642507411336	0.029695642507411336	0.029695642507411336	0.029695642507411336	0.029695642507411336	0.029695642507411336	0.029695642507411336	0.029695642507411336	0.029695642507411336	0.029695642507411336	0.029695642507411336	0.029695642507411336
0.04205596329480246	0.037448225755512106	0.032233794008942905	0.03494121112108464	0.03796378048836538	0.03247167133054008	0.0419127138565252	0.033154027841880485	0.04139823840553776	0.03310546522235693	0.03184569170837472	0.04130239341058337	0.03665722676510873	0.029613884036679815	0.03764360572238532	0.05064901325527515	0.045924407227539384	0.033387761632835515	0.04003172872632716	0.03862591607645372	0.039769139258103894	0.035350765604444744	0.03755995243127432	0.03755995243127432	0.03755995243127432	0.03755995243127432	0.03755995243127432	0.03755995243127432	0.03755995243127432	0.03755995243127432	0.03755995243127432	0.03755995243127432	0.03755995243127432	0.03755995243127432	0.03755995243127432	0.03755995243127432	0.03755995243127432	0.03755995243127432	0.03755995243127432	0.03755995243127432	0.03755995243127432	0.03755995243127432	0.03755995243127432	0.03755995243127432	0.03755995243127432	0.03755995243127432	0.03755995243127432	0.03755995243127432	0.03755995243127432	0.03755995243127432
0.029790254219020186	0.022535854081109762	0.020729410033539945	0.025518302561006925	0.02672178226536776	0.029960759979063153	0.028577883664485403	0.029144935817893205	0.03098459701978895	0.02627863619498643	0.02771475817253083	0.027619235589555407	0.027039805444375134	0.026111692031007303	0.03386408078515978	0.019592684694050313	0.02381324158505176	0.022705103197438337	0.021008832201158147	0.025509744031783247	0.031091809128719377	0.028955335134203314	0.030433683956695157	0.023598511534772663	0.02057278597510839	0.029628901666304427	0.02510084382070641	0.02510084382070641	0.02510084382070641	0.02510084382070641	0.02510084382070641	0.02510084382070641	0.02510084382070641	0.02510084382070641	0.02510084382070641	0.02510084382070641	0.02510084382070641	0.02510084382070641	0.02510084382070641	0.02510084382070641	0.02510084382070641	0.02510084382070641	0.02510084382070641	0.02510084382070641	0.02510084382070641	0.02510084382070641	0.02510084382070641	0.02510084382070641	0.02510084382070641	0.02510084382070641
0.03514195721365447	0.03391973961704995	0.02666630214580081	0.028718514778291293	0.03525119188380327	0.03482202452743524	0.03797631825226545	0.03938100459332272	0.03126581605635274	0.03640784892906665	0.03722874560614664	0.03544037485982012	0.033766727328693145	0.03321258569079216	0.04112597303420991	0.03837366903297379	0.03455128800340517	0.04325681547719549	0.041357909289186805	0.028692960608845044	0.03786762282490405	0.03523437686960547	0.032511946190793305	0.04007213271629463	0.03629203945354397	0.03629203945354397	0.03629203945354397	0.03629203945354397	0.03629203945354397	0.03629203945354397	0.03629203945354397	0.03629203945354397	0.03629203945354397	0.03629203945354397	0.03629203945354397	0.03629203945354397	0.03629203945354397	0.03629203945354397	0.03629203945354397	0.03629203945354397	0.03629203945354397	0.03629203945354397	0.03629203945354397	0.03629203945354397	0.03629203945354397	0.03629203945354397	0.03629203945354397	0.03629203945354397	0.03629203945354397	0.03629203945354397
0.037169742909077166	0.02347796215712698	0.02675138778631383	0.030556091563500785	0.028889482659074282	0.023965844047024523	0.03314964767678495	0.031196728701633432	0.02342083560047515	0.0360493707091188	0.03340320737831811	0.025125014274051557	0.029346678401110233	0.026196221587274613	0.02940311328672796	0.033827347660779876	0.030790397632479868	0.02823935955867374	0.030525282887126436	0.035842717830106445	0.025723661157875145	0.031141672279098215	0.028492654336404584	0.026839969562650105	0.027666311949527345	0.027666311949527345	0.027666311949527345	0.027666311949527345	0.027666311949527345	0.027666311949527345	0.027666311949527345	0.027666311949527345	0.027666311949527345	0.027666311949527345	0.027666311949527345	0.027666311949527345	0.027666311949527345	0.027666311949527345	0.027666311949527345	0.027666311949527345	0.027666311949527345	0.027666311949527345	0.027666311949527345	0.027666311949527345	0.027666311949527345	0.027666311949527345	0.027666311949527345	0.027666311949527345	0.027666311949527345	0.027666311949527345
0.02043277991885129	0.01782136761278654	0.016673762908318127	0.01560409349881221	0.01790420913143532	0.022458952661738956	0.020961385031492426	0.02299276629089614	0.025019958386746744	0.017909511555344294	0.018493954887186977	0.025515319493381077	0.016340781712149123	0.021707266703747827	0.021698313440854922	0.017592200491467373	0.016722590057465757	0.020204546857077205	0.018271251497531928	0.01534564451627694	0.01942671988921132	0.020903699343850012	0.015080274880665235	0.017991987112257624	0.017991987112257624	0.017991987112257624	0.017991987112257624	0.017991987112257624	0.017991987112257624	0.017991987112257624	0.017991987112257624	0.017991987112257624	0.017991987112257624	0.017991987112257624	0.017991987112257624	0.017991987112257624	0.017991987112257624	0.017991987112257624	0.017991987112257624	0.017991987112257624	0.017991987112257624	0.017991987112257624	0.017991987112257624	0.017991987112257624	0.017991987112257624	0.017991987112257624	0.017991987112257624	0.017991987112257624	0.017991987112257624	0.017991987112257624
0.03377724685298265	0.029016693626127663	0.026636802321484843	0.02994410697812007	0.03312969141125131	0.025195185140380653	0.02618305787880329	0.03156408135847144	0.029136482351261806	0.026807122593311035	0.032281446661709325	0.02580063813675823	0.02158390734436107	0.020324567505351835	0.021407687948153686	0.026503608845516394	0.032802562735342516	0.03212970037998427	0.026924555538537624	0.02585338949831793	0.02996734114365554	0.025516443989229986	0.025246293325924343	0.02703727560431788	0.026141784465121113	0.026141784465121113	0.026141784465121113	0.026141784465121113	0.026141784465121113	0.026141784465121113	0.026141784465121113	0.026141784465121113	0.026141784465121113	0.026141784465121113	0.026141784465121113	0.026141784465121113	0.026141784465121113	0.026141784465121113	0.026141784465121113	0.026141784465121113	0.026141784465121113	0.026141784465121113	0.026141784465121113	0.026141784465121113	0.026141784465121113	0.026141784465121113	0.026141784465121113	0.026141784465121113	0.026141784465121113	0.026141784465121113
0.02831528569210795	0.02960237455042041	0.0335437377472369	0.03128398795825367	0.03335021273822376	0.03535692872561772	0.02962098032688474	0.031729365028629386	0.03358374280513853	0.032055506012944684	0.029834345773192966	0.026732812808776277	0.033369681790133825	0.02946431784497452	0.034445835478716054	0.030191843300814446	0.03157813921418018	0.037395913098868735	0.031042119052332968	0.030361653273760884	0.039712647712517694	0.03280137401556177	0.02252859757702761	0.027294181319853388	0.03473509213764589	0.031440023962879524	0.03147298832070946	0.029322986251285228	0.029745045459808363	0.027507087480351047	0.028626066470079706	0.028626066470079706	0.028626066470079706	0.028626066470079706	0.028626066470079706	0.028626066470079706	0.028626066470079706	0.028626066470079706	0.028626066470079706	0.028626066470079706	0.028626066470079706	0.028626066470079706	0.028626066470079706	0.028626066470079706	0.028626066470079706	0.028626066470079706	0.028626066470079706	0.028626066470079706	0.028626066470079706	0.028626066470079706
0.03010515846689952	0.028809244147578593	0.022518631457083656	0.027735941484502702	0.024281183916173902	0.02831768527700251	0.023258533726270524	0.02400633337111585	0.02670457185524311	0.025547342738973973	0.021380261965649915	0.02684718028820704	0.022064414380843084	0.025719078999071325	0.02718992479679647	0.023971626060914377	0.02656261256027377	0.025027249560015917	0.021066954091917833	0.02608862907969233	0.029548777656850125	0.01914052282988233	0.026945578595893947	0.02837940802807549	0.025112845233784327	0.022402847993115836	0.031100823404023023	0.026617882131069984	0.019063324131456512	0.03241886933187834	0.029008073125533124	0.030713471228705734	0.030713471228705734	0.030713471228705734	0.030713471228705734	0.030713471228705734	0.030713471228705734	0.030713471228705734	0.030713471228705734	0.030713471228705734	0.030713471228705734	0.030713471228705734	0.030713471228705734	0.030713471228705734	0.030713471228705734	0.030713471228705734	0.030713471228705734	0.030713471228705734	0.030713471228705734	0.030713471228705734
0.03218569106951587	0.029495817116719423	0.028077340142725872	0.022688979643419642	0.026726259244384102	0.030225615169477398	0.02822632481007728	0.03315055574061208	0.03326613885465131	0.03879865792003053	0.03556377057552634	0.03020974810919215	0.035477292646145776	0.034588630408683235	0.0345300317260079	0.04112772007068091	0.031479207485112216	0.044571320241859815	0.04421625201867895	0.03943859975139412	0.03657874261980364	0.03576981257784105	0.03870752068530993	0.04274037893945878	0.03939844455372328	0.04743425311605898	0.04745251702462618	0.05486232356473107	0.03992587583805729	0.04349639399979674	0.041711134918927015	0.041711134918927015	0.041711134918927015	0.041711134918927015	0.041711134918927015	0.041711134918927015	0.041711134918927015	0.041711134918927015	0.041711134918927015	0.041711134918927015	0.041711134918927015	0.041711134918927015	0.041711134918927015	0.041711134918927015	0.041711134918927015	0.041711134918927015	0.041711134918927015	0.041711134918927015	0.041711134918927015	0.041711134918927015
0.03058310713224428	0.02846129003364275	0.02391379068359669	0.0289798752485759	0.035001396766289966	0.032024870443844174	0.03085484946469609	0.03501404197921261	0.031854097759110314	0.03263289140651649	0.031128002177271744	0.032421350335025405	0.027883177417414515	0.033601855374163436	0.03636996456687638	0.04179037216274631	0.0348887983856837	0.0371176706144368	0.04017224230185284	0.03444038615997296	0.03730631423091289	0.03730631423091289	0.03730631423091289	0.03730631423091289	0.03730631423091289	0.03730631423091289	0.03730631423091289	0.03730631423091289	0.03730631423091289	0.03730631423091289	0.03730631423091289	0.03730631423091289	0.03730631423091289	0.03730631423091289	0.03730631423091289	0.03730631423091289	0.03730631423091289	0.03730631423091289	0.03730631423091289	0.03730631423091289	0.03730631423091289	0.03730631423091289	0.03730631423091289	0.03730631423091289	0.03730631423091289	0.03730631423091289	0.03730631423091289	0.03730631423091289	0.03730631423091289	0.03730631423091289
0.039337217754574175	0.04117298186634711	0.0444323249649673	0.03553805668159245	0.0362866495860442	0.03656268748396897	0.03988596375250392	0.03664267677717173	0.032502235176474756	0.034152976067195154	0.037988259759717875	0.03777884051690012	0.038877988156929146	0.03505593739801944	0.03750942615136403	0.03495804322050358	0.03628822379858042	0.04471571525752285	0.03368826585578218	0.03871501274920552	0.03484935225967694	0.03900123138723266	0.041695905455129585	0.033533438335943765	0.04243434871497768	0.04139415024246114	0.03613592561579669	0.038765037929128915	0.038765037929128915	0.038765037929128915	0.038765037929128915	0.038765037929128915	0.038765037929128915	0.038765037929128915	0.038765037929128915	0.038765037929128915	0.038765037929128915	0.038765037929128915	0.038765037929128915	0.038765037929128915	0.038765037929128915	0.038765037929128915	0.038765037929128915	0.038765037929128915	0.038765037929128915	0.038765037929128915	0.038765037929128915	0.038765037929128915	0.038765037929128915	0.038765037929128915
0.03521710551584502	0.032288638147479176	0.028423706456530428	0.026269945472111388	0.027608329051147434	0.03457775315771359	0.0316448292518738	0.023885679546044727	0.02717265913508566	0.01945886174921811	0.022031012264181964	0.03063608421208686	0.025217015596064218	0.020714752688904756	0.024632364509126998	0.02825586087883583	0.028851168929364603	0.02439808435599337	0.02611998078280476	0.02585456292871017	0.02902659565530789	0.022592944648816993	0.02252003303278976	0.025208921416285487	0.03245143546427428	0.024571918693383956	0.02879901796176149	0.03355564002855885	0.02607122828268348	0.03170076197619958	0.026812109185024594	0.027004285399578033	0.026908197292301313	0.026908197292301313	0.026908197292301313	0.026908197292301313	0.026908197292301313	0.026908197292301313	0.026908197292301313	0.026908197292301313	0.026908197292301313	0.026908197292301313	0.026908197292301313	0.026908197292301313	0.026908197292301313	0.026908197292301313	0.026908197292301313	0.026908197292301313	0.026908197292301313	0.026908197292301313
0.10070657897325967	0.07397766620047191	0.08631863337972757	0.0726914863453507	0.08994271912211234	0.09108080664507169	0.11492622028964966	0.09402752122673796	0.09057111270841102	0.1246596982533015	0.09806905067375826	0.08879949753722614	0.11458930752197732	0.10635839507244256	0.1239330318573635	0.11514571346490302	0.11514571346490302	0.11514571346490302	0.11514571346490302	0.11514571346490302	0.11514571346490302	0.11514571346490302	0.11514571346490302	0.11514571346490302	0.11514571346490302	0.11514571346490302	0.11514571346490302	0.11514571346490302	0.11514571346490302	0.11514571346490302	0.11514571346490302	0.11514571346490302	0.11514571346490302	0.11514571346490302	0.11514571346490302	0.11514571346490302	0.11514571346490302	0.11514571346490302	0.11514571346490302	0.11514571346490302	0.11514571346490302	0.11514571346490302	0.11514571346490302	0.11514571346490302	0.11514571346490302	0.11514571346490302	0.11514571346490302	0.11514571346490302	0.11514571346490302	0.11514571346490302
0.03868867038417698	0.026470623019186953	0.03139040797220157	0.029422840734650613	0.02835367810942042	0.03149281787669579	0.03165322985761161	0.027500419832076753	0.026698205794972334	0.027583599682857552	0.02107970823346026	0.03298784996363341	0.03058632393037188	0.02403576684559492	0.022924578780829884	0.027138141924901868	0.02861210329896429	0.025328565836336872	0.03986135630338576	0.027827265101504607	0.030236264134485515	0.02441724296997622	0.02928177319752509	0.02682991098088413	0.02805584208920461	0.02805584208920461	0.02805584208920461	0.02805584208920461	0.02805584208920461	0.02805584208920461	0.02805584208920461	0.02805584208920461	0.02805584208920461	0.02805584208920461	0.02805584208920461	0.02805584208920461	0.02805584208920461	0.02805584208920461	0.02805584208920461	0.02805584208920461	0.02805584208920461	0.02805584208920461	0.02805584208920461	0.02805584208920461	0.02805584208920461	0.02805584208920461	0.02805584208920461	0.02805584208920461	0.02805584208920461	0.02805584208920461
0.03251612631520848	0.045649802340256326	0.06060541023900377	0.050635201543514106	0.0485759236358479	0.04898574967125365	0.038678236001486926	0.040784757426281674	0.05386412747856711	0.046572835665515074	0.04342083193595728	0.03984152441692624	0.05033091542757109	0.05587003957362423	0.05811353514321837	0.050623882202106965	0.04145047862344395	0.04650753045260625	0.04496382600475848	0.044206617919664425	0.047907157938631866	0.04674272539330286	0.03505725882774844	0.04854646938520235	0.0418018641064754	0.0418018641064754	0.0418018641064754	0.0418018641064754	0.0418018641064754	0.0418018641064754	0.0418018641064754	0.0418018641064754	0.0418018641064754	0.0418018641064754	0.0418018641064754	0.0418018641064754	0.0418018641064754	0.0418018641064754	0.0418018641064754	0.0418018641064754	0.0418018641064754	0.0418018641064754	0.0418018641064754	0.0418018641064754	0.0418018641064754	0.0418018641064754	0.0418018641064754	0.0418018641064754	0.0418018641064754	0.0418018641064754
0.039542959433493285	0.03477938943703661	0.03853384927017792	0.02765255254671964	0.0361552634439563	0.03846882420613933	0.03755908194851042	0.042241259889433745	0.03369128633366742	0.03598555128407989	0.04208683711311169	0.041745865681097394	0.04535955054424478	0.05116867466493134	0.03952930189692396	0.04089594333635018	0.05096838714910494	0.045147574379390376	0.041298636123792774	0.04752301635487257	0.0355422007336157	0.03765036339237382	0.04408228625757597	0.05032243702154292	0.042185478401143756	0.04251615830584734	0.03579067608375051	0.03742570030517479	0.04048098767855214	0.044411743801613876	0.042446365740083	0.042446365740083	0.042446365740083	0.042446365740083	0.042446365740083	0.042446365740083	0.042446365740083	0.042446365740083	0.042446365740083	0.042446365740083	0.042446365740083	0.042446365740083	0.042446365740083	0.042446365740083	0.042446365740083	0.042446365740083	0.042446365740083	0.042446365740083	0.042446365740083	0.042446365740083
0.03094680203536315	0.03244135766538731	0.030536663039206022	0.030746404093982046	0.029915714906488713	0.029663224447519503	0.034132066605268345	0.029404929163911804	0.033021227983068335	0.02896623751191799	0.03033555234509209	0.02489536271968135	0.05185769245125643	0.03837652758546889	0.03837652758546889	0.03837652758546889	0.03837652758546889	0.03837652758546889	0.03837652758546889	0.03837652758546889	0.03837652758546889	0.03837652758546889	0.03837652758546889	0.03837652758546889	0.03837652758546889	0.03837652758546889	0.03837652758546889	0.03837652758546889	0.03837652758546889	0.03837652758546889	0.03837652758546889	0.03837652758546889	0.03837652758546889	0.03837652758546889	0.03837652758546889	0.03837652758546889	0.03837652758546889	0.03837652758546889	0.03837652758546889	0.03837652758546889	0.03837652758546889	0.03837652758546889	0.03837652758546889	0.03837652758546889	0.03837652758546889	0.03837652758546889	0.03837652758546889	0.03837652758546889	0.03837652758546889	0.03837652758546889
0.06096570394086982	0.03802626688229517	0.033819862529384355	0.03917950261795408	0.032616166525822624	0.03899436653173749	0.03209926865627556	0.042398184407848684	0.03208866717166336	0.04357246504179604	0.03486706209600563	0.03552553035470828	0.034819985445364604	0.038984869242362996	0.03352470031669752	0.0372915211138578	0.038954940595812435	0.032031978782137815	0.03782316518071536	0.03574747009241199	0.043257137956692254	0.02987243597525273	0.03960550310014947	0.02974645766456575	0.039436321617479037	0.034591389641022395	0.034591389641022395	0.034591389641022395	0.034591389641022395	0.034591389641022395	0.034591389641022395	0.034591389641022395	0.034591389641022395	0.034591389641022395	0.034591389641022395	0.034591389641022395	0.034591389641022395	0.034591389641022395	0.034591389641022395	0.034591389641022395	0.034591389641022395	0.034591389641022395	0.034591389641022395	0.034591389641022395	0.034591389641022395	0.034591389641022395	0.034591389641022395	0.034591389641022395	0.034591389641022395	0.034591389641022395
0.04244390839793076	0.03302611633490594	0.034570103669127286	0.030829767639492238	0.029545596576071385	0.02921986790881363	0.03272909271592877	0.03155773252264669	0.03399079024324606	0.028620002894792183	0.02982748004651157	0.02870678016528408	0.029984495227625682	0.029852754566265623	0.03606639987113461	0.03125085224280168	0.025156669796067854	0.0301978693642749	0.02793044403197649	0.028834221307583483	0.03188486265578402	0.02876966989336923	0.03371489257953413	0.0369973017846978	0.03283260504051884	0.04791348972701498	0.04037304738376691	0.04037304738376691	0.04037304738376691	0.04037304738376691	0.04037304738376691	0.04037304738376691	0.04037304738376691	0.04037304738376691	0.04037304738376691	0.04037304738376691	0.04037304738376691	0.04037304738376691	0.04037304738376691	0.04037304738376691	0.04037304738376691	0.04037304738376691	0.04037304738376691	0.04037304738376691	0.04037304738376691	0.04037304738376691	0.04037304738376691	0.04037304738376691	0.04037304738376691	0.04037304738376691
0.05361271977018341	0.04437688195734233	0.04824444717276311	0.04687262602344936	0.054455669259146834	0.058479366494498516	0.052502613932252216	0.05910508001081933	0.056949133704795034	0.05753066618078	0.04895424081202948	0.06043436000401518	0.06351429111938914	0.06294270914559974	0.06009100506177584	0.05849498743355672	0.07049726819873012	0.07294091355333983	0.07041386266754117	0.11120133715970378	0.08618045891288048	0.07943498888317944	0.08550959647596362	0.07914082949103876	0.05963733796495001	0.06701862853795527	0.06332798325145264	0.06332798325145264	0.06332798325145264	0.06332798325145264	0.06332798325145264	0.06332798325145264	0.06332798325145264	0.06332798325145264	0.06332798325145264	0.06332798325145264	0.06332798325145264	0.06332798325145264	0.06332798325145264	0.06332798325145264	0.06332798325145264	0.06332798325145264	0.06332798325145264	0.06332798325145264	0.06332798325145264	0.06332798325145264	0.06332798325145264	0.06332798325145264	0.06332798325145264	0.06332798325145264
0.026824418075212905	0.028195074914985102	0.026378844941279036	0.027367992426090917	0.03250474126015203	0.020937116898474196	0.025901801201535117	0.026716730299850756	0.028173950158852257	0.029745741246645557	0.027816684913529073	0.023549188457715118	0.02473031671541612	0.020722868042650715	0.02354996828234908	0.025028336352185977	0.024127738744087166	0.029769696833882024	0.024777510184880124	0.02588372776904331	0.024214826209807378	0.02901728246394421	0.026316886654635146	0.030388697717930804	0.02469890574322047	0.025192329318412792	0.024945617530816633	0.024945617530816633	0.024945617530816633	0.024945617530816633	0.024945617530816633	0.024945617530816633	0.024945617530816633	0.024945617530816633	0.024945617530816633	0.024945617530816633	0.024945617530816633	0.024945617530816633	0.024945617530816633	0.024945617530816633	0.024945617530816633	0.024945617530816633	0.024945617530816633	0.024945617530816633	0.024945617530816633	0.024945617530816633	0.024945617530816633	0.024945617530816633	0.024945617530816633	0.024945617530816633
0.04005836138929248	0.03573317591929105	0.037818277475117075	0.04036983800695129	0.03755246495910745	0.034413846193116486	0.04192590211652072	0.03455963204370551	0.040422084044332424	0.04459923298121715	0.03806683460559482	0.03162074306710193	0.0457650134892757	0.03945894832596857	0.04817078780849689	0.03743783429827747	0.047098203740585536	0.03957788482883068	0.038760456169585324	0.03586305295298282	0.02854422943500148	0.03642873398915578	0.04435424134306362	0.036103048349620775	0.04023021066294129	0.03816662950628103	0.03816662950628103	0.03816662950628103	0.03816662950628103	0.03816662950628103	0.03816662950628103	0.03816662950628103	0.03816662950628103	0.03816662950628103	0.03816662950628103	0.03816662950628103	0.03816662950628103	0.03816662950628103	0.03816662950628103	0.03816662950628103	0.03816662950628103	0.03816662950628103	0.03816662950628103	0.03816662950628103	0.03816662950628103	0.03816662950628103	0.03816662950628103	0.03816662950628103	0.03816662950628103	0.03816662950628103
0.04177068151774776	0.02276755421786725	0.0279664912264272	0.031276762356075266	0.03384977650442413	0.0299067626340542	0.03490305055203064	0.02875487622844673	0.028043809589831367	0.026860383840254694	0.030342304949655848	0.03421129296419206	0.031751708165538295	0.03752954058108763	0.03822871047641234	0.030744061703222303	0.026272669022304258	0.033050451092580924	0.03410968526936572	0.024433245296766937	0.031085115224345074	0.03304555520051409	0.026797401235076002	0.029999847045427346	0.04332041546459609	0.03666013125501172	0.03666013125501172	0.03666013125501172	0.03666013125501172	0.03666013125501172	0.03666013125501172	0.03666013125501172	0.03666013125501172	0.03666013125501172	0.03666013125501172	0.03666013125501172	0.03666013125501172	0.03666013125501172	0.03666013125501172	0.03666013125501172	0.03666013125501172	0.03666013125501172	0.03666013125501172	0.03666013125501172	0.03666013125501172	0.03666013125501172	0.03666013125501172	0.03666013125501172	0.03666013125501172	0.03666013125501172
0.03668616429229117	0.034806797457107665	0.026752364521952766	0.024680428951231934	0.024784639703124372	0.025287800725168157	0.022684837120836934	0.025212176061149786	0.02325989036016415	0.022150494162164542	0.029192645763654615	0.02621110701394497	0.02401927423126218	0.024876617462437304	0.019405156319522335	0.023976513507121006	0.02370550705232349	0.02683964943400158	0.020075815180549707	0.023530296889598727	0.01955817932757708	0.022640708931515242	0.018134045406673426	0.026010569888402873	0.023177831949658965	0.024594200919030917	0.024594200919030917	0.024594200919030917	0.024594200919030917	0.024594200919030917	0.024594200919030917	0.024594200919030917	0.024594200919030917	0.024594200919030917	0.024594200919030917	0.024594200919030917	0.024594200919030917	0.024594200919030917	0.024594200919030917	0.024594200919030917	0.024594200919030917	0.024594200919030917	0.024594200919030917	0.024594200919030917	0.024594200919030917	0.024594200919030917	0.024594200919030917	0.024594200919030917	0.024594200919030917	0.024594200919030917
0.05658727743298317	0.03812393174769689	0.03072309213939804	0.02810711257280668	0.04382551133755699	0.03332523087755242	0.037642070855338716	0.02887361334279983	0.03453879196098495	0.03312315289128591	0.03584761958228199	0.02855340250347971	0.032187425036763834	0.03798583567102119	0.035626433412235724	0.03683487144242525	0.03648471217823746	0.03350991246957647	0.03471649563148685	0.04494680673943346	0.03983165118546015	0.03983165118546015	0.03983165118546015	0.03983165118546015	0.03983165118546015	0.03983165118546015	0.03983165118546015	0.03983165118546015	0.03983165118546015	0.03983165118546015	0.03983165118546015	0.03983165118546015	0.03983165118546015	0.03983165118546015	0.03983165118546015	0.03983165118546015	0.03983165118546015	0.03983165118546015	0.03983165118546015	0.03983165118546015	0.03983165118546015	0.03983165118546015	0.03983165118546015	0.03983165118546015	0.03983165118546015	0.03983165118546015	0.03983165118546015	0.03983165118546015	0.03983165118546015	0.03983165118546015
0.034471910064848184	0.023658950996709952	0.025631255649342835	0.02227071816857686	0.021566065807422628	0.02266567630554146	0.019948931532573138	0.020299881318281816	0.021590765409027195	0.022215804468255638	0.02107511002479841	0.024305902429850985	0.02392573336610156	0.020679168192072495	0.021417646006254194	0.023595180223259724	0.02023027682439527	0.021656595389520812	0.025791155021318835	0.022271544546774907	0.024031349784046873	0.024031349784046873	0.024031349784046873	0.024031349784046873	0.024031349784046873	0.024031349784046873	0.024031349784046873	0.024031349784046873	0.024031349784046873	0.024031349784046873	0.024031349784046873	0.024031349784046873	0.024031349784046873	0.024031349784046873	0.024031349784046873	0.024031349784046873	0.024031349784046873	0.024031349784046873	0.024031349784046873	0.024031349784046873	0.024031349784046873	0.024031349784046873	0.024031349784046873	0.024031349784046873	0.024031349784046873	0.024031349784046873	0.024031349784046873	0.024031349784046873	0.024031349784046873	0.024031349784046873
0.08339826769504882	0.05636833511094119	0.05729757555875712	0.05520499740053182	0.042360665346444344	0.053319667808211735	0.04651737114093928	0.054431967366223584	0.04825795947537867	0.06182742565339033	0.050853619274559225	0.052419802599325216	0.07260107854780554	0.0522585773093701	0.054994922546735346	0.05490241101783136	0.06239248349624959	0.06831803608342346	0.04973689835073023	0.06908583704303795	0.05850345116042571	0.06708595953554898	0.06012104232629578	0.055495081252105685	0.08036732558188261	0.06834241819664759	0.053224645448022995	0.060783531822335285	0.060783531822335285	0.060783531822335285	0.060783531822335285	0.060783531822335285	0.060783531822335285	0.060783531822335285	0.060783531822335285	0.060783531822335285	0.060783531822335285	0.060783531822335285	0.060783531822335285	0.060783531822335285	0.060783531822335285	0.060783531822335285	0.060783531822335285	0.060783531822335285	0.060783531822335285	0.060783531822335285	0.060783531822335285	0.060783531822335285	0.060783531822335285	0.060783531822335285
0.046008949103067916	0.03507132579194983	0.03226130459348715	0.032388305252748856	0.029482070523646403	0.03238757743852214	0.032008390228356616	0.032791893423090204	0.03509031322849834	0.029345100595504166	0.027116314958201482	0.03286118468780362	0.03549976449489439	0.03550151255693166	0.03896717296851093	0.03548554875259179	0.029324435642469206	0.03792238764741366	0.03561874745662307	0.03245815523300666	0.0338187701099183	0.03448731240220594	0.029613030998469615	0.031902506432229104	0.030757768715349357	0.030757768715349357	0.030757768715349357	0.030757768715349357	0.030757768715349357	0.030757768715349357	0.030757768715349357	0.030757768715349357	0.030757768715349357	0.030757768715349357	0.030757768715349357	0.030757768715349357	0.030757768715349357	0.030757768715349357	0.030757768715349357	0.030757768715349357	0.030757768715349357	0.030757768715349357	0.030757768715349357	0.030757768715349357	0.030757768715349357	0.030757768715349357	0.030757768715349357	0.030757768715349357	0.030757768715349357	0.030757768715349357
0.03673439222865882	0.03131581469729263	0.029506534354877333	0.030645622752361792	0.030367554365472768	0.034094188386895735	0.03350435522374709	0.030953566108407445	0.03508080330557952	0.022587797724989075	0.03587791724266173	0.031217137866854365	0.03699915589532949	0.03319293321820124	0.026516100170405663	0.02957848771948393	0.036246259164072966	0.02536438875733152	0.031051663994707494	0.03613251255389959	0.03450768565913538	0.030362926878669982	0.034252157063534606	0.040794253272893106	0.03168737361616551	0.04275911726706702	0.03722324544161626	0.03722324544161626	0.03722324544161626	0.03722324544161626	0.03722324544161626	0.03722324544161626	0.03722324544161626	0.03722324544161626	0.03722324544161626	0.03722324544161626	0.03722324544161626	0.03722324544161626	0.03722324544161626	0.03722324544161626	0.03722324544161626	0.03722324544161626	0.03722324544161626	0.03722324544161626	0.03722324544161626	0.03722324544161626	0.03722324544161626	0.03722324544161626	0.03722324544161626	0.03722324544161626
0.06725280950973934	0.029731682893077604	0.036468453454396775	0.0354667961460936	0.031173565471078586	0.04347787450488901	0.03606782138050379	0.047460324094235715	0.03648357121809255	0.049008119269834144	0.03204075266142643	0.039285525642168015	0.047413517242463815	0.036769995432320006	0.03622600789528244	0.038560767856439096	0.046036180510906057	0.04789862552444403	0.027097461591388424	0.037051413177527553	0.03994162785240371	0.04155332765515494	0.038909620542890405	0.040231474099022675	0.040231474099022675	0.040231474099022675	0.040231474099022675	0.040231474099022675	0.040231474099022675	0.040231474099022675	0.040231474099022675	0.040231474099022675	0.040231474099022675	0.040231474099022675	0.040231474099022675	0.040231474099022675	0.040231474099022675	0.040231474099022675	0.040231474099022675	0.040231474099022675	0.040231474099022675	0.040231474099022675	0.040231474099022675	0.040231474099022675	0.040231474099022675	0.040231474099022675	0.040231474099022675	0.040231474099022675	0.040231474099022675	0.040231474099022675
0.027219824964712768	0.023324304583391946	0.024651620922222093	0.026263874943017313	0.025097519440633355	0.023696651066485223	0.02585488169399583	0.025026732078871496	0.028966396010181555	0.025289942139331847	0.027548980320064146	0.028742903739796898	0.02149030844453424	0.027877185131508036	0.020150872656312838	0.025483609529040097	0.027948675789415036	0.02539517708386191	0.02226809136690536	0.023033374261445024	0.027464715736242644	0.02524904499884384	0.02524904499884384	0.02524904499884384	0.02524904499884384	0.02524904499884384	0.02524904499884384	0.02524904499884384	0.02524904499884384	0.02524904499884384	0.02524904499884384	0.02524904499884384	0.02524904499884384	0.02524904499884384	0.02524904499884384	0.02524904499884384	0.02524904499884384	0.02524904499884384	0.02524904499884384	0.02524904499884384	0.02524904499884384	0.02524904499884384	0.02524904499884384	0.02524904499884384	0.02524904499884384	0.02524904499884384	0.02524904499884384	0.02524904499884384	0.02524904499884384	0.02524904499884384
0.023817809098471948	0.01892741556807842	0.02017013850127851	0.02725052276307199	0.022297910487302154	0.028094168807944915	0.024325793464434253	0.021904029738467595	0.02196526088285638	0.024019451692709734	0.023325015899647056	0.023825101625777872	0.025221272195910253	0.024486362592168215	0.027331144796757217	0.01561659605463802	0.024312065480608113	0.022637097099332787	0.02660637839714087	0.020805068737793583	0.023273266317340027	0.02386502835246866	0.0235344302138219	0.02389729864978539	0.017762678782174558	0.024374964106070655	0.020479266374168616	0.016744891816310455	0.022574351045807354	0.024137689036711662	0.019489229184672587	0.022339800653129155	0.03630615434780934	0.029322977500469246	0.029322977500469246	0.029322977500469246	0.029322977500469246	0.029322977500469246	0.029322977500469246	0.029322977500469246	0.029322977500469246	0.029322977500469246	0.029322977500469246	0.029322977500469246	0.029322977500469246	0.029322977500469246	0.029322977500469246	0.029322977500469246	0.029322977500469246	0.029322977500469246
0.020405097065020077	0.02556799531089637	0.03120530618811618	0.029922728759884745	0.029019803000572074	0.025396374143251563	0.025461984775995365	0.0213289874687133	0.027076261875805644	0.02787357475101203	0.023192510925555965	0.024629287479752675	0.03157391184986759	0.02560535216296829	0.0246210204771596	0.023794327456797867	0.024575153572684246	0.02980053651046188	0.030279934686318528	0.03379169816734178	0.024866052187395533	0.02770361739833504	0.029759240166394536	0.033056021980979775	0.02213739755631316	0.023393441908471396	0.024195346460311046	0.023538942881706017	0.025557075614280205	0.028410562364812337	0.027633832334686855	0.02714925280479821	0.030671360839475525	0.028910306822136866	0.028910306822136866	0.028910306822136866	0.028910306822136866	0.028910306822136866	0.028910306822136866	0.028910306822136866	0.028910306822136866	0.028910306822136866	0.028910306822136866	0.028910306822136866	0.028910306822136866	0.028910306822136866	0.028910306822136866	0.028910306822136866	0.028910306822136866	0.028910306822136866
0.03322585374111446	0.030078332655905714	0.029922437553559725	0.025688147357923238	0.027792627378474308	0.029997192936874598	0.02976933631388591	0.029245243912990732	0.029570509545452792	0.030178679044585825	0.031793091165554684	0.02450609136411603	0.03063023970703353	0.03708787102768173	0.031127184885891675	0.028474176156552494	0.028905040962696714	0.034324232194108184	0.028560681550160772	0.031835342808466886	0.02901066790027538	0.030423005354371136	0.030423005354371136	0.030423005354371136	0.030423005354371136	0.030423005354371136	0.030423005354371136	0.030423005354371136	0.030423005354371136	0.030423005354371136	0.030423005354371136	0.030423005354371136	0.030423005354371136	0.030423005354371136	0.030423005354371136	0.030423005354371136	0.030423005354371136	0.030423005354371136	0.030423005354371136	0.030423005354371136	0.030423005354371136	0.030423005354371136	0.030423005354371136	0.030423005354371136	0.030423005354371136	0.030423005354371136	0.030423005354371136	0.030423005354371136	0.030423005354371136	0.030423005354371136
0.02683864114802938	0.0162056221777379	0.02000133465844988	0.02033748750319326	0.015047155110685108	0.02498077931875075	0.019885024385768165	0.012183762767829186	0.017022727431444305	0.01854586656362593	0.01674285644077259	0.019792488419748015	0.020696502234615735	0.023021745942108533	0.016996371857077915	0.021655738057450143	0.01854258561911212	0.018926758162840403	0.022280579372352	0.025588631690335647	0.017108957946268568	0.05055282211237838	0.020317556121564846	0.01723992926825655	0.018778742694910696	0.018778742694910696	0.018778742694910696	0.018778742694910696	0.018778742694910696	0.018778742694910696	0.018778742694910696	0.018778742694910696	0.018778742694910696	0.018778742694910696	0.018778742694910696	0.018778742694910696	0.018778742694910696	0.018778742694910696	0.018778742694910696	0.018778742694910696	0.018778742694910696	0.018778742694910696	0.018778742694910696	0.018778742694910696	0.018778742694910696	0.018778742694910696	0.018778742694910696	0.018778742694910696	0.018778742694910696	0.018778742694910696
0.0379805797549823	0.039227642623676354	0.04693016203876513	0.036823194399782266	0.039313324865750864	0.040417181869512445	0.03256911284456791	0.0318931330427042	0.0313835620177001	0.03554317261458714	0.027399606314137244	0.03827113386036741	0.036024606360210425	0.04139208061400155	0.041742859924534824	0.033474240556648244	0.03503752141985594	0.039342935871099154	0.04567291556072467	0.041466648252753514	0.034860976515353255	0.03398756237545591	0.03453027959974498	0.03629906756767665	0.038418615121586314	0.037324528659595894	0.03787157189059111	0.03787157189059111	0.03787157189059111	0.03787157189059111	0.03787157189059111	0.03787157189059111	0.03787157189059111	0.03787157189059111	0.03787157189059111	0.03787157189059111	0.03787157189059111	0.03787157189059111	0.03787157189059111	0.03787157189059111	0.03787157189059111	0.03787157189059111	0.03787157189059111	0.03787157189059111	0.03787157189059111	0.03787157189059111	0.03787157189059111	0.03787157189059111	0.03787157189059111	0.03787157189059111
0.03864586754460881	0.038472518195689254	0.0328285880816144	0.03421987667934607	0.026739343575257767	0.027174062976716633	0.02557909291017985	0.03025722606278713	0.03473961326330886	0.029365756428660433	0.023753452578705744	0.03232332920017266	0.02501454293606985	0.024184228296864483	0.030280200568516994	0.025782977630015885	0.023374418715045087	0.027728655406856213	0.028762941794275913	0.025242226775913097	0.027002584285094503	0.027002584285094503	0.027002584285094503	0.027002584285094503	0.027002584285094503	0.027002584285094503	0.027002584285094503	0.027002584285094503	0.027002584285094503	0.027002584285094503	0.027002584285094503	0.027002584285094503	0.027002584285094503	0.027002584285094503	0.027002584285094503	0.027002584285094503	0.027002584285094503	0.027002584285094503	0.027002584285094503	0.027002584285094503	0.027002584285094503	0.027002584285094503	0.027002584285094503	0.027002584285094503	0.027002584285094503	0.027002584285094503	0.027002584285094503	0.027002584285094503	0.027002584285094503	0.027002584285094503
0.030382765535350974	0.03304142722810944	0.03530252100519503	0.029592591522676254	0.034481992996483544	0.025275162814265877	0.03396382516418777	0.0300954697606095	0.032482723908958136	0.029030903118704876	0.028214426589858017	0.026995621124810493	0.025001350405614048	0.03305468422571984	0.03428663281492911	0.035719381482241006	0.028774810434189457	0.03158635139026631	0.03223553449913536	0.0258448218259732	0.034529697175532524	0.027814458061176005	0.031172077618354263	0.031172077618354263	0.031172077618354263	0.031172077618354263	0.031172077618354263	0.031172077618354263	0.031172077618354263	0.031172077618354263	0.031172077618354263	0.031172077618354263	0.031172077618354263	0.031172077618354263	0.031172077618354263	0.031172077618354263	0.031172077618354263	0.031172077618354263	0.031172077618354263	0.031172077618354263	0.031172077618354263	0.031172077618354263	0.031172077618354263	0.031172077618354263	0.031172077618354263	0.031172077618354263	0.031172077618354263	0.031172077618354263	0.031172077618354263	0.031172077618354263
0.0510239093545766	0.04442221551823705	0.037028835312814715	0.03788977471659341	0.043801028532806645	0.038790935018104156	0.035981316111433875	0.04943135157297669	0.043358444868498616	0.0424165600522663	0.036783478575806855	0.039189660521897006	0.04331451605143965	0.037695983055926724	0.042836397079928416	0.031548903335868614	0.03592822115794694	0.04034776818687073	0.04025926893112592	0.057158612694523186	0.04870894081282455	0.04870894081282455	0.04870894081282455	0.04870894081282455	0.04870894081282455	0.04870894081282455	0.04870894081282455	0.04870894081282455	0.04870894081282455	0.04870894081282455	0.04870894081282455	0.04870894081282455	0.04870894081282455	0.04870894081282455	0.04870894081282455	0.04870894081282455	0.04870894081282455	0.04870894081282455	0.04870894081282455	0.04870894081282455	0.04870894081282455	0.04870894081282455	0.04870894081282455	0.04870894081282455	0.04870894081282455	0.04870894081282455	0.04870894081282455	0.04870894081282455	0.04870894081282455	0.04870894081282455
0.05148664236676318	0.030355550546611453	0.037223856398364036	0.03951794389526891	0.04088220129046618	0.03419595666630042	0.039172915626144264	0.03745997238229076	0.04073010230926654	0.04169371083157788	0.03673078014804326	0.027275187704581705	0.041491593210470225	0.0320372914580135	0.038084352321476694	0.0384905693255599	0.03988625652021056	0.041691030758506	0.032065164679045514	0.04283682363580176	0.04429949373525761	0.04749695653191409	0.03904158567314349	0.04326927110252879	0.04326927110252879	0.04326927110252879	0.04326927110252879	0.04326927110252879	0.04326927110252879	0.04326927110252879	0.04326927110252879	0.04326927110252879	0.04326927110252879	0.04326927110252879	0.04326927110252879	0.04326927110252879	0.04326927110252879	0.04326927110252879	0.04326927110252879	0.04326927110252879	0.04326927110252879	0.04326927110252879	0.04326927110252879	0.04326927110252879	0.04326927110252879	0.04326927110252879	0.04326927110252879	0.04326927110252879	0.04326927110252879	0.04326927110252879
0.031187689750545304	0.03015924176221137	0.030778027060859747	0.028250204931638132	0.030987958004373494	0.03468730362649716	0.03014154058641399	0.02569877451776064	0.028849682151921924	0.03701809045108379	0.02942190853597021	0.03183992377198341	0.03137704297841621	0.03383337144852752	0.031116279656445797	0.03228033004470874	0.033775217941402556	0.03055408450980891	0.030432228654573977	0.02829818717064638	0.031525539776881904	0.029113544967072764	0.030319542371977336	0.030319542371977336	0.030319542371977336	0.030319542371977336	0.030319542371977336	0.030319542371977336	0.030319542371977336	0.030319542371977336	0.030319542371977336	0.030319542371977336	0.030319542371977336	0.030319542371977336	0.030319542371977336	0.030319542371977336	0.030319542371977336	0.030319542371977336	0.030319542371977336	0.030319542371977336	0.030319542371977336	0.030319542371977336	0.030319542371977336	0.030319542371977336	0.030319542371977336	0.030319542371977336	0.030319542371977336	0.030319542371977336	0.030319542371977336	0.030319542371977336
0.03735861213865539	0.03444561442163819	0.03317330212400374	0.03259768368328047	0.038791997308457275	0.03224863355760638	0.03194142247072854	0.027417642943503885	0.037527605679761926	0.03931493769056547	0.047073976119564966	0.028421920135030813	0.03748260744060437	0.031484544163486	0.04540632966487502	0.03321973006675631	0.030164244423454105	0.032187988426541664	0.03761094021649418	0.033569221918743467	0.03399391644231722	0.037229803637300364	0.036714615505890114	0.031191948054625232	0.03787454421149548	0.032508300189982436	0.0324852003564274	0.038347133245438605	0.03431727752349771	0.03327350777182091	0.044207100865762156	0.03874030431879153	0.03874030431879153	0.03874030431879153	0.03874030431879153	0.03874030431879153	0.03874030431879153	0.03874030431879153	0.03874030431879153	0.03874030431879153	0.03874030431879153	0.03874030431879153	0.03874030431879153	0.03874030431879153	0.03874030431879153	0.03874030431879153	0.03874030431879153	0.03874030431879153	0.03874030431879153	0.03874030431879153
0.0351757848256309	0.03167326607956718	0.030634704291439063	0.029889840772925634	0.027134432840981458	0.034134270636810314	0.03901268783155666	0.02875708575597584	0.023307293497418485	0.03489126428876187	0.04449919767069481	0.03195823280226934	0.028854672837830296	0.03916010115667368	0.03256702725286632	0.0359439063071433	0.03206207858891294	0.03836265179450063	0.034748762458861826	0.03394822240604084	0.031032952814041018	0.02892348219774777	0.03719000359590527	0.029023020233976442	0.02923831883158326	0.03301343866117692	0.03401109110306497	0.026980115358419588	0.03171148873312329	0.029675085899011137	0.037593235138947786	0.03363416051897946	0.03363416051897946	0.03363416051897946	0.03363416051897946	0.03363416051897946	0.03363416051897946	0.03363416051897946	0.03363416051897946	0.03363416051897946	0.03363416051897946	0.03363416051897946	0.03363416051897946	0.03363416051897946	0.03363416051897946	0.03363416051897946	0.03363416051897946	0.03363416051897946	0.03363416051897946	0.03363416051897946
0.033319441606792934	0.04068227950755763	0.041211791024198176	0.040079177282351004	0.03497051383594902	0.03867274864262243	0.048534056041321307	0.04109286519658469	0.032055783357397824	0.03757882198175185	0.03892935365999916	0.03929402647818021	0.026407163218841193	0.04075446694440124	0.0400065305300164	0.029949753917390583	0.03227320804435775	0.045454503008853106	0.040985236575936425	0.0426571436939692	0.04263984656229189	0.04264849512813054	0.04264849512813054	0.04264849512813054	0.04264849512813054	0.04264849512813054	0.04264849512813054	0.04264849512813054	0.04264849512813054	0.04264849512813054	0.04264849512813054	0.04264849512813054	0.04264849512813054	0.04264849512813054	0.04264849512813054	0.04264849512813054	0.04264849512813054	0.04264849512813054	0.04264849512813054	0.04264849512813054	0.04264849512813054	0.04264849512813054	0.04264849512813054	0.04264849512813054	0.04264849512813054	0.04264849512813054	0.04264849512813054	0.04264849512813054	0.04264849512813054	0.04264849512813054
0.1455602269016189	0.15046202255314525	0.1480654867557252	0.15080697834405773	0.11343444577881141	0.11145150771491827	0.1305686055317309	0.11723712532773267	0.1244391934671481	0.11681555597532506	0.15899121821174153	0.13913232121239125	0.10935550434342628	0.14099913137260156	0.11484668785531577	0.12161821939658637	0.20125785643107647	0.13798144239286275	0.13904597493842372	0.1137321595716696	0.12307271384314633	0.11840243670740797	0.11840243670740797	0.11840243670740797	0.11840243670740797	0.11840243670740797	0.11840243670740797	0.11840243670740797	0.11840243670740797	0.11840243670740797	0.11840243670740797	0.11840243670740797	0.11840243670740797	0.11840243670740797	0.11840243670740797	0.11840243670740797	0.11840243670740797	0.11840243670740797	0.11840243670740797	0.11840243670740797	0.11840243670740797	0.11840243670740797	0.11840243670740797	0.11840243670740797	0.11840243670740797	0.11840243670740797	0.11840243670740797	0.11840243670740797	0.11840243670740797	0.11840243670740797
0.03400990346389789	0.037466976689551186	0.0324803868244243	0.03801622526510986	0.02887155349866551	0.03938582059547167	0.03061282973094956	0.037342921547726185	0.034474651559225994	0.03300189213686005	0.039386100314376664	0.028716830946340248	0.03376856537088647	0.034969597805215684	0.02626154968201594	0.029808271929821006	0.03630677173618127	0.03995398018360656	0.02846158009609409	0.03386739847218467	0.027011267018834283	0.0347509371037582	0.03541317546192308	0.045349100103605954	0.031620461436754385	0.02754155222208225	0.034237750806447184	0.04090587917401596	0.03465121016104436	0.03777854466753015	0.03777854466753015	0.03777854466753015	0.03777854466753015	0.03777854466753015	0.03777854466753015	0.03777854466753015	0.03777854466753015	0.03777854466753015	0.03777854466753015	0.03777854466753015	0.03777854466753015	0.03777854466753015	0.03777854466753015	0.03777854466753015	0.03777854466753015	0.03777854466753015	0.03777854466753015	0.03777854466753015	0.03777854466753015	0.03777854466753015
0.04158166912937083	0.027469234092897383	0.026406151949426828	0.023204458127896795	0.029945821771623325	0.026043868116115115	0.026191259562202727	0.02826041391500404	0.03539438694156795	0.031942580722268736	0.03694005966506717	0.032135425575015586	0.03970666904210104	0.03427435399945287	0.03456348155441091	0.03537491371486425	0.030352564172349408	0.036849577900852706	0.026920417503169612	0.029336387429569052	0.03266418742135102	0.037874171285684675	0.02634632662083923	0.03389650917895571	0.0305599261683746	0.03381826548556726	0.029878824639975363	0.03597339164433098	0.03103175665693781	0.03273446935897991	0.03496681508304763	0.039721856230644184	0.03774137628342027	0.04022538978862392	0.03289050208296055	0.03655794593579224	0.03655794593579224	0.03655794593579224	0.03655794593579224	0.03655794593579224	0.03655794593579224	0.03655794593579224	0.03655794593579224	0.03655794593579224	0.03655794593579224	0.03655794593579224	0.03655794593579224	0.03655794593579224	0.03655794593579224	0.03655794593579224
0.027510294218184322	0.026209328470245416	0.02026474600867021	0.024653837170437506	0.023944923623988014	0.02430072993022366	0.028698613810679213	0.026126622199171882	0.02143732598617931	0.024286288512875384	0.0265110398310145	0.023726358182061404	0.023140496765463932	0.02268854667231838	0.020365752824269598	0.027572131302894744	0.023023414053137098	0.028037635564190443	0.032058785854092484	0.025537664386747917	0.029637796014672195	0.03249241816367428	0.025943245576114903	0.030148758334073	0.02636247758120785	0.032192035326622716	0.026364680196207104	0.029080348664355746	0.028465118663521805	0.023246005096867202	0.020683853677046636	0.027494511968935594	0.021339098330626225	0.020980692766477287	0.02225531836327663	0.023229729189864864	0.027630316655003585	0.025482219295170985	0.03437829899788398	0.030484048560732047	0.032431173779308015	0.032431173779308015	0.032431173779308015	0.032431173779308015	0.032431173779308015	0.032431173779308015	0.032431173779308015	0.032431173779308015	0.032431173779308015	0.032431173779308015
0.034164051051394764	0.025676388005997038	0.027447266029622948	0.02704999342787783	0.036723493574429854	0.027675504174786786	0.03235886538351828	0.02873885565352428	0.028471123426612316	0.03318212080815917	0.031412871378769074	0.022773747258592804	0.0294111207071664	0.02615910210623988	0.029053917693211438	0.028264669808084928	0.027813110701660725	0.03139048786579927	0.03372220136564175	0.0356172960436508	0.0360277681115496	0.028579602132703368	0.02864825239359925	0.030632985277666457	0.029737698473314544	0.030185341875490504	0.030185341875490504	0.030185341875490504	0.030185341875490504	0.030185341875490504	0.030185341875490504	0.030185341875490504	0.030185341875490504	0.030185341875490504	0.030185341875490504	0.030185341875490504	0.030185341875490504	0.030185341875490504	0.030185341875490504	0.030185341875490504	0.030185341875490504	0.030185341875490504	0.030185341875490504	0.030185341875490504	0.030185341875490504	0.030185341875490504	0.030185341875490504	0.030185341875490504	0.030185341875490504	0.030185341875490504
0.04192016146243998	0.0212326588540352	0.020326615782108686	0.022530924527177094	0.032746748577326935	0.026788293092554885	0.02448653829027183	0.025415893532201562	0.027304832184395757	0.025317649382952608	0.026243317691633135	0.025833310191839872	0.026811924891015488	0.021489988603417644	0.025347488703034212	0.02474510418013844	0.028738006119255113	0.023394348607737165	0.024547806492276378	0.031149284387513004	0.02930894171477972	0.02598797580608906	0.027397127623725887	0.026190601531675878	0.026263254358321605	0.026565505982467822	0.022628776748165665	0.019179761422980966	0.025848458280155195	0.022969215690987227	0.024594114938195927	0.023781665314591575	0.023781665314591575	0.023781665314591575	0.023781665314591575	0.023781665314591575	0.023781665314591575	0.023781665314591575	0.023781665314591575	0.023781665314591575	0.023781665314591575	0.023781665314591575	0.023781665314591575	0.023781665314591575	0.023781665314591575	0.023781665314591575	0.023781665314591575	0.023781665314591575	0.023781665314591575	0.023781665314591575
0.13654147918716625	0.08007013201907205	0.07828745367484065	0.06120090499453378	0.07017540982157873	0.06542032650202809	0.07204140248969859	0.06879287037188865	0.07364684696188911	0.0715334439837476	0.07114382065256857	0.06566955007531258	0.05769166209672012	0.08262276692679296	0.0643738088030048	0.0540760637866374	0.08285410933112454	0.07608825455937156	0.07587202195586859	0.06454860399658947	0.07765593523034175	0.06596956927038411	0.06993697647382571	0.08726525470395015	0.10157145884381212	0.06827053033186885	0.08492099458784048	0.08492099458784048	0.08492099458784048	0.08492099458784048	0.08492099458784048	0.08492099458784048	0.08492099458784048	0.08492099458784048	0.08492099458784048	0.08492099458784048	0.08492099458784048	0.08492099458784048	0.08492099458784048	0.08492099458784048	0.08492099458784048	0.08492099458784048	0.08492099458784048	0.08492099458784048	0.08492099458784048	0.08492099458784048	0.08492099458784048	0.08492099458784048	0.08492099458784048	0.08492099458784048
0.026933378520172614	0.027308419125615074	0.02478353191667419	0.026230975538437076	0.02647905597280084	0.030650168443631786	0.03199953944164892	0.025419933552535055	0.02557487600945196	0.03372296980676136	0.02371182462970251	0.026169473541890108	0.022590792540582143	0.02804815746147631	0.020745584772083225	0.027456988241090947	0.027191279569469623	0.02253129005372558	0.01839253382993816	0.01914101679524578	0.02651365016550875	0.024388313165852007	0.024462784011223676	0.024425548588537845	0.024425548588537845	0.024425548588537845	0.024425548588537845	0.024425548588537845	0.024425548588537845	0.024425548588537845	0.024425548588537845	0.024425548588537845	0.024425548588537845	0.024425548588537845	0.024425548588537845	0.024425548588537845	0.024425548588537845	0.024425548588537845	0.024425548588537845	0.024425548588537845	0.024425548588537845	0.024425548588537845	0.024425548588537845	0.024425548588537845	0.024425548588537845	0.024425548588537845	0.024425548588537845	0.024425548588537845	0.024425548588537845	0.024425548588537845
0.04753567358099964	0.047763187062961225	0.043545658687127134	0.04364396289439391	0.04838309652026594	0.03515094628583705	0.037465673389889355	0.029383712690073106	0.03675935070130411	0.04248853273331568	0.03686537819777354	0.04133512133948358	0.04719268645518254	0.05092786384162932	0.04350911750522977	0.04238698235098551	0.04343499490370993	0.040667819793844096	0.03740648483746173	0.04172680450870146	0.037222466185145915	0.048621639862436464	0.04087142079558092	0.03512052995754794	0.03813438820943205	0.04408270987084945	0.0345260232764468	0.0483375086041503	0.0303563856458154	0.04361910434166183	0.049475471194591884	0.04654728776812686	0.04654728776812686	0.04654728776812686	0.04654728776812686	0.04654728776812686	0.04654728776812686	0.04654728776812686	0.04654728776812686	0.04654728776812686	0.04654728776812686	0.04654728776812686	0.04654728776812686	0.04654728776812686	0.04654728776812686	0.04654728776812686	0.04654728776812686	0.04654728776812686	0.04654728776812686	0.04654728776812686
0.057534404400305224	0.04721248677064159	0.07675542179228251	0.06411277622467451	0.06629843546346444	0.059794466075351785	0.07410416827090419	0.07488225081804493	0.07534772647714325	0.07734842907859833	0.09485265606363817	0.07842453920061654	0.09718261841146056	0.07248490561152528	0.08066403592925785	0.09095391820453315	0.07054899573916112	0.0828255309225074	0.0782533759205871	0.09190869578247599	0.07645317374593369	0.07406620047929219	0.07478044393492947	0.08303039811535395	0.09415389736863114	0.07415516128597432	0.09645513269736165	0.08056289326319806	0.06425348900365331	0.08257915354109059	0.09266856138061849	0.0903054912508505	0.10211433256478249	0.08236069237176698	0.08653231316948504	0.09139206727719806	0.09097372590097616	0.07997906452323914	0.08547639521210765	0.08547639521210765	0.08547639521210765	0.08547639521210765	0.08547639521210765	0.08547639521210765	0.08547639521210765	0.08547639521210765	0.08547639521210765	0.08547639521210765	0.08547639521210765	0.08547639521210765
0.05873931909745627	0.04830204589848578	0.05956295417787631	0.07016758511248027	0.06978917389216704	0.061301624161977826	0.07688877363355151	0.06800752056853865	0.05399121294376791	0.0739962316929051	0.06344985759891382	0.06744913927155848	0.06981906952711732	0.06193638104686682	0.07221402411827194	0.07375965362111961	0.08464435116817624	0.08426372721000532	0.07658126325661822	0.07602913367848664	0.07713898207708769	0.07125615402454781	0.07254183626829139	0.09334598032652833	0.0583775260508763	0.07272358951068018	0.08745940028034915	0.06406793354170442	0.08789164179942832	0.09024917383426258	0.09438534164796285	0.07914796953285093	0.08909773790891493	0.08233087170208407	0.07475143790484534	0.08259561264542922	0.0938650820427433	0.07180498022727445	0.08297190574731486	0.0826065442381747	0.07980693079279472	0.08017895391353937	0.08345399388684763	0.11916520467579338	0.10130959928132051	0.10130959928132051	0.10130959928132051	0.10130959928132051	0.10130959928132051	0.10130959928132051
0.04656969439136322	0.03258791795295579	0.03634452978224009	0.030346732531250566	0.0398832889398746	0.02956853843749385	0.031062022405053125	0.03846452086870407	0.037217471783714824	0.031665063137655644	0.042415320160848875	0.03830654600576849	0.03746846671236517	0.033529498884463625	0.030199191780857556	0.041052411826682296	0.039195024615726895	0.030397114955793426	0.03901099956940761	0.03889639093625006	0.04087405666517718	0.03478178674312273	0.037613630031293664	0.03500893165795587	0.04550070683976042	0.044035895580226074	0.039809480913259164	0.04683891701507494	0.045620122457610456	0.04026285566415088	0.046268909211143634	0.039806584427579	0.036817629319283875	0.04732999615503507	0.036744016958023304	0.036309560612634635	0.03729037200518849	0.046659521069221055	0.037129783495466875	0.04429395558478286	0.03989143107942226	0.04126266935912143	0.0569224922527106	0.04655308796512719	0.0484302933576333	0.047491690661380245	0.047491690661380245	0.047491690661380245	0.047491690661380245	0.047491690661380245
0.05341972215686093	0.04259955930080629	0.03812892315272147	0.05164521160131655	0.03945866179558137	0.04394816738040714	0.04585317965159452	0.03460786597196781	0.04000858916101532	0.0417071454936105	0.046060284171191165	0.045984185138620084	0.03970091717254278	0.050259885427647026	0.05668245845087317	0.04442231987478569	0.053507864932217514	0.0375535472121823	0.03854347102843143	0.058576516166220165	0.058175384730218195	0.047097407226173345	0.052985079139491444	0.057382891730813713	0.05457006258413958	0.056161342623979066	0.04864600191407818	0.04998674340644179	0.06244333657188102	0.05121183159977644	0.05734566680291497	0.05799845651055456	0.05164137592094445	0.05311108606240082	0.05321679923479382	0.04886009835604405	0.04715760640553038	0.05294459609030943	0.08316903346866701	0.06805681477948822	0.06805681477948822	0.06805681477948822	0.06805681477948822	0.06805681477948822	0.06805681477948822	0.06805681477948822	0.06805681477948822	0.06805681477948822	0.06805681477948822	0.06805681477948822
0.09884799992069568	0.09389952088034519	0.094585264413537	0.09594758585774948	0.0719509595977986	0.07614678214693005	0.09521016322080467	0.10044743465568479	0.06802524701043004	0.08423634083305742	0.08423634083305742	0.08423634083305742	0.08423634083305742	0.08423634083305742	0.08423634083305742	0.08423634083305742	0.08423634083305742	0.08423634083305742	0.08423634083305742	0.08423634083305742	0.08423634083305742	0.08423634083305742	0.08423634083305742	0.08423634083305742	0.08423634083305742	0.08423634083305742	0.08423634083305742	0.08423634083305742	0.08423634083305742	0.08423634083305742	0.08423634083305742	0.08423634083305742	0.08423634083305742	0.08423634083305742	0.08423634083305742	0.08423634083305742	0.08423634083305742	0.08423634083305742	0.08423634083305742	0.08423634083305742	0.08423634083305742	0.08423634083305742	0.08423634083305742	0.08423634083305742	0.08423634083305742	0.08423634083305742	0.08423634083305742	0.08423634083305742	0.08423634083305742	0.08423634083305742
0.05369191793714165	0.04340463932668451	0.0373308964652609	0.04160706938269686	0.05854129191836827	0.05544852584731969	0.057030691344046404	0.05231324565935812	0.07034122088817887	0.061999441449434	0.07606168864216795	0.07985633816835543	0.07760079533759023	0.08700515704388544	0.08000180600248018	0.07059194892278943	0.06420752359991268	0.06367276132537046	0.10693038574232695	0.08736245337534349	0.09714641955883521	0.09714641955883521	0.09714641955883521	0.09714641955883521	0.09714641955883521	0.09714641955883521	0.09714641955883521	0.09714641955883521	0.09714641955883521	0.09714641955883521	0.09714641955883521	0.09714641955883521	0.09714641955883521	0.09714641955883521	0.09714641955883521	0.09714641955883521	0.09714641955883521	0.09714641955883521	0.09714641955883521	0.09714641955883521	0.09714641955883521	0.09714641955883521	0.09714641955883521	0.09714641955883521	0.09714641955883521	0.09714641955883521	0.09714641955883521	0.09714641955883521	0.09714641955883521	0.09714641955883521
0.08108272378929866	0.05679989656864223	0.0835943546920294	0.08146866507768323	0.07671721693678087	0.07156907354073168	0.07351223794469372	0.07258419128019668	0.07131381347780094	0.07343596436371913	0.07004312870989668	0.06879650907544832	0.07001749684134902	0.09041984760736611	0.09384243314376384	0.0975173493278231	0.07429489522755854	0.07354835699454743	0.07630799107138807	0.10103862248718821	0.07524453227474386	0.07915802162737723	0.07346439353513262	0.09675332132817421	0.09307211650547369	0.09000005772541875	0.0805342229159169	0.09014050852469292	0.11421501202543856	0.08112817210051257	0.11382064379792177	0.06191754720445418	0.08786909550118797	0.08786909550118797	0.08786909550118797	0.08786909550118797	0.08786909550118797	0.08786909550118797	0.08786909550118797	0.08786909550118797	0.08786909550118797	0.08786909550118797	0.08786909550118797	0.08786909550118797	0.08786909550118797	0.08786909550118797	0.08786909550118797	0.08786909550118797	0.08786909550118797	0.08786909550118797
0.05353906704886803	0.03623906958600317	0.037442268894025216	0.04357986580450141	0.036959489869257296	0.03426544791346675	0.03705785754486054	0.040501190337854424	0.04161622860036511	0.03746619218489778	0.04319368652735955	0.03140705089499359	0.03481114424157661	0.03340842580808896	0.028276175800483024	0.03384821965392709	0.03420605412704688	0.03223761530918446	0.035314545172969634	0.03234891530680883	0.03454973400360824	0.03652606725765274	0.04262539105977604	0.03957572915871439	0.03957572915871439	0.03957572915871439	0.03957572915871439	0.03957572915871439	0.03957572915871439	0.03957572915871439	0.03957572915871439	0.03957572915871439	0.03957572915871439	0.03957572915871439	0.03957572915871439	0.03957572915871439	0.03957572915871439	0.03957572915871439	0.03957572915871439	0.03957572915871439	0.03957572915871439	0.03957572915871439	0.03957572915871439	0.03957572915871439	0.03957572915871439	0.03957572915871439	0.03957572915871439	0.03957572915871439	0.03957572915871439	0.03957572915871439
0.07128688042465686	0.055157199456811676	0.04877716443407962	0.0698205212808504	0.061630600382551706	0.05805309319164875	0.05349545564838809	0.05570004360230193	0.04747589392245899	0.049854757571800155	0.056951856909530196	0.05340330724066518	0.05340330724066518	0.05340330724066518	0.05340330724066518	0.05340330724066518	0.05340330724066518	0.05340330724066518	0.05340330724066518	0.05340330724066518	0.05340330724066518	0.05340330724066518	0.05340330724066518	0.05340330724066518	0.05340330724066518	0.05340330724066518	0.05340330724066518	0.05340330724066518	0.05340330724066518	0.05340330724066518	0.05340330724066518	0.05340330724066518	0.05340330724066518	0.05340330724066518	0.05340330724066518	0.05340330724066518	0.05340330724066518	0.05340330724066518	0.05340330724066518	0.05340330724066518	0.05340330724066518	0.05340330724066518	0.05340330724066518	0.05340330724066518	0.05340330724066518	0.05340330724066518	0.05340330724066518	0.05340330724066518	0.05340330724066518	0.05340330724066518
0.05236109020700979	0.02934720111674016	0.03983140436072289	0.042027568180461404	0.03617933961410837	0.03696771455412419	0.03334217292533947	0.04135807254763546	0.039475029804787225	0.03924485647952563	0.038837844509210184	0.02965598068380767	0.04060551511928696	0.038466443571069944	0.03173922078799016	0.033812145560580716	0.03958224346705684	0.04341475423165471	0.03726788738230493	0.03888492861686419	0.030096695918532482	0.0329800655664006	0.03183613288994942	0.03097850592300213	0.03692301050327585	0.031268571235925934	0.03414275029445551	0.04759667146791846	0.04086971088118698	0.04086971088118698	0.04086971088118698	0.04086971088118698	0.04086971088118698	0.04086971088118698	0.04086971088118698	0.04086971088118698	0.04086971088118698	0.04086971088118698	0.04086971088118698	0.04086971088118698	0.04086971088118698	0.04086971088118698	0.04086971088118698	0.04086971088118698	0.04086971088118698	0.04086971088118698	0.04086971088118698	0.04086971088118698	0.04086971088118698	0.04086971088118698
0.05335385479978401	0.053163549412468876	0.05434645390615976	0.057571969033856155	0.06358246544877613	0.07648253150320038	0.06785687737345779	0.07059665597377413	0.06771571879334377	0.09042689941404344	0.06941294024501234	0.07542544100667814	0.06346396405809161	0.07527195487986661	0.060685464995626666	0.06571771335113227	0.0687161304135105	0.06703455416387351	0.07419970166868838	0.0795179838499699	0.08057907339353779	0.07019829341891437	0.06409455640352058	0.053672116810025455	0.05735770308551552	0.06829478026096746	0.05867267027584745	0.06883926190404187	0.06705167180734709	0.06127936550710725	0.06755749532452376	0.06933245631266242	0.06844497581859309	0.06844497581859309	0.06844497581859309	0.06844497581859309	0.06844497581859309	0.06844497581859309	0.06844497581859309	0.06844497581859309	0.06844497581859309	0.06844497581859309	0.06844497581859309	0.06844497581859309	0.06844497581859309	0.06844497581859309	0.06844497581859309	0.06844497581859309	0.06844497581859309	0.06844497581859309
0.047522608450172255	0.028051641233895155	0.040270004867007325	0.039736664756601474	0.039822673828770104	0.04916553902980499	0.044151199362683274	0.04679889103631777	0.04455633241372466	0.03434461617173069	0.034435312862155905	0.03426658116074304	0.04183298150809583	0.033945027800093196	0.04707089289333156	0.04528582217418217	0.033807922823799796	0.04152094768752527	0.0452118506753371	0.03712422672435614	0.044637311549707875	0.04517357556568381	0.053732214046898236	0.05207077339110102	0.06130883730648581	0.05031319454882639	0.048329660364238296	0.06436605142316977	0.059000820754271245	0.06605284051879975	0.05535720179686683	0.07480026136925007	0.06403745919111253	0.06121951596121491	0.05896379570995452	0.07741778242023042	0.06819078906509247	0.06819078906509247	0.06819078906509247	0.06819078906509247	0.06819078906509247	0.06819078906509247	0.06819078906509247	0.06819078906509247	0.06819078906509247	0.06819078906509247	0.06819078906509247	0.06819078906509247	0.06819078906509247	0.06819078906509247
0.03770593110509805	0.02702689995003799	0.029192300374542082	0.04030706814829289	0.032340570769884676	0.04080126790832801	0.029694804879168934	0.02892084530941006	0.041944576087553816	0.028216593504172504	0.034409478952424445	0.03846122452749477	0.033396294841317	0.03462435756426593	0.03156294682511837	0.04159989956863333	0.027497463749714644	0.04347491868182895	0.03391834800958889	0.03368836821312944	0.04183844935228407	0.03049248032065242	0.029291303839864922	0.035061514702727566	0.03368102478086071	0.028130773430845673	0.03541189927598787	0.03323029139080079	0.031715084032501964	0.032521162655100064	0.03098126773008508	0.031751215192592566	0.031751215192592566	0.031751215192592566	0.031751215192592566	0.031751215192592566	0.031751215192592566	0.031751215192592566	0.031751215192592566	0.031751215192592566	0.031751215192592566	0.031751215192592566	0.031751215192592566	0.031751215192592566	0.031751215192592566	0.031751215192592566	0.031751215192592566	0.031751215192592566	0.031751215192592566	0.031751215192592566
0.05265433989008925	0.048107761343448636	0.050086228891807305	0.042324199530012006	0.04296018926485973	0.04822887520125007	0.04242534704744154	0.0514167991450668	0.04115731388680276	0.049949081502803944	0.06093723048367517	0.0508422329972797	0.05871139864759823	0.05237708233460425	0.05377230437135415	0.052283936116851455	0.04626396780828528	0.0543975108250904	0.04916033609935594	0.03697268372060705	0.048262837647186155	0.054133452653230496	0.04654189672722304	0.049089946154070835	0.06103744554425092	0.05727207558662371	0.041410348723446906	0.044773371297509815	0.06121831040418786	0.040851322812976334	0.0451618034023044	0.03923173124579367	0.047739656791771085	0.04724835474836851	0.04797694052431209	0.0508732856383171	0.055236514893955035	0.05305490026613606	0.05305490026613606	0.05305490026613606	0.05305490026613606	0.05305490026613606	0.05305490026613606	0.05305490026613606	0.05305490026613606	0.05305490026613606	0.05305490026613606	0.05305490026613606	0.05305490026613606	0.05305490026613606
0.023842481024643713	0.01516663921433727	0.017180046056989112	0.02080755867493019	0.018317202974867743	0.01817652515250345	0.009573008362665222	0.006334394153091997	0.15891321103774864	0.13993872761431292	0.06955058016730317	0.057308203332578446	0.07171961750124826	0.09003588555763363	0.06857529565620059	0.07351397387829216	0.08946336708113312	0.06790780666778336	0.06758082008628888	0.07426355233704199	0.08177379756142023	0.07931065918723013	0.06593021702698171	0.06186364196740199	0.06733589638217098	0.062423037290608226	0.06623682273083939	0.06596170522434854	0.07919077467278075	0.0763891913599544	0.08180532226982778	0.12555001323723217	0.10367766775352998	0.10367766775352998	0.10367766775352998	0.10367766775352998	0.10367766775352998	0.10367766775352998	0.10367766775352998	0.10367766775352998	0.10367766775352998	0.10367766775352998	0.10367766775352998	0.10367766775352998	0.10367766775352998	0.10367766775352998	0.10367766775352998	0.10367766775352998	0.10367766775352998	0.10367766775352998
0.04268995829138746	0.05323117149019903	0.046937898218991254	0.04640198502022667	0.05116010133197368	0.05157501773828035	0.042090361554274695	0.04635389864300019	0.037544402142027214	0.04951915852496537	0.04383553826516336	0.043559738790014194	0.047438656825933664	0.04840790365976501	0.03740096468137613	0.03683188097379126	0.03990988177090583	0.04973209294970737	0.047612343359069845	0.04111100196876779	0.042619020402599864	0.04401101297695727	0.03652282246506389	0.04740241005650063	0.04149058762675415	0.04722222140307546	0.04216014990691856	0.04390408697435144	0.05077940454444991	0.05079152714721019	0.04839455723096422	0.04959304218908721	0.04959304218908721	0.04959304218908721	0.04959304218908721	0.04959304218908721	0.04959304218908721	0.04959304218908721	0.04959304218908721	0.04959304218908721	0.04959304218908721	0.04959304218908721	0.04959304218908721	0.04959304218908721	0.04959304218908721	0.04959304218908721	0.04959304218908721	0.04959304218908721	0.04959304218908721	0.04959304218908721
0.031641331740212206	0.03522473688868519	0.02733504262394624	0.027562448229607576	0.03368602187093183	0.026484465618174677	0.03366599113221877	0.030159618099110892	0.040081350422546985	0.034138515602042424	0.042201971457095686	0.038385319324483885	0.03641675458463248	0.03689161440205214	0.025736083712065306	0.03626872019565031	0.035234216130116264	0.043892946330232906	0.035909494880524764	0.029118479875872447	0.034944852134034296	0.028275210973238818	0.03296292937329234	0.0374077455052947	0.034485628194442716	0.03433578810926702	0.03524075427510956	0.03294543529288992	0.033163774208475674	0.03688399874855177	0.044226075523944676	0.03911170289923264	0.02963766889999285	0.03421423770969426	0.03650487046291292	0.04187121909466143	0.03427236385458884	0.03631011482307241	0.04665190203432808	0.04156516213108248	0.04410853208270527	0.04410853208270527	0.04410853208270527	0.04410853208270527	0.04410853208270527	0.04410853208270527	0.04410853208270527	0.04410853208270527	0.04410853208270527	0.04410853208270527
0.03770731309647308	0.0355451634851458	0.03621027037942634	0.0391478394597238	0.04358495602489899	0.039571872764092055	0.03393305407445458	0.03488849220769263	0.03303327342403506	0.042001763406695064	0.023287329453312057	0.03334298834779779	0.034951666241718506	0.03082297804467022	0.03423255974168573	0.03560404960749688	0.02591452482476852	0.036005727336270874	0.035174633646554966	0.03317701221397118	0.02960060388298124	0.0368937367799958	0.03060394661038373	0.04012957851817683	0.027140786381156815	0.0322232104986046	0.027052584983977366	0.03731642463589333	0.03799707646279419	0.035144849370145344	0.031625722141561854	0.0379584651324088	0.032356647607824196	0.03867876139803589	0.03627322333995889	0.03747599236899739	0.03747599236899739	0.03747599236899739	0.03747599236899739	0.03747599236899739	0.03747599236899739	0.03747599236899739	0.03747599236899739	0.03747599236899739	0.03747599236899739	0.03747599236899739	0.03747599236899739	0.03747599236899739	0.03747599236899739	0.03747599236899739
0.053524178740410454	0.03935628116738901	0.043399345920951744	0.04158500768366593	0.04268620064320014	0.04582073341570381	0.04484426570260033	0.051806152612586684	0.05258486290204675	0.04956947843044615	0.044930969452613136	0.042829977511003356	0.04458106978260566	0.047917909635565935	0.05827358200461027	0.0453875902273328	0.051722658341762165	0.04074963560448078	0.04788218205842951	0.03215518098698533	0.04522547038484912	0.04196636744952536	0.03734974214912137	0.042288655080456435	0.05088720539801569	0.0446315198374956	0.03908434601652701	0.03806324693258812	0.047286341749870515	0.046046625262584295	0.04666648350622741	0.04666648350622741	0.04666648350622741	0.04666648350622741	0.04666648350622741	0.04666648350622741	0.04666648350622741	0.04666648350622741	0.04666648350622741	0.04666648350622741	0.04666648350622741	0.04666648350622741	0.04666648350622741	0.04666648350622741	0.04666648350622741	0.04666648350622741	0.04666648350622741	0.04666648350622741	0.04666648350622741	0.04666648350622741
0.12365476017137716	0.10495149182371614	0.1270771331069073	0.09989068162770137	0.12105058661482943	0.09511031784751561	0.11575305713464931	0.09703303145141629	0.1207479407045601	0.08766333919688786	0.06994862581463773	0.09477234369707348	0.09355168108011876	0.08201924174261513	0.07467586722343116	0.08780428958629419	0.1003888873187142	0.0806267444620728	0.08227641189356057	0.09406330832899505	0.07644229212741656	0.08078457933697121	0.09836662119378399	0.10648167008527598	0.07486453789946314	0.08948859054152086	0.08919086702816148	0.09361114793927101	0.06712050987017093	0.09891028739361243	0.07575999842353104	0.11085311500821451	0.076880175789236	0.0757286960093257	0.08985087569532563	0.08278978585232567	0.08278978585232567	0.08278978585232567	0.08278978585232567	0.08278978585232567	0.08278978585232567	0.08278978585232567	0.08278978585232567	0.08278978585232567	0.08278978585232567	0.08278978585232567	0.08278978585232567	0.08278978585232567	0.08278978585232567	0.08278978585232567
0.0263914893321572	0.04047298941586513	0.04422775194570442	0.031437088787086946	0.03199428758056797	0.032574354250243076	0.03347276247561096	0.026132717606754674	0.02920146219129736	0.03891482999716821	0.035953768228578174	0.03109470562088723	0.0389402383945067	0.030035718027900365	0.03428090219254649	0.024032458531904194	0.03293387937531442	0.04159734437002988	0.040900548261228895	0.03227698493340225	0.03390896063611835	0.03875252055864624	0.04401321847995439	0.02930901190141327	0.027195784395386505	0.03436683936128824	0.04145589212956805	0.030697040987090116	0.037652533371036793	0.03397547302316668	0.026043844431836667	0.037827416974104494	0.029634133464819492	0.03211092030374169	0.03330542342379552	0.0327081718637686	0.0327081718637686	0.0327081718637686	0.0327081718637686	0.0327081718637686	0.0327081718637686	0.0327081718637686	0.0327081718637686	0.0327081718637686	0.0327081718637686	0.0327081718637686	0.0327081718637686	0.0327081718637686	0.0327081718637686	0.0327081718637686
0.02405473320141387	0.024998308922840152	0.024025606482318704	0.024628690517519255	0.02382083313845133	0.023536046699049244	0.027459993112235116	0.02330441018179518	0.018856655255894098	0.03166124888160505	0.02376143648640549	0.03307312636870149	0.029211835116918387	0.025320613694250822	0.026520436299525753	0.03327351177770627	0.040266146204356826	0.03068480764853904	0.03145678608763249	0.029862648990658092	0.02965625747524073	0.029859880677902774	0.03310410277767816	0.028155787334688168	0.030381452143553197	0.03000857527066307	0.025558145599204954	0.032695583489506796	0.0295036849099048	0.02630346496022468	0.029729337609712095	0.028016401284968385	0.028016401284968385	0.028016401284968385	0.028016401284968385	0.028016401284968385	0.028016401284968385	0.028016401284968385	0.028016401284968385	0.028016401284968385	0.028016401284968385	0.028016401284968385	0.028016401284968385	0.028016401284968385	0.028016401284968385	0.028016401284968385	0.028016401284968385	0.028016401284968385	0.028016401284968385	0.028016401284968385
0.03102794913994276	0.027751203612097798	0.03654476868692971	0.023568875193149777	0.029595046946472147	0.028481130552261518	0.02394991865256774	0.031147816451906576	0.0359405937274623	0.026610722348413246	0.03107264783618153	0.027826847181118122	0.03501210284878202	0.026301042633965183	0.02451395581979136	0.027213132974097675	0.025934347207123325	0.024719864244900774	0.027853203467775225	0.026966474690892535	0.026724315356082808	0.02696980205518868	0.026525038209455797	0.026005047781302134	0.03166597303557444	0.029110404031101662	0.024819385844469334	0.027514450780550967	0.027150528642879552	0.027043802830265543	0.028661004476590812	0.02912985528056732	0.028895429878579064	0.028895429878579064	0.028895429878579064	0.028895429878579064	0.028895429878579064	0.028895429878579064	0.028895429878579064	0.028895429878579064	0.028895429878579064	0.028895429878579064	0.028895429878579064	0.028895429878579064	0.028895429878579064	0.028895429878579064	0.028895429878579064	0.028895429878579064	0.028895429878579064	0.028895429878579064
0.024473027812191933	0.03308734615768299	0.024331598413935052	0.02246532426709381	0.02507738866389044	0.03106950790207973	0.026934961501667163	0.04101215097327402	0.04009333569287462	0.04118584142192388	0.04256868959680663	0.031387510219186024	0.04702809133951903	0.03338091336137117	0.036247918655953414	0.03906148114589612	0.037031040545984335	0.03181348652625186	0.04281820732048799	0.0390093743965979	0.03748977528234099	0.03339589555005616	0.03362039504858559	0.03510755871411468	0.03261648236930842	0.029014325055515804	0.03367933486494839	0.031346829960232095	0.031346829960232095	0.031346829960232095	0.031346829960232095	0.031346829960232095	0.031346829960232095	0.031346829960232095	0.031346829960232095	0.031346829960232095	0.031346829960232095	0.031346829960232095	0.031346829960232095	0.031346829960232095	0.031346829960232095	0.031346829960232095	0.031346829960232095	0.031346829960232095	0.031346829960232095	0.031346829960232095	0.031346829960232095	0.031346829960232095	0.031346829960232095	0.031346829960232095
0.03205497172674848	0.026149820340865496	0.029210619315750922	0.02539101247787133	0.028282422049915296	0.026325714888030507	0.02521396433085284	0.02324043547705686	0.03220276670574742	0.022163870878959952	0.018441498787949484	0.030881405217526286	0.026670479697437452	0.022940184505405324	0.030400492103069037	0.032101380077900116	0.023572585243381763	0.02349498392913461	0.032384405519539375	0.028689178156780005	0.021190919421412036	0.03139434143698313	0.029700181114600273	0.025405731880195327	0.023056625802135963	0.028660181055883565	0.03211483474262085	0.023352678710070504	0.02363753507010302	0.028708486327022404	0.02439754300739717	0.03408314994313675	0.028208671751203493	0.029592105877724054	0.02412325807477501	0.027505759940942637	0.031936678152448675	0.02297135678280789	0.026027260441006915	0.025132983233248543	0.024113390966708705	0.025062525099298055	0.024499451375765223	0.02116143320810944	0.02453105867815592	0.03294216679194514	0.0310946225558708	0.03201839467390797	0.03201839467390797	0.03201839467390797
0.09825109853621508	0.026501952677427203	0.05545171396959268	0.055544043860011286	0.05767827419082873	0.0640723704473835	0.05402984244051179	0.05266680929847645	0.06198268908509356	0.07097554567723331	0.06310767073783603	0.08733903034279357	0.05229541102512734	0.05459155320695276	0.05572964589171601	0.06608603225381303	0.057031998619476554	0.09644252978528177	0.07726624007568131	0.09859745446217759	0.0662520344974195	0.08363066240238158	0.08971000960990685	0.07549228831838008	0.0761079935854641	0.07093723427045863	0.06986317820574596	0.06381349797374504	0.08248207769694557	0.08575465600479718	0.08042259937025506	0.0704484587228773	0.07824835537587148	0.0743484070493744	0.0743484070493744	0.0743484070493744	0.0743484070493744	0.0743484070493744	0.0743484070493744	0.0743484070493744	0.0743484070493744	0.0743484070493744	0.0743484070493744	0.0743484070493744	0.0743484070493744	0.0743484070493744	0.0743484070493744	0.0743484070493744	0.0743484070493744	0.0743484070493744
0.09662860312093652	0.04873656241981355	0.04874952420721662	0.03492174113695432	0.07387335207853049	0.09638561629474098	0.07236056338990006	0.04968521406038374	0.06706626949565124	0.09861518181025745	0.08929634342720355	0.07397459728686119	0.06984348227390864	0.06545405552244235	0.07986907761815748	0.11982493095789773	0.03492174113695432	0.12714359717451776	0.15775826596666462	0.13678250881636606	0.11044004497576174	0.11931577536498393	0.14736206039361435	0.1483347327946816	0.08941138437721347	0.12430453777583952	0.08697272246067472	0.13123047717511577	0.12605466083414235	0.12915129221674337	0.12923715129924535	0.13884139779588237	0.13403927454756384	0.13403927454756384	0.13403927454756384	0.13403927454756384	0.13403927454756384	0.13403927454756384	0.13403927454756384	0.13403927454756384	0.13403927454756384	0.13403927454756384	0.13403927454756384	0.13403927454756384	0.13403927454756384	0.13403927454756384	0.13403927454756384	0.13403927454756384	0.13403927454756384	0.13403927454756384
0.026757946293769586	0.026048333475118122	0.031350282838690964	0.025916066668843246	0.028156701320138703	0.02383534209198169	0.028309173453726952	0.02367030450866099	0.02452356575449722	0.02266683708166793	0.02001851080968295	0.022870208696484328	0.022530061753729187	0.022322259941311238	0.020600142784463517	0.022979754273204162	0.023437845230407015	0.0259734577266159	0.028712648031127216	0.022644111209569485	0.024087360517554342	0.02336573586356191	0.02336573586356191	0.02336573586356191	0.02336573586356191	0.02336573586356191	0.02336573586356191	0.02336573586356191	0.02336573586356191	0.02336573586356191	0.02336573586356191	0.02336573586356191	0.02336573586356191	0.02336573586356191	0.02336573586356191	0.02336573586356191	0.02336573586356191	0.02336573586356191	0.02336573586356191	0.02336573586356191	0.02336573586356191	0.02336573586356191	0.02336573586356191	0.02336573586356191	0.02336573586356191	0.02336573586356191	0.02336573586356191	0.02336573586356191	0.02336573586356191	0.02336573586356191
0.038320808889516146	0.03364085575483856	0.030591700653043636	0.023895688000048067	0.02216639591589916	0.022672272172693818	0.01934318321476673	0.02229705180686173	0.024470552097721726	0.02484074726652927	0.02366986717296973	0.021776473515780652	0.019825451364801502	0.019172284000206295	0.02414249254555787	0.018953937021688728	0.018545073074923365	0.018033422514019185	0.026795892643919482	0.022954944525644002	0.017831211899263517	0.023844045941649863	0.02083762892045669	0.02083762892045669	0.02083762892045669	0.02083762892045669	0.02083762892045669	0.02083762892045669	0.02083762892045669	0.02083762892045669	0.02083762892045669	0.02083762892045669	0.02083762892045669	0.02083762892045669	0.02083762892045669	0.02083762892045669	0.02083762892045669	0.02083762892045669	0.02083762892045669	0.02083762892045669	0.02083762892045669	0.02083762892045669	0.02083762892045669	0.02083762892045669	0.02083762892045669	0.02083762892045669	0.02083762892045669	0.02083762892045669	0.02083762892045669	0.02083762892045669
0.02769966066697916	0.028733111647729195	0.028672584659750953	0.02383467646749411	0.029594722556203705	0.030019035836341437	0.02769638931783189	0.02696921825365848	0.02537288290516261	0.023920226550364094	0.02452858085113476	0.024585354399475255	0.027066003296926516	0.026739154064164706	0.023542123443572188	0.02551093353583792	0.02925075942353779	0.02882374076327024	0.0234812370188591	0.027479176897484275	0.028581990631557624	0.02358630799319	0.026084149312373812	0.026084149312373812	0.026084149312373812	0.026084149312373812	0.026084149312373812	0.026084149312373812	0.026084149312373812	0.026084149312373812	0.026084149312373812	0.026084149312373812	0.026084149312373812	0.026084149312373812	0.026084149312373812	0.026084149312373812	0.026084149312373812	0.026084149312373812	0.026084149312373812	0.026084149312373812	0.026084149312373812	0.026084149312373812	0.026084149312373812	0.026084149312373812	0.026084149312373812	0.026084149312373812	0.026084149312373812	0.026084149312373812	0.026084149312373812	0.026084149312373812
0.037632299561686955	0.02836461697111481	0.02321818595841003	0.03325906257756105	0.027136381550407252	0.021335943220579245	0.025705941182617546	0.02513772927024509	0.02618736224940098	0.024925564294690176	0.02980364931409642	0.021037102552160028	0.02436654422786179	0.026031224925862427	0.022290756193012087	0.02917871003314391	0.02837803380682326	0.025479594304275037	0.024821672390651105	0.02515063334746307	0.02515063334746307	0.02515063334746307	0.02515063334746307	0.02515063334746307	0.02515063334746307	0.02515063334746307	0.02515063334746307	0.02515063334746307	0.02515063334746307	0.02515063334746307	0.02515063334746307	0.02515063334746307	0.02515063334746307	0.02515063334746307	0.02515063334746307	0.02515063334746307	0.02515063334746307	0.02515063334746307	0.02515063334746307	0.02515063334746307	0.02515063334746307	0.02515063334746307	0.02515063334746307	0.02515063334746307	0.02515063334746307	0.02515063334746307	0.02515063334746307	0.02515063334746307	0.02515063334746307	0.02515063334746307
[truncated: 6 more columns]
