# Supplementary material for: Neuronal tuning aligns dynamically with object and texture manifolds across the visual hierarchy
Source: Nat Neurosci. 2026 Mar 10;29(4):864–75. doi: 10.1038/s41593-026-02207-1 (PMC13061647; doi:10.1038/s41593-026-02207-1)
Supplement: Supplementary file 6 — Average PSTH for each session and thread before or after optimization Fig. 5a. Response rate for each 10 ms time window in csv format to reproduce Fig. 5c. [file 41593_2026_2207_MOESM6_ESM.zip]

Archive with 172 entries (172 files):
- Figure5_reproduction.py
- __MACOSX/._Figure5_reproduction.py
- Figure5_src_exp_masks_and_succ_labels.csv
- __MACOSX/._Figure5_src_exp_masks_and_succ_labels.csv
- Figure5A_src_all_exps_maxnorm_mean_psth_per_block00_BigGAN_mean.csv
- __MACOSX/._Figure5A_src_all_exps_maxnorm_mean_psth_per_block00_BigGAN_mean.csv
- Figure5A_src_all_exps_maxnorm_mean_psth_per_block00_DeePSim_mean.csv
- __MACOSX/._Figure5A_src_all_exps_maxnorm_mean_psth_per_block00_DeePSim_mean.csv
- Figure5A_src_all_exps_maxnorm_mean_psth_per_block55_BigGAN_mean.csv
- __MACOSX/._Figure5A_src_all_exps_maxnorm_mean_psth_per_block55_BigGAN_mean.csv
- Figure5A_src_all_exps_maxnorm_mean_psth_per_block55_DeePSim_mean.csv
- __MACOSX/._Figure5A_src_all_exps_maxnorm_mean_psth_per_block55_DeePSim_mean.csv
- Figure5C_src_normresp_wdw_0-10_BigGAN_mean.csv
- __MACOSX/._Figure5C_src_normresp_wdw_0-10_BigGAN_mean.csv
- Figure5C_src_normresp_wdw_0-10_BigGAN_sem.csv
- __MACOSX/._Figure5C_src_normresp_wdw_0-10_BigGAN_sem.csv
- Figure5C_src_normresp_wdw_0-10_DeePSim_mean.csv
- __MACOSX/._Figure5C_src_normresp_wdw_0-10_DeePSim_mean.csv
- Figure5C_src_normresp_wdw_0-10_DeePSim_sem.csv
- __MACOSX/._Figure5C_src_normresp_wdw_0-10_DeePSim_sem.csv
- Figure5C_src_normresp_wdw_10-20_BigGAN_mean.csv
- __MACOSX/._Figure5C_src_normresp_wdw_10-20_BigGAN_mean.csv
- Figure5C_src_normresp_wdw_10-20_BigGAN_sem.csv
- __MACOSX/._Figure5C_src_normresp_wdw_10-20_BigGAN_sem.csv
- Figure5C_src_normresp_wdw_10-20_DeePSim_mean.csv
- __MACOSX/._Figure5C_src_normresp_wdw_10-20_DeePSim_mean.csv
- Figure5C_src_normresp_wdw_10-20_DeePSim_sem.csv
- __MACOSX/._Figure5C_src_normresp_wdw_10-20_DeePSim_sem.csv
- Figure5C_src_normresp_wdw_20-30_BigGAN_mean.csv
- __MACOSX/._Figure5C_src_normresp_wdw_20-30_BigGAN_mean.csv
- Figure5C_src_normresp_wdw_20-30_BigGAN_sem.csv
- __MACOSX/._Figure5C_src_normresp_wdw_20-30_BigGAN_sem.csv
- Figure5C_src_normresp_wdw_20-30_DeePSim_mean.csv
- __MACOSX/._Figure5C_src_normresp_wdw_20-30_DeePSim_mean.csv
- Figure5C_src_normresp_wdw_20-30_DeePSim_sem.csv
- __MACOSX/._Figure5C_src_normresp_wdw_20-30_DeePSim_sem.csv
- Figure5C_src_normresp_wdw_30-40_BigGAN_mean.csv
- __MACOSX/._Figure5C_src_normresp_wdw_30-40_BigGAN_mean.csv
- Figure5C_src_normresp_wdw_30-40_BigGAN_sem.csv
- __MACOSX/._Figure5C_src_normresp_wdw_30-40_BigGAN_sem.csv
- Figure5C_src_normresp_wdw_30-40_DeePSim_mean.csv
- __MACOSX/._Figure5C_src_normresp_wdw_30-40_DeePSim_mean.csv
- Figure5C_src_normresp_wdw_30-40_DeePSim_sem.csv
- __MACOSX/._Figure5C_src_normresp_wdw_30-40_DeePSim_sem.csv
- Figure5C_src_normresp_wdw_40-50_BigGAN_mean.csv
- __MACOSX/._Figure5C_src_normresp_wdw_40-50_BigGAN_mean.csv
- Figure5C_src_normresp_wdw_40-50_BigGAN_sem.csv
- __MACOSX/._Figure5C_src_normresp_wdw_40-50_BigGAN_sem.csv
- Figure5C_src_normresp_wdw_40-50_DeePSim_mean.csv
- __MACOSX/._Figure5C_src_normresp_wdw_40-50_DeePSim_mean.csv
- Figure5C_src_normresp_wdw_40-50_DeePSim_sem.csv
- __MACOSX/._Figure5C_src_normresp_wdw_40-50_DeePSim_sem.csv
- Figure5C_src_normresp_wdw_50-60_BigGAN_mean.csv
- __MACOSX/._Figure5C_src_normresp_wdw_50-60_BigGAN_mean.csv
- Figure5C_src_normresp_wdw_50-60_BigGAN_sem.csv
- __MACOSX/._Figure5C_src_normresp_wdw_50-60_BigGAN_sem.csv
- Figure5C_src_normresp_wdw_50-60_DeePSim_mean.csv
- __MACOSX/._Figure5C_src_normresp_wdw_50-60_DeePSim_mean.csv
- Figure5C_src_normresp_wdw_50-60_DeePSim_sem.csv
- __MACOSX/._Figure5C_src_normresp_wdw_50-60_DeePSim_sem.csv
- Figure5C_src_normresp_wdw_60-70_BigGAN_mean.csv
- __MACOSX/._Figure5C_src_normresp_wdw_60-70_BigGAN_mean.csv
- Figure5C_src_normresp_wdw_60-70_BigGAN_sem.csv
- __MACOSX/._Figure5C_src_normresp_wdw_60-70_BigGAN_sem.csv
- Figure5C_src_normresp_wdw_60-70_DeePSim_mean.csv
- __MACOSX/._Figure5C_src_normresp_wdw_60-70_DeePSim_mean.csv
- Figure5C_src_normresp_wdw_60-70_DeePSim_sem.csv
- __MACOSX/._Figure5C_src_normresp_wdw_60-70_DeePSim_sem.csv
- Figure5C_src_normresp_wdw_70-80_BigGAN_mean.csv
- __MACOSX/._Figure5C_src_normresp_wdw_70-80_BigGAN_mean.csv
- Figure5C_src_normresp_wdw_70-80_BigGAN_sem.csv
- __MACOSX/._Figure5C_src_normresp_wdw_70-80_BigGAN_sem.csv
- Figure5C_src_normresp_wdw_70-80_DeePSim_mean.csv
- __MACOSX/._Figure5C_src_normresp_wdw_70-80_DeePSim_mean.csv
- Figure5C_src_normresp_wdw_70-80_DeePSim_sem.csv
- __MACOSX/._Figure5C_src_normresp_wdw_70-80_DeePSim_sem.csv
- Figure5C_src_normresp_wdw_80-90_BigGAN_mean.csv
- __MACOSX/._Figure5C_src_normresp_wdw_80-90_BigGAN_mean.csv
- Figure5C_src_normresp_wdw_80-90_BigGAN_sem.csv
- __MACOSX/._Figure5C_src_normresp_wdw_80-90_BigGAN_sem.csv
- Figure5C_src_normresp_wdw_80-90_DeePSim_mean.csv
- __MACOSX/._Figure5C_src_normresp_wdw_80-90_DeePSim_mean.csv
- Figure5C_src_normresp_wdw_80-90_DeePSim_sem.csv
- __MACOSX/._Figure5C_src_normresp_wdw_80-90_DeePSim_sem.csv
- Figure5C_src_normresp_wdw_90-100_BigGAN_mean.csv
- __MACOSX/._Figure5C_src_normresp_wdw_90-100_BigGAN_mean.csv
- Figure5C_src_normresp_wdw_90-100_BigGAN_sem.csv
- __MACOSX/._Figure5C_src_normresp_wdw_90-100_BigGAN_sem.csv
- Figure5C_src_normresp_wdw_90-100_DeePSim_mean.csv
- __MACOSX/._Figure5C_src_normresp_wdw_90-100_DeePSim_mean.csv
- Figure5C_src_normresp_wdw_90-100_DeePSim_sem.csv
- __MACOSX/._Figure5C_src_normresp_wdw_90-100_DeePSim_sem.csv
- Figure5C_src_normresp_wdw_100-110_BigGAN_mean.csv
- __MACOSX/._Figure5C_src_normresp_wdw_100-110_BigGAN_mean.csv
- Figure5C_src_normresp_wdw_100-110_BigGAN_sem.csv
- __MACOSX/._Figure5C_src_normresp_wdw_100-110_BigGAN_sem.csv
- Figure5C_src_normresp_wdw_100-110_DeePSim_mean.csv
- __MACOSX/._Figure5C_src_normresp_wdw_100-110_DeePSim_mean.csv
- Figure5C_src_normresp_wdw_100-110_DeePSim_sem.csv
- __MACOSX/._Figure5C_src_normresp_wdw_100-110_DeePSim_sem.csv
- Figure5C_src_normresp_wdw_110-120_BigGAN_mean.csv
- __MACOSX/._Figure5C_src_normresp_wdw_110-120_BigGAN_mean.csv
- Figure5C_src_normresp_wdw_110-120_BigGAN_sem.csv
- __MACOSX/._Figure5C_src_normresp_wdw_110-120_BigGAN_sem.csv
- Figure5C_src_normresp_wdw_110-120_DeePSim_mean.csv
- __MACOSX/._Figure5C_src_normresp_wdw_110-120_DeePSim_mean.csv
- Figure5C_src_normresp_wdw_110-120_DeePSim_sem.csv
- __MACOSX/._Figure5C_src_normresp_wdw_110-120_DeePSim_sem.csv
- Figure5C_src_normresp_wdw_120-130_BigGAN_mean.csv
- __MACOSX/._Figure5C_src_normresp_wdw_120-130_BigGAN_mean.csv
- Figure5C_src_normresp_wdw_120-130_BigGAN_sem.csv
- __MACOSX/._Figure5C_src_normresp_wdw_120-130_BigGAN_sem.csv
- Figure5C_src_normresp_wdw_120-130_DeePSim_mean.csv
- __MACOSX/._Figure5C_src_normresp_wdw_120-130_DeePSim_mean.csv
- Figure5C_src_normresp_wdw_120-130_DeePSim_sem.csv
- __MACOSX/._Figure5C_src_normresp_wdw_120-130_DeePSim_sem.csv
- Figure5C_src_normresp_wdw_130-140_BigGAN_mean.csv
- __MACOSX/._Figure5C_src_normresp_wdw_130-140_BigGAN_mean.csv
- Figure5C_src_normresp_wdw_130-140_BigGAN_sem.csv
- __MACOSX/._Figure5C_src_normresp_wdw_130-140_BigGAN_sem.csv
- Figure5C_src_normresp_wdw_130-140_DeePSim_mean.csv
- __MACOSX/._Figure5C_src_normresp_wdw_130-140_DeePSim_mean.csv
- Figure5C_src_normresp_wdw_130-140_DeePSim_sem.csv
- __MACOSX/._Figure5C_src_normresp_wdw_130-140_DeePSim_sem.csv
- Figure5C_src_normresp_wdw_140-150_BigGAN_mean.csv
- __MACOSX/._Figure5C_src_normresp_wdw_140-150_BigGAN_mean.csv
- Figure5C_src_normresp_wdw_140-150_BigGAN_sem.csv
- __MACOSX/._Figure5C_src_normresp_wdw_140-150_BigGAN_sem.csv
- Figure5C_src_normresp_wdw_140-150_DeePSim_mean.csv
- __MACOSX/._Figure5C_src_normresp_wdw_140-150_DeePSim_mean.csv
- Figure5C_src_normresp_wdw_140-150_DeePSim_sem.csv
- __MACOSX/._Figure5C_src_normresp_wdw_140-150_DeePSim_sem.csv
- Figure5C_src_normresp_wdw_150-160_BigGAN_mean.csv
- __MACOSX/._Figure5C_src_normresp_wdw_150-160_BigGAN_mean.csv
- Figure5C_src_normresp_wdw_150-160_BigGAN_sem.csv
- __MACOSX/._Figure5C_src_normresp_wdw_150-160_BigGAN_sem.csv
- Figure5C_src_normresp_wdw_150-160_DeePSim_mean.csv
- __MACOSX/._Figure5C_src_normresp_wdw_150-160_DeePSim_mean.csv
- Figure5C_src_normresp_wdw_150-160_DeePSim_sem.csv
- __MACOSX/._Figure5C_src_normresp_wdw_150-160_DeePSim_sem.csv
- Figure5C_src_normresp_wdw_160-170_BigGAN_mean.csv
- __MACOSX/._Figure5C_src_normresp_wdw_160-170_BigGAN_mean.csv
- Figure5C_src_normresp_wdw_160-170_BigGAN_sem.csv
- __MACOSX/._Figure5C_src_normresp_wdw_160-170_BigGAN_sem.csv
- Figure5C_src_normresp_wdw_160-170_DeePSim_mean.csv
- __MACOSX/._Figure5C_src_normresp_wdw_160-170_DeePSim_mean.csv
- Figure5C_src_normresp_wdw_160-170_DeePSim_sem.csv
- __MACOSX/._Figure5C_src_normresp_wdw_160-170_DeePSim_sem.csv
- Figure5C_src_normresp_wdw_170-180_BigGAN_mean.csv
- __MACOSX/._Figure5C_src_normresp_wdw_170-180_BigGAN_mean.csv
- Figure5C_src_normresp_wdw_170-180_BigGAN_sem.csv
- __MACOSX/._Figure5C_src_normresp_wdw_170-180_BigGAN_sem.csv
- Figure5C_src_normresp_wdw_170-180_DeePSim_mean.csv
- __MACOSX/._Figure5C_src_normresp_wdw_170-180_DeePSim_mean.csv
- Figure5C_src_normresp_wdw_170-180_DeePSim_sem.csv
- __MACOSX/._Figure5C_src_normresp_wdw_170-180_DeePSim_sem.csv
- Figure5C_src_normresp_wdw_180-190_BigGAN_mean.csv
- __MACOSX/._Figure5C_src_normresp_wdw_180-190_BigGAN_mean.csv
- Figure5C_src_normresp_wdw_180-190_BigGAN_sem.csv
- __MACOSX/._Figure5C_src_normresp_wdw_180-190_BigGAN_sem.csv
- Figure5C_src_normresp_wdw_180-190_DeePSim_mean.csv
- __MACOSX/._Figure5C_src_normresp_wdw_180-190_DeePSim_mean.csv
- Figure5C_src_normresp_wdw_180-190_DeePSim_sem.csv
- __MACOSX/._Figure5C_src_normresp_wdw_180-190_DeePSim_sem.csv
- Figure5C_src_normresp_wdw_190-200_BigGAN_mean.csv
- __MACOSX/._Figure5C_src_normresp_wdw_190-200_BigGAN_mean.csv
- Figure5C_src_normresp_wdw_190-200_BigGAN_sem.csv
- __MACOSX/._Figure5C_src_normresp_wdw_190-200_BigGAN_sem.csv
- Figure5C_src_normresp_wdw_190-200_DeePSim_mean.csv
- __MACOSX/._Figure5C_src_normresp_wdw_190-200_DeePSim_mean.csv
- Figure5C_src_normresp_wdw_190-200_DeePSim_sem.csv
- __MACOSX/._Figure5C_src_normresp_wdw_190-200_DeePSim_sem.csv
