# Supplementary material for: Neuronal tuning aligns dynamically with object and texture manifolds across the visual hierarchy
Source: Nat Neurosci. 2026 Mar 10;29(4):864–75. doi: 10.1038/s41593-026-02207-1 (PMC13061647; doi:10.1038/s41593-026-02207-1)
Supplement: Supplementary file 6 — Average PSTH for each session and thread before or after optimization Fig. 5a. Response rate for each 10 ms time window in csv format to reproduce Fig. 5c. [file 41593_2026_2207_MOESM6_ESM.zip › Figure5_src_exp_masks_and_succ_labels.csv]

valid	V1msk	V4msk	ITmsk	FCsucc005	BGsucc005	bothsucc005	nonesucc005	anysucc005	FCsucc001	BGsucc001	bothsucc001	nonesucc001	anysucc001
1	0	0	1	1	1	1	0	1	1	1	1	0	1
0	0	0	1	1	1	1	0	1	1	1	1	0	1
1	0	0	1	1	1	1	0	1	1	1	1	0	1
1	0	0	1	1	1	1	0	1	1	1	1	0	1
1	0	0	1	1	1	1	0	1	1	0	0	0	1
0	0	0	1	1	1	1	0	1	1	1	1	0	1
1	0	0	1	0	0	0	1	0	0	0	0	1	0
1	0	0	1	1	1	1	0	1	1	1	1	0	1
1	0	0	1	1	1	1	0	1	1	1	1	0	1
0	0	0	1	1	1	1	0	1	1	1	1	0	1
1	0	0	1	1	1	1	0	1	1	1	1	0	1
1	0	0	1	1	1	1	0	1	1	1	1	0	1
1	0	0	1	1	1	1	0	1	1	1	1	0	1
1	0	0	1	1	1	1	0	1	1	1	1	0	1
1	0	0	1	1	1	1	0	1	1	1	1	0	1
1	0	0	1	0	1	0	0	1	0	1	0	0	1
1	0	0	1	1	1	1	0	1	1	1	1	0	1
1	0	0	1	1	0	0	0	1	1	0	0	0	1
1	0	0	1	1	1	1	0	1	1	0	0	0	1
0	0	0	1	1	1	1	0	1	1	1	1	0	1
1	0	0	1	1	0	0	0	1	1	0	0	0	1
1	0	1	0	1	1	1	0	1	1	1	1	0	1
1	0	1	0	1	1	1	0	1	1	1	1	0	1
1	0	1	0	1	1	1	0	1	1	1	1	0	1
1	0	1	0	1	1	1	0	1	1	1	1	0	1
1	0	0	1	1	0	0	0	1	0	0	0	1	0
1	0	0	1	1	1	1	0	1	1	1	1	0	1
1	0	0	1	1	0	0	0	1	1	0	0	0	1
1	0	0	1	1	1	1	0	1	1	1	1	0	1
1	0	0	1	1	1	1	0	1	1	0	0	0	1
1	0	1	0	1	1	1	0	1	1	1	1	0	1
1	0	0	1	1	1	1	0	1	1	1	1	0	1
0	0	1	0	1	1	1	0	1	1	1	1	0	1
1	0	0	1	1	1	1	0	1	1	1	1	0	1
1	0	0	1	1	1	1	0	1	1	1	1	0	1
0	0	1	0	1	1	1	0	1	1	1	1	0	1
1	0	1	0	1	1	1	0	1	1	0	0	0	1
1	0	0	1	1	1	1	0	1	1	1	1	0	1
1	0	1	0	1	1	1	0	1	1	1	1	0	1
1	0	1	0	1	0	0	0	1	1	0	0	0	1
1	0	0	1	0	0	0	1	0	0	0	0	1	0
1	0	1	0	1	0	0	0	1	1	0	0	0	1
0	0	1	0	1	0	0	0	1	1	0	0	0	1
1	0	1	0	1	1	1	0	1	1	0	0	0	1
1	0	0	1	1	1	1	0	1	1	1	1	0	1
1	0	0	1	1	0	0	0	1	1	0	0	0	1
0	1	0	0	1	0	0	0	1	1	0	0	0	1
1	1	0	0	1	0	0	0	1	1	0	0	0	1
1	1	0	0	1	0	0	0	1	1	0	0	0	1
1	0	0	1	1	1	1	0	1	1	1	1	0	1
1	1	0	0	1	0	0	0	1	1	0	0	0	1
1	1	0	0	1	0	0	0	1	1	0	0	0	1
1	0	1	0	1	0	0	0	1	1	0	0	0	1
1	1	0	0	1	0	0	0	1	1	0	0	0	1
1	0	1	0	1	1	1	0	1	1	1	1	0	1
1	0	1	0	1	1	1	0	1	1	1	1	0	1
1	0	0	1	1	1	1	0	1	1	1	1	0	1
1	0	0	1	1	1	1	0	1	1	1	1	0	1
1	0	0	1	1	1	1	0	1	1	1	1	0	1
0	0	1	0	1	0	0	0	1	0	0	0	1	0
1	0	1	0	0	0	0	1	0	0	0	0	1	0
1	0	1	0	1	1	1	0	1	1	1	1	0	1
1	1	0	0	1	0	0	0	1	1	0	0	0	1
1	0	0	1	1	1	1	0	1	1	1	1	0	1
1	0	0	1	1	1	1	0	1	1	1	1	0	1
1	0	0	1	1	1	1	0	1	1	1	1	0	1
1	0	0	1	1	1	1	0	1	1	1	1	0	1
1	0	1	0	1	1	1	0	1	1	1	1	0	1
1	0	0	1	1	1	1	0	1	1	1	1	0	1
1	0	1	0	1	1	1	0	1	1	1	1	0	1
1	0	0	1	1	1	1	0	1	1	1	1	0	1
1	0	1	0	1	0	0	0	1	1	0	0	0	1
0	0	0	1	0	0	0	1	0	0	0	0	1	0
0	0	0	1	0	0	0	1	0	0	0	0	1	0
1	0	0	1	1	1	1	0	1	1	1	1	0	1
1	0	0	1	0	1	0	0	1	0	1	0	0	1
1	0	0	1	0	0	0	1	0	0	0	0	1	0
1	0	0	1	0	1	0	0	1	0	1	0	0	1
1	0	0	1	0	0	0	1	0	0	0	0	1	0
1	0	0	1	1	1	1	0	1	1	1	1	0	1
1	0	0	1	0	1	0	0	1	0	1	0	0	1
1	0	0	1	1	1	1	0	1	1	1	1	0	1
1	0	0	1	1	1	1	0	1	1	1	1	0	1
1	0	0	1	1	1	1	0	1	1	0	0	0	1
1	0	0	1	0	1	0	0	1	0	1	0	0	1
1	0	0	1	0	1	0	0	1	0	1	0	0	1
1	0	0	1	1	1	1	0	1	1	1	1	0	1
1	0	0	1	0	1	0	0	1	0	0	0	1	0
1	0	0	1	1	1	1	0	1	1	1	1	0	1
1	0	0	1	0	1	0	0	1	0	0	0	1	0
1	0	0	1	0	1	0	0	1	0	1	0	0	1
1	0	0	1	0	1	0	0	1	0	1	0	0	1
1	0	1	0	1	0	0	0	1	1	0	0	0	1
1	0	1	0	1	1	1	0	1	1	0	0	0	1
1	0	1	0	1	1	1	0	1	1	1	1	0	1
1	0	1	0	1	1	1	0	1	1	1	1	0	1
1	0	1	0	1	1	1	0	1	1	1	1	0	1
1	0	1	0	1	1	1	0	1	1	1	1	0	1
1	0	1	0	1	1	1	0	1	1	1	1	0	1
1	0	1	0	1	0	0	0	1	1	0	0	0	1
1	0	1	0	1	1	1	0	1	1	1	1	0	1
1	0	0	1	1	1	1	0	1	1	0	0	0	1
0	0	1	0	1	1	1	0	1	1	0	0	0	1
1	0	0	1	0	0	0	1	0	0	0	0	1	0
1	0	1	0	1	1	1	0	1	1	1	1	0	1
1	0	1	0	1	0	0	0	1	1	0	0	0	1
1	0	1	0	1	1	1	0	1	1	1	1	0	1
1	0	1	0	1	0	0	0	1	1	0	0	0	1
0	0	0	1	0	0	0	1	0	0	0	0	1	0
1	0	1	0	1	1	1	0	1	1	0	0	0	1
1	0	0	1	0	0	0	1	0	0	0	0	1	0
1	0	1	0	1	1	1	0	1	1	1	1	0	1
1	0	0	1	1	1	1	0	1	1	0	0	0	1
1	0	0	1	0	1	0	0	1	0	1	0	0	1
1	0	0	1	1	1	1	0	1	0	0	0	1	0
1	0	0	1	0	0	0	1	0	0	0	0	1	0
1	0	0	1	0	0	0	1	0	0	0	0	1	0
1	0	0	1	1	1	1	0	1	1	1	1	0	1
1	0	0	1	1	1	1	0	1	1	1	1	0	1
1	0	0	1	0	0	0	1	0	0	0	0	1	0
0	0	0	1	1	1	1	0	1	1	1	1	0	1
1	0	0	1	0	0	0	1	0	0	0	0	1	0
1	0	1	0	1	0	0	0	1	1	0	0	0	1
1	0	1	0	1	0	0	0	1	1	0	0	0	1
1	0	0	1	0	0	0	1	0	0	0	0	1	0
1	0	0	1	0	1	0	0	1	0	0	0	1	0
1	0	0	1	0	0	0	1	0	0	0	0	1	0
1	0	0	1	1	1	1	0	1	1	1	1	0	1
1	0	0	1	1	1	1	0	1	1	1	1	0	1
1	0	0	1	0	0	0	1	0	0	0	0	1	0
1	0	0	1	0	0	0	1	0	0	0	0	1	0
1	0	0	1	1	0	0	0	1	1	0	0	0	1
1	0	0	1	1	0	0	0	1	1	0	0	0	1
1	0	0	1	1	1	1	0	1	1	1	1	0	1
1	0	0	1	0	1	0	0	1	0	0	0	1	0
1	0	0	1	0	1	0	0	1	0	1	0	0	1
1	0	0	1	0	0	0	1	0	0	0	0	1	0
1	0	0	1	1	1	1	0	1	1	1	1	0	1
1	0	0	1	0	1	0	0	1	0	1	0	0	1
1	0	1	0	1	0	0	0	1	1	0	0	0	1
1	0	0	1	1	1	1	0	1	1	1	1	0	1
1	0	0	1	1	1	1	0	1	1	1	1	0	1
1	0	0	1	1	1	1	0	1	1	1	1	0	1
0	0	0	1	0	0	0	1	0	0	0	0	1	0
1	0	1	0	1	0	0	0	1	1	0	0	0	1
1	0	1	0	1	0	0	0	1	1	0	0	0	1
1	0	0	1	0	0	0	1	0	0	0	0	1	0
0	0	0	1	0	0	0	1	0	0	0	0	1	0
1	0	0	1	0	0	0	1	0	0	0	0	1	0
1	0	0	1	1	1	1	0	1	1	0	0	0	1
1	0	0	1	1	1	1	0	1	1	1	1	0	1
1	0	0	1	0	1	0	0	1	0	1	0	0	1
1	0	0	1	0	0	0	1	0	0	0	0	1	0
1	0	0	1	1	1	1	0	1	1	1	1	0	1
1	0	0	1	0	1	0	0	1	0	1	0	0	1
1	0	0	1	1	1	1	0	1	1	1	1	0	1
1	0	0	1	1	1	1	0	1	1	1	1	0	1
1	0	0	1	0	0	0	1	0	0	0	0	1	0
1	0	0	1	0	0	0	1	0	0	0	0	1	0
1	0	0	1	1	1	1	0	1	1	1	1	0	1
1	0	0	1	1	0	0	0	1	1	0	0	0	1
1	0	0	1	1	1	1	0	1	1	1	1	0	1
1	0	0	1	1	1	1	0	1	1	0	0	0	1
1	0	0	1	1	1	1	0	1	1	1	1	0	1
1	0	0	1	1	1	1	0	1	1	1	1	0	1
1	0	0	1	1	1	1	0	1	1	1	1	0	1
1	1	0	0	1	0	0	0	1	1	0	0	0	1
1	1	0	0	1	1	1	0	1	1	0	0	0	1
1	1	0	0	1	0	0	0	1	1	0	0	0	1
1	1	0	0	1	1	1	0	1	1	0	0	0	1
