# Supplementary material for: Neuronal tuning aligns dynamically with object and texture manifolds across the visual hierarchy
Source: Nat Neurosci. 2026 Mar 10;29(4):864–75. doi: 10.1038/s41593-026-02207-1 (PMC13061647; doi:10.1038/s41593-026-02207-1)
Supplement: Supplementary file 6 — Average PSTH for each session and thread before or after optimization Fig. 5a. Response rate for each 10 ms time window in csv format to reproduce Fig. 5c. [file 41593_2026_2207_MOESM6_ESM.zip › Figure5A_src_all_exps_maxnorm_mean_psth_per_block00_BigGAN_mean.csv]

0	1	2	3	4	5	6	7	8	9	10	11	12	13	14	15	16	17	18	19	20	21	22	23	24	25	26	27	28	29	30	31	32	33	34	35	36	37	38	39	40	41	42	43	44	45	46	47	48	49
0.2958914741711105	0.2751750202243348	0.261609579878908	0.2611060185859729	0.2763801810438844	0.30251266773147983	0.32540811576957157	0.3331774001946114	0.327976776568641	0.32036748739679854	0.31241001111354394	0.2952742644706609	0.25987498680913973	0.21099941058855304	0.1619925030917434	0.1275488470387765	0.11472068175125709	0.12488578502591847	0.15108551416833144	0.18163279075727684	0.2063038609075991	0.2231715568757493	0.23266063470543769	0.23194761667865252	0.22245462133356309	0.2139388170261238	0.2168595488158499	0.22862520215174395	0.2318609171697413	0.214120962175857	0.1786958197724289	0.13907170460370286	0.10740910595685567	0.08852467196341014	0.08077503178498706	0.07909794776818425	0.0793811205764067	0.08076231049310266	0.08806088920351042	0.10469190496579919	0.13028658765631138	0.16139555954119544	0.19196692205559746	0.21405792290003048	0.21803742425336098	0.20018673842292806	0.16871643207676512	0.13745896472623254	0.1150793923485887	0.10257816038702806
0.2514418820939762	0.2850213040252464	0.3017497907022456	0.29016418077264416	0.26061392873293265	0.23125591390513078	0.2148743695366946	0.2119661627266768	0.2137650011277609	0.20703850807234625	0.1847722887137427	0.15227333381345667	0.12448089735820668	0.11610515992595831	0.1318734892118654	0.16557834693234022	0.20314834160171835	0.23149257457033176	0.2438047832338774	0.24041858931890644	0.2241884701579865	0.1988617127124748	0.17028984750252493	0.14365853227143918	0.12315929710997156	0.10866899910948066	0.09784208414184901	0.08856797158505834	0.07723921334463707	0.06410570986085207	0.05394802439854736	0.05274643529384194	0.05874184238311341	0.0655499415930796	0.06861492591357261	0.07116298330659916	0.07728824041329034	0.0854708257032641	0.09203681354839625	0.09974440489676172	0.11476556472467632	0.14064258414509748	0.17236564595827208	0.2008810879495643	0.2178117159133852	0.21812851008936582	0.20164808632119502	0.17552830815459602	0.1514966130833525	0.1363122123795585
0.24152283392582363	0.30614701930875937	0.3273851027558082	0.29349687941444785	0.217910262433048	0.1321374682430701	0.06462137798622206	0.0250668055660662	0.007617619310367503	0.0017098738519191266	0.0008549369259595633	0.004236278118163534	0.013796604916155303	0.03540018197997588	0.07166289042352778	0.11459402483852008	0.14487502230273605	0.14487502230273605	0.11544896176447964	0.07504423161573175	0.04581544570392722	0.03878152317217985	0.05091425028566676	0.06877098959697642	0.07695896963171922	0.06877098959697642	0.050059313359707196	0.03540018197997588	0.03540018197997588	0.050059313359707196	0.06877098959697642	0.07695896963171922	0.06791605267101684	0.046677972167503225	0.024984918256024547	0.010415263723951332	0.004236278118163534	0.004236278118163534	0.010415263723951332	0.024984918256024547	0.046677972167503225	0.06791605267101684	0.07695896963171922	0.06877098959697642	0.050059313359707196	0.03540018197997588	0.03625511890593545	0.05344065455191117	0.07918625332092774	0.10194388788774378
0.25916296297432173	0.25483183732064046	0.2409032387842926	0.2234941843204852	0.2067430290917034	0.19158082992194955	0.1754629961850408	0.15787143749124696	0.14165245883004768	0.13220243877903265	0.1312933984215564	0.13556722506603047	0.13996202209691253	0.14277388073855798	0.14639667135705414	0.15353161465841386	0.16893299462587666	0.19356567096487345	0.21951718114953514	0.2336154445677383	0.22737481405613225	0.2078013310729438	0.19074881267491398	0.1858335829223762	0.19093509918433907	0.19684146706794892	0.19561892982577744	0.18375743155657628	0.15903906114424632	0.12510265135169482	0.0943277729277353	0.0818068961516065	0.09454393896452691	0.12876590741543456	0.17438554218806823	0.22058234374415392	0.2581626055452294	0.28258605601807535	0.29803668621377055	0.3109521197698432	0.32138510133424536	0.3219112212969978	0.30493668757507997	0.271310014840324	0.2289953152834805	0.18977297718208547	0.16612299526211052	0.16633527376507562	0.18691090129563073	0.216004021087438
0.1808640916826203	0.19858891238045231	0.2183579629858091	0.2328485122862041	0.243872632161116	0.25733735602127894	0.2713419314696053	0.27652379291253276	0.2673737978493646	0.24826931468333505	0.23081549107175478	0.22353641205918784	0.22938726263173959	0.2441881190258544	0.2582882537357528	0.26177236455548086	0.2535534724109549	0.24164432029608243	0.2312379741539421	0.2164962143449953	0.193642855803449	0.17009033115261815	0.16604967134596704	0.19758513048523654	0.2600391206599859	0.3301380630838918	0.37989264123733923	0.39764296413962114	0.39385418201964356	0.384299122791469	0.3719091351694539	0.34715336970287336	0.30922105285451673	0.2722892605023108	0.2588968147751541	0.2744726736948756	0.30370875677156167	0.32650133937788134	0.3302850131742712	0.3168367126633328	0.29095396309606114	0.256715419050067	0.22345835288981197	0.20448722098649283	0.21102632985950467	0.23789899716607057	0.2668639206387573	0.2767551487502932	0.258909863491149	0.22545816144737538
0.8628954429960368	0.8223025749501672	0.7771491430820887	0.7568803524249542	0.7514063110029546	0.7349480478658783	0.7012697787729738	0.6702504283825393	0.6706013655662574	0.7023003984358186	0.7368705803616914	0.7403031693851818	0.6996292192594341	0.6272298282281098	0.5473192578227875	0.47791808957408083	0.42800617608473	0.3983555063929135	0.38389955307043616	0.38437603773598616	0.39528030071498993	0.4125678090819412	0.4352234477573123	0.4651276201113564	0.5051900434206481	0.5530705018731833	0.5980883555507999	0.6241068717284457	0.6152432172713798	0.5698240386917698	0.5071047510827735	0.4547707635142722	0.4270597024381676	0.42198119748730006	0.429831754105619	0.4432318185022207	0.4594999483589685	0.4763869699767699	0.4897319658900027	0.4938298484385183	0.4823670444360632	0.45726962190025805	0.42737255617648523	0.4070513846994943	0.40178866131888796	0.4120110916879546	0.4322032901564235	0.4536004970858943	0.4649584538415767	0.46276407612663584
0.6372005919657486	0.6964686953729128	0.7356991414685775	0.7523197726097979	0.7603227567270496	0.7724727924028774	0.7746995508707236	0.7377209571468756	0.6524300833249256	0.5403440480829245	0.4376095610472428	0.3671051759304973	0.32219155486241197	0.2846445361776982	0.2488513047732184	0.2282229076642331	0.24478377369729715	0.3066700587189318	0.39953147974447883	0.49531725582093444	0.5790378994146227	0.649073186105785	0.708162448992208	0.740373445256257	0.7266580669762295	0.6678074036546543	0.5825476232475645	0.4938533461429967	0.4155489952290592	0.3578635117699962	0.32581998896551706	0.319877725303736	0.34687412178008725	0.4076024275650876	0.48464791381318767	0.5343120490467613	0.5193667229550589	0.4464751111877453	0.3638016774336162	0.3178917906075399	0.3152346604681096	0.3310481583638681	0.33984130028572657	0.3474186574171418	0.36700877789807557	0.39455266060480904	0.4105061613818293	0.40233569990669	0.37687182349921977	0.3519746450978888
0.48928173739370656	0.47930018027683685	0.47407645159269546	0.4782349484332467	0.48701822410608836	0.4903386003839987	0.4846060143652478	0.4709950361179022	0.4521392829718123	0.4273618628997119	0.3977742662836313	0.3690516531016267	0.3506010088925981	0.346340940321457	0.3528005350845526	0.3651785169212633	0.3867747952112697	0.42112266102185364	0.46444912762573737	0.5020490251441054	0.5214747391903218	0.5177957429441689	0.49214909060785283	0.44928333390111785	0.40037864523887473	0.3615784381291002	0.34285463211810596	0.3406456973457823	0.3443696791825579	0.3486813952125812	0.3557537191141038	0.36811001772223145	0.3836887479958563	0.3961569562874658	0.3978043860544359	0.3821936850059814	0.35139258062852907	0.31784019108862577	0.2988481100199042	0.30419263309883277	0.3272794734253362	0.3500908116413422	0.35680749982804766	0.3479677728530148	0.33730281729111294	0.34380655486372413	0.37549852189700933	0.42814264995385704	0.4879880160074657	0.5344661241743166
0.26251919760117975	0.2387927637394464	0.2046254724395401	0.16674895741361723	0.13346943462268882	0.11374820489544547	0.11403178031696985	0.13266977422852316	0.15855483155142952	0.1767136496069605	0.17598966361702698	0.15787294616221825	0.13476701866199386	0.11994901928641664	0.12001505329074792	0.13452052632238448	0.15764319108243613	0.18063456199812533	0.19393016421778447	0.18955874652539725	0.16715754632001223	0.13308524606623579	0.09698766706290758	0.06809689680060532	0.052988431703950276	0.05349339263870303	0.06743298441178433	0.08799840153142932	0.10534904363526387	0.11036117501339186	0.1000833223082879	0.08020949866561598	0.06026124310308402	0.04511463801977581	0.03624265357168282	0.034822027237910995	0.041894816636641595	0.054901835157485056	0.06799081256326904	0.07893518551312488	0.09107720312383384	0.10717077012526806	0.12250351969883903	0.13082293941351372	0.13432241456833316	0.1441299065749063	0.16667540293824384	0.19325096686090043	0.2094923525365397	0.21017225025048053
0.26605134877378306	0.25345545638033273	0.2345934707774188	0.2132489472128681	0.19173908750846305	0.17334998484638608	0.1616743237833694	0.1623364738700908	0.18261047720861356	0.22473590722305	0.2762878381194763	0.31350537078571183	0.3189587876003664	0.30207920512554587	0.2860868373260928	0.2833117151825991	0.2869814795177421	0.2845514175153436	0.27061390206789504	0.2487786106324242	0.22593770847082514	0.21027503672939304	0.20549451623824574	0.20538667045787568	0.19985655958790616	0.18737075481883186	0.17234333507957095	0.161725736729613	0.16180270271176792	0.1783259434753056	0.2088146258362555	0.23899378007054892	0.25031122683846246	0.23527052961777922	0.200974517833853	0.16043858366873834	0.1265955245956008	0.10863972255079843	0.10998490101573631	0.12303831876546661	0.13649531825824274	0.1463859186852867	0.15988370287170983	0.18517293205683827	0.22144241352953462	0.2612316656188699	0.29564662409457704	0.3143262530747461	0.3063413713960506	0.26932463063484025
0.5119513738424883	0.5638358077949233	0.5964832859254893	0.5962104635346201	0.5642113347264639	0.5151246454247822	0.46498035429593365	0.41895614678789633	0.37853121518254984	0.34403972152521045	0.3246410281042557	0.32744863945602004	0.3576472192351005	0.4091272082567541	0.46271407369487755	0.4953963436925808	0.486715085852515	0.4348665420769822	0.3567929267488593	0.28316483755096394	0.24114364086965306	0.24033618382105654	0.2665349745236333	0.2870147057853451	0.28092422492519337	0.24900350146370118	0.20767012589832712	0.1727913554947031	0.15317015382907884	0.15539712583425416	0.18890743782086844	0.2590653696046265	0.35413779210146434	0.4416115615042931	0.4782496056535528	0.4448920156875151	0.3670958706608072	0.29667158285508544	0.26867739122956735	0.2833517838850797	0.3166434237072407	0.34348312774061807	0.35103453813049956	0.33789027371728325	0.3142439403556869	0.29178329485777915	0.27236284355240736	0.2474092679385645	0.21478692432448096	0.19005979033042622
0.1913170090428998	0.17428778427100042	0.1791354158819	0.20374045590377837	0.23683383931025473	0.2664166779260112	0.2855300539223475	0.29333283454874315	0.29470336831259425	0.29552765030908956	0.295983682775897	0.2879553267222867	0.2654756930480773	0.23142977370304618	0.19809246442418618	0.17942312775056674	0.1831486907013656	0.2076529580790363	0.24338068180123837	0.2789095922439383	0.30817466666219073	0.33176932820275945	0.3526880840035482	0.36777808938334206	0.3680583517243468	0.34929579625249463	0.3178015580000193	0.28804015828200524	0.27091927729403537	0.26728815749688933	0.2716847434948435	0.2823601975091802	0.3026662365835546	0.33479699898626136	0.36886052400832947	0.38454972454560843	0.3674453473147976	0.32313351103472815	0.27105586862337977	0.23065151408436452	0.20993618684064846	0.2058858185524151	0.2096689389015539	0.2134602455841375	0.21365446343424377	0.2124223804967435	0.2121612020601961	0.2127451060455131	0.2138704795420769	0.21902590475845848
0.37068411480246244	0.40758445122912135	0.4342184685427929	0.4470817144030312	0.44762391862979606	0.4373850535453382	0.4156113197752129	0.38892743913047945	0.3725536394723755	0.38495860402066556	0.4334392412756836	0.5083000526156443	0.5891991920264084	0.6547428700633819	0.6826629829265204	0.6607063225569024	0.5959506219130033	0.5177855946887141	0.4616608694660318	0.4471381999676473	0.46235861672501444	0.47658902474516607	0.46719494606554096	0.437261160359446	0.41390155175802434	0.41786004555433826	0.4492674856746943	0.493301437581047	0.5313682529571638	0.5485668660653648	0.5342365503576321	0.4876618701765113	0.427082751218865	0.3785478095123764	0.357830821032251	0.3541134610158606	0.3454513951282253	0.31781303208598877	0.27852702993099	0.24157815188398452	0.22206405489322417	0.22631579756232065	0.25408100716644166	0.29738292735371225	0.34428568413148414	0.3825974466281379	0.4033862894718566	0.4001996235739303	0.37887223111884016	0.35556524451903754
0.4000299854165841	0.36329528092254904	0.34305611478519843	0.3284731883322382	0.31458400646644197	0.30638582784886276	0.30952462500774985	0.3221832687767037	0.3379687302214717	0.3499332420597108	0.35246816646396006	0.343711110650217	0.3308873967124332	0.3264764971685036	0.3333780654618971	0.3400276812370545	0.3352629774812093	0.3146116428333171	0.2901509482608943	0.27899998567064327	0.2896217392366248	0.3176029265620745	0.34981527222392544	0.3783658014487813	0.41052440220049236	0.45867809949049854	0.517695229659292	0.5594931032232368	0.5572380342509051	0.5143991974844063	0.4661162913463513	0.43598765889841423	0.4147805085618281	0.37967306873018264	0.32745475721973344	0.28248251554200343	0.2763523720820235	0.32017177462414925	0.39641772815966425	0.4697863784850021	0.5129223387575985	0.5254268967327175	0.5258598358559016	0.5235093431268153	0.5121046792066208	0.485347592400034	0.4525039232542332	0.43187526058620374	0.43014596747746486	0.43638645054007147
0.29590835471881005	0.3183668619934658	0.31936304758982315	0.29592680775062913	0.2544037292981987	0.21028727364348335	0.182798850851062	0.1818399154277272	0.1975743991117926	0.21025246604183603	0.21034466919924033	0.20467579067960567	0.2047114369279339	0.21330878816946783	0.22524489503634476	0.23543894068929455	0.24467538336477157	0.2567677711032348	0.2749106289823132	0.29583809824088386	0.3107098100908364	0.31327952626689	0.3046554239529487	0.2873699146791294	0.2604549384399202	0.224274515872347	0.18632384996036416	0.16059881681591595	0.15528256686072012	0.1654986517528151	0.18134834520743107	0.19486608789885845	0.203518315656022	0.2078235799159969	0.2065930567145428	0.19573307082876787	0.17504257646150326	0.15362378277505395	0.14263300269847498	0.14447579422140489	0.14819222842291738	0.1409718569388779	0.12345143905391334	0.1084266079757411	0.1079994860035416	0.12164296118582656	0.137361917727391	0.14252143301767242	0.1369868839662076	0.12994709506412513
0.27057695021463424	0.263117266599635	0.27740505360849577	0.30196371822259577	0.3273021680597617	0.3539938651051878	0.38723529601726553	0.42628214192167335	0.45758364213675345	0.4662000909006647	0.4478161005418184	0.40829810482357803	0.35512491472632923	0.2961383829990296	0.24125221770870553	0.2024476859265951	0.18554753209724822	0.1865341633617736	0.19868772712495186	0.21489626362618075	0.22733369342695575	0.22916155853347778	0.21842867108369993	0.20075925449996374	0.1819985753513389	0.1653912732282105	0.1539540349641459	0.15324582605568546	0.16465021747390768	0.17693789565750243	0.179630077784529	0.1732326632194922	0.17324305881231192	0.1915253028170423	0.2230634835199554	0.24891056365588357	0.2524409265212381	0.23738560408833992	0.23003928816518718	0.2570058088535226	0.3164240626034849	0.3745744928264933	0.3957606558546979	0.3710074137625143	0.32378035091125207	0.28192859591826563	0.25933779850596445	0.2539514856466009	0.25977346941337415	0.2752995653627684
0.2827892398400918	0.2721201929944873	0.2617395962490006	0.25239798245825756	0.2518139149712427	0.26824901064246276	0.30445471422973563	0.35421510034725273	0.4066468929987867	0.455604765238465	0.4945987236280326	0.5228071068322848	0.5446005192603335	0.5650321654595762	0.5826078356869168	0.5884047169923611	0.5740462043514619	0.53471705942378	0.46942109729756726	0.381060969475001	0.2854490122167665	0.20908440229176775	0.17155302845212472	0.17111320023131785	0.18449649938889442	0.18636456163937093	0.16998005028731816	0.1469576273783406	0.13260895544279638	0.1292861945620341	0.1283201841441301	0.12311464169034256	0.11759647881361221	0.12335745195229703	0.1474383712414065	0.1872264111151849	0.23378288361946176	0.27860420286861837	0.31681081535934535	0.3424342528226245	0.3477142698993936	0.3298987650196606	0.2990971390602823	0.2701078506552828	0.2489143379395544	0.23143825796672546	0.2128899810282874	0.2002290590550918	0.20564302290610328	0.23336878532433514
0.47558737492203057	0.4829812513925445	0.45832443919078264	0.43139707308569625	0.4102742990230008	0.37732294664975513	0.3242309698842686	0.2832175794670995	0.3040706043266693	0.4047869084491746	0.5463316229921826	0.654355714404991	0.6781326643563154	0.6178786479881349	0.5081962815484155	0.3847354499535922	0.27194054542179735	0.19025687559406024	0.15881377558520698	0.18531943380455923	0.24891446675734125	0.31225451540646487	0.3468030448072096	0.35302336530696865	0.3552607673928383	0.38148201433045564	0.44555327878513773	0.5335283758877161	0.6072724892838486	0.6326735373118855	0.6078742224312215	0.5666979382892399	0.5471219687004709	0.563060697888162	0.6021881968992431	0.6325666831517885	0.6300239892406837	0.591422206246809	0.5456544316382822	0.5325785963325512	0.5798988692298755	0.672866740244014	0.7587568315910863	0.7888738197946693	0.7487429531063043	0.6666571944034967	0.5885571764153129	0.5436063579046866	0.5340705199537406	0.5306733183612439
0.3591237274761877	0.37296027794141473	0.3607056077555415	0.33329409742555005	0.30711865703675334	0.28854424767475795	0.2798003383052853	0.2848991661363529	0.3031546213202815	0.3215257961788811	0.3209430884622007	0.2980012236837251	0.26370487480483146	0.23088038721655085	0.2092087394640759	0.2064864287501086	0.22595644499423234	0.25755727400981465	0.2831138817330389	0.2908212484803392	0.2863465163355654	0.27534038117869425	0.2586114529393643	0.23788380084227087	0.22549397213390512	0.23190834413143696	0.25719540840454935	0.28848229845486845	0.31408772764935833	0.3287431774999336	0.3338866790091605	0.33570017837678406	0.34157341330970054	0.35050502144743	0.35849207079686307	0.35905396007286716	0.3506402198914653	0.33210488764885676	0.30171976454029387	0.26135212958669396	0.22384846464207234	0.20483670705191176	0.21239956020587564	0.242914116315018	0.2830834455120113	0.31534499832139495	0.3230744942973553	0.29634099691669336	0.24648527952950217	0.20137848464157304
0.5615748525615015	0.6013895881509439	0.5926650948053764	0.5568376452627919	0.521383880925993	0.4963437322604987	0.4777926406178233	0.464648802778271	0.4624820592175791	0.47166219810905274	0.4868377567768931	0.5020319316440308	0.5144555326937322	0.5224772584743089	0.5220293830303708	0.520199785985205	0.5282479618329772	0.5503207448668971	0.5726061442255859	0.5752697809536136	0.5552563624971429	0.5302534553686727	0.5208626368902501	0.5275330888950756	0.5317606502465794	0.515306407597525	0.48191261625450194	0.45180743619129343	0.4390597793247503	0.44035897887705894	0.4443209226374498	0.45160570211141915	0.4687964075426236	0.4927745573866274	0.5102809378825403	0.5080206994560448	0.48841584840296953	0.4653993381325835	0.45093813029370744	0.4418111770617768	0.423278280438338	0.38133723640171496	0.32519838797740513	0.2803293692048443	0.264780710393781	0.2728256433175469	0.2809780023382364	0.27751465636689265	0.2790295673284952	0.3114138719057804
0.2296508232800592	0.20848079441024212	0.19239581316592838	0.1872487138437151	0.19618534389853107	0.22117977030250205	0.2598371618632436	0.29797510207505384	0.32098424260014	0.3258307360899143	0.3227522471345281	0.32281301972897003	0.32792806986892264	0.33238647458854736	0.3317876510500582	0.3293149870967365	0.33598759558862895	0.3586163404495911	0.3939568168033986	0.4261424048636747	0.4426849725075783	0.4376590760040734	0.4120722236566061	0.372847667966363	0.33118853449791574	0.2985728421141671	0.27861974166154435	0.265914354891006	0.25658723856321475	0.256432112056234	0.27507936812184464	0.3086811988675022	0.339245235175319	0.3461386216413047	0.32432734033508187	0.28715305391970636	0.2509533042185354	0.22924286531919097	0.22779983923247	0.24316632885998818	0.26181917510519137	0.269652436723616	0.26483286663059336	0.2572697012211958	0.2570287230160697	0.26213951794663437	0.2649115984876474	0.262860698256713	0.2584409683440782	0.2558857086603271
0.06922211511775249	0.13946268790880345	0.22667964631964807	0.3039540111209881	0.3450554270699873	0.3428158441460112	0.30717783873127463	0.2545322851705376	0.19893208245050809	0.1471730238839774	0.1017919357413816	0.06901949060859724	0.06051907462654991	0.09053740035281532	0.16354588258554292	0.25644687691675166	0.32300699432864377	0.32300699432864377	0.25644687691675166	0.16449894874887758	0.09430684616765966	0.07022365231126733	0.09028630522365351	0.1334224814673544	0.17406726964748132	0.19312558100970864	0.19234625739432767	0.18722162807298479	0.18890180480811325	0.19560850801304366	0.19930835024561505	0.19560850801304366	0.18890180480811325	0.18722162807298479	0.19234625739432767	0.19312558100970864	0.17406726964748132	0.1315163503712057	0.0808412833181633	0.03946334640123496	0.016333217477656623	0.008491954921808403	0.013516837415973426	0.031622083845386735	0.06459935201761918	0.10733340968763548	0.1494384584068783	0.17927529053538704	0.18986333039099265	0.17927529053538704
0.4449032054813584	0.4247127395118675	0.4159662641206807	0.40770793488781876	0.3861453426124834	0.349068524609808	0.30759135330571846	0.27731981604684786	0.26796257021663406	0.27773010380587543	0.2968705893447932	0.3144363501270642	0.3245188235035293	0.328235824969523	0.33480181445551915	0.34927078814999496	0.3685799375917143	0.38458458935438367	0.3894207872278035	0.38003864414245225	0.3589616727994029	0.3369527258087413	0.32802992354380467	0.33630693355060665	0.35164557849861916	0.3602079450978217	0.35843124136697535	0.3520798377550222	0.3509436887124307	0.3640014299929836	0.393868325977764	0.43413081278034354	0.4706865426005071	0.4911900274827897	0.490203706753927	0.46940403481012505	0.4368003680087647	0.4053977539825883	0.38659710699853134	0.3811047307486196	0.38137174018126724	0.37787731166731187	0.36586988183866276	0.3511957344468248	0.34597383697942763	0.3695415768126972	0.43189435564081174	0.5194627044282953	0.5944874056715921	0.6203254480629562
0.27273670691412905	0.27526695114812316	0.2792400696991305	0.2819229203160204	0.28775140416856393	0.29875797507131735	0.3067829371162664	0.30077929171463136	0.28402719009801897	0.2698497604509353	0.271530693706515	0.28537660058633674	0.29571464270890113	0.29040315776501	0.270867499348931	0.24486756077793664	0.2195229510447789	0.20214053919565983	0.20022098928341242	0.21650923545364079	0.24508523365868648	0.27179982486168186	0.2852202428063228	0.2763334434736988	0.24662867122919913	0.21134230362499473	0.1932492484027305	0.20736847914678264	0.24912949478962707	0.2978994045234851	0.3294041377737695	0.33122777871409154	0.311429244868602	0.29263609048522937	0.2910378019165795	0.30003929581709354	0.3015682201922611	0.28563430097625436	0.2593350765301137	0.23539631069494116	0.22016122110075426	0.2147959815622763	0.22082649542023097	0.2402014140030423	0.2701299995530141	0.30590679636079315	0.34553767623352255	0.39291013915269635	0.449465591710875	0.5086208927535288
0.21421404572264427	0.19453123240862463	0.17688127406918372	0.17181080523252548	0.18077172115484652	0.20067683182575358	0.22857262781680143	0.2598481792232282	0.2840515690009746	0.29144672963061924	0.2849135126292607	0.2774590890500207	0.2795989255032573	0.2896513447208803	0.2958514571414553	0.2889703449650132	0.27284249257697385	0.26302083375015667	0.2734700656546456	0.3055744698109293	0.3450672886676016	0.37119484139122283	0.3689867123898183	0.3388665991335366	0.29535897194235367	0.256731033284526	0.2337259874589029	0.22818351403896495	0.23622265221003563	0.2539117870819763	0.2806969411171904	0.3139958189294507	0.34287520628886287	0.35218863173379017	0.3366707493866118	0.306219241792345	0.27469625587034313	0.2476151856897616	0.2253393595772219	0.21200395289671978	0.21572705714380463	0.24058865269167398	0.2811705096933903	0.32373665288397807	0.35878098602045794	0.38685292145252675	0.4188377025282856	0.4651679665021778	0.5231032368644575	0.577990139697143
0.5147117568214724	0.5210994703372649	0.5468137538328043	0.6025928912522434	0.6774672884184435	0.7410851462131647	0.7619042825788507	0.7331240671153159	0.6762471081754701	0.6183842522824418	0.573115589160051	0.5461120228682028	0.5383398150691638	0.5454151064008959	0.5547156939166329	0.5556468304049097	0.5549150103489368	0.5661064747042407	0.5867590725094517	0.5992260761707981	0.5875328782174973	0.5565259093647756	0.5321244565119279	0.5315040696064437	0.5540210519490077	0.586297824890233	0.6122800576220805	0.6238874257857215	0.6136627095981415	0.5799594307207117	0.5303169101991289	0.4844436375085621	0.4624123147276935	0.48088205961655645	0.5422369011649119	0.6288832772340192	0.7040738437231404	0.7273409279220547	0.6893946668135883	0.6123540720315814	0.5342262453120257	0.4852917676144434	0.47419702741981445	0.49022473938799677	0.5124414031252247	0.5248791924805466	0.5232567427157833	0.5189715405358061	0.5224751058299303	0.5383799176793305
0.7110255349193644	0.6521050810621556	0.5741952417828989	0.5107350537116617	0.4787954649530062	0.46292380788838955	0.4405227064889386	0.4112173832047145	0.39340591867598	0.4021334681871835	0.4304288470813157	0.46667473689344235	0.5086915410748308	0.562800239135829	0.6306355273706902	0.6972665086517884	0.7390727234084262	0.7378035966560021	0.6993591837988321	0.6433130233537084	0.5946237991960607	0.5677835204636794	0.5673909640044835	0.5911336259542835	0.6346054503486926	0.694474428852961	0.7572768769821392	0.8046207204305431	0.8207440794371628	0.8079847013053431	0.7689299014935123	0.6977294780930217	0.5998165643222767	0.5009559328404146	0.42582486288954513	0.3737466031168087	0.3297040443516556	0.2937235227486509	0.2770184719260546	0.27821623251887756	0.2855569245651147	0.29646135336137325	0.3238428117528196	0.38505383000324267	0.48865131823201485	0.6336674002267402	0.79874836974415	0.9481210308604636	1.0399782255729986	1.0590282898467398
0.0	0.0	0.0	0.0	0.0	0.0	0.0	0.0	0.0	0.0	0.0	0.0	0.0	0.0	0.0	0.0	0.0	0.0	0.0	0.0	0.0	0.0	0.0	0.0	0.0	0.0	0.0	0.0	0.0	0.0	0.0	0.0	0.0006871088605946445	0.0027175683062809907	0.008370699373085001	0.020080263459996275	0.03751487074310632	0.05458381799861039	0.06185156861348332	0.05458381799861039	0.03751487074310632	0.020080263459996275	0.008370699373085001	0.0034046771668756353	0.0034046771668756353	0.008370699373085001	0.020080263459996275	0.03751487074310632	0.05458381799861039	0.06185156861348332
0.2344160867051924	0.27193788439187766	0.30431377361745765	0.312183697370907	0.29155763800942824	0.2552083308722271	0.22286454744917397	0.20784148288649354	0.20812611865021804	0.21275333551580797	0.21239576078048034	0.20915796392007316	0.21140269024179445	0.21976170618195023	0.22557514554748134	0.21854904068857905	0.19584840168324436	0.1685207032984711	0.14898185546566486	0.14435393158548182	0.15227565338684698	0.16363361334256055	0.16744144832852975	0.15884650744746945	0.14120265409774727	0.12284607671521837	0.1094297123142457	0.10196407181043969	0.10164858926986987	0.11196098139615208	0.1364168008598093	0.17585119218794848	0.22336921500545528	0.2659601097925544	0.287540425778909	0.28096486019462613	0.25291336625234123	0.21618283350034892	0.17913381668797135	0.14941278237135325	0.13539336960331827	0.14293595034955986	0.16563015498239128	0.18423127381680357	0.18341664911995362	0.16505191613519593	0.14326756037873417	0.13086817915322208	0.12969021523137558	0.13491352203719634
0.681785831579108	0.7180699077848992	0.719195840579519	0.7075581095151363	0.6974713416004517	0.6829677039644738	0.6514035753543616	0.6101651084267015	0.5794013893527536	0.5734687164966576	0.5913958492969392	0.6221039160588019	0.6540826602915998	0.6784886846855669	0.6927367006934875	0.7007486416001211	0.7144425723684013	0.740952605087969	0.7682427896543268	0.7764231884308517	0.7522882755300349	0.7020039827674422	0.6414111982313186	0.5877191781751401	0.5543575803672967	0.5465320028215719	0.5595443439172983	0.5787110717130881	0.5878590085132023	0.5761491641992927	0.5459750088159431	0.5194187885868565	0.5205099608489796	0.5612212771833436	0.6266836551620031	0.688395835558623	0.7166579656226657	0.6889993605470307	0.6020740852129316	0.4819443323559274	0.3716845332564963	0.3077070882897411	0.3022175191216957	0.3421065128081022	0.39821932127344584	0.4440387717457624	0.467771279943394	0.48047255741143874	0.49341855067515195	0.5031949137186449
0.5713067736024953	0.5824395089153447	0.6082095413184804	0.6301368891354152	0.6337619395186979	0.6138823550586354	0.5727967909036547	0.525310637546996	0.4936936087366357	0.4889138193777963	0.5036349493312337	0.5216300494496384	0.5362872167250253	0.5520669852598898	0.574688490733194	0.6004108432404718	0.6198143352709936	0.6247524764804432	0.6177544275450925	0.6088513838124994	0.6046760303033134	0.6028959681555354	0.6001991540262425	0.6005474618561961	0.6168811742185276	0.6540903215745724	0.6985786459590834	0.7326934924031505	0.7491239515238227	0.7543607148870445	0.7574711152544381	0.7605244671783921	0.7596972438925221	0.7513027028925539	0.7279864654934692	0.6819281543676462	0.620868651168382	0.5657932346122153	0.5379226700075809	0.5418497827539941	0.5624259452816753	0.585251202331749	0.6077872377033292	0.6375899317854864	0.6793088212063321	0.7298261941558458	0.7753576100498581	0.8031853362677509	0.803250242872716	0.7708583483374446
0.09238685671765282	0.08801491371294065	0.10709288506334767	0.13693500271132905	0.162170679501571	0.17486272426907737	0.17463237306097185	0.16330845849835116	0.14426373456303856	0.12078573675668512	0.09781062889017827	0.08166136169015539	0.0774472670439091	0.0837408769535791	0.09106894579666447	0.08942664946108092	0.07718847527215239	0.06260118306895868	0.055578912359481335	0.06155068505558192	0.0789429474052173	0.09982828602495583	0.1149086566055273	0.11678968290319101	0.1072108560761499	0.09629655521565599	0.09344392036890993	0.1021122702525637	0.12074788003838507	0.144199462578622	0.16467999777246914	0.1731440527336485	0.16442323036421294	0.1426639020695475	0.11634129121367805	0.09164635843515245	0.07395172507913629	0.06899259196571635	0.07880013948845878	0.09745212663030174	0.1115709639332546	0.11086378560917313	0.09483786214246095	0.07370476829931467	0.061705323138432064	0.06756198296644504	0.08663995384983496	0.10625346773105696	0.11773202115488965	0.12450019018977596
0.33395631577015944	0.3150784549230386	0.3153997237096109	0.3327192099255873	0.35575208615202025	0.3780048090813688	0.39846248500743225	0.41665876282682557	0.42457745826224413	0.4131209255590114	0.39184524562146983	0.3814704707905603	0.391891231009481	0.40896457853566104	0.41233765810718714	0.400542199032492	0.3888456411304073	0.38855288222531087	0.3932747435367896	0.3907683545492203	0.374837025176186	0.34803821669357105	0.31614102404570016	0.28564294845423155	0.2670403738918207	0.26960989600780133	0.294157296349213	0.3302180890382835	0.3628012350963327	0.3778984324064688	0.37016654158287443	0.34734464924595265	0.325066974429386	0.31643329883067794	0.32227003983652686	0.3376402893010999	0.36007191594672183	0.38946442017619115	0.4193672230249137	0.43839510489167605	0.44128821249345956	0.432811581671626	0.42851189355768554	0.43900542588967273	0.45806233250179035	0.46278929627368054	0.4316745014684005	0.3678594237393831	0.29868359948452283	0.2524399090459262
0.6310697514352634	0.6251634592844707	0.5918299286410355	0.554145142030004	0.5276633685025772	0.5058136442594373	0.47344439109376296	0.4338407013914688	0.4101460522087452	0.4219538603949152	0.46463844426789896	0.5151374652897152	0.5462706821951498	0.5436047988236322	0.5054112117668551	0.444889819224957	0.3881500844634962	0.3619635072413254	0.3758695075493348	0.4153033510537164	0.4510896940166735	0.45945724581288716	0.43483118212992056	0.39201919407902636	0.35404625799350165	0.339113943337615	0.3445994063949179	0.35367121939763135	0.3548949456333205	0.3553884447346039	0.36519725895183786	0.381070053591434	0.3849251345885239	0.37197417994325477	0.3578009079981385	0.3597287433421202	0.3775820656725465	0.39368280670121697	0.39095047726661114	0.3682574373135904	0.3378533237701701	0.3111003414301698	0.28851392993366215	0.2635561115938487	0.23556599752240728	0.21826782255990876	0.22502048860412396	0.25356092907648453	0.2879728292241144	0.3123014689175263
0.6898446954037427	0.6389598932677091	0.5893881496555411	0.5524872542108097	0.5235709662033696	0.5049848205864854	0.513675337180716	0.5557374676854001	0.603662207909846	0.6207376006572224	0.5974104265904454	0.5655509424543277	0.5593542371278577	0.5894770723233751	0.6429745801978726	0.6925978860731745	0.709755260911126	0.6755963915556783	0.6067486830172796	0.5516967504875749	0.5575121935096737	0.631594972678526	0.7369084977578223	0.8129307660894223	0.8124819493669031	0.7447298176551846	0.6650060533898122	0.6259862549602841	0.628547231077016	0.6337385268240695	0.6169241660444237	0.5883102724019146	0.5747360167176232	0.589268545111935	0.6289457561404931	0.6846478562034192	0.7451818942669476	0.7940334091521928	0.8187721120585268	0.8198977011263978	0.8118612269374229	0.8066843266322534	0.7990150792468652	0.7708657810796579	0.7133062303980574	0.6365106794628687	0.5650581608683733	0.5147222172597766	0.48372099065399304	0.4626859092957762
0.5263806014675445	0.5186299283312992	0.47577748142905174	0.42163024057613246	0.36774545635868733	0.3173010192153769	0.2760605661599772	0.253737522725284	0.24830858965245237	0.2492746019783198	0.24771167891461998	0.2447813256865235	0.25236580646666235	0.2761571102418569	0.3123277624907209	0.351172352873983	0.3856576955007876	0.41442820274365216	0.43622482667200907	0.44610911371312734	0.4395327442612798	0.4214287840203797	0.4023093049928963	0.3896235335127731	0.38132207341232655	0.3679557225174094	0.3441532396922274	0.3144868450016279	0.292810876301386	0.2894893636509603	0.30234026037469947	0.3200200573385434	0.33399050697254007	0.34243101994268554	0.3448226824450264	0.34030234601380344	0.3305999655807628	0.32133392996122845	0.3154790473646329	0.3125345959528795	0.3100100836354833	0.30692521469036177	0.3025778550953325	0.2978898165228817	0.29908221539070035	0.3139730606667842	0.34807085666458915	0.400117208500082	0.4547801677705068	0.4868587693584827
0.3603491435551077	0.38832993734343235	0.4086531654473176	0.4190853962848309	0.41865520135579193	0.40425384860508734	0.37449512935164486	0.3361507540247523	0.30367861687089404	0.29337861482123384	0.3116364673552861	0.34899358957048604	0.3841405459382111	0.3970558997032004	0.3874054619868401	0.37062522892383326	0.3608027489347027	0.35869132108175306	0.3581878333546172	0.35320924600925346	0.3388467527873101	0.3120279223036451	0.277928652092841	0.24999612636661067	0.24074647751097975	0.25235598937197035	0.27914445155221634	0.3109087292843658	0.3385881786771413	0.3548986278513969	0.36185782687200907	0.3686918834469815	0.38640906239827283	0.4168777006561553	0.4515677244986587	0.475266258554519	0.4768142387496713	0.4547763087849835	0.4199077086992399	0.38627884285711694	0.36539803190573067	0.3633916066758389	0.3829802326840749	0.41646617399340113	0.44623305452831274	0.45524509942014835	0.44508707556376526	0.4349192949060933	0.44221785152124826	0.4704261721317917
0.21345339713481667	0.17483369071121538	0.16158019895298634	0.1793849050287138	0.21337191607030276	0.24060556568133795	0.2493897637224353	0.24167955749919645	0.22188804114369218	0.18861155461259269	0.14146561430148083	0.09285208674993106	0.06040874221465623	0.051523132889263946	0.05962417760898069	0.07190630253456386	0.0800888285740418	0.08184143643725283	0.07853846054983173	0.07461093305844353	0.07845841448564579	0.0966347611425776	0.1320023629764038	0.18095324680214034	0.23121342012847113	0.26270989314886506	0.2588006837353028	0.22518575408700756	0.18934074229525946	0.17463145036171981	0.17810867975303687	0.18125496187465576	0.18103669454711085	0.19403212617876778	0.23560331585431488	0.2950106769614113	0.3450691908811043	0.3653263339581127	0.3524911772118954	0.31583426689146893	0.2661859335982526	0.2142185578406465	0.1678025449188806	0.13534605693431934	0.12666507452068987	0.1497910430950711	0.2001270138942575	0.2531205481254563	0.282247419551264	0.280611512796191
0.3588596660916291	0.32888084014473135	0.2876921038809902	0.25019034527881834	0.22637203270707698	0.21986216074776502	0.22751724943851537	0.24594939932763937	0.2692090348918365	0.2870291101267832	0.2901626563797898	0.27795437237167525	0.25992439324184663	0.2534442656856089	0.27234652770861234	0.3160714321204258	0.36608470286839506	0.398637106726261	0.40309840308442807	0.3916903851796837	0.38749287398981724	0.4026182613618252	0.42936660170540464	0.4443172619541143	0.43003274418560683	0.38644320288718464	0.33293677580249714	0.2931594722623386	0.28031263495219	0.2910635624081067	0.30988834902527823	0.32286939000267817	0.32970469278825754	0.34132836702426583	0.36572698802900977	0.3950369395846321	0.41095548692416395	0.40213852365576785	0.3734053641249813	0.33565707777211573	0.2991203567781666	0.26908015610842434	0.24782033443946488	0.23710634765340807	0.23709202269092605	0.2459127237360176	0.2571748360274411	0.2678053679627927	0.28189030340166255	0.3085602343833098
0.49821765745564894	0.49353880858714005	0.4841629367696069	0.48523205235824796	0.4994186758666918	0.5142472965012619	0.5209471359954817	0.5191772255057243	0.5125831057866291	0.4994715784059049	0.47651235227142075	0.44877641364461984	0.43023941412016725	0.4297336977374134	0.44084135265002733	0.4476049137106456	0.4375741151900164	0.4097547845738541	0.374052999179379	0.34293058462927284	0.3317330481961422	0.3491606765141567	0.38803295152144746	0.4260828236412596	0.4425868203269918	0.4362120086807976	0.4199893834041596	0.40429204431304533	0.39304687411562855	0.3892492838781304	0.39567544540205946	0.40698936735076563	0.4073499606666819	0.385813738055256	0.3469526175150677	0.30932844327502296	0.29069486497828934	0.29668160892954	0.3154909530299936	0.3308892604542868	0.33802732810567254	0.34752657241543367	0.3777269465226083	0.43747182156780784	0.5179562173734482	0.5964360050289119	0.6445096189419348	0.6522966128453794	0.6321070557851575	0.6059525498851014
0.41342821779195793	0.48258402980710474	0.5597056634434112	0.6072138160179491	0.5975204591152714	0.5445315726737495	0.494322693161275	0.4880345218334809	0.5342291135176138	0.6135067411160674	0.6938277129667627	0.7422436652839539	0.7451515431954876	0.7132698895294712	0.6658516631197134	0.6087611449689306	0.5406744874232077	0.46540284245362357	0.39786315548238976	0.3550480362207422	0.34202230314938625	0.35748922785387405	0.3899934144742206	0.4194675874370751	0.4302273232972786	0.41906784731101965	0.39885561134303293	0.37913239166239165	0.36109751202275947	0.3421007579395799	0.3339384008664553	0.3577146561563092	0.41648447650484305	0.4821353783458363	0.5078597244472933	0.47020035413610795	0.3859853210619415	0.29991900051611303	0.25522221731364114	0.2718131251684545	0.33686169134340943	0.4180192642650451	0.4820623002835421	0.5172977829380042	0.5253978382434059	0.507365231362163	0.466659633367451	0.41554506189063123	0.37111190664092175	0.3440755953580439
0.22847319215827724	0.23114681051828165	0.2312409990068057	0.22599630537092266	0.22301603463508082	0.22829728732578713	0.24241013119930085	0.26414066079063214	0.29439103216863016	0.3343769294701788	0.37658158735124797	0.40763615031915357	0.4153316250723026	0.3938891064903935	0.34599283839483813	0.28471623169320276	0.22907181836005625	0.19623899798438302	0.1944359308077555	0.2181612791675122	0.2622728881416947	0.32509351861614394	0.397330167554867	0.45473639732567706	0.4715433114180321	0.4463811291225968	0.4051214469515765	0.37173848324982184	0.35300758383943465	0.34552517305685315	0.34754528368195986	0.3546906803889083	0.35590514168886495	0.34068485932890213	0.3122322953172332	0.28746688318029745	0.2831488340357654	0.3031856920100983	0.3352274622640517	0.36028315600307775	0.3686092628094394	0.36102025885875716	0.34578548996461433	0.3336298628288693	0.3316918505306286	0.34383663424118055	0.3688578535113623	0.40381148705871306	0.4438986035465573	0.4797649491106517
0.27530398477322465	0.2903989200030299	0.3199192061168753	0.33733595680127854	0.33656867972021043	0.3306956626452377	0.3307330014679185	0.33158120496491045	0.323373803699653	0.30746862325635577	0.28939940626032906	0.2702516819188137	0.24798446411199784	0.2312735252455194	0.23660318882883696	0.2762861088183231	0.34286840991934053	0.41106918943451337	0.45829909715689554	0.4809673621075809	0.4916778059478861	0.5035493179587379	0.5142450936753836	0.5188415927625252	0.524241908602972	0.5451985338188525	0.5797044124604717	0.6102216508456789	0.6163366713520826	0.5978036197399863	0.574986396008005	0.5679666837182596	0.5788019026712335	0.5891449127390169	0.5816524532278274	0.560531197570245	0.5428336943662413	0.5367558270316267	0.5334188760782441	0.5262304560103792	0.5174890316585082	0.5087711193959381	0.4906317779704089	0.4575547483015901	0.42366636275004593	0.41448154837364604	0.445343828989979	0.5067189620317843	0.5767773759507026	0.6355549653445964
0.24551676574839476	0.2432992829567827	0.2637606398891159	0.30274686671004497	0.34995924880031315	0.39204961524666065	0.4172648403129385	0.4176795037063724	0.3994873088546821	0.3799281498806032	0.3733429402395432	0.37765038082699304	0.37125884202057746	0.3360165419232776	0.2789220847674017	0.22578797606082096	0.19803009929988707	0.1975782633746398	0.21484552818373118	0.2490203491396985	0.3077216953017271	0.3853922557351246	0.4522162873696343	0.4764002676001919	0.4528691177089202	0.403205240049142	0.35062001815128263	0.302173165788143	0.26421830523570156	0.2496199126470192	0.26506367833326977	0.2968795165196357	0.31734420417930165	0.30802154506746476	0.2700617709464255	0.2206110475143253	0.17647236903690877	0.14729487788879633	0.13225776930178815	0.12224503565892798	0.11059931015298614	0.09860716809011996	0.09557684953539888	0.11361363071071134	0.1587171680755942	0.23275717880991934	0.32548744664666596	0.4124404956163839	0.45737355742644925	0.4400270148542035
0.13958896268005408	0.14481361640689341	0.16417520308935785	0.19435789677612336	0.23078410136947106	0.2606591333775137	0.26714692394074024	0.24459771229637298	0.21174752630310442	0.20619521133277277	0.25056074616140733	0.3308767681031862	0.41178771653196633	0.465036230680185	0.4879452752912639	0.4853564886160541	0.45328042781268074	0.388397450995696	0.30255084095900353	0.21989488966605045	0.15724164074989422	0.11365395291013612	0.07846699040079837	0.047889795712398944	0.02430489261768743	0.010600717947012984	0.006360959378563381	0.012209020318214392	0.030665851996250815	0.06667877735745265	0.12067969120448875	0.1853067574834488	0.2419110496449591	0.27215470587298873	0.2706528876522578	0.24929887045906216	0.22185040778009701	0.1886727920742566	0.143920806529101	0.09340326395937215	0.05098611373905586	0.03099800230935317	0.03622266088138366	0.06510660350022318	0.1108831216743958	0.16019771541058608	0.191644924736709	0.1894840847255425	0.15444450151049374	0.10740346596653834
0.0948638448844338	0.14062065336531693	0.19494036192421346	0.23386301914719335	0.2434604460877815	0.2239567655829689	0.19019565427981552	0.16095555754942656	0.15304822999667642	0.17922610943016992	0.24312503230246676	0.32852074117327523	0.39998654959894636	0.4225414339525113	0.39308014495429117	0.34086054940103383	0.3014936015233559	0.28827317828422294	0.2942340743640487	0.30433133771006077	0.3101745981156648	0.3072250004650932	0.2911057312894906	0.25855254214102474	0.21203820884966118	0.16638255019514497	0.14293584829342926	0.15371535439539588	0.191339077306532	0.2313362279455038	0.2506640594742326	0.23952835486690602	0.20513486110405812	0.1631496835549232	0.13107443613546638	0.11893902012777499	0.12474179180286642	0.13406190086662928	0.1286727482888403	0.10308337462804151	0.06766217886334905	0.03908156824455224	0.027156464698139298	0.030442910445440573	0.040771694238846676	0.05009677891306595	0.05703022201364536	0.06579568963688144	0.07938553011886097	0.0938073293088844
0.8351910452271497	0.836925750972323	0.8210829855665912	0.7950242725331228	0.7793622609652594	0.7930129388499261	0.8384814727238786	0.90284992416198	0.9648307137602941	1.0055145770780733	1.016366215085923	1.00206937284466	0.9739941364145931	0.9412315848874202	0.9038958185671215	0.8595514435020756	0.8121277856083038	0.7721974415206625	0.746490129019858	0.7362354946135359	0.7382226316796608	0.7502091783838568	0.7714906832731727	0.8026124676677765	0.8452595055115643	0.8950355132371844	0.9360640010675875	0.9545584596222579	0.9550991026678253	0.9568742136501398	0.9673485460850222	0.9698196094472059	0.9418849797554175	0.888631629610797	0.8429332112498793	0.8313450272511058	0.8468493403521085	0.8610424290711656	0.85583462814629	0.8468928319954658	0.8604912413182169	0.9015984962858454	0.9446574267490603	0.9580898728506394	0.9340808961462858	0.8935664766144036	0.8611726746396755	0.8467647388225942	0.8452039069147835	0.8520949954863997
0.7284568887087981	0.8454023998057334	0.9157848968372565	0.9123115538066099	0.8690654811864691	0.8376179456716532	0.8304237882451625	0.8197303977120741	0.7819741225530459	0.7342509801884198	0.7129075323954188	0.727183734807096	0.7504027360394104	0.7526022715719973	0.7208129737732832	0.6616854958464208	0.5878740047219183	0.5202254822411909	0.47926017020721084	0.4749694831633101	0.498272181928168	0.5348843253659501	0.5722223572720287	0.6052771041405105	0.6386159425073744	0.6885065299807285	0.7630113168283537	0.8418303425080188	0.8810567779656087	0.8568572620587295	0.783138728207746	0.701081461854667	0.6472957803904524	0.6332439293372384	0.6462038636335252	0.671421279816401	0.7067886958341955	0.7602408792058925	0.827076212914964	0.876513108350462	0.8752656433757477	0.8180916208506799	0.7300095575566473	0.6460822847913517	0.5923912780821472	0.5755404780564275	0.5932728985577633	0.6391896557228978	0.699497559532652	0.7571200089525745
0.2532638851533226	0.26106756744419557	0.2823647526856978	0.31043602490020394	0.34202441539119965	0.37476995430918303	0.40111044876743207	0.4180183428478126	0.42855478730634217	0.4408204743661089	0.45299737585017985	0.4599266158968258	0.4598210512846576	0.46084702635028185	0.4716137048896564	0.4870414825947237	0.48731453447971307	0.4543623041718413	0.39098680366411986	0.324950243123028	0.28340572368827865	0.268856288812339	0.26193578394000255	0.25117203062046456	0.24150617333975652	0.24725643358880867	0.27152171862125335	0.3059315697577115	0.33329355943006445	0.33759442259828476	0.31621703683189767	0.28481513583477847	0.2649712712370951	0.26486730239832773	0.27834254761790567	0.29272156715628167	0.29858562145506856	0.2931466328706132	0.2807489439253341	0.2747069827762534	0.2845932384225707	0.3124729909117975	0.3531489437084686	0.39925261400988676	0.4416617176520578	0.4669739762198056	0.4727640903186768	0.4686806127606614	0.4674046070078592	0.46734168469102205
0.039736114845090216	0.05603768053371207	0.0703168426315107	0.08189711650885237	0.09882844631713134	0.12631313584820023	0.1550233730119196	0.16592595746185465	0.14834143747539508	0.11104346448382683	0.07618531656067185	0.06558972508922768	0.08868087892099563	0.13762780152230605	0.19115865204367696	0.22527736225300932	0.2280461287442908	0.20203478770874939	0.1582062998931486	0.10913766871120018	0.06950337932963568	0.050257199487177495	0.05441242189424855	0.07455896241943598	0.09555536520368467	0.1042597040486138	0.09555536605094049	0.07390274499621854	0.052473247066588714	0.043545785943823294	0.05247325045561199	0.07455896100734295	0.09815075378312006	0.11225407556124761	0.1140766470894086	0.10713563823377052	0.0972649481080839	0.08603453439975067	0.0767691808788211	0.07677867918137526	0.09149029138045914	0.11291028987786038	0.12333250513197007	0.11291029354930227	0.09083407254514868	0.07483950407129682	0.0707139875828704	0.07291223375271355	0.07521517673604874	0.07965094418400392
0.3140799546239191	0.3357496422719126	0.3424234120812664	0.3384926036580346	0.3322742260173283	0.32654065448542147	0.3175252380350535	0.30327739755983396	0.2870563497354841	0.2775554071916901	0.2813679799017415	0.29602560336678335	0.3114835431799426	0.31571827774941513	0.3040673493733142	0.2815261647594085	0.25319356924785463	0.2219056318437117	0.19728253770110282	0.19806863187480023	0.2361751623288887	0.3011836157639814	0.36012535654523725	0.3821949888950016	0.36095776240090743	0.3166458279064418	0.2785195588800772	0.2649850807948827	0.2752462292441247	0.29716129918703416	0.3153177202947706	0.3205037598281903	0.3169260798047428	0.3254607033171912	0.36515625570166504	0.42695843178622417	0.47388232092219335	0.4729892170284046	0.42582025035196336	0.3660588933092829	0.333413435254424	0.3456379954772245	0.39988983804113787	0.4809093620469283	0.5632871099274679	0.618772621008165	0.6247349899575754	0.5871197898083984	0.5387539639418466	0.5125353707105345
0.13198284026234186	0.13696172364117426	0.17567725730452682	0.23610902553214522	0.29910466294804905	0.350000847338858	0.3793763393479579	0.3927255466615048	0.40224588378386306	0.40805661474907173	0.39548578734676076	0.354269966083258	0.29776798380561875	0.2516729204981719	0.23379735283280279	0.24007600065746584	0.2555146800869794	0.26892850452951833	0.27359040447608407	0.27179995515100425	0.2683495496708448	0.2719426117623557	0.2911919912495747	0.32790752437606413	0.3712004407400038	0.39575639644445865	0.37957212531205037	0.3232577597861717	0.25562945579760726	0.20834137055737398	0.19128697601480874	0.19338749504289623	0.2013421405987884	0.21306695953229624	0.23532860719579776	0.27083295511390404	0.3160726252614807	0.3622120584412513	0.39749731207198635	0.4149515695641949	0.41894327880004784	0.4228933632775608	0.4332040407917234	0.44525373593169193	0.4547412014080902	0.4612243239757192	0.4605231630497114	0.44214718667521186	0.4080390339039759	0.3796021615485214
0.21974093072218093	0.2071835221717695	0.18570195004336904	0.16069797760345778	0.1450265573226194	0.14719164844105084	0.16714007696795016	0.2001579714896904	0.2406985233969818	0.2785995664076601	0.29485431538645135	0.2767032985787082	0.23316311598433928	0.190543117004101	0.170070181786008	0.1726802767277842	0.1823694016841117	0.18223541572000457	0.1655010796197807	0.13891336218504846	0.11309295387875569	0.09446234565655114	0.08602564878596225	0.09063382931969932	0.10734015716368965	0.1290560379719419	0.1476417239412424	0.16232771435197169	0.17774990982454514	0.19278097576489156	0.2002742841276658	0.19503415902845572	0.1767491554516625	0.14890552828487044	0.11577685564416433	0.08605365623725289	0.069716960315679	0.08000366306902956	0.12042503057042203	0.18595466025435534	0.2616069834309261	0.3270741753046303	0.36503319379046	0.3716952201884711	0.3605842521575451	0.3537573299883827	0.3579859313837611	0.3601433744714635	0.3440335503623643	0.31401388700032706
0.3626037207189764	0.35106011823347016	0.3173916471412783	0.27980373967694555	0.25598724866222894	0.25147901008486473	0.26060555606930946	0.2728780821433332	0.27635175071799867	0.26487139900456946	0.24370929468238026	0.2279099774862986	0.23377352935244972	0.2634360583987017	0.30388084890767775	0.3366314759576555	0.3519588942332284	0.3576126527994475	0.3644978072484928	0.3733656645052859	0.3756711520582574	0.3686016965074628	0.35840380258287297	0.350530553361924	0.34177147749402437	0.3277207936726078	0.3097643771847446	0.29165009127715846	0.27251315088596434	0.24847332334962544	0.22000091033228675	0.19492025068287164	0.18225124770558154	0.18682665034426643	0.20801320957365674	0.23903589442151307	0.2709816234840265	0.29656436286090215	0.3131673330945257	0.3217095713180608	0.3228994931825188	0.3173114282248097	0.3061551818202546	0.29724100446348617	0.30517350964273254	0.3436308565416449	0.408655498130796	0.48122605432359644	0.5416087133789781	0.585396896700489
0.0	0.0	0.0	0.0	0.0	0.0	0.0	0.0	0.0	0.0	0.0	0.0	0.0	0.0	0.0	0.0	0.0	0.0	0.0	0.0	0.0	0.0	0.0	0.0	0.0	0.0	0.0	0.0	0.0	0.0	0.0	0.0	0.0	0.0	0.0	0.0	0.0	0.0	0.0	0.0	0.0	0.0	0.0	0.0	0.0	0.0	0.0	0.0	0.0	0.0
0.0	0.0	0.0	0.0	0.0	0.0	0.0	0.0	0.0	0.0	0.0	0.0	0.0	0.0	0.0	0.0	0.0	0.0	0.0	0.0	0.0	0.0	0.0	0.0	0.0	0.0	0.0	0.0	0.0	0.0	0.0	0.0	0.0	0.0	0.0	0.0	0.0020698588565995677	0.008186450720926474	0.025216042503538462	0.06049013998968933	0.11301045862602553	0.16442925654264692	0.18632275674395832	0.16442925654264692	0.11301045862602553	0.06049013998968933	0.025216042503538462	0.008186450720926474	0.0020698588565995677	0.0
0.2921173672033021	0.30301899941035687	0.3455866545794795	0.4124630164337196	0.47935648324191843	0.518891831737146	0.520936132011153	0.49754445716144063	0.46485233915985535	0.4326179954186502	0.40275365926977397	0.37567143884152837	0.3536220054341839	0.3427424309550777	0.34823531314748407	0.36918619034748895	0.39769494860378113	0.42485217825770427	0.44902302173332354	0.4693329735312448	0.47768595693852567	0.46412399832882195	0.4302185438038205	0.3908378824587708	0.3605667326396057	0.342440678601249	0.3310130749285786	0.3232054348720454	0.3227718452177605	0.3305028835266319	0.3405715623228941	0.3464651865750335	0.3500099868504624	0.35918926939202866	0.3793955553006076	0.40207895942829214	0.4140692892436567	0.41065307488380837	0.403346605793689	0.4078814421605586	0.42746861998009067	0.4492571262073097	0.4559378737570489	0.44161052751243485	0.4161158952327518	0.39321485040300624	0.3825863395152524	0.3819398596214799	0.3845158743290099	0.38255481953266873
0.11666044719679937	0.13645795554498574	0.14698738297345038	0.16046363419123197	0.1884766273180534	0.2263335414782656	0.25271508852133534	0.25279234496619485	0.23567091357888384	0.22746822408963718	0.24958575282732273	0.29741113584390466	0.34833767256921533	0.3786562531793413	0.3791996090962903	0.35775057676605443	0.33058255367078565	0.31066957530118766	0.30142186854841063	0.29896247388079245	0.2977150924993521	0.2988870467483208	0.30709967276241273	0.32228807234106727	0.333935458243688	0.32757734294951185	0.30599550712394613	0.29195516105370833	0.3034596175846758	0.33287882946307684	0.35593598665100845	0.3592801718097351	0.34746215209616765	0.32768762742312185	0.3014204722440451	0.2730899250982798	0.2523750695252819	0.2460913827754526	0.2492524532041797	0.25175829042396564	0.2468435027339954	0.23415625815845484	0.2169241732314481	0.19876759846579528	0.18147118417402983	0.16656092290331473	0.15819234094329468	0.16239327173790538	0.17939280439973812	0.19622118624555687
0.6939921420475843	0.701670283564085	0.7121493031242202	0.7067656000586302	0.6464690126362563	0.5299128461999397	0.4054696031784424	0.3298412663656843	0.31145609211834585	0.31253435063911567	0.2971826980552453	0.2662522569364527	0.24381076648883568	0.24492518160896884	0.26762024188558	0.2998799782500384	0.3281445073107025	0.3487060276733006	0.3592186340760693	0.35966132537557904	0.34727770108944495	0.32656694342833276	0.3146088313532564	0.32602521060934664	0.3602340109347378	0.3927347456827876	0.39565107747984607	0.35791033386506116	0.2947708799587434	0.247312913632211	0.25571555224288045	0.33722212205217666	0.46154122586830443	0.5655703495288723	0.5897701335057338	0.5171063352529279	0.38319936726516846	0.24957590005265576	0.16207215375561332	0.12786534000285732	0.12500925047117037	0.12967565827745858	0.12778310778750473	0.11657779271074152	0.10012048905821573	0.09054686484122954	0.10332135116221873	0.14295465178298097	0.1959959159314859	0.2389364050898927
0.710188724855668	0.7995334242580968	0.8666138667957002	0.8850758890007908	0.8520501908622472	0.7826048580640598	0.6858325693949077	0.571938776622328	0.46051568577063656	0.3722421747731422	0.31333258438354306	0.2763779248104557	0.25435836847758325	0.2500892494007196	0.26734355221296463	0.2989041868574757	0.33071231509464916	0.35541440991730827	0.3784216750385908	0.41096028659500766	0.44745252578708167	0.4627505145392589	0.4354783811289383	0.36723561359633905	0.2824651383339401	0.20843771638213102	0.16464948381920508	0.15645900935636978	0.17995719923965176	0.22391000161313213	0.2771842432145814	0.334315814790056	0.39333477059232985	0.44913964730061023	0.4851860291671132	0.480253464568226	0.42700308941446635	0.3427996792593913	0.2599177447413152	0.19524365088319298	0.14516265832907146	0.10010988771190654	0.061031093461497515	0.03670119300288202	0.03517346431428577	0.056878498805706966	0.1009593337742574	0.1643613006010056	0.23658662722552076	0.2955046569812972
0.2239544666506338	0.2518174891601062	0.2508811933926858	0.2297376429887116	0.2062736938590157	0.2006434589215087	0.22620092608700199	0.2809516829532277	0.34806530034829497	0.4005110141230367	0.41362693000007517	0.37751361059542643	0.30796898196643907	0.24323425918866995	0.22424036026087676	0.2648155711419354	0.34381227684163956	0.4198578448704826	0.46289188444526064	0.46549464385099204	0.4424366306439741	0.4112511381522612	0.3830161042087833	0.35749662731225645	0.32806243087513204	0.2904259716622946	0.2529505519768866	0.22695135718596512	0.2186233898569497	0.2244507228974397	0.23434411146306125	0.23352405014512215	0.20939062402014308	0.1606530750123896	0.10493486662077767	0.06658478027758467	0.06087807911752384	0.08535793897805596	0.12347632629360628	0.1570328809545004	0.17953638889540496	0.1974327364031698	0.21691438329069573	0.23084716577343353	0.22719016744842138	0.20578747250724355	0.17983292040187068	0.16299931144351204	0.15243957939918185	0.13787573318650587
0.35567896220078066	0.35531475441919497	0.3523729531022844	0.34811545797554616	0.3445255242972886	0.34103633184369025	0.3312885307512794	0.31166685524280885	0.2867211906166475	0.26707142281900625	0.25966227731249464	0.2629883069427003	0.2669441961726599	0.26181458489325815	0.24456452590779615	0.22037369320110448	0.19948617061452745	0.18967599019417292	0.19094447988960792	0.19685195859004853	0.1982559848378394	0.1905954317298885	0.1771708064633637	0.16780732989071773	0.16908728767453396	0.17971554346812027	0.19350940893460647	0.20709084335523098	0.22262678473929287	0.2376182440485642	0.24207472198881635	0.22757775492559648	0.19599192483814634	0.1610591264117888	0.13927410683510688	0.13982506327038005	0.16170932969535587	0.19605687621660817	0.2275239641905909	0.2409360759173968	0.22867923007402943	0.19539668028001544	0.15511105909105877	0.12269060900492672	0.10460650760608324	0.1018223913494749	0.11108246848844841	0.1314674994862265	0.1615727851117058	0.1966151111968164
0.0	0.0	0.0	0.0	0.0	0.0	0.0	0.0	0.0	0.0	0.0	0.0	0.0	0.0	0.0	0.0	0.0	0.0	0.0	0.0	0.0	0.0	0.0	0.0	0.0	0.0	0.0	0.0	0.0	0.0	0.0	0.0	0.0	0.01149986348570294	0.045482843152769466	0.14009701459391571	0.33607525938038535	0.6278712398733349	0.9135473161694332	1.0351847228633904	0.9135473161694332	0.6278712398733349	0.33607525938038535	0.14009701459391571	0.045482843152769466	0.01149986348570294	0.0	0.0	0.0	0.0
0.06745418695275426	0.09995095270417109	0.12867623216685634	0.14464356471565076	0.14464356471565076	0.12867623216685634	0.0988718290347469	0.0653444173138462	0.04115177260790036	0.039439251949012356	0.06734124694368289	0.11999455472660862	0.1767979612974444	0.21169366866188016	0.2172129756901369	0.21363821462186786	0.22513122526026424	0.2549200195037023	0.2872029686986456	0.3088598124575214	0.319081952851232	0.323349971222266	0.32411599709063765	0.32334996890013673	0.3201610718763976	0.31096957791659674	0.2918133585614321	0.26016379985399063	0.22313440306124127	0.19114247518417665	0.1734626187255132	0.18043861696419145	0.21790623159962433	0.2772102560722093	0.3289556953632528	0.3449230279120472	0.3240611154225373	0.2865851870998151	0.2555731076851319	0.24081345141891125	0.24152459701246018	0.24459451741982183	0.23224211366735434	0.19421239837809345	0.14947628127433824	0.13149360057903353	0.16159205215676592	0.22859554028632093	0.3079413035047999	0.38440181875650536
0.3040528874737871	0.3168366646498173	0.3840884407645662	0.4788348166432374	0.5536795268539011	0.574057861580981	0.5349783418945634	0.46009922114552393	0.38264810579867076	0.3351716176042707	0.33859055710133645	0.39646642849850916	0.4862940532987346	0.5667149007602974	0.6007365206448928	0.5838869929549527	0.5530166139603466	0.5568255355385594	0.6172468071761673	0.7059269213434463	0.7638808067444618	0.7508590796857016	0.6705948711930572	0.560342895056923	0.46071225385702697	0.4003691999501051	0.3894322316077602	0.41764367595797575	0.4584793749800377	0.48621275992867685	0.49813545018536265	0.5054608001471961	0.5166390619924848	0.5316328267359994	0.5446732201297095	0.5541549693852728	0.5647134674192459	0.5824281646793811	0.6040009200639083	0.6159806590998232	0.6123626091790983	0.6024819923695852	0.596082476305577	0.586728305667633	0.5620373043698419	0.5254159817209727	0.4913232346331638	0.4647202602011588	0.4403325704538589	0.42221411202889475
0.356653377794522	0.35529293019896	0.37915699934952923	0.4046181682654857	0.4009788306092127	0.3653851506445992	0.3241725301232292	0.30318464109615545	0.3017839028975756	0.2970419041491895	0.26901199197939485	0.21532442106007765	0.14882917524068404	0.08711488045217479	0.042093738419789486	0.01746651173644265	0.009741784000221165	0.01623495739260512	0.03599129207584138	0.06724058540329661	0.09906603445991259	0.11819498992488775	0.12504276896237582	0.14298046863695021	0.20522126772835594	0.3193016381231187	0.44711356767984944	0.5225594057294889	0.5045058159783616	0.4171361182391937	0.32469903548618156	0.2719353477687002	0.24967561379477105	0.22090035886090584	0.17000127600435874	0.11420521582319669	0.08710394756609227	0.11173117424943911	0.19280986661898783	0.30500328405523625	0.403032001386181	0.44522661366127925	0.42665218295567214	0.3757543138630815	0.3263436612658395	0.29485984171058044	0.27865290318436314	0.2751035064973163	0.2922958618177363	0.3440468325924984
0.16511888585849271	0.1602039425396589	0.14813792403937076	0.1395536025197739	0.13886022910559737	0.1394917997743579	0.13399284680271487	0.12226262469108641	0.11378906929387406	0.1171041801570186	0.13335557211743987	0.15690656910953288	0.18092220620515856	0.2004401057456137	0.2144526230107009	0.225589857345672	0.23833183552912807	0.25518710164411673	0.27358278866875957	0.28550194763510955	0.28319450849630423	0.26136943151383535	0.2199081913365791	0.1644237324889027	0.10636612243842111	0.05792615991437583	0.02603517302425778	0.009499440893725635	0.0032073521677051823	0.003476647785643464	0.009756638887886818	0.02558201895284208	0.053285292873777874	0.08849840312751235	0.11887958624180865	0.13340516307993808	0.13547322417669524	0.1404766137095016	0.15947244507199632	0.18924900521730104	0.21865017464344644	0.24245695834456785	0.26289409765079513	0.284489952002933	0.3089579979483759	0.3361288040833811	0.3621008637921086	0.3794254995600838	0.38084577823113064	0.3643249819408178
0.039882235727714974	0.06646486903698405	0.14734602970884575	0.27527862221775234	0.4005280550460949	0.4538577436803568	0.4005280550460949	0.27527862221775234	0.14734602970884575	0.06142296494105002	0.019941117863857487	0.005041904095934029	0.0	0.0	0.0	0.0	0.0	0.0	0.0	0.0	0.0	0.0	0.0	0.005041904095934029	0.024983021959791515	0.0813640828049075	0.20876899464989576	0.4226246519265981	0.6758066772638472	0.8543857987264517	0.8543857987264517	0.6758066772638472	0.4226246519265981	0.20876899464989576	0.08640598690084153	0.044924139823649	0.06646486903698405	0.14734602970884575	0.27527862221775234	0.4005280550460949	0.4538577436803568	0.4005280550460949	0.27527862221775234	0.14734602970884575	0.06142296494105002	0.019941117863857487	0.005041904095934029	0.0	0.0	0.0
0.6921450240950799	0.6405064722600895	0.6182776064779312	0.6533926761178424	0.7256143106891522	0.7770537458150788	0.7625657956582297	0.6830546448873688	0.5802931993334933	0.4948714877558469	0.4386063069627376	0.4012483593368016	0.3703590469791625	0.3513970393310266	0.3555208985626142	0.38582085942370675	0.4326222298883049	0.48366662613257844	0.5297767427124894	0.570667385739694	0.616489954638376	0.6768061394960379	0.7368992113912481	0.7610110861797317	0.7267913661718075	0.658633116572252	0.6070832780055331	0.6145707546206222	0.6882025749920788	0.7959523763608349	0.8836913113691928	0.90313798817778	0.8418034896971608	0.7396420954213104	0.6566265066918077	0.6259998930904163	0.6316456887045405	0.6371647257764492	0.6197642811490252	0.5829081482863521	0.53441073233374	0.47885151193193953	0.42640110577345314	0.3950565622089788	0.3945718767830667	0.4195585420227147	0.4511040486067651	0.46614547479866925	0.45189403166894515	0.4170538963877013
0.22711641297143897	0.23416997985257854	0.21232724471742048	0.17100731759615562	0.13293743580566447	0.1178494371174485	0.1347673857738505	0.180809339000847	0.24201393663106247	0.2951249526802179	0.31882370021179757	0.3071581644407956	0.2712364923810309	0.2257252744782923	0.18205805795232938	0.14637236815112226	0.12706087921958795	0.1310330720921439	0.15577069112886197	0.1886340618352763	0.2138575816652126	0.2213868105472108	0.21204621234945412	0.19211905152753245	0.17231743822389237	0.16442618966189987	0.17625509462870684	0.20138325604212287	0.22084911010090047	0.21422146379020487	0.17774220575314323	0.12864112846069914	0.09146439821277422	0.08174184208961788	0.09514288496470233	0.11431635968018708	0.12470128388298593	0.12508968870311762	0.12653567431973248	0.13728883994636976	0.15625114371643534	0.17399843363605672	0.1794619937322745	0.16644996176200666	0.13777066442013397	0.10531708000038223	0.08397585515838366	0.0829133232715824	0.09994021820714859	0.12434178531596282
0.49601576169331435	0.43313375279533445	0.351070844361714	0.2930847440610508	0.2714364994023035	0.26924822223610795	0.2590745675625588	0.23118144190071552	0.19542842092335566	0.17140203369758372	0.17081261839010647	0.1952144752042294	0.23977303738102676	0.3007255482807708	0.36852978833443367	0.42555043366314277	0.4508532344683822	0.43531255748223835	0.3875649996961264	0.3396932432242073	0.32628155927133806	0.3619072460328982	0.4202353506057439	0.45515724221740833	0.4424744665922496	0.3992967149384618	0.35623148308956465	0.330838679484716	0.3245692153121051	0.33443159372931947	0.3520622408024883	0.36380034085291524	0.35603131936702775	0.3312572008392325	0.2985314661769673	0.2677134742415506	0.2416964506346689	0.2192683097812864	0.20288328794739907	0.19979499124387504	0.21537066769872956	0.24314117802169435	0.268707766918356	0.28447712545707615	0.29506853285067747	0.3077130365787271	0.32140834954271363	0.32537906999772764	0.30894878732486164	0.2710169104628201
0.7345640456935247	0.7119336772891377	0.6868355249278216	0.690873732441958	0.7390331641366764	0.8095051782706614	0.8533129957749679	0.8307499460050948	0.7449217297993731	0.6408667496002862	0.5699935760970785	0.5554029807790732	0.5841696119379644	0.6284908517197964	0.6659725304376849	0.6836732999182586	0.6809836454513774	0.6661107665920966	0.6472955163435785	0.6249876207108185	0.5944596867896296	0.557741660334027	0.5291028115349501	0.5195098521334336	0.5264200985311209	0.5352374759457699	0.5336768365840909	0.5229419985774754	0.5189300311945324	0.5379860579685595	0.5851753327127128	0.6459983712456567	0.692089590199377	0.7005654511920498	0.6696104267070214	0.619254066781137	0.5770550907420203	0.5585400727984196	0.5621107903898959	0.5743392016906149	0.5845916288473665	0.5944947734712669	0.6143613563035144	0.6473019361617386	0.6809936450640595	0.6945314988153587	0.6750459328165159	0.6305007316884169	0.5858297092705569	0.5654584467434279
0.5838236412055312	0.5261565863068203	0.4328491154132502	0.3540049203923714	0.3011965168728658	0.24980506811427888	0.18387288997963896	0.11577716107859964	0.069887224577931	0.059157626380486	0.07766497933744589	0.10881616504314852	0.13286755927464083	0.1512622204964035	0.1855394741394858	0.25172096848922737	0.3279906173425791	0.36380134247779483	0.3344526677640005	0.2740705403290373	0.24600122772044955	0.2829269029933918	0.36682777081238893	0.4537081157712853	0.5051111416674879	0.5051111416674879	0.4497957341698521	0.3539622555505136	0.2455801851801131	0.16474385253424326	0.14184404028421485	0.18064295109024767	0.25307767184552804	0.31245255856106574	0.32668649014210144	0.29791182918501274	0.25102694863956965	0.2065776279940394	0.16712594499532868	0.1272533552815253	0.09224837355535678	0.08013674508374069	0.0974062967763004	0.14053262229895847	0.19492228029459518	0.2460055140732867	0.27840224139849973	0.27289976096477364	0.22308683390086384	0.1475637810529927
0.597287619578045	0.6042662034532703	0.5803179482748454	0.5315720158829872	0.48404787998813104	0.4719624583669079	0.5064354388553839	0.5580852903041471	0.5868724298056556	0.5776719143118787	0.5456124559314868	0.5158561994408553	0.5023643612390252	0.5099356478485167	0.5354182336250891	0.5747198555233416	0.610873813336462	0.6265266772622792	0.6147094092666544	0.5852359170859641	0.5547288116568653	0.5304343959170095	0.5167216712158339	0.5192091168208045	0.5397241682825891	0.5664583320495783	0.5799931989634937	0.5704931780405521	0.549953418151784	0.5403821364592806	0.5479644130259015	0.564070973870455	0.5851988391061048	0.6238929021556017	0.6970919303653408	0.7918820412684758	0.8653522552414615	0.8799757120728893	0.8430523424525367	0.7907305472248708	0.7528047156407158	0.72493108960027	0.6871380565996136	0.6251921305987371	0.5442363189789349	0.4580940493536197	0.38300915740453484	0.33290421851505736	0.3111558647530472	0.31076968041744646
0.0	0.0	0.0	0.0	0.0	0.0	0.0	0.0	0.0	0.0	0.0	0.0	0.0	0.0	0.0	0.0	0.0	0.0	0.0	0.0	0.0	0.0	0.0	0.0	0.0	0.0	0.0	0.0	0.0	0.0	0.0	0.0	0.0	0.0	0.0	0.0	0.0	0.0	0.0	0.0	0.0	0.0	0.0	0.0	0.0	0.0	0.0	0.0	0.0	0.0
0.35964871270214077	0.3576509348598167	0.34103151645815266	0.31786251851916253	0.3046478352960156	0.31525866961031535	0.3468780725409564	0.37994002774463503	0.39391804149792836	0.38493887738785204	0.36343964192496375	0.3381631611022881	0.30589760218944967	0.2617889563992232	0.20946751585375523	0.160577344051876	0.12640118007648604	0.11069524804885171	0.10860225992802623	0.11439997936394578	0.12465292295498813	0.1384371655887081	0.15019171356893787	0.1541511341617444	0.15269337518135023	0.1543668457175939	0.16285521237534387	0.1744224011217731	0.18527925897265793	0.199360128495178	0.22152850941741295	0.24864415241600302	0.2709759461453905	0.28171532323974	0.2781027391639567	0.26294672839497824	0.24421426425675458	0.23344458280828434	0.2397640435423065	0.2605844917886848	0.2841403240262978	0.3023334269074573	0.3151818459562337	0.3270389926887697	0.33523329900428317	0.3292236456655165	0.2983715242328467	0.24485865772825932	0.1898671713543341	0.16182919529914958
0.3751848729200281	0.309509692723428	0.26190063705954725	0.2505592414282128	0.27380214441647466	0.30468997549469135	0.3125556629388909	0.2858337679375111	0.24353636209003626	0.21362246920874645	0.2143550053368358	0.24658583152985972	0.2946233958402404	0.3308743458440314	0.3339238152838548	0.3061630881059687	0.27163025815142045	0.2540441104861287	0.25287040650463855	0.2499289395876807	0.22949161734047788	0.19402795639992784	0.15997789860638814	0.14702233462682202	0.16405931058348644	0.20556764733329508	0.25453604307379796	0.2896180434046125	0.29211834202404924	0.260436686651412	0.21632004920342138	0.19068484967446794	0.19770195988909545	0.22271262536870468	0.23735730478467754	0.22644214790065448	0.19707742583975127	0.17151758953975538	0.17206676036014204	0.2037484157327793	0.24481558374094647	0.2609286192390812	0.23327589280757927	0.1725586929478113	0.11164319778601052	0.07696860594312667	0.07402713858204843	0.08812264717763463	0.09800586152438281	0.09454898359662871
0.3232090887664231	0.28044974232719394	0.2206104213403954	0.16551468593411137	0.12998040165038496	0.11743959685852504	0.1223707600203896	0.14215167560684633	0.17783777438125956	0.23083001324284352	0.29649006540632	0.3660619288630502	0.42799617374896926	0.46997266481581534	0.4786352525487207	0.452329020303784	0.4097243303049601	0.37596782294489345	0.35910480006549533	0.34791397651206	0.3310237531392663	0.3138775797382799	0.31090328628680164	0.32348854638981683	0.33988251449731344	0.3489674439788137	0.3508189330222944	0.3491523432543831	0.34017671629594853	0.3207319486122371	0.29793970264477626	0.28418204024009175	0.2782653135198839	0.26328829333881043	0.2273069612347652	0.18396055020760887	0.16228721736756338	0.17968346310843192	0.22630820481700062	0.2748581169697458	0.30217661731045226	0.304035449086128	0.2914532807051573	0.27846164217612457	0.27294093622550764	0.272381175915684	0.2692489799883937	0.25665828231313215	0.23221487016243758	0.20341693474478348
0.362185876456884	0.36740852777404664	0.3756807860378759	0.38211424330795885	0.38311790550261204	0.3803834820848517	0.37595124465026847	0.371188326812246	0.36595435164806583	0.3603209559963551	0.35253899329589794	0.33735462056722043	0.30764309952992375	0.263858028887454	0.21853996584368918	0.1938421920072091	0.2063137842012673	0.25548909668970504	0.31793379795371923	0.3614329350401904	0.3681933832363956	0.34173666131896663	0.2987899969162847	0.25802528699187854	0.2345739301199005	0.23666944973273107	0.25587783200160874	0.27562649951013923	0.28828738502501794	0.29675067931602495	0.3017082608775158	0.29179251818966667	0.2604480433176856	0.21943259576594887	0.19238740957132774	0.19255872113658917	0.21426600043347618	0.24607304188595444	0.27847078751214766	0.3097899463381407	0.33606191383431777	0.35269652287814907	0.36003562179654847	0.3683417518424566	0.38749381709512115	0.4114984578277427	0.4283299295716644	0.44444005915550844	0.4832011411216339	0.5636658917505745
0.18730681682763226	0.1771599662557114	0.16224098637556505	0.1678932009429369	0.19854887028759557	0.2375522750191912	0.2658538771450916	0.27967785334686235	0.2839723066852669	0.28159056660960397	0.2715060917124635	0.2532889644837036	0.23114492575190054	0.21833884180064034	0.2173209495501298	0.21878019575665697	0.21540823628738817	0.2107739139705269	0.20784330845727467	0.19547857846203112	0.15951056352845738	0.10634331361663425	0.055897672758930796	0.02330161729462584	0.0075649278301134805	0.007650853050966566	0.024607496753082082	0.07746977806763013	0.19099463557141824	0.3691894738206086	0.5602675140343678	0.6684765192005597	0.628013868262437	0.46523744334546524	0.272123618630685	0.1258025246428083	0.0459963991386054	0.015215780881080046	0.009477641092855121	0.02330161729462584	0.055897672758930796	0.10443060035389261	0.1519456356983439	0.17217696116740527	0.1519456356983439	0.10443060035389261	0.05781038602167243	0.03277925838748096	0.0384314729548528	0.08111200331629828
0.41488839878843786	0.3785385002028531	0.3083143345968529	0.22875412230146552	0.17174966139992498	0.1524807037222288	0.16350809336598746	0.18820366219333587	0.2169876916321427	0.2551046455984263	0.31016528732920645	0.3757518609378434	0.42946209205509384	0.45004537511590686	0.43399897577349084	0.3982168908520097	0.3677648344181778	0.35574811684779817	0.3532070889354929	0.3429142333693102	0.32103308213139115	0.30226326028706557	0.3012039613988654	0.31092421233489337	0.3118516222869908	0.2923547667050455	0.25956634305941745	0.23062033936396514	0.22666970445820903	0.25640994531748756	0.30691559814016667	0.346915038085695	0.34992890470075405	0.31291321730847194	0.2530574617311508	0.1883928781952556	0.13023638458430717	0.08448411690489728	0.05851762088077225	0.05874761101370086	0.08665152799450021	0.12970324307588707	0.1656789052041427	0.17370560169216415	0.15173939191001565	0.11924131415933843	0.10564794171260339	0.131059787121723	0.19457659075095174	0.2721080283020415
0.18495344582601864	0.21225875992730653	0.22491405268518258	0.2283676025066914	0.22491405268518258	0.21225875992730653	0.18495344582601864	0.14093203481367667	0.09006564957476187	0.0464905166629075	0.018738920489172625	0.006083636999201773	0.0015381842940733565	0.0	0.0	0.0015381842940733565	0.006083636999201773	0.020277104783245983	0.05103596936803592	0.10272093306473272	0.16714544669333817	0.2224449503445832	0.2459244129430814	0.22852858734378498	0.1858843671825108	0.14767326543356687	0.1365561662376694	0.1485538561069518	0.1632854952573975	0.1702218152814849	0.174047662150322	0.1858843671825108	0.20215419062702988	0.21225876389926593	0.20771331119413747	0.18341527013785724	0.14093203481367667	0.09006564957476187	0.0464905166629075	0.018738920489172625	0.00762182129327513	0.00762182129327513	0.020277104783245983	0.052574153662109276	0.1088045700639345	0.18742255346256384	0.2734809210366056	0.3471071617137408	0.39112858662794053	0.395674039333069
0.19872140222751172	0.23855047891067857	0.2622207951547291	0.2534720375702279	0.21406267747338592	0.16576812942574445	0.1360772188793315	0.13835054794290746	0.16222773211850136	0.18296826424554555	0.18003848216427018	0.14975630016240388	0.10373507888814099	0.059694534567987526	0.02975084908344523	0.01792731880247727	0.022547716705037323	0.0400766050335531	0.06484101218509979	0.08843634125956643	0.10348230369554527	0.10998910715724847	0.11381136109241707	0.11992039976419873	0.1244896430545642	0.12357788493955758	0.1214181763852562	0.1314620721449093	0.16018517504890978	0.19901671605527257	0.2277703213348472	0.23298097104609145	0.2168739456569737	0.19402645280180367	0.17733888629538133	0.1710026132211763	0.1732531225035399	0.1819586999431418	0.1901095154906058	0.18862577243572562	0.17506225044124754	0.16227363734382272	0.16416587145531114	0.18304424052593352	0.20433344211113824	0.21195759470711595	0.20060551886160155	0.17982180608072523	0.16311495713018515	0.16078989403447616
0.5762185301068138	0.4764650408958831	0.36576259073757417	0.29302918041341147	0.28468583044775236	0.3318106343988599	0.41577006812642925	0.5212708238091599	0.6313261850485158	0.7173355787137886	0.7432142521485855	0.709948067913962	0.6565723029444133	0.6331590717730561	0.6450626850608258	0.6494952942295226	0.5953069648870636	0.49167664086769713	0.3969115942280479	0.36164337523292617	0.3895710026438121	0.44050645495862834	0.47239974598008233	0.46726806150021083	0.41414105753467645	0.3182163725756392	0.20336302061657352	0.1049728941414678	0.042311397205975466	0.015473065538593482	0.010341381058722043	0.021155698602987733	0.0524864470707339	0.10168151030828676	0.1591081862878196	0.20707052876733822	0.23276574798696364	0.23276574798696364	0.20707052876733822	0.1591081862878196	0.10168151030828676	0.05422301259701744	0.029760514135426238	0.03662876414158121	0.08224696120616014	0.17532365598200841	0.3115395781405567	0.46272853116774776	0.5846570099610616	0.6430078417998029
0.3861980016055359	0.384941136047182	0.40949543917681536	0.4661673610380716	0.530847629678918	0.5642035070495675	0.5413268394389658	0.46993422917631017	0.38006193639586733	0.30553765078054307	0.27142831754630775	0.2898595976153442	0.3531440948764704	0.4302477386098432	0.47861013818191933	0.4788340608266976	0.44527427709398054	0.41413270272876307	0.40578815148335795	0.4124891958162637	0.4092623383645015	0.37829855745137797	0.32193115545349066	0.26310938427235975	0.22978234993407307	0.2329721174548654	0.2573793001682049	0.27949277604773454	0.2882550429409314	0.2917722760900427	0.2996585387278265	0.3208101988580181	0.3631537048955594	0.4283582846346998	0.5006684031507861	0.5524130923276247	0.5639952353067119	0.5350319485747773	0.480107227513892	0.4257482580956625	0.3981951739507332	0.40757887064689696	0.437104267473858	0.4604222063445202	0.46002824682255006	0.44351116488558673	0.4316655586351887	0.44170666451093993	0.47037857736183236	0.4943607343354753
0.1810741842980531	0.20813015099911342	0.20587093387734046	0.18897030935315443	0.18188726469194358	0.19887544418513872	0.23278404174407274	0.26430488634771493	0.2764807289662108	0.26592621606630845	0.23924177482033906	0.19985989099382068	0.14866458462616677	0.09458832696963648	0.05114612037558968	0.029024164111283474	0.030284443609276675	0.048088312991462795	0.07276183117258944	0.0954896595650187	0.1095871237803353	0.11612092286977524	0.11869810910567505	0.11926184515076313	0.11926184515076313	0.11869810910567505	0.11691507237641979	0.1127280460613232	0.10595853044209108	0.09911120299423368	0.10032797655243186	0.11502738070973774	0.14047743883417377	0.17187303348326186	0.20541629352538854	0.23610085253935117	0.25069509318965466	0.23241060265924146	0.1800021821785814	0.11306755521601583	0.05688576995838506	0.023284514528488093	0.010216916349608224	0.012057169890361482	0.02634937182164423	0.05462211208090273	0.09257740390479374	0.13419559495575925	0.17259111868563592	0.2031526346225643
0.22884848539408698	0.23821481857996174	0.25212953335074656	0.25505734489710596	0.23312504808943443	0.19201444127538858	0.15430716135579783	0.14363263095661288	0.1667121737697076	0.21056774179695972	0.25273357458088214	0.2718014499094185	0.2607887414677525	0.236058286208181	0.22891730407892574	0.26310132497497607	0.33526064873830413	0.40973018325300836	0.4405776308442163	0.4068481541198409	0.3258292866737843	0.23789119116104468	0.1751131804127138	0.14468109248327035	0.13360023005563917	0.1353026760944857	0.1544886875503595	0.19628584444659958	0.24787654102354756	0.2806425757359271	0.2807493982501714	0.27005062664828244	0.2823944093393512	0.3259127301947207	0.36956672149545233	0.3703677298019414	0.3135771345485484	0.22869183120876485	0.15624227683533612	0.12049368422430873	0.11915401972805544	0.1361485414948994	0.15724099872614442	0.17285882686422743	0.18130874365732347	0.18765400585354627	0.19450401700041695	0.1942483104115524	0.18633301574345182	0.18603426062594963
0.1384370672094814	0.14618296522487678	0.14618296949464218	0.13767390674881752	0.13800016740592028	0.15921354465406307	0.1933657549115125	0.21905071065219148	0.22271732111189654	0.207523292279899	0.18363166625470678	0.1558689283704925	0.1249695922464994	0.09274631715463812	0.0718481592787089	0.0759634600064708	0.11198895100813853	0.16963769637316028	0.22451065082738333	0.25179836055987287	0.24303193310616109	0.207523292279899	0.16255389445666538	0.1193397630325664	0.08074599139025229	0.047703822589919065	0.023829117316576266	0.009297189510131582	0.003018355626467809	0.0015263196075538056	0.003018355626467809	0.009297189510131582	0.022302797709022458	0.042430271140760346	0.06364364838890313	0.07799464587171745	0.08369125027523468	0.08635257830043469	0.09222527998158936	0.1002974435807399	0.10607391952966347	0.10836339894099419	0.11011567026392023	0.12313520413845191	0.16255816093763364	0.23099538199520747	0.3023007952997837	0.33337966586256385	0.3023007952997837	0.23023222219143055
0.17810483922823564	0.16989988567916947	0.17028397307550186	0.17042688841766404	0.1700847963023978	0.173084744755776	0.18435481678835322	0.20478080372862117	0.22741387279093947	0.23982890951627933	0.2325427015375426	0.20787267861138034	0.18126294416309469	0.16795591901917373	0.1700847963023978	0.17380723475882917	0.16646045904126372	0.1449243017639255	0.11898988935116116	0.10148115987000732	0.10544701834957919	0.13499513369046437	0.1800782201182327	0.22010697205967272	0.2401700013079288	0.23949524966756913	0.22776660350338684	0.21325067096441813	0.19883324446586148	0.18615103529898408	0.17522205631222335	0.16412397422338007	0.15260742450846265	0.1406380419877336	0.13151591634628382	0.12775666231858732	0.13044587659475135	0.1349918746120409	0.13367223455311672	0.12499844703370495	0.11710692010761586	0.12045244751141496	0.13230266058671028	0.14229608415171174	0.1432020010984062	0.13544495699708992	0.1238327936017467	0.1107239383856445	0.09862456019891411	0.08810930557855015
0.17312369152067109	0.2610663010062311	0.34676633592250566	0.41094396892847246	0.4443561716953492	0.44861544028622413	0.43791608573159224	0.4358372362764721	0.4523532485492618	0.4746408818136645	0.47884666760749406	0.4532700994572297	0.4106624434755183	0.37138569297976004	0.3498934839811719	0.344561946454905	0.3413009031392691	0.32401692375307184	0.2916862886087943	0.261999640079067	0.2520773679263729	0.26543674787128385	0.29277678313080663	0.32772581965134284	0.36690298566357427	0.40424445044000745	0.42985545187902136	0.43609752665784896	0.4255765651191909	0.40435198469475797	0.37722581100677616	0.3457689957018345	0.30672560567505225	0.25996226966567965	0.21884945363198927	0.20041142771556164	0.2073339093403874	0.22240885814960668	0.22352607822549406	0.2072234975978229	0.19210677306520152	0.20120464221445983	0.2408396020157081	0.2930108213015605	0.3288794619559178	0.33705277919942794	0.3348554434695148	0.3454868150040833	0.36927431309073505	0.37850533392137464
0.032670806484275026	0.05981589672646885	0.10401762611855755	0.15414930503696567	0.19811590169156282	0.2281375987627716	0.24668253188012068	0.2594755543225485	0.2690487069790122	0.2718016626942168	0.2610253833182718	0.23580393183517034	0.20674789960997553	0.18587686215554997	0.17926875786555985	0.18041111482678227	0.17796586144525878	0.16649095556616625	0.1506966864430639	0.13544421069978965	0.12036875501537782	0.10049755724339753	0.07620125279985474	0.05558302718999822	0.04703341202959305	0.049638002682735764	0.05857139267738953	0.07176794426568647	0.09169573460341143	0.11577345192550702	0.131407513417804	0.12826155526178515	0.11258858255981113	0.10402028197146533	0.11930057915401078	0.159559551786931	0.214640702105373	0.2701755696248563	0.31246416917544	0.33052798932497496	0.3215343497021468	0.29563375962441296	0.26739470026178447	0.245890541822355	0.22784587284617444	0.20530717607761817	0.17791227905059656	0.15199530937318184	0.14032280210859394	0.15299671557949002
0.46660045580139065	0.45919961475899296	0.44653759590939657	0.4165509182344688	0.3559291948272848	0.26889259202411125	0.18253651534911097	0.12199218824284339	0.09484577682738154	0.09284704987768833	0.10560033993127986	0.12522919020582698	0.14827030739044295	0.1719804187990305	0.19770431050315504	0.2325712672621369	0.2848466817491121	0.3523742981009273	0.4120189931128299	0.4352725026008576	0.41864769734779556	0.3838819163948818	0.35340299980143064	0.33194155032002937	0.31536532634859604	0.30455034476613496	0.31081409877883703	0.3428000150732228	0.39420567684368774	0.4436761958726984	0.46400872666753007	0.44667823993425987	0.41227094699607536	0.38704359287742074	0.3820724002241049	0.38829551761636516	0.389858436092904	0.37606702512868	0.3425649539832845	0.2948600088401954	0.2553271051592202	0.2505437880296933	0.2850940286817072	0.3316025796760855	0.35972284264783	0.3660549865053843	0.369517670939933	0.38442545346534657	0.4082226232945924	0.43607036112213915
0.10141835342335537	0.12779671011487503	0.16804811715032592	0.20216046463421522	0.2122957420445258	0.19962980921117876	0.18099076162846398	0.17428167663867208	0.18486454157681578	0.2058615622023521	0.22495609298428598	0.23290510291064956	0.22855074171784745	0.21822900826463482	0.2072158659721456	0.19970854972352126	0.19854479878452877	0.20751910997956974	0.22713462438849635	0.25510956524867406	0.28480581486523726	0.3076688049434247	0.3165085878056074	0.30906813262903243	0.28940737509161096	0.2684672251008753	0.2571305287059552	0.2580352479444846	0.26261093585519757	0.25997918183235075	0.2485492718695629	0.23916947523048285	0.24184693590021233	0.2543948951737152	0.26548160279273564	0.2636471309100822	0.24545521837774437	0.21540715770258312	0.18481958972817397	0.17178089155304263	0.19515919222676317	0.2598720570920101	0.34381096689769086	0.40643777478640275	0.4165045755352377	0.37494967007914215	0.31238099610856335	0.2603281589848937	0.22985675526273688	0.21419845471420465
0.13294896711645177	0.11510294429297119	0.10243166079761822	0.09525573078261333	0.09416516663718962	0.09934973559263	0.10758312020168422	0.1141571956811009	0.11804570785809497	0.12011519296799804	0.12255005963776504	0.1260896315632861	0.13040822387256237	0.13306289513794956	0.13106447456142817	0.12371844136898691	0.11286372911078364	0.10144272564149885	0.09035723612304321	0.07965157834461363	0.07102145502558573	0.0680481751338698	0.07373522225280653	0.08624891976179075	0.10232301575858711	0.11876105313758838	0.13417396292665199	0.14817888658563327	0.15968526709937977	0.16945577596253994	0.18032234517612308	0.1937754302723558	0.20978035043491125	0.22792909070417583	0.2467261462189582	0.2597097866011361	0.2567260828014281	0.23039622102833743	0.18497857762824807	0.13539790798169643	0.0989519535320129	0.08582786806115704	0.09402612895434734	0.11253186791561089	0.13076017597800862	0.1441483849306464	0.15379500725163228	0.16117862053836116	0.16746460166123225	0.1756312983522072
0.07615846099137775	0.053455086046986906	0.04760173238019557	0.052657623571130636	0.055471137049431074	0.04788910703071286	0.032913667935535657	0.01822025194047	0.009728290492538845	0.009728290492538845	0.01882308682768155	0.0359007610929561	0.0576173970043638	0.07922691655059638	0.09842019201950697	0.1137164449773358	0.11977199135897929	0.11010144141526235	0.08557129358221792	0.05847795209833562	0.04257886632884686	0.042641957909186595	0.050876200188133304	0.055471137049431074	0.050876200188133304	0.0426419584280745	0.04257886632884686	0.057875117211124066	0.08318703323645742	0.1027574091929324	0.1027574091929324	0.08378986812366895	0.06025937548133295	0.04992289855117682	0.06025937548133295	0.0843927030108805	0.10514166746314127	0.1094986065280508	0.09842019201950697	0.08344475292432976	0.07345339119351282	0.0663780160377557	0.05822023241046326	0.051133919876005664	0.050531084988794106	0.05643880902746592	0.06141824208563463	0.06378284124979589	0.07053276031226144	0.09199445492108282
0.04834829577099409	0.0460544004586023	0.05209650437907635	0.06535364491169078	0.085870139306604	0.11029528164750624	0.13095038018072502	0.14050362891726864	0.13810511652594812	0.12782058021903359	0.11245967722324014	0.0945916764602169	0.0796043980233879	0.07546687233101411	0.08325414800010594	0.09818112894494836	0.11398996768393353	0.1296826998163628	0.14542175474361707	0.15917996772965892	0.1712001751526463	0.18471158477799057	0.19810114018501013	0.20019842800457138	0.17803162929390426	0.13333997175397244	0.08223764998316854	0.044514939436070856	0.028367329414030053	0.032843878177910193	0.05228462365092833	0.07954220204064098	0.10656075388602707	0.12644904836452375	0.1388995419489723	0.14923842060049644	0.1625646607053455	0.17737625360463985	0.18787690268452306	0.18886245949367278	0.17705515775398517	0.1528415470675287	0.12326887026583158	0.10260304005317053	0.1052362887998735	0.1333591326506032	0.17295347861666946	0.2017397819680017	0.2061622265931673	0.18814823745514006
0.07623361118940254	0.05062486057706515	0.048631955912364924	0.06592990438605859	0.09036861159549715	0.10703363386322239	0.10537768560922921	0.08448091305770351	0.05541165981077823	0.03157920558568638	0.02233463677100365	0.029802908618575593	0.05083851714711037	0.07535746437020895	0.09357571910789994	0.10352656650277496	0.11298554049354029	0.1280475880971602	0.14237875537092648	0.14532908076822057	0.13442119071289452	0.11572068949396964	0.09587279054303152	0.07574962414597743	0.05694894811254938	0.043566676585764	0.03942247571038461	0.041598375796897645	0.04220462897453279	0.037025232553364526	0.028073615528606807	0.02406791643456424	0.031721693940615005	0.05081834015588125	0.07180487410846728	0.080856664014844	0.07135575590881493	0.04904204318877045	0.026699432497429534	0.013168174452438794	0.010800270544170196	0.019494773191031125	0.03764617874327382	0.060198899548792685	0.07610620996182946	0.07610620996182946	0.060198899548792685	0.03764617874327382	0.018596536791726414	0.007247676609948615
0.04057939214085805	0.03610055601478706	0.0400663358129402	0.04808278571869999	0.05141583297999776	0.04551673725157794	0.0338306510250029	0.026826101367607682	0.0326936767080195	0.052771955445008574	0.08011312858843168	0.1036791584334307	0.11701115108129413	0.12106095898899757	0.12088299534855153	0.11844906551653316	0.11155161013125402	0.09750061143704172	0.0769527362263431	0.056027638515634026	0.04402715360194199	0.047862473618843424	0.06799612221062856	0.09738270508914136	0.12556146039822685	0.14601941810516958	0.15841480608907285	0.16587922171277517	0.1691437435050195	0.16321764332444957	0.1433871167494615	0.11277632221827232	0.08145731327099148	0.057780444856263574	0.0436373478421642	0.038319559700117356	0.04335282848883856	0.06102734344605078	0.08661570856509505	0.10819128528961808	0.1146811912043204	0.1042496825677573	0.08415657481025433	0.06292757707030934	0.045083938276680204	0.03123131242910349	0.021977593876011097	0.020296754106908173	0.02738748226222992	0.04133156383880477
0.3847903828383811	0.37121800190156645	0.3396158295026658	0.34366744514980097	0.3872424217551578	0.4300974856045553	0.444316292620876	0.4464724597822293	0.45628912472660194	0.46343178416427344	0.46034071247446745	0.4624969075350903	0.49367501103418554	0.5485028790900391	0.60845282987307	0.6655267007387883	0.7043301768403203	0.6971288958058456	0.6179736056249755	0.49367501103418554	0.38897456186561	0.355640263305892	0.37526961057388425	0.3807387776534721	0.3259108939042792	0.22121042206754704	0.11840540743511874	0.04935871841330942	0.016024430315817476	0.00405161041602211	0.0	0.0	0.0	0.0	0.0	0.0	0.0	0.0	0.0	0.0	0.0	0.0	0.0	0.0	0.0	0.0	0.0	0.0	0.0	0.0
0.13694129404315555	0.13185151598996028	0.13731178572451455	0.15289524086720402	0.17214754503258645	0.18590908163093706	0.18344232914149866	0.16041929801663604	0.1254569166461087	0.09469958834985391	0.07820035459861113	0.07147542905960584	0.06323784656552892	0.048666805904286306	0.03234132802937349	0.023893678185233816	0.02908497153388521	0.04883546219379786	0.07732657638070521	0.10407093300485848	0.11946599036194361	0.12225929605936482	0.1211249462374015	0.12599710064836359	0.13783241471025653	0.14907098212967948	0.15394021750552558	0.15573352197978238	0.15743414883403423	0.1597448145770012	0.16424042756915191	0.176864551467753	0.19677835438885907	0.20999592656287794	0.2017206709451498	0.1775487348801965	0.1582308624309664	0.15563097232200246	0.1593282431693522	0.15131282598291504	0.12633010629258232	0.09763715352743926	0.08059970602401859	0.08021629657290194	0.091865873179926	0.1062719754598308	0.1198825605557304	0.13760951410559152	0.16577800223218583	0.20556720526783415
0.208582722995294	0.2116882850080769	0.18416978388948496	0.132678919061133	0.07754568035313535	0.036639950955151025	0.01465018834681489	0.007196963409194462	0.010647843602952487	0.023605215113020446	0.04410034736806914	0.06416563050151307	0.0727091845735817	0.06497335658004343	0.0472949660334012	0.03344533298506621	0.03344533298506621	0.0472949660334012	0.06497335658004343	0.0727091845735817	0.06497335658004343	0.0472949660334012	0.03344533298506621	0.03344533298506621	0.0472949660334012	0.06497335658004343	0.0727091845735817	0.06416563050151307	0.04410034736806914	0.02441294119155079	0.013034736537377823	0.013034736537377823	0.02441294119155079	0.04410034736806914	0.06416563050151307	0.0727091845735817	0.06416563050151307	0.04410034736806914	0.023605215113020446	0.009840117872045763	0.003194618665332059	0.0008077260785303446	0.0	0.0	0.0	0.0	0.0	0.0	0.0	0.0
0.06115151900569759	0.03974762441506469	0.02281233901949555	0.01692936041211226	0.025452076990158477	0.0478785894859578	0.0813241200545302	0.11866552329008831	0.15061252911457781	0.16904633925422988	0.16904633925422988	0.15061252911457781	0.11866552329008831	0.0813241200545302	0.047211159215631744	0.023479769289821595	0.011438133311882084	0.010770703041556034	0.020172601048832617	0.036440456174075715	0.05368798420513053	0.06271989633750603	0.06248637954634968	0.0632273937048863	0.08012677100635729	0.12455475577539003	0.19411632102117715	0.26905046059696663	0.31566243471217537	0.3057867537486448	0.240073539223458	0.15163887918196148	0.07808461129278303	0.037803336224898273	0.0287592458056356	0.03844274784678608	0.05302055393480449	0.06074758863716915	0.05632772217579346	0.0478785894859578	0.04978104459856917	0.07220755709436849	0.11227334912837575	0.15284833671671227	0.17491966157767122	0.1716860772248928	0.15353760213235557	0.13660231673678644	0.12746391863130746	0.12078640942248003
0.004521478417422991	0.010846462619655557	0.020263859784855037	0.029854889271069104	0.03487736758926843	0.03400522213121785	0.03111032240451059	0.03148146796178484	0.03547313131025623	0.03939884600669142	0.040701351890724664	0.04089886512698431	0.04179811551248879	0.042452415245076036	0.04179811551248879	0.04089886512698431	0.04033020633345042	0.03793093682765304	0.030951652892833234	0.02063500534212928	0.0112176081769298	0.00636053315373561	0.007828442173042901	0.01757814165012758	0.03709971127882064	0.06511554325787977	0.09400352580638419	0.11264080562267481	0.1126408069005235	0.09400352325068684	0.06511554581357712	0.037099710320434125	0.01720699561366008	0.00636053315373561	0.0018390547363126189	0.0003711455572742428	0.0	0.0	0.0	0.0	0.0	0.0	0.0	0.0	0.0	0.0	0.0	0.0003711455572742428	0.0018390547363126189	0.00636053315373561
0.6944459446156043	0.697469956464364	0.6892242595951312	0.6513646382836153	0.5812924769560822	0.48974907099470344	0.39122870650167024	0.3049657325457838	0.26215156339741974	0.2961270926728017	0.41391463496713965	0.5773292219970755	0.7116179343792689	0.7670651664341017	0.7463462063697999	0.691395399671684	0.6320205162630387	0.5661077981016595	0.4873190118969848	0.40895958331066157	0.3589185389598123	0.3531038202902173	0.3780365756104681	0.40706958512782637	0.4268756633724399	0.45008371094174177	0.4893413379191754	0.5401683500276793	0.5744457178542166	0.5716514006773715	0.5322716536538399	0.4717063147271602	0.4075754551702437	0.3497448165208819	0.30891409074585513	0.2968873167932518	0.3224443770108747	0.37878963909780816	0.4455593396936479	0.5034085588877337	0.5454275994743752	0.5827362170772862	0.6229441321982367	0.6606319738529244	0.6767290844622196	0.6662725336003252	0.6577716882763628	0.6820120422412965	0.7327372437859435	0.7581006738931599
0.03449677943320876	0.03764975163757407	0.03327439519152178	0.024220872572994896	0.017128147376627163	0.017128147376627163	0.024220872572994896	0.03327439519152178	0.03723609597688173	0.03286073953082944	0.02258483267061558	0.012088789891651923	0.005039357484975241	0.0016360399023793173	0.00041365566069233984	0.0	0.00041365566069233984	0.002463351223763997	0.008725092950426215	0.023803544407929138	0.051801769938894675	0.09011919476371252	0.12554240913336653	0.1406073266761147	0.12717844761153552	0.09557220933359045	0.0655265997329259	0.05142773491957254	0.053674622016855	0.06269793553195366	0.06777117462473055	0.06486028613247255	0.057038319314133286	0.05062267848689875	0.04822160922724001	0.047728466607524556	0.04658556932486069	0.045583321001923506	0.044949529422481364	0.04227545346185698	0.03449677943320876	0.02299848833130792	0.012502445552344263	0.007089052870020606	0.008311437289733875	0.01754180285929321	0.035087278222959845	0.05708161210382435	0.07554984865337877	0.08382166530174243
0.0	0.0	0.0	0.0	0.0	0.0	0.0	0.0	0.0	0.0	0.0	0.0	0.0	0.0	0.0	0.0	0.0	0.0	0.0	0.0020179207946049993	0.007981031697448963	0.024583307389919158	0.058972287392722415	0.11017473666970054	0.1603033052040794	0.18164744139097588	0.1603033052040794	0.11017473666970054	0.058972287392722415	0.024583307389919158	0.007981031697448963	0.0020179207946049993	0.0	0.0	0.0	0.0	0.0	0.0	0.0	0.0	0.0020179207946049993	0.007981031697448963	0.024583307389919158	0.058972287392722415	0.11017473666970054	0.1603033052040794	0.18164744139097588	0.1603033052040794	0.11017473666970054	0.058972287392722415
0.1608992535066656	0.1414043680753348	0.13875492805564987	0.15121427621066708	0.17127624379332168	0.18988487656259026	0.19859658722200368	0.19263952370683904	0.1722111486902453	0.14155326537678173	0.10913628464560023	0.08461402790994348	0.07371834851193895	0.0760842819223073	0.0847063934320698	0.09272144641214289	0.0979307294933635	0.10148470667092818	0.1032398116705682	0.10238639786497439	0.09868186312417718	0.0934254523960011	0.08652137832760064	0.07574398085230404	0.06128911388176532	0.04811660105871821	0.041753101035593675	0.04488528923946413	0.05645471894771221	0.07324236330208272	0.09042137539853873	0.10333119111653113	0.11090256869477678	0.11695858827505666	0.12565134204607722	0.1369692904562679	0.146387660609676	0.1494166945284184	0.14518735389611173	0.1356013311710227	0.12281157020102162	0.10975361753306782	0.10055493427104902	0.09669144144283134	0.09611239458860191	0.09476710579103957	0.09410737800382327	0.09938381218443722	0.11154542112178596	0.12458952578994098
0.35134968345571715	0.3601797847282624	0.3446469717589214	0.3027642078477563	0.23950993298865147	0.17163921988551117	0.11954474113747658	0.09084415304567266	0.07890968449982079	0.07335873272373024	0.07180802190753395	0.07461002357572206	0.08164407332464092	0.09331418781395323	0.11326901405639177	0.139734734415458	0.16049813716067823	0.16285796628587262	0.14684502789538295	0.12319549973457891	0.10138128297631707	0.08137971568727737	0.06120033349260748	0.04253797950632597	0.03493829728900577	0.04520538433556258	0.07241929142695167	0.10232640593899565	0.11586579016210627	0.10421771812356159	0.07832503510148597	0.058643826231833555	0.05897516786478065	0.07778137842543623	0.10416529541106041	0.1294676473689012	0.15190769492966308	0.17345997303489907	0.19640249586754546	0.21828369662139083	0.2314946333436924	0.2254197926927341	0.19676889982733345	0.1582007807437202	0.13170313954225535	0.1285225266098066	0.14001996164600436	0.14785145539132905	0.14044173974361565	0.12222944052030146
0.35222121267726564	0.44935728026015503	0.573706050675706	0.6801366760736461	0.7217059395974806	0.6709414810806574	0.5401016880654745	0.3806130002465688	0.2517793674664741	0.1795209905017728	0.15086679705356404	0.14695636872010068	0.16491618136341682	0.20707301245022788	0.27174438721241556	0.3580741422907325	0.4725710698213339	0.6080681758633657	0.7212562966363022	0.7620896221386508	0.7194387705203211	0.6286681971009263	0.5380013478516699	0.47014063499283015	0.4227463632920227	0.38512323939177884	0.355946384424882	0.34195897945870224	0.35868607510646555	0.4126275483011505	0.48702811620972897	0.5534141619211885	0.5866264193958177	0.5800259256233	0.537853588070969	0.46546600425185586	0.38127128420079465	0.31067101576170175	0.2717610239762456	0.2640195108855241	0.27292110990272006	0.28252747663958155	0.27734219256227205	0.2515633191594579	0.21689835320496775	0.19846888775727295	0.2085877047276518	0.2319673393373693	0.24816534105951188	0.2528126798471141
0.24440772635991925	0.2572903441716203	0.2662812839899703	0.2619215278525305	0.24451524811936862	0.22539235193552765	0.2176794466962868	0.22585602662334547	0.24027596652793518	0.2491619931073018	0.2513526126458161	0.25344804912540664	0.25603291037840764	0.2494007136368198	0.22705323045574538	0.19770403837074185	0.1770450082559762	0.17257975404228346	0.17989371624248054	0.18880428625805087	0.19293824319631417	0.19373273945328512	0.2010223850331481	0.2267186809111593	0.27135287013990483	0.320593388914246	0.35409279486838885	0.35974993460661014	0.34213848474316905	0.31650343949738374	0.296345718259054	0.28564827668092907	0.2768390686631724	0.259174490355497	0.2299399267892238	0.19562440325876615	0.16517427674344767	0.140723474127588	0.11796892778896624	0.09430241099086827	0.07239787588685324	0.06145831236896177	0.07230381269679406	0.11303995611803987	0.18015588489726023	0.25549491458693063	0.31469699016576524	0.3420461419873518	0.34416393831752085	0.34505222445418743
0.3683962037965845	0.4663032033768082	0.5262462942215399	0.5257778781464476	0.4772633019679954	0.4193366834797692	0.39096512192867305	0.4004885202540527	0.4236677961869617	0.4260991516278603	0.3910736128254128	0.3247733192338809	0.250408335206287	0.19889497613832421	0.19188882283594028	0.2280799180395699	0.28134455043794504	0.3185826356667483	0.32396001334284813	0.3028633436178637	0.275947949003336	0.26753734359368403	0.29099315332530634	0.33720672338176166	0.38468103095668005	0.4206545104734368	0.44588637398251635	0.459261655098079	0.44908540518224865	0.40588512650160846	0.3411515433235999	0.28446806565443056	0.26172109680546823	0.2794953899817419	0.32867035425896596	0.3978867372376423	0.478606332664904	0.5538927638338476	0.5932170819674797	0.5704551465529317	0.48913766536846615	0.3806628438707444	0.28215944630007966	0.21490159459425087	0.18691615027751127	0.20288128141589942	0.2641815102705801	0.3616624142992601	0.4735706475925556	0.568613265820187
0.29741248598451997	0.32590431513976853	0.3427897663165296	0.34772096721326606	0.3384342844440318	0.3148451769023909	0.2827408871303878	0.25262924970164896	0.23192480280613356	0.21847555378655084	0.20489430715677828	0.18802207775656773	0.17166001898835948	0.1620611734655588	0.15805749088754292	0.1532426341707849	0.1427863849290676	0.13140661136081447	0.12985866720477854	0.1457069039870996	0.1781418592949271	0.21918199073549854	0.25749740483712963	0.28675662004512015	0.3077662763246562	0.32458657806871666	0.3369529093717767	0.3398891340984898	0.3303882112099879	0.31646993275568425	0.30819447924915033	0.3059574452942238	0.30185088841933994	0.2893373423037419	0.27175116021016854	0.2563501797846021	0.24713904577695425	0.24374688734975072	0.2449700020224974	0.2482689541431415	0.24950062566567857	0.24742053973317119	0.25048303719440257	0.2701217406863509	0.305538504909951	0.3360545132148284	0.33684644297347655	0.3030971584481198	0.2593225954069494	0.23722132344395125
0.0227501559445818	0.006985486178595533	0.001409763455863579	0.0	0.0	0.001409763455863579	0.005575722722731954	0.018584197891162117	0.04677504823501911	0.09555467063300241	0.1587664317100547	0.22104776947419236	0.26518209246235835	0.28084380778073414	0.26518209246235835	0.22104776947419236	0.1587664317100547	0.09555467063300241	0.048184811690882685	0.02415992061389407	0.02275015715803049	0.04260908896815073	0.0769704727418403	0.1119913834750356	0.12690286229705353	0.1119913834750356	0.07838023619770387	0.04677504823501911	0.03434886887059707	0.04677504823501911	0.07838023619770387	0.1119913834750356	0.12690286229705353	0.1119913834750356	0.0769704727418403	0.04119932551228715	0.017174434435298536	0.005575722722731954	0.001409763455863579	0.001409763455863579	0.005575722722731954	0.017174434435298536	0.04119932551228715	0.0769704727418403	0.1119913834750356	0.12690286229705353	0.1119913834750356	0.0769704727418403	0.04119932551228715	0.017174434435298536
0.28323345192654514	0.3395927079319347	0.4145186991861535	0.4834832254619767	0.5183250112351779	0.5088016254637113	0.4764233263433789	0.45952549838753115	0.4723845576360414	0.48523428751125375	0.46385357145256145	0.4097275031220855	0.3581841963537369	0.33781466465383275	0.3431487961163582	0.35050583686540393	0.343389417355991	0.3199422381104508	0.28983998987455833	0.2681203885397648	0.2623035736235299	0.26328002317123117	0.2587875526697456	0.2454194783983656	0.23979618423326216	0.2579764612081289	0.2964541680807417	0.3327926130863124	0.34087010979549465	0.3116153987655778	0.2697266963208196	0.25304914923269145	0.28311952376517246	0.34416733612051115	0.39364269737078733	0.3922806111487895	0.3339920850980821	0.24606294919978786	0.17596563692995154	0.15769310274677276	0.19859069580484306	0.2781254932075843	0.36907201005278917	0.45033383600494664	0.5119900020446326	0.5497763674793986	0.5641676505121299	0.5600991228331412	0.5471796979901471	0.5320845954949948
0.6107552782818029	0.5441894820347819	0.4742483786377803	0.4544721752180167	0.5039903847374556	0.5889691847264503	0.6515762548332339	0.6589316240416285	0.6165859341161947	0.55124424902528	0.48611725461172306	0.4341283847553792	0.3927665328218241	0.35350957282424184	0.3147015893126039	0.2931106194643753	0.3137234053923564	0.3804382566926458	0.4664773878649501	0.5370819022422209	0.573450531147608	0.5845464208892457	0.5840067875983894	0.573187756801505	0.547450222874814	0.5178196028064984	0.5055574361169864	0.5160280377570774	0.5263776638634684	0.5067543360964402	0.45108181396561386	0.3862380076120998	0.3461790839916943	0.34801488695688343	0.3803552189406425	0.41646316288171625	0.4336216872519985	0.4283693642040648	0.41097410483884805	0.3878830657681945	0.3580865591206063	0.3217156010548599	0.2868838666575853	0.25944933394336084	0.23795248060132168	0.22274029957751293	0.21658109460839975	0.22037430491023186	0.2268923003684699	0.23366541092896764
0.0018259093072173682	0.007221611520397377	0.022244128652346505	0.05336088943934339	0.09969126520885425	0.14687585266098008	0.1715847296143996	0.1691199813133266	0.160273766168595	0.17529628330054414	0.2206549614454526	0.2712759948232539	0.2919257960147427	0.26405438330285647	0.20023674210032347	0.1309829146888155	0.09004824113248465	0.10150096535847114	0.1674953776889924	0.2688112465221808	0.3627739508871083	0.4091043266566191	0.38979115191637964	0.3174152727421998	0.2206549614454526	0.12915700538159813	0.06240841026695813	0.024070037959563875	0.007221611520397377	0.0018259093072173682	0.0	0.0	0.0	0.0	0.0	0.0	0.0	0.0	0.0	0.0	0.0	0.0	0.0	0.0	0.0	0.0	0.0	0.0	0.0	0.0
0.14307704558311166	0.13361616113611607	0.15810725072728296	0.1944331482429022	0.21030155277050025	0.19031746054073834	0.1476299620713391	0.11442048673569763	0.12255916208207245	0.17946801960503542	0.26072630867315477	0.32243065444351565	0.33450221397196656	0.30517238430714594	0.26496367311508295	0.23406683503015194	0.20879784890911757	0.1765175880052606	0.13692661770831313	0.10912038555166267	0.10912038555166267	0.13692661806905163	0.17400298985498033	0.19885242049118984	0.2034327588782368	0.19231454574514956	0.17119512716596189	0.1449542977822995	0.1197313184475463	0.10257782481233588	0.09439734347966615	0.08650186216639713	0.06990156789521278	0.04660233273922879	0.024495775584453382	0.010211358717305039	0.0033151429262220727	0.0008381993834267649	0.0	0.0	0.0	0.0	0.0	0.0	0.0	0.0016763987668535298	0.006630285852444145	0.021260916818036844	0.05230669409512884	0.1017396254289091
0.2129530743872653	0.18746909055649771	0.1611482796650498	0.14931571632369475	0.15106769709205864	0.14871975232974813	0.13154633554092438	0.10654634953930311	0.09454748483361211	0.10473580168667529	0.13145208399698372	0.1637319140533923	0.19155341133205855	0.20787222215512005	0.20513223030812267	0.1832976668983812	0.14997691409153358	0.11326802392556662	0.07788331901919957	0.046451619172660115	0.023203613939402738	0.009053142558683482	0.002939125178575684	0.0007431272096927957	0.0	0.0007431272096927957	0.00368225238826848	0.012735394946951962	0.03370962725727631	0.07134387089420938	0.12206776223735849	0.16944058039318088	0.19475826285961254	0.19115793991319802	0.17095114640185793	0.15209513710636632	0.1411771757797417	0.13080320833123157	0.11114980091073387	0.08149439342184975	0.04962651137419223	0.025399611908285626	0.012735394946951962	0.011992267737259166	0.02246048672970994	0.04057336881550875	0.05903390669213981	0.06689417970695664	0.0597770339018326	0.044255621203777226
0.07524322784260819	0.0680736693615857	0.05308511249525338	0.0489358586462762	0.07252788036569954	0.1291915630077589	0.20370492915277855	0.26252569375698587	0.2744489753890131	0.23291978813734554	0.16089503502340025	0.0904313473549053	0.041222875319769876	0.015996650355183863	0.00828366702867754	0.014324896842399792	0.034610961803876406	0.07006522069878325	0.11203923807176949	0.14164514369140982	0.14164514369140982	0.11203923807176949	0.07006522069878325	0.03544683856026844	0.016794976843954496	0.014324896842399792	0.025263775232207412	0.04563732222296787	0.0680736693615857	0.08185514135850167	0.08676804250492368	0.09449311917459864	0.11570254292175113	0.14298689502566428	0.15379241244316313	0.13363970845399528	0.09294639795871981	0.05546771046752423	0.040732253312244095	0.05546771046752423	0.09294639795871981	0.13363970845399528	0.15379241244316313	0.14298689502566428	0.11570254292175113	0.09449311917459864	0.08676804250492368	0.08185514135850167	0.06890954611797773	0.050615032493698676
0.5343926679114737	0.5083396385147178	0.45909078037858647	0.4143517275930329	0.3940925847745891	0.39844895677150854	0.41237325356614746	0.42389316000248484	0.42921621143105054	0.4355774848556065	0.45029059163190177	0.47485063733031896	0.5007026546101094	0.5177037389545215	0.5223965831268436	0.5222797213499566	0.5267948955780385	0.5379165873526138	0.5489726531922742	0.5508324497424191	0.5360184165628534	0.5095402003146161	0.4834302023473035	0.47524358642299985	0.49433432737335053	0.5430531548309381	0.6137314462421941	0.697971133291692	0.7832541789188806	0.8547301932805476	0.9015000773152968	0.9166734306218163	0.8971876175215582	0.8513298759476806	0.7969040316535004	0.7534618709327134	0.723626973209697	0.6891304662110882	0.6312658689124572	0.5578709869160284	0.4935407774511279	0.45579284485331123	0.43992106557100774	0.43038195098380144	0.42207061315113004	0.4164147521566791	0.41910541153757935	0.4425153668352469	0.5004306670387085	0.5885525686708193
0.3434252496701401	0.28360430708517786	0.22965637132504854	0.19811076916415152	0.1909316916989827	0.19297327748018273	0.18764767606793423	0.17624234017748794	0.17446849804471337	0.1922816430396326	0.22050920446445235	0.23981400466374062	0.2395535168991196	0.2237096140337947	0.20569985923486467	0.19756571699213601	0.20413109231525442	0.21849843163392893	0.2255980158181572	0.21555256437022194	0.1935943044164298	0.17562356149562947	0.174122702173977	0.189797597299905	0.21728750200670485	0.25290664927233975	0.2925505628086365	0.32432733368750033	0.33327965634388734	0.3140745937204319	0.28141496769969804	0.2588061437581444	0.25576903053907296	0.2647396787093721	0.27512897990838053	0.28070135774918964	0.2750420689662731	0.2504410505204671	0.20742353107914216	0.1662570909055651	0.15515190557218694	0.18690894074021827	0.24859345115706127	0.3073658485649732	0.334033876639965	0.32102418210559674	0.2814531811191737	0.23473299822224056	0.19567253967532258	0.17214651940096104
0.1127515115523378	0.0861743519848424	0.10275914027295399	0.16232898994824982	0.24964780570762007	0.3354229500698699	0.3914231989464394	0.40316759716756456	0.38439646641314934	0.36659557920684	0.378412718969308	0.4278388590119469	0.4993378196653325	0.5575228675864933	0.5711770170669915	0.5341166127291849	0.47732182434463283	0.44066597167007543	0.4439381038601524	0.47392346276353514	0.5061056004011009	0.5187233155909067	0.4967123063586753	0.43353882640108604	0.3428634129877307	0.2657270982947669	0.24973628862981834	0.3101289523865029	0.41651785497210936	0.5060792256809828	0.5422706975842626	0.5344798508707512	0.5200122427253612	0.5190257009480932	0.5230377513318988	0.5222862326893419	0.5223794222114266	0.5306699799117364	0.5354132879926975	0.5130376565573797	0.45461709221480495	0.3754895761731963	0.30730471844030366	0.27705277517689275	0.3003796272976328	0.36823933792857955	0.4462555830382164	0.48720121046396325	0.46686491749561637	0.40770096309679665
0.1555468616315624	0.1442686917647384	0.13650022912023616	0.12593397861168062	0.11517296287698521	0.11267658200191612	0.12247825832039286	0.13868618908847657	0.1469733079010045	0.13523319830827388	0.10624544188966509	0.0750643224236748	0.05889679742722238	0.06333516105529477	0.08278955119742706	0.10711675844262246	0.129412171402943	0.1459914866986542	0.15315122224993996	0.14574273221994105	0.12444256669732062	0.09881190864189147	0.08729324247578713	0.10324790863346515	0.14417774035709333	0.1928548296309123	0.230053326530145	0.24855898111875324	0.2534909987109367	0.2493940135608701	0.23674136817619637	0.2175919194891772	0.1991289830800661	0.18526041479625108	0.1782346780263737	0.18007184823469524	0.19270198970122981	0.21418790653214564	0.23701117421809162	0.25822188386865413	0.2772009504563137	0.2919759262875195	0.2982535974877196	0.2957646764921187	0.2891598471704566	0.27902103986219245	0.2639353773852981	0.24455109184739093	0.22933654494006384	0.22950884261884624
0.27414399445337134	0.2624624386410581	0.24686654989057782	0.23545031323160684	0.22949421201094547	0.2240351071032638	0.21810216199762736	0.21428266673383195	0.21287133587408022	0.2083843816188507	0.19662488833894565	0.17818994513038272	0.1571770359179426	0.13649726544235938	0.11451226882881663	0.09270393527486705	0.08139884289624881	0.09092420436256142	0.11885975196371487	0.14570345127157414	0.15028601693715368	0.13207480001870422	0.11276912605314371	0.11591109821964894	0.1477564353008554	0.19451605467969657	0.23404760102406008	0.2511169548833711	0.2424797840241128	0.21623646740040017	0.19007450687770294	0.18019793515186394	0.19363011853145756	0.2236529947702424	0.2501070669309429	0.25079196580599383	0.21775820698852058	0.163748277645111	0.11292922702377024	0.08355866413875708	0.07661747649022274	0.08245163858212576	0.09124986996704583	0.09768291449104012	0.10238738838840548	0.1082738511849023	0.12029433323255412	0.1416699325329788	0.17149103069993588	0.2017939831857212
0.6087633969635765	0.6162742314434844	0.596438257999871	0.5899887811057993	0.6100824301321255	0.6259891700098208	0.6064802586498488	0.5540065933099276	0.5018548946452769	0.47230755568013816	0.4635114183366559	0.4590370678211715	0.4498376981229148	0.43580823738839797	0.42880766099807344	0.43945899504926517	0.4625215993979862	0.473213820728907	0.4475584108136366	0.3816400060778538	0.2950351254407708	0.21438756558386732	0.15999070177969035	0.14417432444240386	0.17361848440088135	0.2426869097002738	0.3382934856369076	0.4470332568086994	0.5546092156380733	0.6405163573248923	0.6758641969070809	0.640700289243556	0.5517643430534384	0.4538755081662975	0.38296739475201924	0.3493384711823183	0.338203016966455	0.34042723794438956	0.35709939003114033	0.39488312249312046	0.4521704057759693	0.5118693854548673	0.5529906333363084	0.561896904508742	0.5436913198483329	0.5107811077695836	0.4743642144239807	0.4394459192836014	0.40946815884596094	0.3878279664923862
0.8461019445008245	0.7822260976400386	0.721762286712054	0.7211910075821167	0.7954987869770557	0.8974763278426308	0.9611641751193045	0.9568222154375844	0.9116090538071715	0.864312878923401	0.8271227451604284	0.7919764905965784	0.7544205839312976	0.7363862360965295	0.7560012779936166	0.7979850989381521	0.8169484619066953	0.7716456985765714	0.6626221933362249	0.5257208561276578	0.4022377482545598	0.31506802808442	0.2800910967179305	0.3108384735771649	0.4106162982652883	0.5635821665150058	0.7197235731875478	0.8148564553386665	0.7997256835874909	0.6778524900496298	0.5141677043578031	0.3909139056637459	0.35011074160710604	0.37615973118658913	0.4225221613972369	0.4487272771316948	0.44977130081984634	0.4390719585033809	0.4316326230289395	0.4328230088147227	0.4373734154767366	0.4329881322348694	0.4129939406453101	0.3802598167269825	0.34844816314804566	0.3348173289303759	0.3463623292372424	0.38034774064907834	0.43409517430898065	0.5101199092238738
0.4786008682052502	0.43039211960259455	0.41107868222618815	0.4249860788460789	0.46786203347068034	0.5251729119666396	0.5782207696552163	0.620065196463977	0.6564406528588312	0.6840150413854159	0.6775896232840813	0.6180937639956481	0.5219047085111618	0.4246368553813901	0.3468689327835913	0.2954512375978584	0.27883044306241267	0.3059307945752888	0.3621977954253265	0.410661126995188	0.4235134963501554	0.41073543344818253	0.40457563724241524	0.4306884790140109	0.4873052608386641	0.5497571951014029	0.5903224061108516	0.5924582080949844	0.550485634558053	0.4754419778421867	0.3945186099101801	0.3394503901437573	0.3288851699115875	0.35548074080981845	0.3967702852906464	0.436851575655363	0.47306690441997307	0.5118318602410433	0.5515914497023274	0.5768746897547588	0.573338642767223	0.541298767502383	0.49629365291160094	0.4459627844993024	0.3900336436475891	0.3391625431903016	0.3214885918299412	0.3535131433954812	0.4199382776256498	0.48708788818187215
0.01885813209962278	0.04716396919920247	0.09981896577275426	0.16974828306101086	0.23399601170287163	0.2628970794288504	0.2456227587141456	0.20013357530030731	0.1565861647250797	0.1297597610685914	0.11245142541092167	0.09185992419679459	0.07151312867317458	0.065922514427225	0.08621235049336376	0.1297597610685914	0.18282523964263758	0.22607098506987694	0.246662486284004	0.24211159960791281	0.22557534131507812	0.21691225226021332	0.224837278893208	0.2387374596510093	0.2381082140816453	0.2086538325597011	0.15614166778162034	0.1049708970637988	0.07858898811341568	0.0862123495984221	0.11813301539972994	0.15140021983348273	0.16519158373877785	0.15036049226362433	0.1150605392484022	0.07765807829100504	0.060870171350193215	0.07858898900835735	0.13031307486455684	0.19661660354793276	0.2439537855749232	0.24778737560816683	0.20816741878580813	0.14747857872675554	0.09476662269572249	0.06899498923614023	0.07359258381289137	0.09597212075844738	0.12511789730722903	0.1601450533078879
0.2874591967255851	0.3234386527126962	0.3688766749711849	0.41485679503300765	0.4431179745310954	0.4420729406593689	0.4162040869529898	0.38329632290083027	0.35492611856394773	0.3349206269781997	0.32368865694250126	0.3248266387029386	0.3421404884936053	0.372919251287524	0.40649672794884273	0.429500170893921	0.4337328739006121	0.4196661214810041	0.39982638163507606	0.3903331322262463	0.39907008891744744	0.42151364732329283	0.44341312774695696	0.45362021622090287	0.4541824812569218	0.4535904822329419	0.45527160281799783	0.4497948235783144	0.42930482968935046	0.4006809429988473	0.38217633549661667	0.38271803379302893	0.3933750690867977	0.39543061070566915	0.37786884018759687	0.34661655301513317	0.3166731191303723	0.30338266591752955	0.3156678953204921	0.3504233629898434	0.3953335884302886	0.43172847354721666	0.4437037913354992	0.4270243210676011	0.3921455098939962	0.3579476909525058	0.3381162654895669	0.3340642033574376	0.3401577161765233	0.35707433524544707
0.5550861279565696	0.4863260468208261	0.44062360860372146	0.4321848708949108	0.45700573681610784	0.5050180607474479	0.5631971520677346	0.607405831930152	0.6083532582458763	0.5663320771490127	0.5113897041665635	0.4799404083109675	0.48964444314319816	0.5352294560658036	0.5944080891808603	0.6381987374964039	0.6448228439306612	0.6143536106672324	0.5726307669753633	0.5515862538101771	0.5664386230766836	0.6206381600006535	0.7075840881631793	0.8064228085123084	0.8780795133138868	0.8842161758553064	0.8209024262447552	0.7256804784490245	0.6388056120873744	0.5764253208018535	0.536992153744333	0.5273800753719917	0.5564503783035183	0.6184607036273344	0.6841168962736134	0.7216416114260058	0.7180752913467168	0.678197143306953	0.6204697886984584	0.5732472857963087	0.5583710335692198	0.5707224193011933	0.5838939090643437	0.578056703107831	0.5564027856663214	0.5400794499681563	0.5441878658796938	0.5705357674524132	0.6058658831052317	0.6191468781735306
0.4830332895184187	0.902424983467039	1.3130206789800922	1.4878473436747712	1.3130206789800922	0.902424983467039	0.4830332895184187	0.20135823724654273	0.06537145098165699	0.0165284909658424	0.0	0.0	0.0	0.0	0.0	0.0	0.0	0.0	0.0	0.0	0.0	0.0	0.0	0.0	0.0	0.0	0.0	0.0	0.0	0.0	0.0	0.0	0.0	0.0	0.0	0.0	0.0	0.0	0.0	0.0	0.0	0.0	0.0	0.0	0.0	0.0	0.0	0.0	0.0	0.0
0.19290808900804737	0.15741441503731707	0.17729134316737288	0.23082067026965744	0.2841471542939144	0.3120699586001869	0.31209291512569826	0.30497233369500715	0.3094270946770006	0.3208185967841725	0.32926193609522597	0.33695598290381623	0.3707592283467976	0.4527679714874153	0.5701192972640412	0.681935239922333	0.7470158560057476	0.7527629718813359	0.7130442027258982	0.6446753331547791	0.553612183156582	0.4431658021185902	0.3372228734591718	0.2678149989648093	0.253196495291782	0.27011211737854995	0.27818985183664235	0.2579273650065065	0.22717633233674128	0.2179070571949993	0.2527368219142093	0.33747847641958517	0.4544954889054331	0.5617664060536072	0.6135258518557303	0.5952258715413243	0.5372671970762487	0.4791590921848309	0.43243957911229675	0.3880217317978239	0.3460527065427016	0.3185703391488699	0.3170686291845306	0.3286279965631535	0.32803709542137244	0.30229935724021817	0.2615473542218482	0.22469833523361185	0.19969653495783932	0.1860060886756157
0.755564183878147	0.7147898668502362	0.6326452293084961	0.5463081999852175	0.4889221998544124	0.4769879117998052	0.5066541882886858	0.5587109034797894	0.6113918117461785	0.6512242120564387	0.6761390251520316	0.6859231078018001	0.6811503195160201	0.662564852011558	0.6374657269241343	0.6092221865484952	0.5754005119665561	0.5322250552966217	0.48306692179488003	0.44027477375111634	0.41581205572442664	0.41114190165674946	0.4136419499422422	0.4121109480659928	0.40473258819761593	0.4039058113425884	0.4189165650865596	0.4402785202207279	0.44913655745599806	0.4391871627923041	0.429164430411351	0.44943012215031225	0.5162024126022476	0.6160891054305629	0.7114825999317917	0.7625973876095056	0.7479136381866422	0.6775066093182645	0.5823532987620029	0.49803472312493086	0.4434524933711406	0.42119733415638855	0.42431123337352594	0.44615532254567064	0.47813977464280655	0.5081600273873013	0.5199132460024624	0.5031862006795507	0.46481164265797104	0.41887805076603296
0.2805036309150333	0.2497494015044411	0.2162216804502066	0.17937955036138042	0.15084747119583053	0.14274544484582768	0.15775629067231697	0.19096991189100276	0.23441279551078245	0.28005849058734067	0.32006817196010634	0.3459371640226489	0.3545167739190606	0.3483394984390732	0.33602307591365416	0.3260725585808841	0.32280181832614185	0.3238592087449709	0.3288942865566599	0.3400315638647948	0.3608796061708807	0.3932816290729957	0.4369017239998255	0.485180537038258	0.5277000343824259	0.5507125470115446	0.5489427375733453	0.5298011934175165	0.5072736341472928	0.49298125219079014	0.4968242584247886	0.5195555978154431	0.5521123241931483	0.5745721512410339	0.5688206475956594	0.5335378743604681	0.48521057988545846	0.4431988871637955	0.41998205845676506	0.41344346471530097	0.4102611779364706	0.398608056167069	0.3794005679552811	0.36019356677539505	0.3482375280011205	0.3434154500810985	0.34523275021289684	0.35423724238793663	0.3649242467891949	0.36694786974189747
0.5960220787983417	0.5937713687077831	0.562425330947036	0.5234284612157593	0.4885186542216624	0.463750879813086	0.4542429050091818	0.4588332770590895	0.46037539826840523	0.43771895142132494	0.3939101583587122	0.3599292634485036	0.369343335015316	0.4265179903644869	0.5021975865769732	0.5548619293161401	0.5578890656300918	0.509421663597506	0.4289291463224124	0.3412542447057365	0.26471371849094477	0.2092918967230307	0.17729487659583204	0.17308627840766808	0.20577821086357057	0.28194295181064005	0.392759031310144	0.5082464612624723	0.5866397720209878	0.6013981825374465	0.5585164206080172	0.48918527727240374	0.42614076630737496	0.37939093703562915	0.3390610784683855	0.2950041658335372	0.24360206766437026	0.19236038557625407	0.15505829832309453	0.14735424261839564	0.17368946719570397	0.22353446737515645	0.274391512805588	0.3070564405459918	0.31443918530113707	0.30394187587816074	0.3012741573615277	0.33430355840933823	0.41734524333895884	0.5337989352092315
0.4052018834395039	0.3790687991938095	0.38508540014044196	0.4071069535356866	0.42478761504144713	0.4263388308786961	0.41415730099953324	0.3998414879049734	0.3936607675031733	0.4008995331591819	0.4191165574777559	0.4403698376847593	0.4492392159911109	0.4273257086342095	0.3665606569857441	0.2812791282211517	0.20365238450928927	0.15984274026859266	0.16099131585116516	0.19663976983546713	0.2451906133083354	0.2849558547520302	0.3039500455132351	0.30507233357951347	0.2964046912573103	0.28603168401093415	0.2783577611383708	0.2754559539924435	0.27690845275635817	0.28014689464860665	0.2852191548938018	0.2932555644972245	0.3057189690979515	0.32041633555567267	0.33394470294270784	0.34306752406409435	0.3443483678685788	0.3316773478732924	0.3013427726644878	0.2589144153309509	0.2189943116729765	0.1951055322244492	0.18936615198037038	0.19495021873845697	0.20135645283306106	0.20522171506918727	0.21085937101388938	0.22908059593340344	0.2633766454733349	0.30212495246218585
0.02564505728616416	0.07899233459997056	0.1894927555501259	0.3540190717806117	0.5215788255580075	0.6093238618504551	0.5940870743482288	0.5435118273307376	0.5435118273307376	0.5940870743482288	0.6093238618504551	0.5215788255580075	0.3540190717806117	0.1894927555501259	0.07899233459997056	0.02564505728616416	0.01296817161949833	0.02564505728616416	0.07899233459997056	0.19597684135987506	0.3796641290667758	0.5940870743482288	0.7731715601144168	0.86911381152887	0.86911381152887	0.7731715601144168	0.5940870743482288	0.3796641290667758	0.20246092716962424	0.11112147769588387	0.1302824491722989	0.27496917595984566	0.5435118273307376	0.86911381152887	1.098773544312549	1.098773544312549	0.86911381152887	0.5435118273307376	0.2684850901500965	0.10463739188613473	0.032129143095913325	0.006484085809749165	0.0	0.0	0.0	0.0	0.0	0.0	0.0	0.0
0.2607832148866877	0.26363469346398194	0.2648741497200696	0.2722528799938633	0.29347746953295445	0.32632018223643594	0.36510538101712253	0.39830965597625034	0.41805034214610226	0.42312759308932874	0.41799378867995274	0.4069747168222155	0.39090702481918943	0.36834117171266795	0.34283471684480926	0.3172582870975761	0.2916630842989496	0.2686461765195696	0.25395964899254414	0.24778602826329746	0.24673098201952887	0.24568859653088354	0.2469444355021511	0.2551033106067068	0.2663211944590214	0.27429194160460546	0.277420322040724	0.2780575251200456	0.2801354723661843	0.2834697288601078	0.2882971752679908	0.29272055936039365	0.29278385239425214	0.2855553256542947	0.27322133492131445	0.25986052197220233	0.2463344713958637	0.23250928659113113	0.22046412815060934	0.2155869141164732	0.21935307426363698	0.2243089243390896	0.21932280717727515	0.1988721092313703	0.17044008657752338	0.14856795519429122	0.14042934648154543	0.1453211134727555	0.1593963132804596	0.18341774621977236
0.0474303706230584	0.01848516159841508	0.006821383477662383	0.006821383477662383	0.01848516159841508	0.04857584426159895	0.10054681980646751	0.16863718007091844	0.23211457515415668	0.2706039575068461	0.2791543425521918	0.26619980926159736	0.24337758132865722	0.21761379627876953	0.19268853609889058	0.16863718007091844	0.1422638061388147	0.11062687789083814	0.08102589997907668	0.06809676408898979	0.07649546377849538	0.09552667885446382	0.10540319835154932	0.09552667885446382	0.07649546377849538	0.06695129045044924	0.07649546377849538	0.09552667885446382	0.10425772471300877	0.09099624265388252	0.0625407383806616	0.03347564522522462	0.013954725397833781	0.005675909839121841	0.005675909839121841	0.013954725397833781	0.03347564522522462	0.0625407383806616	0.09099624265388252	0.10425772471300877	0.09552667885446382	0.07649546377849538	0.06695129045044924	0.07649546377849538	0.09552667885446382	0.10540319835154932	0.09552667885446382	0.07878641105557647	0.07601216285161184	0.10555038821270349
0.10867821671772858	0.20303763747319079	0.29541803639936576	0.33475248925388584	0.29541803639936576	0.20303763747319079	0.10867821671772858	0.04902258619109001	0.029415996251604046	0.04902258619109001	0.10867821671772858	0.20303763747319079	0.29541803639936576	0.33475248925388584	0.29541803639936576	0.20303763747319079	0.10867821671772858	0.04530382195230696	0.014707998125802023	0.0037187642387830583	0.0	0.0	0.0	0.0	0.0	0.0	0.0	0.0	0.0	0.0	0.0	0.0	0.0	0.0	0.0	0.0	0.0	0.0	0.0	0.0	0.0	0.0	0.0	0.0	0.0037187642387830583	0.014707998125802023	0.04530382195230696	0.10867821671772858	0.20303763747319079	0.29541803639936576
0.5833977773160627	0.5742307291513873	0.5224251073198954	0.42567366222768294	0.31671524985462307	0.23798442652823298	0.21136118376978813	0.22527652845435536	0.24256117831240787	0.24951897463503458	0.2691412257045389	0.32955123601701547	0.4072642381059064	0.4380411902006274	0.3830217919252272	0.27177119408226463	0.17757441621575643	0.1589699863837513	0.23019365033946343	0.36229904727125806	0.5044044855540731	0.6124229650347652	0.6672384023255676	0.6725838035472818	0.632010771086138	0.5466675535005747	0.42567366222768294	0.2900920070961782	0.16840735473087884	0.08137410165995744	0.033765632491741804	0.021213263147440986	0.04080106919881382	0.09858111113356464	0.1995641539071848	0.32149797807244423	0.41285881112758044	0.4324466171789532	0.3910750365495962	0.338967471351115	0.31671524985462307	0.32230982287629717	0.33091421340654376	0.32149796475224207	0.283889550255249	0.21813413872105844	0.13940331539466833	0.07195786837511978	0.029004039336210503	0.009416233284837669
0.19434017134196596	0.19749550322007256	0.1854788629017011	0.1661180417379451	0.13996096611347264	0.10522630346515197	0.06765717692876826	0.03996653708154783	0.03217383387521126	0.05153465601684321	0.09750107418814775	0.15677104871708603	0.20635681166033742	0.22571763282409346	0.2154416649869466	0.18997214323115494	0.16314824030765218	0.1440567604055632	0.1386715550237297	0.15226767915254133	0.1825090614714082	0.21993494140489667	0.2481570710089175	0.2515745504042816	0.22754126976753866	0.19057673263761513	0.15778822305448068	0.13108322104534012	0.10372978802843617	0.07814025302439173	0.06640219685114539	0.07700417386113109	0.10037258686224299	0.12173622411297728	0.13729132272746403	0.15725673329768022	0.1854788629017011	0.20635681166033742	0.1970098147279746	0.15341384363938904	0.09522891586162645	0.04704137568738937	0.018333557591270522	0.00562935949271449	0.0034082374897819387	0.01125871898542898	0.036667115182541045	0.09408275137477874	0.1904578317232529	0.3056916081155175
0.22167716018722572	0.2720205582388269	0.3407398960863492	0.4035956035256141	0.4335201626695143	0.4227026563715515	0.38379843173466005	0.3434441494462689	0.32433202262886807	0.3369577448951124	0.3808534465159366	0.45203164123675743	0.532563076752429	0.5907765809691166	0.5906282556190201	0.522147757139834	0.41915348572246786	0.3352296502493905	0.30355796792378853	0.32487233216257266	0.37309384698098347	0.41597786020024663	0.42530678269070604	0.3856833857682631	0.3055492787634441	0.2122893626200661	0.13499933625363658	0.09133375677979624	0.08714808327857751	0.11632718497136764	0.1652929365251013	0.21166700757434745	0.23456870619386064	0.2290963964240756	0.21021573682700923	0.20061266290658625	0.20857696962111003	0.2275909359541151	0.2609166753699489	0.3221427979463376	0.4164265563095082	0.5168937765795732	0.5861409982627978	0.6151740889363211	0.6204927131792719	0.6120697413289562	0.5779417526792962	0.5063865597756443	0.4067453898016766	0.3061421683818003
0.017595855728604434	0.05419904926617652	0.13001675726708609	0.2429032792836408	0.35342220631588506	0.40047982433240803	0.35342220631588506	0.2429032792836408	0.13001675726708609	0.05419904926617652	0.017595855728604434	0.013346786926671312	0.03519171145720887	0.11284702750791013	0.27762937026277656	0.5444545368090153	0.8544570256274605	1.0980619772146334	1.1947323051902983	1.146785517911935	1.0210769764321188	0.881797959415488	0.7659828832993779	0.677018248545421	0.6067404155698323	0.5596827975533092	0.5576014635620626	0.6179046498256143	0.6975821528822254	0.7244402683603745	0.647832032591606	0.48343896358297106	0.29710232854981733	0.1476126129956905	0.058647978241733616	0.017595855728604434	0.004448928975557104	0.0	0.004448928975557104	0.017595855728604434	0.05419904926617652	0.13001675726708609	0.2429032792836408	0.35342220631588506	0.40047982433240803	0.35342220631588506	0.2429032792836408	0.13001675726708609	0.05419904926617652	0.017595855728604434
0.0	0.0	0.0	0.0	0.0	0.0	0.0	0.0	0.0	0.0	0.0	0.0	0.0	0.0	0.0	0.0	0.0	0.0	0.0	0.0	0.0	0.0	0.0	0.0	0.0	0.0	0.0	0.0	0.0	0.0	0.0	0.0	0.0	0.0	0.0	0.0	0.0	0.0	0.0	0.0	0.0	0.0	0.0	0.0	0.0	0.0	0.0	0.0	0.0	0.0
0.0	0.0	0.0	0.0	0.0	0.0	0.0	0.0	0.0	0.0	0.0	0.0	0.0	0.0	0.0	0.0	0.0	0.0	0.0	0.0	0.0	0.0	0.0	0.0	0.0	0.0	0.0	0.0	0.0	0.0	0.0	0.0	0.0	0.0	0.0	0.0	0.0	0.0	0.0	0.0	0.0	0.0	0.0	0.0	0.0	0.0	0.0	0.003924782319360478	0.01552281545447613	0.04781363592332914
0.21063630044285309	0.17554150874905466	0.1488765962368268	0.13258891630940517	0.13071729666279128	0.14782968635572905	0.18781489651727717	0.24871317146461625	0.31878120300620233	0.37422160576316693	0.3932479989584302	0.36645298767410034	0.30793839569020987	0.24879434840873646	0.21486671420641124	0.20925060806747806	0.21537180955880939	0.20989226411552314	0.1836398722089001	0.14754554487043003	0.12058995797054813	0.11414055901686315	0.1234778645778835	0.13615600362383365	0.1503160594970172	0.17585627442220866	0.22145347363483528	0.2791050200077607	0.32386480773343246	0.3340227737822275	0.30742228563059126	0.25790289972155106	0.20392929688962017	0.15978830781705816	0.13937622414763792	0.15837293615923737	0.22187909331646746	0.3128141199599234	0.3949010735813122	0.43300123769383153	0.4147648880864907	0.35831428448489977	0.29904346651365626	0.27111801437919714	0.2881492242761875	0.3379792641573117	0.3911534415236013	0.4143192923059951	0.38988387808639857	0.3280398326755489
0.2547695119422646	0.18450122527866306	0.1842909447779032	0.2780962960307277	0.4456709034140159	0.6117901911187429	0.680944692057555	0.613799376330237	0.45361742448086667	0.302573326097266	0.24300826953654975	0.29419963595927356	0.414379751628379	0.532149116041993	0.5905383348386447	0.5678156798098071	0.48439321514762396	0.3849265459488482	0.3184842079436568	0.305540310445835	0.3249932507740441	0.33712273871148046	0.3190559209716169	0.28499142064670885	0.2703600502764115	0.292937946901785	0.3415237476678726	0.38588434076240197	0.40226810513304023	0.3779378145073259	0.31503752806631913	0.22828329234071118	0.1441311496196063	0.09515926706792491	0.10109659687035215	0.16659897631586196	0.2790540908442816	0.40226810513304023	0.48677726087809514	0.495899629220757	0.4386643357186213	0.36151876069291095	0.3094684437956134	0.2905426686635423	0.2852017011474687	0.2733270415426142	0.2415886223657332	0.19203379427832035	0.1441311496196063	0.127390372225018
0.49312911844886415	0.507555330509402	0.5218598217718861	0.5354340094167763	0.5348447162451739	0.506808258740024	0.4565562351891958	0.40055545694906897	0.34824081996837286	0.29371601953573506	0.23137293687273602	0.17495443927974008	0.14320889268969433	0.14503734508634172	0.16996872126921903	0.2013433411113222	0.23414118161427927	0.26786340746372245	0.29853665286745557	0.31341663585389906	0.3045445017940011	0.2796984536137947	0.2616360893675762	0.2726027258913535	0.31696557802132114	0.3769153532986269	0.423292954641021	0.4332213437195907	0.4093446742901218	0.37412756454905777	0.359316872737672	0.38337825180087437	0.44344545208614655	0.5108530502149484	0.5476783302893125	0.5269390527627124	0.4521850072544198	0.35480189025675757	0.27117236851531085	0.22291572513873614	0.21263570580951485	0.22509879161356067	0.23934586505557207	0.2371560239473004	0.21799901965911223	0.19922929214874296	0.2001625841456727	0.22230694804661952	0.25365148459340586	0.2883527010161238
0.19604451764834066	0.2137412581491894	0.22841735495590673	0.22688908057609405	0.21186523537159468	0.18975013666031804	0.1598719304026545	0.12019588414934423	0.0759844443296418	0.04051971169165218	0.02094170470651052	0.02094170470651052	0.039222012963962126	0.07085194621221158	0.1030889793910686	0.1168151169319628	0.1030889793910686	0.07085194621221158	0.03792431423627208	0.015809206589080287	0.005132498117430232	0.0012976987276900494	0.0	0.0	0.0	0.0	0.0	0.0	0.0	0.0	0.0	0.0	0.002595397455380099	0.010264996234860465	0.031618413178160575	0.07584862847254416	0.14170389242442316	0.2061779587821372	0.2336302338639256	0.2061779587821372	0.14170389242442316	0.07714632720023419	0.036750911295590806	0.026074202823940754	0.04051971169165218	0.07085194621221158	0.1030889793910686	0.1168151169319628	0.1030889793910686	0.07085194621221158
0.36151713611739666	0.4186009904334444	0.45453221791741216	0.4343747098641264	0.3575161128974237	0.26405810630103066	0.19428352509540717	0.15400708689112128	0.13568810556089828	0.1407586625988155	0.1781375472082851	0.23690445293287563	0.2833908155149389	0.2877520248934393	0.25122786813920933	0.20470941711949417	0.18174619351152702	0.20127423265837677	0.2569650827680112	0.32294880003977594	0.3660261986929115	0.36175137331280716	0.3205726449956995	0.28196325139685446	0.2790212616663823	0.30319463654642276	0.3205339495011382	0.3078126603282071	0.27677939903736404	0.25649809940652124	0.2592775939199555	0.27277837530833365	0.27087969937267364	0.23737143069473346	0.17999753324901602	0.12759185141829246	0.11354682294366933	0.15280280148828035	0.22898512884094077	0.2955849761862424	0.3069132657342774	0.25250757753310693	0.16372775105790008	0.08472723064289929	0.038175944398223034	0.02494897636924063	0.03693295942836105	0.06458022393617213	0.09396367679846739	0.10647479446790502
0.40177451267143865	0.441086905722124	0.47277348672430275	0.49143036362344117	0.49239477910740975	0.46648776123821867	0.41193777329144393	0.3436214094744042	0.28845980006433464	0.2695946261007005	0.2870046696701398	0.3214397314076581	0.348830375579182	0.35370234310176496	0.33868150220282667	0.3174899287289593	0.30444214643671763	0.30330811323481977	0.30370321886331253	0.291760036514454	0.26347225943514635	0.2262583205505732	0.19478480397005563	0.1836377593073363	0.19632569952610854	0.22262368657992548	0.2434874429384179	0.2412350541478162	0.2140615574094237	0.17344925530507982	0.1358742999760294	0.11493765680498315	0.11788894705201636	0.14438561105550093	0.1878190994029393	0.2321232478741007	0.2613422959107326	0.27415898628438545	0.2813030936318043	0.2940567689423514	0.314853229252388	0.33716243606423046	0.3517948848641339	0.3512542373792625	0.3344702098237623	0.3091743291011428	0.2889221930642273	0.2815389216244887	0.2921087710430458	0.3273041931386355
0.19249561882925226	0.13213064810476902	0.10484943407500351	0.10544396925168396	0.11539022672597603	0.12654069553559347	0.14375315968764948	0.17059039065745132	0.19586005130719872	0.2050668101891941	0.2085458450081356	0.23480355931808222	0.2966452352518513	0.36185236137569154	0.3807529940641382	0.33662934877018347	0.26230215567436665	0.20400022419409547	0.18369581428680454	0.19967198615352738	0.24202076519068288	0.2933869952460653	0.3278387666572391	0.3203329171556501	0.26818283065122683	0.19485550239725388	0.13416104189725464	0.10484943318109739	0.10029800644676802	0.09863096448776248	0.08353874420855448	0.056701513238752624	0.03138865770413122	0.016759262238213543	0.016759262238213543	0.0324271821981182	0.060808957360071414	0.09515203783146226	0.12383512908260097	0.1402402574473071	0.14330917707463892	0.13856399618746967	0.13475558377823105	0.14796007500096628	0.19134840697110686	0.26254179536952027	0.33865974613829364	0.38391176600659765	0.3734128385551366	0.31025495110578016
0.07384201647534214	0.10144342337459918	0.11352144163659807	0.1001823211300279	0.06885423126746182	0.03685501447289975	0.015363456119882893	0.004987784122385123	0.0012611093002899264	0.0	0.0	0.0	0.0	0.0	0.0	0.0	0.0	0.0	0.0	0.0	0.0	0.0	0.0	0.0	0.0	0.0	0.0	0.0	0.0	0.0	0.0	0.0	0.0	0.0	0.0	0.0	0.0	0.0	0.0	0.0	0.0	0.0	0.0	0.0	0.0	0.0	0.0	0.0	0.0	0.0
0.20942576639044994	0.18481759109960327	0.12702314157156258	0.06799058873852278	0.02834269478899249	0.009201526137806412	0.0023265101104053996	0.0	0.0	0.0	0.0	0.0	0.0	0.0	0.0	0.0	0.0	0.0	0.0	0.0	0.0	0.0	0.0	0.0	0.004653020220810799	0.018403052275612824	0.05668538957798498	0.13598117747704555	0.25404628314312516	0.36963518219920655	0.4211780428913053	0.378836708337013	0.28238897793211765	0.2039717662155683	0.18370853114954755	0.2032206433752161	0.21407878661126073	0.18714410121000866	0.13622466770936897	0.09633328352751526	0.09633328352751526	0.13622466770936897	0.18714410121000866	0.20942576639044994	0.18481759109960327	0.12934965168196796	0.07719211487632918	0.05668538957798498	0.07719211487632918	0.13167616179237338
0.012091678021052354	0.024867718603044348	0.04978301213156734	0.0834689142087338	0.12139132089767857	0.15993645765422657	0.19408982381976256	0.21329129716170528	0.20920783093953044	0.1858792475509451	0.1580433629376535	0.13980442562509818	0.1373935583930149	0.15102340162103992	0.17665883487708367	0.20331024094948874	0.2126721640052546	0.19759466480942703	0.17350185125409887	0.1664934093762136	0.18715766566136338	0.21502565786521183	0.2202997359547611	0.19408981936389777	0.15452086164207865	0.12346616245510378	0.1070987185121942	0.10334120051234315	0.11183409557488748	0.13002573182626861	0.14466174222607212	0.13890566536000548	0.11069719230223839	0.076460473359125	0.05625215863878695	0.05633551141636438	0.06721400381631683	0.07248808396241908	0.06406409199349393	0.04663310030874445	0.032977284873203436	0.032977284873203436	0.04742952272747487	0.06801042623504724	0.08454398447413147	0.09624495444796696	0.11024125073742665	0.13002573182626861	0.14466174222607212	0.1397020877787359
0.06826782714324658	0.06523569525799826	0.067487026707521	0.08149266295480634	0.10846824155688801	0.1400803545509207	0.16210679873182535	0.16694942637949015	0.15742195638792392	0.14210323216054913	0.12692150534691302	0.11563753224725004	0.10914574775034908	0.10730996750767029	0.11004815159186687	0.11714794934342199	0.12733886663196187	0.1347029044150847	0.1306597288353766	0.1122506758876691	0.08691842104259274	0.07133545142016123	0.07966301834486612	0.11350405055582868	0.15909438442257978	0.20120338307823354	0.23370221866120588	0.2592307883270054	0.2779244780589057	0.2841706270769557	0.2763200745589643	0.25890313655988856	0.23380872285229748	0.1977334963336752	0.15033266312884833	0.10193865300457289	0.0670763437608358	0.05451040621300877	0.060353524592605304	0.07512198484705265	0.08957201237733857	0.09939976087477553	0.1059354864503634	0.11106329180001641	0.11384978840506145	0.10996355506810905	0.09581815901161567	0.07540132866221903	0.060089280985378225	0.06055085231815361
0.21999610697033356	0.21003131385088886	0.1635538370866777	0.10273430560938168	0.054940874529609135	0.034300386583003495	0.04139698372525521	0.0685499268584221	0.10342768429901333	0.13336156120835857	0.16112074697377154	0.2042574421223012	0.2710784094774307	0.34054677975861003	0.3839629492447425	0.39668760077173665	0.39733215093059293	0.391792548771266	0.36453363039459896	0.30953526460293124	0.25095571193765553	0.21957912252448714	0.21903447759855318	0.2327319811102724	0.2507893326610269	0.27465751133237726	0.30761319796879016	0.34378390988408947	0.376047112825131	0.3956031924698097	0.38626928116938675	0.3309662461958673	0.23926195931491825	0.145342458431099	0.08566216186393939	0.08048763708963007	0.12828106764814795	0.2149156181014149	0.31276561946027054	0.3871290417419204	0.41894549607447024	0.41307758687672796	0.3908021727259471	0.3664953238509082	0.34348690835836476	0.3195000577223759	0.2986443577983289	0.2864000898796167	0.2875844044569753	0.3107356817794114
0.4138883376452551	0.5386528432409049	0.6054938513396524	0.6054938513396524	0.5386528432409049	0.4138883376452551	0.26450424866654043	0.13653306491543327	0.05503234705142858	0.017866387920714516	0.004517330224513864	0.0	0.0	0.004517330224513864	0.017866387920714516	0.05503234705142858	0.13201573469091943	0.24663786074582594	0.3588559905938265	0.4066371085499855	0.3588559905938265	0.24663786074582594	0.13201573469091943	0.05503234705142858	0.017866387920714516	0.004517330224513864	0.0	0.0	0.0	0.0	0.0	0.0	0.0	0.0	0.0	0.0	0.0	0.0	0.0	0.0	0.0	0.0	0.0	0.0	0.0	0.0	0.0	0.004517330224513864	0.017866387920714516	0.05503234705142858
0.19623309165465072	0.18407401961586395	0.17614995672691583	0.185814962163408	0.2112055740840105	0.2283806902721178	0.21034983304178684	0.1571385956576901	0.09367413890445501	0.04440579133117159	0.016649413285540236	0.004934568012989399	0.000828632138183465	0.0	0.0	0.000828632138183465	0.003277303736622469	0.012580701870224665	0.034048091629690455	0.07552619978114714	0.13847494080369535	0.21031642941998704	0.26330561814768233	0.2690150466236804	0.22169539046437453	0.1458201471391426	0.0759258435696075	0.03194168135663179	0.013109214946489875	0.013409334365029158	0.027493483443203463	0.05533658530358833	0.09004258424350157	0.11983286758443276	0.13165280907384116	0.11983286758443276	0.09004258424350157	0.05533658530358833	0.027493483443203463	0.010923437950478761	0.003277303736622469	0.000828632138183465	0.0	0.0	0.000828632138183465	0.004934568012989399	0.016649413285540236	0.04606305560753852	0.10022874637769996	0.17815683942046417
0.30499721154504056	0.27156823439664696	0.21876660652839344	0.15947959260400815	0.12764965362878739	0.1522769565563492	0.24335551280936374	0.37341113437055784	0.48519258308997026	0.5203339561489986	0.4735758084868406	0.3903761599895899	0.33809056459834097	0.34995751283614596	0.41125440023269616	0.47412271793735544	0.51134795088749	0.5275733940900141	0.5516119408984399	0.5931482020642138	0.625911988009183	0.6142672473320948	0.5499139384724762	0.45010761617244643	0.34678854231933204	0.26073992596474466	0.20138322729413996	0.16197760620150442	0.13157039109193053	0.09838875673292072	0.06569067181707128	0.045616666173094726	0.04872218939175027	0.08059521293678443	0.13636283939785718	0.21039719727275497	0.2982869978472247	0.39349972029247976	0.4936072519489749	0.5974280154502264	0.6992092808800815	0.7715990754877571	0.7687703220096272	0.6714431100990804	0.5164047614281299	0.37406760825298097	0.3002181662219173	0.30635658625814793	0.36026463953818494	0.4076378047352005
0.3278129011673003	0.2989879575287886	0.27030457500177163	0.2562728773161972	0.2670443205895877	0.3006013030011209	0.34581169194188455	0.39121544616075143	0.426981602978482	0.4455510937219078	0.4453487245172103	0.43757302915010626	0.4386133020531871	0.4543997720591545	0.4720149113243123	0.4774489037922305	0.46661141615170926	0.44682509038783164	0.42610011056427377	0.4088787322933588	0.39222821473956127	0.3681177833460975	0.3308611295232734	0.28872219099489776	0.2635422693198018	0.272705441910822	0.3121543812712203	0.36214815592024824	0.4033671313303431	0.43323686721591015	0.45462126626238086	0.4662005542261865	0.46076592961659324	0.4421380256349984	0.42428574367141475	0.41886389450345485	0.42199321208807256	0.4206170085784761	0.4072878503810003	0.38865376862613665	0.3730124114593008	0.36674111065017195	0.36851512954187443	0.372389919646659	0.3683070530376948	0.3558075231290796	0.34507988983029636	0.3529785107281718	0.3857424396816591	0.43682665467393855
0.003187868734430213	0.011025525436918678	0.029183731980224167	0.06176515660400545	0.10632215107338669	0.15052250617130813	0.18153646928431122	0.2006130720340979	0.22455932309117024	0.26660452150816144	0.3193727182086722	0.3607418453280347	0.3737299020816612	0.35486100869077297	0.30708938674953595	0.23736512981462635	0.16221243314698744	0.10319950058349474	0.07279068204092413	0.0646779831847705	0.06174410911806086	0.05239465117186969	0.03831380803982569	0.029827086033040198	0.03702138868271263	0.06495302533843567	0.10886666215553079	0.1545289384252565	0.18676798976189987	0.1980742686039647	0.19126932533938773	0.1707859860010577	0.13820455971598253	0.0972594042090817	0.05775872268876323	0.029827086033040198	0.018219828086591117	0.02198942933055173	0.0357692933582115	0.051107943066237636	0.05791288633081461	0.051107943066237636	0.0357692933582115	0.02263278338336776	0.021407696821021328	0.03956590336432682	0.08185342530575902	0.1433492510075803	0.20628023720560404	0.24722539077432867
0.30012063573904124	0.28925432201388296	0.2683446331560003	0.24761578419797986	0.23160315923150876	0.21505165698656348	0.19382817768696647	0.168620178056135	0.1431224101234588	0.12113412355885271	0.10218991412233439	0.08564203681112446	0.07318058910514559	0.07145877597838511	0.08936895117833812	0.1313428718867043	0.19100167674325688	0.24935160846940965	0.28367918120557256	0.28139204131864637	0.24871231233439361	0.20459577939399876	0.16750399962410598	0.14643482025430585	0.1396182473826659	0.13972833640660365	0.13606344976567122	0.12159370684958712	0.10225954334146581	0.0916189774524456	0.10050556635113714	0.12495204610910893	0.15040118704508687	0.16495064153339012	0.1651081407142616	0.15403342357947802	0.13552091821222514	0.11404950217708362	0.09428993369373655	0.08149717495474591	0.0796449064648943	0.08814405161082196	0.10408779215611168	0.12007244553490094	0.12836563890756922	0.12291239168950821	0.10293959398466869	0.07418182922838037	0.046822295986482555	0.030206313557335503
0.9666841527372317	0.6659653125044462	0.5263045977129811	0.5716535434688289	0.703342415479144	0.7676272305428389	0.6699857869571203	0.4604740217706026	0.2464739845954787	0.10274564536692182	0.0333566285220237	0.016867752662609013	0.0333566285220237	0.10274564536692182	0.2464739845954787	0.4604740217706026	0.6699857869571203	0.7591933542115343	0.6699857869571203	0.4604740217706026	0.2549078609267832	0.13610227388894552	0.13610227388894552	0.2549078609267832	0.4604740217706026	0.6699857869571203	0.7591933542115343	0.6699857869571203	0.46890789810190714	0.2798306131175024	0.20549129073384365	0.2798306131175024	0.46890789810190714	0.6699857869571203	0.7591933542115343	0.6699857869571203	0.4604740217706026	0.2464739845954787	0.11117952169822633	0.0667132570440474	0.11117952169822633	0.2464739845954787	0.4604740217706026	0.6699857869571203	0.7591933542115343	0.6699857869571203	0.4604740217706026	0.2464739845954787	0.10274564536692182	0.0333566285220237
0.7182680797002978	0.9226374073648128	1.2462264923407758	1.394604139628586	1.2462264923407758	0.9071447548284003	0.6415007967119629	0.6415007967119629	0.9071447548284003	1.2462264923407758	1.394604139628586	1.2307338398043632	0.8458701243764779	0.45276165461774087	0.18873914209422202	0.06127463045192243	0.015492652536412469	0.0	0.0	0.0	0.0	0.0	0.0	0.0	0.0	0.0	0.0	0.0	0.0	0.0	0.0	0.0	0.0	0.0	0.0	0.0	0.0	0.0	0.0	0.0	0.0	0.015492652536412469	0.06127463045192243	0.18873914209422202	0.45276165461774087	0.8458701243764779	1.2307338398043632	1.394604139628586	1.2307338398043632	0.8458701243764779
0.1286082162822158	0.11969304455459331	0.12407161388661982	0.13691611230391987	0.15253530651694308	0.16822031674684773	0.18476424292236693	0.20308002600799874	0.22197894275678448	0.2362611949902066	0.2416006539637434	0.2402746383972566	0.24034902431537714	0.2463769657762769	0.2528378323620034	0.2462909155463052	0.21914200101534137	0.1761289870133111	0.13373400283288123	0.11012932937578554	0.11325319846924749	0.13505700324771117	0.1569428443561994	0.16152551019794387	0.14472117808409732	0.11633855187636796	0.09329005730811292	0.08915583948962305	0.10956394822315191	0.14923524925235324	0.19656789265775806	0.23807511778967436	0.2620902485941481	0.2652087748649377	0.2523667798342614	0.233486132167839	0.21962876070255943	0.21802639073640956	0.23077377973585086	0.2504721526183983	0.2648219059226355	0.2662010248823107	0.2589272922312322	0.25186032739438985	0.2512498696871002	0.25718894861375147	0.2669049605159482	0.27988124307584167	0.3005918501279167	0.3360018355152855
0.06335435931521019	0.079677724706602	0.10531620948040742	0.1362077951157659	0.17191669277443264	0.21126261788878334	0.2436780305633665	0.2508376187436625	0.22484975325808187	0.17711014571073977	0.13126458341336647	0.10891473600300726	0.11949168778956538	0.1557452278084869	0.19844647259563644	0.2295096599393347	0.2404828386264494	0.23360297538116212	0.21370891653790938	0.18768905611260137	0.16448790212603553	0.14823229804706747	0.13618775427520088	0.124068232207831	0.11480311970588977	0.11570904931688712	0.12960460862935275	0.14984544092041335	0.1665572558636019	0.1744110606031474	0.17409568533025216	0.1678043225868234	0.15767141480132202	0.14555189042129993	0.135076048592824	0.12902350057048984	0.12809427832885023	0.1322468591028115	0.14083841678290576	0.15135577122091587	0.1603084831239768	0.16655856200933794	0.1727630055301635	0.181094884344419	0.19145648366853527	0.20187841496019474	0.2123119993040317	0.2225941615392252	0.23083963464021345	0.23667370992955297
0.24503324450817973	0.23397267984831008	0.21820719295951344	0.20367470594334733	0.19562969344662107	0.1977860015571126	0.21419575853299347	0.24369399286545543	0.27870618428066485	0.3087070329487877	0.3236562386074481	0.31593949996988285	0.2868946246259294	0.2481419318288369	0.21468666015371454	0.19522361210450984	0.18957891996143827	0.19259971249398491	0.20161289848818367	0.21494611329607122	0.22724588203360838	0.23090355213815686	0.2200020097156094	0.20093272138204885	0.18566573401326805	0.18194661080196753	0.18592950911090284	0.188084662154627	0.18282386579931306	0.17399814303816635	0.17065804925952588	0.1791876588935334	0.19728244532857575	0.21614051936867973	0.22679277308282425	0.22768006700154925	0.2216093391016198	0.21521400441620275	0.21159158941137246	0.21059109445117768	0.20915469837995926	0.20912550573506303	0.21710772979851506	0.2398299814053753	0.2777122067583738	0.32135418307949765	0.35845936974001447	0.3810917270249652	0.3883347350177368	0.38614855140372817
0.10443853391627417	0.11173403558114565	0.11678817064014328	0.1243107448144067	0.13395818614187807	0.14131152929358673	0.14302267550175124	0.1433702791192346	0.1499026098973585	0.16620854371224	0.18773446868635021	0.2044469482630956	0.20665912281774118	0.18985912990768417	0.1599670857586966	0.13051814473983192	0.11176490807735502	0.1029445228894249	0.09558098768975391	0.08527990558396574	0.07694975200199822	0.07925257672678217	0.09375641623123616	0.11177432109693287	0.12139895258853918	0.11723064658875995	0.1051138211454691	0.09555183773560999	0.09375641678881344	0.09569098718532176	0.09344110916232576	0.08470062712132267	0.0751525399311312	0.07147274485384003	0.07354945377890859	0.07586568182504798	0.07447725372416128	0.0727074196268542	0.07807742648761355	0.09401874927707207	0.11624356186789048	0.13657637527310232	0.14994528788430864	0.15698797044440907	0.15847305075602444	0.15779549892672196	0.16342370263215236	0.18720504162817547	0.22911725324809334	0.2768165456647648
[truncated: 150 more columns]
