# Supplementary material for: Neuronal tuning aligns dynamically with object and texture manifolds across the visual hierarchy
Source: Nat Neurosci. 2026 Mar 10;29(4):864–75. doi: 10.1038/s41593-026-02207-1 (PMC13061647; doi:10.1038/s41593-026-02207-1)
Supplement: Supplementary file 6 — Average PSTH for each session and thread before or after optimization Fig. 5a. Response rate for each 10 ms time window in csv format to reproduce Fig. 5c. [file 41593_2026_2207_MOESM6_ESM.zip › Figure5A_src_all_exps_maxnorm_mean_psth_per_block00_DeePSim_mean.csv]

0	1	2	3	4	5	6	7	8	9	10	11	12	13	14	15	16	17	18	19	20	21	22	23	24	25	26	27	28	29	30	31	32	33	34	35	36	37	38	39	40	41	42	43	44	45	46	47	48	49
0.09436976361669934	0.07224754671285251	0.060022835156475524	0.05910387951777899	0.06794827080700151	0.0819669547051616	0.09424428637227883	0.09990685958761976	0.09947429654323783	0.09703271728700982	0.09520214502898064	0.09245121209150023	0.08628314484479693	0.07843252587780761	0.07436359402777241	0.07939038587508088	0.09389325651816191	0.11202711747234978	0.12698454043151422	0.1365180207907956	0.14513693149556986	0.15686473416205057	0.16935063278918241	0.1726404240222601	0.1597567375055023	0.1377924562496179	0.12439813985038466	0.13249175506470917	0.15631624654169413	0.1763758632520787	0.1755390689223088	0.15314966454987586	0.12561936766255916	0.11350713651034926	0.12758885505327083	0.15995933063537443	0.19444703932878465	0.21749999025399924	0.2275234531360808	0.23057683690865302	0.23166984856705491	0.23150631006163258	0.2270883417872336	0.21738568691639398	0.2057659469836566	0.19621616149751184	0.1873007451483071	0.17361268711924274	0.1542527174540839	0.13392704910474573
0.3723708045988015	0.3841230149100833	0.37459623781290613	0.34800798421985185	0.3101891805991201	0.26597503898773855	0.22274016382477402	0.1913318676819515	0.18026401152928767	0.1875415305886257	0.20448165145093403	0.2246565769936747	0.24811017203095695	0.27230148621340156	0.28672518341988995	0.2811248187423928	0.2559943216631275	0.22427836715810745	0.1979103899937315	0.18156867154689002	0.17684598893531223	0.18268439646032372	0.19332428844625232	0.19900820261261476	0.19150249082120788	0.16952976427457633	0.1391367201218959	0.10916227671373206	0.08736992462836748	0.07748121361645194	0.07560900303734018	0.07473307028971188	0.07016978222273214	0.06426091090848395	0.06624472236056038	0.08621784293736962	0.12855704571024376	0.18730229282988733	0.24726498414412837	0.29216463290096245	0.31223622725573275	0.30842724756350903	0.2872494940655229	0.2533188050009044	0.20694662396197183	0.15281507614407863	0.10281667771283337	0.07015193764202192	0.06091028844923453	0.07165077212218235
0.23863093015573703	0.23823096663774251	0.20749499576556146	0.15903712377919832	0.10755251276915626	0.06556579212778163	0.04301780129034338	0.047525319555846345	0.07842557280793572	0.1267191576311458	0.17324127954331317	0.20196825819419062	0.20834993269152102	0.1986811734149542	0.18250248318867576	0.16579980469183866	0.15423048015341476	0.15170407588717036	0.1553845409678873	0.1575175649326512	0.15200320124745098	0.14043388002050416	0.1250092885624714	0.10618016379825589	0.08342252665584655	0.0638559182758625	0.06124003716195999	0.08293309107343867	0.12135670722292802	0.15614522295264696	0.1707148774847202	0.16465333819822728	0.14999420681849596	0.13734406986771966	0.12839062975467538	0.1188303029566836	0.10279882481370332	0.07833131639496818	0.05091425028566676	0.029221196374188078	0.020830527447902664	0.028366259448228518	0.04753290909346279	0.06791605267101684	0.07695896963171922	0.06791605267101684	0.046677972167503225	0.024984918256024547	0.010415263723951332	0.0033813411922039706
0.40205791286450243	0.4271675652306748	0.4345997143476381	0.4055168710699341	0.34670504872273017	0.2875976820478055	0.2585654449759469	0.2687886952973963	0.30450539363941087	0.3411077369230897	0.3586577113084124	0.3502401963096414	0.3209052185468671	0.28811258300895226	0.2742087555931156	0.2902747651063862	0.3312632662550029	0.3808459810287627	0.4248797639032171	0.4512111814297443	0.44828866006382506	0.41829986047305684	0.3841041151600354	0.3709238866123722	0.3777930106710578	0.37751695125364976	0.34979074229324164	0.3023176287556931	0.2560876535084036	0.2235890163176078	0.20514962898736305	0.19831406719156713	0.20223340873831663	0.21574646152386465	0.2309430630448589	0.24069464223814985	0.24231095691057472	0.24042904155082603	0.2392528664655029	0.23344280569784692	0.2129743103920436	0.1761196995952457	0.13805302326470678	0.12205211741892562	0.1405032184853339	0.18597029656188183	0.2392878819138187	0.28383758065609416	0.3114605571252225	0.3214465066921962
0.48516933068484763	0.4506651093672935	0.42516992471141674	0.4155536811571844	0.4221432906173066	0.4378530715406004	0.4520976592028554	0.4574531387412969	0.4497308191552814	0.4246306428578134	0.38417198795839214	0.34360224001900325	0.3184897958957703	0.30805388259288635	0.2974872379341396	0.2738164848924081	0.24108455801965853	0.2159741436072424	0.20744310216575643	0.2150224967010466	0.22944939707445391	0.24294413338392593	0.2521944850849845	0.2557338864885944	0.25286082210610217	0.24536039492760092	0.23547216609870728	0.22704024656275068	0.2233469888192147	0.22600171454915027	0.23254256918814226	0.2410398914674815	0.2513054906992351	0.2687547872942588	0.2984157836720824	0.335658101317791	0.3636646945305933	0.3620892972972649	0.32453131165248617	0.2656353000519487	0.21698824646959128	0.21007027199689818	0.2526548462071177	0.32588034145400563	0.39646775067507867	0.44453490571342175	0.4682644584812777	0.4673028096056329	0.43299498956046345	0.3647725568836686
0.5584672943709609	0.5299431620755991	0.5241394130253383	0.5431167378145676	0.5666225954495213	0.5734826087031186	0.5582694736264131	0.5306339898971404	0.5010108841855074	0.4782881773557569	0.466836358680194	0.4691956723323173	0.4824990099588203	0.5036920664473136	0.5316492214420871	0.5690645858618735	0.6166773627340056	0.6646356273032263	0.6878366068413361	0.6597006938531934	0.5762664564759553	0.465644771863287	0.36542032076596714	0.3069617838837684	0.3031303879008235	0.3534156758359254	0.4370941175550684	0.5218926435408008	0.5784721574665895	0.6031034420947949	0.6126233107513681	0.6288000045534133	0.6597011868403618	0.6926964589179984	0.7083441192556675	0.7010200724354578	0.6780436855079162	0.6488200857971088	0.6209439170719864	0.6052173058720614	0.6078483833668338	0.6239288267124806	0.6385298690702462	0.6399386860417011	0.6242545137952132	0.589931908980096	0.5387710730965248	0.4797997312604116	0.4281739512397842	0.39572786089513196
0.43596109591486365	0.40097248810556085	0.3387613554064228	0.2634215979783551	0.20131358487759002	0.17327293911737468	0.18094426996076898	0.2160672454165724	0.26851393786108035	0.3284591002143966	0.39540037230516195	0.4704025592462997	0.5468445798554625	0.6021321097931763	0.6149838413496667	0.5876622745017386	0.5440326050731185	0.5179497083060725	0.5234822440540494	0.5607440128726844	0.6092200712583544	0.6427257637916525	0.6421590796461982	0.6021695747916904	0.5357599271098658	0.4668615899641087	0.4249239342076748	0.4243873377111228	0.446799943271978	0.4551934595536938	0.4246613335672427	0.37231508734148067	0.3281488352769936	0.3055526557714565	0.2880159901481545	0.2586691424506685	0.2325227776068286	0.23981132830701327	0.2914622437385705	0.35268740656982306	0.3739783032747662	0.3414657751711816	0.290886067622743	0.2658195406710442	0.27124944844182086	0.2806967947727877	0.27618526870447474	0.269905438020935	0.29044686626164273	0.34823268765284976
0.6179493417063374	0.6220461101189938	0.6103483342764422	0.5794201571765065	0.5318325030639679	0.47751747176555215	0.4325387567894431	0.40841277086839956	0.41029323748750973	0.43388580831640045	0.4677426472430314	0.5007267981698639	0.5253254031880915	0.5395647252024003	0.5438759265445703	0.5382738960774573	0.5284724131004505	0.522870709556437	0.5238265561893563	0.5229771398575509	0.5110741315584192	0.48726980232260736	0.46132242502056847	0.4409000907660964	0.4286647029380995	0.42632797849877513	0.43548356485475875	0.45220041489106716	0.46591893850653004	0.46299483056019025	0.44077941743726967	0.41369468232299816	0.4008002030344521	0.41088799602680376	0.43296048776785173	0.4467292776101038	0.4415881902608858	0.42642920251352434	0.41939625556321586	0.4287700909017981	0.4457352843081632	0.4561785264207326	0.45610598081676795	0.4525027012026283	0.4503825656570465	0.45185227527448935	0.457027564162627	0.46602841480921	0.4734959500329535	0.47007170294135636
0.14678767068897877	0.1637572352553764	0.18427253113742018	0.20052561744662042	0.20041052385506952	0.17860427259846062	0.1435400553213338	0.11178402243315788	0.09413122971023895	0.0917592017840598	0.10200163512991477	0.12069682540894443	0.13911411580617938	0.14308669526583867	0.12705956265117585	0.09892846749041752	0.07418264969556118	0.06378073962784536	0.06854407952702445	0.08052440969536265	0.08830923930051887	0.0884390904692892	0.0888416284305849	0.10067479632213076	0.12328696185670239	0.1418315502665612	0.14164646705202397	0.12087174208159078	0.09107720512199949	0.06407349412277842	0.044257135725746785	0.02946261954208274	0.017571288170890785	0.008770459150549694	0.0035351066942823015	0.0014378603875313178	0.0014378603875313178	0.0035351066942823015	0.008480279916470521	0.015843248549280292	0.023051791947852448	0.02641128148754624	0.024199473101304596	0.019378355243562594	0.016960559832941043	0.019378355243562594	0.024489652335383767	0.027849140251567976	0.02773457904627478	0.027858636159115935
0.31487474871764387	0.28542068935161935	0.2440641189746532	0.2043781008846823	0.17410262562915949	0.1559477454105108	0.15067682443127964	0.15691992039942218	0.16881675806047838	0.17809469172068482	0.18142363135938944	0.1835499032813653	0.1881513738841178	0.19060679136750616	0.18433685522382176	0.16957466437508298	0.1492731271082095	0.12656150803536204	0.10254269115327831	0.0811872274073077	0.06761070169943223	0.06507087252175899	0.07509819669528234	0.09641135235077399	0.12381587370770951	0.14991519749898818	0.17300846163155958	0.19723321608896102	0.2221730026774384	0.2370702511972702	0.2298586817955862	0.20230164052991229	0.16993826189738342	0.1479800202503315	0.13903702319678907	0.13564033406177772	0.13263049472108326	0.12999816723879248	0.1323410421024362	0.13966090813716914	0.14743951864999982	0.150307260836999	0.14549634302643222	0.13232242962725493	0.11230445154602894	0.09147087562550532	0.07902904733288021	0.08147258364956503	0.09549720550974417	0.10990677410959504
0.5089306120003932	0.49287200024511324	0.47754914849208646	0.4689821687838632	0.460347104342931	0.4402450807672955	0.4083850020903996	0.3753935014113784	0.34221088596523896	0.2999800059055043	0.25102323537200133	0.2194918760924206	0.2286029340993694	0.2783233653582097	0.34072852931867836	0.38929416065548755	0.4157167226238811	0.4293669488363799	0.43949476348951455	0.44461891178720275	0.43791184178964254	0.4172587010422763	0.3866209658627021	0.34989694296301094	0.31319052087100363	0.2899253131596918	0.2963883622469218	0.33554718811348877	0.385135649465707	0.4166095483807519	0.4191688824040832	0.40437496802177997	0.38966910097854573	0.38065645487494265	0.3739154844968784	0.36773177091983156	0.36726977937403865	0.37866136496765157	0.3966337836581817	0.4024167471069558	0.37911520874101806	0.3289144713728804	0.2703441170452469	0.2196125012289028	0.18483959511795886	0.17278714937421866	0.19209533267888462	0.2365150966155348	0.28208971283779205	0.30392523501385826
0.23356083539571262	0.27849628493464157	0.31189621243477267	0.31482090742668906	0.28700353589805305	0.24865340984475395	0.22383738418872987	0.22094001436338495	0.23038600309133794	0.2402507722627267	0.24761375184405549	0.25133060260017953	0.2500889560736324	0.24877691649580258	0.2593173177605135	0.2876097566169596	0.32433182899617835	0.3519696252039152	0.360537205270929	0.35313509697516393	0.3352414484276551	0.30892932726288824	0.2747512498860175	0.23961058370096258	0.214516773379261	0.20680006943934942	0.21039638903966565	0.21227919507298204	0.2062829393291569	0.1965420913125556	0.19027849035050118	0.1906661161990325	0.19774164482287307	0.21213822941367477	0.2308618862714402	0.24618111925796682	0.2499522568486878	0.24279067854111233	0.23288028684031048	0.22713394396301603	0.22695904842625478	0.22841934959849355	0.2277977603918552	0.22204474252729267	0.21175647677847578	0.20253303743888923	0.20405540108351097	0.2230566950150046	0.25588475160105106	0.29168417489216675
0.3978001343218944	0.3700178539796616	0.3833373512680442	0.4320813436463735	0.49556922856406377	0.5404169058301526	0.5412253825760059	0.5096428850290423	0.4775185788502834	0.45871382036968766	0.4391052035411656	0.40013248449248906	0.3397234346419364	0.2720313417916633	0.21941269776374964	0.20383885691035988	0.23242570377360755	0.28959214373881426	0.3456355336238182	0.3803248232398728	0.393192984334813	0.39284267477616297	0.37870027548661234	0.35119979631204673	0.32455728654322163	0.3207569267294091	0.34315613250136545	0.36885867995086075	0.3735854935745865	0.355966442095293	0.3361735102432475	0.3367335666534217	0.36831248904130015	0.4238229075600573	0.4760246197886784	0.49281074015662896	0.45815164955968346	0.3867800135856991	0.31204383789836165	0.2654058151106873	0.2607403368847427	0.2937923145788208	0.3504262361162181	0.41044485359592486	0.4577952848306614	0.4838947795061024	0.48723188599198786	0.4675877064687443	0.42960427973872883	0.39380774622593895
0.5042375364105474	0.49978463419398883	0.4768337531747215	0.44053396611048806	0.4043346764553085	0.3858159497247918	0.38976104983933385	0.398271631900478	0.38968258885669327	0.36673136397314143	0.35517717599031023	0.3733241101912329	0.40460190569732685	0.41519495973385157	0.3887219815766301	0.3427452032475893	0.30319948743553543	0.2829766712036842	0.27910573348466583	0.29169053093345815	0.32543240572725773	0.37820188310242825	0.433439490331563	0.4671765561294672	0.4621693072562955	0.4205668166604584	0.3628377641043553	0.31848850620921426	0.3079360304267456	0.330072099597939	0.36457646442496344	0.38790918754459397	0.38414520863168533	0.3553076773068105	0.3166750775064591	0.2877110657520173	0.27721430184388884	0.2766011613891145	0.2689375514660601	0.2439432071239541	0.21070311898115524	0.18830122022223847	0.1905790783794115	0.21601624713946016	0.2541048621485239	0.29333119250300277	0.3207108719678219	0.3235680924829658	0.2947444533508015	0.2425759189838799
0.2530543972756605	0.2171983145581845	0.21738061694894856	0.23857900584360753	0.2573158852417765	0.2552992275438677	0.22869199123537912	0.19192759422747926	0.16486927052178207	0.15729407738492285	0.1620340309234714	0.1636708166615837	0.1534752196377538	0.13741096298399164	0.12944056855975353	0.14069024983513248	0.16888254254240914	0.20644962835061056	0.24672604810439977	0.2850579588707633	0.31401184226228335	0.32343575147888404	0.30966984746250487	0.27784647975780635	0.23779150420986847	0.20084950025830553	0.17931731994626418	0.17977180164080334	0.19658318221284538	0.2171741589946566	0.23136902672870108	0.2388378581791701	0.2420639170215439	0.24086014784495863	0.23485244056580223	0.22521830000152618	0.2165147624498135	0.21109635408000116	0.20896957901708751	0.208500297666554	0.20559687569450075	0.1970631172253522	0.18317998159280685	0.16691306134061265	0.151955068232852	0.13904807821680412	0.12943865005028946	0.12542534481447082	0.12616546844660212	0.12560134310950125
0.29157013030126366	0.2802610225072188	0.2980782728474863	0.32180679883388635	0.32792461192013367	0.3124207123173194	0.2860950437472123	0.26240315154064914	0.24913376831109502	0.24740512993985192	0.2527418275551413	0.25425560274531317	0.24769901281913242	0.24161934707385435	0.25009428768709546	0.2748207905841853	0.3018630206511603	0.3180673214618087	0.323612480007166	0.32625780063027493	0.32630584645319793	0.315425300910049	0.28721666630454384	0.24648379283075222	0.2062263457099146	0.17602414915996328	0.15963042904599983	0.15803077521126696	0.17384995814292822	0.20656396914911107	0.2470289795425035	0.2797429872288403	0.29556217622282915	0.29429790955010204	0.27889527405767456	0.25111705850741456	0.21591947901719288	0.18293453147484226	0.16273912786759864	0.16023397764152894	0.1726268802232071	0.19528971699647202	0.2247147362789685	0.2568443449636973	0.28473456981139067	0.2963042119090915	0.2820386465065091	0.2466332652921791	0.21176424822646017	0.19785895035585224
0.1893628113970471	0.2317633162159177	0.2641670897913305	0.27465321353345695	0.26506984812738743	0.2503429997579316	0.24458605187622304	0.247532357259658	0.24812853494937556	0.23738129706639244	0.2228893811255023	0.21939249445952536	0.2366832961433637	0.27147582595024794	0.313649173009043	0.35249521523629157	0.38043241013647044	0.3899583973387488	0.3777768787370531	0.3468043592752468	0.3051757222294056	0.2643171208992843	0.2353193127169879	0.22012505575403785	0.21472716762879435	0.21135933320821276	0.2063779735570557	0.20031827660725512	0.196401876858416	0.200054166119518	0.2180187365828749	0.24793593521316282	0.27526753220326705	0.28155319471296764	0.2600344320256688	0.22038516315677442	0.18065816325378542	0.15405474546283207	0.14584060206887875	0.15296241973429747	0.16669456349744163	0.17628784447189	0.17578232459979237	0.16606416701508941	0.15428863580853994	0.1508202967350843	0.16312476285472546	0.18855956819163122	0.21508099662492214	0.23405690667583975
0.798041610044482	0.8196595522231913	0.8348767637213927	0.8252594991206877	0.7788365363824982	0.7069691554267821	0.6339609063056879	0.5778980513475156	0.5464351244892556	0.537853623166636	0.5516435159373714	0.5846818868331997	0.6226588990952072	0.6490164473836454	0.6512342238677709	0.6227883944961488	0.5663683174671085	0.5022299404322182	0.4637684657267945	0.47748480335568877	0.54595748689015	0.6372226633878482	0.7109037436432898	0.7334458805597011	0.6917585508278243	0.5965857713160169	0.48031476556228764	0.3847411604658676	0.3373226866185292	0.3331511653106427	0.34286275486653395	0.33471302557039606	0.30567945108216243	0.27784365434666797	0.2815786918842186	0.3291040190128432	0.41417457363423776	0.5164997223152092	0.6173494734112086	0.7016697908076933	0.7615796068833441	0.7904521524831839	0.78414497428321	0.7425339688258582	0.6774797044513177	0.6141164209246858	0.5793035970991615	0.5739617692232807	0.5757010547830591	0.572591876823899
0.14300067835007846	0.14284061080854907	0.13998809110751595	0.13366787452861234	0.13089099621679917	0.137384485905269	0.15506562241561328	0.18151699646092412	0.20611806329217608	0.21301394796639891	0.19210280909976976	0.150589855622191	0.1068799147810837	0.07817437063738951	0.06924152493183311	0.07380770592501518	0.08425793690980864	0.10061880986503637	0.12924745812642133	0.17463666831047772	0.23199876053883964	0.28708653958290514	0.32838177697144355	0.35402291147870035	0.3705631992060978	0.38593965861142376	0.39962800890360817	0.40284766256576493	0.38983887130883493	0.3623304675310838	0.33053277839706696	0.3077096780007896	0.301122033997513	0.301345571272993	0.29314637534966625	0.2695557452111466	0.24091468723699747	0.21689333235098343	0.19147646658489414	0.15512759187222955	0.11573854118740112	0.09130041164950435	0.09375007478344398	0.11667712241455112	0.14416378918820102	0.16002541031999445	0.15507811160352258	0.1316795977267428	0.10753486558864916	0.10045623186556642
0.5358838472811859	0.5702448319260328	0.6057107846939127	0.6171538564270435	0.5950371991839868	0.5475366345984942	0.4891048238440446	0.4321721592449726	0.3854345410164003	0.35408249759263744	0.33964632823821733	0.33671250998432095	0.33838517298319315	0.34151722225233183	0.3506261542982621	0.37083615255730706	0.3990267833134192	0.42565945866818816	0.44701511075982125	0.47265355930761793	0.5098869972462858	0.5496875869530538	0.5742552668332074	0.5767570164861663	0.5696985500150626	0.5706414582451718	0.5841618769541957	0.6000935549629102	0.6047048777556144	0.594327590387615	0.5753354692031353	0.5571652149073048	0.5403939975057943	0.5269201401103251	0.5239151001863219	0.5321275200116626	0.5405972711064208	0.5304819731699565	0.49697844715964834	0.4565473330313356	0.42792553086498414	0.4191398031373448	0.4254434745275434	0.4396625275914449	0.46180662205515655	0.4984417954467827	0.5510541864842627	0.6032791812194496	0.6301231860050412	0.6182219016396268
0.2972985369354306	0.33945226117217714	0.3985746963526197	0.44388405066323955	0.45460768595069384	0.4387240171974547	0.42303482368958906	0.43175929336697066	0.4686015098833551	0.513723846601878	0.5379015550080719	0.521274447455592	0.46613605784252593	0.3906727775981408	0.31630033418222103	0.2593273233155661	0.2252211581209236	0.21249463868479332	0.21528925952898892	0.23278884232176886	0.267928352982439	0.31585567294045075	0.36236979547142306	0.3916587372868354	0.3997367051556547	0.3888250424859398	0.36147327644232813	0.3199367594206812	0.27235989290804274	0.23099357840163992	0.20234184647604359	0.18370415216219696	0.16947294471590882	0.1604831018189071	0.16449822324230198	0.18407695747041666	0.2120289740941234	0.23384432659715987	0.2415705806712116	0.23572321856737596	0.22100411981695853	0.20095807751714945	0.17940321831923628	0.16794911418889252	0.18011319795451647	0.2176210933068187	0.26009509774520057	0.27975491627420657	0.26978066405630713	0.25054612267873433
0.14031067785986792	0.1452668940183494	0.15096832047739933	0.15936898922209525	0.16663345464023643	0.1630333592348429	0.1415971958510301	0.1045170296259523	0.06364628708480517	0.03257514877820074	0.016333217477656623	0.01538015254484262	0.028805703783703538	0.05203557953445975	0.07571132584224875	0.08579217132207313	0.07571132584224875	0.05203557953445975	0.02785263885088954	0.012563772483159423	0.0075388899889944	0.012563772483159423	0.02785263885088954	0.05203557953445975	0.07571132584224875	0.08674523625488714	0.07948077083674596	0.06364628708480517	0.05570527770177908	0.06364628708480517	0.07948077083674596	0.08769830118770114	0.07948077083674596	0.06364628708480517	0.05570527770177908	0.06364628708480517	0.07948077083674596	0.08674523625488714	0.07571132584224875	0.05298864446727376	0.031622083845386735	0.02322141510069084	0.031622083845386735	0.05298864446727376	0.07571132584224875	0.08769830118770114	0.08325021583124315	0.07716312409060504	0.09109680736201013	0.13985634993415827
0.2643182106191358	0.2863784242351899	0.303165642663531	0.30927048531055107	0.30480062019225046	0.2964173218164767	0.2931629997174333	0.29942056893400704	0.30948599258607856	0.31553893797903315	0.30992122853732534	0.2931601811570917	0.27637623820684293	0.2708291283654269	0.2774854318657582	0.2857712916398741	0.2832660101170216	0.26491522144546903	0.23750377424605976	0.21424247279550027	0.209978917599773	0.23589455006464974	0.2913108875821584	0.3597150386782318	0.4134554336272918	0.4342137459641424	0.42408883272496833	0.39979232539948967	0.3765498982287173	0.3606596291262322	0.35370890222598567	0.3512085846953001	0.3461163031806734	0.3361076637209975	0.3281408413323752	0.3351275496142049	0.3638396232543409	0.4078460354194165	0.44899096365562735	0.4672002404260264	0.45212968774882056	0.40936280327724595	0.35598021471906377	0.31336564279642803	0.3086673523843866	0.3590400052069989	0.4557832220954202	0.5581104041353553	0.6209852932436921	0.6317938457175968
0.27212469384726956	0.31237199710443775	0.36021107163243465	0.3920868864312542	0.3904750371370761	0.35437333205049215	0.2974560228413971	0.24415685316261396	0.21412092829965576	0.21173354654558652	0.23228833959492143	0.2679444681941672	0.3107015104976226	0.3496795162534669	0.3717225933732192	0.37066794902425415	0.35195343850806693	0.3262486604151154	0.30168781771644076	0.2843878276322212	0.2751732218223034	0.2729211712663402	0.2747702554801344	0.2773615105380139	0.28112968876227074	0.29023917985808767	0.3075181172616659	0.33092624789019176	0.3532416419631588	0.3679034615579664	0.375000991357104	0.37543212122430947	0.3646960799245546	0.33667161045810456	0.2924245382151505	0.24733794316859936	0.22298511295695303	0.22671763548896623	0.24828157513714877	0.2726961114393676	0.2946804012178355	0.31743812182721826	0.3407511782749152	0.3603102944849004	0.3790431098356099	0.4063183007391764	0.45025070106640125	0.5030564047563902	0.5459621014492845	0.5628730490553996
0.2759328462139341	0.27958179491090607	0.2660714918109317	0.23810109107371646	0.2111604954373871	0.20515856081920641	0.22474259719080272	0.2581302354674836	0.2827287991755826	0.28438787889158873	0.26493808761827703	0.23791188131795016	0.2153259270130552	0.2034188465196175	0.20104906869537628	0.20422986067613705	0.20620312036158628	0.20176335299810375	0.18966359781481057	0.17604990434663312	0.16867376931038766	0.1732421527904981	0.19129709476063048	0.22096266308820967	0.26059266494513167	0.30456728079940193	0.34087621922200323	0.3572534096271836	0.34840406464398405	0.32074577568990903	0.28638858849115245	0.2540971882983724	0.2289175507805997	0.21096852045283124	0.19759974975074496	0.18365028714780554	0.1679346930929077	0.15361367294488493	0.1499373605679704	0.1655504327413368	0.20737610450289645	0.27568450091392854	0.3587196325578977	0.43053957273043764	0.46371360425223734	0.45010651507215227	0.41319824188344634	0.38737923717755096	0.39376142168389117	0.4327736547354386
0.6474270189095607	0.7015699483401351	0.7293706723130745	0.7133934780430852	0.6730439282222881	0.6494628154400237	0.6538953308368547	0.6597013418534762	0.6324372724011232	0.5643182964510344	0.47764693468657726	0.39983100592225607	0.35428998005769663	0.3577098932807693	0.4122839685276469	0.5002728876068766	0.5835264696653638	0.6262969697333011	0.6152732142672174	0.5655604376196801	0.5035288571578449	0.4496177836899528	0.4189266883278553	0.42311671397764083	0.47017764933710576	0.5451378378694347	0.6139180177817277	0.6477643734650708	0.6480094072543109	0.6432436902211782	0.6561471123895041	0.6803425790051256	0.6961811530209726	0.6986410011705855	0.7037432941771574	0.7172338452294537	0.7200874944124561	0.6847139016068823	0.619531377837487	0.5611129012224096	0.5409422162512968	0.5552993123921649	0.5689349460742397	0.5472385071869632	0.48373993365455037	0.4065965033481861	0.35942854718849804	0.37423010968819853	0.45106744254797965	0.5608434020444282
0.9336872507168453	0.9752429930535682	0.8949044737286366	0.7468001403740203	0.609956532297931	0.5328974304370776	0.5161694817518946	0.5396648538371361	0.5767571114474667	0.602605194407879	0.5931543214221217	0.5505952617498411	0.5000642154905413	0.47347745120243345	0.48791980870268653	0.5373312911794441	0.5937811510001189	0.6198004724712634	0.5909329618416231	0.5173057486118664	0.43835511516072356	0.3914998113396926	0.38242806715076333	0.3883567811954304	0.38753588625447716	0.38083410498287723	0.3896582201458642	0.43217367722071853	0.5023005883004624	0.5731061709923205	0.621366622909106	0.6497634547556642	0.6726268415629573	0.6903369216667488	0.6814734133807866	0.638041635106746	0.5871449428329183	0.56479910611742	0.5772777204472026	0.6000537957923865	0.6094111662551971	0.6024597813233321	0.578933677641376	0.5332378302812827	0.47043353290321266	0.4263137816526669	0.43381300383755306	0.49585936465832836	0.5797630061802221	0.6457263539880329
0.06185156861348332	0.05458381799861039	0.03751487074310632	0.020080263459996275	0.008370699373085001	0.0027175683062809907	0.0006871088605946445	0.0	0.0	0.0	0.0	0.0	0.0	0.0	0.0	0.0	0.0	0.0	0.0	0.0	0.0	0.0	0.0	0.0	0.0	0.0	0.0	0.0	0.0	0.0	0.0	0.0	0.0	0.0	0.0	0.0	0.0	0.0	0.0	0.0	0.0	0.0	0.0	0.0	0.0	0.0	0.0	0.0	0.0	0.0
0.24011265612671462	0.2581078279421739	0.2805981068987035	0.3013740413724569	0.3177230582657358	0.32715218591199696	0.32515518616988637	0.31150699708088464	0.289904937751233	0.2633014060256769	0.22961440108977937	0.1887125902874261	0.1441599389784782	0.10491859242602322	0.08134834241790181	0.07668959129822327	0.08647632088098417	0.10109166772221605	0.11266599972548184	0.12105392079691023	0.1288257715877648	0.1373525151364658	0.14521687732962563	0.1509606601062654	0.15312318178727305	0.14938387821155105	0.1399438858558461	0.12922156645258537	0.12523260717285445	0.1330181941238713	0.15032904899728766	0.1706580431705535	0.1877329868115925	0.19701896030186009	0.19703171721982563	0.19152738970764505	0.1876593931768585	0.19131103622597218	0.20053853464409466	0.20628661909181314	0.1990496856115334	0.17778775114146278	0.15035099526996418	0.1302342478490261	0.12522009700837894	0.13260491775654454	0.14241496932205666	0.1511554854793127	0.1639066388472543	0.18678938959207556
0.5351107577331202	0.48884636361691464	0.47357782043872976	0.4841662674843146	0.5048190345652247	0.5202867534560853	0.5256381342878746	0.5189461067796082	0.4952201177624508	0.45170012001039334	0.40889806786397065	0.3974854127935726	0.4284597754091574	0.4783185269903988	0.5075374119700607	0.49499031725769377	0.44268021344120373	0.37351636249272174	0.32073169756175135	0.31108752041819615	0.34464446424221395	0.3927482008277374	0.4257594284958665	0.4355090855829473	0.43449907103461766	0.4353509442355654	0.44003305143681154	0.4421116913487385	0.4370211362403499	0.43411217838437205	0.4465823928827943	0.4757516460438198	0.5076538860252795	0.52384810245294	0.5176174803184274	0.49801143855587254	0.4818762407884709	0.4878971769825025	0.5251297147892972	0.5796443499312741	0.6232972294487643	0.633395256464796	0.6140294362450555	0.5878290046267634	0.5694300535412226	0.5549462435786416	0.5317001874615225	0.49957845859153593	0.4739912144147691	0.4758892317676047
0.5505151864916829	0.569532467366211	0.5742352335590506	0.5696532410039975	0.5607350240625119	0.5538208244691235	0.5558392420668669	0.5643390064570912	0.5673572237527995	0.5565323922842357	0.5375053775818068	0.5263308520891087	0.5321646165257529	0.547921353003582	0.5627392153822273	0.5722790197837236	0.5789460292243922	0.585401749233662	0.596260000761643	0.6163879034863881	0.6462986445859671	0.6727670274730443	0.6784711133625447	0.6549115045177977	0.6099479880304721	0.5598008859050587	0.5228589319189053	0.5160445504081571	0.5450421422063606	0.5968175979930906	0.6473865381214065	0.6757703329893363	0.6787509857187365	0.6629177091958934	0.6360614035879442	0.6063280172407994	0.5847284980393135	0.5786683131893321	0.5894004931416661	0.6102383803053641	0.6304616583565378	0.6422640017590121	0.6446693327504301	0.6455641282606612	0.6574924293461645	0.6848983411636189	0.7204340659958226	0.754078465376483	0.7756680400444331	0.782082187617315
0.15845145766811233	0.11337714544614323	0.07862771007744965	0.06298129483321507	0.06102416560668134	0.06105379286080965	0.057801230558147725	0.05346093699165115	0.05557891080275763	0.07105264709317385	0.09939908827165628	0.1319005520361461	0.15470235732532006	0.15840176611354953	0.14533262978143865	0.12939183777404387	0.1256972363042747	0.14000055252669777	0.1652508106808277	0.1863832823015108	0.19125071956311196	0.178200419432108	0.1534926766855935	0.12530708522887204	0.09827970819229549	0.07600161339977644	0.06191239992615974	0.061035999975926965	0.0732098978216126	0.09164957151287084	0.10643773509177622	0.11172560295013895	0.10753792403702628	0.09638322985517796	0.07949548826913809	0.060519646244137144	0.04708959099427664	0.045658980905298734	0.05432073370525337	0.06308743147677168	0.0620185362583716	0.049914144569201624	0.034726408467384166	0.02554830427072526	0.02703302015999184	0.03624933678631642	0.050548606461151696	0.07101800174019611	0.0991065236905561	0.12693975353971107
0.5712707045967333	0.5175690720774313	0.46271043865276607	0.4113917643173477	0.3603418191871465	0.30757278196161814	0.26466227899443817	0.24762617019358527	0.2623906379450694	0.29801499948423	0.33061810577210937	0.34358816159856687	0.3376985779657208	0.3253845173231213	0.31438921895760213	0.303470453733713	0.2913762932986745	0.28341136200770783	0.2880604297482299	0.3044841947371116	0.32306533437305274	0.3350967371300157	0.340780033390635	0.34690766182219973	0.354019693301902	0.3552846984192155	0.34401129964825466	0.32695684485323967	0.31781170902305983	0.32569102634385527	0.3527383055246353	0.3945090855800101	0.4396873129669202	0.4724738199676242	0.47912948729777466	0.46384797035007846	0.4442813732177474	0.4323527998076295	0.424430902127185	0.407302397282533	0.37705055963928846	0.34573687215189985	0.3340755084523081	0.35223479199064367	0.39469920273794473	0.4479215693901242	0.49637394430670445	0.5337398482901606	0.5580815800245881	0.5750930251766658
0.28920381545976226	0.3370673227693054	0.3489978343223061	0.3279342012797295	0.2917392167748478	0.2585988794868999	0.24222689124872007	0.2533589750959615	0.2939207188278233	0.3468238171892716	0.38506098758186985	0.38973188198698633	0.3620320227668557	0.31544471391948486	0.26608382756360793	0.22676198510769352	0.21188183169621	0.22745401821413977	0.26720258220366916	0.3140304223668654	0.3507006960606734	0.3679708045180654	0.3700207260643346	0.3662984820805777	0.3669745442132398	0.3759248178389943	0.3889979523618343	0.3932795301380609	0.37600401664992406	0.3308602025419851	0.2690421136977906	0.20957598613142622	0.16551018387346425	0.1393416770437499	0.13002281434882892	0.13719643973820875	0.1599250397224867	0.18984855321803135	0.2174013263550154	0.23820721648974294	0.25592452760496676	0.278722940666402	0.3138032316692106	0.36196795880332994	0.40817295730408526	0.429592612363513	0.4103471174326052	0.36348039507567576	0.32017888548194917	0.30264398993400976
0.6584336115837707	0.6268265607138571	0.598647189530218	0.5789057752606913	0.5688285099333757	0.5824906672708748	0.6393848934674875	0.7328859727057212	0.820077068504434	0.8625972508833566	0.8534090289077102	0.8085862053180253	0.7497871437867047	0.6954780810280118	0.6616614220516137	0.6522331484020402	0.6532451770069375	0.6413737042876996	0.6070959378473065	0.5546449106851733	0.510363116321111	0.5103244277989929	0.5724204269537725	0.6690112091230024	0.7428465559765816	0.7472666019641241	0.6880297214853002	0.6053683145893334	0.535713584003472	0.49490051207879643	0.48267665120609865	0.4894506638431101	0.4983797610112932	0.49559932207289836	0.4892937944323993	0.5043891987436517	0.5527568705606146	0.6201948338791207	0.6855602833383304	0.7337837354733124	0.7542680410401326	0.7319848748246585	0.6667297105834502	0.5917638559772642	0.5491235249155509	0.5559491469309337	0.5859462205245608	0.5956501611519528	0.5610280003923045	0.4933974619205508
0.3130144374241184	0.35092131249420794	0.3694188400250987	0.362762554904087	0.33832006830890377	0.3093909796514694	0.282235276391427	0.25548592165395545	0.22565872811387894	0.19997176586999638	0.19060742497881594	0.20286319543656378	0.2285103584876243	0.25636248111675436	0.28439238326691096	0.31892005855211775	0.35886024218949325	0.39063183287252873	0.40200247616839646	0.39329861213437384	0.37461955478916115	0.35397791752267793	0.3345816423985989	0.3170640983176588	0.30532210697455847	0.30402331821296136	0.31706623818045165	0.3452168476562806	0.3801673185271605	0.40741237212561965	0.4167511142190749	0.4096589902259648	0.3944347061756677	0.3751577267318267	0.35036024038640257	0.3189849301380885	0.28504758542910297	0.2571853371855621	0.24742169294849206	0.26392518250786	0.300646066709674	0.33535283188953696	0.348395386338895	0.33882381535505496	0.3215277187797107	0.3128847959415974	0.31914083870784177	0.337240284105523	0.3584758250680666	0.3772583048343723
0.37572423670110533	0.3956899567215905	0.40612627975692217	0.409992660883772	0.4132028600910993	0.4138998606875432	0.40472475656157236	0.3805500875628489	0.34863043843565356	0.31978349874599915	0.29805989383254794	0.28340288187896306	0.27965369535270934	0.2913397820028431	0.3163640107782353	0.34368482276483253	0.3608780133947227	0.3646886112708453	0.362698546315777	0.36347436114309456	0.371039373274446	0.38176664036346075	0.3909025200344578	0.3987597022170262	0.4027195089600588	0.4035491228155873	0.4112606309197034	0.4418775986122966	0.4957403504896891	0.5487973154620175	0.5707905419439193	0.5547509537090842	0.515054900735691	0.4693528474021709	0.42613216060705167	0.38907337972515205	0.35808773529704013	0.33301956151472173	0.3123260722275524	0.2988135946632421	0.2951842909520875	0.29998333474468886	0.308646036504093	0.3255520653910544	0.3623297304202575	0.4293814558937334	0.5198105568872416	0.6146590103511753	0.6927606446498455	0.7419126300529625
0.05793695848892508	0.03960124435070984	0.04423582090533283	0.06829440083836527	0.09716772312315693	0.11400062436186946	0.11215447704113597	0.09948950439108976	0.0890046032807504	0.08576369894255687	0.08712590401643333	0.09143900884692478	0.09996920391730439	0.11850390757538569	0.1488876003770246	0.18319023797954506	0.2019563531801996	0.18920990048662872	0.14688143826785152	0.09654546415045022	0.061568266382195085	0.04977052247357991	0.05239894074773936	0.05457386037591652	0.04770755762997295	0.035320046198624236	0.02690337542847059	0.03178292226231252	0.05205940797981431	0.0800888285740418	0.10050216691887294	0.10050216691887294	0.07949574487836962	0.0497137164209311	0.025150768331001466	0.012509704695669126	0.012509704695669126	0.025150768331001466	0.0497137164209311	0.0800888285740418	0.10344094217342832	0.11066618056615346	0.10758528769818457	0.11193713804802592	0.13818204256915273	0.18434449716099977	0.23324348793414312	0.2642116796989692	0.26498036077557874	0.24415683772031407
0.38056128881859186	0.37913557810655746	0.38302293263972914	0.38806688320046895	0.3851145676262944	0.37150959513511145	0.35468111898532156	0.3449194577308364	0.34226668564245744	0.3414955665119884	0.3402450488604285	0.3446035070447854	0.35689914489156155	0.37031585871583467	0.3752729706722799	0.36791964822483453	0.3522761691100004	0.335464413052431	0.32809431347637014	0.3393792430793402	0.36677864195283083	0.39487829800878904	0.4070880330407085	0.3991751733969697	0.37679004664631416	0.34624436146377374	0.3124125349995156	0.2823779309009631	0.2631768557113298	0.25605371518215303	0.2557745958059692	0.25692670581715	0.2584839097815968	0.2618124693998193	0.26763743940845186	0.2759691061019806	0.2868885904747367	0.29852593353076423	0.30516565043195515	0.3009926382351132	0.285627736073418	0.2672083048455664	0.2577379285763324	0.2650104947621836	0.2895469209560975	0.3237985390984399	0.3613482075832476	0.4000229049910161	0.4402464164711533	0.48274910022137163
0.29683364639453025	0.3189024073859947	0.3601858353577221	0.41021545833902323	0.4520650085064257	0.474364961828848	0.47589634614232057	0.46495694162402795	0.44944925757574816	0.4339657408718643	0.42578325470502437	0.43285973902802266	0.4521435432739443	0.46975373668150305	0.4741800849491333	0.46647234052291486	0.45734096540585484	0.45597679276583597	0.4676248134611786	0.4908854278251054	0.5143870961236533	0.5196680978179311	0.49725374970449976	0.4565444174307151	0.4152278997898256	0.3851350620410714	0.36758079331318105	0.36043368586825586	0.36544480547134806	0.38450436076873545	0.4155268331928984	0.4503737671015405	0.482340367043562	0.5093390628127785	0.5332385359896479	0.553643978504522	0.568497819696491	0.573792714871484	0.562440617338805	0.5287020194504006	0.47460604616160695	0.4152013889610767	0.37417413988273757	0.36791583098524777	0.395147011713217	0.43952482991594166	0.4832919759201918	0.5212036348940737	0.5558518950565229	0.5837443619429905
0.458676557218346	0.49504770654820396	0.5391776043480636	0.5732411719571708	0.5783811986325573	0.5602110915118685	0.5410864608237543	0.532862394918547	0.5216240745548983	0.4852642320169945	0.4217262023154769	0.34741324805871565	0.2771368828290391	0.21675134699317375	0.17885886232796283	0.1830955814126856	0.24211011026277524	0.34340575118819866	0.4505432345165923	0.5237893864745542	0.5435890081701354	0.5210829393934552	0.4837016202531273	0.4569682415492215	0.4464456192032579	0.44526657816032444	0.4440339871654109	0.4360149064085614	0.4216552966217887	0.41566960380210505	0.43740859575629787	0.4877920836086821	0.5447619948250503	0.5749142815806959	0.560682664550884	0.5106122380792671	0.44849078610170673	0.39933573121108223	0.3683615425678631	0.343831285478377	0.3133712511662999	0.27746125835941254	0.24277806351602002	0.2122537223645319	0.18362803390480587	0.15589216038130765	0.13409185231335044	0.12164029030032877	0.11824898336095528	0.12436445204860137
0.24825948956249014	0.24902791965929594	0.25536495574094753	0.26399476312536424	0.2704369552617612	0.27762207860000016	0.2890937488970275	0.29695323224868736	0.2884166687064885	0.26247903544942863	0.23433399239108835	0.22010986188993897	0.22391926700254766	0.23748976016501955	0.252298063793121	0.2673978288410717	0.2863646808777465	0.3125556037590157	0.3394034659391171	0.35024623751398815	0.3325774838246696	0.2915200133220525	0.25030949345644987	0.23048148903695256	0.23555699702471178	0.2527495862906659	0.2688038340116999	0.277442819911216	0.2803870583380496	0.28286395482178817	0.2916860669015939	0.3109272002777335	0.33744065944085827	0.36184549501604124	0.37682970252065134	0.38137502193077805	0.3757913021513093	0.36062083817322144	0.3399175478670383	0.3242355399553841	0.32249428831894505	0.33117293789154056	0.3367105937016835	0.32912181768430826	0.310566275192434	0.2930579334260273	0.2901718496764528	0.3048283499951898	0.32726954327113184	0.34072630262985704
0.23805447515962955	0.24096494496730853	0.2652038488225217	0.28910244028629833	0.29272533006171336	0.27433736206661324	0.25170443891410904	0.24575770600165092	0.2656504526513392	0.3026420143173833	0.3360372540428609	0.34604333533444953	0.3258806143065136	0.2845982652172526	0.24190565183137702	0.21319451320625601	0.19907358056148813	0.1896074097039632	0.17947428324917014	0.17562092884136704	0.19079205604871524	0.2304749751865918	0.28602854915222004	0.3374675393404037	0.3612300260477853	0.34757937606629435	0.30955555746088553	0.2739942887568706	0.25967786333868786	0.2643923626435283	0.27842281142821257	0.2984885143659666	0.32419925593535615	0.3544212678442908	0.38285088801214184	0.40495291604007394	0.41787639259888787	0.42223159457959647	0.4219371759401855	0.4185299048574156	0.40741297634597856	0.3836366729542102	0.3533901513804954	0.3344913307223132	0.34516661841532886	0.3893928158096904	0.4501821986574547	0.4962327182133665	0.5011052723415841	0.46969957197836953
0.18182525317689863	0.1733747397642344	0.18844083884371104	0.22915948242990375	0.27643334743805215	0.3098404033185231	0.32412080920922554	0.32558293884572725	0.3197435622902207	0.3090158741797875	0.2965667141415506	0.28469235018989314	0.2724335728982441	0.2582102089556449	0.242405078971104	0.23285332826991362	0.24054742789574	0.27401120260614953	0.3283953264389598	0.3873048717556782	0.43723142843277246	0.474987487008175	0.5045087215710651	0.5205143709389259	0.5165485802264345	0.49577589999630506	0.46864609069345836	0.440129482709136	0.40821847965716307	0.3741013266198126	0.34836699560409207	0.33933788099530315	0.34569867347898287	0.36124472349293946	0.3845771208557624	0.41108531647110863	0.4300531589899482	0.4271383818488948	0.39836685308786446	0.35425278428208035	0.3124491742632992	0.28771038295866475	0.2869933182522403	0.3074200120471165	0.33996046355091797	0.3770940879164762	0.4157363991442579	0.4489889576874711	0.4666387253375817	0.46607729723150715
0.1729820696470897	0.23325527898922122	0.29883592491784666	0.34521941230164943	0.360155685168053	0.3479395278832595	0.32044701411060517	0.2872383666858084	0.25446385323416665	0.22144076209523633	0.18733216021219615	0.15884994312109563	0.1517734905569531	0.17598972621287426	0.21983245695535425	0.25783702859848956	0.26916487476548295	0.2515647265277775	0.2203552568884878	0.1964132351723696	0.20274797272245848	0.2521329200186368	0.3401720693835769	0.43578227777060147	0.5002186965060409	0.5126000571590619	0.48242585259329424	0.4437707088270219	0.4298216533499142	0.4579028249704635	0.5150209984525216	0.5605805697316404	0.5535944668314045	0.48120089171022934	0.37276721801148494	0.2704352281680184	0.20750062696113974	0.19375555403188113	0.21915308882289622	0.25993200065842714	0.28903936023294485	0.291861465011969	0.27007949111826257	0.23353663231819888	0.1899636174476996	0.14824922517408265	0.11928033354905479	0.10777966322030892	0.10886517084965301	0.11257558397779656
0.08082529829460408	0.09614574090902193	0.11083597446596154	0.1224033773592908	0.1345492639215523	0.14687099458543246	0.15627609502929346	0.16286407522813381	0.1733452209958771	0.19322519661407656	0.21803200046167623	0.2321786539584743	0.22142733790485936	0.18774617189470363	0.14830220137218178	0.12267199898691564	0.12090010079064917	0.14125349483716065	0.1772773140446771	0.22016009492917274	0.2552358294169479	0.26595911343612805	0.24667211347530468	0.20843674204883905	0.1702906425954171	0.14285838044742113	0.133691630592355	0.1509330494094824	0.19484690441029762	0.24142667049284014	0.25409983040398826	0.21696745542315907	0.15257612117470867	0.10233554228560751	0.09204932130769974	0.12070517661012183	0.16699294658220018	0.2052479454494074	0.22074510164819194	0.2108882402284558	0.18417412046094833	0.15243387229415292	0.12703081247713197	0.11371114167171592	0.10946541252684884	0.1080708456740512	0.10749002835485584	0.11137273047778382	0.12139051607326179	0.13570342173947883
0.9829422102046675	1.0120008715106537	1.0218740945665068	1.0202243369927022	1.0147719408840346	1.0110036501196524	1.011421171709495	1.0195004151975646	1.030997504570376	1.037724316459791	1.0316595502503902	1.0128858597724777	0.9852050894403379	0.947437602393079	0.8921303043477639	0.8197970113898305	0.7494998379145017	0.7149251830243882	0.7313799380348934	0.7833107399621401	0.836468401116016	0.8646467052808458	0.8601066481655001	0.8300757063922665	0.7891257586347697	0.7598860952677806	0.7605431209885481	0.7912658497567429	0.8363581661044841	0.8726726803018248	0.8838238480661577	0.8732714850626504	0.8643360525163221	0.8812509301552482	0.9254587030599246	0.9630272862372266	0.9593309864691222	0.9137759477395044	0.8560076141597468	0.8141984275727533	0.7953976211657432	0.7925805502298355	0.7997726487077721	0.8094273719285701	0.8187381119302206	0.8344161501523386	0.8649866408790078	0.8964686266645223	0.9021227464482857	0.8712022077813583
0.6069925948077696	0.5579523940603193	0.5261857687807828	0.517216400110917	0.5278480070510561	0.5613931415903265	0.6321729389611593	0.7389478564269834	0.8460138763969741	0.905497050168869	0.903420533484596	0.8782969998604706	0.8688357214008114	0.8762081279455589	0.878768116082841	0.8769143487295341	0.8814533679459767	0.8777794000415032	0.8304668784863031	0.7388307579713077	0.6523579087030853	0.627019534484357	0.663336735126052	0.7101046367700342	0.7195296213435942	0.6909904650727129	0.6598647880141015	0.6600694000461467	0.6883688545371985	0.7106806888244627	0.6957163161305759	0.642637968658298	0.5776061905614517	0.5339050476197362	0.5323999127518377	0.5724290706218742	0.625920081805515	0.6510767405307007	0.6281721918906361	0.5730253499956166	0.5161656590978739	0.47072806301145637	0.4319394409476677	0.40276971546682167	0.3952917487015904	0.40901675197766996	0.4248992958426332	0.42712773207250443	0.42595296453750536	0.4497868599646114
0.26214938555174133	0.27351705523345465	0.2624385714249718	0.2448928615686276	0.23455416031334358	0.2300976703330915	0.22392512053972408	0.21492329426204665	0.21097570822565967	0.21988759617311696	0.2416506366724411	0.2673979640473358	0.284158153366634	0.28760468582668175	0.2823068217358392	0.27364995434485956	0.2594737125426846	0.2372410415611452	0.21276719961908816	0.2000736480183068	0.2103219670149451	0.24231120958970495	0.2857036094081986	0.32638677573746255	0.3518775160863779	0.3539133016740011	0.3335925460453356	0.30443693952706513	0.2882148838916533	0.2981538878077641	0.3239931068827515	0.33823420315109975	0.3178079661853137	0.2609043185341472	0.1916789262986353	0.1451403879200691	0.14708864180377929	0.20012083332754138	0.28374199527168054	0.36754047672980855	0.42759109016584057	0.4596403491501357	0.4779487505136406	0.5063890511741771	0.5562887090389091	0.6137655683515898	0.6545717583987914	0.6629597703120306	0.6381683821695552	0.5897659759521762
0.11952126821338302	0.11356033281953778	0.11952126588115194	0.12839831047253483	0.1263965883233406	0.1112690128741421	0.09376420624980389	0.0825372321632235	0.07458685498287371	0.06677498725649145	0.06281578392382249	0.07396206369002954	0.1050124718568637	0.148554936412117	0.19016014780700788	0.21639433993475196	0.2208936594129872	0.2052604212847353	0.17753271881540794	0.14764054732307139	0.1242021113577634	0.11017565711878874	0.10172686699966106	0.09415199884525674	0.08144988773344845	0.062063714618777514	0.03966315238088354	0.02047351521221492	0.008252254464654258	0.0026791148730796127	0.0013547726204999086	0.0026791148730796127	0.008252254464654258	0.019796128901964968	0.03698403750780393	0.053811460154123254	0.06165375883148348	0.056490575027202866	0.04523629197245819	0.039592257803929935	0.045913679157294794	0.05984707446135914	0.07258512816921735	0.08185984118851142	0.09444159022782277	0.1132707391047407	0.1312923416046653	0.13726307470122806	0.1284569223545677	0.11059162656389214
0.37539074435470093	0.3431277533072192	0.31247383238282167	0.3028619940041669	0.32378871681036414	0.36296984243190245	0.39851641915667096	0.41529986166090244	0.41285553331752095	0.39170560464401416	0.3530202876497869	0.3069821693777012	0.269256356341314	0.24707605433458796	0.23468811184820146	0.23238692996519494	0.25358320600451834	0.3088174071271322	0.3816034736754617	0.43819106477353703	0.45543312703206756	0.4348507534989675	0.39040209869977915	0.33438665208091317	0.28232607164442913	0.25185677856752026	0.25096744724899767	0.271488349774251	0.299248034685282	0.32809029911392856	0.35233285389761243	0.3619320052280172	0.3516998576514017	0.33454703383785384	0.3294230119238885	0.3451575608195146	0.37393665385109	0.40611356807819593	0.43805718277616956	0.4682770506507461	0.49274833112380295	0.5039263717949408	0.4980580595105361	0.4808724130486442	0.4659250531719237	0.46651709103362055	0.47687923287084133	0.4794535879146861	0.4621442581863452	0.4331442426930219
0.2934059568645791	0.306523474402556	0.3060338702935578	0.29884438770556226	0.2989840532987151	0.30947798562227785	0.31929429442917623	0.31682995048155815	0.29986318127708916	0.2788264811305674	0.2676031586976105	0.2731648383312372	0.2880614771088279	0.29895922595358343	0.29851999204100343	0.2926682066650129	0.29249949253432367	0.3022950183529941	0.3147899251965816	0.317979862107169	0.30792448411229373	0.29821122468329286	0.3057589523204781	0.33397127853210135	0.3666024326192945	0.3861279605803653	0.3863740048920134	0.372310647162354	0.34642956703775446	0.31475736411490884	0.28970621953262465	0.28434178789917236	0.2977578261327768	0.3165885621849736	0.3284263812896458	0.3357751823773017	0.34967781492415945	0.37588105079697065	0.4039906540334356	0.4174559003782678	0.40671342616611805	0.37700557599641954	0.340807674834362	0.30820539408203435	0.28450603428010995	0.2754605310121253	0.2866412200875823	0.32067115180575045	0.3726392134015842	0.4289647848772366
0.21938750203186155	0.16380206036331474	0.1551191644647911	0.18176842917459976	0.21670004778515722	0.241531079049714	0.2520904599640527	0.25488801590937954	0.2556222413483385	0.25361519379053493	0.2470208268672918	0.240134794521815	0.2396922345050896	0.24517849691994606	0.24830496031196586	0.24580193887365326	0.24215800774771404	0.24772992064759813	0.2646171325750847	0.28456495578492935	0.2950877668021234	0.2851939319893318	0.24998159678975462	0.19447042934834602	0.13624425848976218	0.09759997092333683	0.09431295308549545	0.12561962729473053	0.1768088674569457	0.22874135700456522	0.26550915714034673	0.27764434309282204	0.26325597816981133	0.2297421172803624	0.1908544981608971	0.15870337821916117	0.14309613710834107	0.14871121560742506	0.17567563558293509	0.2122986841800606	0.23806454875106398	0.23461046635760663	0.1991627516358173	0.1443343756607835	0.09191242717210668	0.06273974860076524	0.0730264513541158	0.12753069212054763	0.22006717514947363	0.32827333575787726
0.2554406002182547	0.25337837953813136	0.2514208859904715	0.24842219787454878	0.24643834714334387	0.24517774997476693	0.2457540376618818	0.2541943766840816	0.27140108093831966	0.2849681316592546	0.2810799235337923	0.26344353144397636	0.25350047931497477	0.2667500492925996	0.29934100289974735	0.33618312123386984	0.36427066004032577	0.3758607498012918	0.36730754357228595	0.3413012707373759	0.31263190960886833	0.297121129269291	0.2972509090812017	0.29888585041258076	0.28936441663993234	0.2675920383787914	0.24599194622030088	0.2396468546833012	0.25824930817304004	0.3025603960011131	0.35866502258602295	0.40487209230542653	0.42439841741136997	0.41259349098171866	0.37876095616642763	0.3381624861081609	0.30440731317027087	0.28188535672816134	0.270546175287574	0.26932830522858897	0.2836384516473616	0.31955337537612893	0.3710197717864102	0.4239772793917825	0.4621400073246349	0.4793615637656477	0.480693085942086	0.47492017296563205	0.471740755102557	0.47718094113225684
0.0	0.0	0.0	0.0	0.0	0.0	0.0	0.0	0.0	0.0	0.0	0.0	0.0	0.0	0.0	0.0	0.0	0.0	0.0	0.0	0.0	0.0	0.0	0.0	0.0	0.0	0.0	0.0	0.0	0.0	0.0	0.0	0.0	0.0	0.0	0.0	0.0	0.0	0.0	0.0	0.0	0.0	0.0	0.0	0.0	0.0	0.0	0.0	0.0	0.0
0.0020698588565995677	0.008186450720926474	0.025216042503538462	0.06049013998968933	0.11301045862602553	0.16442925654264692	0.18632275674395832	0.16442925654264692	0.11301045862602553	0.06049013998968933	0.025216042503538462	0.008186450720926474	0.0020698588565995677	0.0	0.0	0.0	0.0	0.0	0.0	0.0	0.0	0.0	0.0	0.0	0.0	0.0	0.0	0.0	0.0	0.0	0.0	0.0	0.0	0.0	0.0	0.0	0.0	0.0	0.0	0.0	0.0	0.0	0.0	0.0	0.0	0.0	0.0	0.0	0.0	0.0
0.3185709087609456	0.35031729301556036	0.3902533857251831	0.42703306243902994	0.4498618842477999	0.45863750856479474	0.4640763486603179	0.47766530405016544	0.4998614991940363	0.5188447603118662	0.5226351994202884	0.5088970656704378	0.484630745381708	0.45747390288651546	0.4294911970657668	0.4030355643520036	0.38383979448325367	0.37846698354943575	0.38944422647306065	0.41246302335131846	0.4347084175924386	0.44137137307786484	0.4255965958153355	0.39618363219939295	0.372781574260572	0.3738208704602162	0.4055712991287058	0.45567350762305525	0.5014238641894457	0.5254921290861824	0.5239950589663678	0.5055649679521007	0.4828278138543314	0.46624356695495617	0.45979331017091085	0.461102149476784	0.46242913681980424	0.45671118329010985	0.44093354826542125	0.41618529020322237	0.39191506362578876	0.3789277927078678	0.384637251199334	0.40917264397076264	0.445528723218395	0.48097691342827315	0.5036348267711104	0.5087450047129616	0.5018998992098137	0.48903467707653403
0.2132855607192364	0.19783386361285984	0.1736183022667005	0.1478499004434869	0.13085058578328704	0.12855372917422006	0.13775242736277768	0.14766507582015412	0.15137811687671265	0.14971240104045327	0.14758568441784564	0.1487893480070734	0.1557183936899714	0.17254819957871467	0.2002217095976065	0.23347687182714297	0.2611306107648499	0.2714917953680188	0.2586492573162673	0.22619198705358975	0.18404853791037704	0.14479706248614185	0.1246762015881239	0.13565298894329608	0.17959552195637674	0.2432824459305335	0.30288032708076584	0.33942059159876503	0.34514526329882267	0.3261143489674143	0.30321027463579026	0.2972497202202841	0.3119069000875883	0.3265156003767142	0.3174549774422086	0.2782407666232598	0.22688546795881295	0.18677400070592015	0.17449293080833614	0.19615791928063153	0.24756597173567788	0.31652644910377903	0.3840755441810271	0.4272049609256402	0.4299699648417293	0.39357115186830444	0.3408500923777795	0.29962903653301703	0.28375034910889846	0.2853188148595014
0.3919856410589507	0.3612886096581719	0.31273180994336397	0.2621804176485272	0.22801672170256554	0.2170851458743816	0.221387158103874	0.22422988734407495	0.21250427239466327	0.18670833280801338	0.1681371620469903	0.1795635878475932	0.22963891062939315	0.3044956574760182	0.37851712016956185	0.4224360871678573	0.4176244246332878	0.36121092248550085	0.27029071021489465	0.1732326081056793	0.09741030667165336	0.05873090597411066	0.0645930133835521	0.11709489152871423	0.20763565062329956	0.3110202011619394	0.3907501028377809	0.42245454229149954	0.4124382853028567	0.39006622128106205	0.3890305844184474	0.42658233374153065	0.49302427237291974	0.5537103864526024	0.5769231232624755	0.5558351820959231	0.5142501764884924	0.48305104627197337	0.47169232346718154	0.4793387057692559	0.5030378603518335	0.5436614314767328	0.5937811842295401	0.6302553437387552	0.6341567154767	0.6139166603361338	0.6011851240343362	0.6162870516502721	0.647541310566439	0.6603438356852064
0.3561578180504773	0.31321312193921885	0.2915796054845309	0.2788616331409518	0.26722098681794665	0.25697126563132666	0.2500952206421842	0.24427188842289166	0.22907469695806804	0.2052619797357534	0.18535385866711523	0.18451668233846158	0.20171730097876353	0.22267141069647825	0.23514366748096582	0.2402757884985842	0.24023252426886263	0.22843805359221406	0.20291744412571527	0.17714301161425783	0.17210325112193328	0.19818040911183993	0.24946905884933304	0.3137112473754969	0.37794066588805403	0.42847691460655535	0.4535315568839838	0.4536562634422929	0.4382994410204575	0.418650033240127	0.40297110520794044	0.39403794973941575	0.3939714145368766	0.3964737116368962	0.3821054553368266	0.3339051654226506	0.2563510788414432	0.1776346658185081	0.13174421743539447	0.13422614570689506	0.1725585043928492	0.22199909555019448	0.26433266748987233	0.29368439590890294	0.30759825395664114	0.3001801613278067	0.2721147813152526	0.24026981552104118	0.22103091764315588	0.2145732944441657
0.3327100787493537	0.35263667909252067	0.3228409183210177	0.26400192779740694	0.21309284823941452	0.19465545226115155	0.20752163677881758	0.23118919921048137	0.24468276954885348	0.23760174651503366	0.21500278894965347	0.19117752385947107	0.1846654385172513	0.21353770437902211	0.28006677919690504	0.3660967719012474	0.4381198457861702	0.46281888191544995	0.43146772783701426	0.3624774326106602	0.28647932425806855	0.22463819219493847	0.17751758268882822	0.141109778743316	0.12019426543285144	0.1270649948866801	0.16006012696408634	0.20154957128621093	0.22739161819599027	0.2240327500814061	0.19402045882873054	0.14890841164621746	0.10551473996418305	0.0797340864725304	0.08011653602356178	0.10173198158008848	0.12886804569385557	0.1491508305532778	0.15848718951576546	0.15944360138837624	0.15074437745330632	0.13506808463286166	0.12964205295429135	0.153124208278346	0.2070767795175156	0.26729719163423965	0.30510205359253506	0.3129371883935565	0.3073428717112544	0.3159586895368195
0.36040898354608275	0.3582138301310502	0.3314041344318424	0.28334898869509945	0.2305198454393861	0.19636622090175762	0.19968934250951173	0.24233680065480992	0.30316674188198145	0.3496352771985026	0.36004271800858856	0.3377344008369675	0.30170061637910306	0.2693928055900293	0.24854231614214306	0.23766018625807997	0.23083497475508125	0.22807896060463032	0.23714102981461715	0.263480008046189	0.29847178819913667	0.3208909476972722	0.31403399406493776	0.28136453680385815	0.2428768740941098	0.21745704727742274	0.2080351097404581	0.20511055756216165	0.19809714195057515	0.18486480177176065	0.1728235411143381	0.17021267677160573	0.18008439168157703	0.19966788823576673	0.22287888438054823	0.24601626502087917	0.2670130296496429	0.2816102647587625	0.28385378796873917	0.27453566783809297	0.25858963754137937	0.23950562037798398	0.21578551333899954	0.18497075061913482	0.15110851422752875	0.12252819966413755	0.10620459847254009	0.10737681771455782	0.12920980713059577	0.17214525166278022
0.27805726337247694	0.4045709543036061	0.45843894869664437	0.4045709543036061	0.27805726337247694	0.14883332915417066	0.062042963605876966	0.020142401967655044	0.005092796686525588	0.0	0.0	0.0	0.0	0.0	0.0	0.0	0.0	0.0	0.005092796686525588	0.020142401967655044	0.062042963605876966	0.14883332915417066	0.27805726337247694	0.4045709543036061	0.45843894869664437	0.4045709543036061	0.27805726337247694	0.14883332915417066	0.062042963605876966	0.020142401967655044	0.005092796686525588	0.0	0.0	0.0	0.0	0.0	0.0	0.0	0.0	0.0	0.0	0.0	0.0	0.0	0.0	0.0	0.0	0.0	0.0	0.0
0.4524223367197162	0.5038012117034912	0.508150570097846	0.4499193496268553	0.3493916446040993	0.2550150789624208	0.2031375996563107	0.19369486428295046	0.2077818249553859	0.22835223990755682	0.25735946866377235	0.30418638434194695	0.3647459320363629	0.41390257495674937	0.4175469953157978	0.36666161713801815	0.2852297255411832	0.21086440019334296	0.16757259215776024	0.16571145499904236	0.20019651051761359	0.2474980199123523	0.28102090826612836	0.28739398574532493	0.27619730823223054	0.25838219351247876	0.2284890578232654	0.18046004517923475	0.12373648264566264	0.0869911074849908	0.09298236027059674	0.1474220890416132	0.2357013058650914	0.3268341012731105	0.3898167494789004	0.4063958509160406	0.3789382457585341	0.33350289989098947	0.3027449469877384	0.302924078715249	0.3173055158228461	0.3094192017087476	0.25596690021088536	0.17507448920942112	0.10726237345566034	0.08506075774280165	0.11939651733465935	0.2012617821510208	0.3110795951952273	0.42327127599293646
0.5198549335307893	0.5064520540731764	0.5010156011852459	0.4930085664514101	0.47461143099042175	0.45102165671588945	0.439998897874595	0.46109028302222227	0.5140338325893461	0.571293062106785	0.6017958745582171	0.6033037318627974	0.5977628302618069	0.6038151887537518	0.6137081700447207	0.6041270866286281	0.5630099557214533	0.5016268924256032	0.44666055929650356	0.4257890301233076	0.44532805957069604	0.4893683100237995	0.5366892344072797	0.5762670880921937	0.6059647874853682	0.6194329743004882	0.6056013048060312	0.5658526253612686	0.5126098601825273	0.46014339429643075	0.4163107827449547	0.38547280724214955	0.3670253407520443	0.3580083481410026	0.35161841063772825	0.3394957771498988	0.31450361150633854	0.27354329478632505	0.22499569144186715	0.19521184158069402	0.21315309107427424	0.28347192635601015	0.376512424035242	0.45173438186427284	0.49501004080783967	0.5197022809550776	0.5347156845948449	0.5269025605558413	0.48527899554818577	0.4218992500134271
0.21966880769723587	0.19508187161690685	0.17521446163082077	0.1854758659312022	0.21800636396870335	0.24126087184988607	0.24151999561379872	0.2514739641045788	0.31443763118580015	0.4273975267797986	0.5261987571664881	0.5355859286312421	0.44421957278764695	0.31702963312519966	0.2299664547773447	0.21858457037591972	0.2671599434800883	0.336307902757931	0.38351231887277004	0.38555455676365585	0.3498955328358971	0.31105608003297597	0.2887573937765486	0.2716030796206176	0.2426335906520502	0.20541641924140244	0.17591951061170594	0.16197364366729716	0.1646734055848533	0.19280986661898783	0.2520610569600455	0.3269307498810828	0.37987298121649693	0.3811045398005579	0.3318016418811933	0.26706445576858967	0.22633804894709833	0.22217220698792878	0.2310328730897304	0.21966880769723587	0.1813100229119768	0.1392231695549794	0.11823528052790559	0.11770877516495323	0.11696343558105021	0.10029758880375012	0.07211147740340719	0.05345780381228403	0.06073647912483014	0.10211828350094239
0.09569171290279972	0.12866594463657918	0.170873882715949	0.21269193511042853	0.24327938698674595	0.25598436937989805	0.24828973130301704	0.22569750999480304	0.20071582394521578	0.18557577910016324	0.18382535822100124	0.18789495762324937	0.18725110099710407	0.17717407372761865	0.15853812772323422	0.1331567784032311	0.10263716475599362	0.07275757395803457	0.05029969083833867	0.03822362065468979	0.033202068576450756	0.031135743162222014	0.03074046522537397	0.03254346513907937	0.03593047308131919	0.03982968643125434	0.04559528409492264	0.05708127796564262	0.07878036718201434	0.11159551809533437	0.1488991074036117	0.17816037520851905	0.18816290975615363	0.1763291911993974	0.14933138541897512	0.11905901056882663	0.09600886067147242	0.0865131556211377	0.09220167175815826	0.10897343225816651	0.1305776517517211	0.1502334896079901	0.16379331511720688	0.16965909988579742	0.16618127423279705	0.1532130026150719	0.1328720152068629	0.1129042091617743	0.10684729058346691	0.1252646745668963
0.6012037733892026	0.4619510199871449	0.29521974008160984	0.15238793380477977	0.06142296494105002	0.019941117863857487	0.005041904095934029	0.0	0.0	0.0	0.0	0.0	0.0	0.0	0.0	0.0	0.005041904095934029	0.019941117863857487	0.06142296494105002	0.14734602970884575	0.27527862221775234	0.4005280550460949	0.4538577436803568	0.4005280550460949	0.27527862221775234	0.14734602970884575	0.06142296494105002	0.019941117863857487	0.005041904095934029	0.0	0.005041904095934029	0.019941117863857487	0.06142296494105002	0.15238793380477977	0.29521974008160984	0.4619510199871449	0.6012037733892026	0.6758066772638472	0.6758066772638472	0.6062456774851366	0.4818921378510024	0.3616846091185939	0.324716985473417	0.4180656699637099	0.6292381675598481	0.881524299702889	1.0763347323099421	1.129664420944204	1.0017318284352974	0.7372296422048972
0.8881789190735753	0.8875622911224071	0.8674295910398271	0.8316988888949403	0.7928836441885947	0.765832291976116	0.7554247729937952	0.749543915448362	0.7317844078851778	0.6923469887055782	0.6231579484289185	0.5255150962334477	0.4188112796507825	0.33784838049032595	0.297299322257763	0.28370069194590597	0.2751213977296713	0.2744467938934275	0.30395492249019007	0.3745359619747028	0.4768174239051616	0.593979638554009	0.7068657116681819	0.7892437218102739	0.8132467257258145	0.7791200130677767	0.7179419073528811	0.6627797622684088	0.6221660177446102	0.5848393290809751	0.5483664795093526	0.5280129913408315	0.5278598776919773	0.5317731035454429	0.5182346821856832	0.4801843341408106	0.4438895447357875	0.4479148786503227	0.5166215630764919	0.6367006906179395	0.7585227515486707	0.8296122077662019	0.8269560197258342	0.7649872412932267	0.6756443240271138	0.5894836255824656	0.5266006671747895	0.4915771489453081	0.47847721042826685	0.4674936281078512
0.22427336832435027	0.2271250505305472	0.22560317529600385	0.22542751498602945	0.22791472170219745	0.23146856940721947	0.23540385130284414	0.23803330250159935	0.23185620318062947	0.2134093205405298	0.1887437752272503	0.16973171389773156	0.16118178634749464	0.15709464798021042	0.1517564609988491	0.14749515156948473	0.14880682923952984	0.15231856415598755	0.1494628580824945	0.13786485328466264	0.12316036720380759	0.11325874701901795	0.11169652151954737	0.1203239118590597	0.1374316072458412	0.15660388710116813	0.17102207540418235	0.17866624440456255	0.1832715801945322	0.1868152292330954	0.1860731094831355	0.17692955306188418	0.15986702750656193	0.14103936803252895	0.1285304748637941	0.12580971927580556	0.12686476230575738	0.12450628000394683	0.11617707755969725	0.10793049696784734	0.1084195859343554	0.1224293646887224	0.14753661473807297	0.17663832465006687	0.2044774973518307	0.22940767665268	0.24881583241981434	0.2542682301723016	0.2386053353767568	0.2050646233354345
0.11903599338059169	0.10421661272559261	0.10537499761927663	0.10687712995817818	0.10269277119330382	0.09960807213536688	0.10758764470511252	0.13245604950572773	0.17509585475547548	0.2296111519636018	0.290601437474213	0.35570431671154185	0.41844409840535407	0.46620865652488863	0.4864894172195923	0.4766811023201551	0.442190134168185	0.3872794127039062	0.3206608156860335	0.2661181252181874	0.24669310310278106	0.26189431411352687	0.2890188104308394	0.30405680203551877	0.2992440697932364	0.2757674471994162	0.23412715791280597	0.17984984956806435	0.12374216234553341	0.0771757219342519	0.047331675788341285	0.040178899471495805	0.06154590850393905	0.11330627888679506	0.1838300088899159	0.2523547781984526	0.3012186661331561	0.32501026257586446	0.3306410943493887	0.3320870680684053	0.3441798543031782	0.36882826959829573	0.3865287994121901	0.37449341790669427	0.33161032860774164	0.2869604307083197	0.2729783988360253	0.29952241140949976	0.3492316650311166	0.39239749428064485
0.8069384585601143	0.7759719387804724	0.7150032174397538	0.6437988412154592	0.5942916046933663	0.5806983363062314	0.5885910399336552	0.5927801619013943	0.5832168877334382	0.5702577505292119	0.5644108236721102	0.5718822901405697	0.5862881796721504	0.5914412265125363	0.5761746978937039	0.5490872790827488	0.5337122833396931	0.5360788017726253	0.538612526073199	0.5235871666082741	0.5030385307898915	0.5077441752927123	0.5517074553339633	0.6216588147046005	0.689720843859679	0.733488487620773	0.7439399771659311	0.7242284650645555	0.6850403929573354	0.6463462133859044	0.6310793639228928	0.6561482215264879	0.7144858176199255	0.7720572665947306	0.7876497382249329	0.7509132666432887	0.6874317945626947	0.6366316401495943	0.6189788490514981	0.6278834114800723	0.6502635004311489	0.6841281219417323	0.7327774462094614	0.7901159679293609	0.8364251568591382	0.8573068908841346	0.8552837697422646	0.8428487145786285	0.8230105121985635	0.7874001418745737
0.3011301909367883	0.31839974262934795	0.3153352074562206	0.30423739095177343	0.3013093444333068	0.3046056092587756	0.2978575872055391	0.27281898928438253	0.2505417528057945	0.25735251040633034	0.2915746902806363	0.3211148151656001	0.30990288974107766	0.2504694174445726	0.17418090066882633	0.11949446844440488	0.10428209895327951	0.11652375708408029	0.13031789045465264	0.13537469907801486	0.14742729239833205	0.1805180395732028	0.22439096110134155	0.24510342566550716	0.22439096110134155	0.1805180395732028	0.14873141959880978	0.14053262229895847	0.14490128467256355	0.14947801560429044	0.15829337925043768	0.1798240197235451	0.2044842399462231	0.2123572357034188	0.18990084572831223	0.14171183798239134	0.08709045033441316	0.0445742321625751	0.022349571839809977	0.02104544463933225	0.03941630894163148	0.07120292891602453	0.1035996562412376	0.11739378961180995	0.10490378344171533	0.07636085213696815	0.053999703159542375	0.053999703159542375	0.07636085213696815	0.10620791064219305
0.47560863504204715	0.5132430154806871	0.5481511518421761	0.5666955137190407	0.5660070574884353	0.562921103903915	0.5861519265969192	0.6483968254182402	0.7342765622743546	0.8044017227529114	0.8280731981951491	0.7970924312434852	0.7315083553351104	0.6732203183408	0.6488009922562152	0.6594426637659949	0.6891236943353283	0.7318735316724838	0.7952903977129854	0.8735116199981021	0.9375193053495158	0.950012678683152	0.8895556008994242	0.7615820298602934	0.6031751940246481	0.46772327786278656	0.3956611273193422	0.39608345377423043	0.43925713695599605	0.4875570357956784	0.5083779561589842	0.49091430291893373	0.4524588450970045	0.4193240063809312	0.4065926508833727	0.4069067394808716	0.4062048617635405	0.4049227283524298	0.42083115653917585	0.4717572348020311	0.5548000619893205	0.6429100181592959	0.7013813332783042	0.7129477122042714	0.6863072002798536	0.6417479083130246	0.6008623299042469	0.575916944542188	0.5770819119417765	0.6037521411555887
0.0	0.0	0.0	0.0	0.0	0.0	0.0	0.0	0.0	0.0	0.0	0.0	0.0	0.0	0.0	0.0	0.0	0.0	0.0	0.0	0.0	0.0	0.0	0.0	0.0	0.0	0.0	0.0	0.0	0.0	0.0	0.0	0.0	0.0	0.0	0.0	0.0	0.0	0.0	0.0	0.0	0.0	0.0	0.0	0.0	0.0	0.0	0.0	0.0	0.0
0.337755941052827	0.27050645993361483	0.19676680012019057	0.14930527612847866	0.14018148890226453	0.15657009676665729	0.17783190293457363	0.18970914484392193	0.19383586762679092	0.1984740786774187	0.20902449189820246	0.22214002741226446	0.23217973657196173	0.24225481530203474	0.25924738299529376	0.282849583716559	0.29923767239914556	0.2926824434468666	0.26538753209950877	0.23850371531262313	0.23430679487865727	0.2604056549156524	0.30751128521320625	0.3585134758279551	0.39824176393710364	0.4191618350306723	0.42581773777766835	0.42475921549697193	0.4207163330445153	0.41433136693418493	0.4111111596087041	0.4122306696404001	0.4069634634443223	0.37765037382256855	0.3182282728543301	0.2429902232698792	0.17744752059262617	0.14091348948925778	0.13681868466154712	0.15309806662665668	0.17351382209307095	0.18618125337276084	0.18892812914725693	0.18386505902166925	0.177111420442663	0.17726846331042448	0.18784071210153014	0.20139338248982036	0.20280554003335127	0.1866902191376568
0.1062488039042913	0.1902436809328265	0.2905944668991051	0.3860765518250446	0.4580953243753255	0.48982946278392575	0.4749864880659201	0.4243971560269343	0.36776035421746994	0.329487122114376	0.30662297829750135	0.28027008381071544	0.24291182804069214	0.2037484157327793	0.1760344011349461	0.16137089145959255	0.15295501926821164	0.14240091270011815	0.12408222979497768	0.09454898359662871	0.0604235625741315	0.031189722784968007	0.013603576007916934	0.008162823954196565	0.013603576007916934	0.030157780247693153	0.056342150597033215	0.0830092926632615	0.09697391898710797	0.09454898359662871	0.08649993084472637	0.08649993084472637	0.09454898359662871	0.09697391898710797	0.0830092926632615	0.05737409313430807	0.03527113476206629	0.029224678918382443	0.04681082569543352	0.08753187338200123	0.13831950072301985	0.17486985713599631	0.17486985713599631	0.1393514432602947	0.09058134282182465	0.05736493226352703	0.054973649649630085	0.08659877205269051	0.1433248531586478	0.20660875074135096
0.33613628172892934	0.2949393193254692	0.2660610490891251	0.25395882526637464	0.2571164721324001	0.2649807899517255	0.2653492355694318	0.25656447873708377	0.2492682336218817	0.2648726029348353	0.31751084206263636	0.39582346136780755	0.46547039404066326	0.491264552536965	0.46380632840871766	0.40214882652294126	0.3352342994553247	0.2847844296521446	0.2630520397246377	0.27004368547862484	0.2971721331951968	0.33303476990124575	0.3689686860307888	0.4034116415260126	0.4354044787875876	0.45873642246165464	0.4619500460333349	0.4346505479118388	0.38020342415264824	0.31563036076818923	0.26201874883766857	0.23020279402128233	0.22363660039908534	0.24064843676902822	0.2784176093247138	0.32076816488177	0.34831927948160263	0.3578177603048432	0.3657944987819845	0.38512392648615956	0.4054123904921839	0.4086755838222624	0.39540801319186275	0.38239823946939494	0.38191703327383375	0.3900406451995739	0.39771836414313455	0.39457243935075337	0.3747282564341218	0.34224480273283
0.40856651752638207	0.3722794227993308	0.3478222226752497	0.3598448032064899	0.413211795731582	0.4840099210858983	0.5345309644749757	0.5409899758218412	0.5128293329267298	0.47568850277671526	0.4552908418995154	0.46964187309532457	0.5171284164696859	0.5678681719136504	0.5800819454654127	0.5261723304522246	0.41888306208272175	0.3018397694147062	0.2184185099620926	0.1916228153437096	0.2231277943805239	0.29198809445366464	0.3654643593733692	0.41031200055296296	0.4138541092607826	0.386044085458742	0.3443128426667939	0.2949709409835905	0.2352589065235621	0.1676328573668134	0.10918403789168084	0.08069881379793017	0.09548091100679293	0.15088736421807197	0.2277420036831146	0.29225294837691934	0.3168677537716953	0.2973692544887405	0.25988692342979225	0.23411865477032884	0.2261491197919316	0.2206040945437119	0.20346503860459098	0.17514400387378537	0.15120908877972514	0.14722931552428373	0.17244944419532116	0.22729398880768045	0.30412625525017817	0.3881581369724627
0.32547407146568413	0.392474111372266	0.5436297119895094	0.7372707969480091	0.8787832856791135	0.9094477474140688	0.8475209784471146	0.7715995665701584	0.7355084738128617	0.7288564629706266	0.705937099392214	0.6381525314816858	0.5371597837218692	0.44018933102922264	0.3783014523990505	0.3665279989209269	0.3910665444338613	0.43044892003806917	0.46687039544241393	0.5030620841423936	0.5593387269507561	0.6490566059854863	0.7619578425662439	0.8589006429814968	0.8910928148403054	0.8455805972665508	0.7684277864743123	0.7118669793079746	0.6756180112433284	0.6202361705140468	0.5229682533370305	0.416687528598911	0.3590880257659432	0.37026749199375264	0.42036444514092863	0.46133245560712277	0.46613225777225287	0.4388485503664043	0.390655487633997	0.3307757222943022	0.2751313380413436	0.24164045909526619	0.24062256684475564	0.26085389231381706	0.2872427811769758	0.3141866220739089	0.33250523428022866	0.32719288869131363	0.2899106291396363	0.23245080521035674
0.21190729895394272	0.18310374491404435	0.1897197392983305	0.22347068499685063	0.2649921146018873	0.28850057935469176	0.2794842179656302	0.24341511728927587	0.20276606421439922	0.17638170836893738	0.16525673690799797	0.16078948355581368	0.15889613609217287	0.161489769128554	0.16782623044580444	0.17323306171757225	0.17403874899605906	0.1743569893120561	0.18194371285286443	0.20064081837854097	0.2299434734001911	0.2600732376778661	0.27824854974432783	0.2753826852813776	0.252957320809383	0.22098214339628416	0.19219107166736946	0.17798598224802603	0.18999957924065977	0.23118208386757913	0.28806592422137905	0.3375094685269715	0.3625192280932493	0.3677735507175385	0.3700018229176375	0.37749506830623475	0.38230642640181656	0.3720063968335637	0.34219953891525107	0.2989899441898199	0.2500672163665673	0.1991419446210343	0.15080770154545267	0.10840783371797051	0.07724353217469804	0.06470651704900521	0.07799418127875386	0.11871547021781911	0.17678755569721788	0.23367639838987458
0.0839820125755601	0.04495233236883415	0.018738920489172625	0.006083636999201773	0.003076368588146713	0.006083636999201773	0.018738920489172625	0.04495233236883415	0.0839820125755601	0.12219311432450403	0.13846293776902308	0.12219311432450403	0.0839820125755601	0.04495233236883415	0.018738920489172625	0.006083636999201773	0.0015381842940733565	0.0015381842940733565	0.006083636999201773	0.018738920489172625	0.04495233236883415	0.0839820125755601	0.12219311432450403	0.13846293776902308	0.12219311432450403	0.0839820125755601	0.0464905166629075	0.0248225574883744	0.02636074112045453	0.05257415498609573	0.10272093836067854	0.1686836256914657	0.23006677693380415	0.26920878613738247	0.2876743947785888	0.3021634246649748	0.3276349857499153	0.35664436045032943	0.36491517408628577	0.3344518835197158	0.2689354723034365	0.1858843671825108	0.10880457138792096	0.052574155648088955	0.020277104783245983	0.006083636999201773	0.0015381842940733565	0.0	0.0	0.0
0.3166193071497162	0.35280797536246783	0.36805570437687896	0.3597827943189316	0.3326690771445231	0.2950339873767443	0.25731035565579513	0.23186438050891853	0.22995232528082846	0.25140647725737536	0.2822825907173934	0.3040895611453059	0.31196609441249323	0.3215969389713661	0.34949614676440427	0.3917640226131238	0.42311930932747716	0.41962937317871934	0.3804357781840044	0.32328868765233154	0.2664910065762777	0.218679725129098	0.1824765685530862	0.1579308306955829	0.14432510576454996	0.1374864233642231	0.1357273878632217	0.14183374584665112	0.1612660470848533	0.1925250715660252	0.22179181331672773	0.2337159122720721	0.22364822453010377	0.20051244500181853	0.17187208349815292	0.1415728145141848	0.11312995831964258	0.09555406987086629	0.0952292628155103	0.10796371693936643	0.12526760256841185	0.14064589654019438	0.15054533098292708	0.15223165726450932	0.14453865026994991	0.13302790373790632	0.127942485606839	0.13561893908753264	0.15240739863908367	0.1737031132173081
0.9430982531750294	0.8554303053350809	0.6506184959615532	0.4130393412294575	0.21763505318798387	0.09424689569218656	0.033233645187993315	0.012077946585005578	0.015473065538593482	0.044047962732259	0.1083680130950557	0.2107822192072513	0.3266548569141141	0.409191120274191	0.42072571306065054	0.37057599748270625	0.30567519785677644	0.2811175650223695	0.32509433093348067	0.42306244380606894	0.5224072233689373	0.5682993058146394	0.5337253856814523	0.44354796719421496	0.34113376108201937	0.25111849149959725	0.17284468630012953	0.10515464136085384	0.0524864470707339	0.021155698602987733	0.0068682500061549735	0.0017365655262835348	0.0	0.0	0.0017365655262835348	0.008604815532438508	0.029760514135426238	0.07877383015359307	0.16845540597585343	0.2938570105901361	0.4239785938251492	0.5252869013429774	0.5853994186008841	0.6110946378205095	0.5989444630421215	0.5293676122842006	0.40047874980722176	0.24898121768115244	0.12439202721817201	0.04917964721213044
0.22738328695734655	0.1963349500097235	0.18113692259800573	0.19366860385159862	0.22761725235456523	0.25887725869989375	0.26829937231602846	0.25930722436439035	0.2505824634274058	0.2578768622047821	0.2845727338368198	0.3209468247318413	0.35056903522444555	0.35942051772715305	0.34409661856722085	0.314425079202489	0.28470420519711553	0.26390110384418003	0.25175476533682134	0.24191291340108403	0.22628373501057675	0.20462567178824068	0.1873878910722933	0.18313505307282574	0.19055356997010697	0.1964361553605794	0.1907652338300388	0.1783072056576711	0.17323590548540227	0.18972981922350884	0.22767636485747642	0.2767638041308245	0.3226789586346648	0.3608644965798448	0.3998313896920543	0.44717238222520456	0.49775659933075983	0.5287832653550658	0.519802033739655	0.4711409268898347	0.4086909391157265	0.364081925049075	0.35141600124097605	0.3629968583028831	0.374918220834775	0.3642023730095203	0.3218328869685722	0.26002618589764503	0.2070977083152224	0.18769572413946453
0.3717699318201072	0.37270821051946734	0.3416931856652014	0.32744048503008655	0.3595713269736219	0.419262705817615	0.45485409576697255	0.4292568484476422	0.3516476643717957	0.26486691051415734	0.21047479448013964	0.20201155242565638	0.22575062419308942	0.25808001832545513	0.27963481625502806	0.2849425970424617	0.27127663193649504	0.23623676912554795	0.18344719249524002	0.135228255129255	0.11906928807562737	0.14508794528088007	0.1907003915166091	0.2215519236368471	0.22181480328263295	0.20404278445734492	0.1850293813957052	0.1655843359382132	0.14042991021679732	0.11776444715894335	0.11544391688431309	0.1409865815959749	0.17633508598590955	0.19663463544844925	0.19005727681996984	0.166540061372596	0.1431953092346798	0.1321358349372932	0.13483712459447086	0.14469680992095763	0.1514910285996367	0.1461270188673506	0.13637000701514781	0.14788765328372322	0.20001719281406322	0.28091282618607055	0.3461448682218969	0.3557430500320376	0.3072137398274471	0.23634363017651439
0.36223231203047745	0.32252218218176454	0.3280441748588252	0.38083008009408537	0.4551939444340431	0.5175655947581379	0.5485564349886559	0.5509245928821811	0.5373484295996003	0.5168694093088104	0.48724732392901243	0.4466777087169192	0.4028681967433156	0.3668976730114666	0.3412117240775518	0.314822203785035	0.2746984328863652	0.222908027277166	0.1732550778394673	0.13689645354579297	0.11713653090189784	0.1088106499499499	0.10583855680375932	0.10583855740637095	0.10811054481336452	0.11366746124403335	0.12699868670776715	0.14840376497632518	0.17714393307663376	0.20955781171356927	0.24600248864473837	0.29114905146931935	0.3486941126771089	0.41527014387280403	0.4787845853594269	0.5213242548516961	0.5219316509028736	0.47028380030283784	0.37839485574595283	0.2831368663216325	0.22574174452575185	0.22926695378309203	0.2905261354572711	0.37877365168311744	0.4478437061514832	0.45800234777646515	0.4095833667479739	0.3479750945749475	0.32487441636463604	0.3543336113049745
0.25376388684153506	0.2101952757854289	0.17091757483721146	0.1430852625878552	0.12443919823750041	0.1099813346399308	0.0989876939650673	0.09354850422463291	0.09551686227192323	0.10282057488501163	0.11523306598804148	0.1338783321253548	0.15281489182962815	0.15696850474914992	0.13631177636104014	0.1026331164926879	0.08193446880864869	0.09110410387687247	0.12521509802531502	0.16465742490660956	0.1892600367769247	0.1964356206381712	0.19860693422839848	0.21062761006551925	0.23089392451836832	0.2385628746651887	0.21291215837458208	0.15646031435724872	0.09265108375614754	0.044348100180356884	0.019536272930795334	0.01473488827603405	0.024554083803947704	0.04435531206840173	0.06453660197291503	0.07312955032039785	0.06453660197291503	0.04435531206840173	0.0237416878837981	0.009897008188204588	0.0032130882475302487	0.0008123959201496061	0.0	0.0	0.0	0.0016247918402992122	0.007238572415210104	0.024631896464238637	0.06380656045086128	0.13305872431716034
0.1906767998397071	0.2559367136146432	0.30962194778569063	0.3169501460288254	0.27234921558434416	0.19871642156692598	0.12413778419566676	0.06806280098414307	0.03817487912197263	0.03412126757920232	0.051741992419590384	0.07928670988780646	0.10106934860998597	0.10586451525037825	0.09515377637545655	0.08184100463824061	0.0750430145336753	0.07607049287314786	0.08500162467964563	0.10354498200479785	0.13323821701180313	0.17081054438054083	0.2097064032376387	0.24204628809874726	0.25537417455524597	0.24027356164143962	0.20207910321641911	0.16126545943924417	0.1357925122639041	0.13105834529746294	0.13688327361380814	0.13885148633234076	0.13077953518929455	0.11591702488128863	0.10934919022777191	0.12703417457303479	0.17108978341383074	0.22317984129537993	0.2566008261561549	0.2569226278556718	0.23486689702361077	0.21574396629173456	0.21652885963246993	0.23417308003784887	0.24777305401644448	0.23778351912171153	0.2086227497539154	0.18232561267337183	0.1818144169543562	0.2114235299625253
0.26410198119475214	0.20355977873085485	0.16581998318306387	0.16926788653034539	0.21057656943020406	0.2743095989970441	0.34018526595762133	0.3851400250505975	0.3936906285993479	0.3751133491022512	0.3539722719375192	0.3469570793532522	0.35301229066583717	0.3617260585940864	0.36801329836844937	0.37010712056788475	0.36410206494054786	0.34295793973236943	0.3049649978238233	0.2567778538252832	0.2109116555310706	0.1799948177584269	0.1695353696625246	0.17698886638536554	0.19002765461067733	0.1981017883084967	0.19904271290913347	0.19778939520695366	0.1980446765367335	0.19767338449872832	0.19448820680892562	0.19080661582528033	0.1918445008038918	0.2019719636823288	0.2206816624549977	0.24496076974420922	0.27557731241655326	0.3123393884372042	0.34383870263904265	0.35098970518008066	0.3215884171244942	0.26515891626877	0.20592368918967105	0.16010400367678954	0.12823778620618276	0.11049526034048804	0.11122195790790647	0.13272223521535065	0.1638193929743812	0.1855952616463821
0.3719007937376062	0.4049114634468754	0.38658087831539273	0.3217312966378991	0.243443377374234	0.18385051237432182	0.15233699280429377	0.13946092995313794	0.1323137031316248	0.12216972577603377	0.10659303719794841	0.08638468776750127	0.06910906017281263	0.06505920677766598	0.07943319657692612	0.10477285043935289	0.12351464237293132	0.12243319331674306	0.10586935556452161	0.09106248120272352	0.088629409284646	0.09466046872462561	0.09978342216422964	0.10118321074079482	0.10208296772943952	0.10310959273756264	0.10068317915287435	0.09470028503144172	0.08904554472308819	0.08607048165461163	0.08236587087721109	0.07444119702881423	0.06391862141370616	0.055860421212441676	0.051829121110675454	0.047954301053554194	0.040660052162111354	0.03347411760063756	0.034785924551839646	0.05160973380875727	0.0825626190137351	0.11794379821405607	0.1433135146983255	0.1508862871994581	0.1434620971201736	0.13099627728938784	0.11912207881239052	0.1055716888254508	0.08784711027236691	0.07573497080394204
0.5197103864021796	0.5204931613312564	0.5055364454959338	0.47012686217129385	0.4252285092863042	0.3867293614455635	0.3625814676844905	0.3487482509277764	0.33836484042112075	0.3313466473216915	0.33050111311632285	0.3342553016456695	0.3386870121183433	0.34683989011540167	0.3668323709204952	0.40158477814579896	0.44086459343955897	0.4727553829346426	0.4919644421781618	0.4929062232757579	0.46948638331917447	0.4314819241903484	0.4032516062669788	0.40269124602421846	0.42350953573311134	0.44371188089452884	0.44800247536444937	0.4351101596670005	0.407464341126731	0.36731453639595785	0.3264358897397088	0.30695120449791147	0.32623299022950386	0.3825302104841968	0.4480530413434034	0.49250216426272037	0.4996262467450595	0.472769510710765	0.42750040359744906	0.3771126074190679	0.3302211128157738	0.2952793335839479	0.28175834358958596	0.29423233662878717	0.3260324986326154	0.3674901828149128	0.4090657792891925	0.4455200742790336	0.47122204910226195	0.48514291988434566
0.1644545925843573	0.09986644467855786	0.06349700574716316	0.06108658065041349	0.08603559478308498	0.12701796228638018	0.17185167014840885	0.20992152718891835	0.23357941456604858	0.2459306252393602	0.2612290221278355	0.28936484903603915	0.31796052553083903	0.3236276962631177	0.2957445322444752	0.25190163960202727	0.22050670550337276	0.21068728084450528	0.20925153474600636	0.19792879007389022	0.17328506131654495	0.14875598219636488	0.1416574331581739	0.16033905597879272	0.20284885327680713	0.25806080228131195	0.31021092808037337	0.34748998742025805	0.36387771675828934	0.36007416315797375	0.33950276784039074	0.3073916877953234	0.2748898782103382	0.2534855716659163	0.24757818418528285	0.25149016656034673	0.2550454891010917	0.25255008295664977	0.2470670613147772	0.24185107544662873	0.23370265505180943	0.2150142832107493	0.18527955875757693	0.15763787657731956	0.1490256216225316	0.16665112391917117	0.20737112676583477	0.26246510221049546	0.3235311890849472	0.38403529213359755
0.27933055037736926	0.254858983034637	0.24412208740101943	0.23230112412175255	0.21295495271084997	0.1933804717991285	0.1888415270974361	0.20767223639525317	0.24390210770239337	0.2798149316383535	0.29660014123581474	0.28409594549878936	0.24606105385670068	0.19645797733294598	0.151882355473126	0.12479830489704831	0.12028689017240636	0.13609174205574426	0.16658218411803905	0.2023740159905647	0.23415188446075835	0.2537267062542908	0.2585557151870646	0.2537984014053106	0.24716096249675532	0.2471897310841832	0.260171350994324	0.28355635742754187	0.30568400265268	0.312927200605901	0.30209141482983826	0.28162567538713495	0.2610946448739019	0.24296234700999303	0.2264055829369856	0.21320687081380804	0.20704510066045023	0.21200090638300717	0.22464690717081875	0.2388171515149588	0.24816866589784314	0.24961524900858073	0.24490728972989323	0.23866526933417734	0.2369591715021356	0.24221190489027322	0.2503702934441101	0.253679087012414	0.2485959173692734	0.24136213027705353
0.0029870931574204358	0.010331125379750394	0.027345707545797293	0.057875117211124066	0.09842019201950697	0.1350682422412565	0.1500436813364337	0.13567107712846804	0.10080445028971587	0.06521914943345403	0.04496312459905574	0.04324479331528605	0.050876200188133304	0.05486830216221952	0.04788910703071286	0.032913667935535657	0.01761741705325845	0.00794686710954151	0.004768516540417771	0.00854970199675306	0.020001675323467336	0.04025770015786562	0.06550652408397131	0.08717913521054363	0.09577821406142573	0.08717913521054363	0.06610935897118286	0.0426419584280745	0.027345707545797293	0.02556428416279996	0.03529792620574454	0.048491941917924414	0.05426546727500797	0.04788910703071286	0.032913667935535657	0.01761741705325845	0.0073440322223299595	0.0023842582702088854	0.0012056697744231009	0.0023842582702088854	0.0073440322223299595	0.01761741705325845	0.032913667935535657	0.04788910703071286	0.05426546727500797	0.04788910703071286	0.032913667935535657	0.01761741705325845	0.00794686710954151	0.004768516540417771
0.22278055771286803	0.23107383473637583	0.22572606940036458	0.21439978385753045	0.20452457801061416	0.1972796565364426	0.18872340792323633	0.17925380287452836	0.17676453008943477	0.18942111009106866	0.21684407313027174	0.24808316933259592	0.26869692278331947	0.269581173231603	0.2501084013315988	0.2169665057291327	0.18091552153366205	0.15109435144730954	0.1299398076012604	0.11303667954392786	0.09499662390165074	0.07412687734729151	0.056324933031161505	0.04955615872408743	0.058099107638710824	0.07621787508046944	0.09102483757192119	0.09315211521847677	0.08437928541337424	0.07426007260568254	0.0695613129881831	0.06981293517319158	0.07152387641205116	0.07184546048676092	0.06989330509778363	0.0645025311857599	0.05626462092542494	0.04896526768483321	0.048184696366765964	0.058703265236705465	0.0814353645799405	0.11008714703049914	0.1350176990548234	0.14679002478434575	0.14663940504996786	0.14490627158812386	0.1529415393592879	0.17403009809673456	0.20269485167991638	0.22675793702832248
0.18768668337341518	0.18339069832914617	0.17230775075626967	0.15274398959074584	0.12726211494178089	0.10290457988817706	0.0884805977835188	0.08984975501128951	0.10762246384727098	0.13864455896836642	0.1740988036305339	0.2033513033809251	0.22204606679220346	0.23207639902875216	0.23814638642548042	0.24133179354692746	0.2388383052577721	0.2278668223118084	0.20741701087292058	0.175976266829437	0.13716393620581302	0.10105792924676599	0.07980241310707846	0.07940362656094954	0.09421258996144544	0.11195815003944264	0.12535959707745586	0.1373347047061148	0.1562981432980597	0.18074440683114015	0.19790592843364832	0.1961095336532725	0.17957457424147433	0.1620382452956521	0.1534901245938688	0.151618727236484	0.14991927316296802	0.1428421717766191	0.1282649741086309	0.10782358534135415	0.08655662459452138	0.0722137143582958	0.07243823746840453	0.08928398886882992	0.11575726990667115	0.14041429705620878	0.15521601946847138	0.15973652653340528	0.15852059540025457	0.15349386937536588
0.10540995284028822	0.07641946497905737	0.05567337805730595	0.04847009335319792	0.04988960317500558	0.05236145361704565	0.05201111561562716	0.04886459286672497	0.04467408927788818	0.0402724186911104	0.036544300046746345	0.034836720981089676	0.03624682094498487	0.0390958660004228	0.04105005199147384	0.04017097955479088	0.03576930781576993	0.028432282246193066	0.021339877262801718	0.019456217259975303	0.025842988010115177	0.04074993310059555	0.06100220943761994	0.08092355385280046	0.09450240425426727	0.09692845610269937	0.09091659109890121	0.08454925344203709	0.08419461168432825	0.08801331738272372	0.08898810998876135	0.08136020101341798	0.066807384676379	0.05206563758626859	0.04365320656071899	0.043372024274334495	0.047239018691868896	0.048439937228869835	0.043614979741103295	0.03350185750355068	0.023787362498663565	0.020335290208766336	0.02614046788003877	0.04134489104806445	0.06335531328267091	0.08817162740141299	0.1112946726746125	0.1276539245245616	0.13387996567336904	0.13061711667828302
0.0	0.0	0.0	0.0	0.0	0.00405161041602211	0.016024430315817476	0.04935871841330942	0.11840540743511874	0.22121042206754704	0.32185928348825704	0.36471434733765457	0.32185928348825704	0.22121042206754704	0.11840540743511874	0.04935871841330942	0.020076040731839585	0.020076040731839585	0.04935871841330942	0.11840540743511874	0.22121042206754704	0.32185928348825704	0.36471434733765457	0.32185928348825704	0.22121042206754704	0.11840540743511874	0.04935871841330942	0.016024430315817476	0.00405161041602211	0.0	0.0	0.00405161041602211	0.016024430315817476	0.04935871841330942	0.11840540743511874	0.22121042206754704	0.32185928348825704	0.36876593508552	0.33788370334184836	0.2705691544304913	0.23681081487023747	0.2705691544304913	0.33788370334184836	0.36876593508552	0.32185928348825704	0.22121042206754704	0.11840540743511874	0.04935871841330942	0.016024430315817476	0.00405161041602211
0.17189235195402766	0.17055048759782976	0.1561975151950065	0.13158811738405657	0.10220593903337563	0.0735890876406077	0.04973772531314329	0.03533823943386838	0.03371044161445217	0.044537790738932284	0.059988954764561335	0.06912720994440895	0.0684922666659534	0.06688465623630818	0.07680884458545427	0.10043747682652458	0.12785087673194	0.1473651285414388	0.1565848664531368	0.16018322764344256	0.15991154883809044	0.15467752478447494	0.14655833197859666	0.14301839374084596	0.1517808473655745	0.1713450576707511	0.19157707120885364	0.19999553163670333	0.1905908617411226	0.1672852402665786	0.1395554325351013	0.1138471670975729	0.09196902281846397	0.07418514566590635	0.06421100038735632	0.06688465623630818	0.08181797913098575	0.09825831632763275	0.10473805322493653	0.09932716600355337	0.09011617338162528	0.0846185396520275	0.08014536207348881	0.07436527561094149	0.07346702479071998	0.08556385793974422	0.11034005075383925	0.13822824165838404	0.1616770518838486	0.17976235639332233
0.20003916440411829	0.1600949855797518	0.12441079517919007	0.1020431611759063	0.09258091435118454	0.0865516426703828	0.0772003670388909	0.06851328855961994	0.0677055624810896	0.07400574837355883	0.07590380323891377	0.06497335658004343	0.04410034736806914	0.023605215113020446	0.009840117872045763	0.003194618665332059	0.0008077260785303446	0.0	0.0	0.0	0.0	0.0	0.0	0.0	0.0	0.0	0.0	0.0	0.0008077260785303446	0.003194618665332059	0.009840117872045763	0.023605215113020446	0.04490807344659949	0.06736024916684513	0.08254930244562747	0.08777084561453351	0.08820069473613829	0.08777084561453351	0.08254930244562747	0.06897569680479876	0.05129731147251085	0.043285450857111975	0.05785827521948786	0.09458993067630793	0.13897910043449518	0.16902358704117282	0.17243161115208425	0.15236632801864033	0.11991961758061156	0.0838458662456046
0.010117933160249608	0.010117933160249608	0.018950019167085188	0.03485892362958954	0.05354090078271833	0.06966360361003125	0.08588633871510806	0.11274814509872083	0.1555441327702772	0.20040318754589692	0.22261018051486023	0.2092352735527325	0.1714530380422876	0.1314301227915203	0.10263602149333333	0.0889930730569199	0.09052064113608674	0.10361612982633954	0.11699103678846726	0.11947079063969608	0.1131070830356768	0.11274814509872083	0.12895036840062082	0.15307575436746093	0.16679822381813209	0.1600550629661206	0.13907386583540882	0.11763853070123914	0.10382992468328871	0.09726379821040346	0.09478404435917463	0.09433897147395144	0.09415706602727433	0.09415706224957958	0.09433897147395144	0.09415706386859161	0.09415706386859161	0.09371199503089851	0.0916773100173628	0.08651888455957082	0.07538895581472567	0.05744536633868561	0.036711697529906	0.018950019167085188	0.008265159259933144	0.004959507702457627	0.009519119161757843	0.02390952767904883	0.054495976221432325	0.10526442061744191
0.06686507227150208	0.05795584214599149	0.054151211216841216	0.055107757497873666	0.0569859783527758	0.05657891548350727	0.05349779294220944	0.04919217037192567	0.046059721853466046	0.044640192396278665	0.04200873551895251	0.03555693904656886	0.027590982187896036	0.023792240585050903	0.027183919318627514	0.033946974140526776	0.03704969467403697	0.03233700923448469	0.022224878473711976	0.011896120292525451	0.005366103714184063	0.0032199298120841793	0.005366103714184063	0.011896120292525451	0.022224878473711976	0.03233700923448469	0.03664263180476845	0.03233700923448469	0.022224878473711976	0.011896120292525451	0.004959040844915539	0.0016099649060420896	0.0004070628692685243	0.0	0.0	0.0	0.0004070628692685243	0.0016099649060420896	0.004959040844915539	0.012303183161793975	0.023834843379754063	0.03770311294866875	0.05014871700333599	0.0595209285531122	0.0664580080007221	0.0711706934402744	0.071243024219927	0.06543651602943805	0.05653631268880411	0.04940879779233949
0.375568125738012	0.27414991264754884	0.18760936183126853	0.14661547895266328	0.16879872717935626	0.24717581720848428	0.3445596763418577	0.40872343911507275	0.41371515928420577	0.37402541316659915	0.330199582633259	0.31222011756488793	0.32121939684865297	0.33600300892717133	0.33668095550757976	0.3214598217544038	0.3016999870547864	0.28611706618723853	0.2701977975832488	0.2640020454678083	0.300015822730509	0.39631355952124175	0.5199509332702691	0.593116571017226	0.5628216359701316	0.4469476382238905	0.3123101196365794	0.22325991816654978	0.21074048942366577	0.2675822134065361	0.3537252786418137	0.41922607366287556	0.4392468749853352	0.4368061418679654	0.4544411562765142	0.5064704868527095	0.5647788115089925	0.5911514253609962	0.5693958687047567	0.513431110596317	0.44515160661812	0.3840488811663923	0.3394953393916558	0.3093990937315874	0.2842474955364321	0.2554616710318689	0.22553314882386677	0.206649289575014	0.21229044976017475	0.24865246546472788
0.0	0.0	0.0	0.0	0.0	0.0	0.00041365566069233984	0.0020496955630716573	0.007089052691994314	0.018764187279006483	0.039712980047242746	0.06753436351730728	0.09268166817832675	0.10295757503854061	0.0926816696025371	0.06753436209309695	0.039712980047242746	0.01917784258364624	0.008725092950426215	0.007089053048046898	0.012916101213036605	0.02463452823368724	0.039536136918184	0.0543642433535089	0.06753436209309695	0.07844406053275295	0.08382166530174243	0.080589206138354	0.07080644189785558	0.06271146837855067	0.06249133228177458	0.06813236593723118	0.0728105319316795	0.07232337419984158	0.06753436209309695	0.06048492968642027	0.050960925770912976	0.038313752676497025	0.024220872572994896	0.012502445552344263	0.005039357484975241	0.0016360399023793173	0.00041365566069233984	0.0	0.00041365566069233984	0.0020496955630716573	0.006675397387354559	0.017541803037319507	0.03755062998080272	0.06622036018086402
0.0	0.0	0.0	0.0020179207946049993	0.007981031697448963	0.024583307389919158	0.058972287392722415	0.11017473666970054	0.1603033052040794	0.18164744139097588	0.1603033052040794	0.11017473666970054	0.060990208187327415	0.032564339087368124	0.032564339087368124	0.060990208187327415	0.11017473666970054	0.1603033052040794	0.18164744139097588	0.1603033052040794	0.11017473666970054	0.058972287392722415	0.024583307389919158	0.007981031697448963	0.0020179207946049993	0.0	0.0	0.0	0.0	0.0	0.0	0.0	0.0	0.0	0.0	0.0	0.0020179207946049993	0.007981031697448963	0.024583307389919158	0.058972287392722415	0.11017473666970054	0.16232122599868443	0.18962847308842487	0.18488661259399855	0.16914702406242296	0.16914702406242296	0.18488661259399855	0.18962847308842487	0.16232122599868443	0.11017473666970054
0.1279140953713654	0.11848327559548771	0.10679930983866534	0.10672167638805719	0.12348433642737607	0.14743560246837903	0.16324665816838754	0.16518423148674719	0.16104138793339692	0.1623698311552529	0.17300379982320724	0.18811363095350392	0.19853355176285353	0.19718964859206492	0.1844742763551378	0.1695920100668702	0.1633401392645066	0.16941396121022412	0.18188598979268822	0.19083493539511454	0.18940004535601324	0.1791324847196803	0.16921314773093463	0.16933632716193367	0.18062875473760445	0.19352110747408577	0.19589038989754773	0.18287691485289295	0.15889238281181223	0.13206092735824493	0.1079724821747564	0.08781874934222121	0.06923673694365716	0.051240172377412074	0.03646824232388651	0.02822800706261641	0.028003596190027274	0.033323577203388605	0.04368163371203367	0.060900925311389624	0.08537554905971541	0.10922315786594398	0.12092029952883102	0.11490763641948941	0.0970301853512439	0.07738367678877271	0.060639585841654735	0.04623339351906328	0.036953329338483276	0.03893464851779256
0.15789461478254296	0.15190769768414308	0.1463130499390935	0.149370675890351	0.166373499196239	0.19560553362969202	0.2253528109007346	0.24015563763981362	0.23338594607915433	0.20945359617518963	0.17872569537685926	0.15293505950355205	0.13630790209645854	0.12635759457342252	0.11885502871021922	0.11356843457149222	0.11228839135544799	0.11379236112504311	0.11076348313067003	0.09761953040395199	0.07798443373311631	0.06208522121115533	0.05999085344346131	0.07213999238826549	0.0944424944392338	0.12383552189349703	0.1556751291679282	0.17928347234374303	0.17892868237343526	0.15475580879666792	0.12664047195707923	0.1157333635779483	0.12362320244322639	0.13378817678439073	0.13854474231232566	0.14730293237545986	0.17437361256660333	0.2148330410803025	0.2488166402832469	0.2583009536938883	0.23940189126505484	0.20090631389132507	0.15595467693615855	0.12045542759117076	0.10610629869030962	0.11272535738034203	0.12850158595103975	0.1400199638495884	0.14915243430807615	0.16320214572376485
0.33037713434530147	0.2831941160914725	0.31897145641798363	0.42212557168905296	0.5425217868998873	0.6273539377921316	0.6509598285298993	0.6198971579309528	0.5573037287287058	0.48350979746575784	0.41044814362158144	0.3407881225415454	0.27278412853585154	0.21313555845865492	0.17511012061202152	0.1692754039445728	0.19382155292868408	0.2377645493021386	0.287075323937188	0.32650713001247633	0.3496679093747158	0.36705858762119087	0.3937065015690344	0.43266769082019446	0.48505177625291046	0.5577859563492222	0.6526504182856221	0.7421962669676548	0.7902941755949411	0.7960470183817803	0.7845573658223967	0.76515273154868	0.7182995505736827	0.6381402399586272	0.5559299733673589	0.511653338072508	0.5191904309732849	0.561538431432374	0.6120302708056143	0.6517658717699494	0.6739435761565166	0.6762745209796546	0.6573534613807451	0.6090346026930445	0.5262034465132261	0.4258883708892558	0.33972752612556006	0.28992515486491266	0.27241930793047137	0.26902133626392205
0.2951052614232815	0.2778513132510538	0.28368553857835993	0.3046378579743806	0.319845080565218	0.31005015299077077	0.2735113574862773	0.22909794348605936	0.19855162161751838	0.18656464988204755	0.1820192469515502	0.17136345403651357	0.15150133373187122	0.13135417344794578	0.1231059345676096	0.1317708555505802	0.15072202017774192	0.16810383179543537	0.17863247792002973	0.18486528132357244	0.19013028355082703	0.19493039332168904	0.19937152281262102	0.20208888526356455	0.20003742283572035	0.1933227888169309	0.1910004500364624	0.2022318122309283	0.22247624994723014	0.23317774465613403	0.2215158739424876	0.1941062882939769	0.1707599070100865	0.1635828308214664	0.1715644394165859	0.18716361296268216	0.20624191301966008	0.2270063924828624	0.24595264076567827	0.2569888029454849	0.2563283088428878	0.2492842617095807	0.24461745324809409	0.24532877572731374	0.24730314962454505	0.2440260560771139	0.23950850285267583	0.24377313686467508	0.2617115701086733	0.2864720650554413
0.7020052300496699	0.7358152981842702	0.717939916925599	0.6734231219162274	0.6304933957013943	0.6030861185448452	0.5910806864406294	0.5904520182087168	0.5970195165157508	0.5968461309050166	0.5722140659661142	0.5136426716467103	0.43552716725842616	0.3727676493625283	0.3566150220308496	0.38724105387015284	0.43585946961135624	0.46943681951633764	0.470295281459752	0.43816246874079523	0.3846469875964153	0.3277436008210351	0.2878109688181059	0.2730272000810149	0.27429539265301406	0.28089336182613833	0.2955571598570446	0.3250089519356182	0.37435955104965235	0.4362618449614387	0.5002028404131785	0.5530549770217913	0.5811803912721398	0.570871011341463	0.5198285099646788	0.4445344244204496	0.3793016751320836	0.35504146908660417	0.38169707114849366	0.4401446750903038	0.506339440331885	0.5597349282670429	0.5921882894472387	0.6018035456552212	0.5933897093701513	0.5713722849105874	0.5393060084127009	0.506016399586195	0.4896883067201847	0.5047475427362224
0.30421991527357223	0.31807357285636584	0.32518748556185884	0.31838135082374386	0.29536221146846475	0.26079676544376407	0.22717162789266915	0.2085922819392409	0.2090019808252412	0.21782782314184376	0.21891633937765914	0.2074627758825516	0.1948393366715947	0.1943172705339318	0.20732577321977327	0.22662588788766846	0.2463257190782597	0.26965920421077444	0.30348438683594164	0.34754349020501535	0.3883659058360663	0.40547287052769715	0.388218693640686	0.3443910573610507	0.29531655766300763	0.2601161054054809	0.24729910601875016	0.2556171146158987	0.2784407838983234	0.31013499330740424	0.3441478144224066	0.37243820628031643	0.38394161825672646	0.37295015563745015	0.34346562324212054	0.30796008533979424	0.28013499817761556	0.267767867385189	0.2693233136764195	0.2757789797877676	0.2799168003923135	0.28102395508384753	0.2829732027023869	0.28774386567368476	0.2929956580377319	0.29687946274929944	0.29630564367694157	0.2916117705234619	0.2849804356505345	0.2819967615387366
0.3368672947740076	0.4049031648131678	0.4607569728488392	0.4793794052948606	0.4687176161264069	0.45418390693796157	0.4542664548189063	0.4698266008413544	0.5030664916709718	0.5558770292375338	0.6077124321539243	0.6106270285236566	0.5351187778381152	0.4028985839762358	0.28101245288005	0.23432251472289037	0.27506530807385715	0.35552083822433767	0.40627826307350173	0.39434790551889765	0.34908121647964835	0.3125598278999426	0.2918273046464318	0.2611971293823248	0.21318510671804364	0.17193033873498556	0.1752688291365498	0.2343146273063876	0.3290286164379951	0.41435438662281066	0.44276758566477775	0.3920849499056171	0.2831067682478095	0.16494484770259524	0.07836772008116269	0.033901602603494396	0.02697944691889688	0.048184811690882685	0.09414490717713883	0.15319070898732273	0.20387333503889382	0.2239827669500712	0.20387333503889382	0.15319070898732273	0.09414490717713883	0.04677504823501911	0.018584197891162117	0.005575722722731954	0.001409763455863579	0.0
0.5043460610802804	0.40791967193344075	0.3134850430577387	0.2523272357119796	0.24172392090809494	0.2734253562426364	0.3225130689252128	0.3634674936462878	0.3787819436484929	0.3740855320719526	0.36758868394256683	0.3769480204777908	0.39903770718674786	0.4118990652209744	0.39886425376593887	0.36782744538622697	0.3355672519397241	0.3026496130727952	0.2624407434706633	0.21656626846038352	0.18221192950851	0.17771707155931754	0.20507617639891618	0.25458940515500256	0.30227519722036045	0.3228978188927646	0.3068473604362622	0.26861902602832527	0.23955868568022884	0.2424174542770257	0.2737658881047667	0.3072249417214912	0.3177693147981742	0.30567340864091624	0.29182831794538444	0.29622702878253776	0.3157882623945607	0.3291386747588708	0.31516800117040644	0.2700490405997189	0.20963175244130502	0.15586243273734288	0.12248013522138365	0.10776354422423574	0.10711153558139082	0.12316571315222744	0.15858400293888747	0.2042426706693765	0.24659841265457402	0.2874358261259803
0.5423983798646294	0.5326085180594529	0.48234186912613863	0.4234734655748548	0.39800350265929096	0.41970626072163403	0.46470382698724055	0.5024180147575648	0.5147043867792653	0.4992524517924877	0.46990843327958803	0.4539303899350034	0.47217516016584377	0.525488862394754	0.587289650130383	0.6230704723984369	0.6158204821804053	0.5739859840344388	0.5254687674742146	0.49865596090577213	0.5017806428550563	0.517728776215393	0.518404020828561	0.4919433874622176	0.4518135599243832	0.4183232947593831	0.39407457331250567	0.3755466885682988	0.361142798368749	0.3532528850807818	0.3432432370985865	0.31606667741750955	0.27193632844823196	0.2284894164810178	0.2026969237750767	0.2019718806799492	0.2312650229376605	0.2955300421010872	0.3866073357815348	0.4768772592015137	0.5394994621521424	0.5771915842790877	0.6051128106209238	0.6196545554531208	0.5960566674112101	0.5287717200054086	0.45423329807360296	0.4212647801398822	0.43916221921932896	0.4744255263341877
0.16801493670843695	0.16131907570177484	0.15140113403394465	0.18232679697037665	0.2749875485093984	0.39701276343677705	0.47560208884898447	0.45446300480152757	0.34443247377147124	0.20641304408754105	0.0978491467440364	0.03668735169314126	0.012699339442049483	0.009047520827614746	0.022244128652346505	0.05518679874656075	0.10691287672925162	0.1672940720061092	0.21954991684056296	0.25196282008301435	0.2669853372149634	0.271084896972689	0.2669853372149634	0.25196282008301435	0.21954991684056296	0.1672940720061092	0.10691287672925162	0.05518679874656075	0.022244128652346505	0.007221611520397377	0.0018259093072173682	0.0	0.0	0.0	0.0	0.0	0.0	0.0	0.0	0.0	0.0	0.0	0.0	0.0	0.0	0.0	0.0	0.0	0.0	0.0
0.03703176803972937	0.011479346108034466	0.0026768302890080556	0.0008922767630026851	0.004421299878013279	0.014399179168915957	0.03783858101971326	0.07921410616925291	0.13489043737443993	0.19167784537635502	0.2368654803497788	0.26527411108784776	0.2747119823843079	0.2590311456154313	0.2152106320249869	0.15451772940135305	0.10095441827706364	0.07742163162843176	0.09097653898616095	0.12754930443554516	0.1629649508215419	0.17727866620743907	0.1692079162939584	0.1492041527603371	0.1290289317241656	0.11488667384081865	0.11361704887179017	0.12834819755274915	0.15430618719377878	0.18223997331187097	0.2047219369452596	0.21655745299941337	0.2107893321469736	0.18080768932244964	0.13136141425942935	0.07832182940625022	0.03873085778271595	0.017928202283926553	0.015291455931918644	0.027860701728810586	0.052245681203445006	0.08264475117883936	0.10992536366429098	0.13136141425942935	0.1492041527603371	0.16687543375869465	0.1822399740798949	0.19215268769225996	0.1948092148846313	0.1913004971703292
0.19901821292801486	0.15106769677223664	0.09976038293512082	0.06816238140442342	0.07133727392577753	0.10874234750818601	0.16012743661917395	0.19356539331574588	0.18790111826981193	0.14997691409153358	0.10866457255413586	0.09019328322126913	0.09862178430656748	0.12094607067911015	0.14052830011398956	0.14804091733797414	0.14052830011398956	0.11945981625972456	0.09348666115910892	0.07502612328247785	0.07428299607278506	0.09054753598053324	0.11040667370104107	0.11881094059397242	0.10746754852246539	0.08149439342184975	0.052565636552767914	0.03370962725727631	0.03151362928839342	0.04351249399408443	0.0597770339018326	0.06763730691664943	0.06197303187071549	0.04962651137419223	0.044177846249727086	0.052565636552767914	0.07176930163909177	0.09229379161524226	0.10866041806633203	0.12206776223735849	0.13212403322105823	0.13691722571133938	0.1350631583996339	0.13112090479604196	0.13112090479604196	0.1350631583996339	0.13691722571133938	0.13212403322105823	0.12281088944705129	0.11159954324490771
0.2452851525645833	0.20991837569896032	0.1955587126084168	0.18868160603830253	0.18716223181514577	0.20295378781903997	0.24592285922435778	0.30885964103927316	0.36538996306876265	0.38978674988409084	0.37822081634409854	0.34961140730984647	0.32552876358289734	0.3086387983974194	0.2856401314864478	0.2518923923524687	0.22026389856083842	0.20330646218306683	0.19854208752247238	0.19091100451621565	0.17155662701581842	0.15040098675491137	0.14135736478903183	0.14455263347964484	0.15043468529794976	0.15112203556851428	0.14995615663359263	0.15766913996009896	0.17718413728949234	0.20294911409103192	0.22519938447620083	0.2369741396224005	0.23426153947160003	0.21501632114813982	0.17709198225167827	0.12552825815777727	0.07420705421312203	0.03544683856026844	0.01348902008600776	0.00414183351433877	0.001671753512784067	0.003305956757946736	0.010183063328061024	0.026099651988599447	0.05308511249525338	0.09007399926287041	0.13511796487869202	0.1862462922848915	0.23923924974233082	0.2833750220859953
0.5291992251339999	0.5383816149591194	0.5782381170548688	0.6385118903559744	0.6946796734378703	0.7251350377279089	0.7215852087738085	0.6886980894180629	0.6315927862686145	0.5571813630203452	0.47337072981412887	0.3977977538437366	0.35587822730779756	0.3637948223170238	0.4070791685144304	0.44948950932441695	0.4603481348728712	0.44362964289836027	0.4291481534395644	0.4348452921180913	0.46039425940469414	0.4970139979936017	0.5382893905435694	0.5814528944601839	0.6200079854451938	0.645922897918776	0.6550095545394895	0.6433135392667129	0.6122655182333977	0.5703863322785834	0.5257379918253665	0.48159203782536203	0.44697817390894085	0.43342517190722146	0.45033827220980793	0.48802945802672104	0.5228506332072442	0.5378494988282078	0.5386678282410956	0.5387023922048401	0.542630282005414	0.5425401473817287	0.5332179425567894	0.5206851881879403	0.5138559418915191	0.5164919290426723	0.5250568930288897	0.5270423207817706	0.5092593704348047	0.4668704585978967
0.28061405366378295	0.2765155734516741	0.2816319905911892	0.3021771888891075	0.33257602553238474	0.360834494827014	0.3792045887821624	0.38385688826097986	0.3734436458487282	0.34877914141860883	0.31629539105662563	0.2858664166594472	0.2644865399685603	0.25384334179423756	0.25010957807636	0.24717676896204394	0.24011105029416221	0.22507163867948135	0.20207357392998596	0.17339535842371256	0.14740839368057942	0.13300022589697716	0.13469325711499994	0.14583186836151754	0.1524746425088959	0.14817439315744918	0.14054575556330176	0.14123059170389932	0.1543632396758867	0.1722759533747824	0.1859626762398544	0.19093472812919265	0.18874885187404647	0.1854967088847201	0.19257314336959372	0.21892473973725737	0.2588606398427814	0.2938643147646112	0.30637122148488427	0.2975134583044847	0.2831022952308107	0.27659089313120594	0.2788473747283978	0.2840167198976339	0.2885081061332038	0.29042341022550844	0.28651853945418093	0.27252615937917757	0.2529697991819742	0.2418951449571781
0.26489720819505586	0.20363157416934627	0.18118395815360044	0.19605068116421923	0.2298604733245207	0.2586841347433884	0.27934832651410596	0.3106837366135975	0.3788886338907078	0.48266729498536476	0.587636936304047	0.6562072553223093	0.6763840646243334	0.6600402459782719	0.6130805513114317	0.5351890958768771	0.4351271052707404	0.3375018579159577	0.27120294442862936	0.24822359058921292	0.2667603718402655	0.32052534828483503	0.39959384935436104	0.48105680331207257	0.5275936767644245	0.5085783176953188	0.4305104629965945	0.335047827733178	0.2660252496584397	0.24548034902791535	0.2682953559780326	0.31970328964374856	0.3836221318920273	0.4361595950925438	0.44964743913481103	0.4125569461328561	0.34201512195585865	0.2825001408464131	0.27195575832893476	0.3182998026029102	0.39848175151329834	0.4775522102193886	0.5270299607634824	0.5362416133821206	0.5131441265010097	0.4822788338356065	0.4677829353024398	0.4809863840501774	0.5125893416656702	0.5448446089048951
0.2144868135328923	0.16492814387153734	0.12344957796254495	0.1013895274495994	0.09957613444631291	0.10996137964665374	0.12282610847599117	0.1328796617434771	0.14125583170638636	0.1493183518109038	0.15752905406351472	0.16457171934285988	0.16876101183426492	0.1663139991105002	0.1557750102826301	0.14010530827048034	0.12864120972976192	0.13007149474172897	0.14446006785310667	0.16303011048768198	0.17675443101336125	0.1831434200207701	0.18673318273840425	0.1896348763539068	0.19344520619448358	0.20335187722108883	0.2247074936373965	0.2504238878399222	0.2613218346148725	0.2428665031040483	0.19948539367950804	0.14804978042549288	0.10126461904206162	0.06337279692105799	0.03620894342347518	0.021413128991621455	0.020693896010857787	0.032645088310064525	0.052125739704233225	0.07254619336887824	0.09072064045248918	0.1084901265862482	0.12654846915824802	0.13676960227244525	0.12804199475671377	0.10068762677136434	0.07037427979650691	0.05841989538082651	0.07983621633415235	0.13631173313346587
0.2694619349979486	0.314451508353724	0.343600199932902	0.34179884274293537	0.3051122982323953	0.24840868629003526	0.19675058013820856	0.16808336774197474	0.16314691689689367	0.17047624790920074	0.17711724829639397	0.18008357219396678	0.1812072522390016	0.18364722172428605	0.19000473889029015	0.1989942212238146	0.20478804746375526	0.1991507521367038	0.17723572856736827	0.14509598283313574	0.11552894697393096	0.09940440665039915	0.09825893345490333	0.10596007091099122	0.11560243513173088	0.12676282343389783	0.14455429259191513	0.17101870124734792	0.20163556216510845	0.22490847328457816	0.23202047338861495	0.22458091626070634	0.21033743172216995	0.19614980293469975	0.18240952296026552	0.1686726161482386	0.16328064700994258	0.17731043394929547	0.21041281552583	0.24340358849298044	0.2564602150901358	0.2495505863672446	0.24342920339491295	0.25704306199345817	0.28934403235708417	0.3249810824941194	0.3563045519281217	0.38723366012835997	0.42220242507142547	0.4578881921557162
0.36009585908147007	0.39062136794950875	0.439339377937198	0.48538360513485085	0.5058285570466009	0.4985868197636531	0.48443588094813117	0.4846094474991751	0.5029267062348135	0.5171690284606902	0.4950325817407592	0.43030206998222403	0.3548162466636009	0.31261366620029757	0.31942666998382274	0.3565396337443477	0.3966801875383653	0.4294323921970103	0.46584412948850307	0.5156260263003638	0.5817351502238077	0.6502769267562893	0.6920467271720863	0.6836211722278251	0.6242943579574476	0.5410139927813361	0.4666328607618539	0.4245673439458178	0.41881309620141194	0.43574227076291305	0.45438758446179744	0.4579601958111905	0.44941599058789944	0.45173980353251375	0.4857068698621965	0.5503063487257386	0.6165608183274205	0.6491429941031511	0.6296185010644646	0.5637034917125766	0.473305387242744	0.3928470016621668	0.3571450185636725	0.3762173882852785	0.4315133924301131	0.49236831994304825	0.5398972158748531	0.5719500845787641	0.5881874996266497	0.5881395611134552
0.7565198108293175	0.8610996519345202	0.9477532956902472	0.9383652999332321	0.8297668172035578	0.6912985376253452	0.600811363223202	0.579539275148129	0.5960077630504226	0.6171415164451327	0.6363597273941031	0.6600575417625973	0.687503210295217	0.7052575043753743	0.7046691179975334	0.6855058411300451	0.6542135578929416	0.6142713252522166	0.578979797348707	0.5569891783933245	0.5418100126144504	0.523521436237753	0.5058378505880707	0.5083634791165309	0.5383260060662245	0.5691219760583888	0.5677329950507688	0.5307068208904591	0.48311024006296127	0.4503673883036043	0.43943233028123546	0.4416967011420054	0.443879516682736	0.4458901686161572	0.4577580097597967	0.49124695227696874	0.5363640495836993	0.5625126597275268	0.5484727329979026	0.5001546082432692	0.43972355644666195	0.38606403880785417	0.34723902196549833	0.3284743233525528	0.32516502492908844	0.32573176098330764	0.3124687630144221	0.29478864945973854	0.30335231992972417	0.3674596131903888
0.5298351979704212	0.4927735842049268	0.4662602955708818	0.44834095320272027	0.43003004472275047	0.4146344701070585	0.4154771254980979	0.44063857339236484	0.48196968800395856	0.5205075842883776	0.5462641389676945	0.5663495372162602	0.5824193719871192	0.5855852315140325	0.5694843474390285	0.5511318050797566	0.5584435355981624	0.6157083647593815	0.712557798865486	0.8087940242101213	0.8644191946547142	0.8604608115857206	0.811243000151422	0.7459649373796353	0.6830979242267662	0.6320659876611832	0.6032001326052031	0.6008664777660985	0.6057108429188387	0.5858934125119766	0.5236324743695968	0.44050362614419947	0.37314040496412604	0.33778796479644996	0.33223359771259264	0.35752264235902165	0.41935500083034366	0.5099126986748331	0.5912032546988285	0.62293788545512	0.6004741634782866	0.5561463918639347	0.5271141012600419	0.5226541980242696	0.532010426106137	0.5445343592350441	0.5617129731673501	0.5839780894769508	0.6044687316653237	0.6133812629800441
0.3160536999883876	0.3036768402667089	0.2843216178545553	0.2583207142686446	0.22826952472787113	0.19689031997071568	0.17706811152485433	0.18565647647236508	0.23090659111571094	0.2949218287506102	0.34028778021221945	0.33701708122208385	0.28033135549310395	0.1941834516835718	0.11063640480646518	0.05131361268964544	0.018967979015555633	0.006591119293876903	0.005484312525963125	0.013483666489592505	0.03234563367408981	0.06042959888473352	0.08792455263515597	0.09963157029912463	0.08792455263515597	0.06042959888473352	0.03234563367408981	0.013483666489592505	0.0043775057580493475	0.002213613535827555	0.0043775057580493475	0.013483666489592505	0.03345244044200358	0.06480710464278286	0.10140821912474847	0.13308401074112822	0.15273165727793883	0.161837818009482	0.16432283764730424	0.161837818009482	0.1538384640458526	0.13856832326709134	0.12037619814030409	0.11501391056451453	0.13971133949041942	0.1941834516835718	0.2523632275770635	0.27658748233735037	0.24798572181901413	0.18069978519397928
0.367817243824344	0.3527754961999015	0.35339035951536435	0.3625792599564207	0.37470096588110546	0.3890984608548124	0.4062678247418279	0.42186711050091846	0.42815305486138444	0.41807154421374226	0.3918983931645016	0.35764030317816115	0.3262301404490662	0.30745410343494034	0.3041513543648166	0.31647512087225516	0.34171714843958506	0.3743333089198769	0.40482710631520163	0.425833807103478	0.43515101041709203	0.4351681048837164	0.42845833017265356	0.41519869883108695	0.40548487183450205	0.4156148298296694	0.4510391283411217	0.49346863275185204	0.507993930274422	0.4764514296425377	0.4151720856803696	0.3572787030385512	0.33043963324345055	0.3429220280196721	0.3833403721479791	0.42371847391294404	0.4340560908667525	0.3993368372103416	0.33612879775331533	0.2740995545408768	0.23539838606600075	0.2219264853559397	0.22237361401002353	0.2261386558331913	0.2326849389758045	0.24379712262734446	0.2597718612844171	0.27748420496301124	0.29773548878444644	0.32508313621416285
0.5533230610398713	0.5752794434323157	0.5794489501507004	0.5600682890589791	0.516939645954492	0.4552540352430798	0.3959246437731262	0.3660185844474461	0.38103224929755775	0.4341358279241714	0.49572615173600576	0.5399343010628466	0.5553067333005255	0.5502425314898473	0.5395507683996366	0.5371973412449679	0.5486853009114979	0.5667893453977506	0.5765399709470934	0.5608406649527137	0.5170425680323275	0.46275395012002446	0.42228313599291983	0.41681126319260203	0.4459436260183085	0.4931776297643741	0.5367094900696615	0.567556705176627	0.5860798889242608	0.5910723144308456	0.5758325301585178	0.5435740927627621	0.5181282270081373	0.5243527291471792	0.5609190531476335	0.6048526500529614	0.6285081247452242	0.6165793218049097	0.5667999777372081	0.4915037201851856	0.4153502359645296	0.364457641422947	0.3446850096508034	0.34031942130886	0.3321899556142799	0.3233934169994608	0.34004021549622326	0.40500756528377885	0.508063960864533	0.6038471663118479
0.0	0.0	0.0	0.0	0.0	0.0	0.0	0.0	0.0	0.0	0.0	0.0	0.0	0.0	0.0	0.0	0.0	0.0	0.0	0.0	0.0	0.0	0.0	0.0	0.0	0.0	0.0	0.0	0.0	0.0	0.0	0.0	0.0	0.0	0.0	0.0	0.0	0.0	0.0	0.0	0.0	0.0	0.0	0.0	0.0	0.0	0.0	0.0	0.0	0.0
0.48034849763051246	0.49473785723860786	0.5078157347860737	0.5059044800201432	0.4805811573502661	0.4384804607980487	0.39835334942201905	0.37324245122746513	0.361873756191224	0.354628446609975	0.34364813330478106	0.3319608666211351	0.33130098086808213	0.3457819642861643	0.3637677678236209	0.3684963350320185	0.3566471897141428	0.3488565735076251	0.3614530977054753	0.3914807994921087	0.42702502111550306	0.4597379162876235	0.4821214425986124	0.4750278617230343	0.41870088919337806	0.32324219815659744	0.2322191364058489	0.18565892500826064	0.18443095061906928	0.19523754426025017	0.18596648441946573	0.1570178422894666	0.13240886752760506	0.1336968788785802	0.1651021497298217	0.21274888747450624	0.25192190103707657	0.26037215903846306	0.23048924039553592	0.18473087576952502	0.16419058548229246	0.19612954112907094	0.27775757816358776	0.3789242497146829	0.4632676926046051	0.5042683844219821	0.4885586636415262	0.4236222072195776	0.34241875494831725	0.2854462424937767
0.7138485602266337	0.7234648100293832	0.6758106059656624	0.5855707873055783	0.4930604290830161	0.431899074841554	0.41207171772735846	0.42177708247818174	0.44037127227679274	0.4558789622298855	0.4668426379538988	0.46911158592565794	0.46019444396955816	0.44077230577605087	0.41616281611368894	0.40039174482414874	0.4090616971197701	0.44675539225615485	0.500375089363046	0.5484872930402073	0.5792202162022917	0.5914661810329632	0.5864331260150799	0.5650625194555642	0.544857907024117	0.546888468165084	0.5681385204170194	0.5773350373438301	0.5416936165111669	0.4723618549942675	0.41337474201068164	0.3984092778345075	0.41991928092803954	0.4490796269025974	0.46909453008506147	0.48834396903603616	0.5203751825780666	0.562879557105562	0.5978892451403092	0.6053142828287318	0.5759783009797135	0.5243979191446955	0.4747851842101679	0.4495808767620362	0.4580335240242593	0.49774794677656714	0.5539839319892916	0.6052344661010722	0.6320001628126729	0.6298819509336205
0.4293908652641157	0.37948730697088134	0.3065563779219911	0.24560956584664323	0.21767540602531213	0.21522066897775907	0.21420803084973888	0.19699918256966542	0.16732958480029803	0.142007253006834	0.13835456918200822	0.16546453330322727	0.2192326916431456	0.2874036931893956	0.35478529592407665	0.408863976337142	0.4396210043544026	0.4397582661787162	0.41464754386914493	0.3830269077384617	0.36381274197936325	0.36121676726879154	0.37027399152837315	0.39007679046145394	0.423407668661146	0.46309336532517864	0.4861508229292866	0.47180270441290295	0.4219304456235471	0.3632323432345145	0.325168877558832	0.3199216562119606	0.3370718336681971	0.3605605980513357	0.37994560859706994	0.38921569820297586	0.3898177485816491	0.3893755555435538	0.39780131482617603	0.41316078463253797	0.4178934931516821	0.3949012193508648	0.34947053885143026	0.30367562711236695	0.275138335625293	0.26617508850774213	0.2647617360664109	0.2595460733065987	0.24535997200449433	0.2263021450743547
0.3956045180917795	0.3877366286020511	0.3895383357914832	0.4020621753260299	0.411848662335331	0.4009865689447025	0.3613726326497374	0.3055658518700061	0.26027433438078906	0.2467652903757035	0.26006483949694065	0.2786644456857626	0.28741891119600005	0.2987944066064642	0.33389789790779806	0.39771724384501944	0.47208658921272895	0.5266128968588957	0.5343097378765447	0.48840734033118344	0.41045696180192415	0.33995226232168296	0.30676887175601025	0.3142121467183561	0.34477847381791615	0.38143449874213364	0.41155516496523903	0.429146338872911	0.42739739692901874	0.4026227076823084	0.3641414865210231	0.334247416498744	0.3307580603229531	0.35354017696169887	0.38525450707686165	0.4017229599321593	0.38600415451948	0.33777457636379327	0.28421044064340456	0.26599459142306375	0.3066644852801098	0.38670841335291234	0.45661815411458906	0.47370713889565974	0.4325685511761194	0.36449772733192526	0.30925846236545335	0.29098543091984685	0.31084434099702707	0.3597302621735145
0.321485155346821	0.3391497780155834	0.35517941089513955	0.3669599110033758	0.3696533819362728	0.36142517702566357	0.3492814772380755	0.3385921526676473	0.32759480555147635	0.3116169031127418	0.2917538656693883	0.27240272524367726	0.25951154010018607	0.2622552773002068	0.29063755306302935	0.34043591330732403	0.3879164939211971	0.4053453277461142	0.38488379723047283	0.3423919484889346	0.3018364589099728	0.27241258900948706	0.2557277022697557	0.25754319984971136	0.28212483913446906	0.31929609278944754	0.34535456803069037	0.3442912747529696	0.3219356363055235	0.2960441249800296	0.2754064459261878	0.25981024673792946	0.24961583076371327	0.24846684665771956	0.2612252645511266	0.2860411413996805	0.3175635515780173	0.35141803273085553	0.3867229569734929	0.4183815651758815	0.4390072163987325	0.4427689943221436	0.42997931508613024	0.40695208756528095	0.3811216075641039	0.3629198087918116	0.362024219207804	0.382081680173384	0.4183157662544576	0.4632124167330724
0.0	0.0	0.0	0.0	0.0	0.0	0.0	0.0	0.0	0.0	0.0	0.0	0.006484085809749165	0.02564505728616416	0.07899233459997056	0.1894927555501259	0.3605031575903609	0.5407397970344224	0.6626711391642615	0.7045874952983842	0.7080381435612234	0.7045874952983842	0.6691552249740105	0.5663848543205866	0.4394954921903314	0.3789855111002518	0.4330114063805822	0.5407397970344224	0.59016289037404	0.5150947397482583	0.3540190717806117	0.1894927555501259	0.07899233459997056	0.02564505728616416	0.006484085809749165	0.0	0.0	0.0	0.0	0.0	0.0	0.01296817161949833	0.05129011457232832	0.1579846691999411	0.3789855111002518	0.7080381435612234	1.0301894794965165	1.1673576091285816	1.0301894794965165	0.7080381435612234
0.24645847082469446	0.25289895282025604	0.2655454728716466	0.2690929226851792	0.2571923700242263	0.2368514921507754	0.22156683439331787	0.220449373815087	0.23332937022171915	0.2513578113453592	0.26186500185118644	0.2537285311023665	0.22928864319057743	0.20568933382913243	0.2014212577302636	0.21966132859852594	0.24617091231584481	0.25943617957212195	0.24639612188510931	0.20927895224254403	0.1605555269532128	0.1171858324683045	0.09188754011812504	0.08991267030765764	0.10969257628781073	0.1420731647599601	0.17431326296227304	0.19577266118869677	0.20423454746992273	0.2043457264337588	0.20265772093128812	0.20115893928316722	0.199450900402402	0.19818313595523454	0.20121544576888153	0.2153712573930893	0.24502694450256424	0.2871926308862445	0.3293140882592505	0.35670324015669047	0.36527603862842695	0.361988905281636	0.3553806929808322	0.3459014237736297	0.3293443257172474	0.3045812323602091	0.27707858470244606	0.25523542596474036	0.24637399232950716	0.2581717776492694
0.15806741723512543	0.20806321912618453	0.22872961259211594	0.220608155615787	0.20096735165760252	0.18401826692275125	0.1720221426329592	0.15921289087366597	0.1377333699382334	0.1049509680517163	0.0670711745812429	0.03462111886376516	0.013954725397833781	0.004530436200581299	0.0011454736385405426	0.0	0.0	0.0	0.0011454736385405426	0.004530436200581299	0.013954725397833781	0.03462111886376516	0.0670711745812429	0.1049509680517163	0.13658789629969287	0.15353698103454413	0.15468245467308464	0.14111833250027414	0.11890569344955008	0.10054681980646751	0.09830733088296732	0.1094814042522976	0.12159741267288332	0.12561736151764769	0.12622695039986376	0.12900232407968845	0.1310217018701358	0.13014779771822899	0.1319028602389856	0.14295704947752222	0.16449734709536043	0.19154306246035005	0.2183686666922868	0.23211457515415668	0.22316341816255886	0.19836444593801245	0.18271819342408477	0.20095718293637366	0.2590562922114427	0.34029590294990114
0.27751391298122235	0.1907323261111792	0.10209165812877533	0.04255813577337926	0.013816604299995839	0.003493384587947722	0.0	0.0	0.0	0.0	0.0	0.0	0.0	0.0	0.0	0.003493384587947722	0.013816604299995839	0.04255813577337926	0.10209165812877533	0.1907323261111792	0.27751391298122235	0.3144644596021352	0.27751391298122235	0.1907323261111792	0.10209165812877533	0.04255813577337926	0.01730998888794356	0.01730998888794356	0.04255813577337926	0.10209165812877533	0.1907323261111792	0.27751391298122235	0.3144644596021352	0.27751391298122235	0.1907323261111792	0.10209165812877533	0.04255813577337926	0.013816604299995839	0.003493384587947722	0.0	0.0	0.0	0.0	0.0	0.0	0.0	0.0	0.0	0.0	0.0
0.7276183622619916	0.8573514324136424	0.8201042808372878	0.6337428384198046	0.39325417296805426	0.19475903713986192	0.07656044161905894	0.023266159581064313	0.005222392493163362	0.0	0.0	0.0	0.0	0.002611196246581681	0.015549874160404677	0.0524658451871006	0.13993210051523725	0.2951871507727201	0.4925659665339779	0.6499184201850995	0.6775378036845703	0.5574325016098033	0.3614432911154363	0.18443155547262058	0.07394924537247725	0.023266159581064313	0.005222392493163362	0.0	0.0	0.0	0.0	0.0	0.0	0.0	0.0	0.0	0.0	0.0	0.0	0.0	0.0	0.0	0.0	0.0	0.0	0.0	0.0	0.0	0.0	0.0
0.060881652949206055	0.07101437809496144	0.09365818452985658	0.1078959468511606	0.10858350463134517	0.1102052737535177	0.13292329559452892	0.17995831899976175	0.23021091413142325	0.2556804324646491	0.24252771151620306	0.19749550322007256	0.1395634810539853	0.08934793568623198	0.06764709160518119	0.08587183360567656	0.1435252716266387	0.22046643116169712	0.2848945497442165	0.31892729597087394	0.32604441842163395	0.3227701856291651	0.3154260047837805	0.29673201091905493	0.25977622626780167	0.20648206387898024	0.15226767915254133	0.11469855261615762	0.10535155568379478	0.11906658072696864	0.13996096611347264	0.15341384363938904	0.1522777644761284	0.13660376494727947	0.10858350463134517	0.08036137502732428	0.06753827601440604	0.07586809469787044	0.09474322736952849	0.10340266652170677	0.09024994704007465	0.06202781743605376	0.033201098425572693	0.01384027726181668	0.004493280329453844	0.0011360791632606462	0.0011360791632606462	0.004493280329453844	0.01384027726181668	0.033201098425572693
0.29577828372796106	0.3250123045248664	0.325515047406512	0.29787113830925044	0.26294168284210023	0.24585108422825855	0.2590340442015181	0.2923176428624666	0.32830981722305486	0.3607449525754962	0.3965371529638697	0.4393121362990643	0.4772481150813219	0.4897546726268828	0.4649541440471211	0.42144155150321505	0.3928749888381837	0.41025585385437063	0.4722530497111312	0.5509861562944032	0.6107604515623981	0.6320293545774364	0.6117928945707263	0.5555001020638712	0.47164094380125837	0.36809988863694487	0.2600417723633229	0.17101786832169544	0.12062275611641683	0.11407748868047818	0.1402151393467477	0.1895828998886446	0.25405661565987026	0.32586953626078125	0.38701000787021267	0.42175363778116043	0.42657272378810546	0.40716684337502057	0.37138756398131717	0.3292889937417494	0.2936894149894557	0.26998571859442455	0.2505758947054706	0.21872313496612159	0.1703444840032916	0.12439902775521007	0.11008864851340382	0.1430033486922281	0.210396490850132	0.2793942186479019
0.017595855728604434	0.004448928975557104	0.0	0.0	0.0	0.0	0.0	0.0	0.0	0.0	0.0	0.0	0.0	0.0	0.0	0.0	0.0	0.0	0.0	0.0	0.0	0.0	0.0	0.004448928975557104	0.017595855728604434	0.05419904926617652	0.13001675726708609	0.2429032792836408	0.35787113529144216	0.41807568006101253	0.4076212555820616	0.37292003655072686	0.37292003655072686	0.4076212555820616	0.42252460903656963	0.3754669910200466	0.29710232854981733	0.26003351453417217	0.29710232854981733	0.3754669910200466	0.42697353801212673	0.425217111310666	0.4271190858169034	0.502936793817813	0.6505245348657024	0.7714978863768975	0.7583509596238502	0.5963254855995258	0.37292003655072686	0.18421580653326258
0.0	0.0	0.0	0.0	0.0	0.0	0.0	0.0	0.0	0.0	0.0	0.0	0.0	0.0	0.0	0.0	0.0	0.0	0.0	0.0	0.0	0.0	0.0	0.0	0.0	0.0	0.0	0.0	0.0	0.0	0.0	0.0	0.0	0.0	0.0	0.0	0.0	0.0	0.0	0.0	0.0	0.0	0.0	0.0	0.0	0.0	0.0	0.0	0.0	0.0
0.0	0.0	0.0	0.0	0.0	0.0	0.0	0.0	0.0	0.0	0.0	0.0	0.0	0.0	0.0	0.0	0.0	0.0	0.0	0.0	0.0	0.0	0.0	0.0	0.0	0.0	0.0	0.003924782319360478	0.01552281545447613	0.04781363592332914	0.11469894730754678	0.21428584297139383	0.31178407977265143	0.3532976458909645	0.31178407977265143	0.21428584297139383	0.11469894730754678	0.04781363592332914	0.01552281545447613	0.003924782319360478	0.0	0.0	0.0	0.0	0.0	0.0	0.0	0.0	0.0	0.0
0.28261833802172226	0.26743545436371996	0.2450046059538546	0.24009216345844867	0.26201350347177277	0.3012884803305547	0.34151005499960246	0.381143858578508	0.43341472918816	0.5004879777791246	0.5545576627884239	0.5526966265893853	0.47763836769828183	0.35841543530979564	0.2501127639625896	0.18820018534190547	0.17320271512993984	0.18077842802293906	0.19131146416579795	0.2020748705922707	0.21164649019704038	0.21307529712962733	0.20127490454694186	0.18412919061953864	0.17228507033679522	0.16713365137705252	0.15890034674253492	0.14253488164413214	0.12094094058154822	0.09749939510912528	0.07328251735777909	0.054289199020536846	0.04959402297967225	0.0671075471997202	0.10590725438234556	0.15323458934159853	0.19340601748132086	0.21652221034744798	0.22180445624583542	0.21605098963216313	0.20292798328912978	0.18482173023580317	0.16770002679212948	0.15680579342701198	0.15432873815576567	0.16115724634142586	0.18128771777939573	0.21574034199747283	0.258231021768919	0.29934634672168753
0.127390372225018	0.0754402658993625	0.08255690352387485	0.13819381981717907	0.2203367660856351	0.2985070311724907	0.34369751289758393	0.35128702612871	0.3359724996510391	0.32027189052307015	0.31619900136394036	0.3282184245604843	0.3604495158823099	0.41201355425763914	0.4613424429156368	0.48460350256601753	0.46786271133616175	0.427961105615736	0.39468982613909404	0.37576404841291033	0.35164403915266007	0.3005162276251396	0.2203367660856351	0.1341754269118813	0.06666385101372263	0.028495416054202288	0.01991144541544997	0.04438846683494607	0.1156178973115317	0.2516100764291743	0.4377243840765735	0.6097809946660939	0.6829538885102039	0.6197367242914527	0.4721571230155693	0.3427509505918015	0.3105198437053	0.38036096821539356	0.49656841480875763	0.5932326615183933	0.6430635014622821	0.6580611432445749	0.6530192241700071	0.6256562109223739	0.575744369811011	0.5348928432736262	0.5408301687525323	0.5982121947778581	0.6784362084727058	0.7502055127032984
0.365649062844515	0.3242404306635815	0.3003495970820594	0.30935228916291546	0.3377352648102058	0.3626073906591698	0.38146354705014507	0.4256206346332009	0.5275569482125679	0.6786548890980598	0.8160218307450903	0.8771745402612229	0.8527108071247707	0.7869086539091771	0.7198653125031811	0.6570438703572734	0.5932641267335165	0.5416827245824501	0.5193251312730951	0.5234575163300836	0.5285349067127785	0.5123163277640639	0.47459614102740233	0.4367638686652935	0.42359824963677056	0.44674438941997474	0.4917148053724568	0.5288726144067608	0.5343328596868129	0.5182227464801314	0.5224890927528487	0.5876161468960834	0.7087373164149964	0.8263303642449696	0.8766422449201794	0.8425593252571751	0.7497035005856418	0.6359621914614223	0.528516491602771	0.44770859379534955	0.4069946934250643	0.4017590297344583	0.4066120956898041	0.3962799493544852	0.35956876394553317	0.30785663067166147	0.2715212724118679	0.2744345120552321	0.3170941139262756	0.37820352680986113
0.12920060779873876	0.12857094418963416	0.12092217732800986	0.09867252361069011	0.0657834997981456	0.03457805121542454	0.014414276595926145	0.004679630636480506	0.0011831958987762216	0.0	0.0	0.0	0.0	0.0	0.0	0.0	0.0011831958987762216	0.004679630636480506	0.015597472494702365	0.03925768185190505	0.07901458049529553	0.12857094418963416	0.1711082046314531	0.18798578594841922	0.17229140053022932	0.13325057482611466	0.09342885709122167	0.07383573306732959	0.08019777639407175	0.09867252361069011	0.10769109663085993	0.09399289297420961	0.06460030389936938	0.03457805121542454	0.014414276595926145	0.004679630636480506	0.0011831958987762216	0.0	0.0	0.0	0.0	0.0	0.0	0.0	0.0	0.0	0.0	0.0	0.0	0.0
0.22723844830293247	0.23341571766209332	0.2644548387134791	0.2912473712935908	0.27989546656950004	0.22249465271003083	0.14357024809518906	0.07381278343795308	0.031185248034517794	0.015217356267582104	0.021453628441916738	0.05134275557874607	0.10850387921918095	0.18736349303540956	0.2719387338802893	0.3389552712361697	0.3752908466323443	0.3812317224286497	0.3684305585751975	0.3455321227114987	0.31676479177782085	0.28824720443916196	0.27235542389086803	0.2738374082887769	0.27633648442213593	0.2630467546976177	0.23135078813809082	0.19469737405624313	0.17294319604752342	0.17776228124030946	0.20988666191301777	0.2494155665298535	0.2696968753237308	0.25487323530308453	0.2103005027289342	0.15735056821233348	0.11823550441141419	0.10500853383714442	0.10955630056119756	0.11115297051663153	0.09514650491987	0.06458022393617213	0.035750131306958435	0.019087972199111517	0.019087972199111517	0.035750131306958435	0.06458022393617213	0.09396367679846739	0.10647479446790502	0.09396367679846739
0.40000426814330736	0.39108577891051605	0.38019634576087924	0.3799214388203716	0.38667004207975864	0.38808975547204766	0.37498352658661155	0.3535972696638653	0.33315653644772736	0.3080225419579205	0.27153488452286434	0.23235135374375512	0.21133219976348622	0.21304652409174044	0.22363892609185723	0.22944645674594963	0.23159395637191693	0.2430203382971922	0.27038243701002224	0.313008988618614	0.3609907067312334	0.3941427693985632	0.3972015585489531	0.37695954932125936	0.35637552092118024	0.3546730094911078	0.3730504379243691	0.40202988139392437	0.431481382276854	0.450301823049053	0.4434925806414613	0.4067937517529833	0.3544268784079615	0.30861166883892377	0.28522731954663183	0.2828351486379952	0.28748145014202603	0.2824716233826559	0.26071313332232554	0.22694637431711576	0.1958740985002725	0.18367650692863174	0.20055673768750482	0.2407700306299359	0.2805708836980413	0.29514871865166203	0.2807933935516954	0.25394152193594605	0.2426373102170851	0.2667828818644453
0.1863111284016779	0.15803804552036682	0.13412706720711862	0.11502687355163674	0.11202579782365411	0.1437439417276768	0.21255381749050337	0.29349568618584826	0.34306270400413313	0.33131769331353933	0.2688113481162454	0.20044545362557023	0.16965714372270466	0.18641060004062895	0.22927909833428492	0.27025987695748244	0.2951627317204783	0.30603881336296007	0.3060388169385846	0.2972397744511094	0.2763977130834746	0.2453293276418397	0.21666126161182214	0.20663916603569488	0.21314835937147975	0.2174195965940087	0.20460398537590377	0.1837948823271396	0.1735506193450002	0.17549014534499885	0.17321532767177256	0.15434060708715727	0.1221037656613363	0.09876441171075569	0.10780966186864625	0.15744350229853124	0.22580939678920642	0.2715472604474549	0.26259287942291054	0.20855506430896753	0.14879043736317232	0.11646272680400516	0.11601874419099459	0.1300196221918937	0.1402402574473071	0.1392017329533201	0.12487365357658793	0.09925948195278103	0.07449929997095316	0.06584623503559425
0.0	0.0	0.0	0.0	0.0	0.0	0.0	0.0	0.0	0.0	0.0	0.0	0.0	0.0	0.0	0.0	0.0	0.0	0.0	0.0	0.0	0.0	0.0	0.0	0.0	0.0	0.0	0.0	0.0	0.0011127435002558173	0.004400985990339814	0.013555990694014317	0.03251913041726449	0.06075373347128985	0.0883961657029658	0.10016597791464536	0.0883961657029658	0.06075373347128985	0.03251913041726449	0.013555990694014317	0.004400985990339814	0.0011127435002558173	0.0	0.0	0.0	0.0	0.0	0.0	0.0	0.0
0.0	0.0	0.0	0.0	0.0	0.0	0.0	0.0	0.0	0.0	0.0	0.0	0.0	0.0	0.0	0.0	0.0	0.0	0.0	0.004507613338910462	0.01782795689199992	0.05491397115367295	0.13173176568088787	0.2461073367949025	0.36033788942493655	0.416930207496952	0.3944550467783178	0.3394302052121829	0.32065131691878307	0.35700968092886487	0.399751209460489	0.3864308659073995	0.3020957097751919	0.1889195512378952	0.09332286841728041	0.03637096402283643	0.013421591784910423	0.011167785115455192	0.027456985576836474	0.06586588284044394	0.12530747506690648	0.18795601982374063	0.23033819676758485	0.2449079242181846	0.2461073367949025	0.2449079242181846	0.2325920034370401	0.19686999826974058	0.15276446064374294	0.1339855723503431
0.18357873107056336	0.14660784038294847	0.13478485618257777	0.14561002008523288	0.1670294545086405	0.18361897940444596	0.18760499621773585	0.18684983314980977	0.18760499913671427	0.18361897940444596	0.1661816525524852	0.14056127657017958	0.11690241175792607	0.09697367625950455	0.07490351835638943	0.05218510168596649	0.03845798357964093	0.046281030358658035	0.0777712964310262	0.12566198867999545	0.17179599009586302	0.20113112076781373	0.2091170753673295	0.20399889263962137	0.19458023958110843	0.1825755409471801	0.16367632256821615	0.13462947056945593	0.09883219784386597	0.06779310585952869	0.05290608898973119	0.05746473310983784	0.0707025866490436	0.07716473454063967	0.06819725921888065	0.04964168742543764	0.03510485163921657	0.03510485163921657	0.04964168742543764	0.06819725921888065	0.07631693003037825	0.06819725921888065	0.04964168742543764	0.03510485163921657	0.03510485163921657	0.04964168742543764	0.06819725921888065	0.07631693003037825	0.06819725921888065	0.04964168742543764
0.18329642559600864	0.19468139332962303	0.22972286336716238	0.2763027245039707	0.31215696949124727	0.31922036222617306	0.2970372492473342	0.2614124660572068	0.23211303260861674	0.21842382317165523	0.21490484670317428	0.20847726590690668	0.1924550890556699	0.17180207535246161	0.15558840376858354	0.15032573136563068	0.156330221472531	0.16872680413080415	0.17843998094272612	0.1796818809228451	0.17529624726741183	0.1722291351167858	0.173783400814914	0.1767207789636283	0.17857476341554301	0.17757224224298554	0.17029320086152067	0.15479761970716763	0.13466874809086968	0.11613969406728546	0.1017408834988668	0.08809424063480324	0.07100592252501961	0.050357319546563424	0.03030789967000301	0.014836045790072402	0.006788804143146469	0.005752647153114116	0.014004667473297145	0.03511945596181281	0.07413049552706188	0.12689652725595835	0.1811918985073736	0.22153860675100379	0.2380899737751761	0.22815484629166347	0.19443597729444706	0.14566742466615734	0.09990806436768233	0.07787918050076932
0.13103325631455168	0.18176123492037716	0.24607141185716683	0.29106757616707735	0.29018096003293087	0.24737103317904455	0.19716084498004952	0.17710449898913433	0.19427512598477192	0.22082301651009373	0.22841988104109132	0.2172835425198247	0.21901250202311728	0.2526790903672464	0.30566902231801885	0.34406427921595256	0.34349766027834666	0.31113069325609527	0.27149141466516197	0.2515839291028282	0.26864531936452457	0.3192848457449345	0.3755293224183005	0.40115109925846465	0.3782486579669121	0.32410796512284334	0.27453074741031414	0.24606065993718493	0.23152081201381025	0.21776170923201496	0.1989493849340994	0.17709772789103162	0.15042295147005497	0.11697157510336727	0.0868840844441474	0.0767925315726769	0.09563770846712996	0.13640089395351077	0.17636472550675975	0.1924301586494354	0.17515355641029762	0.1316106271721394	0.08088264856631391	0.04018581462879307	0.018388567190202442	0.016793138537038375	0.040301822460837	0.10272355368939978	0.21383797568504398	0.3614080607563589
0.12401478107328794	0.23169011160971528	0.3371071426790491	0.38199243530453186	0.3371071426790491	0.23169011160971528	0.12401478107328794	0.051697053290735935	0.0167835765315803	0.004243552635149387	0.0	0.0	0.0	0.0	0.0	0.0	0.0	0.0	0.0	0.0	0.0	0.0	0.0	0.0	0.0	0.004243552635149387	0.0167835765315803	0.055940605925885324	0.14079835760486825	0.28338716490045124	0.46112192375233707	0.6136825469142472	0.6742142853580982	0.6136825469142472	0.46112192375233707	0.28338716490045124	0.14079835760486825	0.055940605925885324	0.0167835765315803	0.004243552635149387	0.0	0.0	0.0	0.0	0.0	0.0	0.0	0.0	0.0	0.0
0.19507959539678074	0.15180491685338296	0.11759540178537581	0.09519377342182524	0.07903410742617152	0.07066230120668042	0.07781006458031957	0.10355145672457143	0.13839748126838555	0.1669521164182681	0.1751856070316861	0.15773455328094474	0.12330277773445245	0.09107559763252733	0.07550979732117989	0.07439860414124208	0.07470591937242434	0.06569401675040976	0.05198285286094661	0.04549706490327338	0.0527612648695432	0.0687726916630468	0.08341050475321087	0.0948468693337391	0.11082691864240833	0.1365683107866602	0.16413887341263741	0.17826428428937657	0.17080920333950173	0.14788048066781445	0.12629998917620813	0.12030991804183726	0.13094240266356413	0.14216875296959733	0.13576443283790465	0.10897228222052403	0.07781006458031957	0.0652414757107278	0.08088874384805582	0.11767686961135636	0.15621269367530247	0.17748587228077997	0.17565670380910042	0.15806733445228596	0.1365683107866602	0.11767686961135636	0.09975471707315489	0.08158133192643212	0.07144071321527701	0.0791199270012926
0.23680620817518966	0.25909433510837054	0.2567109035810096	0.22215833413093286	0.1756205907733523	0.14351377712772775	0.1349785126310858	0.1489636179047957	0.18393345955915097	0.24336484207055983	0.3118768969463859	0.35398054969398435	0.33809329684572964	0.2677843295652237	0.1777224131218399	0.10514973930499179	0.07294330016743004	0.09018242117194566	0.14962416550882615	0.22644805660617534	0.276840668600431	0.2754220704690466	0.2341592922962775	0.19524083168192086	0.19162949081944614	0.22941096248129164	0.29307965228008165	0.3554249795713306	0.3906693223098795	0.38294066102345387	0.3463544686705918	0.31703254555259247	0.31950205485822075	0.3427996673733889	0.35433035831855986	0.33445829293887036	0.2981822154136015	0.282771494370619	0.3067999955000597	0.3587079084587021	0.4115981731278558	0.44295564361688056	0.4492424046501355	0.4305112811847477	0.3912192584446395	0.34291552985940865	0.3067999941432078	0.2985638738744804	0.3185611310013857	0.34480083166566383
0.621823887922319	0.6205437491640938	0.5942855497575684	0.5460486640092062	0.49237057088060937	0.4520207869631713	0.4362976311785605	0.441116018628391	0.452391256930057	0.4603405396518165	0.46419827407025915	0.4647751521802146	0.4559226802572273	0.42919779053399937	0.3846516603692172	0.33533770323718426	0.3020430838985891	0.30243518333685493	0.3389860231151697	0.39493426169851253	0.438596836390265	0.44324301093837515	0.4105977791370993	0.369734929761071	0.35436963495158624	0.37386576023458495	0.4078888206847768	0.42779315738597207	0.4279167628782718	0.42518090465497654	0.432483155702878	0.44203505036306895	0.43130138955570957	0.3914818279405853	0.3420841849618778	0.3118669688717068	0.31356824070815936	0.33663099208720065	0.3680465887807748	0.4055548704873334	0.4501107218765082	0.49064477702342424	0.513683977308676	0.5214868667227726	0.5322082043539565	0.560169818294204	0.6007818562185303	0.6370078320079001	0.6493057650024473	0.6282790371230699
0.25303084687663496	0.26813452044390196	0.2567040221590078	0.22286415861195574	0.185004724174109	0.16255848649425952	0.16526959221332857	0.18998671401907682	0.2284296236810404	0.2655653683933175	0.2862929850934391	0.27919430774822945	0.2446957982842885	0.1946137432473569	0.14412320849220278	0.10347445851302116	0.07653750440191827	0.06804990879682334	0.08468853380724706	0.12643362093824514	0.18079007636847755	0.22660045838942225	0.24972124342395186	0.2528061005509672	0.24658808755184602	0.2383739336514235	0.22809527504902838	0.21724929211396696	0.21026651311933384	0.21072666323049405	0.21572202649120492	0.21868296589058694	0.2155163562321043	0.2030138351292298	0.1808341237586954	0.15546516422604484	0.13671228083852613	0.12967672876714173	0.12698993660317728	0.11871206715044744	0.10384483593692574	0.09382402987274603	0.09846537140738917	0.11696913079857475	0.1396975350908986	0.15695897528369854	0.1648828269040182	0.1696341193571434	0.1801903043705412	0.2031678352549699
0.23128833809083488	0.23276001705815885	0.21372271984911223	0.18297929077851338	0.1550911830225985	0.13764314544407394	0.12941145200752285	0.12926111220574832	0.13699482112791897	0.14856673572775225	0.15553477263998855	0.1557427298280875	0.15422733793437213	0.16035990332100536	0.17989734514627143	0.21033862086168895	0.24035859139418927	0.25266491597263707	0.2355569509551049	0.19644887438515435	0.15792165782602915	0.13702986313206839	0.13064188721010214	0.12200866317572738	0.1000959041230003	0.06981109771104936	0.04411732468432344	0.03271042602072048	0.03580316159931218	0.04522398094615402	0.0507202379572124	0.04827350392512094	0.043500067104217464	0.046521048688687644	0.06273144990361501	0.08719547971148574	0.10856860319081979	0.11636092569298015	0.10894564805723543	0.09236712922317743	0.07466653202123351	0.059565342220385405	0.04626796303557843	0.03457946607878141	0.02672644066585504	0.02501594163729503	0.028580809049328124	0.03359630907703222	0.037098250451484106	0.037904114908876865
0.6699857869571203	0.4604740217706026	0.2464739845954787	0.10274564536692182	0.0333566285220237	0.02530162899391352	0.0667132570440474	0.20549129073384365	0.4929479691909574	0.9209480435412052	1.3399715739142406	1.5183867084230687	1.3399715739142406	0.9209480435412052	0.4929479691909574	0.20549129073384365	0.0667132570440474	0.016867752662609013	0.0	0.0	0.0	0.008433876331304506	0.0333566285220237	0.10274564536692182	0.2464739845954787	0.4604740217706026	0.6699857869571203	0.7591933542115343	0.6699857869571203	0.4604740217706026	0.2464739845954787	0.10274564536692182	0.0333566285220237	0.008433876331304506	0.0	0.008433876331304506	0.0333566285220237	0.10274564536692182	0.2464739845954787	0.4604740217706026	0.6699857869571203	0.7591933542115343	0.6699857869571203	0.4604740217706026	0.2464739845954787	0.10274564536692182	0.041790504853328206	0.041790504853328206	0.10274564536692182	0.2464739845954787
0.0	0.015492652536412469	0.06127463045192243	0.18873914209422202	0.45276165461774087	0.8458701243764779	1.2307338398043632	1.394604139628586	1.2462264923407758	0.9071447548284003	0.6415007967119629	0.6415007967119629	0.9071447548284003	1.2462264923407758	1.394604139628586	1.2307338398043632	0.8458701243764779	0.45276165461774087	0.18873914209422202	0.06127463045192243	0.015492652536412469	0.0	0.0	0.0	0.0	0.0	0.0	0.0	0.0	0.015492652536412469	0.06127463045192243	0.18873914209422202	0.45276165461774087	0.8458701243764779	1.2307338398043632	1.394604139628586	1.2307338398043632	0.8458701243764779	0.45276165461774087	0.20423179463063448	0.12254926090384485	0.20423179463063448	0.45276165461774087	0.8458701243764779	1.2307338398043632	1.394604139628586	1.2307338398043632	0.8458701243764779	0.45276165461774087	0.18873914209422202
0.11602649862631287	0.10974357921283542	0.11490393183167215	0.12711972199062363	0.1406332466862365	0.14941395893032186	0.15108241184505874	0.14647977192442058	0.14069364564841014	0.140491742073368	0.15473476010756015	0.18852095219182896	0.23708959108166017	0.2851260423469543	0.3142729185182706	0.3163785243397845	0.297096319220391	0.27008773968404987	0.24765931872501237	0.23903535791948655	0.24809100358605313	0.26875659361670357	0.28987234664976663	0.3009544985421205	0.30001065377101954	0.287777370216118	0.2622692867536481	0.22208530517374886	0.17475477043009252	0.1332008349881213	0.10352787812616675	0.08390650553226459	0.0708262714117482	0.06431436020733938	0.0655624692509884	0.07325614518947411	0.08805195416279674	0.11389632078074576	0.1532150470484028	0.20134176415807775	0.24790368733590265	0.2854498981540097	0.313568429758376	0.3360189614476084	0.35391055822127804	0.36586989102749834	0.37159313539902894	0.37671388347739637	0.39041532850807603	0.42177923029695435
0.1528448717084137	0.15658794411436278	0.14992362052660257	0.13977488281202266	0.13765789340200685	0.15129427113048172	0.1783906635369231	0.20886909701802445	0.2317612266995099	0.24075568479646312	0.2367559361191812	0.22502023300899862	0.20966257971582578	0.19017099088312794	0.1682486478654189	0.15126167873181962	0.14793432231942805	0.1613537784623036	0.18735942050410004	0.21800062887748978	0.24343388971670585	0.25211051145068647	0.23744213136594805	0.2044882833922775	0.16775813384970448	0.14235859197566014	0.1364867920324066	0.14969767345742513	0.17565727858625926	0.2043445135967288	0.2240620046500181	0.22496853575492823	0.2047299468402841	0.1699196165892493	0.1334642015636947	0.10774255853655804	0.10094012228324128	0.11618978499802556	0.15127610756019322	0.19811095842961568	0.2415774080815648	0.26645599755780647	0.2644495995160179	0.2402247029061645	0.2085524963995035	0.1856528275529723	0.1811421481566682	0.19527796680317613	0.2256962302867198	0.2691852248625859
0.045918784522637014	0.061101624306977104	0.08205024071767543	0.10476019127825183	0.1260123087727407	0.14656620176310992	0.16874350502752572	0.1925823413753328	0.2143472873645567	0.22913045407946953	0.2336959691800033	0.22717648281015287	0.2097014240893197	0.1829754720215672	0.15662129652996704	0.1423230489693836	0.1473092801555377	0.16751389843603928	0.19218712205575708	0.21429068722782008	0.23174473738612902	0.24173015690733404	0.24110084639797405	0.23308083139169242	0.22519959272676296	0.2201378285872994	0.2140362245764042	0.20307786848577405	0.18984255701789196	0.17474558535316603	0.15486815557932293	0.13182019467311246	0.11363876940386444	0.1098032236003426	0.12027794443217274	0.13925095804198137	0.15925097735640367	0.17476545495915405	0.1793481891858119	0.1687847895157457	0.14542166618517122	0.12077715917283798	0.10946213706764868	0.12041727915654375	0.1535203808456978	0.20248539058345602	0.25731198512582504	0.3110214039238416	0.3583278333160212	0.39733243841442406
0.0382448411300032	0.04077436543791078	0.05549042805373526	0.08019062698682256	0.10775498273926401	0.12959581741554574	0.13960854889756258	0.13691344318916204	0.12550605425999856	0.11324289312520042	0.1073158703755664	0.11154585650294124	0.12306884272473761	0.13461374266278656	0.1374482304235526	0.12585896963740423	0.10283859361504422	0.0798219414654533	0.0683270274009258	0.07105258890945126	0.08266034927326009	0.09713767216811642	0.11195894534121248	0.12607050572064082	0.13613306258685307	0.1393907044779519	0.13566108355181755	0.12714044503081964	0.11656325930027417	0.10713878838617326	0.10233922991552145	0.10280022681559417	0.10392190799599649	0.09924596078323973	0.08598841131575992	0.06776328397049487	0.052448714282078146	0.048586495439228126	0.06111485575292126	0.0906539795063077	0.13294850197763577	0.1820120209464473	0.2291689102736413	0.26366770322872646	0.27695093331160775	0.2709960775124268	0.2595776245773705	0.2587108402205296	0.2733484226266361	0.29861294459173304
[truncated: 150 more columns]
