# Supplementary material for: Neuronal tuning aligns dynamically with object and texture manifolds across the visual hierarchy
Source: Nat Neurosci. 2026 Mar 10;29(4):864–75. doi: 10.1038/s41593-026-02207-1 (PMC13061647; doi:10.1038/s41593-026-02207-1)
Supplement: Supplementary file 6 — Average PSTH for each session and thread before or after optimization Fig. 5a. Response rate for each 10 ms time window in csv format to reproduce Fig. 5c. [file 41593_2026_2207_MOESM6_ESM.zip › Figure5A_src_all_exps_maxnorm_mean_psth_per_block55_BigGAN_mean.csv]

0	1	2	3	4	5	6	7	8	9	10	11	12	13	14	15	16	17	18	19	20	21	22	23	24	25	26	27	28	29	30	31	32	33	34	35	36	37	38	39	40	41	42	43	44	45	46	47	48	49
0.10495251059415307	0.08578083128264984	0.07481563715970299	0.074576961281678	0.08266840474587187	0.09604823661177338	0.11338152381946379	0.13197050359085777	0.1465364208463473	0.15220391198463087	0.1505975915188805	0.14982158403677892	0.15659804243678846	0.16984170665901682	0.18211209640840909	0.18788537333200717	0.18524259733388232	0.17533187295253394	0.16019527186950194	0.14419829943654164	0.13228200584254168	0.12516552779926884	0.11980356564312933	0.11524044933437826	0.11411766704507904	0.11825249256443017	0.12280928081531241	0.12049492071767912	0.11049536353950262	0.0998907083583594	0.0951593130641559	0.09709923246962619	0.10222695009199334	0.10858610780488474	0.11494758019719792	0.11831492039342917	0.11468115873114104	0.10291322376700511	0.0866141360561751	0.0730779591669032	0.06815262744643528	0.0725571473761149	0.08130590802565468	0.08660621971362076	0.08334075597697584	0.0716139431153352	0.055494067822627946	0.03998501233559637	0.028579275672610715	0.022306503799284127
0.20511072879149997	0.2107163071701893	0.21158441714416892	0.20816645361464864	0.2061842166680624	0.20881672565172055	0.21449534697633998	0.2203921303914267	0.22672167094930684	0.23515849610512957	0.24358987929005646	0.24597980508095782	0.23627698363744268	0.21346576869495387	0.18348180313380752	0.15672056115176672	0.1425001242297608	0.14475306597986184	0.1585129690921409	0.1746838682940965	0.18813319373124007	0.19680971580382964	0.19907405093656744	0.19131705475038208	0.17262452961812497	0.1476971593001134	0.12306418857761739	0.10311456102672556	0.09183862180356092	0.09301165275484453	0.10639568422220108	0.12510855588221362	0.13832535799624635	0.13805472167364266	0.12502638466095534	0.1060997151997334	0.08886876664698276	0.07903925520052732	0.07804448029888884	0.08392694929910424	0.09272147374183129	0.10053688509740928	0.10337581363940918	0.09967519272909021	0.0908247308880586	0.08118318057740236	0.0742466787862533	0.06840540458523442	0.06087263188334617	0.05224749406167074
0.06158246486882541	0.08008910665851394	0.10345485080198356	0.11696060139746595	0.1162681668956687	0.1061928717020853	0.0967586444810441	0.09405413352174233	0.09796404113841711	0.10427825665228153	0.10827536164294199	0.11001445206878119	0.11244203391022864	0.12054507602861876	0.13328792609684806	0.14362645943728206	0.14400196328144474	0.13273750075908686	0.11402293087952209	0.09292964154876701	0.0747891433820146	0.06328864892576101	0.05828234942712296	0.05496630688430045	0.049027594552303294	0.043510696409692406	0.043510696409692406	0.049027594552303294	0.05445334472872471	0.05625354471180057	0.05601356660100387	0.05574058255622484	0.05242454001340233	0.042778436317932496	0.028519745456077675	0.014990950953614728	0.006249158234370799	0.00254176687089812	0.00254176687089812	0.006249158234370799	0.014990950953614728	0.028006783300501936	0.04126259375818585	0.04871714864992965	0.04954055648711388	0.05127569764534013	0.06423784520822333	0.0905094851428476	0.11898940302207636	0.13443676537419827
0.20421765498363334	0.22410968070274354	0.23777414401470928	0.23489488272132503	0.21810577494065125	0.19871028200715388	0.18654524550170512	0.1835046460517029	0.18385863688209006	0.1829991596867303	0.18328906686977067	0.1878642888438347	0.19183659325644944	0.186866055502798	0.17363740025488333	0.16354565993097966	0.165688818342569	0.1793087793725697	0.19728689315077275	0.21389124140232424	0.22404287027889944	0.22217595433131326	0.20440986987182788	0.17222435846289547	0.13185708810094407	0.09488450816030142	0.07095395817139866	0.06724263516716465	0.08359622713018752	0.11349843353375319	0.146105189511267	0.17090612387938897	0.18255165927483027	0.18182942886943881	0.17254143949959597	0.1578553285602662	0.13964741808141473	0.11930490773543151	0.09782388406319174	0.07770176931916288	0.06077943159858897	0.050868102772300625	0.05180312250836436	0.06578264207928024	0.09006871997602625	0.11628634286972679	0.13389131250397593	0.1370933163780319	0.1285661452295632	0.11602016573617731
0.4671493550484892	0.4459871337144318	0.40662190405743853	0.36575061991764773	0.34354850779415513	0.34896616893732396	0.37214949811311815	0.3901986432868188	0.38963813839317835	0.37567016878446485	0.3609054842455216	0.3521329406595985	0.34934494527803195	0.3497680214409819	0.3513744247460588	0.3508903426408243	0.34618477167567996	0.338360856056881	0.32991043874753795	0.32542726441421777	0.3300771915164467	0.34631569728134176	0.3677346085045715	0.3807192437012761	0.37794505407658074	0.36558588146313753	0.3568371875327782	0.3517889403998628	0.33930782412911553	0.3122990217935082	0.27643111529691755	0.2474765060826851	0.2400554761866633	0.26227384572020673	0.3044981589398438	0.33895085465123065	0.3365197258028705	0.2935162844884186	0.2345286593693778	0.18912568678253755	0.17676295518136717	0.20342989343479062	0.2648593802151255	0.3425055512055257	0.40585376960899533	0.4286487967908383	0.40477465045671485	0.3530723960847958	0.3033447295286158	0.27745255191937945
0.6849291412792978	0.7107197710151977	0.6924184021103205	0.64083084574154	0.575032307819663	0.5145163732783647	0.46758227260423174	0.42932056612970815	0.38997327727350706	0.34267186318324466	0.29236866520598176	0.257107839264889	0.25388682147064917	0.2899301513859263	0.35618664059234373	0.4321792438798341	0.49719966021219864	0.546698974001349	0.5860446044198482	0.6153437562433134	0.619160845992467	0.5834964212367344	0.5211487783131613	0.4654346681978575	0.4361589411536803	0.4310413443361082	0.435849588843661	0.4387921811226064	0.4324707875821042	0.41319469465108283	0.38962218435462004	0.3772158755285814	0.38290853110252315	0.3985115954377003	0.4103968311112004	0.41204832269607744	0.4068955013605094	0.40696411248260284	0.4247255559178616	0.4609173007027092	0.4971656773947454	0.5104781610904102	0.4966399589144545	0.4742025107356214	0.46472359709382555	0.47310979992373536	0.48479260182666917	0.4862051784909773	0.47524541078099924	0.4596807334478847
0.46635705938273103	0.43513082849303736	0.4036469403762309	0.39277924053051005	0.40196925960529717	0.41665938518968043	0.42915023951734765	0.4438050047616108	0.45315922071665377	0.4355771312894882	0.3803850226390473	0.30877478606973796	0.2554950241792938	0.23543700144989577	0.24027924684178242	0.2514288597669174	0.258949914189299	0.2642094162725858	0.26895837050460225	0.2711019329826387	0.26000346130731655	0.23083319717790102	0.1940017548969944	0.17222886404499566	0.1822285834507431	0.22168211398019858	0.2707943130970875	0.3083399684967984	0.32871061499230525	0.33877691064683724	0.34998495415604713	0.36869708167128173	0.39761029151338356	0.4355810197314174	0.46818275771616247	0.4745612898180896	0.4455615752674004	0.3997432518668043	0.36886000250222134	0.37134358196472633	0.39795599094557177	0.42406257267795405	0.4254678421289557	0.3924647780579016	0.3322795567828615	0.2651924828467312	0.21229728063819708	0.1866397975756965	0.18729312443018334	0.20483000714646474
0.4738407375743837	0.5004071323837155	0.5219595432368176	0.5318165066106327	0.5387072022952587	0.5517957037104843	0.5601305307060053	0.5413415107348359	0.4913328444631541	0.43361837155303473	0.40113670354475583	0.40733423223544757	0.439665175777451	0.47478487389748797	0.4969266270736898	0.5087389884808025	0.5263472300078927	0.5589925190877328	0.5954894792956549	0.613564785060534	0.6040799655986439	0.5791030692595932	0.5591199070899344	0.5517660167028862	0.549473791280499	0.5449638264822743	0.5399600014564121	0.5392946950946825	0.5404206986826595	0.5351125995162501	0.5189413567001987	0.4977498266738584	0.48360907877479864	0.486433908073316	0.5084938634448772	0.545203749357148	0.5814557507921407	0.6010278242207053	0.5951366549768594	0.568967411951721	0.534374090358685	0.5034633302862874	0.48539915373123	0.4865628506704658	0.5046349751459435	0.5283220407758299	0.5460269749056607	0.5556873474398456	0.5590479332427314	0.5551767491220231
0.1473219832283128	0.16421118382060662	0.18292729554329074	0.1894761239747165	0.17421259363136937	0.1386553347772571	0.09522498129721957	0.05883012262816465	0.03847842283631096	0.034760164454307324	0.04084830845417628	0.046901828914216515	0.0463185909644856	0.04040042092478179	0.03582772733309822	0.03812037962785328	0.047539352203811155	0.061692428068799425	0.07806479977138428	0.09424706859259649	0.10516036831835564	0.10814384794342329	0.10699822412629113	0.11009058569533879	0.12169673874150705	0.13559623232560797	0.14183064324922304	0.1373749056643522	0.1275587316530504	0.11921792112561243	0.11277171293654657	0.10264723310676886	0.08381282395872376	0.05857581696136149	0.033778577497728376	0.015969788857493464	0.00665616919024763	0.0038464964816069622	0.005610490571224824	0.010716880667775609	0.01801796466204502	0.0272981288921182	0.03929013624054818	0.05397593630300325	0.06734222215852959	0.07265017991153726	0.06620746733841906	0.0515738484724776	0.03647891852525761	0.02675230754312465
0.16151612327528878	0.1661711227992342	0.18718492559069702	0.20806932245699283	0.21618110325064327	0.20792439114111486	0.18781924662974206	0.1624114596818637	0.13792726668601654	0.11956292606034308	0.11226081657387671	0.11708624352260112	0.1319348557825981	0.15273523392716185	0.17553747889410035	0.1946362035128714	0.20474529688142948	0.20643129227346743	0.20583727668409108	0.20657420757603098	0.20559998445668937	0.19749156079699973	0.18335799060358934	0.1702838189873058	0.16439995229599863	0.1679052350318516	0.17843152107101345	0.18806335805445573	0.1873493134669285	0.1724633738977033	0.14957233154610658	0.1292278084367386	0.11669919322736837	0.11143516775248165	0.11471961640547244	0.12902939224517282	0.15141991577306832	0.1693568306431488	0.168188014019971	0.14437841164102294	0.1081979254544938	0.07466686920110892	0.05430898678676713	0.04862739077416594	0.051222321976299744	0.05369807461956068	0.052009551477644314	0.04954237055180088	0.05328185993246485	0.0643032752717895
0.37024441434031086	0.37330149438749416	0.3846636621241074	0.40054259514809404	0.41652044486835493	0.43180376912210516	0.44482506551835654	0.4508111976038791	0.44872195008405863	0.4404919510536979	0.42834116053671645	0.4092488914612682	0.3784960920844802	0.33997097749729244	0.30377295758602896	0.2806632617684125	0.2765962714353754	0.2892290944162517	0.3125986288029446	0.33916915393997266	0.36355176233922226	0.3851318412158869	0.4035257592225208	0.4178691042467042	0.42809790817061927	0.4346939998041301	0.4381404386461433	0.4346909689681272	0.41955315667957116	0.38880876099614525	0.3466061802429793	0.30288957303830333	0.27463932440551636	0.275383717783888	0.30709220662309905	0.3587012492125536	0.4049912033604643	0.4241137310424886	0.41338703825494194	0.3900306789951044	0.3753612905698499	0.37137178647096436	0.36575163202188016	0.3483711395243488	0.32339704982915407	0.29744465244239127	0.2737306750285075	0.2532711703625001	0.2385175698353782	0.23262590641008232
0.8771184554382323	0.8639132259769229	0.8393284646042148	0.8167954692511366	0.8056147803222643	0.8073376518189115	0.8161802066963025	0.8237255795546553	0.8259712145811833	0.8270573990571711	0.8321572446073335	0.8418958835682632	0.8473697880934152	0.842909042640355	0.8332793574873208	0.8259764519374718	0.8204626958550605	0.8096051753431228	0.7902868712601249	0.7719309809521063	0.7645225641679247	0.7662509158378891	0.7678575171663827	0.7655094409796227	0.7634114162735057	0.7659728723381676	0.7677876616775212	0.7635617634956355	0.7596566916922431	0.7673787750413672	0.7852831930237661	0.8003657164725991	0.8053517671758494	0.8055740960417647	0.8009957361683089	0.7838921671043924	0.7527334863378664	0.7226825279939377	0.7098029864445325	0.7137509768328205	0.7241059088150338	0.7327582225394911	0.7352306508864571	0.7320274864668406	0.7289897439348642	0.732875544153153	0.7419287277437364	0.7484618407215434	0.7483778220138114	0.7501798018721177
0.3439492396611744	0.3962291530509004	0.45784046945945656	0.5047378662345962	0.522042205068645	0.5085389671658818	0.476292185421707	0.43851513543387743	0.40579859543871427	0.380430723282367	0.3619176258601641	0.34893327640508837	0.345395576621806	0.35090540439280454	0.35676329610727614	0.35242560412514246	0.33458306266392207	0.3131486154263082	0.3033513826337916	0.3169521354648706	0.35665484589207547	0.4142741992584468	0.4741708218459243	0.5146011218223795	0.5219126782056094	0.49863549098217214	0.4651437431971623	0.43814240963900764	0.41461453431439427	0.37945349917761484	0.32832357204387874	0.27688126648135475	0.24678048587771428	0.24605862359164604	0.2668739574684279	0.2929598021122728	0.3183652446968254	0.3480923969643871	0.3875653254819815	0.42438591599696573	0.4332752362965364	0.4020047111266412	0.34767080048011995	0.30066896573351964	0.279934051797776	0.28379068335628044	0.29907314368451726	0.311041204528202	0.3118441701545196	0.30537934123377036
0.19730544141137948	0.20202315077235777	0.21664606499312936	0.23821849564822417	0.25849319292858824	0.2795399913529014	0.3139164573432673	0.36824751650086207	0.4302540120175667	0.47577590428868277	0.4893518262827918	0.4716190234733409	0.4372401406406964	0.4063852197150266	0.39394541503315916	0.39960609826075943	0.4127315935817298	0.42648355306822977	0.4375097827929553	0.43968850383718144	0.4222576592013947	0.3878982941735938	0.35560511129267774	0.33813612301490054	0.33248297500881	0.3267122326765629	0.31860376959299935	0.3139659888856523	0.31470313065784417	0.31801647805355765	0.32069296425692234	0.31996209654286056	0.31106521012315475	0.29672722933452667	0.29029309022465466	0.3044855982730658	0.34470006372754947	0.40336224319288655	0.47152684410163087	0.5365570862906103	0.5761238492434404	0.5657317232559934	0.502480775823527	0.41487803365262005	0.34183659822867174	0.3029306861344792	0.29338564328957933	0.3025851906591253	0.3266322012606309	0.3588131907342367
0.20955369875985302	0.22315461948902954	0.23116500735110398	0.224456131854201	0.20533425906208846	0.18393236856890557	0.1661571931408127	0.15190705880897662	0.13805280119913013	0.12357955744069574	0.10746706200404127	0.08883275515044946	0.0714309475896319	0.0636976990573633	0.0720691305157507	0.09248574995109264	0.11116550681647432	0.11775370759864494	0.11415316402301312	0.11090470485250371	0.11531929062968398	0.1256326357910046	0.13507534007322836	0.13948630725458008	0.1404955046940797	0.1395344378917612	0.13583295946059587	0.12463509823891984	0.10234005966825656	0.0720802662231559	0.04251165088773447	0.022113284218749984	0.015518946730648851	0.02413043402407947	0.0486965788459246	0.08740128404363909	0.1320405888977803	0.16954842306465348	0.1900239877112524	0.19247963562693401	0.18404028924352647	0.17212791250228923	0.1617236553333477	0.15613178239712813	0.15670704978942637	0.15877002111182023	0.1533669888956292	0.13549626149251803	0.10938771777180353	0.08382513179148857
0.33439037974885594	0.3164815060446264	0.28860695554710464	0.2525604465518484	0.21668853319864348	0.19080154582803435	0.1798121972948005	0.18203908786613163	0.191170897988912	0.2008733930312028	0.2056113688184877	0.20417916738515676	0.20064321744978778	0.20254762189647052	0.21603534415707817	0.24309128885464704	0.27817579635026957	0.3106124374493327	0.3305235264067348	0.3348585626595452	0.32431436712037115	0.29774498102798796	0.25635712394817894	0.20847350420140573	0.17051397523924933	0.153597544060209	0.1545974258408456	0.1622075495513665	0.1660740940611971	0.16605594916817404	0.16731658828838697	0.17298416572508726	0.18002468005962446	0.1849820449019771	0.19212957023141924	0.20938438772141804	0.23763572236047156	0.2621716522066932	0.2652935781611395	0.24237749368448255	0.20752462677504976	0.18089779328657807	0.17178160405001328	0.17427508972261688	0.17656658106343368	0.17205856330660643	0.1666470720128322	0.1684838427941194	0.17846968037758176	0.18915668651521547
0.2976665169001526	0.3031200992285062	0.31129041128714213	0.31873272953042875	0.3234410774281464	0.31902644469223435	0.2976043837466227	0.26170179389123027	0.2266791829101477	0.2071496460341062	0.20550423708512255	0.21642200868457992	0.236740020743396	0.264533161552491	0.2931201399801488	0.309641117260238	0.3055329420249039	0.2876703370867728	0.27191914049251353	0.26834534286861134	0.27180803854821967	0.2671096691351224	0.2462913370281187	0.21649522464362816	0.191490257148296	0.1784277294057916	0.17397843553328746	0.17039087865946884	0.16333504862817408	0.15319342227146712	0.14044231075277833	0.12500982553620216	0.11073152977305883	0.10678235014063854	0.12129243301587507	0.1516835515750567	0.18297118510278557	0.1999722493815971	0.19985934634250563	0.19022129289758327	0.18013007434503234	0.17470352815865917	0.17593153440559695	0.18255433103975716	0.18994581804632124	0.1909021617436678	0.18254435130307223	0.17013828035712286	0.16363862684990316	0.16988347286520303
0.42380792978712345	0.4502867629233966	0.4332758911197925	0.38548570115159303	0.33770819136799174	0.319065616874583	0.3338732836672823	0.3599170145237238	0.3765307383899562	0.3813205866377418	0.38364293914084824	0.38862999146711746	0.3943556094447999	0.40256179538923687	0.4116785417619426	0.4125413408470304	0.39671091998759	0.3714018786998529	0.3520873147970362	0.3403894453493158	0.32867913062311155	0.31743027327182716	0.3258847697431803	0.36526757654815806	0.42320383931778566	0.4774742624601075	0.5233230200947249	0.5660622018446732	0.6004985658167706	0.6074159927524365	0.5757820700615043	0.5133378337264675	0.43873655398277095	0.36582716746830707	0.3110233218415205	0.29311023866332886	0.3247954984905165	0.39589286458531825	0.4732293753062163	0.5155753595488913	0.5085944259693005	0.47764734581984325	0.46732821865943414	0.4935418807572013	0.5258643559795724	0.5200028191095089	0.4657865187577685	0.38869185666831707	0.32088557901914233	0.2759670611977561
0.20382109509226415	0.1813408687954742	0.1517888848106223	0.12994658762180938	0.12614201606126285	0.13756951824561306	0.15183530182760155	0.1573424026408728	0.14978631348405155	0.1336934255670044	0.12104377027525114	0.12170556080211142	0.13623518111405752	0.15842837486634706	0.17999061488961177	0.19829529090741016	0.2128084250939403	0.22109098518294984	0.220062978596098	0.2103333146440318	0.19462025025640656	0.1743619033065374	0.1524441096970563	0.13295074093253645	0.11831155817240543	0.1054764081127045	0.09004290648899556	0.07204050513432818	0.05523096632232958	0.044657960256857025	0.04353509511710696	0.05191072556824951	0.0652421700929291	0.07699884773168365	0.08463078586974743	0.09126705674056622	0.10121888694827101	0.1143546584777023	0.12512377972930006	0.1268222468086698	0.11658709168236656	0.09736324510099843	0.07515354932826389	0.05523096665347602	0.04128843497840891	0.03468739819897582	0.03564667688797008	0.042986901174721495	0.0555750961291099	0.07306794656459246
0.6091495400613214	0.5830093312267737	0.533047281745262	0.48695418395066575	0.4757020335614398	0.5049212746725606	0.550003574503312	0.586499065871313	0.6131792460966954	0.6430174039718731	0.6734734872092941	0.683797998465606	0.6598533153617784	0.607244645435919	0.5464903820545554	0.4936240590403461	0.4574452121578984	0.44108193169750326	0.4486962954619628	0.4836703176358642	0.5370778789765244	0.588349381929321	0.6194940568912557	0.6308097514838644	0.6398820138553795	0.6620589282290446	0.7050410881024602	0.7644060111455127	0.8255344065409407	0.8609371720484313	0.8480543300859925	0.784977912266699	0.6892676051620765	0.5861345989851834	0.49425564892966034	0.42909300716968135	0.4070959056356356	0.4386484257319922	0.51160410699924	0.5876996040796991	0.6266384839789058	0.6164471903268084	0.5836958476098921	0.5665444810786914	0.5863783520430423	0.63706918076394	0.685321397436073	0.6914639862173033	0.6387565242964108	0.5519407553218941
0.18092362233156759	0.18767679020015854	0.20797959583244374	0.24139907217458037	0.28046643317631764	0.314613083533506	0.3362346030510514	0.3403603419470283	0.3241259115761896	0.28998971774330284	0.251759887355888	0.22827905868683465	0.23022073155404982	0.2515541639544815	0.2752329703848235	0.28626821485760967	0.280538217223852	0.26287680270383096	0.2416647832063857	0.2224997948313223	0.20535887679435416	0.18818372272958206	0.17246806568710368	0.16345736639080521	0.16474971303225072	0.1751210681100114	0.18940204998093463	0.20128188255582902	0.2070852308834542	0.20731658961963795	0.20481625746792625	0.2038361903228688	0.20587499159030356	0.21216544433063628	0.2219019500886636	0.23010769852900095	0.2315416047545928	0.22804136132302796	0.22660555293093565	0.23097306567480147	0.23450385370909704	0.22470421077551392	0.19943278700076977	0.1711201956150077	0.1555619184717097	0.15954823451723743	0.1754651586532084	0.19091766419674602	0.19925918047428934	0.20030397050665757
0.10844132990638936	0.08489846941431133	0.059931483525452155	0.03800634871077081	0.024821685760117777	0.02367800784074097	0.03348301471737417	0.04599863446503765	0.05147530279324388	0.045426795505349254	0.031221347720675852	0.017855261229910525	0.011489758523603892	0.016194516057112824	0.03399500558075585	0.062442695441351705	0.0914254299703869	0.10521227258318609	0.09782001554090575	0.07915427875188542	0.06464451434174329	0.05935964456576376	0.056570475746328924	0.04883214042142437	0.03818777225088311	0.03399500558075584	0.04044943924758143	0.05465488703225483	0.068758725063466	0.0766481432260251	0.0772199821857135	0.07044855310047593	0.059931483525452155	0.05245626502460621	0.05547119452110522	0.06967664230577862	0.08779182346700477	0.10065352149729248	0.10637465835466071	0.11007130984709255	0.11483591547690822	0.11587534860582516	0.1044403617884888	0.07890981022272342	0.04850476999089798	0.02367800784074097	0.009799930486593974	0.005667011912773444	0.010943608405970778	0.02877318079382601
0.2783854075903045	0.27714766273627456	0.2899589736293264	0.3087475744424993	0.3184214064783606	0.30853092117171044	0.2821274413711635	0.25157067743280037	0.23000087586291837	0.2244013340414118	0.23176964463866487	0.24447689056691915	0.25760975751227394	0.27302411438936136	0.29193679450348453	0.30652517404814994	0.30309459631429475	0.27793644086387564	0.24527532526303972	0.2244377538984275	0.22256437611179436	0.22675703642312706	0.21963402679538763	0.19692268668677573	0.17047717722238992	0.1584621260532625	0.17208036139965635	0.20941034948135764	0.2560888624807445	0.292315983718155	0.3044524006603209	0.2927176242104183	0.2706217185924898	0.2553539785712416	0.25796699992197014	0.27688529918368165	0.3005918869750164	0.3179078610533325	0.3270246403055495	0.3344207368268179	0.3411108192478675	0.3386621393182188	0.3213622111769612	0.3012777595335486	0.30152563655772896	0.33432677956810275	0.38806970229932597	0.43786237596974537	0.47000799884559336	0.4925101088108284
0.3721497897683614	0.392757741343109	0.3840868243484448	0.35903595636484004	0.33662593199490914	0.32379304455388513	0.313306458156658	0.29555398693855994	0.2731961821491288	0.25762636282264384	0.2579449196877782	0.275699578899558	0.303765185374977	0.3298011945299369	0.34206376592402	0.3376237886969237	0.3234565691712978	0.3109308601883708	0.3077907879252774	0.3112985588699787	0.31193576285185565	0.3016215461224069	0.2804187176122521	0.25680638076813356	0.23985931107044978	0.23486764447587213	0.24421338836403964	0.2650585235227081	0.2867953653465994	0.2968228373924683	0.2914355901896593	0.2774687887634431	0.2647546018583581	0.258313237090207	0.2574761298482984	0.2604115240624007	0.2615284249932132	0.25581511633828047	0.24738759842686256	0.24827171629481995	0.26732931594530385	0.2995040000464232	0.3326879448954187	0.3593251539029435	0.3804128442002281	0.3994583576500421	0.41619751136573196	0.42842075994993906	0.43408047646317965	0.43491850456619097
0.31708192494967524	0.33622719939675694	0.3403281074925467	0.328790541736545	0.3088468825678041	0.2892547982743387	0.27494010550234904	0.26459722618155845	0.254309813356067	0.2425552782860095	0.23218717473254924	0.2294894692659652	0.23589041761119564	0.24749373614489645	0.2545640563565181	0.25077763576457907	0.2377160324731751	0.22349368795778607	0.21527691470513322	0.21341870062240326	0.21383763659389118	0.21209054114078543	0.2069690572741336	0.19764332318136874	0.18319208162971462	0.16481579303644364	0.1448891329580628	0.12700999679897715	0.11457910452590898	0.11109059370687888	0.11743090795869793	0.1302472747227174	0.14222263137778204	0.14716694463935567	0.14415221798195524	0.136110728157906	0.12780517035261732	0.12359554482898506	0.12715744906010737	0.14109949277951933	0.16343741865914485	0.1888231674207091	0.21550197434123278	0.24921022100689807	0.2978865089776499	0.36421853328460624	0.4438244422739305	0.5306013682644405	0.6190776940587015	0.6984668233672156
0.47969359971923814	0.5097137979642626	0.5495280664579052	0.5780680767937861	0.5899437841409836	0.5917718702866142	0.5916410010450097	0.587804440355258	0.5732426489912887	0.5446125564745807	0.5029694488661727	0.45737829827172355	0.4154198131457725	0.3796991574667635	0.3517384991500063	0.33704010731369566	0.34758785810625276	0.39209685004767314	0.46495298431862553	0.5417096483003784	0.5915906033966192	0.5976089084075044	0.5630447175952483	0.5065685209925307	0.45356645826639186	0.42458171783190307	0.42565691073215256	0.443071633052125	0.45296758263634623	0.44129900063754934	0.4143693846857185	0.38624333348178863	0.3632755544397287	0.3429288171263645	0.3249761411825162	0.32309565727657047	0.3544823656857131	0.4128088655138541	0.47156991242905144	0.5082741873424037	0.5257152754186929	0.5390128563760841	0.5498971313053946	0.5502740692127528	0.541062050832664	0.5372727359639653	0.5511222233880252	0.5719908721173494	0.5781128338761148	0.5612947669499414
0.5086890422797488	0.48443218246110326	0.4750113845241493	0.49035409358885834	0.5267682372046394	0.5659479111977208	0.5877752572568903	0.582603852755462	0.545812089933785	0.47891522246517615	0.40006888548457603	0.34130074061267546	0.32704827307845313	0.3530639016631225	0.40081921736582093	0.4558528580537567	0.5137848212288258	0.5733295459818881	0.6267289885778211	0.6622376751702681	0.665283128472696	0.6304718727418892	0.572174421624836	0.5224043127810422	0.5115441330123861	0.5478700008651927	0.6130994353063318	0.6704054627897976	0.6887283351504924	0.653982887553489	0.5781915990637058	0.4962377797513513	0.44056340117476006	0.42373251394325256	0.4358048937530414	0.464806360416918	0.5003243768772163	0.5308585693762791	0.5423414539891692	0.5408487114450778	0.5538255407379832	0.5958506376510782	0.6545520199950001	0.7056639431022179	0.7422087059479701	0.7745683957752391	0.8048335731740536	0.8257366434084903	0.8354554337388399	0.8363017849141634
0.032750290799166235	0.022508922445863788	0.012048158075997765	0.0050224196238510006	0.0016305409837685943	0.0004122653163567867	0.0	0.0	0.0	0.0	0.0	0.0	0.0	0.0	0.0	0.0	0.0	0.0	0.0	0.0	0.0	0.0	0.0	0.0	0.0	0.0	0.0	0.0	0.0	0.0	0.0	0.0	0.0	0.0	0.0	0.0	0.0	0.0	0.0	0.0	0.0	0.0	0.0	0.0	0.0	0.0	0.0	0.0	0.0	0.0
0.3060792417533748	0.26856443977639743	0.2215752002540319	0.18356203640582636	0.16188997885351433	0.1502765726039506	0.13984008057004782	0.1282315613348812	0.11948132753729257	0.11804556366461834	0.12506056170205662	0.14000074157313183	0.15850996424825833	0.17295948445428888	0.17441995670596383	0.16087516885741307	0.13870114074503667	0.11620788233186463	0.09657033476532821	0.07942011872388173	0.06568451536523245	0.05931878553795601	0.0625256954458184	0.0738004452889198	0.08863595925933397	0.1028249606926174	0.11089722250221003	0.10858666077339978	0.0968499820499659	0.08284114803365561	0.07422766489072884	0.07324194751969382	0.07516661897810392	0.07488748106779676	0.0729142377716034	0.07402178252185666	0.0809620273342753	0.09145952635133112	0.10033440019410124	0.10560228300710724	0.10858477158723048	0.10971487886782672	0.10728015784217008	0.09868850383417381	0.08509370863836282	0.07121569082289611	0.061180620604857724	0.056078294423037314	0.055445533568007604	0.060088095176091545
0.5037218137174113	0.46686557919865235	0.44968882619811434	0.45903278749042586	0.4830594926644189	0.5021319920579763	0.5094616815311024	0.5172409355875058	0.5451246699147013	0.5958225038518234	0.6495897852791271	0.6787250360913261	0.6699561748899795	0.6295616790325254	0.574275081695946	0.5229132344586874	0.4851073647367224	0.46006268226834945	0.4474373862412352	0.4547827247418472	0.49836102765978385	0.5774582227669701	0.6639627134241514	0.7155248799417671	0.7073929396784131	0.6498970810496568	0.5769554518018142	0.5184846041907151	0.48073750522871767	0.4517950006678742	0.4178213076203107	0.3793014541350357	0.34849095485618875	0.3392026581534623	0.35670065275491497	0.39361550046621085	0.43582138761280864	0.46868041872193705	0.48422395559201836	0.4833748627642861	0.4768531994395964	0.47755587039550584	0.49164474418858783	0.5143681884454906	0.5365552049556909	0.5558756092162429	0.5760584228666772	0.5968752984296816	0.6095773060936872	0.6056538323350658
0.49132633887304217	0.4996918604115122	0.5184807203964973	0.5391732385754667	0.5569217521119496	0.5698016809525513	0.5752374092784669	0.5714215114979719	0.565756380608821	0.5695816791907379	0.5862830844559479	0.6061042428954352	0.6208670136379967	0.6299831340149105	0.6356438541442088	0.6316725861480389	0.605609849664428	0.5586054500501271	0.5119785043566442	0.49122236467968167	0.5055864184276266	0.5412680355326475	0.574607981663465	0.5870251662207266	0.5738826958241992	0.5427531716725509	0.5106997111037663	0.4956481343607285	0.5070484226420315	0.5441152093920206	0.5961682372301963	0.6452222043050733	0.6724014301600112	0.6672827159549253	0.6384035253606315	0.6067956197695484	0.5877107918866734	0.5793924816793588	0.5723100466905919	0.5655208930899924	0.5693784232485517	0.5910301701030333	0.6209016748093927	0.6373947290899209	0.6261539955609629	0.5924088740803689	0.5612731143464921	0.5555269572447469	0.5788954075517242	0.6188287018235529
0.10486562977773323	0.12487404896854006	0.13148078600473237	0.119964332274336	0.09802777886335994	0.07742288607319028	0.06263571873518446	0.05270906513012061	0.04722097950205921	0.04889528478562982	0.059013965271833876	0.07326731692149152	0.08489689956902227	0.09009478917109424	0.09187665251149815	0.0971045177001937	0.10801463629792758	0.11722133296333641	0.11347169358939552	0.09436068289558389	0.06917053756489021	0.05109221677481486	0.045012370964277335	0.047076742014791804	0.050754516889213806	0.053005902980048335	0.053107435488722016	0.04977584199763998	0.04348874127904894	0.03853457286885549	0.04010313240219075	0.0491899181279904	0.060915025482685424	0.07036896548961469	0.07666316664294626	0.08258137176041049	0.0887681350671129	0.09335929135773421	0.09336410415586198	0.08767689261297117	0.0773320292954462	0.06342055630708854	0.04797681241591188	0.036642387197342814	0.036290287212761486	0.05069062213008442	0.07442297887518769	0.09692336736734049	0.11038781783581449	0.11550826469919613
0.09016248295061066	0.08462737108991228	0.08669719134610507	0.09098341936473431	0.0926160022064794	0.09047060131310786	0.08825915378668099	0.09400497934315298	0.11351921774273313	0.14461568680708786	0.17737264466171704	0.20058707667416445	0.20886070042030408	0.20336084010862382	0.18817776977762374	0.17012612790073373	0.15733653689597968	0.15675922388027563	0.17014143550784072	0.19161138449174211	0.21032636775530567	0.21642805992207764	0.20491465193902056	0.1783190378306193	0.1454850726526326	0.11632309013577995	0.0972199446313837	0.0888866680258438	0.08786317680811848	0.09063198015714993	0.09451504920372912	0.09764276783986418	0.09709788650524567	0.09010142817571888	0.0781921635288659	0.06807637155377665	0.06728963314390887	0.07632913439083158	0.09021914239668587	0.1030346033350003	0.1152492254291477	0.1301998100608017	0.14866092193876065	0.1653512958172435	0.17335348222184407	0.17215294759908428	0.16867084784097622	0.17100829263514167	0.18252291626414544	0.20188693505193803
0.3484927355795074	0.309556503091035	0.2723366693958385	0.24602849238111618	0.2400439441502323	0.25815402591057585	0.29226342545087103	0.32470984698426414	0.34231986601151915	0.3462835895035733	0.34487374791749953	0.3457776292195951	0.35075430853712947	0.35549598532025967	0.3508915838489737	0.3284077521764757	0.28958415979057706	0.2499499673306941	0.22693386029569163	0.22578700203127922	0.23796029778073813	0.2507067777263631	0.25922223323206256	0.2701495614067712	0.2919169318686806	0.3220720696104255	0.3429731700485646	0.33843074539922136	0.3107228337193361	0.2800252657741377	0.2627787967842354	0.2576635127072922	0.2501225689456885	0.23183089086633935	0.20745989790942876	0.1900949419566384	0.18891416225682864	0.20426339043894526	0.22639915322213544	0.2441005203605931	0.2492707947847273	0.24559098787240183	0.24289086109062888	0.24938360101694043	0.2622863374322553	0.2732333233916423	0.27616569571513927	0.2751477447131042	0.27656240272475585	0.28398742883788725
0.907041920047979	0.8951925832122307	0.8674776916557567	0.8318938432826504	0.8047598506327751	0.8037324917730568	0.8262105086534681	0.8520203781420407	0.8647424469208439	0.8684816681010595	0.8732030156442819	0.8727596958189139	0.8472432749778361	0.7907469799977043	0.7226463883308596	0.6744675564757141	0.664991623363154	0.6909710497568385	0.7350306336102057	0.7748683138438894	0.7986507828923274	0.8061460980743391	0.8034937352106812	0.7904666663576387	0.7616941689097558	0.7186880071430023	0.6717667319432098	0.6350698309584429	0.6198154861085925	0.6363912455049185	0.6863293040485349	0.7576623030439221	0.8316243428337381	0.890702583866825	0.9278436582218244	0.9393742027130471	0.9232656347240654	0.8834318545062436	0.8322324825311543	0.7844702263091627	0.7535534421014722	0.7510816371600731	0.7776256492731154	0.818256223743411	0.8431665193400748	0.83294580504138	0.7942219473009374	0.7502152754137544	0.7142826495446031	0.6864861654026696
0.3582114204850897	0.37804744706001947	0.41269772282722283	0.44620905762521573	0.45903284622548557	0.4428281955002003	0.40651657160459054	0.36882881052890876	0.34490218891345725	0.3395087421074148	0.34620175302034345	0.35350331128172224	0.350594594346643	0.33398609444516514	0.30979806960893536	0.28986211382198945	0.28242069040751505	0.2885182174710183	0.3016933939051924	0.3131550723890953	0.31731719052683943	0.3166582900645054	0.3193625306439006	0.33057116834799505	0.3449485887937016	0.3532279609288819	0.3532321845895613	0.353034710458785	0.3582284005719772	0.36347857015857554	0.35843911284865954	0.3416847769755274	0.32212139109579835	0.30921036738057883	0.30557997532909487	0.3079584399645629	0.31303355687265993	0.3172616937240314	0.31792044553606075	0.31460566282511315	0.310601253953333	0.31311133574850664	0.3258790231099003	0.34756359151946603	0.37383281502305243	0.39798539957198054	0.4156271253949639	0.42475021160248955	0.43184484281403374	0.44769235676607194
0.4503787163978829	0.4668050717639373	0.4674862118782225	0.45109506157420176	0.4260464982834996	0.402343817907211	0.38468178414998133	0.3704708747732074	0.35546283571798115	0.33789453258620655	0.3176100682158693	0.3002838017847681	0.29795691436797245	0.32014118048510454	0.36251827507014195	0.4054712267879427	0.4294607011431565	0.43080488361361174	0.4176617115785582	0.39867106605462477	0.378838625830224	0.36397978427268096	0.3579775859877615	0.35893123569470403	0.35811102388910176	0.3481801964253659	0.33006203298279	0.31084625609759564	0.2998114961181059	0.30395680303032635	0.3234067892767805	0.3480884256289857	0.3629263502064875	0.35950568879431083	0.34286748196900113	0.326345097852736	0.32151374618903206	0.33123909430714005	0.34983935544406003	0.36753092207887417	0.3790852656243431	0.38756460826479716	0.40158766074280944	0.4258914232833332	0.458567591166949	0.4962705927141808	0.5361768295765694	0.5709310191616149	0.5868514675381378	0.5751279441226357
0.07716216272111569	0.07399111367818342	0.07460040703750345	0.08419192693127768	0.10430665040668544	0.12878153752422947	0.1460629349293747	0.14719301462586518	0.13111758222576733	0.10471731317489451	0.07561278187094837	0.04963181201345313	0.030611042205930483	0.022601460302742196	0.028690498781284938	0.048332568944539585	0.0751609235768529	0.0998098084915464	0.11802861904925428	0.1315390026263177	0.14411887967523593	0.15603066190109244	0.16449275536810928	0.1691442490502202	0.17121122389019017	0.17273980465819336	0.17323205001808292	0.17050884947708103	0.16144504704863552	0.14671407022326674	0.13082462415724552	0.1172383850028308	0.10526604537515788	0.09253923262392705	0.07895848459449556	0.06735334283601906	0.058503915795737334	0.051765858656443745	0.046629328124948806	0.044450512330495184	0.04662932779823226	0.05176585702286101	0.058503914162154606	0.06735334201922769	0.07971763090816458	0.09516214311055944	0.11339268197546583	0.13592142840715998	0.16354365311433364	0.1897627107934449
0.2901946947833862	0.2753531169650644	0.2705326510259502	0.27197454271850385	0.28298332158805195	0.3057428857999693	0.33294232935210877	0.35609019593098956	0.37506567362846016	0.3966875780968812	0.42512353085713334	0.4532269347007205	0.4690158271719676	0.4644103125839876	0.44162916074309005	0.41130695974805187	0.387360283321476	0.3783216458622903	0.38465577468291834	0.4010652234746466	0.4192321195166931	0.42795816700584965	0.4166980739750206	0.3867598636194653	0.35069733569527184	0.3229088655580285	0.30926123588177673	0.30822497585945413	0.3184179278280563	0.3393800724924375	0.36456039461837375	0.3818237776982609	0.38216720718939323	0.36915341376528116	0.3533560752961546	0.3447838175976709	0.34773487819103827	0.3641369011304606	0.3905753659789232	0.4163817264819196	0.4272445206658723	0.41693678617802926	0.3927238672905311	0.37049750921066454	0.3670770871624283	0.3872872486724518	0.41665390920949846	0.4303664833100689	0.41521774811365664	0.3847361337495226
0.19696452047201474	0.19220740000374245	0.18584033201219027	0.17820201954861706	0.17120017601523527	0.1710049887940742	0.18325443226502258	0.20911902433724902	0.2421061397727419	0.2688140686575469	0.2774757665287128	0.26846283761464096	0.25495017018501304	0.25396526691129695	0.2718062899222656	0.301513719153339	0.3305645599164438	0.35092322514045854	0.361807694026094	0.3673770910551729	0.3679727470919366	0.35803086112172255	0.33316955146155397	0.2998086466663971	0.27615443532762723	0.2755994529890968	0.2906666115586113	0.29942350197627604	0.28952416222959076	0.271649360595694	0.2648579454856624	0.2738330981388973	0.284449527979518	0.2813713437499041	0.26326399572473885	0.24198807312231754	0.23045485954869493	0.23369010014081962	0.24648604741478128	0.2593278785571211	0.2677203279615433	0.27473957810493377	0.28595934099670134	0.305977514345081	0.33348229535135593	0.36359280777927916	0.38901340274043966	0.40542811231885584	0.41235849470784686	0.41408608408524716
0.3921473384021367	0.3130337707169624	0.2399782102092492	0.21207494460368412	0.24133747753000245	0.2998985016298079	0.34418887477489485	0.35224877151838757	0.3369071132387116	0.33218083274314014	0.35958650109572826	0.41448156326294955	0.46822829138210315	0.490796391321173	0.4748295985406042	0.4344181192398128	0.3904283347004094	0.3506322347094342	0.3146423298284333	0.28472355844502834	0.27103690636255856	0.2839107783762432	0.322288820475589	0.3772206510954389	0.4318281048029564	0.4676648580433044	0.47257157317900633	0.450764135379777	0.42039336970809293	0.404690673958626	0.416317766506599	0.4563365768057572	0.5139816070079541	0.5737535191657736	0.6146339814840676	0.6180925748496531	0.5795670412426815	0.5139471545330869	0.448567635453948	0.40327447468030514	0.3794367877439053	0.36541942982469	0.35407223559516005	0.35176782978896143	0.36289122841183175	0.3807161850699174	0.38663999227436685	0.36950832475913475	0.334447258656086	0.30148905831313116
0.29279091478739094	0.2885687849222599	0.28061174865535776	0.2698634248858252	0.25816237149479887	0.2491993001044106	0.24725841084808328	0.253078540322259	0.2590869134004046	0.25514570943791903	0.23887764765590663	0.21656219957249248	0.19584609845847106	0.1793340292503726	0.16646833455277613	0.15667651478364322	0.15147847001389103	0.15260814656966817	0.16273216953305536	0.1831378976731222	0.21127307863495196	0.2370738256635882	0.2510223356863657	0.2520527716098193	0.24908621868976394	0.2530805110918102	0.26930171696940924	0.29364350127538297	0.31662479488187933	0.32568618129597404	0.31552466257976086	0.29240068234065225	0.2684215899377013	0.2483337786129245	0.22875423122182034	0.2081992624583809	0.19594524731656912	0.2039321280699533	0.2329276043088926	0.2699844079793454	0.29933596845901345	0.3127103512183104	0.311787775329662	0.3037691769942418	0.2953158171120509	0.29112213020987265	0.29137932419916013	0.29781590835679067	0.3135792656520777	0.3428319009733223
0.2855432880046828	0.27461775677392647	0.257101104415189	0.2392827718442196	0.23277592971475053	0.24182486071918557	0.2613053303558581	0.2833046183628057	0.3035387602425624	0.31901115030531246	0.3270734105210228	0.32517567644441925	0.3159351215289582	0.30509125325423203	0.29590315755793495	0.2890086521469228	0.28465771526551525	0.2817200800315029	0.27611175503891244	0.265909929442499	0.256110151733422	0.25693713581039973	0.2740561443978521	0.3009892698242223	0.32204994224775096	0.3254069456775524	0.3134767253703949	0.3013742664776736	0.30408243363284576	0.3226376588424106	0.34624781872067784	0.36371749840616197	0.37106684632159725	0.3677641122582499	0.35375162146728284	0.331168949446521	0.30784807456877006	0.29227392935449953	0.28466043789545403	0.2775615511891718	0.2687832405258943	0.2678584580118307	0.28735746262475304	0.32846317657469226	0.3755139017890685	0.4096685500976672	0.42519591057188977	0.4336931723894921	0.4521051532543992	0.4820619983596991
0.312887815469798	0.32998054646444813	0.33501706627798467	0.3347743722197646	0.3410454439836086	0.3566637576675104	0.36968617237534246	0.35960377921126424	0.31707491409052196	0.2585735083312888	0.21461190438932928	0.20923294355390948	0.24149926453847	0.2889769457709199	0.3234188782509757	0.3294139114208749	0.3114681127484591	0.2865242040339944	0.266107809792027	0.25261635789321474	0.2420039721036942	0.23668303862330495	0.24555072917637982	0.2782295933456953	0.32899453507229803	0.37602634834844534	0.39555389252804785	0.38248962420542704	0.35417368946249694	0.3335949280309491	0.32794437775016777	0.3305509222819467	0.32995855009692304	0.3228891827748434	0.3095518611988907	0.29231259184311764	0.271457806449067	0.2507267483799917	0.2360215317244399	0.23427879474944083	0.24782865689845168	0.27247213080884425	0.3001264284176254	0.32403537071441024	0.34048476458354937	0.35226628569528473	0.367340949404095	0.39437203658891373	0.43354136116505676	0.47220593195847177
0.1778458772777457	0.17526678583004762	0.17162543571061809	0.16666436889659278	0.1637524124008792	0.16317720736467484	0.1619554589817832	0.1568167776347223	0.14583539274509333	0.12904787893054012	0.10603886473615674	0.08120952142870744	0.0652034863506734	0.06917313776334756	0.09482747516129696	0.1328644543500271	0.1688026597341842	0.19275498405713465	0.20097748553712252	0.19323747476849507	0.17022845912055437	0.13635161878905974	0.10114169048892421	0.0750553629072571	0.06166313022639359	0.05551772378138716	0.05247564358596597	0.05502647933237444	0.06726913337563233	0.0849266884764604	0.0970418659555926	0.0999921147584333	0.10378923867348808	0.12302836467214999	0.16220794230844918	0.2130627841067094	0.26030033755857834	0.2886168419826435	0.28909933331695703	0.2622086237109389	0.21894072146409316	0.17679087808671268	0.15127975429534363	0.1484786570885013	0.15895078670766835	0.16616609255243203	0.1597295649422858	0.142922602115113	0.1253197352406475	0.11169108332597602
0.05472113145154694	0.07101266459648639	0.08153168064571985	0.08137597147354951	0.06941379706201788	0.05066884348800802	0.034554389268609605	0.030402109460742833	0.04281258491612018	0.06905109289622596	0.09909335262931275	0.12015275284414242	0.12590130275858694	0.12077976692521475	0.11593993295714657	0.11903476243356335	0.12834083619753645	0.1347753045234889	0.12986076368373828	0.11332332222966392	0.09328426263573912	0.0790516954815735	0.0725902774718341	0.07143305440327155	0.07432997402823308	0.08204675335419091	0.09226923057970514	0.10104324314467665	0.10910352957035038	0.12080508174177401	0.134159499413487	0.13880228006301862	0.12880093339460486	0.11186627561800797	0.10423972804324963	0.11421761437324186	0.13636508729356217	0.15798813364209718	0.16786997545757648	0.16143971512347097	0.14126712794075633	0.11464968662416042	0.09159790546427822	0.08133552012612372	0.08600361596998564	0.0998704944410549	0.11459606013321609	0.12391170447516872	0.12768390466322305	0.12814801731482103
0.6434574388900539	0.6526309520021885	0.6555140759485235	0.6494368904573984	0.6351078697925263	0.6206076482895216	0.6202902033758948	0.6449899139707265	0.6894887154308321	0.727178772892376	0.7315962408110732	0.6979138693797071	0.6447247181529046	0.5965496089828224	0.5737329514191182	0.5879330089815255	0.6409982546915293	0.7165581563857922	0.7823177785299078	0.8121220068818363	0.8013353279373713	0.7653385800742037	0.7260797579384014	0.6986390486130337	0.6865653847049561	0.6830981132051365	0.6780532959532813	0.6655471741934684	0.6537009800557664	0.6500547282620991	0.6558977105464364	0.6612534858542987	0.6561936655996007	0.640153272841307	0.6194271415473999	0.6048411780184435	0.6062114419042292	0.6298376037878247	0.670615254511266	0.7120279207815986	0.7387070323684579	0.7447905818268014	0.7367376090033699	0.7263323175180482	0.7271247553790287	0.7467962257231011	0.7783809708082996	0.7993061256464253	0.7873262184818632	0.7398449427873944
0.778684954213569	0.7210154524139124	0.6413452957571791	0.573794573004603	0.5507852199681728	0.5819640292303758	0.6459702740818247	0.7065122864076048	0.7407598891178345	0.7491662807465435	0.7345733140725988	0.7009998637110983	0.6638406691048888	0.6543431587019892	0.6865438204591074	0.7348223521402288	0.7595717874344246	0.7496660480210464	0.7360166411545632	0.7591077415705603	0.8351916842859778	0.940008505319885	1.0230286434892923	1.0437413175065888	0.9926129022431263	0.8993265719454271	0.8076586552902616	0.7487012068737032	0.7268824935685383	0.7257010688846024	0.7245579685339996	0.7124732981305414	0.6900630021972637	0.6644708260421425	0.6478884862564204	0.6568576911414316	0.6989721092278568	0.7653781706036563	0.8354930588890536	0.8899374027438703	0.9137886456984473	0.8983223366278122	0.8419415692325726	0.7589135105334108	0.6738896357282937	0.6123863708628947	0.5857879018842559	0.5928730645681553	0.6209719121510138	0.6522827412092097
0.39700349248069955	0.3419069342820747	0.30500741590259717	0.28747489055089237	0.28751444252992925	0.30727346972552894	0.34704203224040014	0.3959641050753219	0.4379832742303163	0.4587253640745775	0.4539215798981888	0.4321796255920392	0.4121546714471063	0.40813137568613955	0.41644858041341876	0.4207033135060148	0.40805192289445147	0.3792859706636463	0.3418871414003802	0.3027735440497169	0.2702192902441841	0.25451609368362105	0.26054804259324027	0.27764366381538313	0.28701697770999035	0.28123390387799735	0.2702166056771306	0.26593313797522783	0.2721037924104583	0.2884411498938452	0.3150447062929311	0.34659448142671173	0.36817371862327125	0.36825390123837903	0.35050030044657843	0.3291800413414904	0.31024943672310507	0.2903523556735589	0.26538258369127427	0.23921885003702817	0.21798128417217472	0.2029189644295136	0.1933249589338985	0.19164977511740927	0.19978949598814202	0.21319813165204482	0.22113937447266488	0.2212638707609743	0.22149467853680013	0.2307196789887454
0.17110386747088552	0.11650432086007069	0.07372578086513405	0.05513493854248472	0.05823726616981609	0.07430921866340792	0.09501549274601889	0.11724843487246682	0.1394111262518392	0.15795590966963488	0.1703134443985313	0.17656561954338637	0.17893522280698287	0.1788545192276522	0.17370786462129897	0.16297863537675408	0.14864004808891448	0.13691594367986273	0.13329478695539146	0.14166239241422487	0.15947933111955218	0.1780471246497485	0.18915427607972515	0.19236919537452254	0.1962505922136326	0.20574064904823813	0.21402561439465684	0.2078646233158175	0.1813592602912361	0.1425367475850386	0.10616822373739776	0.08373880303200126	0.07848874887378039	0.0831618725199035	0.08626347697485581	0.08066086173164047	0.07005024884382394	0.06123240793810751	0.058270942035507346	0.06123240793810751	0.06963026933146897	0.07899981051033111	0.08072709969441522	0.06838726181242219	0.046280186022031836	0.02454719983843656	0.010232795536171279	0.0033221024426187194	0.001259938537064915	0.0016610512213093597
0.26738040197802654	0.2836293871811153	0.28487474531423	0.2769343338260161	0.2675562569200719	0.2625674420563324	0.2641637364766391	0.27103181786363184	0.2771019807054259	0.2762448731738417	0.2672501643391887	0.2528187148875412	0.2356611194231887	0.2180365385634891	0.20423000684579198	0.19887585528144286	0.20257098360179263	0.21065020677074928	0.22268645535508183	0.2444269594942771	0.2762593191472378	0.30264108472021023	0.3028982561497327	0.27320745389167467	0.2321308971170181	0.203773678563766	0.20118347510658327	0.22347406085130236	0.2584815778664672	0.29284428358497266	0.3198785815445091	0.33775132806777813	0.3451464492454092	0.334004979374273	0.30206955486096865	0.2614775464496263	0.22767517702271364	0.2073551406205006	0.1990160698634943	0.19715075634313697	0.20039238386832117	0.21016083597023047	0.2278871139681888	0.25019615750191854	0.26740697982394246	0.2690760960449231	0.2578639598791277	0.24979951509839673	0.26144666139795747	0.2933265085047315
0.15678900957950867	0.1867082672928879	0.21875691697734084	0.2424686341355205	0.24932376892676966	0.23601985684302737	0.20734971073616817	0.1736826707751217	0.1472703197867935	0.1394518327988835	0.1571608737707509	0.19806092561117505	0.2477976447527027	0.28505338162989596	0.2943578209584229	0.2754406900035888	0.24274859892522263	0.21557873147975426	0.20649553667991602	0.21408965537185048	0.22706910850253875	0.2321343013216804	0.2240219068730576	0.20635333615067136	0.18611320143012844	0.17000305513519995	0.1622132135390719	0.16035568278513881	0.15842553475311158	0.1521912896859707	0.14674224009357859	0.1508779503477837	0.17022412772687792	0.20082150941935073	0.234014929829121	0.2596334046300078	0.2707456349517557	0.2700779074305796	0.2663599143721875	0.26421347330347206	0.2572782536815524	0.2376439056597164	0.2111338263602587	0.19186930524753454	0.19066757311314358	0.20232469523678565	0.21506218106933178	0.22484056834392702	0.23600375560326556	0.2534272942380465
0.28355329245033745	0.35137418628011313	0.3983554302970707	0.4124486019478045	0.3918943396466184	0.34188264952850905	0.27434713789774234	0.20577810905484922	0.1530065572864519	0.1258426152577524	0.12277684053505783	0.13357941208376758	0.14776654970890404	0.16096205258848156	0.174369868010136	0.18886020379629362	0.20245271851609983	0.21436159214507305	0.2310081299043197	0.2585657616129449	0.2938948400412818	0.32200031089140163	0.3263781620073038	0.3078887409829677	0.2869397696221777	0.28696644349774814	0.31420424273950504	0.3522027133546606	0.3745164763356747	0.3614379598312729	0.31146610343908304	0.24222564098134372	0.17838158119240063	0.1382010797576335	0.12935787926756187	0.14978236899771352	0.1828628138606991	0.20606381983154667	0.20396614590007278	0.1838222586180388	0.16590543275383376	0.1629226510240411	0.17203534961404982	0.18393757199990837	0.19377232014071796	0.2026319430756675	0.21448914903030364	0.23636049946013016	0.27511292385957914	0.32808145223709073
0.36860203380268314	0.3785938828385083	0.37538940020671135	0.36280349040436705	0.3452750783540607	0.3275488820028938	0.3166288790041732	0.31827774320953356	0.3311385453153744	0.3499778233883225	0.3695821407537275	0.3856151240427602	0.39233498906794245	0.3829920205785752	0.3589468583710378	0.3296768588122585	0.3076386704377896	0.29929572187514847	0.30341001471322016	0.3138372801832709	0.3243514360649367	0.33168249267638333	0.3330392425144805	0.3282782175635527	0.3211511450433569	0.3155812111870224	0.31310870698297033	0.3093826565124245	0.2990186501564963	0.28281115098511506	0.2676351808508746	0.26165092725887334	0.2671517724503038	0.28065838431534695	0.2969310668698599	0.3137413142506628	0.32748844087189855	0.3314340788283611	0.319508244352215	0.29170483140071	0.25602442409591397	0.22346924800528767	0.20246532461353742	0.1990692056792121	0.21330136760064047	0.2409706063335526	0.27345026458493765	0.3046283486702342	0.3346827103754984	0.3672789791816367
0.0	0.0	0.0	0.0	0.0	0.0	0.0	0.0	0.0	0.0	0.0	0.0	0.0	0.0	0.0	0.0	0.0	0.0	0.0	0.0	0.0	0.0	0.0	0.0	0.0	0.0	0.0	0.0	0.0	0.0	0.0	0.0	0.0	0.0	0.0	0.0	0.0	0.0	0.0	0.0	0.0	0.0	0.0	0.0	0.0	0.0	0.0	0.0	0.0	0.0
0.017894192798820503	0.017894192798820503	0.03351428509622619	0.06054131712108511	0.08808710171927514	0.09981576254140624	0.08808710171927514	0.06054131712108511	0.03351428509622619	0.017894192798820503	0.017894192798820503	0.03462313805511882	0.06492691572158144	0.1015956959175993	0.1322211946787398	0.14862841884036024	0.14862841884036024	0.1322211946787398	0.1015956959175993	0.06603576868047406	0.03900873665561515	0.03140278699714468	0.05029962493615407	0.0940556022173113	0.14862841884036024	0.18790286426068137	0.18901171721957397	0.15301401744085658	0.10645534345674285	0.07831945847299131	0.07843550991990561	0.09358155327866408	0.10092461550029887	0.08808710171927514	0.06054131712108511	0.032405432137333566	0.013508594198324177	0.0043855986004963255	0.0011088529588926257	0.0	0.0	0.0011088529588926257	0.0043855986004963255	0.014617447157216803	0.037899883696722515	0.07843550991990561	0.13510998101382551	0.19714811040032124	0.2502241147579595	0.28084961351910004
0.46063148261844816	0.44319229030967144	0.4250316768423985	0.41597234917527465	0.41636032781146576	0.4147477380673199	0.39989128919587086	0.3714742591350183	0.3408287444413509	0.31823943016440237	0.30625694624675337	0.3010625680284865	0.29955257498344423	0.3021855514884474	0.3109254949519356	0.32434042431492227	0.33637113357652565	0.33910610728239715	0.33064398860323196	0.3199484190789759	0.3209632963246874	0.3380218282741698	0.36227283683849515	0.37789351904951923	0.3786054617812655	0.3718843727915801	0.36854353716573246	0.3711310079394687	0.3759022555281923	0.37772045281520183	0.3740753552497261	0.3639151478558627	0.34737464307265137	0.3286095587181438	0.3152839870336456	0.31013371579843235	0.3107234946655288	0.3138754164171973	0.3200147928529386	0.33008891350310143	0.3376104245542694	0.33194657907355424	0.3079171434895909	0.27365369029875747	0.24364812520857002	0.22887168827067392	0.23139279116336678	0.24469516874229613	0.26038547919834726	0.27306158141992437
0.10385540572356863	0.08471372215420933	0.06819065336263062	0.05985922092357362	0.06117701158610995	0.06787777023052471	0.0727740162100135	0.06956488631856068	0.058756968501519756	0.04551386327686166	0.03545613279798227	0.03029792431357194	0.02978696093145143	0.03369547332515665	0.04182842969556607	0.05335643254234518	0.06525140465565465	0.07398381327648487	0.0767334710347872	0.07359077385735174	0.06842395886642148	0.06745031832902147	0.07257480126503447	0.0788158990573566	0.07932716032667166	0.07316265384912037	0.06639140123821687	0.06536564056234369	0.06930037588467226	0.07152432086346826	0.06536848965280855	0.05142286328282915	0.03717689272566224	0.030699570536888942	0.03433797410761415	0.04533376058973373	0.05880713834581482	0.07021355261434403	0.07520198794590123	0.07081458211160185	0.059275701284726354	0.046488699902415075	0.03951274305127739	0.043349455477928164	0.059723300123959044	0.08478667824803233	0.10954187662801988	0.1241396218234832	0.12478329837852975	0.11506065512502067
0.6013767959607713	0.6477288717693328	0.6476275569140127	0.6041839466223368	0.5358696767652491	0.46629564330464235	0.4166154358919742	0.3943374213884941	0.39461560133611223	0.39973507140584696	0.3900986959490403	0.35974108070208005	0.32283757772003746	0.30224632168826304	0.30496976166621936	0.3143034132206018	0.30535566260738967	0.26907896020617367	0.2146314913878128	0.15561046224969655	0.10513927642871339	0.0736912410269096	0.06650166392011803	0.07965473022635794	0.1001216808214426	0.12060521585966484	0.14931327832859537	0.20194272251110476	0.2828708517744649	0.37569851097902834	0.4515251851592777	0.48910662023414375	0.4843115859513334	0.44902537706806445	0.4002358240227878	0.3483465640280759	0.2942561149680013	0.23640786750242063	0.17923750740472594	0.13249356042127403	0.10378833264069447	0.09451804497777937	0.10364124955697125	0.13213371011987488	0.17672561463542083	0.22808011753418336	0.27189192685496777	0.2993323844570819	0.31363608595586767	0.3201620189510645
0.2378836642168418	0.21507645951436766	0.2058878053132655	0.20081971678624624	0.19674605573283177	0.19564068026646841	0.19870918976483162	0.20681700592087252	0.21914089149780122	0.23560665825671936	0.2546278289485466	0.26933774429902363	0.2734601026910067	0.2679495813097861	0.26517441631820293	0.2777509932753548	0.308144581313631	0.34475860292938987	0.37142326544015797	0.3744251093285971	0.34626585377821434	0.2943923694895143	0.24104242821212665	0.2098020415018019	0.20451343571448333	0.20735899583079273	0.20491313627130098	0.20089767358620872	0.2087641655984965	0.23191309397896118	0.2648536367823602	0.30210612053854896	0.33905729435050075	0.36907288643842473	0.3853337723451689	0.3902707147084452	0.39130372875534924	0.3864665884673489	0.36665788484996303	0.32529433252776807	0.2701430809560127	0.21688273021858417	0.17644443858269912	0.14839320494252933	0.12711165330231788	0.10984937792229416	0.09832556048510172	0.09584054894879572	0.10113453408336852	0.1087022851908526
0.3420864755461869	0.31046566060021485	0.29191199097422726	0.2878363135448426	0.28097964284753707	0.25567182123938814	0.21617914637709296	0.178913826671975	0.16117337966837902	0.1679547793296546	0.1933493769827808	0.22436132557772187	0.24859064538472403	0.2578918345212598	0.2497253019807696	0.22713642488749564	0.19722235542922983	0.16808000829988534	0.14470684643643325	0.1263232175112541	0.11572309333206535	0.11723002559092592	0.13621760502148147	0.166931060421073	0.1960298446112076	0.20964579052460036	0.20348263645220913	0.1869823219017282	0.17502322468419979	0.17936602052059467	0.20128028719782015	0.23185985504291434	0.25824776137830674	0.26489238822674394	0.24583803274730265	0.21109682743046332	0.18400870508536826	0.1796921779893471	0.193279378566332	0.20510777110226722	0.20327517398376732	0.19238266010389263	0.18691258953716536	0.19767669603564492	0.22212583220732704	0.24718553696636147	0.2588970026729053	0.2530608741255131	0.23695828995859947	0.22599199394175856
0.3965384064001621	0.3674971346153122	0.33104730409514577	0.30605608782156607	0.30225563148666507	0.3137202915327671	0.3291354165648149	0.33942184559885474	0.3422515789838326	0.33651922325306327	0.32253278094049664	0.30151469117673574	0.27604845956286306	0.2513283739636101	0.2334256865771303	0.2249745159025428	0.22317711167885476	0.22229002413473312	0.22020232860292357	0.21925641833439824	0.2234441056069746	0.23241247461565637	0.24159132839896227	0.24460465659452899	0.23737293546873234	0.22125392852975	0.20351830586002415	0.19566411938785874	0.20602323858873123	0.23202181319797158	0.26099053316125537	0.27954033059365974	0.2836153270464967	0.27765230601313434	0.2666974974002655	0.2522663702146765	0.23605204382017814	0.22199719552740146	0.21495498897892365	0.21648707358632402	0.2251796469752148	0.2369305938031934	0.24463658186841383	0.24054638575030435	0.22180770013032983	0.19524436543317708	0.17401879829567252	0.16634724137269047	0.16990844491337778	0.1757948158632051
0.2528568464397538	0.17378578960779809	0.09302083072135665	0.038776852253673104	0.012589001229784404	0.003182997929078493	0.0	0.0	0.0	0.0	0.0	0.0	0.0	0.0	0.0	0.0	0.0	0.0	0.0	0.0	0.0	0.0	0.0	0.0	0.0	0.0	0.0	0.0	0.0	0.0	0.0	0.0	0.0	0.0	0.0	0.0	0.0	0.0	0.0	0.0	0.0	0.0	0.0	0.0	0.0	0.0	0.0	0.0	0.0	0.0
0.07123148566379547	0.08126528881588346	0.0847958492643942	0.08698119175517445	0.09497083420346293	0.11832122871579223	0.16048111438719695	0.21502848395288915	0.2693542821284057	0.3107968205453227	0.3285829843234557	0.3148588930263703	0.2683953791395402	0.19966714468869706	0.1275862408411216	0.07114555750856094	0.041490175929013114	0.042658084121980085	0.07546301449322276	0.135403876065417	0.20635255467002292	0.26164941221441906	0.27636975309843154	0.2477685826969236	0.19677297834387342	0.15172411831847457	0.13079300616874603	0.13371529410470162	0.15115024252020892	0.17171982371236036	0.18687746082740717	0.19013315607306486	0.18040105399343973	0.16369318276977765	0.1517866386806391	0.15627741611975482	0.17819092826265023	0.2061630288796958	0.22206912663027475	0.21295059806141795	0.18232416302612695	0.1452960518885531	0.11578715695059245	0.0987802735889605	0.09071589860933718	0.09053858807329501	0.10165094318657562	0.13281897369447904	0.1834563867265392	0.2377483705031527
0.6033490076327687	0.6037085481953396	0.5836136146358419	0.5636378968644732	0.5657049367770427	0.5912007030236983	0.6200729205168838	0.628771465885773	0.6050557596540913	0.5607063639910421	0.519270586248227	0.5011377312386007	0.510119874723291	0.5388413409157337	0.5705070338431282	0.5830503041773601	0.5572453648397003	0.4932787577518074	0.4150442181366189	0.3561611057269477	0.3327326764892867	0.33692812087671714	0.34687893168312794	0.3467013424566111	0.33302310678903474	0.3192814830986092	0.3178576130084909	0.3295094056524605	0.3437694976254724	0.35320077362611485	0.3626077980810836	0.38055043720151566	0.40499057978924524	0.4239938437132958	0.43414676292421384	0.44548714746949286	0.4653808624922442	0.4907364000016641	0.5137907468470394	0.5376488197730057	0.566117610560501	0.5888545263523876	0.5894276735584881	0.5624855112648023	0.517183827610429	0.46668131324812107	0.42130449624689814	0.3900056352150421	0.38207105618029574	0.396279585446928
0.31124714238055357	0.31618926504220934	0.2826367298994565	0.23355533712535195	0.20714307265438356	0.22220359126664896	0.26230031868117615	0.29325597611975557	0.2893270471798704	0.24577480079210284	0.1762005234690125	0.1052406451474612	0.05379773262438434	0.02999118615555079	0.033856922042413494	0.05923172044656623	0.09713036941713044	0.13567088381820092	0.16368864311012846	0.18555758332782105	0.21377631018604396	0.2562815451772415	0.3018545861727776	0.32517447699308794	0.3080952064628315	0.2546138877343418	0.1900475849731742	0.14536513883220908	0.13903437413685224	0.1615081643381813	0.1844473101638936	0.1848130447675546	0.16047655517462406	0.12765493072226355	0.09801510736844292	0.07631462261461178	0.06792901904974755	0.07851276977290983	0.10777731319331516	0.1443385438275039	0.17580123440620732	0.19680695220986905	0.20639484566762137	0.2028377646356662	0.18839782335539548	0.17432361667878574	0.1717142102501551	0.17841064083483796	0.17878834564602644	0.1623987591927523
0.15831250680137338	0.13872922921512915	0.12204155526684503	0.1147393135149952	0.11998566088125492	0.13518080624155698	0.1543266908620562	0.1702941598754652	0.17736097820194363	0.17295018149573213	0.15793533031950277	0.13598652864551547	0.1143773978916196	0.10165406898214409	0.10366982452959145	0.12083095513571697	0.1473145419531297	0.17402838603948698	0.19362951926602817	0.20337135534758907	0.2045932053901604	0.19892244511387755	0.1855123751506931	0.16511709464859398	0.1428277787131768	0.12566016438112262	0.11979092161295249	0.1256575338366312	0.139026045692023	0.1526196511434525	0.15983839043025325	0.15728423442266506	0.14626314179347719	0.13035988121206557	0.11334109921055958	0.09823119645575365	0.08569375567311523	0.07507030099956132	0.06510809168653148	0.05568394364688455	0.04979834900983886	0.04988302580736788	0.05470214494521757	0.0598118830597241	0.06238140249518748	0.0640209488918437	0.06849147599495775	0.07866847838022875	0.09546465328602256	0.11826466402803339
0.16085445223796993	0.12252327456093924	0.14474569263800668	0.23708880524488693	0.36744133149413316	0.47109043965334463	0.5012945793917996	0.4738798242395052	0.4528121270642122	0.4738798242395052	0.5039955994431928	0.4844742014175187	0.408328212945369	0.33824659638026455	0.33824659638026455	0.408328212945369	0.48177318136612535	0.49331285773041206	0.44367568450105016	0.38455949571868286	0.3593142935555575	0.36566135153255896	0.37542305315552077	0.36474031144274	0.32207345002992993	0.24747376070739907	0.15815343218657668	0.08163639310970344	0.03560617984124146	0.02136548342556159	0.03560617984124146	0.07893537305831022	0.1474706904737959	0.21456860091755084	0.24313807697161974	0.21726962096894406	0.15815343218657668	0.11184053284815844	0.11184053284815844	0.15815343218657668	0.21726962096894406	0.24583909702301296	0.22795234756992008	0.1937596143527112	0.20145864761924945	0.29221638311180254	0.45165740848733077	0.6078783733025549	0.6722752788067213	0.6078783884143596
0.5402408003457091	0.47536205914856966	0.47684852300122066	0.5456260389645728	0.6481160428834581	0.7401632136460147	0.7882092987847129	0.7834120102896868	0.7372955600684848	0.6746619262711178	0.6202480267540383	0.590145150271427	0.5853521076425432	0.5994268648047301	0.6330704578843538	0.693173792471969	0.7682103854982641	0.8285988307621919	0.8468100876263565	0.8273558132210937	0.7955536178394194	0.766952864394439	0.7295474716719329	0.667832901657471	0.5910255181361435	0.5242315681296602	0.4855252280406341	0.46962307096485295	0.46390703973613345	0.46355354364137585	0.46774297967235223	0.4752600297865631	0.48751529340449273	0.5098916514277547	0.5410685114924411	0.5730560667083693	0.5955325907302098	0.6067040454596423	0.6148068667068715	0.6224562390544811	0.6216868829587855	0.5993421500255987	0.5537265516782066	0.5001366894437502	0.4664209170269821	0.4690471960091927	0.5061046935708657	0.5577284484968369	0.5942677526863601	0.596565448450455
0.1905866643934828	0.18362499601124654	0.17585377170378935	0.16555835609224906	0.15674556666464792	0.15739098868843335	0.16975133373512208	0.187144659492867	0.19891131830367684	0.20154923070989209	0.20090766567592566	0.2016399696180306	0.2028431476343531	0.20191227654142482	0.20221002259750542	0.20930092764093683	0.22444672603610677	0.24143701880213828	0.2513794863718652	0.24902799372754056	0.23517467406081002	0.21625032214796744	0.19922642070857025	0.18764925302221777	0.18114065130024412	0.17834200895031424	0.17780920547961798	0.1786430146036008	0.18106057652463386	0.1854367254625848	0.1893940275749434	0.18626517786310598	0.1725676798123304	0.15362832536467846	0.14114930550761481	0.1428296992045463	0.15501569833613982	0.16698038556259548	0.1687190011548368	0.1584210785877247	0.1410278976119854	0.12426177368432093	0.11260817121478987	0.10483070442147006	0.09817441388429418	0.09141647015180726	0.08539037564336502	0.08115051286638751	0.0798655997529108	0.08460988156214937
0.47838198856651176	0.5030735586434478	0.48658177258889185	0.4407757660776074	0.38972942286364265	0.3492589546868859	0.32471005135181	0.3190752597799705	0.3336659142989868	0.3643495020824856	0.401307149293553	0.43708564688935037	0.47260389059858793	0.5070040151466978	0.5313989101601332	0.5340938695211481	0.5130294491817416	0.48223510987237816	0.4623925254544933	0.4577060374877407	0.4561595295862186	0.4440577448490971	0.41374595739507297	0.3743227901662783	0.33946950804476494	0.32128206303696716	0.32118104536935993	0.3285206819205762	0.32982082349176983	0.3178702769108106	0.28899690127991995	0.24700393441544682	0.20696200165594794	0.18538858708095585	0.18509111900839678	0.193256784322844	0.19733907189068317	0.20535203466532323	0.23027801440397686	0.2718999665545659	0.31092269020519087	0.32264587619984114	0.299987059751736	0.2611467186446141	0.23207464714101642	0.2250205673085516	0.22837307403996668	0.22481346649382003	0.2080018755076418	0.18736024514542698
0.7274753790246979	0.6770918476800137	0.6465874804553389	0.6423997393686808	0.6534570322400269	0.6638119465124804	0.66718579674425	0.6666524725430221	0.6728670688754237	0.6990943235315284	0.7462077686319643	0.801197690734475	0.8442147158475444	0.8605272015813101	0.8466534921801738	0.8086829679325048	0.7582610673283655	0.7064341047959342	0.6615804119854582	0.6265655144198715	0.6060460719562838	0.6043682943160761	0.6172274896842703	0.630660321630236	0.626996052966522	0.6021541696044067	0.566461694790921	0.5391865169559845	0.5379904591169938	0.567962113950956	0.6172974981308798	0.6603206652357125	0.6722141950825709	0.6439900581788456	0.5916578432256867	0.5484374510286231	0.5460075047538494	0.5896343535643109	0.6537100534018024	0.7030796696017949	0.720894813336763	0.7139693097888149	0.7034187477236413	0.7045681305760169	0.7171190896666038	0.7252884469096013	0.713010568017123	0.6769839171626385	0.6312467357437448	0.5907881364871138
0.22230847577951754	0.21725015960820185	0.20437464177126785	0.1789212866509929	0.14377980066709856	0.11106411267692015	0.09728135887997268	0.11520091473654427	0.15870077393557847	0.20094536912170344	0.21334733045023432	0.18990865388379208	0.1510325810935364	0.11742692468516025	0.09259605340171849	0.06913177793016154	0.044286709990187995	0.02286730904469225	0.009532512851033176	0.0030947539325661727	0.0007824763202866371	0.0	0.0	0.0	0.0007824763202866371	0.0030947539325661727	0.009532512851033176	0.02286730904469225	0.04272175734961472	0.0629422700650292	0.07353102769965214	0.07169230659577573	0.06637154271459361	0.06868382032687315	0.08122481944680891	0.09639833674434438	0.10644650373493056	0.10797630502692346	0.10283609566281139	0.094559615640468	0.08853826863179562	0.08580957910972145	0.07996878661811915	0.06525454767730873	0.04350423366990136	0.02286730904469225	0.009532512851033176	0.0030947539325661727	0.0015649526405732742	0.0030947539325661727
0.4678212286547446	0.4507537688091556	0.4158097598587538	0.38918297633525534	0.4093665634409722	0.4879895612647702	0.5899475899669291	0.6610894844885863	0.6631102210757001	0.6061944603797832	0.5330356982116008	0.48478906821408235	0.4752905885039039	0.49540570553263763	0.529002147180926	0.5639769972124705	0.5906712103282923	0.6024819991578138	0.5950646396311896	0.5690400638834449	0.5341056601075004	0.5141926058449339	0.5302754510527489	0.5759918671548386	0.6148723933544815	0.6128536240671069	0.5684312640310692	0.5066437279566505	0.4468523475648299	0.3995706516170708	0.3802033992100817	0.4050853637776365	0.4700004379061076	0.5497503561433422	0.6195132919615695	0.6677293848823997	0.6850441718977619	0.660390909008575	0.6037457153136125	0.5475132761713123	0.5224866360355664	0.5365024133905867	0.5740817136113728	0.6124101597510812	0.6321959701216154	0.6234714745569975	0.5953679093135995	0.5653447540538766	0.5381911655374407	0.5041420559426308
0.0	0.0	0.0	0.0	0.0	0.0	0.0	0.0	0.0	0.0	0.0	0.0	0.0	0.0	0.0	0.0	0.0	0.0	0.0	0.0	0.0	0.0	0.0	0.0	0.0	0.0	0.0	0.0	0.0	0.0	0.0	0.0	0.0	0.0	0.0	0.0	0.0	0.0	0.0	0.0	0.0	0.0	0.0	0.0	0.0	0.0	0.0023962544373643036	0.009477370306549028	0.029192354613559277	0.0700288166533293
0.24985651457688768	0.22340233276558244	0.20712379113903054	0.20026778485601512	0.1947599948063966	0.18151366749983072	0.16130348106857134	0.14484820831548118	0.14645414654998704	0.16874455769518287	0.19932623417904646	0.22177268986811943	0.23149495838255282	0.23580780599347526	0.24168586537238773	0.2493077775408533	0.25445993712892545	0.2523082646091853	0.24122266898241415	0.2235431510017028	0.20673382237796897	0.19501535720913604	0.18462944107133858	0.17222801025438278	0.1627045793723023	0.1641276160149903	0.17780276526186015	0.19513617743151732	0.20602273248171438	0.2054773862386439	0.1949268778758398	0.17951542332814138	0.16517023428693403	0.1560825206439128	0.15594406349335183	0.16703004750548445	0.1861049773477588	0.20479624457172937	0.21494721284809676	0.2144132266766491	0.20998261684897015	0.2126001104200526	0.22878269924088104	0.2519380929768276	0.26276159872576393	0.24571480751688435	0.2034360272878643	0.159293618969411	0.14100988696476033	0.16266614661020368
0.17231932628260935	0.17680552732572202	0.18225412449922834	0.18105256635429726	0.17685909490361784	0.17652959241138583	0.17581164137375063	0.16571320310017032	0.14512793130205034	0.12224904943966758	0.10562064068096766	0.09744170039812045	0.09422185874718596	0.09360269322482104	0.09499285321186146	0.09931599164331223	0.10843291014120471	0.12334058839997704	0.142105136530801	0.15960022246692457	0.16627306389775676	0.15343844437498172	0.1213651826723178	0.08331570640357527	0.057352017154471566	0.05195926323161431	0.06224625005286008	0.07751735058561049	0.09053468051619716	0.1010863685824278	0.10763546271284163	0.10653496575593413	0.09443848893674368	0.07544322382895803	0.05944293858922107	0.05434880569309479	0.05734855568034214	0.05818435139226477	0.04980557559795689	0.03380529035821993	0.018713833670980805	0.009991827268644216	0.009991827268644216	0.018713833670980805	0.03380529035821993	0.049186410075591984	0.05635466972837072	0.051635257261850954	0.04196743596297009	0.03925734900585567
0.31311500412749044	0.32765291640597494	0.3432665575260546	0.3496151528568508	0.3412526268971526	0.3219124496810938	0.2998798001721814	0.28606602859638103	0.2865053231678968	0.2948461159207398	0.29573439700517556	0.2800322145238953	0.25730058482610885	0.24782066455570356	0.2617552649583873	0.2901363489102665	0.31605308107976016	0.328541843281066	0.3247705163751499	0.31040488206079814	0.295820673534278	0.2907663782427519	0.2941903395401203	0.2934355633142406	0.27793182485983603	0.2536622889864849	0.23632031905914996	0.2376781046779308	0.25709086943544485	0.28544099040399606	0.3114533009685258	0.3238750382303331	0.3188966313507429	0.30446193395471255	0.29286873662951046	0.2888920826604413	0.28751661419452057	0.28261800027122025	0.27429422691854227	0.2685449879311869	0.2698830482542283	0.2757963624241455	0.2787958180832919	0.271992357288049	0.25921168797804733	0.2521841895885826	0.25993659238115024	0.2825575718188513	0.3156009764607995	0.35421044886580644
0.3604629070782321	0.336031752604642	0.30991471780149155	0.29169488507187963	0.2905726203697219	0.3092016163210148	0.3414109447401819	0.36963769873612023	0.37736998943779987	0.36539404395333785	0.35293506455642265	0.3559461331406537	0.37391064350237985	0.3929498455711744	0.40549062818219134	0.4072617359994224	0.39131840941013873	0.35182770368443395	0.2970303672114222	0.2463390357895003	0.21769636935579653	0.21897041399298797	0.2520186223599694	0.31091495518767526	0.3811766450358941	0.43995637395892967	0.47120320308946795	0.47203564946607823	0.45116356593520485	0.41991423988837573	0.38334129670802125	0.3422061727822107	0.2960890917112656	0.24582159321517377	0.19868112548765907	0.1637867052387276	0.14913735785753182	0.15182221058670015	0.16640817657212795	0.19009288032761915	0.2199065223527483	0.24401075474193135	0.24379661352018236	0.21393168281251446	0.16832356811953347	0.12590501429649373	0.0967270454367652	0.08397728986768692	0.09528668852288077	0.13612391172064894
0.31335388444566287	0.2699689862597991	0.23003844150517838	0.21829408580930376	0.23669297918209695	0.26204656462290726	0.26878107423856645	0.2448661669971904	0.20900065945186444	0.2022672325860196	0.25636417575906395	0.3639251866583257	0.4750578709328982	0.531625168321371	0.5087210176320066	0.42449319176253475	0.31948602133938314	0.23159066985268917	0.17638753441502528	0.14308493019204008	0.11821402928012945	0.10115080262339986	0.09759440568666732	0.10802614172263002	0.1171121670269507	0.12032476796177088	0.12973556752305251	0.1600029520376746	0.20085468991285627	0.22513227751228035	0.21702098803020872	0.1879750806370067	0.1582445887297233	0.13126811745399417	0.10144074060435603	0.07087714181065999	0.054025639118558524	0.06820860655406932	0.12045526616036885	0.20085778177859484	0.28297434659669657	0.3356202057059847	0.3468281567141479	0.3291442146732334	0.3092776996033512	0.3061846750736662	0.31891801553654087	0.330743884864646	0.32229015746375456	0.2868693242962334
0.5038361867326584	0.5730861075542628	0.6198239027234661	0.6176269466063189	0.5639141491568799	0.48628335079332136	0.4249128020822843	0.3950194833197135	0.37885424270118034	0.3527740828554823	0.317921985369376	0.29227315457142106	0.2822633373542432	0.27405569462461565	0.255047513418193	0.22978737775644176	0.2157839451425097	0.2247991484310949	0.2560379504553011	0.2976266161084218	0.3321869310267523	0.3454171596146698	0.33647589772797276	0.3209280063776139	0.3178628382938948	0.32976531667415676	0.34170674624803693	0.33710795211860856	0.3183170089401974	0.30090830733793317	0.29397471669937864	0.2901182695991189	0.2736638051481557	0.24465501142540294	0.2201525427164203	0.22334500657397227	0.26259281987637006	0.32321699338049364	0.37588643528527854	0.3950958094870993	0.3770486502131691	0.33872504168359224	0.30564355414553634	0.29532408392023474	0.30903462865075204	0.33511206152283507	0.358248787290561	0.37146944297730466	0.37853954042243343	0.3843767422700165
0.06163255983883964	0.07696605079422349	0.08400067323785787	0.07331586859470242	0.051312118121780076	0.031544492197265565	0.02705979736297223	0.04551511611384619	0.08952686983658414	0.15067647556133898	0.20678283880145235	0.23063241042726268	0.21043302100097339	0.16191982785484255	0.11557535868144062	0.0922541414596612	0.08913231366417108	0.08765085543737892	0.07423877917114644	0.05038920754533606	0.026971399421300488	0.011243352293503574	0.004573092775965078	0.004573092775965078	0.011243352293503574	0.026971399421300488	0.05038920754533606	0.07423877917114644	0.08672794486093492	0.084559220888206	0.07736060696663655	0.07736060696663655	0.084559220888206	0.08672794486093492	0.07516168974759045	0.054962300321301144	0.04371075427282129	0.05675846840734977	0.10349749375316475	0.178570788736651	0.25717204634678836	0.3030253684455211	0.28986060464043367	0.22399234415604138	0.1389931668054762	0.06883633254123374	0.02705979736297223	0.008223274975486142	0.0018458211528880279	0.0
0.21255614409432108	0.22930005965543127	0.26202665864420177	0.2935735940192902	0.30526499198301793	0.28660705720984964	0.24414059652617998	0.19716261034075536	0.16660966297404148	0.1635170395427184	0.18259590355663774	0.2080971461526464	0.22992881064913262	0.24726781924173294	0.2622590347331494	0.27013004780706257	0.2630511919006455	0.24036013036715115	0.21252325677844064	0.19098324038924458	0.18007297521387733	0.17922335848007057	0.18749147166755215	0.2043091655404585	0.2249203158162502	0.239100194785471	0.23763118164909572	0.22263584648955087	0.2047602885806773	0.19188272390127367	0.1837451321774421	0.17588098961425522	0.17096966429389684	0.17832008736835528	0.20424109313839303	0.24215386719110082	0.2731637814488973	0.281276473413894	0.267775260748424	0.24826264010837792	0.24069409659922358	0.25399088278534937	0.2834440927578246	0.31299590816604844	0.32350698847643555	0.3040249927222557	0.26076238679261393	0.20989810395877292	0.1636439605310766	0.13251795993392754
0.26720863422091085	0.14442390827022053	0.06410964908167169	0.025939845646667726	0.020263271894151707	0.044684585031669055	0.10751131280653008	0.20889426134582015	0.3217875047375166	0.3979201084139115	0.4122850918235375	0.3878555960328171	0.36939452304005205	0.3702593385240576	0.3640438444535991	0.3228641790707735	0.2481055118629847	0.16798858486997428	0.11198543549988267	0.10301453502056729	0.15117715264903234	0.24308054170443058	0.34095731115485184	0.3974402844694274	0.39088331441213725	0.34069931407795	0.2891058136173429	0.27816226816640977	0.3255385842098091	0.4151301093826825	0.5020739491919495	0.5426951636690382	0.5236971359744407	0.4621676888834847	0.37974951381772815	0.28699482068807275	0.19388962095103682	0.12078889671776889	0.08456301625660301	0.09035227328513837	0.12448379580485844	0.16529632329944013	0.1972941509968963	0.21863287578063065	0.2345639116967984	0.24296183925036563	0.22956084411775624	0.1874076297419313	0.13034338778609167	0.09131626063541483
0.5240818317438658	0.4825603795406444	0.4215581591024503	0.3594913137325289	0.31084248883390797	0.2810182835263899	0.2691270805402402	0.26808542906233096	0.2656647945653236	0.25232812634189733	0.2287077772227227	0.20607983949829992	0.20042092113820553	0.2178307237462951	0.253215542656572	0.29369001632056063	0.3282136398588698	0.35125177210385683	0.36066294423304246	0.35275633493820396	0.3248081985762752	0.28615052846626476	0.25880257102411397	0.2637506577179451	0.3004310328110074	0.34485718336308513	0.37063991096877735	0.37000212821263845	0.3533667633078224	0.33249843487309694	0.3083256303979987	0.27698144689418175	0.2387469681825079	0.20271898283103362	0.17657853194039114	0.16829615701729464	0.18135746290910776	0.21351354120155838	0.25334712237263796	0.28522556327763243	0.2971112801299117	0.2890319320319892	0.2700174472422495	0.25675205362628317	0.2681901838030336	0.31456017637390743	0.38917940014939767	0.4689187808740842	0.5227110497521501	0.5301746692773328
0.3053575835894899	0.2962009226872526	0.25072248102842226	0.1863452395828104	0.13056138947022114	0.10332234372361918	0.10638140109520397	0.1221021321050056	0.12851340953793852	0.11438554337517427	0.08348723234985492	0.05182174969763005	0.03377587752391693	0.0379575089411585	0.06718341308790263	0.11576568723997084	0.16864687157828503	0.20866183078281209	0.2266162733025553	0.2259301919460934	0.2128994971614799	0.1922105469054637	0.17053527112733413	0.15805680481176457	0.16131223631762354	0.17958461531827916	0.2038501534080141	0.22315283071557443	0.22937249553789824	0.21914451237254476	0.19916954020944302	0.18227166552915486	0.1756847321021288	0.17317550778220206	0.1646613833062975	0.14994510433198094	0.14276496200888034	0.1550672206690795	0.18295039395388207	0.21115330679013963	0.22434716710007005	0.21864752571512872	0.20114261232740424	0.18437216746484916	0.17853774289296087	0.18355631424573132	0.19254548885928555	0.19488096940672328	0.18652698047516317	0.1742086468603232
0.18221109474144673	0.17798030610307683	0.17576010383607218	0.17365632324079128	0.17265075709615096	0.17810854956844357	0.19702055945064578	0.23284295083409176	0.27761467545766344	0.3131040096679687	0.3259022369924212	0.3209893251721993	0.31183060088288034	0.3091414977432462	0.3136496302306862	0.32164700951226766	0.32631360436464546	0.32470445085502575	0.32106540040532044	0.3319416836952189	0.3677989922276497	0.4188557118786944	0.4591076715858573	0.47181291680568316	0.46127791243256405	0.4456841671206262	0.4356002916876037	0.4348327378478106	0.4457903968461889	0.4652940251660752	0.48191353057179437	0.48007639125044327	0.4550467282119758	0.414713085223364	0.36900217699378385	0.3241323412211793	0.2867624366507881	0.2687022428747097	0.27346833845029844	0.29238519660810247	0.308503630744163	0.3124818892478807	0.30734734246743767	0.2986401470594928	0.2930575397408853	0.2966078564496496	0.3107918731656246	0.32724566539060346	0.33031356672116974	0.3135997881756972
0.18194936031271475	0.21030967305628182	0.22299101222028897	0.20219055175305453	0.15125687631066587	0.09307222520137615	0.05183235763290769	0.038119882085938375	0.05021122599274118	0.08065547403219726	0.1203136099170575	0.16784494930986044	0.22589356817643677	0.29235511188239666	0.3496717383145296	0.37486391819003995	0.3606486752049839	0.31899417304359007	0.2660224851693394	0.20939878981405707	0.15126883067503324	0.09651986522891591	0.052340514473988256	0.024359162689588685	0.011127745444609864	0.011127745444609864	0.023351791748603176	0.04835628504705074	0.08273651866406397	0.1148454226177318	0.13150185272174814	0.12807683704466546	0.11172524008881281	0.09450512508112655	0.08290827396471191	0.07664861917093914	0.07200090030241042	0.06669999541573593	0.06187605572883449	0.06198430204620992	0.0714927447619661	0.09318844940461686	0.12644508787740388	0.16353363783462735	0.18842536098611704	0.18696254842401916	0.1645139102365228	0.14538712299448628	0.14984512347538742	0.17974210931131088
0.16652227537861292	0.16751905567255376	0.17039615761328972	0.1760425143682027	0.17978571109484934	0.17291522356457498	0.15047329020858227	0.11503976936338217	0.07861411656855834	0.05393441327898643	0.04946898009169183	0.06478139126401192	0.09153891575084103	0.1159680023058999	0.1276924592010618	0.12952733344697923	0.13388516391978428	0.15002098324991966	0.17487508644040833	0.19806816129523938	0.2118925869739341	0.21031677100992166	0.1897729378707616	0.15398687639466802	0.11609081515669932	0.09034555771919928	0.08424166111914089	0.09426847136276924	0.10912466588631892	0.11720603567320058	0.11347059481575161	0.10414789405513489	0.09939047558460531	0.1017011823538514	0.10428434085529752	0.09952657909417068	0.08522180739586842	0.06540098263207508	0.04502580872020518	0.029695612506345642	0.024254510268092125	0.03072899290565724	0.047902908704440555	0.07136043877270583	0.09374526533901717	0.10683055806777621	0.10407270363182944	0.08916578186490605	0.07657020017140817	0.0808303771865428
0.4171399135353861	0.4236950481990386	0.3964371046626025	0.35851961249832726	0.32958918609099963	0.3153115228121111	0.3049442177154133	0.2836574944433397	0.24810366319238678	0.21027339817365734	0.19012865880926913	0.19545339349721952	0.21851909180119536	0.24418215037828195	0.2591984558161782	0.25655381922673576	0.23667952227624248	0.20491896357957376	0.1696261824945358	0.14069929027702768	0.12577361171207627	0.12559830976477568	0.13448135542516537	0.144338932649048	0.15454724168249478	0.1690796955982054	0.19071845969226683	0.2194502360784354	0.25082967110493176	0.27768163474638785	0.2934203697205885	0.29457775340807874	0.281232359770655	0.2572743472855569	0.23300146357548146	0.22346363096100183	0.23995572917414926	0.27552952314402945	0.30635749903913057	0.3078918169821384	0.2729366341456355	0.2184956891119595	0.1707568715588993	0.14486533194567583	0.13609459817787675	0.13427264052453572	0.13692097834381164	0.15175077418405652	0.18357542737973476	0.2218127296279883
0.14919631447439965	0.14903419531237583	0.15486578559817862	0.15605483298918857	0.14839113441246937	0.1356505672771589	0.12371187756583961	0.11340779664737309	0.10065106149328551	0.0844012112224658	0.07006863316311963	0.06393432481284246	0.0679223910686914	0.0764548499876934	0.08400623669126218	0.08786077111181884	0.08632349405313243	0.07795965436018439	0.06363015089526566	0.04954379175769983	0.04406117953806865	0.05259124241568258	0.07054938488586947	0.0883545357655165	0.09942710354347539	0.10380420886116198	0.1034907191316261	0.09561902281582539	0.07786620659110802	0.05621027646655136	0.04336106288676351	0.04881430781761356	0.07125114841949996	0.09917662189395204	0.117069197988322	0.116377070338839	0.09958384942233343	0.07782350883441595	0.06147595123580845	0.054694510413866006	0.057017359975602755	0.06592217566722244	0.07664895177687091	0.08311037174873794	0.08410667331579776	0.0855607880142655	0.09419927778584977	0.10896418615995779	0.12211424934320741	0.12889995251260905
0.48731020928722735	0.47862374217066483	0.46726150893624974	0.45935600282619954	0.4526986256430917	0.44340992640518123	0.4240402752022022	0.39079214483813696	0.3489376952880998	0.31219515184096286	0.2903449751360167	0.28094315775391077	0.2788346786053295	0.28408998179843337	0.300048524836425	0.32411156128778434	0.34988890513042065	0.37734386476264303	0.40580808510972244	0.42652469402184184	0.4254221150137404	0.3978923225653507	0.3535373708318885	0.30340461063278074	0.25187380129144904	0.20182378068263235	0.16437348564837584	0.152895429888895	0.169692239733574	0.20119085926253388	0.2284832964262173	0.24456783457811984	0.2568182539375819	0.27464627532230346	0.2965392884559449	0.3123845375788926	0.31805256529469095	0.32121035892368477	0.33264184679962894	0.3562503159943278	0.3849335399309179	0.40809958489272463	0.4170054121738725	0.407828477234006	0.38174184941698786	0.34370339810219913	0.30262704132811324	0.27108071120641514	0.26188583505655244	0.280556051401906
0.33039713925632747	0.3428591080599374	0.3170585159376968	0.26070405569550786	0.1924662315342636	0.13147111062982642	0.09148409689172611	0.07948870240510389	0.09721024948569365	0.13901835040574748	0.18731713126910732	0.22024345415955232	0.22360318334290294	0.20043477628148332	0.16709919873350693	0.13980987885545645	0.12414281120490961	0.11543350694212956	0.10831800822690872	0.1008059488341683	0.09592605270142732	0.0965544106741151	0.1025487869657616	0.11079243664124024	0.11551719114205694	0.11279092734595907	0.10679784067528576	0.1068824742347453	0.12060753084594475	0.1461640301301194	0.1745816623667749	0.1955308744330718	0.2044481032483162	0.20156210290570484	0.19302983167217055	0.18374296703712492	0.17423296316466927	0.16333236654939756	0.1524688519270874	0.14310837928729095	0.1354292627285236	0.12703715981680963	0.1215576169115531	0.1259702821732833	0.1470393136023141	0.18118733947562768	0.21875802242297587	0.2505559370793796	0.2730989627631531	0.28755981119332014
0.20427066966188254	0.22073485437607887	0.23177072038827548	0.23151581157534065	0.21969579182292057	0.20480767673950523	0.19339804797245108	0.18452455931075312	0.1709644765972228	0.15134039203430516	0.13045834145176638	0.11639219108652803	0.11425425422142305	0.12886744132312777	0.16174408126481832	0.20585883365864985	0.2425048691397667	0.2508037498694955	0.22506989665976798	0.1812525608213034	0.14352211788226688	0.1272518636824268	0.13173698358495659	0.14745703570155771	0.1625246791936494	0.16932181621201947	0.1661356033589945	0.1571565084975727	0.14774544261079833	0.14101476956514403	0.13930438495921688	0.14406997989277487	0.15615645867472805	0.17330383849503156	0.1899895245899975	0.1998550927751356	0.1978250278905445	0.18303083830629205	0.15956603415611936	0.13373614516119897	0.11043885313018584	0.09260670984577951	0.08361293636127645	0.08528916329338897	0.09437830229016922	0.10150619575046407	0.10009441489005638	0.09338960736934057	0.09266687373026798	0.10917663634454872
0.18139630002089663	0.17022745160087088	0.14790333680739282	0.12759459732052933	0.11691741101634455	0.11354819873943368	0.10965644325191796	0.10114763408449597	0.09080132116710597	0.08356843623875049	0.07770016911091088	0.0682148216759366	0.05313503079845204	0.04021659292405232	0.03897888026484659	0.05414621448496205	0.08040008510655058	0.1049766636519784	0.1152955578060378	0.10604551721477767	0.08301424823416355	0.05887969042139381	0.044111912081809125	0.039700259712002854	0.03982680962265343	0.040750718179690504	0.042719212379220384	0.04954730807930407	0.06251301949571088	0.08023087093515091	0.09732503089182515	0.10442247518039235	0.0944326281352582	0.06966042070319585	0.04125080215755847	0.01938328889875102	0.007267529257648638	0.0021539568267791914	0.0003617009323269303	0.0	0.0	0.0	0.0003617009323269303	0.0014305549621253311	0.004406419333397975	0.01057045023195507	0.019748200761321395	0.028733464218427717	0.032559280365004786	0.029095165150754648
0.12124140706408776	0.15882602197455306	0.1847295710844197	0.1952697028658971	0.19227159733065008	0.17970852838795845	0.16044046998501862	0.13924425222054515	0.12305030885310066	0.11843582951715138	0.12601690631771223	0.14027086554347104	0.15431534247998824	0.16350580731292055	0.16861106218147454	0.17048369236345004	0.16711420898167365	0.15547339904847163	0.13631865213155464	0.1155372963010433	0.10023659843585811	0.09323683473323333	0.09167989543858919	0.08937060122359242	0.08015414574690863	0.0626880150485698	0.04301809068784305	0.03040392600522419	0.03094098125988712	0.04462049052162864	0.06637147682906298	0.08941196164193924	0.10793780284027119	0.11703928229312041	0.1148546863375495	0.10528325723636893	0.09740229424526649	0.09976186763447155	0.11244801329559861	0.12760399619856685	0.13876513237841923	0.14553980519790619	0.14868796019882102	0.14461928905522015	0.12900992972215505	0.10418450936150578	0.07788794864795306	0.05643180921013474	0.04057061169959718	0.029909189811079973
0.07639979885743586	0.06741020602837394	0.05701991180532664	0.04711912392231891	0.03797517617870398	0.03028455225256704	0.02582169270334806	0.02701133948317368	0.03365013714260301	0.04136990335272917	0.04479747523103418	0.041369903352729165	0.033650137142603	0.026732886199389214	0.024441934940438455	0.026069446277860998	0.02726817408381902	0.02579099299407654	0.023340630820829766	0.023340630820829766	0.02579099299407654	0.02726817408381902	0.02579099299407654	0.023340630820829766	0.023340630820829766	0.02551253971029208	0.026166869964210325	0.022398737615517087	0.01520303338851884	0.008137597432310925	0.003392255378559451	0.0011013041196086897	0.00027845328378446	0.0	0.0	0.0	0.0	0.0	0.0	0.00027845328378446	0.0011013041196086897	0.003392255378559451	0.008137597432310925	0.0154814866723033	0.02322158845134132	0.02845782122316109	0.030257881764043554	0.03040606677703768	0.030257881764043554	0.02845782122316109
0.09172616914299363	0.10285375932438345	0.11534025561005143	0.11797697144850673	0.10548024302322707	0.08293011063537527	0.061133845695079764	0.04914862844264468	0.05110356171972741	0.06497263981353507	0.08387841977186374	0.0988786095985486	0.10312158347126664	0.09688506945364254	0.08631579447073763	0.07836185202302835	0.07441040300473198	0.07066536227639052	0.06283296349598072	0.04987490619806803	0.035334879358280724	0.024010804409735336	0.018620764553219957	0.017812451559471303	0.017516392228706754	0.014836086249928606	0.010069920835911485	0.005390040253399135	0.0022469031175768954	0.0010983367544105437	0.0016433623795447435	0.004678243198869154	0.011509543333778087	0.022386745424413886	0.034693338032058096	0.043274908569497714	0.04413938363170381	0.037471798683102915	0.027863069239289752	0.020683230627704743	0.019165789860847153	0.02265746555272222	0.027401877053423906	0.029487735456765096	0.026856851428289703	0.021140026214646165	0.016022652407517903	0.016003349410178374	0.023650215510186243	0.0369798788833384
0.19311557009295424	0.21882860840259274	0.19311557009295424	0.13272625324052822	0.07104324446107123	0.02961523104798565	0.009614658189490486	0.002430966249613266	0.002430966249613266	0.009614658189490486	0.02961523104798565	0.07104324446107123	0.13272625324052822	0.19311557009295424	0.21882860840259274	0.19311557009295424	0.1370672644005519	0.08821227694230424	0.0824995722051029	0.1364775947271177	0.23944213275055654	0.34484923230884684	0.390765372147487	0.34484923230884684	0.23701116650094328	0.1268629365376272	0.055315307406730505	0.026783690670723493	0.03395624220800934	0.07104324446107123	0.13272625324052822	0.19311557009295424	0.21882860840259274	0.19311557009295424	0.13272625324052822	0.07104324446107123	0.02961523104798565	0.009614658189490486	0.002430966249613266	0.0	0.0	0.0	0.0	0.0	0.0	0.0	0.0	0.0	0.0	0.0
0.07072380334823257	0.07857915086356064	0.07728568329336098	0.06465988832529841	0.04685823943139091	0.033015919150723744	0.03006304631507328	0.038846813320676084	0.05541136455969821	0.0733647100064647	0.08519690440002861	0.0870698091866243	0.0815610176231902	0.07578361836021799	0.07414956650035684	0.07420899029873843	0.07257084548977011	0.07008190010346471	0.07104590673162262	0.0750724405825751	0.07651869786137304	0.07130425700427709	0.062005504009440014	0.05597558547936731	0.057332761878609605	0.06465788603532877	0.07277487164190106	0.0774306388324549	0.077672756271625	0.07526946051632838	0.07456709265917752	0.07900735794150789	0.08754596372420675	0.09517978964301765	0.09897301723770878	0.10077737707116374	0.1031270106007151	0.10539358128815195	0.10492398937514624	0.10045527446464551	0.09297868535997436	0.08456947583074037	0.07924447184070584	0.08138687015491577	0.09121872268200358	0.10265637874768878	0.10840382105697002	0.10553615658914284	0.0994769037681313	0.10025050572017749
0.03849937830090784	0.026460208420841486	0.014163129067812266	0.005904070723227457	0.0019167711991992355	0.00048463564711820676	0.0	0.0	0.0	0.0	0.0	0.00048463564711820676	0.002401406846317442	0.007820841922426693	0.020067199791039724	0.04062333748865375	0.06544422236886754	0.08452629317991008	0.08994572971603852	0.08502678818138244	0.08173131125014824	0.08694355812913664	0.09584980043926598	0.09868942057912897	0.09190443078970902	0.07912271412096822	0.06369271053518875	0.0463202189718895	0.02886161589288145	0.014647764714930473	0.005904070723227457	0.0019167711991992355	0.00048463564711820676	0.00048463564711820676	0.0019167711991992355	0.005904070723227457	0.014163129067812266	0.026944844067959692	0.04041614950010708	0.04952958146737649	0.052662507368720114	0.05292041684168297	0.052662507368720114	0.04952958146737649	0.04041614950010708	0.026944844067959692	0.014163129067812266	0.005904070723227457	0.0019167711991992355	0.00048463564711820676
0.10727298141463783	0.1113454593026136	0.1048087303376225	0.0872568458536493	0.06214366215327047	0.036736733020014185	0.017548210994229946	0.006677835885764741	0.002050444309413167	0.00041380676760215053	0.0	0.0	0.0	0.00041380676760215053	0.0016366375418110169	0.005041198343953723	0.012507013184550195	0.024229720725920608	0.0379139417835325	0.049342905494847385	0.05587963445983846	0.05710246523404733	0.05438410383880111	0.05042095443380873	0.04887324786326073	0.05205759250989372	0.05942530075802424	0.06919566969199081	0.07847271586303481	0.08221564750969557	0.07516363997097522	0.057102463809316745	0.03510009547820317	0.017548210994229946	0.008728280017086584	0.00914208696278006	0.01918484835794964	0.039727487054554735	0.06755903215017979	0.09271552445494845	0.10299518506660028	0.09312933122255058	0.06919566969199081	0.04518249216611061	0.0325008851929239	0.03472592382524756	0.04701639363166602	0.06025658778297181	0.06615929364675971	0.06230703209238498
0.00407278356559373	0.007627973560312264	0.013779424653701425	0.020048945725380508	0.022718431718956437	0.020721956335904464	0.016693612277304166	0.01657272035337223	0.025817462864670678	0.045118905232982336	0.06749565890032927	0.08063143030926433	0.07618228698663777	0.056794078135250975	0.03344767687067683	0.015574542111626137	0.005736413968503889	0.0020918204838475314	0.0023366410134341197	0.006787972247265758	0.017837631473599833	0.03717437477363531	0.06250313919485721	0.08664622536668551	0.10162026474476304	0.10399558457427811	0.09483499438499673	0.07867468330969236	0.062095283364424936	0.051122052079967735	0.046335477961656824	0.04260228859168519	0.034833719415624416	0.023470465714062007	0.013543214856302211	0.009197125772006452	0.012113830308123573	0.021575650866644678	0.034249002010659405	0.0444310078472471	0.04789171965074966	0.04612102801469156	0.044120726991236245	0.043865109447514254	0.04218921540946761	0.036084276636317	0.02795632246187332	0.024792594423388135	0.031448803474670266	0.04609709375778328
0.5125040946333758	0.5890562688735672	0.6331881261256231	0.625443639494238	0.5608014585946143	0.4593211594668304	0.3548105435776027	0.2746284943572349	0.22716095231472813	0.21238573800298866	0.23007329770716964	0.2771933104497635	0.3424454094910144	0.40554309864028076	0.4459526203131025	0.4519815498790537	0.4290420603068939	0.3985418724451079	0.38038649998259655	0.3778966773365966	0.38565898505907104	0.40953020113204336	0.4630733989545404	0.5410636759466947	0.605006584501478	0.6075730235677855	0.534871077095675	0.4220671883052388	0.32453913198848966	0.27680006489390657	0.27844900161561736	0.3058326128928088	0.33282238752199145	0.34030310033468786	0.32039787460294794	0.27984225092910303	0.23378911672731456	0.19600671930063912	0.1759813838123124	0.18163321049847728	0.21736164765161456	0.27663620736158717	0.34394411921483165	0.40390227784148036	0.444834695990041	0.45729187581500425	0.43674143484428474	0.3919014749124585	0.34167120145972	0.30156920011650035
0.03326891450970788	0.0422127865693036	0.05520075849175829	0.066441196490651	0.06724318763102743	0.054875017412321564	0.03548431477326063	0.018134601855550048	0.007280820797646643	0.0022932432743895505	0.0005170695758654248	0.0	0.0	0.0	0.0004963867928308078	0.001963247882855181	0.006047228981970289	0.014506547869982308	0.027101799204738694	0.039432887436995336	0.044683315172258084	0.039432887436995336	0.027101799204738694	0.014506547869982308	0.006047228981970289	0.001963247882855181	0.0004963867928308078	0.0002481933964154039	0.0009816239414275904	0.0030236144909851445	0.007253273934991154	0.013550899602369347	0.019716443718497668	0.022341657586129042	0.019716443718497668	0.013550899602369347	0.007253273934991154	0.0030236144909851445	0.0012298173378429943	0.0012298173378429943	0.0032718077805847733	0.008234898090050295	0.01709158452374612	0.029014766676936764	0.04219175489924364	0.05479206819797564	0.06510522282272165	0.07210339485521541	0.07624172795089937	0.0829914737463907
0.09618198312244765	0.10898846483458553	0.09618198312244765	0.06610484200182033	0.03538337243563345	0.014749984433951494	0.004788619018469378	0.0012107524767629996	0.0	0.0	0.0	0.0	0.0	0.0	0.0	0.0	0.0	0.0	0.0	0.0	0.0	0.0	0.0	0.0	0.0	0.0	0.0	0.0	0.0	0.0	0.0	0.0	0.0	0.0	0.0	0.0	0.0	0.0	0.0	0.0	0.0	0.0	0.0	0.0	0.0	0.0	0.0	0.0	0.0	0.0
0.17862984517084277	0.1588869420700885	0.14445619277528213	0.13575008233914995	0.12722097461643037	0.11514251932331249	0.1008389749891819	0.08756892440109176	0.07731634487056414	0.07137849988917581	0.0692333331629431	0.06903055695478422	0.06904710115915767	0.06863671331381589	0.06706095904238421	0.0637985237148316	0.0590361889038084	0.053407068102263	0.047720424444625084	0.042585740321262305	0.04076579888635293	0.04494990548857816	0.05454965464488836	0.06416715341121279	0.067911107888937	0.06457502100964586	0.057855079466453706	0.05171082777537741	0.046896570809688766	0.042559293537417296	0.04000691492999097	0.04284019859511106	0.05314009980018797	0.06646886908709479	0.07440051805382607	0.07083843034752017	0.058699706804482735	0.04590955552802408	0.039589056354875765	0.04165154240279576	0.05009604437231747	0.06024497611145089	0.06594150890070886	0.06320750349130333	0.0535459446026816	0.04340399540642779	0.03980491582834446	0.04538436229854574	0.058747219617828084	0.07675506675218219
0.06459761420763716	0.05882137477924753	0.05502486303811059	0.056147127270790076	0.0658965719420484	0.08481322706938554	0.10483144204992986	0.11697585507830509	0.1250389635164933	0.14465627572192757	0.1843751469721925	0.2279411884867439	0.24953180272848233	0.24067552006842893	0.22029458965226725	0.21052599197976332	0.211017727148493	0.20481579644293257	0.18149612216533695	0.14821861248103915	0.11866227659007605	0.09675327696297575	0.07748496437016832	0.05641271588526652	0.03801915782997574	0.02902604400697245	0.03336045495496944	0.048309460350153814	0.0671406306864367	0.08197821945894682	0.08642404752542446	0.07819895880570371	0.06311559549516321	0.05264601863567074	0.0578300983005522	0.080498346266036	0.11042803379678562	0.13114772310964365	0.1322142753950724	0.1160699169625071	0.09492046861150093	0.08139731962405945	0.08205392744359254	0.09834208130107586	0.1266725887531852	0.158475314532003	0.18266236310357725	0.1914196629738644	0.18531254119452323	0.1776145986324517
0.653776000242884	0.7244315279963975	0.7434228747899194	0.6890564030764338	0.5811925061528067	0.4820541530211902	0.45103339548698135	0.50015292283637	0.5938879749642748	0.678443395237987	0.7118260076514121	0.6891721978823606	0.6337668278579456	0.5901209462115499	0.5864784315957432	0.6181037025963158	0.6581694883814688	0.6905776656730203	0.7101812146535433	0.7101614990838051	0.677155510460402	0.607829491283901	0.5224736376920489	0.4466220103910284	0.3883917263009746	0.3575057000086044	0.37324559433965115	0.4458233605292203	0.5479457502911736	0.6233800649633363	0.6291985502303316	0.5690545151953923	0.48322581605284937	0.413692368647859	0.38018690298279434	0.37511000299269115	0.3878832923875207	0.4281750196977286	0.5102626007213674	0.6220431809028221	0.7125521464418364	0.7261257006591978	0.644596320247089	0.511206309148866	0.39793392333043975	0.35590720846361085	0.3854180508836439	0.4472139918381884	0.49674643034375826	0.5095050216640028
0.21448924268637057	0.21319266560639832	0.20177083675801968	0.18576743911303048	0.17695397263008175	0.18186545289578906	0.20060112479980965	0.22895272323865912	0.2635724697102272	0.2965190308725546	0.31458371984364025	0.3065224168362113	0.2746479183838012	0.2344880401705698	0.20494202179646573	0.1937886936948957	0.19487729165973186	0.19551106810924404	0.19047419279213426	0.18433502003861446	0.185208156379021	0.1958402380422097	0.2128475695405336	0.2292728560796058	0.23903038864304535	0.23899149148461607	0.2322261582314551	0.22637426088627383	0.22784563408798092	0.23419493631732416	0.24010654019465172	0.24395991075911236	0.24650943301522116	0.24707217733466758	0.24261074449101536	0.23408869828602888	0.22701638472820584	0.2263086189856809	0.2324000483258857	0.24162814008749378	0.24822663352780175	0.24536519529090914	0.23088574908678133	0.20941456579218656	0.189382918573874	0.17959218154678652	0.18472701174243425	0.2087731956328997	0.25183787821770964	0.31141974153729474
0.34503139575521385	0.3258652343341964	0.3464478557115438	0.39547979830574514	0.4394292447115219	0.4476914525352186	0.42633044019421645	0.40881554330633985	0.4178523000712133	0.4386242253104783	0.44343738927271803	0.42008323599688224	0.38392149078780036	0.35621164837004493	0.35378161925268964	0.38368391639979316	0.44413946271064303	0.5173988820531001	0.5764738309985431	0.6065588893897259	0.6148176516418588	0.6133569210918677	0.6092467081772432	0.5965057757144951	0.5700592705198755	0.5297731328436297	0.48277911355836506	0.4373121423818553	0.39785866613929477	0.36976344860959187	0.36582878680513536	0.39503362378602225	0.447241282975286	0.4880502878576873	0.4862762246470424	0.4353719871660438	0.3568570182744686	0.2772396944236071	0.2146157877420692	0.17432207808891612	0.15644896306730194	0.1640309019815571	0.19153341343598232	0.22146543796927873	0.23389629562669045	0.22719991843250747	0.22247301606483422	0.2360150832351284	0.2643100814944488	0.29523602885354
0.27534052562364475	0.30067731702542105	0.31520016077542856	0.3129461076526612	0.298520088461286	0.282796305572557	0.2735680113427312	0.26891465321582486	0.2625329984219442	0.25394637640962586	0.24904586872308684	0.25247376272327804	0.2607860251724964	0.26588730433049107	0.26551578605005	0.2639990156771965	0.26983153433742085	0.287514767991426	0.31340678594619525	0.3347235301218762	0.3372170869138378	0.3173990550990184	0.2862608562805974	0.26026378002123957	0.24843093322222906	0.25158564902341674	0.2661402810652596	0.2864754511189655	0.30584081942431635	0.315177063310926	0.3095279735364234	0.2893751841025202	0.26062312914599983	0.23139712948115132	0.20759029930444234	0.1925476574247895	0.18735094442394612	0.1910011017023756	0.1994681570178401	0.20599297105558498	0.20550138264181442	0.20173212906400656	0.2051116133915708	0.2200566968196679	0.23780741351083443	0.24262826228367007	0.2291572943717563	0.20998144317305117	0.20472767006022724	0.22515504838306613
0.3973479349865314	0.3771432574245988	0.3276080322961038	0.2671040676581878	0.21661632996081023	0.19265406824716497	0.199909237937201	0.2300921521520347	0.2646120017679915	0.28397082598885587	0.27455504501114697	0.24238447125871165	0.2131823711193107	0.21697794992707609	0.26150261545475456	0.32717712198258564	0.3850756960288219	0.4209069821396214	0.43643696170622326	0.44091586769211905	0.4376149034340672	0.4290005082420123	0.4158201318060442	0.39904857944635913	0.37278336891338365	0.325819356259344	0.2569497056015045	0.18891291807378774	0.14925195658175067	0.1459828118606992	0.15756414007132832	0.15952421597862623	0.14924722886429892	0.14514919226666134	0.15870603035985606	0.1825520955029968	0.19790141670687994	0.19591375207279382	0.1854132866609684	0.18427148483285033	0.20212037941264685	0.23207981241770556	0.2567061493392466	0.265457852924852	0.259856408002111	0.24849784421711413	0.24145009198171383	0.24749480400870089	0.26570141901604427	0.28710821384412616
0.32538338122086846	0.4388530496508038	0.5347580533888906	0.5896936978637414	0.5971809493634099	0.5633905581791463	0.49741960335981245	0.4160237899894159	0.33814348418861595	0.28167920435028165	0.25613591111213413	0.25490175426842426	0.2629357943769465	0.26600934675256727	0.2657884132292588	0.2753992697887988	0.3086990550403179	0.36593955715409465	0.4335151547774556	0.4896442414605396	0.5148175198594585	0.5089320006994887	0.48737128356762793	0.46365107343355805	0.4382613285180528	0.40500043192661767	0.36558286881124447	0.32954683533477946	0.3090371433032136	0.3053062496693522	0.31515392596627345	0.3353654580972945	0.3626529660818881	0.3912317781724511	0.4120699701820002	0.42271485604162007	0.42836088550747026	0.4298693360361856	0.4200430181756043	0.3922418396944732	0.34722511895582747	0.29110233247249906	0.23259435597423264	0.1861307760395505	0.16553331946919403	0.17838704914805065	0.21923826466842375	0.27583243268957436	0.3299679415064891	0.3611023094437609
0.41542664533302665	0.3906891266185355	0.3844895698005994	0.4061539786709804	0.46158658540525005	0.5408347174421289	0.620518658280099	0.6785080576275343	0.703768435754895	0.6923670656001548	0.6430614522909005	0.5583427662815386	0.4559759317263047	0.36633453715057834	0.31349086134131476	0.2950688282820764	0.28491519169670376	0.2604739196784398	0.21987024953702639	0.18365022106255227	0.17279952273457902	0.201013563002025	0.2743720953300406	0.3820349049635752	0.4940579909634068	0.5661261991014648	0.5748204188703413	0.5395003604605443	0.5072463178121103	0.5037302488852052	0.5148896119239632	0.5109806618599226	0.4800458907307856	0.44123444035458775	0.42086477808503203	0.42736889278374485	0.44081744345363233	0.4305010665693259	0.3880019558024945	0.33401263666112524	0.29438811059318726	0.2748768941125047	0.2707492440929726	0.27870635365730106	0.30000462699486474	0.32700299834874413	0.3449237265984536	0.3444299686621955	0.3277170627295698	0.3063961279248552
0.12014204526019406	0.07749420322895889	0.04969597776725236	0.04645855643934436	0.06414772603755098	0.08812551159658803	0.09861787085640134	0.08702996601225763	0.05981475912531255	0.03201653366360603	0.013346477191407902	0.004332966912238426	0.001095545584330421	0.001095545584330421	0.004332966912238426	0.013346477191407902	0.03201653366360603	0.05981475912531255	0.08702996601225763	0.09861787085640134	0.08702996601225763	0.05981475912531255	0.03201653366360603	0.013346477191407902	0.004332966912238426	0.001095545584330421	0.001095545584330421	0.004332966912238426	0.013346477191407902	0.03201653366360603	0.05981475912531255	0.08702996601225763	0.09971341644073174	0.09136293292449604	0.07316123631672046	0.06512861291154248	0.07749420322895889	0.10580494957082005	0.13606291418761574	0.16019120232897807	0.1788612588011762	0.1904491636453199	0.18740640921592314	0.16276559406499183	0.12123758471511016	0.07749420322895888	0.04969597776725236	0.04755410202367477	0.06848069294978941	0.10147198878799593
0.160264505325013	0.12483790572731839	0.07876386224670448	0.039627132117961456	0.01566698783814922	0.005482411848736466	0.0032944175174298975	0.0067394967534213255	0.016167211885739233	0.030204328014829338	0.043947040479533864	0.04979852068333912	0.04505346366565719	0.03458031667744248	0.029646205392581886	0.039627132117961456	0.06478464469227181	0.09518678930555072	0.11631746484547915	0.12028640330520364	0.11109519326261387	0.09830015634055682	0.08763036200120586	0.079080568750038	0.06926015008650825	0.05853245717249984	0.052935522894488274	0.06040374500047289	0.08302096100443365	0.11239517104430438	0.13239433303166326	0.1309077925676309	0.1084372815074201	0.08062714628992265	0.0668568418742635	0.074440861129563	0.09227006962168086	0.10070346455280156	0.08844729255212938	0.06259665036096525	0.039627132117961456	0.03183419972388846	0.0413198134308638	0.06122067555139643	0.08000284869816846	0.08789408095906773	0.08000284869816846	0.06011425236527309	0.036943824768250665	0.01946162940316913
0.011142329302995054	0.02672905787079033	0.05085107203101728	0.07627450076395753	0.09438824550810204	0.10300355863474786	0.11101523715655504	0.12611523167036812	0.14341008133064476	0.148931616692745	0.1340969882361243	0.10300355863474786	0.07222111253277011	0.057075500576750746	0.061993401334012335	0.07627450076395753	0.08416053430934428	0.07627450076395753	0.061078783229775044	0.05345811574158066	0.061078783229775044	0.07718911886819481	0.08686330104027706	0.08471406333601979	0.08028289663274041	0.08780784110056539	0.11144312120681013	0.13950252169798985	0.15737117926480726	0.15899680989844003	0.1493226277263578	0.1337358991585625	0.11267774080683013	0.08471406333601979	0.053553838761950065	0.02764367597502762	0.011142329302995054	0.003617384835170073	0.0018658209326440653	0.003762080228576876	0.011588022475114855	0.027798220185621943	0.051933912083851196	0.07647801867017624	0.08924193486007458	0.08670572986893402	0.07866296995464153	0.07864929221663923	0.0878625232390724	0.09771130904664503
0.12209045169071153	0.11565963045778255	0.10269934822844708	0.08961768001586783	0.08044627094440537	0.07515783906213386	0.07402845600006824	0.07973313984046734	0.09833400410455148	0.1312669324333719	0.1697903852705532	0.2009502414193459	0.21521433986662114	0.2108900746174348	0.19311927523974942	0.1680967322195176	0.14303757159078023	0.12595102541937617	0.12146874751301985	0.12589573239668775	0.13099336674365192	0.1280292707417863	0.11317453034917929	0.08967016923343812	0.06359435275404529	0.04407074349082525	0.03989199033118637	0.05476033446677841	0.08386385598331897	0.11287100560246185	0.12482823572412687	0.11287100560246183	0.08386385598331897	0.05425880841294318	0.03740689022258311	0.0359773314392206	0.04232624961788423	0.04665051486707057	0.04380829761881706	0.04010359538128917	0.045953791311235725	0.0674859887150699	0.09830618621358726	0.1247871568494176	0.1361637616681002	0.1339044807575789	0.12563609032979767	0.11874176341747142	0.11494649935384453	0.11363497752830524
0.5421829201488555	0.6153105587060457	0.6800324413986784	0.7091908579448091	0.6883784512565935	0.6304889881499494	0.5654364703421294	0.5189840351789239	0.4968513824132414	0.4856665685838739	0.4674519071308662	0.4336150306979609	0.38845188392971963	0.35155953455665856	0.3425454967345501	0.36961769792374144	0.42312122529961244	0.4812385209661026	0.5271304362986262	0.5533138457606407	0.5615457875226585	0.558525008541527	0.5511095831517971	0.5392427792426578	0.5173967663787875	0.48168029111081434	0.43699579410093375	0.39670067146342347	0.36948885641917095	0.355557100776151	0.3540806791483715	0.36226297141567054	0.37821476147152167	0.3968721704538355	0.42064545953908156	0.45394626653093956	0.5002628144682186	0.5513520622702149	0.5935549913985346	0.6136191580970902	0.6047647286002374	0.5710512867026274	0.5280714359032448	0.48977796067162915	0.46018974325910955	0.43594138059754906	0.41792206986511654	0.4107264759618286	0.4193676325005544	0.44164082474896493
0.22621481815560615	0.2029327812941057	0.1794466556357694	0.1601510522286885	0.14686555039137347	0.13712710966109953	0.12781264456587596	0.12389514009670968	0.13379738511589578	0.15874430238653695	0.18754976168069826	0.20477027783879628	0.20453878147657606	0.19145875583481015	0.17216712284159752	0.15196481833480913	0.13595461498123748	0.12892600817678512	0.13436294694277237	0.15216143869098792	0.17764211494920595	0.20125840915064247	0.20937452709256074	0.19816050612324657	0.18097548354358767	0.17714624774854323	0.1934247533841192	0.21672215021983085	0.22873399288002083	0.22383049389852777	0.21099647859341464	0.20401848417215054	0.21170687649385245	0.23430003190046972	0.2629766414104205	0.2833151043545193	0.28261496894479865	0.26148362777225015	0.23560444581096837	0.22362326868958432	0.23450964276182298	0.2622770844167752	0.2924978502790803	0.31084530603793714	0.3068316035068831	0.27943894924062324	0.23813825690820048	0.19749560963635882	0.16745983786480653	0.15287330825528847
0.3889016809743688	0.3677407452467446	0.37477088420612176	0.3919338294553555	0.39772630636296985	0.3866875341259409	0.3716298003426494	0.3695981857429167	0.3812355752512936	0.3906083757089132	0.38150154104045836	0.3572090850251907	0.3350598651631109	0.32539388217759596	0.318750895542787	0.29536312564847667	0.24778017832760066	0.18793002612037546	0.13795430086779883	0.11821352173301981	0.13965228886841585	0.19643672243982904	0.2606480982650904	0.2999749037085645	0.3021447706565975	0.2801919511153077	0.25774026639484066	0.2479938492824278	0.2544022546260125	0.2704333976794792	0.2829870417102856	0.2833511235985961	0.28090091097259506	0.29871401500175815	0.3486296901887839	0.41963179834215214	0.4850640362809068	0.5217838843915378	0.5226508997701764	0.49067677316010205	0.4338980856792971	0.3606669819391327	0.2846873813650064	0.21999683451106763	0.1823717086896489	0.1810793626243056	0.2188492253119644	0.2857182227963202	0.35560607763858304	0.4014860294673051
0.12421275195491524	0.11855170801505771	0.11501078249722374	0.11568673904568441	0.12063886512989748	0.12872066069625265	0.1363640796339094	0.13932708256288256	0.13508299493524473	0.1254028002775982	0.11608579195672068	0.11122197295408127	0.11141326769571411	0.11349157928168993	0.11329695108827369	0.10930744178367435	0.10561578512955426	0.1072536066503568	0.11672340930588589	0.13157793636312431	0.1451951972179398	0.15076136569878276	0.14561704550863003	0.13249977772014987	0.11777189815098102	0.1059912618808548	0.0977042348155582	0.0902609030315801	0.08203072377657043	0.07487282403661867	0.07334300600072496	0.08112563399676766	0.09664020029359015	0.11599354754457294	0.13639265341762707	0.1554989272319472	0.16960182735447787	0.17399109754672426	0.16872444003828013	0.16195398402731165	0.16507986466453034	0.18158129278259202	0.20440740014439915	0.22148492816442286	0.22505071096021426	0.2174867215380255	0.2043238947488944	0.1922934905707862	0.1862964939925586	0.1923377850754365
0.15110163752201114	0.15011275169924973	0.1478658357094388	0.14700192522595343	0.14841981915649471	0.15028275147692904	0.14780068501224522	0.13748963836740155	0.12274854753386173	0.11284680421935055	0.1134550661561706	0.12241965715988264	0.13388510823651567	0.1429694273116729	0.14640511472735449	0.14009147942387798	0.12176253888965347	0.0952638280363376	0.06947072670686605	0.052631732426200416	0.0490249090695431	0.0583773423081376	0.07740155872798672	0.09939498878678746	0.11868504713092533	0.13312054798854336	0.14516592136600756	0.1562960549154032	0.16494005846525897	0.16792260656716995	0.16461210523143593	0.15863577156550202	0.15589480240338618	0.15952804153482372	0.16489639264835473	0.16259775092912082	0.14626291549178871	0.11870744667819533	0.09174161819604819	0.07859059991940569	0.08532079170497202	0.10774165185240026	0.1350035875049189	0.15739499187779782	0.17049270098432076	0.1740198723245928	0.1692468599352867	0.15853869383147032	0.14719914893828254	0.14600657211301743
0.39596272128993437	0.41849213211350744	0.42283444439202783	0.42370094373515216	0.4350060452822603	0.46014921628036953	0.49030802042776556	0.5059153495189493	0.4867549340074829	0.43329424054918436	0.3741921679706119	0.3475809978416502	0.3658216315464149	0.4039003927681435	0.42148635678276053	0.4052931920485508	0.37162261712389494	0.34090739193324304	0.3127816928296942	0.2718284199121448	0.2138648430676628	0.1580103735072555	0.12968819563686315	0.14188333640408296	0.19190800018212958	0.2780486946869248	0.4009237816875558	0.546362290658712	0.6718790144810242	0.7339441421180227	0.7258034750217695	0.677303615122702	0.6201626651772751	0.5576050578158319	0.48481459425269474	0.41177312150643974	0.36192637844914616	0.3552733295970219	0.3930323678803348	0.45600132684480627	0.5155546730836544	0.5491954108710139	0.549426258711298	0.5155132367656067	0.45325103658332927	0.37659381370711004	0.31079236324671594	0.2738490330166425	0.2644693325792688	0.2740855039831955
0.5704554543494668	0.5773182660567482	0.5297290536872129	0.44907389750131205	0.373690605641429	0.33197829806963053	0.3227376103813245	0.32161564949443744	0.3156265540186176	0.31777351950887633	0.34676696921895334	0.3997346502686665	0.4439053780187952	0.4500425228352613	0.4243427171210526	0.3951557163937621	0.38535190424631366	0.39562758871304265	0.41146573127507596	0.41703908567280645	0.40464474658349314	0.3799896362847601	0.36755159947548466	0.39090459720973875	0.4494209350121912	0.5181902865908455	0.5647861643511664	0.5656380133923238	0.5174336616808975	0.4331285190106827	0.34000268818030016	0.2654891349982259	0.22399017544520183	0.21725032329108154	0.24116382336339157	0.2880188655949437	0.3453216541040341	0.39646814551679943	0.42649435166059324	0.42969156222960475	0.4128435682996826	0.3876348023545358	0.36486985553741147	0.3542357204686877	0.3627815774202679	0.3944156888959093	0.4426088846464044	0.4914318786876352	0.5228233376469108	0.5252479852798396
0.5895907682974094	0.584682731118187	0.5722269506917482	0.5527108044677739	0.516057538778542	0.4570264334651401	0.3805639847583056	0.30316703962776326	0.24465944341445	0.2142216564924986	0.21004936940570865	0.22697734081851695	0.2562110956435546	0.2891940579457688	0.31861345592657087	0.3476363524766082	0.388488156482622	0.4459342871765632	0.5023181699363696	0.5237010047879379	0.48629093631874004	0.39736282899045455	0.29636261099020467	0.22835856417434394	0.21633850791446874	0.25236832627094824	0.30808246496098785	0.3614923539717724	0.41019078236624684	0.46213731932144697	0.5199005216044292	0.5721909432930333	0.5977878438430525	0.581902300921257	0.530686811039199	0.4678142289416944	0.4197917494127047	0.39910831880807907	0.39987998264683106	0.4107946910276124	0.41950014014813275	0.4150753656476134	0.4005561390311875	0.3874362474020133	0.3828246864447073	0.378027959866127	0.3584774452530784	0.3276330211149009	0.3056434259328965	0.3085532566642096
0.15467173029609887	0.13909049767564552	0.11314836631912077	0.08702163434214465	0.07203387309860515	0.0684463446730423	0.06629499620210826	0.05565692296064093	0.037466351308534776	0.020054292877935677	0.009046093419653897	0.00542810713998119	0.009046093419653897	0.021197993204779917	0.04198977392518577	0.06913256486914883	0.097909448618674	0.125317014704902	0.14837601524279828	0.16047326682889923	0.15372846691367187	0.12692954600300585	0.08862326429312936	0.05139947334778037	0.02457771549458667	0.00950357355039159	0.0034002737660971376	0.0034002737660971376	0.008359873223547353	0.020740513074042222	0.04018040487852537	0.06287309585734405	0.08182586646339295	0.09197957394233147	0.09197957394233147	0.08182586646339295	0.06287309585734405	0.04086662507463192	0.023454566644032816	0.016719746447094706	0.022768346447926274	0.038152571504641325	0.054513222633796696	0.06177157358545727	0.054513222633796696	0.037466351308534776	0.020054292877935677	0.008359873223547353	0.002714053569990595	0.0006862201961065422
0.32310876085338636	0.3492291474266521	0.38127622288240975	0.41210627509837067	0.4332580393404959	0.438615448766738	0.4242865829538503	0.39568805893513326	0.36488621297839063	0.3469149194474862	0.3486353779527937	0.367164519299986	0.3924693062152156	0.41288745857327547	0.4199184834666814	0.41226680009383726	0.3958019078970549	0.37776746521698934	0.3610330609793329	0.3473080531389677	0.33617058807953437	0.3272940231024832	0.3172561608944919	0.3021377726661186	0.2824948819322509	0.2631040422077429	0.24976166691479965	0.24297314038717116	0.23480172001729005	0.2178767773522252	0.19622097182032566	0.1828366308799551	0.1874907554256454	0.20901852838069768	0.23845116290167312	0.26608596187173195	0.28356651375181446	0.28759505435026866	0.2829672003286752	0.2794912433980563	0.2811082766171681	0.285538495683772	0.28717826362040944	0.28437780350387515	0.2794234732043986	0.2760921471223701	0.2785655276617747	0.290010908131347	0.31012296762887187	0.33457827484998165
0.337356296259259	0.3236676268555067	0.32468761450120825	0.33057426281919244	0.3352173093958369	0.3417997749056816	0.3537905678637418	0.36891521066693944	0.37916489084373484	0.37468236044286024	0.3512920030398605	0.3150623142859098	0.28025429844395433	0.26546994436995697	0.2783036971132613	0.31316928713461506	0.35403325589117174	0.3845704887750046	0.397769662916433	0.4056667926668405	0.4265156782802139	0.4696528376793628	0.5231915846210167	0.5613680628544458	0.5603615146650959	0.5178394294875055	0.45227980002804	0.3971033881134864	0.3742747361799592	0.37890631618382686	0.39179832185852853	0.3968381391701002	0.3939207556784189	0.3910992838466782	0.39585757050536224	0.4117821292102726	0.43289809506327337	0.4476466212046601	0.44391909533673646	0.42148763806628936	0.39209101322886963	0.3712994291267081	0.3650579224260472	0.3653029067031763	0.36222721139541164	0.3533460208262463	0.34774003896143	0.35388177262038445	0.3703508590325652	0.3849397280280464
0.6721870270076545	0.8662581485660437	1.0234404431322939	1.0776323810991066	1.082909980160447	1.0776323810991066	1.0135233485527884	0.8270352779770496	0.551372084659729	0.28981997371105117	0.12081494234792563	0.039222870588994194	0.00991709457950544	0.0	0.0	0.0	0.0	0.0	0.0	0.0	0.0	0.0	0.0	0.0	0.0	0.0	0.0	0.0	0.0	0.0	0.0	0.0	0.0	0.0	0.0	0.0	0.0	0.0	0.0	0.0	0.0	0.0	0.0	0.0	0.0	0.0	0.0	0.0	0.0	0.0
0.21227570962257164	0.23116292627128485	0.25307329006830415	0.26208111419756813	0.2522097116105773	0.2321160003057705	0.2173832499885632	0.2193497920195126	0.24390291460823332	0.2940879059198111	0.3617109663973308	0.42326620658970265	0.4503543801299075	0.4381685054294457	0.4078742588559127	0.3827684423586426	0.3708609028112704	0.36535030445557193	0.3574996384855045	0.3393942834210771	0.3057316490745392	0.26046696451002493	0.21696232157878403	0.18975494705053375	0.18775966463199592	0.2120890901261021	0.25353032489318994	0.29338994795592727	0.3116057403541068	0.29938150636924804	0.2669643790344289	0.23759820935627718	0.23320562981304596	0.2571032774006054	0.29180577034287386	0.3165561220728744	0.322964402610026	0.3168469751793224	0.30825209170126405	0.3022694938599688	0.29997865368594223	0.296939840074446	0.29156137007512384	0.2850834616379539	0.2847114534261309	0.29686971670984835	0.3252170237152258	0.36568917867745054	0.4057627511353189	0.43242632928438596
0.5529233307986017	0.5314114596695186	0.5128596703289224	0.5057146645405663	0.5094854484195595	0.5208913685634357	0.5370895475537687	0.5559231075853299	0.5753375739028833	0.5917973604176584	0.5976957121586003	0.5846788499702482	0.550068281003594	0.5022955893244909	0.45472417681929883	0.4196862664168048	0.4037354974957192	0.4079099685946323	0.4255579838094751	0.4450166157382148	0.4578005846504679	0.46321228441336254	0.46207303483795015	0.4578648652373921	0.4510582827295274	0.44111899691007656	0.4296163146429582	0.42550868641251005	0.44118487809412965	0.4762099312662329	0.5061042849058711	0.5036673897490979	0.46248424952952744	0.4035752710687755	0.3546788416819956	0.3295489284917713	0.3271129907568343	0.3413223092913914	0.36582454922928703	0.39305086801228284	0.4162298004798015	0.4303172220222084	0.43692462147770195	0.4415236557604182	0.4456865815549788	0.4495968277896414	0.4530990917858717	0.4563857346990464	0.45499557654548267	0.44223190412364427
0.3326879643061644	0.3135711050429894	0.2894018967303597	0.2644192956761184	0.2515920865776835	0.265417662848091	0.30619243972751964	0.355424085727405	0.38896555944424643	0.3952994681326841	0.3760187142473236	0.3410281312426209	0.3020118117326895	0.2693411260850938	0.2476484212383336	0.23681225278545284	0.23416684465455076	0.23881786874228064	0.2518177796390095	0.2735830620560181	0.30329444255592763	0.3373659398434279	0.3710618811129042	0.3990529160622373	0.4158583650948783	0.4177349238881704	0.40370463962690006	0.37862068189656584	0.346705622718102	0.31129579121521295	0.27666602393639506	0.2488030468297581	0.23104671976202046	0.22055366309181187	0.21393887900731573	0.21184865731721908	0.22095746772261468	0.245979575260712	0.2829419833579789	0.3195039316184861	0.3413641316923603	0.34222174254641186	0.3243138843185758	0.29672559959027456	0.2697972712051859	0.2512864616690829	0.24633759851151074	0.25685460695316215	0.2811161884430721	0.31319349777240385
0.29215994772833026	0.3243506423222496	0.3531538727557166	0.3789118795649976	0.3965464937920122	0.40034753327393163	0.393984271964506	0.3898618943943894	0.3966119577604918	0.41149714673736687	0.422706514860586	0.423238448558365	0.41648070800094683	0.40885567702572045	0.4031581611959707	0.3964295533767326	0.38405922876474413	0.3695201223617678	0.3611547851974344	0.361768266415344	0.36157623549135653	0.34757548458353715	0.3193759861081289	0.2917495664266397	0.277443582296038	0.2716630784799087	0.2599567023722388	0.2347501876178377	0.20331662517205845	0.18165783780019873	0.1793690444261609	0.20006314886372725	0.2438130731777901	0.30478664183956977	0.36679720428532764	0.4072663588909973	0.4117692986155168	0.3851034982204965	0.3444017982703001	0.3038566559920803	0.26936620361495717	0.24080793756648	0.21984265149036833	0.21504411991026107	0.23425615442587655	0.27502912588189965	0.32402477075673464	0.36662658164724954	0.3943056795541076	0.4060545968756513
0.4304503973944568	0.4400231707908644	0.43559491477262124	0.4248195610721692	0.4084039942564159	0.38502466637285176	0.3616020310001045	0.348686770126187	0.3472163883389403	0.34534687941957637	0.33411392750973545	0.3176298519601521	0.30760629622064406	0.3114258564551314	0.3259632096904302	0.3400955583149227	0.3421261253036518	0.32662713952204764	0.30132534423972285	0.28036802318947834	0.27134840041441205	0.27000301788667214	0.26733551172941183	0.26100512870070486	0.25967262442666084	0.2753129577380092	0.3140104250960416	0.36943888725055407	0.42143778966767625	0.4440623615873913	0.42639653527698673	0.38042713838884773	0.3327502502872509	0.3040549454919634	0.2996841998412721	0.31541866660747786	0.34152131474934033	0.36267804702790357	0.36908838864306753	0.3665054534877075	0.368578615804125	0.37785840804357834	0.3798098337788739	0.36179277523591086	0.3321322399548557	0.3140527258361316	0.3210859767378909	0.3482083020220495	0.37765324189359695	0.39537280538198244
0.17647808846175636	0.2751938782000478	0.4305334001507295	0.5818962116644895	0.6808961228295908	0.7237097798969993	0.7488595935774731	0.7812751307456712	0.7883468142893034	0.7183308818050603	0.5676293900324174	0.4247883494042567	0.3923728122360585	0.5029923556401134	0.6886770258012898	0.8333877046647725	0.8818109830121087	0.8668528691733126	0.8527924675987734	0.8739955433079325	0.9194998909487812	0.9520016870680515	0.9190709704158789	0.7961276954945061	0.6035282112552426	0.4362849322901057	0.3923728122360585	0.4876053246171066	0.6373911517889616	0.7081954466823516	0.6373911417428861	0.48760533801187367	0.3923728122360585	0.44017539717072224	0.6150247840950163	0.8281360401162935	0.9853712229859719	1.0429365738346439	0.9853712229859719	0.8203551806775874	0.5881411735348523	0.3607716166276891	0.2123769063358897	0.18814944291930488	0.2778500320410105	0.4590239273341046	0.7066812670544244	0.9936865738140385	1.2532776279453075	1.3767289446141662
0.3611843904478941	0.36532229955472806	0.368847749067876	0.3654172077301397	0.35629406009006276	0.3450346808745882	0.33367045443031407	0.32306429213029575	0.31209175991796423	0.297712070159469	0.27694388893810673	0.248953633491676	0.21576519228488392	0.18154575289147648	0.15148077860470316	0.130885090206259	0.1209415820815419	0.11916719853976471	0.12269910592687647	0.13371033927606124	0.1558267665143303	0.18775060505724447	0.22125781385238638	0.247128904582334	0.26504618307905303	0.2822540318141258	0.3046587204263284	0.32828115820880954	0.34180374373016487	0.33554268091377487	0.3086390272654205	0.270116663763834	0.2316617499550337	0.20379200059975636	0.19387152377169833	0.2029631425584084	0.2224010174663264	0.23630354342298315	0.2358204678062092	0.22531297405229642	0.21928582564239182	0.22671783902466283	0.24446459022766664	0.2605477313808828	0.26343421534014105	0.25176767319489557	0.23332171451191536	0.21885053486503087	0.21412165964279367	0.21998845119691632
0.01793338137065605	0.033503966989640144	0.048747987136008496	0.055238705932750834	0.048747987136008496	0.033503966989640144	0.01793338137065605	0.008089392076817798	0.005999512424877649	0.012619828277399096	0.03188810676848983	0.06759325880694006	0.11486121854837919	0.15824113053605418	0.1848938186175071	0.19662390544333508	0.20814458847440798	0.2281377305347616	0.24871610064002053	0.2541445020797019	0.23347982948755874	0.18779998615277277	0.13009748811625885	0.08074491518719247	0.055497397978267714	0.05946487433689475	0.08579612539294221	0.11839309090548773	0.139744229789891	0.1366162180641084	0.10892962402453857	0.07001648412950112	0.03590266461839317	0.014568371989909071	0.004530436200581299	0.0011454736385405426	0.0	0.0	0.0	0.0	0.0	0.0	0.0	0.0	0.0	0.0	0.0	0.0	0.0006136465920752907	0.006477086900865472
0.3058471762578435	0.2487750415562757	0.19763589215071456	0.1806989182467565	0.19067248750543087	0.1934513412280415	0.16559358606754665	0.11239583502980204	0.060161155683028315	0.02507890143788421	0.00814192753392612	0.002058601632183479	0.0	0.003202269205618745	0.01266522060832952	0.03901162445893099	0.09358401995137738	0.17483796560191428	0.2543877535661205	0.2882590879686239	0.2543877535661205	0.17483796560191428	0.09358401995137738	0.03901162445893099	0.01266522060832952	0.003202269205618745	0.0	0.0	0.0	0.0	0.0	0.0	0.0	0.0	0.0	0.0	0.0	0.0	0.0	0.0	0.0	0.0	0.0	0.0	0.0	0.0	0.0	0.0	0.0	0.0
0.37761808593426854	0.2988796133720114	0.20524092442037614	0.11928854293437251	0.057639988675803194	0.02223092543906644	0.006669831910093349	0.0016863975759173356	0.0	0.0016863975759173356	0.006669831910093349	0.02199001149964968	0.05668715554578986	0.11804000795841141	0.20511113324277305	0.3089099193811276	0.4173684462188885	0.5211939729009221	0.6053157387810528	0.6561023806638342	0.6742432214013849	0.6724214473541444	0.6600665459143071	0.6281511235581179	0.5577060576696092	0.448691803593696	0.32376208424516395	0.21062310076245208	0.13239661484029733	0.10132869447498306	0.11137017604831805	0.13968415251101396	0.15325015587750943	0.13396715373093396	0.09207418316113006	0.04928375918979251	0.020544527863149108	0.006669831910093349	0.003372795151834671	0.006669831910093349	0.020544527863149108	0.04928375918979251	0.09351966679763063	0.13968415251101396	0.16941426755227953	0.1776558595301138	0.17815739400153638	0.1874393421933723	0.21051563582939234	0.24266277140882753
0.3171393638975915	0.270887896022554	0.24048569753379045	0.22173459559148204	0.2094560885110225	0.2031678438705666	0.20620008378023344	0.218002116003085	0.23132261390435477	0.2370022439215565	0.23234675098042845	0.22486623100337452	0.2337442359420402	0.27229352573039656	0.33172693600173686	0.3812773886128463	0.39104064404176203	0.36014189708494215	0.3138358912347815	0.2755578360330857	0.2542054810435605	0.25039324318624456	0.2590468143318673	0.26808170523476116	0.2587079698387315	0.22193309899563232	0.16883778120235665	0.11677624164351653	0.07540571758094593	0.04969080705857888	0.04221267589276875	0.0560811044918381	0.0887350202947113	0.1298757095458348	0.16645520260809202	0.18825838259449507	0.19544603169375144	0.19806888907651612	0.20415019587084135	0.20997026258186446	0.2063294085728055	0.1925884411268346	0.17865932938810372	0.17555459115263672	0.18422260805800791	0.20359987269476326	0.23158280652535823	0.26092745706008635	0.2761101561715456	0.2609075482042731
0.28322045011342994	0.2723417713321404	0.26571362389787206	0.2504146718410318	0.22071347696096288	0.18795634236311798	0.16463710233011983	0.15562588121329604	0.15475325306121715	0.15608390725211238	0.1547504873463958	0.14557392450971157	0.12444862000749311	0.09376240404768448	0.062123001540894736	0.0389819676952724	0.03061721626019376	0.037390251730216574	0.05370005624065756	0.06999197465819887	0.08105911750783824	0.0926318154900601	0.1136870408922893	0.14580107986231255	0.17861392221313302	0.20042779676724326	0.2100135358139412	0.21376477552233134	0.2199214996228787	0.2314124480637706	0.24295348092844465	0.246890866820688	0.24284805381155558	0.23846654857886948	0.24151384730446873	0.2490397765147692	0.24707156348439924	0.22699382742150392	0.1936211548294999	0.16091551161959478	0.1382979314684616	0.12498454198164362	0.11758326570171597	0.11968808074157415	0.1335453483048207	0.15142770443606962	0.15725792865656815	0.1406281931319492	0.10494254800080212	0.0644935148364215
0.5340028446063931	0.4735279220975246	0.34849528653519773	0.21158829710083307	0.11049674530576292	0.06749676121122722	0.08146154034173979	0.13489346637576163	0.1987596760952622	0.24357796799924178	0.25898515906230596	0.2602535135181866	0.25898515906230596	0.24357796799924178	0.1987596760952622	0.13251011156742748	0.06965183425022468	0.029035204964023134	0.009426351283180949	0.002383354808334163	0.002383354808334163	0.009426351283180949	0.029035204964023134	0.07203518905855884	0.13955310804227422	0.22075188458443856	0.29600430337695843	0.35792163781837866	0.4205304622592415	0.49339953342355064	0.5692471711196362	0.6225073814229798	0.6398399482456434	0.6263331481638656	0.6119448658604656	0.6190406988126788	0.6433845895597026	0.6494615147779836	0.5906308426018878	0.4577448351575682	0.2916720732905439	0.14873001978363032	0.06045376473638042	0.018852702566361897	0.007150064425002488	0.009426351283180949	0.029035204964023134	0.074418543866893	0.15136281413378935	0.25921344083164266
0.0	0.0018119993499581349	0.007166596571300809	0.02207467068551322	0.05295438091863974	0.09893180731426289	0.14394493857366228	0.16311098364315912	0.14394493857366228	0.09893180731426289	0.05295438091863974	0.02207467068551322	0.007166596571300809	0.0018119993499581349	0.0	0.0	0.0	0.0	0.0	0.0	0.0	0.0	0.0	0.0	0.0	0.0	0.0	0.0	0.0	0.0	0.0	0.0	0.0	0.0	0.0	0.0	0.0	0.0	0.0	0.0	0.0	0.0	0.0	0.0	0.0	0.0	0.0	0.0	0.0	0.0
0.0	0.0	0.0	0.0	0.0	0.0	0.0	0.0	0.0	0.0	0.0	0.0	0.0	0.004205123913600512	0.01663158798693871	0.051228895632138366	0.12289172925808584	0.2295919746122077	0.3340543711849837	0.38063575398283367	0.3423701651784531	0.2552064224282769	0.18433759388712875	0.16602488293824222	0.18365877357943056	0.19347171992661719	0.16702718559249186	0.11479598730610385	0.06144586462904292	0.025614447816069183	0.008315793993469356	0.002102561956800256	0.0	0.0	0.0	0.002102561956800256	0.008315793993469356	0.025614447816069183	0.06144586462904292	0.11479598730610385	0.16702718559249186	0.18926659601301668	0.16702718559249186	0.11479598730610385	0.06144586462904292	0.025614447816069183	0.008315793993469356	0.002102561956800256	0.0	0.0
0.2621314559270982	0.27176527311336146	0.27202170177554735	0.26814563626569593	0.26623969072558296	0.2687352905802938	0.270798908553245	0.2661210907017832	0.25250895625099246	0.23415678964105352	0.21960185894486	0.21448832111124735	0.2160332473966986	0.21551718465251446	0.20489358006855818	0.18128612504522637	0.15401250968764787	0.13962424809032184	0.15000914438354823	0.18301474600762657	0.22026812776669388	0.24313520261832225	0.2456437080095818	0.23462983070479462	0.22091417017392767	0.20988739106712742	0.20109479686881004	0.19262850194761458	0.18493138997374445	0.17820961698855808	0.17186455119336114	0.16664143427645955	0.16281734823995983	0.16016187121838962	0.15408696495429652	0.14073692768148854	0.12198158790671856	0.10838539262365085	0.11093517736474111	0.1317639701817354	0.16010768633201025	0.17767099374501935	0.17476878342495428	0.1548922280988809	0.12775965274080756	0.1005716375226392	0.07520176585693007	0.05404824379553343	0.04098711155530948	0.04100483056875258
0.17619832921604472	0.1984313787425589	0.23664791392411616	0.27369496660877657	0.28527114659308817	0.2585326602834294	0.2093366202106646	0.1674358275756587	0.15170071523622186	0.15990492584925986	0.18106162291268998	0.2041158475997904	0.21492796459289618	0.2008420135100395	0.16589931658734278	0.13586746761526244	0.13479111237277194	0.16271860419318535	0.19198639017405997	0.197661301115882	0.1799852676701995	0.1621024046965203	0.16152959868243066	0.1741035272003808	0.18060146716686454	0.17307552482796987	0.16118811154621582	0.16998477162814576	0.21666174626733053	0.2927138901805073	0.3647251347905702	0.3993400632638572	0.3913075736435141	0.36514190075969544	0.33978709931366696	0.3093921709234416	0.25926752885293947	0.19632702529676713	0.1479038033453994	0.13904818093588867	0.16271860558288856	0.18772932253741206	0.1845486101432546	0.14852955797806744	0.1033354026806399	0.07925317608436296	0.09106067402008045	0.13869111939585563	0.21963563283936652	0.3322040471215638
0.5043675192577198	0.4156396600421246	0.3492539807551223	0.3320735644831559	0.36141176409139647	0.4161992607985707	0.46969208172294374	0.503962190407876	0.5106607150267652	0.49549296198322257	0.470051740338979	0.4399071073921644	0.40217313033805957	0.3580001473398581	0.3214317437020373	0.30879941140290595	0.3213586416399984	0.34402840369403487	0.35899952313520395	0.358695670517713	0.34287498132025557	0.3252629608657915	0.3258939522909811	0.35167291267368017	0.38185558004806125	0.38376105228145085	0.3451367774462083	0.2862341660938211	0.23772268417468218	0.21783201051207413	0.22672228988860715	0.25780957881058164	0.2987623267286683	0.34036491624933907	0.3747161649241033	0.3962462607973453	0.40146332559066006	0.3914091948654557	0.3714380114981013	0.3484893767307389	0.32299014617569627	0.2902211900976633	0.2494409111287772	0.2143021990453318	0.20401069885395257	0.2308222927025247	0.28309139620298496	0.33449802786635086	0.36664938545181475	0.3851068213516617
0.3519164311700403	0.28421992072844177	0.2268456997898235	0.1779780329048551	0.13200008755698747	0.08824919335403274	0.05153271141140672	0.028112964243962472	0.021062622787411348	0.03330491452067823	0.06377500407217372	0.1050402517493424	0.14344480647898994	0.16379544029201526	0.16210736534082681	0.1465931267977976	0.12959363779308886	0.11947418607378588	0.11968261019068412	0.12959363779308883	0.1471030697644418	0.16443862328835485	0.17042413277415036	0.15903824703974057	0.13435083506453072	0.10780626981297857	0.090035955554624	0.0823388701196071	0.07697660948841188	0.0686598411275882	0.06093379975716771	0.06021542989112488	0.06581863866758243	0.06750671547377113	0.05778548253002712	0.03922161308175998	0.0209938168093649	0.008751525076098016	0.0028412043150060212	0.000718368938542706	0.0	0.000718368938542706	0.0028412043150060212	0.008751525076098016	0.0209938168093649	0.03922161308175998	0.057067113591484406	0.06466551115876512	0.057067113591484406	0.03922161308175998
0.3770629830254991	0.3305377922303197	0.28020303031192445	0.24793081555003751	0.23468313675421662	0.2252619828770536	0.21098919750861916	0.19797307732052163	0.20100031156060352	0.22277655013840597	0.2532069619742533	0.2740835773731412	0.2723644437529231	0.25021735944406437	0.2175968032001506	0.18780807075957437	0.17243886832090188	0.17539623551399744	0.18811014082649982	0.19663875542306258	0.19182292630730274	0.17690243930281824	0.16187595180667386	0.15253159015796433	0.15107728732354664	0.15624437891127957	0.16464947198527333	0.1713518564510435	0.17198551437322346	0.16778929564784248	0.1652027624593008	0.17420366112370994	0.197092109370741	0.23105988421041912	0.2660619763813174	0.29275514697915794	0.3051347572505972	0.2983740647967391	0.2724391759348774	0.23141776315686485	0.19049808760510004	0.16678725183302606	0.1727760838064926	0.2014434323622878	0.22867431463930293	0.23908148302056811	0.23560248254669697	0.2331425931301776	0.2339887862733121	0.226318377667156
0.28148829442868745	0.3018348350881844	0.312146441990654	0.3110838782319623	0.3090889103446436	0.3149002863045443	0.32762548067976793	0.33902534782207483	0.34122600144491705	0.32757618868224764	0.3007602939342302	0.2696803201090695	0.24449220075443623	0.22982260256700696	0.22235705746915893	0.2222563277376963	0.23776766036548136	0.27612289805908946	0.3289753202692896	0.3722336778612226	0.3858968736777387	0.36938264946151106	0.33974601653757974	0.3107297316588958	0.28581682547797005	0.264186460416742	0.2489744213829315	0.24658696330627658	0.257523735365593	0.2789493643151414	0.3089842772836392	0.3445591980179334	0.3758293669543463	0.3896774438785851	0.3816959729048922	0.3592040844558856	0.33348867077352945	0.3127210639902903	0.30433194383125745	0.31253617542062584	0.33595925537154764	0.3668273960443809	0.39581881014859777	0.414575269108079	0.4162018042288685	0.3969275325008731	0.36545015632676353	0.34755481450737485	0.3707796815517048	0.4461375147174418
0.040964816795970097	0.06902192874872236	0.1096625648213231	0.15688324803868545	0.2118570726404075	0.27906484189229547	0.35286976238453815	0.41037658157330476	0.4316784185925458	0.41437238577449315	0.37384075868070493	0.32736614555863763	0.28159819300422084	0.23626370598587626	0.19449802847543138	0.16463267787692162	0.15018191754642987	0.14840691425062902	0.14935941967454586	0.14366937547867034	0.1283034318214758	0.10625058890848854	0.08680542524218873	0.0803770328633131	0.09396302952476407	0.13100969295126658	0.19210350681124727	0.27652278022386223	0.371670823508099	0.450468360401841	0.48141029666036683	0.45062979146785115	0.3720657620892	0.27872320102733045	0.198486333682165	0.14490685705821654	0.1170047280754092	0.10571922844020828	0.09737126875036528	0.08321382735349024	0.061011898617160026	0.03826627518408286	0.023416601822189773	0.023646400424987685	0.043696592560618294	0.08490108578170619	0.1377846720500023	0.1837130287159538	0.20626399866277778	0.20386464248289918
0.08055141763871902	0.06225306068002561	0.06435720769450867	0.07107225996516005	0.0740884526267237	0.07802080447749211	0.08855360657334384	0.11066558547107005	0.1497784964953008	0.20594919662344943	0.27010765557855415	0.32328295744979735	0.34855517179607387	0.3390532491564338	0.29390225182717467	0.22051710712952033	0.1380947331054105	0.07073653598156278	0.030782364547652513	0.017137180282767842	0.02357212527207643	0.04312092547483596	0.07287342075522571	0.1068838261107308	0.13973688968969936	0.16211409673438945	0.16164555979908676	0.1334583243339007	0.0887398162927479	0.04741995662714961	0.022551941626286678	0.017137180282767842	0.029550567300067394	0.0566299530751937	0.09055529592722664	0.1144841586249782	0.1144841586249782	0.09055529592722664	0.0566299530751937	0.027974180674704988	0.010902450129786438	0.003347621476433062	0.0006755942680124606	0.0	0.0	0.0	0.0	0.0	0.0	0.0
0.010187403938285669	0.016977595569309546	0.03892553686279952	0.07541008391054355	0.11799944397404409	0.15356976801782418	0.17262611987153823	0.17262611987153823	0.15356976801782418	0.11799944397404409	0.07541008391054355	0.03892553686279952	0.015689706043906557	0.0050937019691428345	0.001287889525402989	0.0	0.001287889525402989	0.0050937019691428345	0.016977595569309546	0.044019240494761594	0.09109979106299626	0.15563709131144063	0.22388615439340953	0.2749358622358604	0.2885582449861505	0.25587951038214635	0.1883158259154448	0.11304773235648623	0.054615244569525316	0.020783408013049395	0.006381591494545823	0.002575779050805978	0.0050937019691428345	0.015689706043906557	0.03763764733739654	0.0703163819414007	0.10359762745554052	0.12102582264957047	0.11799944397404409	0.10795402927879726	0.10795402927879726	0.11799944397404409	0.12102582264957047	0.10359762745554052	0.0703163819414007	0.03763764733739654	0.015689706043906557	0.0050937019691428345	0.001287889525402989	0.001287889525402989
0.04383560372240703	0.029224543197070307	0.015361416685285116	0.006403591331029152	0.0020789418030631042	0.0005256387963620759	0.0	0.0	0.0005256387963620759	0.0020789418030631042	0.006403591331029152	0.01588705548164719	0.030777846203771338	0.048160253250373077	0.06267791330411962	0.07098120511641423	0.07253450812311527	0.06908150463514878	0.06404730873202027	0.061555692407542675	0.06404730873202027	0.06960714343151085	0.07513908872254044	0.07946373825050648	0.08444292132043389	0.09222057433636643	0.10123341252382348	0.10601148867167902	0.09963463211800884	0.08534169259494019	0.07583443204928773	0.08124176043056046	0.0983994469464843	0.11259898758150858	0.11326350583212025	0.10123341252382351	0.0844429213204339	0.06992526126668734	0.061555692407542675	0.05869499499371526	0.056324668549288845	0.05231813685649929	0.050989551213384575	0.05994737656764055	0.07893809945414441	0.0975556916722707	0.10496021401982564	0.09915447072076039	0.08581698300533727	0.06908150463514878
0.12875222680241286	0.11894208278551148	0.11197465034791525	0.09862396458220864	0.07854289969534695	0.05857095450696153	0.04222825549926328	0.028769781288800325	0.017614931472659166	0.010067417265641412	0.008104465489240759	0.013267555997265005	0.02540581238282713	0.042130670992956185	0.05798924528017527	0.06789123176333087	0.07087304279113564	0.06999108098200867	0.06916631431084645	0.07056342894200375	0.07313672292313263	0.07486385718657312	0.07471570375947095	0.07366598316732023	0.07200488285713413	0.06827499024963551	0.061934925137197096	0.056654950577193657	0.055943164720625806	0.05801665550976574	0.06000701751575685	0.06367066371624339	0.07811776457732506	0.10865793854734909	0.14834379133449857	0.1803067245205919	0.1888464826343811	0.17017073124629972	0.13397340561631532	0.09709203012178204	0.07315005553567272	0.06715697667418771	0.07446979426195473	0.08577948099251112	0.09389283197528743	0.0949059756663824	0.09011780482937315	0.08357476164315729	0.08206975966847993	0.09250779838850459
0.26309204081719123	0.2535310933672232	0.2541052838520209	0.2568481644321654	0.24467595932458014	0.21195489512598628	0.166566764196394	0.12138564131089125	0.08091958886278715	0.04768996062131569	0.023447089345014493	0.009148137138505957	0.00372089024425677	0.00372089024425677	0.009148137138505957	0.021945239665401454	0.04099910497260866	0.05965334918132498	0.06759610000177586	0.061155198860938016	0.04768996062131568	0.043211479346863625	0.06218675360781483	0.10691341501506903	0.16105672817506514	0.1948455491848767	0.18690279836442583	0.14315340880615535	0.09082951511231208	0.058537788219425284	0.06048039695782241	0.09240995583818112	0.13835389747946839	0.17908267933435462	0.2013049083078673	0.20130490830786726	0.17908267933435465	0.13835389747946836	0.09165903099837461	0.05751043155337216	0.05164242560033888	0.07779417166026138	0.12959871524906455	0.1930851681793052	0.2502467641009268	0.2811143513775216	0.2724235002920447	0.2313196640293445	0.1904068094190443	0.18466273023020602
0.25661076934005816	0.16399263417325508	0.08465050024756864	0.03412005517188572	0.011077160510842999	0.002800744739198596	0.0	0.0	0.0	0.0	0.0	0.002800744739198596	0.011077160510842999	0.03412005517188572	0.08184975550837004	0.1529154736624121	0.22249071416817245	0.252115007300991	0.22249071416817245	0.1529154736624121	0.08184975550837004	0.03692079870571896	0.022154321021685998	0.03692079870571896	0.08184975550837004	0.1529154736624121	0.22249071416817245	0.2549157520401896	0.23356787467901544	0.18703552883429783	0.16369951101674007	0.18703552883429783	0.23356787467901544	0.2549157520401896	0.22249071416817245	0.1529154736624121	0.08184975550837004	0.03412005517188572	0.011077160510842999	0.005601489478397192	0.011077160510842999	0.03412005517188572	0.08184975550837004	0.1529154736624121	0.22249071416817245	0.252115007300991	0.22249071416817245	0.1529154736624121	0.08184975550837004	0.03412005517188572
0.0005137519256737484	0.0	0.0	0.0	0.0	0.0	0.0	0.0	0.0	0.0	0.0	0.0	0.0	0.0	0.0005137519256737484	0.0020319283167059303	0.006258779603623084	0.015527783343753964	0.030081831601307608	0.04707115041651384	0.06126050603582684	0.06886227409749243	0.06886227409749243	0.06126050603582684	0.04707115041651384	0.030081831601307608	0.015527783343753964	0.006258779603623084	0.0020319283167059303	0.0010275038513474968	0.0020319283167059303	0.006258779603623084	0.015014031418080217	0.028049903284601677	0.04081237081289076	0.046246474617746634	0.04081237081289076	0.028049903284601677	0.015014031418080217	0.006772531529296832	0.0040638566334118605	0.006772531529296832	0.015014031418080217	0.028049903284601677	0.04081237081289076	0.04676022654342038	0.0428442991295967	0.03430868288822476	0.030028062836160434	0.03636369059091976
0.41331444637840326	0.4090927830503793	0.413675429763636	0.4162687346159025	0.40974874684695495	0.4014715466213716	0.4093821729606343	0.4428287683783173	0.4991248209823179	0.5634739943383408	0.6088634069995158	0.605609800495235	0.5363643731520974	0.4201242916287613	0.30659382511437283	0.24755497351790273	0.2619165363488048	0.32515716389539345	0.3893942414766534	0.4122177442575998	0.3821688654961677	0.3223938020841562	0.27109459340951897	0.25430089747651474	0.27204867113115344	0.3099883531687217	0.3494394376638747	0.3729594795398127	0.362173263999918	0.3105870485896559	0.23887724093142756	0.18206558732931807	0.16645922905128344	0.19584363872585803	0.26154052202989125	0.3495089535272643	0.4359194129684313	0.48808161715490017	0.4842275866003987	0.4389387682233984	0.39108409465026683	0.3737810191563627	0.3891292472203377	0.41228166554934587	0.4148725975390566	0.3849982853694809	0.3324222782680597	0.27690938618263516	0.23747649164369417	0.22404983041827314
0.37473634401330363	0.3112510896692945	0.26605985263860166	0.2606696836525601	0.2929163332546344	0.34425341878471116	0.3956360498852187	0.4325202489597569	0.4470068175422629	0.4378267872905915	0.41078818230635594	0.37445484345717667	0.33895340749599645	0.3142842990159021	0.3048308577381785	0.31031677225232185	0.3252235966541694	0.3457068213263942	0.3657878777959811	0.3766522155631105	0.3728557804066185	0.3563479833382648	0.3371303735563737	0.32349956799697543	0.32292912299623433	0.3381748973427731	0.36159297654689104	0.375522319360598	0.3639930921177645	0.3292790656874888	0.2893333067145926	0.2619251087060104	0.2512360874079306	0.251285479283651	0.25607982043200583	0.26037660368818405	0.2632809919414545	0.2639217440740391	0.264822774282463	0.2723324387571024	0.294347229919452	0.32879083116588304	0.36100047096775767	0.3738440326147953	0.36754720933474927	0.35955097511680345	0.36529827477317267	0.38395974902006286	0.40419776796334256	0.41886833439290405
0.11897869324500193	0.11180655406299007	0.08936530385638808	0.062024338780174104	0.04580198167616388	0.049725886855927014	0.07165457806893688	0.10071456980529317	0.12461759270933447	0.13722865100546708	0.14076705034245562	0.1425032190710617	0.14527468639209032	0.1444076152131687	0.13255853816396024	0.10943782565434775	0.08354734090981553	0.06511965360303222	0.05834725890404529	0.058973258043928965	0.060708550130407976	0.059181841321439464	0.052305304722911	0.04019018166049507	0.026123050936244785	0.015431443215932563	0.012422610059039397	0.01989799907742557	0.03720740042340887	0.059181841321439464	0.07585909248877687	0.07903497770130144	0.07007676524742276	0.058282964006646155	0.051001415407724536	0.04890523823135602	0.051001415407724536	0.058668976438335775	0.07160347405639128	0.08412358415448412	0.0890527500871079	0.08648670773513835	0.08380305858345069	0.0871800556836548	0.09571315130961766	0.10464513846501884	0.10948858442737083	0.1081832528674528	0.09929570638811006	0.08178204044908695
0.17661789278243614	0.17521444873868003	0.1790741133527283	0.18788538923571693	0.19849513020742374	0.20636730514321194	0.20563826306167918	0.19108093650737826	0.16191163440667705	0.1244205734555238	0.08878628865319257	0.061411521206518695	0.04237904382372698	0.029325059703132678	0.02260278341602325	0.024268874083938304	0.03463490557074099	0.0511851745448292	0.06896658248866148	0.0828445728236614	0.08840727538884142	0.08489370429837514	0.07665147437681262	0.07058006483574661	0.07035843909125693	0.07453599541812646	0.07895103288345016	0.0802378067812626	0.07750144892357548	0.07187839110607376	0.06564807686848384	0.06071003751763735	0.05579796523160667	0.04913755876797959	0.04271309443626419	0.042602298851875955	0.05367473476419583	0.07354848833158395	0.09408451539110466	0.1075334266881769	0.11184220235351985	0.10877726578919275	0.1001760519407253	0.08651151163762805	0.06906933087507902	0.050896721551939084	0.034751414527667245	0.02171471643278841	0.012064863172146474	0.0057561540327254095
0.5576291519235058	0.5498758629315594	0.5171633997470738	0.4220054492874864	0.2813447388611443	0.15294471655606992	0.08166136433336732	0.08166136433336732	0.15294471655606992	0.27628441306236157	0.40199147217427217	0.45551601252692064	0.40199147217427217	0.28134473886114425	0.16789836787050144	0.12329477444030618	0.16789836787050144	0.286405064659927	0.4220054492874864	0.5171633997470738	0.5498758629315594	0.5525688261247231	0.5498758629315594	0.5171633997470738	0.4220054492874864	0.2813447388611443	0.1478843907572872	0.06164738722015309	0.020013977113214218	0.005060325798782704	0.0	0.0	0.0	0.0	0.005060325798782704	0.020013977113214218	0.06164738722015309	0.1478843907572872	0.27628441306236157	0.40199147217427217	0.45551601252692064	0.40199147217427217	0.27628441306236157	0.15294471655606992	0.0816613643333673	0.0816613643333673	0.15800504235485263	0.2962983901755758	0.46363885939442523	0.6034004032842079
1.1998714563391113	1.2782958980359933	1.5597057558293905	1.6921161505979982	1.476880607765236	1.0150441492517734	0.5433139855412891	0.2357825620349139	0.11029433481346035	0.1318346683002282	0.280952584292492	0.5442868528970402	0.8516837891391512	1.1084194765477962	1.2552579700303523	1.2827271567796583	1.2309585533261769	1.1601055601809491	1.1650524127794601	1.2910498809457547	1.4575280436595717	1.5136453860363894	1.3535801499248858	1.01939288817511	0.6575303381535735	0.4216652562983312	0.39419606954902525	0.5535824444188877	0.7845006736756189	0.9593015605555324	1.046862074924416	1.1282876345083068	1.2910498809457547	1.494292821930725	1.6268888712929226	1.6252371426955303	1.5176193712791493	1.359205863765038	1.1451842548189497	0.8609793806609987	0.5442868528970402	0.280952584292492	0.1132434852565332	0.03676477827115346	0.00929559152184748	0.0	0.0	0.0	0.0	0.0
0.18639071554534875	0.16793041624828195	0.15800935158027685	0.15499297549862628	0.1546384947905182	0.15687780462417092	0.16613978118258657	0.1857415659874737	0.21072860389823436	0.2292150218196821	0.23183570896267403	0.2199304403850525	0.20059294265648533	0.18152828339178168	0.16930697156316374	0.16965706094060712	0.1841242612243438	0.20565439154282958	0.2208291839898536	0.21950550197791768	0.2008757978115659	0.17286706308644448	0.14584463866131825	0.12752366086685146	0.11903492219935068	0.11492411638242045	0.10882750230080193	0.10071970382629765	0.09703079622243371	0.1012937881890331	0.10841367467464766	0.11103488555056125	0.10897381677615861	0.11087054033370598	0.1230792684209557	0.14340541913059868	0.16420925487272103	0.17963395672758584	0.18910575760755097	0.1961867239212437	0.2044508628597603	0.21406559299033148	0.22496916346011703	0.23859858105142678	0.2572527651002375	0.28195615627472725	0.30831010463833425	0.3295562339607919	0.34015894478558967	0.33752837132061214
0.1130036997754756	0.12521471157806788	0.1341837114361954	0.13717193211503792	0.13602254450624496	0.13494794402108132	0.13662320129943017	0.14110939896154803	0.14576113191752188	0.14747068954214676	0.1453645705431068	0.13949486873016528	0.13060551589548217	0.12146850261400749	0.11959914930410212	0.1310004521712154	0.15144384803654454	0.1677576017035706	0.16848173142142142	0.15408135565653203	0.13279049890018854	0.11086294151399788	0.09098882698120783	0.07641306784303199	0.07103941977097597	0.07499683542052699	0.08380966832564794	0.09134470228999196	0.09618188954584757	0.1018231213179568	0.11191042266718498	0.1261841308559286	0.13821046520465233	0.14065890943595077	0.13081778790721993	0.11135287870411117	0.08847303313381724	0.06949693029423167	0.06251278593592831	0.07325118704055479	0.10126116056123831	0.13774524566727275	0.1701682470606483	0.18905155097864057	0.19256613015735954	0.1857250744505505	0.17495893418294092	0.1648304035864128	0.15722023395963353	0.1533449335085586
0.18313371792560698	0.17938081901286926	0.16400264303437065	0.13749646098558968	0.10753280406304037	0.08607765514629749	0.0829625449522454	0.098772606657535	0.12499415297998265	0.15069411381796835	0.16987113695581868	0.18192469005500864	0.18634758838869608	0.18135712359411527	0.16734432147947814	0.15016210099020658	0.1372933948433809	0.13169634667665858	0.1307982732882289	0.1309865708244272	0.1316389746375902	0.13461704298608312	0.1410347273137962	0.14944233189922299	0.1566131031134998	0.16037605326628124	0.16287111502681323	0.16857584190335936	0.17767160610687346	0.1837448500906733	0.17865499092304804	0.16170296018120314	0.14204218454864523	0.13123076589245355	0.1332973253348672	0.14397458794508952	0.1557044220057188	0.1626115798843709	0.1617831685090486	0.15296946436902167	0.14164986612987754	0.13780365610065168	0.147025650158659	0.1643462085073672	0.17850285418705933	0.1844263543320989	0.18811872060605192	0.20161343447514987	0.23458656871275102	0.2884704909191804
0.15696146113907372	0.17161254280699897	0.18990673208259184	0.20070927660877064	0.1945595141154854	0.1745257838230752	0.15320959719154745	0.14202816346125788	0.14237453436831296	0.15002026470589855	0.16199904330854142	0.177593484004098	0.19146831238681453	0.19512530667957842	0.1846817132862349	0.16626329696440303	0.1508768749687653	0.1466918215965022	0.15342038626992113	0.1670724500967976	0.18207507464707706	0.19230283417012445	0.19244707344541664	0.18097018146795615	0.16363510450653854	0.15043341463605334	0.14721469515157448	0.15072148314430878	0.15130397275024357	0.14206536373470238	0.12486677499958644	0.11002099888864005	0.10611106005480385	0.11187518370377598	0.1176751295181966	0.11484841791598441	0.10370856049287662	0.0910652225407636	0.08554581950258526	0.09218195804789732	0.11004387890489828	0.13217797480660928	0.14893739822677227	0.1553668833001264	0.1520661719656577	0.1451232900321341	0.14432039481254194	0.15896840166481951	0.19138456277446128	0.23445610380580972
[truncated: 150 more columns]
