# Supplementary material for: Neuronal tuning aligns dynamically with object and texture manifolds across the visual hierarchy
Source: Nat Neurosci. 2026 Mar 10;29(4):864–75. doi: 10.1038/s41593-026-02207-1 (PMC13061647; doi:10.1038/s41593-026-02207-1)
Supplement: Supplementary file 6 — Average PSTH for each session and thread before or after optimization Fig. 5a. Response rate for each 10 ms time window in csv format to reproduce Fig. 5c. [file 41593_2026_2207_MOESM6_ESM.zip › Figure5A_src_all_exps_maxnorm_mean_psth_per_block55_DeePSim_mean.csv]

0	1	2	3	4	5	6	7	8	9	10	11	12	13	14	15	16	17	18	19	20	21	22	23	24	25	26	27	28	29	30	31	32	33	34	35	36	37	38	39	40	41	42	43	44	45	46	47	48	49
0.12933164346288717	0.1247876591257455	0.12196691577742348	0.11612792981775982	0.10461922390399249	0.09006742529723019	0.07765531186006949	0.07111109886360373	0.07049807758062539	0.07317230416199982	0.07712889312307838	0.08307358925068624	0.09420617648509423	0.11216623323373752	0.13389671840137513	0.15119093920586746	0.15597293901897452	0.1451610523368194	0.12267148156212176	0.0971526173733346	0.07730106253220148	0.06805005863044065	0.06857587694375772	0.07408789642878662	0.08021833877049658	0.08651511135768333	0.09645945584523527	0.11256535922694803	0.13118534269600368	0.14179105733381428	0.13651334973713308	0.11865252833341167	0.10012096842432683	0.09137378533794768	0.09330108166971988	0.1001118893584485	0.1057523224573318	0.10728463310513006	0.10308237648818368	0.09415347781381998	0.08383566609920715	0.07675300445835989	0.07554054472995375	0.07802954303005435	0.07928650243378267	0.07659888514312119	0.07162804966235829	0.06826172493072345	0.06874250552731824	0.07184235653803024
0.15595210463135806	0.14697910449221657	0.1271989942553782	0.10822894733454179	0.10270805579917754	0.11363995985938623	0.13466490633785272	0.1557687553635451	0.1717243796238972	0.18248765281299317	0.1887560271415654	0.18967197757850007	0.18409689026596313	0.1731583709338719	0.15926497932264055	0.1459100283575016	0.13544538574155596	0.13104099714106962	0.13318980283427645	0.13738113256083515	0.13813893549876255	0.13464959771981208	0.13096892586229636	0.13059341201624772	0.13221652189257696	0.1324361500934885	0.1299095242631552	0.12478227806549713	0.11576147682207026	0.1032879204134946	0.09024152300868199	0.07917236177755019	0.07126284249386135	0.06724844260435546	0.069421675509968	0.07965270870983612	0.09611508631636838	0.1149579493464421	0.13306147119392153	0.14743436185964615	0.15392079115327426	0.15127142610517066	0.14276196412775502	0.1332711801372085	0.12311369043667399	0.10730373705640345	0.08423465482293355	0.059250956455950785	0.0395447929861056	0.027409409679273286
0.15840808676177534	0.16588138375855177	0.17247824079868454	0.16772714480996156	0.15045196660449356	0.12758105794958977	0.10810316132807096	0.0966893442611083	0.0944335178927721	0.09754467023963669	0.09869261972308485	0.09141210809361175	0.07924639379278242	0.07312705961806856	0.07892579506713364	0.09046470732163939	0.09605489946357065	0.09176044816691796	0.08503061710730506	0.08513994110910914	0.09629012623940038	0.11610563512813969	0.1390525523933284	0.15767333042337134	0.1676078688535653	0.16964684341867434	0.1699880729227353	0.171752923687832	0.16973096225036005	0.15623471134448225	0.13048062429376037	0.09972652069272663	0.07294469822882522	0.05582266397401699	0.05051335628859435	0.05393070823072198	0.05887505981649923	0.056864139257679004	0.047199084558161616	0.03624292825483212	0.030779307805304666	0.03128344928965923	0.03298422380035901	0.03392117023906449	0.03751093120190861	0.04828354736811837	0.06453270909298843	0.0777594726807561	0.08063188449861054	0.07323743708353134
0.15092630943053464	0.1540476658254943	0.15524856784005975	0.15543203830792224	0.15557598645073786	0.15626185849939517	0.15748394020161433	0.15836531632186313	0.15837757774423714	0.15764753131477666	0.15879353935369572	0.16529902087467924	0.17753707268640773	0.19037261396037225	0.19733512572092146	0.19552191668778926	0.18657650745655424	0.17581879482118615	0.16791182059458912	0.16399810394420558	0.16175221323328895	0.15723472952704906	0.14861312218208247	0.13701739683908234	0.12738837340208178	0.12646839134158977	0.1379737486545411	0.15773438321882186	0.17475161840903045	0.17900445155645028	0.16833696313483193	0.14867228163722013	0.12849304206636872	0.11441249993101048	0.10960422409697036	0.11284488226858752	0.11929605904706592	0.12199092156392853	0.11741087333874518	0.10922140988134159	0.10401776878127986	0.10513035571304738	0.10981609568011272	0.1144902164095979	0.11845149741726288	0.12397898644427623	0.13238293806542636	0.14315287907705437	0.15443637996486845	0.16444117670244457
0.4094319401663763	0.44222727822730323	0.46325678432334405	0.4507417618315162	0.40733859994063076	0.355907931203175	0.3197086810573305	0.3073056468786765	0.31473130144865574	0.3304515371981924	0.3409453756460763	0.3380477758426651	0.3284096550976899	0.32282169442445235	0.3233083330646759	0.3237659985767124	0.3196500820255298	0.313856874896356	0.3090352577310145	0.3036959286453165	0.3019648523030262	0.3127458386043748	0.3390359106666695	0.3687662637574621	0.38390470741738575	0.377149887555575	0.3545476130010883	0.3245912765293922	0.2919361032332359	0.2656455012272333	0.257347827745007	0.27465599711044125	0.3131727507773706	0.3561645540852234	0.38296071125638337	0.37819572636878485	0.3436255036840392	0.30168014819069283	0.2801674706674276	0.28916336875874143	0.3151108109557287	0.3393894770204039	0.3544210257639309	0.3605235949855357	0.35849293560344064	0.34946973044242813	0.34046349052418245	0.33839675176186224	0.34241012458292236	0.3493767527434104
0.5871965846327165	0.6781020887844457	0.745457912549476	0.7610432687656564	0.723379859183491	0.6612267002204432	0.6146487833478339	0.5987098234871018	0.5987902612245385	0.5861968330839431	0.5478126784515612	0.4894784366995408	0.4275462656428036	0.38514269439998405	0.3831680389009256	0.42544667425467686	0.4915624339653381	0.5488877590866925	0.5766197007201695	0.569920073936001	0.533507846077639	0.47804107566281384	0.419342093633848	0.37769932512480964	0.36880845180346394	0.4007797103458548	0.46598939836330583	0.534157349231127	0.5744365259830939	0.5755586864199753	0.5543262305263917	0.5342548366099998	0.5235092497012284	0.5132824889089844	0.4902913203796106	0.4532272852935572	0.4075963800979285	0.36333216628197434	0.3271108240506383	0.3059351519172315	0.30432725169617975	0.3167983708401611	0.33788292042983686	0.367839768002435	0.4086604369825335	0.44902708434077643	0.4703809003364397	0.4669461855204255	0.45520846330401665	0.4528399977594607
0.2359105134965984	0.21583293394701522	0.2128148585206326	0.22110787850104915	0.23604591132768582	0.25109313245872383	0.256664974997883	0.2488715008741863	0.23555564135542523	0.2319215391525752	0.2436767949054073	0.2636912124502768	0.28034611245681396	0.2892171187801814	0.29585736057286655	0.3066503058891687	0.321096709692548	0.3324988369892134	0.33668007408656586	0.33346288542570335	0.3240376184079975	0.31161154551117476	0.30202988627258465	0.298614370050682	0.29851943042221424	0.29644367762067225	0.29250311193572115	0.2912594862267913	0.2923515487558471	0.28960892163377516	0.2842100893564261	0.28579686545259353	0.299792579715137	0.3149292376743957	0.3091108949257732	0.27477188041135475	0.23107961834897367	0.20420287932569234	0.201994353885152	0.20824413790626847	0.20756647612860377	0.20343569788055652	0.21133099866059973	0.23524611671937584	0.2584187124662801	0.26172763195288057	0.24443497838364753	0.2261404760158045	0.22683339613367853	0.24878413259077778
0.5829820884332841	0.5673430176472386	0.554113966939612	0.5434488942160143	0.5312660342642184	0.5143656434160225	0.49751136823493153	0.48718853290354885	0.4854561403506095	0.48801296425898916	0.490144884428183	0.4915799809499489	0.4944986790030818	0.5015064299892099	0.5112974033606953	0.52186080450804	0.5319877156449865	0.5413564198571127	0.5479664432955461	0.5472935384676778	0.5388860422540301	0.5296599467788093	0.5271644233144019	0.5300239733435744	0.5306296726339795	0.5261643861769293	0.5230362859800105	0.5287401770820508	0.5414375953487882	0.550530635541572	0.5485811400146168	0.5366637783669783	0.5228164621497938	0.5144932141629123	0.5146810137962565	0.5246491964886748	0.5449502965166249	0.5729281195375925	0.6010915253684022	0.6206250588463668	0.6236677329774905	0.6037786552255137	0.5611512465773653	0.5072771195162922	0.463067111506764	0.4440372450879051	0.4492097071983779	0.4645546115308342	0.47622108355273335	0.4802692579453041
0.20521062730137854	0.20713237248764413	0.20662259672301114	0.2079112585000243	0.2118878862744915	0.21540787074193576	0.21388380001301946	0.204025829924561	0.1855201382597595	0.16050710800619392	0.1329058103546666	0.10738442610937422	0.08805003444377986	0.07762865685704978	0.07567954632402452	0.0793029269184245	0.08547310404445391	0.09154765011814324	0.09616380135849927	0.09898540806147059	0.10154810377854802	0.10730435887847867	0.11899609512301298	0.13646622625204363	0.15592401093700659	0.17282418749999287	0.18283465295372614	0.1817819635644946	0.16723392170572784	0.14144238154763186	0.1125437049966016	0.08950765195945788	0.07720085841355748	0.07508956353495452	0.08047874936255268	0.09138913159476011	0.10551306026751209	0.11862613313126058	0.12494474744181397	0.1220890389356732	0.11369318556065523	0.1061564497155942	0.10256111802793078	0.10030189680833822	0.09631534003953124	0.09159881942484396	0.08944605915925351	0.0917670306750906	0.09718344875288398	0.10286762630284121
0.40850786850355686	0.45566249375036305	0.485206739884013	0.48977705480483547	0.4674761123827667	0.4181473001740245	0.34897746190670287	0.2802668270572014	0.23647755102329465	0.22699677588351788	0.24100852426786548	0.2577862726394453	0.2620828992178223	0.2520170157028655	0.23563092680811717	0.22170680061658601	0.21355429924799116	0.20777545396597055	0.20137218133400486	0.19671797003686653	0.19839977752451096	0.20778204138283735	0.22148984276923475	0.2341060587696383	0.23863229355544247	0.2288655310663049	0.20252237779931	0.16441257458248054	0.12475001489749014	0.09393800467874072	0.07746918394195024	0.07373606007545404	0.07727329324744359	0.08448369340703929	0.09607377959896546	0.11406804778202413	0.1368675762821461	0.15941027350666842	0.17888609823779644	0.1946667762633717	0.20627622448388863	0.2103489885837636	0.20413856750644976	0.18831150687790568	0.16624657630206593	0.1418371924160897	0.1181450469222037	0.09901427811535529	0.08754875368061706	0.08324486765205288
0.49048226362740915	0.47256400015277705	0.4651796939814485	0.4734003794650623	0.48833961231706247	0.498609153701377	0.49987715718970366	0.4941596690355275	0.48333227108585186	0.46666217916044844	0.44164763786164374	0.406723215769825	0.3673211434502169	0.33545100931526134	0.3227079351312317	0.3289905981035921	0.3437864340277363	0.3568261260382519	0.3662342290779074	0.37669941044929883	0.3901085686543574	0.4041162600950926	0.41558690526302955	0.42435648717911584	0.4314433306980791	0.4368741541331778	0.4410311559227402	0.44579280564414775	0.45151786371854924	0.45323148961685195	0.44631493107754844	0.42937284767377615	0.4045723171962574	0.3770951033839604	0.3534648513001415	0.34259723796297537	0.3491982473096428	0.3660130601557817	0.37557036837170304	0.36265336720046343	0.3303586130413928	0.3001293706698379	0.2941543781859085	0.3158072572561403	0.3507490339259968	0.38071176905789633	0.3967950740255521	0.4001528171224187	0.3946901480132586	0.38389363474518573
0.7980687013679859	0.8202689909244819	0.8390767385550084	0.8477075518770633	0.8503032848679736	0.8544468393261178	0.8611355891395865	0.8653098170330717	0.8632840376023878	0.8549120097136351	0.8384779345046494	0.8123156711689185	0.7775110395847338	0.7416092742300134	0.7143240183997424	0.7040759059264022	0.7154416024686546	0.7465036779921761	0.7862694688079278	0.8206448914783077	0.8395220065316599	0.840247233429002	0.8261903661842004	0.8029783998940284	0.7776488049278344	0.7564628363838422	0.7371951447392379	0.7113737490925844	0.6751624594898404	0.6391920972859385	0.6238847660063086	0.640126604836151	0.6809990055266169	0.7289990121957669	0.7683697949402547	0.7918527615563568	0.7991417434934602	0.7952687757951028	0.7895253932240027	0.7885517645755141	0.7917830963243654	0.7925092279003504	0.7875069841158016	0.7787595724037157	0.7702203309862632	0.7600959106203529	0.7449379316327136	0.7246022056609369	0.7050171960565675	0.6943015134562021
0.29457512867047564	0.2928245418722293	0.28388264794287815	0.26899657208753464	0.2544282443286091	0.2468939534074225	0.2474017015653275	0.25219534857921355	0.2578066045907314	0.26351462412031446	0.2695111848066799	0.2751348726852653	0.2750951183423299	0.2644691792981095	0.24463568535198368	0.22384579118792938	0.20948597720857176	0.20647466854895433	0.21638441902160924	0.2385522639287564	0.26983527286999043	0.3038304198308938	0.3313983863875639	0.34364338697524927	0.3344713215661303	0.30682656304065353	0.2740603573619958	0.24932666450855567	0.24048885480612026	0.24996090293988674	0.275204504169617	0.3057796917664246	0.3242047607813464	0.31635323181140096	0.28716644861565993	0.25732866393284964	0.24608235226243189	0.2571727967273264	0.28017476077222986	0.30144954743553737	0.3128893428533892	0.3143342059041845	0.31545553739034826	0.32739065514258925	0.352951075448339	0.38335982770553534	0.4045177331318951	0.4050098483782411	0.3811425751276819	0.33902673226151897
0.3053346297274442	0.3361929428015003	0.39289622617370545	0.44537418271841694	0.4711136670292504	0.468196489190693	0.4491866670004058	0.42856577033781473	0.4151211448948055	0.41189341282250647	0.41740545359694037	0.42983387004877427	0.44657187579178165	0.4648798475422881	0.4846576966199733	0.5069483637010502	0.5307072796749094	0.5461452962348771	0.539016034106863	0.5049712505479463	0.45838705302119803	0.4259595516041291	0.4239677194492611	0.4478094988705162	0.4767464137199907	0.4906998543319216	0.4798946677020078	0.44730080696177	0.4022681775985951	0.35649837741955104	0.3222850903775324	0.307537605942681	0.31540306361590154	0.34146063937399856	0.37829605191522875	0.42075401351653186	0.46375293310236065	0.4976981753412044	0.5102160268420707	0.49597247191850113	0.46413303070940537	0.431378177115797	0.4082435278523511	0.3963497063775496	0.3947276718514653	0.40387282419895676	0.42506157145165674	0.4545710480706014	0.4804958442636255	0.4888824964681256
0.1741392200145031	0.17567429523932115	0.17490809691049036	0.1742150878853431	0.1761723460202825	0.18103122969655708	0.1869286114031257	0.19249798083116956	0.19490508071428694	0.18874131447792963	0.17166086824768204	0.14867829687150358	0.12947641863310475	0.12096851939370802	0.12281869786821253	0.1293056197408238	0.13351653660533386	0.13056983608936534	0.12004005398170278	0.10783286369093739	0.10179142077877296	0.10535583662345754	0.11469525762870923	0.12155586126765637	0.11975543879026661	0.1096194134228494	0.09855570726928942	0.0971663623688013	0.1112572282949209	0.13617485225473888	0.15850425746253546	0.1682839717728832	0.16903550816328491	0.1719653647684609	0.18190149651280973	0.19063629536320564	0.18808472640301188	0.17330864077399535	0.15466245978171714	0.13893348157470087	0.12667315460587342	0.11584419152078933	0.10642078978987396	0.10119262135771367	0.10359301730246682	0.11560947098328504	0.1349913739987857	0.15417521095748757	0.16339240838376654	0.1568405469531716
0.2901589449587102	0.27856694907433743	0.26862882009321504	0.2697885263731609	0.2829410466903061	0.30354919014396425	0.3257765909971858	0.3411157176535901	0.34262479793186335	0.32853964095840377	0.3041856601736168	0.27896037086268466	0.2606635918500906	0.25178034468402805	0.24923195947090723	0.2473623088329602	0.24110061479018183	0.22992422123538203	0.21650101826008133	0.20404100536870018	0.19477932914593296	0.18847757042477306	0.183487286894387	0.17851258121851593	0.17381619283640679	0.17224486176335002	0.17990376773608577	0.19897444936686773	0.22236589858807412	0.23665115497208639	0.23217138497728193	0.21304673758847317	0.19252352945593668	0.18281534705180297	0.18537455893254043	0.19099145411941792	0.1899142064291161	0.1800877942922467	0.16805766614131748	0.16050721044667132	0.1592160805356883	0.16220374682645194	0.16781420690667537	0.1738727443395527	0.17627999363974559	0.17214814447085816	0.163020763149053	0.1544538519195579	0.1522447837903733	0.15838442991656593
0.20134518013921535	0.21824949471313948	0.24504941305706823	0.27128560647344385	0.2872538820214894	0.28879046117112167	0.2805468835990717	0.27067841930549646	0.2641456450727386	0.2591433462729443	0.25169675867553193	0.24167338294500215	0.23397682790666843	0.2338625367193055	0.24284607898788554	0.25834079463753507	0.27231748790740085	0.2746910274304364	0.259465530202637	0.22809871707390836	0.18955062568727277	0.15532838563649312	0.13489151601322869	0.13246435506683713	0.14481675615018477	0.16269808052873316	0.17791377120580187	0.18739057778691262	0.19259320876683844	0.19484547752759063	0.19340871980792249	0.19006987684325216	0.18953109025293813	0.19391050304999813	0.19907660001024172	0.19839696002634674	0.19075355444173925	0.18166249294298842	0.17712838297829486	0.17758921842874673	0.18021478846243646	0.18218148620302402	0.18418952662464372	0.1877060027691461	0.19482012576451938	0.20600028081457566	0.21877094270433745	0.2270385477856042	0.22503480668940445	0.21295751513815278
0.2870131226306886	0.2980606232260812	0.3094541408904591	0.3240315612980251	0.3408539251960894	0.3585869169162223	0.3808142508583174	0.41067733410262425	0.44288460488088194	0.4675863034953114	0.47845534712178023	0.47674430077241975	0.46749767488157723	0.45511677247108695	0.4426343405599287	0.4288296057191567	0.40939617236887554	0.3879408192422758	0.3767590201057692	0.3843471534640392	0.4016757148277004	0.4109426552529921	0.40558482956108266	0.39477224677923434	0.39015803026660706	0.40090494429938944	0.4320140609596802	0.4810675767689685	0.5287834714828807	0.5506911200527423	0.5347629192925051	0.49394243667873405	0.44954974192468916	0.42287110106829856	0.4215259898688716	0.4391671371870209	0.4600892786448704	0.4742099198617852	0.48166683946946237	0.48901588269535934	0.49579841034586536	0.495988137733147	0.4902328978901183	0.489764665049067	0.5021757069883779	0.5219791669019062	0.530315174527747	0.5187994503188161	0.4970604895829154	0.4786069172601843
0.17885371795766428	0.16326478193582813	0.14974351261377086	0.1452316041071681	0.15305645901209228	0.17054977397703852	0.18710186797180575	0.19233612655533341	0.1835988061951073	0.1669712116403414	0.15047214377974746	0.1379274393080969	0.12861634668890537	0.12163268045210121	0.11782630509551358	0.11806143955618181	0.1197053835539053	0.11904873210241416	0.11648835082382024	0.11734614345029709	0.12439147743251845	0.13167057920646286	0.13006680775594387	0.11830630854931705	0.10516062337858913	0.10039358744512365	0.10530615947853793	0.1125941768874037	0.11414096617662559	0.10795407524767643	0.09952625317897991	0.09575216556594138	0.1003919906983929	0.11103353539773594	0.1234149514918182	0.1336083714460671	0.13835390493749153	0.1344410818685193	0.12012556843919249	0.0978270477396378	0.07462329989400515	0.05863955749797969	0.05581271620253733	0.06495984587127077	0.08049117020863338	0.09520219080079893	0.10550338595071575	0.110001561607568	0.10697009589054517	0.09450686172130436
0.642032431242216	0.6233981567000172	0.6104460300733522	0.6074914400880294	0.6143029033396314	0.6250649093282423	0.6291608490271013	0.6184700506557234	0.6021445571869307	0.5932188540230342	0.595209584121299	0.5993679196356932	0.5961286127416553	0.585667024133441	0.5757286676364554	0.5699061547438772	0.5688506451820797	0.5751224246312534	0.58984544916504	0.6079205873158323	0.6178222132561547	0.6072273882957302	0.5724445579063849	0.5235268756986269	0.4863675046090059	0.4887257959874661	0.5337342266191847	0.5918367205832515	0.6270684036598754	0.6273004823212807	0.610831411047332	0.6031365947105076	0.6161966283185627	0.6438837468413323	0.6700230562594666	0.6837650777811137	0.6857353160275853	0.6825782429767082	0.6782767775620479	0.6692736149579309	0.6565566586249004	0.6465316919924167	0.6449588202778714	0.6504122665269205	0.6605331580757587	0.6748549500751834	0.6910067825976023	0.7000053214000966	0.6928543244721133	0.6727429311667885
0.2872250554647641	0.3123026832909431	0.3273472031675437	0.3251908144075723	0.3098522596762156	0.29302601558460784	0.28602703017227354	0.2901011941235512	0.29828722741370317	0.3030225417074434	0.2998660980323259	0.2878973039923605	0.27034914116371067	0.2530167440176001	0.24348087647739547	0.24548531870989454	0.2562448655228025	0.2687305778900589	0.27661635388751243	0.27624528007836296	0.2689260485190913	0.2580098631510801	0.2469675402400319	0.2370073832648624	0.22576233832056028	0.21007718623606533	0.1900608907800144	0.17015232653066745	0.1573660076961092	0.15737649787791236	0.17223928941698655	0.19650019262002424	0.218875736292704	0.22922473996667297	0.2265094004615241	0.21943955360397854	0.21764391314502657	0.22400523677537726	0.2343013648658755	0.24126654905336606	0.23869659921149747	0.2256883161859061	0.20884417677377676	0.19744798845242612	0.19685485912965495	0.20457210607795281	0.2131581119418283	0.21645304593190892	0.21094782776436566	0.19617344811395426
0.11318031563407117	0.10988244282582285	0.0912366920307372	0.0644747856394705	0.04220799500274845	0.034552934119346075	0.04620461067669256	0.07491952520855408	0.11075003235656349	0.1382741903242963	0.1453523798798486	0.13077192196399	0.1064419449792791	0.08713520646182461	0.08014761583758151	0.08488830260629704	0.09928538386884707	0.12024154184670262	0.1424578323759045	0.1582294000153288	0.16300913920380483	0.1569870921713837	0.1422041276199973	0.12068140900093716	0.09765475568984634	0.08104448176267531	0.076925728296972	0.08504427048802411	0.09793851960507834	0.10353801460128698	0.09330957395884351	0.06954677241423504	0.04358730455926771	0.027860800894601703	0.028427977565224836	0.042925966446133466	0.0629084509358078	0.0795002827418232	0.088155118149129	0.0916431888482953	0.09331157201680788	0.09349659910598697	0.0916970005946124	0.08953938624256876	0.09109241886379757	0.09998412581165234	0.11627915695102485	0.13764590938032384	0.16372924560058055	0.19954931224201203
0.19403298742637706	0.21837717342768254	0.24902639966561138	0.27707469021938064	0.2932984983069848	0.2906967900934219	0.27174034790657475	0.24808151955412558	0.23198379160748506	0.2268735988235838	0.22690197014974745	0.2237088873579286	0.21517571090893325	0.20533935209169654	0.1997302767983373	0.20153140657453864	0.20951305456266892	0.2200632255126912	0.2302226772946067	0.2379959782694829	0.24212114722131425	0.24296898921702054	0.240538805704632	0.23327701558819136	0.2179183488962894	0.1971761547916845	0.18183029840650763	0.18249350066076617	0.19894424883084702	0.22073676384047797	0.23993999140306274	0.2563445598287641	0.2715319378788081	0.28362117648819785	0.2910087878245849	0.2976773430531411	0.3096526024470959	0.32754290405584974	0.34414153476435305	0.3506742243309555	0.34306200917291874	0.32679326451833535	0.3133766612535585	0.3118251594582586	0.32369235426627946	0.34484183500804283	0.3733286038925032	0.41167429065602246	0.4633521759978947	0.5262173821430354
0.28203586214549303	0.2960715732992278	0.3141814986652131	0.32849938455709077	0.33374615751697034	0.3315447614714575	0.32446676551523296	0.3126368220843997	0.29502324621260184	0.276071534427197	0.265528871970624	0.2707023421599097	0.28944006729019833	0.3122184619057954	0.3283867746325119	0.33333034745281165	0.3264672441212905	0.3091801353457578	0.2834523653723622	0.2555265966358012	0.2345986257699114	0.22631040289969634	0.22712346780388373	0.22866701039165885	0.22643816874000142	0.2248767471244566	0.23230774083438951	0.25157351730322436	0.27670178203613893	0.2988870981085529	0.3145879679642044	0.32685950615946985	0.33839653067448544	0.34598008745268166	0.34495771746531945	0.3355457667563679	0.3240711119045019	0.31662326720629136	0.3156335261222817	0.3197250755503158	0.3247567158898891	0.3259819208871003	0.32330313357258883	0.3240676240021725	0.33880082523204647	0.3708486476574159	0.4113747382969404	0.4475437347802655	0.47373167062834826	0.4965750888569367
0.36269791575344623	0.3442794194376447	0.3073956808821959	0.26659048343064523	0.2418010772656055	0.2464435316619052	0.27773275903219213	0.3175253212901046	0.3446544881191816	0.3470672528203728	0.3273173979297669	0.29833611438584684	0.275121176224518	0.2677859970686865	0.2765471881199173	0.2937946479884274	0.3068258135846574	0.3059438218172113	0.2880054509855551	0.2587953179519427	0.23115217758688014	0.21890838250647415	0.2301427273607181	0.25931276507615936	0.2880060588750173	0.29698436943063306	0.27854427356710276	0.24195180585429873	0.2055140650589878	0.18541663965164135	0.18888492551817393	0.21378337540805317	0.2488315557074925	0.2779511756593151	0.2882566145273706	0.277782517749616	0.2550176774914127	0.23139280276496682	0.21310417925986214	0.20169871114082935	0.19643199367132302	0.19639782381598242	0.20304012458679002	0.21958156658640526	0.24980947702543174	0.29381204669275346	0.34867660491497704	0.41123122011887886	0.4800433931823191	0.5515458117088397
0.5351156041454647	0.5518643620953781	0.5678900898939679	0.565077162119226	0.5381578260767055	0.4999138842348082	0.46223388252505104	0.42987905042142655	0.4037442676416034	0.3833725529177173	0.3626095018900866	0.3342598017115333	0.30553623222686405	0.2934787010810952	0.3127378462146421	0.3585926116817506	0.4148585520780877	0.4689476275357389	0.5132534236084384	0.5427784841631894	0.5509812911000657	0.5397156250533777	0.52153791305914	0.5192210978619267	0.5470458974992239	0.599844496930031	0.6532563951754374	0.678881161197397	0.6640594366032341	0.6142062697175392	0.5453940209270073	0.4701485150067846	0.3984609533022951	0.34578552809606966	0.3226517767727475	0.32988069991732555	0.35812737015252666	0.3989857224373083	0.4437710450997094	0.48404473547241395	0.5102904489520287	0.5222733751169216	0.5228177617657299	0.5079191205346935	0.47488197529543197	0.43380942861888944	0.40585685652996023	0.4047158203527474	0.42686237669762134	0.46133088962173874
0.699207874783879	0.697113405604635	0.6710317003484693	0.6440741220647553	0.6339109786460271	0.6401248914838703	0.6596143356771399	0.6925163653266795	0.7283502428223675	0.7430467823256474	0.7218117520856898	0.6767328109394686	0.6244246880295328	0.572330646099575	0.5276736020762541	0.5105515809274456	0.5312274025055341	0.5757817853541635	0.6182005477660686	0.6478247436454706	0.6684006976282383	0.6795802091565146	0.6767072184055848	0.6663501429874087	0.6624518962076713	0.671616353754452	0.6875893832805472	0.6993240868959215	0.6954139075764965	0.6625089930688911	0.5971352117513171	0.5257126316746049	0.48771699178899397	0.4947159850322827	0.5150663703927616	0.5104030231259006	0.48064963261592736	0.45298214012480914	0.4503989374819552	0.4725080909052188	0.5095687021200206	0.5458541371990606	0.5645379564507375	0.5530660809653185	0.5167681041957596	0.4729579285155636	0.4316756293941116	0.39971638602550913	0.3900251798101163	0.411636924739199
0.0002576658227229917	0.0	0.0	0.0002576658227229917	0.0010190881148553715	0.0031390122649068756	0.007787764620221595	0.015087164643520239	0.023607944014385773	0.03072443702755485	0.034537008278143766	0.034537008278143766	0.03072443702755485	0.023865609837108764	0.01610625275837561	0.01092677688512847	0.010669111062405479	0.015344830798920591	0.02174568502170254	0.02633335049496312	0.027999029659837874	0.02813615305732974	0.027999029659837874	0.02633335049496312	0.02148801919897955	0.014325742684065218	0.007787764620221595	0.0041581003797622465	0.004415766091592785	0.008806852956861873	0.01720708968071137	0.027999029659837874	0.03726241564586074	0.04093786349895779	0.03726241564586074	0.027999029659837874	0.01720708968071137	0.00854918713413888	0.003396677976737414	0.0010190881148553715	0.0002576658227229917	0.0	0.0	0.0	0.0002576658227229917	0.0010190881148553715	0.0031390122649068756	0.0075300987974986034	0.01406807652866487	0.020468931749478895
0.16180766371883298	0.16377005726892577	0.16729000268588057	0.16876761670335858	0.16308020753291222	0.14945797985785847	0.1343959259365063	0.12609044547865836	0.12824731514468501	0.138129618811726	0.1507660046865734	0.1622476239772719	0.16843235484936223	0.16416564128418437	0.14748075393766788	0.12352130982852617	0.10300344289982988	0.09388486549032954	0.0967378552482815	0.10567413457137642	0.11519609479886223	0.12279977971307965	0.12799988660410766	0.13034788397035216	0.12952960329294555	0.12558346185590819	0.1194813161710885	0.1124279196718695	0.10738004017384399	0.10770730160452063	0.11524848073480928	0.12805405203102094	0.14049981747512838	0.14788654717618807	0.14881726037702445	0.1461209900913586	0.1426491112504147	0.1387074123071909	0.13251376418655944	0.12470039166997376	0.11844458118021174	0.1140750728878612	0.10854752994434617	0.09857815071082418	0.08508751975643805	0.07253775071163746	0.06323747793217972	0.05657821192606145	0.051226409319703535	0.04731651129920231
0.44437074931558895	0.4425891109524912	0.4559864676525875	0.48415417159472046	0.5168824112485285	0.5362520805770287	0.5340491111743579	0.518782763693077	0.5048998195156088	0.4996810828614202	0.4995474475142725	0.49748439139697254	0.4932246326180336	0.4894229136528831	0.4908153856383395	0.5019254933468592	0.523061963438729	0.5493121468603155	0.5735921610552365	0.5851145760495459	0.5779000831263299	0.556393089215117	0.5337229408898031	0.5224713726666437	0.5207434023713495	0.5149162604920908	0.49721319222726523	0.4731787409198676	0.45437190598700744	0.4503542160851078	0.4625863498812879	0.48422492852361076	0.5037363473377406	0.5123361272661561	0.5102039408032419	0.5007827811787352	0.4831375453631656	0.4555955857400705	0.42512285716103243	0.4048958372640798	0.4028330633020881	0.4164034082602659	0.44027033630390605	0.4702366409628273	0.4995074382114729	0.5163275672658854	0.5143927720526076	0.49972929754937784	0.48582943824115604	0.4817393070328921
0.5023144718564061	0.5058521340729811	0.5250380419485372	0.5586250581491735	0.5937850991037611	0.6171210060240868	0.6230171417319027	0.6148001361826891	0.5963377682742658	0.5697600132094129	0.5427421215802795	0.5263128499103109	0.5258379890144399	0.5336842205028308	0.5371273964978046	0.532090774060017	0.5250434554955591	0.5232046527149404	0.526911040869782	0.5323382893474099	0.5359059859357362	0.5355680321957149	0.5308566145947123	0.5241572034551307	0.5228084610209245	0.5324899450394504	0.5531709770813503	0.577383142447628	0.5966703377557777	0.6075306810199655	0.6112563962135639	0.6138854544913239	0.6215967307905702	0.6350528162955975	0.6467739739478393	0.6454088557913734	0.6258257855490033	0.5953770933191361	0.5691648447600537	0.5575104074977825	0.5612927224197902	0.5745428836124754	0.5926310280779419	0.6119107704252349	0.6246566794745344	0.621721506773314	0.6026438414186822	0.583093848206097	0.5817023714505595	0.6037460351507761
0.06858090064067945	0.056197882301473705	0.05285981118966933	0.0586013336701145	0.06955681176002124	0.08148139763913931	0.09090174121741224	0.09565561661366696	0.0954465825572303	0.09293664130496616	0.09316611103773513	0.09890086673213877	0.10634168981231464	0.10839724659204829	0.10117707508594319	0.08721339367106143	0.07186098072010087	0.05882760200059285	0.05020460660035344	0.047438106054332796	0.05065209562362849	0.057083879667371225	0.06532333621504509	0.07735984350353278	0.09617686748687465	0.11904956151726007	0.13538453526906355	0.13534818703548862	0.11836753288184448	0.09293538251872266	0.06877257053394062	0.05039092646235406	0.03904872907498396	0.035602675784757634	0.0404761142746024	0.05076668813736008	0.060695777213302916	0.06703725013041774	0.07125428007649708	0.07740107504314372	0.08607514880525477	0.09289434864410362	0.09230868385219596	0.08350586491471348	0.07290554685727489	0.06928938416082973	0.07673106888757397	0.09010132625477012	0.0993752631213512	0.0993656053242659
0.09599475717977034	0.0933793490596909	0.0942695519856385	0.09654440927158137	0.09794150200819225	0.0979200009198946	0.09762197369493429	0.09888693904927141	0.10163390728218148	0.10504884415461134	0.1093556582331039	0.11560322874167192	0.12158266620732686	0.12203077495125782	0.1146985946316721	0.10426276488783756	0.09821751828467931	0.10055246547454176	0.10960780373613208	0.12137496352411282	0.1314231094721861	0.1354430485935699	0.13049869918709545	0.11736845153633671	0.10211667555382284	0.09350834307237432	0.09563060045477094	0.10580192556257366	0.11812400389564372	0.12959175585989247	0.1395674976161507	0.14607178105260726	0.14503457256801178	0.1366872933903646	0.1275353002270852	0.12405465143645271	0.1269471720206325	0.13092969695765447	0.13202876590444979	0.13268728629611604	0.13812432250751183	0.15021693369229094	0.16623855548297864	0.18180626186466056	0.19518480186840068	0.2078154497913997	0.22024189054972856	0.23210803774970595	0.24280266211911683	0.2509730736487906
0.38857628105969105	0.4160092114512207	0.4369795145553662	0.44304696558077244	0.4374935453382111	0.42414000568011706	0.4021100725949744	0.37119807170190844	0.34288853925952323	0.3313477276758562	0.3385150282934042	0.3515246542656376	0.3589359658075435	0.36520706519412244	0.3835700945682922	0.41864380088552744	0.4589943674508121	0.4854577012242233	0.48868977182750967	0.4763761920394079	0.46473806500432124	0.4603867342433832	0.4534206906026691	0.43121822902676554	0.39434434433638954	0.3526856646281538	0.31149021706341645	0.2708401005575394	0.2335972860872547	0.2092684068784735	0.2041264063285527	0.2123935995713602	0.2235485176688309	0.2317901185201309	0.2373496086127979	0.24066790379531974	0.23717783862081893	0.2251043661851338	0.20998641880765875	0.2026384744614327	0.21459662840303972	0.2514702316144986	0.30714431636363954	0.3607723481157301	0.38777298948414013	0.37936550250580847	0.3497124845314824	0.3225669682283026	0.3142965266585063	0.3280380382831398
0.6738389230053122	0.6795564426700464	0.6786903512759277	0.6793190208765687	0.6857791168860129	0.702076185492172	0.7305142271279974	0.7660915327888828	0.7966141451544398	0.8114882214176184	0.8099495286307636	0.8022189845173465	0.7973797741450591	0.7962050642076482	0.7907660361363115	0.7760546422796054	0.7572390300880303	0.7421057371373769	0.7311532912990842	0.721819529251362	0.7133328714044875	0.7058667330559899	0.6947812398549631	0.668960566015615	0.6237389142210626	0.575530256421271	0.5518749079990775	0.5705113692176932	0.6229017466366794	0.6845869488043389	0.7377867777024576	0.7761832368626492	0.7934791223206071	0.785981188961472	0.7614971306498551	0.7376297704340468	0.7302818493945382	0.741533334938709	0.7606792282822126	0.7732937451070827	0.769726548642607	0.7522586653103455	0.7338975931449956	0.7258569787125065	0.7255784666196827	0.7242224013803735	0.7199213553211188	0.7213653237021048	0.7398755415257872	0.7763271390720117
0.29704876522559465	0.30702530047955034	0.3281948362383342	0.352565009831879	0.37013719326187333	0.3751044810446311	0.3681616007228297	0.3524872517219725	0.3322403185736897	0.31761837829778966	0.3197961197080457	0.343971726073564	0.3808998419732479	0.4131524980677546	0.4257400125760964	0.4161883001448754	0.39174409914593344	0.36477982058195524	0.346839713631685	0.34391615455408897	0.35474433053416765	0.3687030820479759	0.370799014463087	0.3526367872413957	0.3218830321332334	0.3003694888433771	0.30498513616344963	0.33407126886159605	0.3664049791891919	0.3812603839143542	0.3746306851738704	0.3596482222193877	0.35108259635210626	0.3520217207658676	0.35617345659127697	0.35739966069222967	0.35658398705210975	0.35579736352932817	0.3547687199821086	0.3529582768431386	0.35209394583330234	0.35428796290152104	0.35780280898662065	0.3592668905340282	0.3585510344302688	0.36073823984727954	0.37143186807826295	0.39302306192893527	0.42470654063457813	0.4626874011005364
0.3466285198832987	0.36196863847900357	0.3779489624449064	0.38928812268139235	0.3989324599256795	0.41267126258041137	0.43034263348321844	0.44359831086962015	0.44525841317069237	0.43488242635238006	0.41679733426405297	0.3969892829134302	0.3816340060722396	0.3743908628516918	0.37313167831740657	0.3718737293699406	0.3705371895553274	0.3732250004540778	0.38144321257807556	0.3882309352047726	0.384735416591124	0.3674862418889892	0.3417809026682863	0.31786089657487815	0.30678641664966944	0.313625316464573	0.3338909694426382	0.359254333426683	0.3834398042318079	0.4016911792468111	0.4104695250603132	0.40623060656432286	0.38894678820809897	0.3632557108913392	0.3378290129666129	0.3233504088847343	0.3285071862532821	0.3529168759863245	0.3841727327660871	0.40799079152608475	0.4161543503847842	0.41172149497552796	0.40242488824626743	0.3951188904170987	0.39556607822830286	0.4115235030738633	0.4490381625215991	0.5031465428869494	0.5593196906309286	0.6047735832868433
0.08316537090490822	0.09078074070803716	0.10034135703508978	0.10448973184269508	0.1001972606424976	0.09141136969919901	0.0871834254251688	0.09590656892438594	0.11625227025678224	0.13759917626980367	0.1490456920812466	0.15042381136491473	0.1475091196631778	0.14447108582901733	0.14026020871683878	0.13318474964472113	0.12352257664451077	0.11328650071128311	0.10452044952812198	0.1004980902110753	0.1022083471868054	0.10497086728812798	0.10101098587401258	0.08727786549726921	0.06776362254949812	0.049492627130272346	0.035480990495636265	0.02478794827973908	0.017492580997275336	0.015278700267877584	0.019908209193629806	0.03054541636866183	0.0446051260758291	0.05875257581763521	0.07040872245998533	0.07791649480522478	0.08335912484317921	0.09127596580450245	0.10589747329037284	0.1262336110168836	0.14610044605235567	0.15653050830099743	0.15067464288791366	0.12738507222847079	0.09342153806791453	0.05947766805735244	0.03598594031008369	0.027916603584273465	0.034510694935914	0.04962843942065101
0.33523780123292674	0.33500128204582696	0.330169534312091	0.322733835607789	0.31863580127956115	0.32084753738042965	0.3255259010176559	0.3277650072248215	0.32851509223623754	0.33194284198597623	0.3395641101791959	0.34656188601950055	0.34728693568607266	0.34167325708103485	0.33576631870226176	0.3344934331545999	0.33889069079701317	0.3459129463997583	0.350155422265336	0.34765807314274505	0.33914264535895505	0.33036176712116344	0.32740181180473765	0.32908913211799035	0.3305097930106036	0.327461621203438	0.32057379788572277	0.31652462067231607	0.32395300311962993	0.3479299976215922	0.38377514813657615	0.41623950196800935	0.4290945237300969	0.41941101834808164	0.3981916252956745	0.3805302162261689	0.3743740372191467	0.3764891084243792	0.3790885941552771	0.37761240316382894	0.3732688236938189	0.3710186516524327	0.37585612016690534	0.3882909574358289	0.405484083062868	0.42441292108951395	0.44373958193209406	0.4650475622810841	0.4910736643221367	0.5263149297827038
0.2297517814057369	0.2192768756632673	0.2176241448551663	0.2238735735198851	0.2301042496705292	0.227801634200086	0.21549470200930806	0.20063457569304222	0.19371759755737036	0.20194955902065162	0.22810991483910564	0.2683098183722717	0.31025608984741	0.3377808122707454	0.34178845571783384	0.32616266733368626	0.3038893195985493	0.28717718394643177	0.2835914600702471	0.2920299353924857	0.3045020467788945	0.3101155865169626	0.3017085873177654	0.28021658377592246	0.25416589140497037	0.23376487473526292	0.22632145197107598	0.23258054985046792	0.24588672578674536	0.25614408062774524	0.2589558565133834	0.2578374901974904	0.25895145841535416	0.2626664726414139	0.26560920003796057	0.2674850579059546	0.27201930468811536	0.28083668007462764	0.2897538053600986	0.29303785334384175	0.2876001101463705	0.27536267755409466	0.26428197165114004	0.26490200291196875	0.28348032832199066	0.31602054304102695	0.35092572555519846	0.38003416467467266	0.4054885912964425	0.4368241863529434
0.44142560046882146	0.39406241519689694	0.34340172915564665	0.30946843868254503	0.3024930358875701	0.32063725755241923	0.3540843144247536	0.394735610277452	0.4350951213439304	0.4647694374020808	0.4713845936692717	0.4542777747687398	0.4291080063260764	0.41783070124261934	0.4318659247624447	0.46347385354446063	0.4936127693788247	0.5086978856693525	0.507481828014579	0.499881607437645	0.4931118655553886	0.4871012560667212	0.47913067713673013	0.4707214211624701	0.46287595079779803	0.45272437810429483	0.43802859330441435	0.4239966360183198	0.41791378672168583	0.42043787039173347	0.4253846604017707	0.432157142181714	0.44235557403025927	0.45285837959184394	0.45173827847692605	0.43251707285828744	0.4056045040027296	0.39291717440815704	0.40999546120940444	0.4549028343975246	0.5056184626824687	0.531406501440416	0.5137213788070919	0.46130760772681567	0.40537227390435254	0.37427037607368413	0.3717146497649385	0.3795666979665946	0.37892480773252846	0.36580155338741804
0.3022727854340452	0.2975244778595292	0.2954321237454361	0.29065376984259794	0.2774328090264253	0.25881563140173136	0.24513254024397993	0.2445606786054779	0.25809813036661056	0.2810407684337489	0.30470868330187334	0.31959257864179286	0.3183150386086437	0.30192183567443825	0.28008208417069164	0.26600898128526235	0.2644817807385901	0.27050794653446	0.2761855903882083	0.2796305590271264	0.2834977798020494	0.28753244828484303	0.28753175961965877	0.28252351435476347	0.27789025089323	0.2780148991891527	0.27832676839026255	0.27028755400959437	0.25256860867883246	0.23760982434179323	0.239549396392161	0.26136669885511593	0.28950382143588904	0.3061244112483631	0.3035831718312333	0.28877493911647495	0.2745980235010407	0.26881147472810496	0.2726050678893757	0.28494407624762186	0.3049498023595506	0.3290018050110387	0.3471028491544079	0.3518553402406047	0.34768446334076725	0.3489403214058644	0.3667502808543859	0.4012914475047428	0.4449317646079901	0.49155495370692526
0.2217832474281015	0.2284529931181104	0.24400035284315216	0.2670434269951251	0.2945182515039651	0.3188812860588666	0.3325875413140088	0.33307568523241093	0.32583615836954727	0.3175447589964284	0.3090561517507515	0.2979461004764674	0.28353511039147444	0.2690300269204208	0.25987872270028584	0.2606963631424667	0.26992999046084143	0.28176943117370945	0.28909701442608743	0.28692335351397436	0.2764703938559251	0.26318793072532054	0.25257336217899196	0.2475923974042072	0.2472663265864744	0.25039296763239377	0.2578249729326411	0.26906774008938916	0.28078664314990015	0.2890566628854336	0.2911180512717894	0.28684922911678595	0.27782109811038175	0.26570554465988766	0.2521593538351541	0.23960861167988193	0.23183689609747177	0.23399092014845463	0.2485924856427406	0.2717219442404008	0.29641377280503617	0.31778914159087435	0.3359867929382569	0.35015197419563526	0.3543973379766131	0.3460595349289336	0.3350053971045229	0.3374365286795896	0.36076787214712164	0.3961591469934974
0.3258619226439565	0.33052708444534734	0.32475981962005185	0.3116851641394544	0.2942140663848563	0.27845492924333726	0.27310986128392245	0.2858825370615581	0.31508243087318183	0.34980974471684034	0.3801910924751176	0.4042940060181764	0.42009193811191176	0.4184078952000842	0.39063692947839523	0.339320453751659	0.27870526487925584	0.22654527197808222	0.19227127640275615	0.1775980054960402	0.1777266763007652	0.18402659305066713	0.1879915905388685	0.18789245258037027	0.1884086363613237	0.1955095323994238	0.20988347236554847	0.22806644896647427	0.2480109665795154	0.26980501716722405	0.2943877725538772	0.32246627214955836	0.3505602560443403	0.37126041008806293	0.3789095941813612	0.3727960205119515	0.35816369036280965	0.3427334282353706	0.3325843207512592	0.32974790645284713	0.3309881239894402	0.33204973712963715	0.33389398248954755	0.34082177431414884	0.3509331502339224	0.3613586090678742	0.37598445650684453	0.4046544860581327	0.4518187402206377	0.5095313729886559
0.08623273024195935	0.07960043340975939	0.0801906112633384	0.0860098417582027	0.09326400278287231	0.10214319402818177	0.11603746337145701	0.13377471667559598	0.14651199399653075	0.14820846258085094	0.1408407761316571	0.1306385649480698	0.1207638535592837	0.11031830493569018	0.09733768463738786	0.08233451058274047	0.06763608745822638	0.05404857218554417	0.04241397488968088	0.03732401972665126	0.047442070285869005	0.0795968664838527	0.13001032898313927	0.1833511014544967	0.22386181067507172	0.24491746238095577	0.24822550833961662	0.23521010804786777	0.2049016086265397	0.1607629843094525	0.11248251252775561	0.07212872814718294	0.04708207535133851	0.03768758452881166	0.03764325535575835	0.0385880825136777	0.0359254516643339	0.0333393890248114	0.04055147112163659	0.062144058778906906	0.09232274722300826	0.11688272565796788	0.12402023143766626	0.11427532860351129	0.09829566943103067	0.08719071001736844	0.08392474869695588	0.08227927263483224	0.07383694683919449	0.058280109156764896
0.19064845000566155	0.16425258441788046	0.14273416215816204	0.12787225172822694	0.11629840386765185	0.10752119225863466	0.10992632373982009	0.13255088020703668	0.17219097915435494	0.2084592462949114	0.2178930662708399	0.19316330997101652	0.1482356785566264	0.10410566831669918	0.07471050214099707	0.06415339038300921	0.06914335486780883	0.08164760437066147	0.09168012410887982	0.09529808989576402	0.09795828798991277	0.10781283435090118	0.1240648444578351	0.13649772191026646	0.1349647348155289	0.11880862000353888	0.09637556151104251	0.07741837612356085	0.06869618891581777	0.07319273559970613	0.09110026906244943	0.11957347969106943	0.1526962439636094	0.1817834529019495	0.19710755929904342	0.19391744521034313	0.1757737853163911	0.15292070875957392	0.1365348160377553	0.13204296008990823	0.13683383647105424	0.14122441239099637	0.13712451028887038	0.12375067446056803	0.10809634051375365	0.09778116680123429	0.09590168588581183	0.10105142801118354	0.10945274458616988	0.11926262731073979
0.761420667060134	0.7721619374209043	0.7702019198053086	0.7609315187381389	0.7529697895440721	0.7470856193882287	0.7395898391442949	0.7336283190384731	0.7377254984891457	0.7526487987635694	0.7661134540839025	0.7672703162303628	0.7545032504683755	0.7367252133772016	0.723804389751072	0.7247157169298285	0.7415038889305615	0.7677618732568212	0.7898388600684981	0.797757543571475	0.7920446826987397	0.7786153698852669	0.7633352650562012	0.7519274175074302	0.7518223918265451	0.7659820145838776	0.7863278818429372	0.7995970331522702	0.798716784676746	0.7885097972482518	0.7766422307812628	0.7689671708341489	0.7689942072212131	0.777860770134866	0.7888483832918095	0.7898792199804335	0.7777546962764791	0.7606382389633114	0.7509740170514121	0.7531198470487347	0.7631046776582658	0.7730073541482654	0.7788954722217322	0.7824365171092581	0.7913149013323227	0.8101746021088108	0.8356173925670745	0.8602167267680437	0.8793247988665909	0.8899014085126555
0.5877422486032837	0.6268134370498817	0.6822296497490571	0.7442889124961182	0.7965532734206635	0.8328554827814443	0.8565319639208085	0.8712157161414463	0.8712346364747051	0.8502205901895898	0.8132345053180696	0.7771760725880181	0.7542638019632476	0.7471255821001866	0.7506131503924077	0.7640595383817446	0.7869092009783627	0.8149669551506386	0.8385337097027299	0.8519681179280119	0.851119159187531	0.8332705058599282	0.793996716939805	0.7330912475395726	0.6645156996135047	0.6110086126667135	0.5924115012682634	0.6112440279414688	0.6494154564091574	0.6808834853867872	0.6921008088657323	0.6949521421258966	0.7147537437463578	0.7639346739572491	0.82382946705029	0.8584241373621029	0.8459879613151758	0.7930531438234465	0.7280133564501987	0.6794758383628167	0.6619829664718858	0.6711434012377364	0.6935372480560996	0.7178426948624257	0.7423880458030607	0.7710739207133224	0.806350990260923	0.8472212549665479	0.888216586830024	0.9203732404660832
0.30959704054343995	0.30845220739153584	0.32003175287476576	0.3357798302005942	0.342003790764047	0.3308700772986178	0.3060777137008073	0.27620365876099	0.25013756359810585	0.23845906523921398	0.2522063732629879	0.29317204792548085	0.3480139280073163	0.3945661551966054	0.4181052278649379	0.41686969525968404	0.3963684278603694	0.36130830446568346	0.3170340815338226	0.27336927921978793	0.240867013410014	0.2248472747837551	0.22375160125657834	0.2314427038841194	0.24372661317379363	0.2580250892475495	0.2719853129762369	0.28297647742021026	0.2895805336568451	0.294095897407937	0.3005911645530802	0.3096049921622628	0.31721910895120065	0.3189272938895667	0.3132869165463709	0.30251326651571964	0.2921128811725016	0.28560288009803364	0.2819449577833352	0.27699113402470993	0.26865032226071967	0.26102501448985344	0.25902849791187577	0.26159797836553006	0.2637787761201705	0.2647511098795065	0.27307831038244823	0.29836214387541055	0.3414007308307185	0.39065705190351024
0.098519857673517	0.09019598588807755	0.08344034429191136	0.0784768750240677	0.0785268621006078	0.08648185112941875	0.09964362062388843	0.11001210076765516	0.1088284346845876	0.09476819558237388	0.0762502921574651	0.06361000726320958	0.060268771818592616	0.0609892136615953	0.059674642487857844	0.056172555187339254	0.05431234505376323	0.056172554283599706	0.059149667419609475	0.05865041198786697	0.052572630174010475	0.04455707500658413	0.038532741930604165	0.03641933877219209	0.03827025473538231	0.043518917993265786	0.04989985595940066	0.052793238530868064	0.05043817858283438	0.04876550920232137	0.056174022069578375	0.07433759870577501	0.09590997955102139	0.11078776787453305	0.11472166678435262	0.11034754030374325	0.10154072592414129	0.09009468673986581	0.07505803953207071	0.057071021519027446	0.04083202183165321	0.031236445837058934	0.028548082228370023	0.02942738137411193	0.031386716371536456	0.036358770374227856	0.048363333584818216	0.06739562872313729	0.08879404253132561	0.10496723145360518
0.22600959680392801	0.23320638622603093	0.23198466765183434	0.21659921527812803	0.19200888607696018	0.1703873570201893	0.16352946427171478	0.1737063062878102	0.19092578662050913	0.19980146405714422	0.19438875090768126	0.1828097996920666	0.17929434382183612	0.19053810040041955	0.21297108648157032	0.23475212801521975	0.24597790051322585	0.24278464654018123	0.22947480398288359	0.21388222448540636	0.20106023637432197	0.19229916765847502	0.18921235664515795	0.19204024186701313	0.19905394664171772	0.2071153547345484	0.21419767795497277	0.21708121007674291	0.21245315163634426	0.20026030141080198	0.18927114329079778	0.19006755708795117	0.20392713449031696	0.22019698663928552	0.22888294136850862	0.23033204835299773	0.2326204019301948	0.23964810342230614	0.24815907647604407	0.25864388066133776	0.2792473045264395	0.31435083778309114	0.35093981823451403	0.36618523170602224	0.34843035018765395	0.3093247481239691	0.27304346578130023	0.2605417647507158	0.2793944745024045	0.3232800706859505
0.2281325970836854	0.25148998937693107	0.27725490266046837	0.29522142582094657	0.2954161534253814	0.2798627328400073	0.2636553492831129	0.25926048339353613	0.26372278165614205	0.2652532929793843	0.2551761834444484	0.23732823063054653	0.2207119662890472	0.21281572129011467	0.21592307006185893	0.22953398622232035	0.2528028921861519	0.28058387107504507	0.30299524266723943	0.3114982574184119	0.305402997744138	0.2898939351930692	0.26720441782882	0.23722169152731348	0.20472813746236107	0.17937363531304054	0.16845342107314115	0.17064209165964914	0.1794709182289363	0.1894288231852597	0.20174843091883152	0.220600186474698	0.24663231503895627	0.2733854596209186	0.289955580305923	0.2905758046803353	0.27969312218353476	0.26741904365207636	0.2633913425747926	0.2699356851887766	0.28302563220662375	0.2958124434365846	0.3060760560719137	0.3145553305958325	0.32163110699733366	0.3237530453887748	0.3174396018727895	0.3056442667012517	0.3002805693719111	0.3148372303871868
0.3395972861775233	0.3236385135597012	0.28878526019791156	0.24656983916556813	0.20605502248994106	0.1700731756033975	0.13980800415628028	0.11738729881712319	0.10570723968333891	0.10445905800674726	0.11074642719032932	0.12745078490305276	0.15922358067947684	0.20496466978961803	0.25005304731076783	0.275979670749548	0.2769478975143312	0.26067247565680063	0.23834646953464977	0.21508922276741407	0.19424189794486424	0.18235226428224943	0.18755845661138537	0.21487489022115028	0.2590724743707303	0.3055633394103209	0.3336637705934896	0.3313823879668337	0.30247027340073435	0.26348969800039845	0.23147858449251085	0.21940050635382818	0.23140085810008482	0.2590644209170981	0.2850939192772184	0.29364454347168006	0.283402432609255	0.2668343260705541	0.25520082040644404	0.25149348849026293	0.24976559123676884	0.24459314573589902	0.2371691237380949	0.23825237513160885	0.26031910602916597	0.30531249646560776	0.35872468600159707	0.396427537013181	0.40507722834663323	0.3873838285490347
0.2488276365380657	0.26121801925152877	0.25841305958523375	0.23993646114506123	0.2171174753262575	0.20312325166505665	0.2048262557096292	0.2223549562714759	0.2491271909448767	0.2761593350949974	0.2950715805661734	0.3028239800903364	0.30372082523555344	0.3051562985418411	0.31186443484060705	0.3219320350475939	0.32889214619112495	0.3261208015946746	0.3148974869981957	0.3027913999833959	0.29579355717129796	0.2962764678010085	0.3025917153355682	0.3117411145377446	0.31962722334808014	0.32246689874909684	0.3195298020435851	0.31504050191700683	0.3130257142833904	0.3139907933739953	0.31529989134023695	0.3142389288146125	0.3119682612719317	0.31272507698594715	0.31828452499142884	0.32447768245179176	0.3253206581688826	0.3210987519398156	0.3188957655426009	0.32653701343005886	0.3439354922216572	0.3621691489391651	0.3693281046569854	0.3632595266688031	0.3550409989568005	0.35969819756841154	0.3813962327438164	0.4097108019502852	0.4345338717943527	0.4569160826494934
0.0010074487954357593	0.0	0.0	0.0	0.0	0.0	0.0	0.0	0.0	0.0	0.0	0.0	0.0	0.0	0.0	0.0	0.0	0.0	0.0	0.0	0.0	0.0	0.0	0.0	0.0	0.0	0.0	0.0	0.0	0.0	0.0	0.0	0.0	0.0	0.0	0.0	0.0	0.0	0.0	0.0	0.0	0.0	0.0	0.0	0.0	0.0	0.0	0.0	0.0	0.0
0.10857970070885292	0.06468249264760938	0.06058926728714615	0.09187845409662046	0.139754787012636	0.1753760066433026	0.1753760066433026	0.13871985758433622	0.08778522873615721	0.046946316607077127	0.029309267864001703	0.036408155548125	0.06266831442088726	0.09891587488355592	0.1360144731818398	0.16896493114242764	0.19522509046059575	0.20562108020139402	0.18901895732337165	0.1469063091960744	0.10039325132414398	0.07309816124145856	0.07320647592524523	0.08734278306008648	0.09419630780027895	0.08221462827132346	0.056505229313012766	0.030245069994844664	0.012608021251769231	0.004093225360463237	0.0010349294282997838	0.0	0.0	0.0	0.0	0.0	0.0	0.0	0.0	0.0	0.0	0.0	0.0	0.0	0.0	0.0	0.0	0.0	0.0	0.0
0.37691244326558276	0.37852202263108176	0.3979030879837838	0.4262919974219826	0.44718983971616055	0.4507969667069513	0.4384016546839514	0.4167990990713193	0.39252617729530004	0.3709826459249852	0.3579601019435814	0.3559562784117605	0.3619622966351702	0.3699671688894301	0.3800335408932732	0.3969431203131951	0.42256792195818205	0.45098437058431873	0.4696927966327784	0.46933535176771785	0.45009927333381694	0.4208440417455911	0.39255335302578864	0.3723660072761298	0.3615518058641665	0.35999973493630627	0.3668741268881248	0.3784083114809432	0.3842037330458047	0.37616268792989316	0.35613399918164346	0.3332575931380507	0.311737952659387	0.28778870266986917	0.2600319085045672	0.23714107694254805	0.23002513672673813	0.2424633722239663	0.26916214821857687	0.30381330277868	0.3386778742230116	0.3645365484323174	0.3702083606135711	0.3521717571390733	0.318545318067826	0.28444554841716224	0.26097097124804985	0.25085801386530043	0.25106461317232687	0.25662849907385415
0.11619190759102044	0.12371552139477068	0.13282738816989598	0.13778632685978406	0.13779904579216884	0.13594011970138703	0.13294320313917213	0.12820144741702022	0.12336714495754353	0.12047524486078212	0.11754347902853833	0.10915939647523444	0.09280606741380874	0.07104718417099307	0.05072302581115651	0.037216879476422125	0.03244921762442416	0.034193729651683845	0.03851799462266806	0.04468253613526587	0.05492662410882195	0.06977061904726316	0.08434760628029171	0.09242251504572127	0.09449055531771679	0.09680080948583664	0.10509775181176627	0.11867645110411866	0.13202909727133533	0.13906870292946877	0.13744452690064957	0.12872134062823942	0.1178622546814036	0.11057503014520349	0.1114374043905113	0.12349857846324101	0.14523424063399665	0.16852672020112075	0.1812631187621213	0.17634257461358172	0.15834256210058872	0.13815127037928693	0.12461580226060784	0.11965529277822928	0.11962929455115813	0.11892639436056723	0.11315753968528254	0.10153434237045152	0.0878810279344255	0.07830339805739249
0.4152349204553056	0.44559395335915225	0.47079555699711406	0.4761922978110317	0.45813242768345963	0.4226477256299256	0.38816201711596615	0.3781247250947542	0.4040105280910226	0.4569951531314725	0.5097451388162956	0.5342548501158199	0.5157587458643053	0.464021071452765	0.407023806709659	0.3704464622173175	0.3552912897306426	0.3381687623980899	0.3004308921460001	0.2499727588652994	0.213583183972243	0.21595121500235034	0.2593184749824604	0.3251378709634231	0.3880878106051894	0.4341000464566067	0.4630256332184599	0.4837393116870627	0.5006681540928343	0.5171294300761273	0.5367420675626329	0.5556614987138562	0.5537725395709264	0.5073655322742375	0.41381545647778156	0.3132609811200718	0.2606310564244705	0.2812930923532143	0.34970619715147394	0.4127185053184986	0.43424832467792607	0.4171593990526853	0.3848615842692109	0.35694987608789497	0.34150200708794504	0.3376902201414397	0.34562853771653707	0.37407453436372634	0.428109298840451	0.49792135843257196
0.3797950971199144	0.36352972989584137	0.3431169998038065	0.3144090557327481	0.2739646622857728	0.2309280792803274	0.20353526987798531	0.20311652996594393	0.2224039408749471	0.23998197593061527	0.23879017993514606	0.21530037266274682	0.17980912700545135	0.1476325125084369	0.1287617354459012	0.12427862699065578	0.13188933989888033	0.15235431438968552	0.1869563813578128	0.22957446029745984	0.2682961358686135	0.2968971615438906	0.32559899430089656	0.3636881743301088	0.4088184995454193	0.4421531426486128	0.4444203134862048	0.40984385970652587	0.3468748347517787	0.27020312970793725	0.19650046978335578	0.13775281567473424	0.10120184791807843	0.08849033012570773	0.0997127246061633	0.13304104362443592	0.1850974848745821	0.24308324915314294	0.2875166098899507	0.3032362042408227	0.29141700609396237	0.27188371863353583	0.26410038282601117	0.27336293847206955	0.28865500135229616	0.29352425646901154	0.2790777474068902	0.24855273773263978	0.21595842314770813	0.2001416593489963
0.28263154129277623	0.325518713868119	0.32125267906848193	0.2813338359716852	0.23594807898349254	0.21283580616726092	0.2171504160261903	0.23327892862942964	0.2422579095647984	0.2343882271096499	0.21223866697574784	0.18682081766571815	0.17402713759399596	0.18417903765005317	0.2111796572374315	0.23479828216230614	0.24004441278045377	0.2328656898996544	0.23139152030559668	0.24836259902718832	0.2786221032806659	0.30825638467671207	0.3230566063255831	0.3214942068314202	0.30984223082232853	0.2961386830675477	0.28247262857840183	0.26506798352908284	0.24199954742661264	0.21793858139722896	0.20227913384648846	0.2006010333996882	0.20996149356436417	0.22335966172050545	0.2360032129543807	0.25010720920658897	0.26433140137732725	0.27138198410739806	0.26162560896943154	0.23383595706744872	0.19844108985244657	0.17207854365994155	0.1645098436212476	0.17101098895197972	0.17539446260144317	0.16320411833956602	0.13500929841104808	0.10571162817462797	0.08878932100514175	0.08610908160847157
0.40075304901048064	0.395187129206092	0.390427127072111	0.3879058769193243	0.3877781803280495	0.38713938086047417	0.3796719177176498	0.36009189117952745	0.33132896998012984	0.3045634891806083	0.2894568277055305	0.2879575799782258	0.29462962731654346	0.3035246102577783	0.3111828509456361	0.3129103661352819	0.3059897250326511	0.29378828476085617	0.2834622097352409	0.278169018987981	0.2755724735288236	0.27395638697078684	0.27574342353255693	0.28150100747137297	0.2859875619447979	0.2836825945037354	0.27545723342325074	0.2664731872560126	0.26208336602030785	0.2668695504620745	0.28200105613190246	0.3030852685148859	0.3184304551062247	0.3157807691430639	0.291623976260321	0.2520396096309219	0.20871445902235183	0.17525092915153545	0.16062361265849662	0.16450148802747744	0.17962010093316455	0.19717215693570508	0.2130029056067667	0.22663952725762987	0.23529007057909856	0.23618201548574883	0.23240708739158197	0.23172860379467516	0.23781208778502919	0.24513044833930944
0.0	0.0	0.0	0.0	0.0	0.0	0.0	0.0	0.0	0.0	0.0	0.0	0.0	0.0	0.0	0.0	0.0	0.0	0.0	0.0	0.0	0.0	0.0	0.0	0.0	0.0	0.0	0.0	0.0	0.0	0.0	0.0	0.0	0.0	0.0	0.0	0.0	0.0	0.0	0.0	0.0	0.0	0.0	0.0	0.0	0.0	0.0	0.0	0.0	0.0
0.1568714002495517	0.21159397242957553	0.26703151516033413	0.2974543205809527	0.28551233471208326	0.23964491998966375	0.19110683036796533	0.17234198618225885	0.19325050074143776	0.23472032046709865	0.2633210760406655	0.25775003328766827	0.2202996648587893	0.17284301335729899	0.13757954985836515	0.12282609285686706	0.12342930249063992	0.13068505058642463	0.13587543612799793	0.13171362818116555	0.1140944141986126	0.08649265596931816	0.06308228641723132	0.058994305160659816	0.07943455673640257	0.11663698735710563	0.15446242760304507	0.18016689692954926	0.18800854418375454	0.178151876830244	0.15479985961617737	0.12587775466348675	0.0994913849183859	0.07824286652596094	0.06284392490770438	0.05628996912411678	0.06358642842683918	0.08152482404986057	0.097242954267233	0.0978005014964355	0.08428751338423726	0.07202633891625186	0.0766135124245187	0.10225407281304243	0.13650456840317104	0.1664985373370011	0.19065452884209083	0.2149957511437568	0.2386005369070452	0.24786587927675616
0.4730359984965978	0.485787220243694	0.5150466706068269	0.543083288608623	0.5478751437956008	0.5262722763226877	0.49583683510339427	0.4740232360377757	0.46845535627004037	0.474880169232136	0.4831330082353349	0.4841692659198842	0.4692444009368576	0.44339618212379056	0.4197590238103426	0.4108564223387763	0.41581177670554975	0.42365141887706215	0.42445773886746985	0.4193344412029289	0.41972564311225585	0.4361555395355768	0.4683875794304212	0.5032835075363142	0.5232766578507214	0.5208970973023018	0.498803461874964	0.46512698099728605	0.4272465322911859	0.3923616316188799	0.3684625184466584	0.3610173109829859	0.3710576679269511	0.3964750235563943	0.4333488282811749	0.476087866914885	0.5153736137255226	0.5413678889835223	0.5487646240088582	0.5459356668358013	0.5485502520652696	0.5644329500297218	0.5823402163165086	0.5783920691952064	0.5392506381382304	0.4779721746236096	0.4250334984372233	0.405012378017144	0.41892179798632917	0.4504754303550587
0.29132308910478355	0.27490400371999024	0.2455140003984156	0.2209038695008907	0.21520818461027338	0.2287948802490014	0.24806022038044334	0.26016385467776865	0.2581655229754154	0.239942740094057	0.20792667046814187	0.172087858681888	0.14769317353676642	0.14189281396056463	0.14869825834232833	0.15725420794281608	0.16138589596232472	0.16478152121175008	0.16988151089362002	0.17059440667297368	0.15730464487047047	0.12877352636579578	0.09546145683023677	0.07412104331272037	0.07448247677760027	0.09311812014366347	0.11408951867680975	0.12870017076549628	0.1413953628735585	0.16871177423711906	0.21311125181236903	0.25847261983215647	0.28424449270992186	0.2826294530892365	0.26020882304227005	0.2285394727759099	0.20024975045603513	0.18647183028118333	0.18675232662627347	0.19567203704427544	0.20919845101660392	0.2356246603330773	0.27548094521555505	0.3109978800512659	0.31362084277707064	0.27362747809649773	0.21217061283762745	0.16179272075399298	0.14145434305637944	0.1446807844510625
0.09956665961225616	0.12575250624472614	0.15998994236432373	0.19030456577396662	0.20468840117433168	0.19979780655148074	0.1844292735192183	0.17092781555041325	0.16496052053189608	0.16300996338067208	0.1587688011018325	0.1483464456769815	0.13320354343443314	0.11771188374229274	0.10823779544960216	0.10910852296983214	0.11841009327377071	0.1281080387171813	0.12880659339172612	0.11712825011926208	0.09945023264521491	0.0851132483879722	0.07901333649216237	0.07992916098731828	0.08489942223289051	0.09194250286727981	0.09913171201146537	0.10228371223648515	0.09729960140099389	0.08475700847312112	0.0720572674332454	0.06845487422339626	0.07812042228781699	0.0944414841810122	0.10608076103656612	0.1063742859180056	0.10019315906542407	0.09692305211142888	0.10033024953231054	0.1046751807894954	0.1027934440995515	0.09381062066148692	0.08433826608106551	0.08053819194785941	0.08504337441746512	0.09663660637158401	0.11154250908067742	0.12363625138904458	0.12783485728435154	0.12397795473092461
0.355301127352278	0.39215463377744625	0.48777032038873636	0.5955436929426271	0.6374274858182021	0.5673531625200691	0.41157635348634647	0.24202380843382404	0.11435505625687661	0.045723945498387784	0.0224620699118245	0.033232434518492025	0.07367301485442287	0.13763931110887617	0.20026402752304745	0.22944982388814544	0.21023458645497617	0.16835079357940116	0.14734602970884575	0.16835079357940116	0.2127555385029432	0.2419413348680412	0.2409460689255012	0.24202380843382404	0.28750629286568896	0.37858538003437736	0.46787494076567965	0.5033868662656158	0.47554264974079974	0.41157635348634647	0.33131336916512627	0.2409460689255012	0.15013082208877193	0.07619396690238989	0.033232434518492025	0.0224620699118245	0.04320299345042077	0.10438449732494788	0.21131232596329905	0.3379033386319236	0.42719289936322585	0.42719289936322585	0.3379033386319236	0.21131232596329905	0.10438449732494788	0.04068204140245375	0.012491510979895757	0.0025209520479670144	0.0	0.0
0.6064623566956594	0.5929342953499777	0.5455685869564214	0.4972601850545283	0.47511644636802014	0.47864406875283544	0.4955734282289167	0.5183428583427286	0.5436442732585628	0.5655139635118276	0.5778973580637616	0.584678032459589	0.598395056529425	0.6302846419454188	0.674867997987888	0.715043690884403	0.7333375515419961	0.7246050209630429	0.6996186683816944	0.6666861895207722	0.6297537239355745	0.5945715914398976	0.5726316539151238	0.572012616687777	0.5887221220768141	0.6096419231626721	0.6262553840788625	0.6462424043702932	0.6865721523243801	0.7607318669565439	0.8506226783130669	0.9106228404511549	0.903480497212042	0.8333172816279331	0.7371832410340632	0.6530272376636846	0.5977468126794581	0.5709742773911068	0.5676641596379067	0.5794821862957682	0.6067025955616425	0.6571333247107705	0.7319149201342595	0.8103492216845133	0.8534904409595468	0.8323545450960586	0.7552746183936901	0.6569631034118462	0.5750713929522733	0.5348005176523266
0.23691853508427355	0.24220881233014063	0.2335199573717844	0.22063957762976485	0.21279938934213302	0.21209156346868424	0.21654004744016805	0.22615373773265748	0.2410986123155976	0.2559440354434381	0.26116666035495467	0.25124553996584365	0.22954237064713218	0.20750050476271378	0.19359135619456566	0.1909370201840857	0.19688977880625644	0.20490594303472295	0.20924589431230797	0.20942415100410022	0.2107330127800465	0.2173201494368199	0.22588891026219005	0.22621981860035614	0.21300351196326428	0.19139448010596669	0.17114436020154467	0.15842443915065144	0.15205364312398342	0.14876107994285578	0.14941678417252804	0.15575600976985546	0.16561083528646336	0.17144039690268	0.16640628419444073	0.14977880293460957	0.1287453778458157	0.11271663423161678	0.10717099863778945	0.11067510596143999	0.11728739506707404	0.12148009713942229	0.12290677636243938	0.12463863076380839	0.12940459250172304	0.1371696704793629	0.14515767465223273	0.1507829351788508	0.1558687931866335	0.16433358996662628
0.2834730103752977	0.29316431364393764	0.3081202937543275	0.32207563778324083	0.32945351047262134	0.32671506977700515	0.3148274290311495	0.3008523763063672	0.2924782051002862	0.28637385287072853	0.2681194835269666	0.23043851094685983	0.18888078675833664	0.17071133026467294	0.18614632613344786	0.22057562300045674	0.25200971875452877	0.2748230828181339	0.29421084163265415	0.31096661840735285	0.3213094617026635	0.32722291277808685	0.33255513239951706	0.331557513425347	0.31173040132571594	0.2707981677345117	0.22470230212624706	0.19208024229625764	0.18361895873902356	0.20213216000671635	0.24804188607678251	0.3160334603576592	0.3861674831156172	0.431014661857487	0.4338261021255024	0.4051391782915551	0.37451448824085404	0.3669265664284369	0.3866213861413856	0.41918761613026334	0.4447082616993081	0.4521579579703914	0.44642520655797424	0.4392613448092369	0.42813704979724154	0.3988674513997639	0.3483461500468418	0.2999924809127095	0.27877830459280845	0.2848061246032978
0.653849452866584	0.6098274566593311	0.5859687284856714	0.5972630948773162	0.638331163562873	0.6913316664983735	0.7349027552858837	0.7509237855171926	0.7327623830526516	0.6882502628102038	0.638129612785472	0.6040123449997712	0.5965750524064085	0.6101618719945743	0.6299404535312996	0.6431167244345658	0.6496687281626319	0.6552903477661159	0.6630076102603261	0.6676241887022337	0.6605544935027319	0.6429306212513614	0.6281192882811469	0.6321364592223803	0.6595149954945584	0.6985412458494101	0.7333352040605874	0.7555707977678076	0.7711004948158279	0.7890901152875331	0.812137287046128	0.830943554313338	0.8304997491584581	0.8043144035435315	0.7606839466225863	0.717967870851346	0.690281345803401	0.6763789227010663	0.6655212076670114	0.6505536545466448	0.6359113930367064	0.628389921383386	0.6290869184357952	0.63379437127909	0.6418946747410973	0.6591228580666202	0.686023203824858	0.7130437964444829	0.7245600181937836	0.7130588602865643
0.29083485628159633	0.24926847435254423	0.20966222538353044	0.1720996368481149	0.13211361081579198	0.091625491335226	0.06322411820801593	0.05963838333865545	0.08445644371980852	0.12949726702533182	0.17626946923569214	0.20801231910433776	0.2185410453768502	0.2116007880179902	0.19488110953041865	0.17468513813538003	0.15426414416098713	0.13273584583144257	0.10747992099560809	0.07988987940579778	0.05868659895776582	0.05228657254458276	0.06350409171007118	0.09081415979782623	0.1337299405474976	0.18881044242535414	0.24182043866966546	0.27158675699529183	0.2680324893129955	0.24099625586125534	0.2078331047109641	0.1804295430425459	0.16281199746387442	0.1588307084749979	0.1685562123139198	0.18369443286812534	0.19147137450027701	0.19116460946889025	0.19660011767410823	0.21802794019163152	0.2450687848963658	0.25100083869197526	0.21807171373510464	0.15805895322847152	0.10009566031602635	0.06678063921426838	0.05834724007733684	0.06578654449821339	0.08319321864979952	0.11067283578974453
0.49655589820344853	0.5292665953568875	0.5854506595294019	0.6364827816037633	0.652476406864994	0.6207913284920056	0.550076294842077	0.46753439176993655	0.40344975481650663	0.37518911654859494	0.3795052551383897	0.40591980797144445	0.4517518211744259	0.5185682035881597	0.597604565966068	0.6580052528131933	0.6704157250381567	0.6337089143526953	0.5754646794047319	0.5247687931125776	0.49170002895190956	0.4724719039843714	0.46116607023085604	0.4552008005779154	0.4510977611407286	0.44761553694297085	0.44678491676275117	0.4441692796080833	0.4341381111995246	0.4157316856510241	0.4013501041429391	0.406819960749835	0.43370417828658786	0.46873861636983194	0.4926046220076003	0.49472285547531825	0.48118979165066256	0.47394302331293264	0.4913101160785266	0.52817752098367	0.559757054826293	0.5613629102053618	0.5371753671967742	0.5087433994332694	0.49348716714970053	0.49402854806034585	0.505189103692521	0.5208111195633104	0.5311690168544675	0.5266890870880319
0.01824522163347455	0.04376801040833082	0.0817694078776677	0.11897379329952563	0.13481496914817012	0.11897379329952563	0.0817694078776677	0.04376801040833082	0.01824522163347455	0.0059233564415931425	0.0014976590233526897	0.0	0.0	0.0	0.0	0.0	0.0014976590233526897	0.0059233564415931425	0.01974288065682724	0.04969136684992396	0.10001462951114226	0.16274180370785646	0.21658437702583783	0.23794758659905127	0.21658437702583783	0.16274180370785646	0.10001462951114226	0.04969136684992396	0.01974288065682724	0.0059233564415931425	0.0014976590233526897	0.0	0.0	0.0	0.0	0.0	0.0	0.0014976590233526897	0.0059233564415931425	0.01824522163347455	0.04376801040833082	0.0817694078776677	0.11897379329952563	0.13481496914817012	0.11897379329952563	0.0817694078776677	0.04376801040833082	0.01824522163347455	0.0059233564415931425	0.0014976590233526897
0.3055001636310358	0.3473620216268086	0.37702937935359754	0.38731683242352555	0.3742843305346897	0.34329162935491264	0.30456310930112024	0.26445749816389863	0.2265496069924837	0.1971145188697202	0.18598414465586222	0.19769607160881394	0.22172564115715518	0.24035959660128595	0.24158997318395237	0.2265385004724383	0.20541236882745395	0.19027323663897372	0.18808182986577698	0.1989087404072821	0.21641747439085202	0.232281019780872	0.24355226605568478	0.2507762919071784	0.25316107598062393	0.24588266144963178	0.2263260724841145	0.19955358337239976	0.17658109932201604	0.166687264805954	0.17333654417161415	0.19580664382055663	0.22779083956089766	0.2598442715698668	0.28246555272322454	0.29497158366875637	0.30263226434673957	0.3081495038436612	0.30808373001051015	0.2947862031601796	0.2660218665665182	0.225897604924003	0.18675183744287263	0.16315246860286842	0.16540831309779333	0.1911755674442912	0.2256866486816805	0.25597333663091354	0.27789150157104575	0.297849322287207
0.24154751664724272	0.26067021896288617	0.26271539191407245	0.23969469067197274	0.1952382206474886	0.14481793580870914	0.10620267956166264	0.08936558341746537	0.09346174857347316	0.10987884053205124	0.13415076657684966	0.16267095146011643	0.19057265165753876	0.20996448958236935	0.2167164401198676	0.21127376619078017	0.19352228444911362	0.1636978577834756	0.1289054516330343	0.10132847747993011	0.08804712234437907	0.08758645066754818	0.09453997294956132	0.10526671970713386	0.11875156318863751	0.13236865250243332	0.14111300233389057	0.13909325266442726	0.12442435736346039	0.10190184725322184	0.08112001845128301	0.06726872886898314	0.060032212756925	0.05570482865691229	0.05124519872460742	0.047152014893098775	0.045704650382076696	0.04984347973894484	0.06016417129885569	0.07923957596137965	0.10884312996656462	0.1449846459920367	0.17382424546210928	0.17903271912269267	0.15656443461018657	0.11730419867761542	0.08034262622178398	0.06019421620813307	0.06046185574235369	0.0736032025433176
0.30380690385504533	0.319386006382524	0.3335392882702837	0.349446737244928	0.3718636458343171	0.400112308024421	0.4244907711163859	0.4331228213114919	0.4219017510112282	0.3959582185618385	0.3645522865147855	0.33599699821894335	0.31633191623534834	0.30708476341417384	0.3064430246689173	0.3107465072122673	0.3157200292126561	0.32062167405853603	0.3258920225843057	0.33133885081533193	0.33390428821415663	0.32845087261484396	0.31214350175703554	0.2904371509174953	0.27253913293947524	0.26525098295971344	0.26871360820569246	0.2790759681394518	0.29097789459954687	0.29984998934983553	0.3034706064657162	0.3041935602976777	0.3049646394431925	0.30416572640176	0.29788915294269697	0.2871941957489989	0.27853610937275947	0.2776182339712139	0.2835490291894571	0.29068555751640474	0.2923613111115641	0.2856716957242906	0.2721810684302379	0.25557791201628144	0.2386312841488944	0.22451789337778744	0.21707793226275726	0.21863166421745195	0.2258867162956954	0.232554941267099
0.29932482071988326	0.27660439540617204	0.25457673428201905	0.23626018159028536	0.22592498320913593	0.22530247227077965	0.23027889544064395	0.23528054883837124	0.2381986502566636	0.23826815842467441	0.23477485529022596	0.22681335405173594	0.2166542199619562	0.21261407059662704	0.222923016655042	0.24831413615153128	0.2757636806019891	0.289343342585256	0.2834980416901716	0.26374295340124926	0.2383934591722304	0.21184076170055874	0.18885806178801695	0.1778550860319398	0.18910824515796767	0.224210618496613	0.27030327981449215	0.3042844317279176	0.3050832573914473	0.2732513038098435	0.2297509527997509	0.20007227549889173	0.19612833192910908	0.212555878285555	0.23896702740205825	0.27312242648244145	0.31626746909251474	0.36306880903131455	0.3962095212466537	0.3993899496171789	0.3728847839198141	0.3362209328474626	0.30890270687730376	0.3011202640032084	0.3121861488912589	0.33330876200653653	0.34979967654001776	0.3491667506845942	0.33300096652557576	0.3197042252368966
0.19316896216393778	0.1810205117167836	0.15951165846134224	0.12612399625867865	0.08667934468742138	0.0507364320240283	0.02451574331180505	0.010172641123848256	0.007108230819641342	0.016563604778654147	0.04411153612815354	0.09927821014640532	0.18006266615778907	0.2655866439624391	0.321750455794318	0.3242517458510239	0.27896152419614006	0.2145122990424783	0.15837740399604872	0.1207255323101994	0.09547306647830993	0.07660762877843269	0.06579679828989389	0.07101301132337781	0.09307031050307592	0.1268777444140412	0.16533785530196882	0.20301241312050522	0.23177921005147378	0.2368487638169199	0.21177943639143934	0.16927368030573095	0.13537527466621546	0.12867130282235179	0.14783937169864025	0.1783537120744155	0.20058619156360352	0.19948721449613396	0.16944555544285037	0.12137409868753651	0.07596943972243482	0.052849642613638226	0.06295358294998815	0.10283869295983918	0.15455523685352388	0.1896664496722536	0.19010054163331214	0.16571956489591028	0.14547921592864338	0.14970799922414038
0.35341760671646966	0.37572477967409024	0.40786727721300525	0.4447482061815113	0.47701375540903806	0.4987917731606644	0.5066873536292692	0.4960411362898233	0.4601393296288597	0.3994585990682017	0.32932125545025603	0.2705285164911018	0.24009491612526537	0.24297662513275226	0.2741629848229065	0.32433715918826456	0.3848260477538989	0.44689709221416957	0.49797932192411387	0.5255683261405821	0.5260846130581568	0.508567278594443	0.4819165258992573	0.4441956290115206	0.3895214458005297	0.3212867767187921	0.25320990041372166	0.19956782841234227	0.16784050711303736	0.15921031308281758	0.17150129956990473	0.19837931747949994	0.23253029215299706	0.2668047799313037	0.29516207453593274	0.3093874704829892	0.3011075562269354	0.27115755680458653	0.23574113912791828	0.21372064805543137	0.21289506020552768	0.2245749026783579	0.23479677804287918	0.23436318981606521	0.22627934141848582	0.22025641812195992	0.22799426012810878	0.25350343738881065	0.29169422610094886	0.3354165447529127
0.5054957379113295	0.5265965404287363	0.5141637892722162	0.47184409018977774	0.41208599305456745	0.34943522043924397	0.28876167380501144	0.2271249277692474	0.16660986256196875	0.12465204795263134	0.11811549124038695	0.14960552047696926	0.1976351827308659	0.23099711499151357	0.23019256905242613	0.2020506925370856	0.16984239849699292	0.1535914291160931	0.1588347391940039	0.177978349052125	0.20303697522872047	0.22678670227211045	0.2388217163125593	0.23227211866472625	0.20796887475542217	0.17908726152073323	0.1617169157925227	0.16364918589627103	0.17941748476098476	0.19813884331456943	0.2131368548862231	0.22313709868777007	0.22791442991223576	0.22118595631558874	0.19648154451031086	0.15427713229321527	0.10348125628397725	0.05823565752256575	0.026742402806730715	0.009885278168417909	0.002858182984978174	0.0005768191102775087	0.0	0.0	0.0	0.0	0.0	0.0005768191102775087	0.002281363874700665	0.0070270951834397345
0.3060187093986637	0.29643402315244477	0.2762712590190315	0.2503875259366139	0.22810331196319084	0.21521518505630524	0.2085558773507227	0.20074301147234033	0.1871003473812889	0.17014741835029562	0.15525752294192835	0.14551622505915965	0.1434705895062429	0.15228617952905202	0.17525437398023852	0.2111620182545664	0.24926796874670037	0.27473003893126857	0.2777080850902787	0.2592168480847311	0.22949978872618673	0.2015906811108662	0.1851407659442271	0.18218657865442955	0.18604445849297588	0.1864743584674206	0.17962115908867918	0.17237312102887536	0.1755068523632531	0.19148050815853795	0.21153260099708285	0.22276164896586345	0.2199172009114919	0.21036974696398988	0.20502550988658808	0.20748507337381222	0.21034365052103862	0.20328103305051884	0.18304717976525767	0.15570905652801975	0.1298178202500356	0.11088131004018213	0.10022622767576038	0.09696299992936755	0.09883614382063878	0.10526914032781051	0.11842218189844504	0.14400910499259664	0.184386203008064	0.23686808718820407
0.5915078246663015	0.5276667614220788	0.4598681488509752	0.4089339650119018	0.37892741080804837	0.37233220663293864	0.38839065427653213	0.4144640457444646	0.43238023779964224	0.44141910199291406	0.46082875018191594	0.5103909848310471	0.5810166504487133	0.6386902554666708	0.6512441452955745	0.6111242595971424	0.531211518912777	0.432518119085648	0.33590687874949215	0.25832849572953365	0.21263225802573846	0.20405437152892375	0.22765383622072893	0.2704009454368459	0.31019324235137374	0.33404936949825126	0.34665550488901914	0.35938971578493034	0.3675404888331339	0.3470946288915135	0.28469138637711133	0.1968935398293574	0.12078980185340514	0.08631613713644273	0.10179714189636549	0.15461701513100856	0.21643268549060232	0.2585865387380001	0.26950403693733305	0.259126198131307	0.24391086026659292	0.22921006626508328	0.21256404270179904	0.19720835031298695	0.19091369785365286	0.20143312201069635	0.22949774787537644	0.2675896982351734	0.2995117510145541	0.3051057858034579
0.35991676220624985	0.36289248130756274	0.35351385657748857	0.3364650308694001	0.3229018189210297	0.3185814515507737	0.3173993865176424	0.3100845986384841	0.29530652730777907	0.2794510346176734	0.2662192840320216	0.25369310048970706	0.2379806889868988	0.2198627976410368	0.2050197767056107	0.19859754338167587	0.20348730956651814	0.21905115073699433	0.2405627051785946	0.2623085048480363	0.28284190390662584	0.3062608104365173	0.33560694410934255	0.3660171116603956	0.38443789542756446	0.380391773402679	0.35402307770417846	0.3167588889199082	0.2820671044829024	0.26050855363903924	0.2567177862292998	0.27206956329148807	0.3035422927113213	0.344887486216025	0.3871362731354206	0.422735884788098	0.44564391214727	0.4502071577883134	0.4325305948108023	0.3992015405119065	0.3672691006899202	0.35359167726599333	0.3578350881865385	0.3641067508304803	0.35988969728953935	0.34806447803541557	0.3366228767994724	0.3288849124220496	0.32505710241199914	0.33223210702109984
0.14144767365239488	0.14313025873075186	0.15629211153088177	0.17301973087051753	0.18649807513040392	0.1957500182378584	0.20044670830504183	0.19537809078039195	0.17687558235155357	0.1500452897767831	0.12628296080259124	0.11243263275979079	0.10764866504440042	0.1056021966574553	0.10295700585135993	0.10236374905131247	0.10724993186893324	0.11674118553455963	0.1231910036550253	0.1179871610347467	0.102653616757075	0.08892502441204769	0.09215646059366006	0.11802975660765898	0.15881416547533833	0.19737972629842898	0.2197349553610318	0.21981919362246338	0.2017968169803479	0.1744425170091315	0.14598894882193578	0.11988924187096754	0.09565747884373278	0.07283597938629903	0.05747200774637212	0.056051184658977446	0.068614873782929	0.08472530730371268	0.0933123268614871	0.09507284065744441	0.101629112506786	0.1220336725154234	0.15350176799559048	0.18495729319436885	0.20610278466315307	0.20968222803301131	0.19406702644055324	0.16661498281471626	0.14388711224655742	0.13872301406518606
0.2949547669127605	0.2727740687394557	0.2865955204403217	0.31837387004251383	0.34216887988803774	0.34439954874747375	0.33660558198113627	0.3393149523715884	0.3593472555262898	0.3841874865425926	0.39697973533309583	0.39343869462494047	0.3848449869173868	0.38424799995744013	0.3947690870393864	0.40752917480949735	0.4064679135637617	0.3825657597344356	0.3434545199534144	0.30985668123485766	0.30028316789634846	0.3184505128393597	0.34792066000477884	0.36440880827501443	0.35199496402543107	0.31527675595683563	0.2775744913144213	0.2650482303499157	0.289314028230711	0.3392315000634789	0.3876651358833435	0.41134589538731914	0.4046367143779478	0.3777299853105696	0.34005495353074994	0.2971099991627619	0.25447337548755417	0.22133916409095522	0.2043077608460583	0.20161656208837192	0.20605698713528067	0.2144110940537668	0.2270874730442644	0.24601691980694085	0.2692905914212418	0.29262990021591867	0.3117837372478569	0.32360186074502184	0.325989558742032	0.32056330508158565
0.1273557163033138	0.1412862723721953	0.1626266444973056	0.18564401321705207	0.20044714039122732	0.19737478846162307	0.17284918814971145	0.1331939405443738	0.09034293217294354	0.05419767295025854	0.029222686698234086	0.0164695483769109	0.014909673261934958	0.02258264921441089	0.03576771243445228	0.04967527826764709	0.06046084227989887	0.06654815827509479	0.06936008489612658	0.07059817678190668	0.07321118599460469	0.0817396879436076	0.09870600674171902	0.12121924208437083	0.13918062103058007	0.14344663578974476	0.13291208522165945	0.11481259523668831	0.09710863116810971	0.08477089532992307	0.07642506570725187	0.06900080012443383	0.06308556819278971	0.06202216801072067	0.06554100464874611	0.06974054863207212	0.07122062144984659	0.0732154312170679	0.07886065038984241	0.08536835694360184	0.08671384724032143	0.08053035786678713	0.06873047805801064	0.05444063721743637	0.04053307138424156	0.03085228499252266	0.027947462596453376	0.030717700710189536	0.034977737420079716	0.0402324099454975
0.15267968688445924	0.1419250553305379	0.1311979820275503	0.12057246173240052	0.11017579142584615	0.10076600868799199	0.0929849785169625	0.08801556342886302	0.08645189789766845	0.08945115859720594	0.09864009935967134	0.11322168127140865	0.1272844219992557	0.1303153683193339	0.11702845926194623	0.09408687116356225	0.07503083353053627	0.06936563774466015	0.07593853917023755	0.08847058601029512	0.10054938852098697	0.1082677013736203	0.10906871170121413	0.10385786190501585	0.0962823365322168	0.09045961348045482	0.08954181060476749	0.0954111272469194	0.10877490438921288	0.12707798438294843	0.1420587426371686	0.14426510881797447	0.13123875813285432	0.11055713040921226	0.09299212877398853	0.08383090823812775	0.07927667272642072	0.07361442438981727	0.0647745068653112	0.05712359489240112	0.056375698475482315	0.06582264343636651	0.0827063029716548	0.10108391284400862	0.11599535190733701	0.127152513603129	0.1378517387544758	0.14982902202577686	0.1588104947169555	0.1596486664210166
0.24883600555943008	0.2288112585547418	0.21777101960659462	0.21878293715258473	0.2279700608736015	0.23605097298065197	0.23688954179770857	0.2332315974454095	0.22979283502284306	0.2276143352103856	0.22385764202376962	0.21916146832900152	0.21629683489090515	0.2184136624442511	0.2295433960542344	0.24914039316708142	0.2677928383866457	0.27436266656304564	0.2666358137114227	0.25284269764204415	0.23888295187259598	0.22309727789589698	0.20271265427965093	0.18292653355661895	0.1726017276075141	0.17530049677925738	0.186754018931986	0.1974487456518115	0.20108453803895704	0.19804044597619286	0.19711180879629583	0.20824315561597517	0.23271829434139463	0.2605253859962589	0.2773806993456046	0.2770088569559841	0.26298910164228717	0.24230816714641204	0.22053372110800293	0.20326314764109868	0.19809443744880692	0.20860269118085029	0.23134452826130986	0.2570845290859445	0.277828011463567	0.2871808297759704	0.2814456238767155	0.26310310265914993	0.24185532182798386	0.2293733559871473
0.1525643489926062	0.16023010127607834	0.1538369533199554	0.1350269450901304	0.11284272943304272	0.09831559511370183	0.09858671257777804	0.11365692653063583	0.1366344733515365	0.15836258083204513	0.17093667553835687	0.16888341237062965	0.15445075171510952	0.1370387322103706	0.12733209238202556	0.12843830987591864	0.13299244124244844	0.130435881829705	0.11785945709293273	0.1026515173450247	0.09553383235462888	0.1041329567329763	0.12601486864477685	0.15114418338460603	0.16944911587896344	0.17864157645330658	0.1842893271456333	0.19309543064124526	0.20483086609916012	0.21342864458980051	0.2116812588050341	0.19684986093205847	0.17185445488875564	0.14262084267259972	0.11458416544026566	0.09273561194313867	0.08155456789769759	0.08381195829195535	0.09859392664046564	0.12049176491654107	0.1392282477319204	0.14475590139723024	0.13390959724433776	0.11597012198629358	0.10608611344172188	0.11384703443686346	0.1356898089672485	0.1599367567791634	0.17859435907132745	0.1924170015902253
0.3889225860898208	0.3649283603824349	0.3479638793211733	0.33682895385543277	0.3266256504783277	0.31908478114260463	0.32571145248635563	0.35248555302424295	0.3936770506152986	0.43302049431602263	0.45691103293893015	0.460338161815396	0.44558183490498693	0.4156015356716985	0.3735334599511805	0.3276349663119822	0.29161140809008074	0.2811395485131644	0.30167345021796943	0.34301204537561697	0.38201807568971247	0.3906504401052941	0.35562962377803414	0.2897401225123891	0.22414208759379858	0.1854253041389801	0.17836883714148447	0.19132235997897754	0.21078863044378943	0.23397983073733516	0.26409611039530256	0.3063225875891308	0.35768636647611035	0.40831727794962375	0.4449715114468126	0.45885581460674474	0.4476156882350601	0.4179107290854299	0.3841677513461652	0.3621668357735415	0.35534989579767007	0.35302871027871624	0.34264626112362523	0.32403745470192596	0.30624854072496144	0.2985225758773064	0.3005250643101265	0.3056997276261956	0.30327191935487535	0.2857331924809475
0.15862488942548264	0.18782395660248227	0.220699329060917	0.24535679489531653	0.25795180407051044	0.2633910704999949	0.2637377375885067	0.2572168544889443	0.2441163619504208	0.23215154142974662	0.22871902270591313	0.23227845909781525	0.2341096131553952	0.2278328260857318	0.21413250584895221	0.19829797762684517	0.18329042848952454	0.17075376180570107	0.16267401374777904	0.1606672690532912	0.16351106216228983	0.16781258617339115	0.17337847013325278	0.1826086238305378	0.19871207060634266	0.22126381383340324	0.2452150805218653	0.26053875745529387	0.2577681866511525	0.2391491728892213	0.21814839046769138	0.20678181723627034	0.2039017166506513	0.20212045832000508	0.20172409785472628	0.20839033740490348	0.22419967084816164	0.24116624414204946	0.25372394274688365	0.2652624306624631	0.2825321845035107	0.3026833829628694	0.31224372402889483	0.30099882294397745	0.2698656146585897	0.2323461530576044	0.20570030866695116	0.20252557170973842	0.2238666013445691	0.26214057793637613
0.12377704830734161	0.1331951005983691	0.13650820575253095	0.13778552743491382	0.14212564647854362	0.1503271534791117	0.1566533993290725	0.15402525301529996	0.1419952526554878	0.12682358721051742	0.11509883838801281	0.10844317262089695	0.10431550055574663	0.1000236232986565	0.09461167414298179	0.08829804290827478	0.08118556423385304	0.0754742036957544	0.07511009852299311	0.08481261130327238	0.10459638919049585	0.1292292252532444	0.1506511024900182	0.16272433517521967	0.16477413101822594	0.161231478729852	0.15818982361679693	0.15816567467379442	0.15779311046267502	0.15472174782888534	0.15230374605018185	0.15729746926940216	0.17024768114055064	0.18356183477098562	0.18813362887199458	0.18140296038217216	0.16656312188650477	0.14756205443549608	0.1271738524754858	0.10874729985498706	0.09716567809725082	0.09552707534369873	0.10220211311492378	0.11212053695139367	0.12183501588647046	0.13192763000267288	0.1447318954895418	0.15877727119949206	0.16985697428005903	0.17684446643085536
0.07985438804094296	0.07503194883161503	0.07271663678640579	0.07025837767439502	0.062380870538096204	0.050392011387771135	0.04264292326770291	0.046160350770048646	0.059408193319028774	0.07257242541679383	0.07579708047233202	0.06753541996191484	0.05585472282504261	0.051133030015679495	0.05744051220387345	0.06995322157857446	0.07962092895705764	0.08176663334519685	0.07710037595756923	0.0693716777971625	0.06126810816190824	0.05365558936011265	0.045729499916788964	0.03634028463865593	0.025685106465521905	0.015322700641903938	0.007500628246300251	0.0029800751660780662	0.0008940968513283321	0.00022606308270433143	0.0	0.0	0.0	0.0	0.0	0.0	0.0	0.0	0.0	0.0	0.0	0.0	0.0	0.0	0.0	0.0	0.0006781892481129943	0.002908353636689328	0.009608259266858198	0.024813926428229265
0.07272483175355625	0.08422329652706126	0.10362580590836248	0.12065209444260393	0.12688212622312975	0.1228132928599999	0.11690338643462121	0.1153507691150224	0.11742210376700181	0.1193344936003414	0.11951503123568637	0.11986557789344324	0.12161012285823557	0.12331233289574742	0.122679107083228	0.11956142024912131	0.11605068761249815	0.11502012963500154	0.12052968138244174	0.1352486414859772	0.15581168589872682	0.1701188909157875	0.1659992125262606	0.1433092451730281	0.11396875412723352	0.0906872802630791	0.07605748791391569	0.06584277724716149	0.05623852621867341	0.047931004931408644	0.0432179960543918	0.042916747180081344	0.04661922320649813	0.05407353601910062	0.06452837885021016	0.07515076013909573	0.0822385904217949	0.08311961228996519	0.07886533135828185	0.07426561116027829	0.07473806893704456	0.0821845533487744	0.09414254349507283	0.10486714037942131	0.109876323687963	0.11094330435455504	0.1143068319989166	0.12435919058262272	0.1388387615606206	0.1509115126765437
0.10808106735396569	0.08883563689440593	0.06717613350801273	0.04801101760137471	0.03307901680737542	0.02132418748212852	0.012318188913582866	0.0064626285447051905	0.004414352525564602	0.005774313469949759	0.009675929170189564	0.013825177707332891	0.015665978652876025	0.013999211009698179	0.010190210942579707	0.007206158006793985	0.007380191309159273	0.010878526017335138	0.016293403923663123	0.021440292122825784	0.025621266489122115	0.029101387045106925	0.03237403252749429	0.03485651342145977	0.03535808546328	0.033084420414590685	0.027976349207055388	0.02171965078888231	0.01688208717698355	0.015276209337774035	0.016119370621297837	0.01670236033236203	0.015549874461574329	0.01443053016577902	0.017552188099547932	0.02689826481719797	0.040134759495908216	0.05110548133600441	0.05493838954696574	0.05191417727498947	0.04553008180427309	0.03909683204546499	0.03392469597937043	0.03013776827519736	0.027741426325419555	0.02670032337098983	0.026309580590187148	0.026135548261512254	0.026186042047995257	0.02648361486624283
0.06042131399878661	0.062996648419902	0.06440753089774359	0.06162890596658812	0.05620837080216134	0.05133780996679269	0.04995608058559426	0.0534993710403163	0.06079642312885163	0.06869438798959755	0.07328033817183878	0.07203279414831745	0.06590950950985595	0.05874393320395289	0.05501002131454789	0.05705420575220714	0.06257417979560723	0.0661063327990152	0.06420488616719267	0.0580941286189229	0.051329895955772684	0.04544282824673891	0.03905109679046208	0.03090987636601311	0.02243011905472317	0.016982254325702283	0.01755344189332865	0.024515715981120706	0.03606017838842805	0.048702532058046644	0.05882027771455313	0.06368762652003584	0.06306148741911058	0.0597238128659931	0.05690574195552321	0.05471538269865947	0.05060142419715383	0.04298001910322833	0.033613205849568846	0.02602426177921111	0.02235415376655629	0.022655486422394764	0.026030463732908356	0.03022341599372746	0.03301933647423868	0.033707464403255435	0.033953846071510196	0.036245216263923415	0.04179060624725485	0.05038162486059267
0.3039562944008117	0.2773023327990143	0.23365373350826438	0.19757792405882887	0.1931772530921239	0.21513468456521329	0.23894305337043412	0.2490932872147406	0.2546918210768446	0.2720130051870473	0.29582138174206535	0.31060786101180915	0.3039562944008117	0.268399871512449	0.20623222327864804	0.1317971421504296	0.06803167949014106	0.027421510229616346	0.008902461286565263	0.0022508946755678385	0.0	0.0	0.0	0.0	0.0	0.0	0.0	0.0	0.0	0.0022508946755678385	0.008902461286565263	0.027421510229616346	0.06578078190839928	0.12289467892641502	0.18106160772459953	0.21152154314081778	0.20623222327864804	0.18867546083481435	0.18867546083481435	0.20623222327864804	0.21152154314081778	0.18106160772459953	0.12289467892641502	0.06578078190839928	0.027421510229616346	0.008902461286565263	0.0022508946755678385	0.0	0.0	0.0
0.10244413060922045	0.10109349843240403	0.09542165448960335	0.09089154159166123	0.09258643552649387	0.10246937645448091	0.11811882618942128	0.13401139886628186	0.14349677400910288	0.14231099985594686	0.1312518861820022	0.11493761280139696	0.09933283823279952	0.09092442287290729	0.0937031637413036	0.10542965824370845	0.11884302924252724	0.1271789488070189	0.12774257646367826	0.1220020676138747	0.1112445660427567	0.09744793850911145	0.08443873779828123	0.07643829612079646	0.0734765760262528	0.07216294619283804	0.06902127600456417	0.06439474220872345	0.06090948225654511	0.060001038592390796	0.06170251020369142	0.06695592886780416	0.07844233757219646	0.09765511899140643	0.12045964351067442	0.13679777462442583	0.1371291650125668	0.1201236398392573	0.0942325694666145	0.07205950486223545	0.06181871159300583	0.06445532977320827	0.07546635344368006	0.08866742983738563	0.09931582989917392	0.10559316639191377	0.11110309877945561	0.12383738294834033	0.15343567507680406	0.2014369608819905
0.04432049154099122	0.056446397798915415	0.07455748867610043	0.08943304623957618	0.09694531604861223	0.09920629201640088	0.0984461957186372	0.09401817490092626	0.08559860900583414	0.07634216296890957	0.07028516639241685	0.0665689168010083	0.06140700533564279	0.05464262084944156	0.05138496641971495	0.054339723569992684	0.06020902333614326	0.06287887259899114	0.06143321072503418	0.059501635035358186	0.060338515828984945	0.0633650823293174	0.06703300671890582	0.0710190576918657	0.07657324881256199	0.0835637464734256	0.08839625766067845	0.08604589892593131	0.07455748828502386	0.05922775081438023	0.05077648294865714	0.05566719910520474	0.06985277583797316	0.08009487745253693	0.07569306437067683	0.05713737196411926	0.03424154159779126	0.016232044071416988	0.006086008201016206	0.0018037765583972807	0.00030289727944887924	0.0	0.00030289727944887924	0.0011979819994995223	0.003690044202017161	0.008851955667382668	0.016537630263025932	0.024062111438067402	0.02726594421509314	0.024062111438067402
0.1031038501594012	0.08080325877881553	0.06401628931012564	0.0554964531222712	0.053477724072751066	0.052666307386942966	0.0474945334413622	0.036711938344454846	0.0253469378685994	0.01929015478194555	0.021703702279472648	0.030408144706037303	0.041069746449536426	0.04993070833207937	0.05595469267348546	0.06063971331117037	0.06666369509251367	0.07578328787441412	0.08746778752500975	0.0993229793617738	0.10929478031335803	0.11735867399415852	0.12602188004245835	0.13699180851278409	0.14785116720359712	0.15209840886837828	0.1439137743899286	0.1252846793541639	0.1050204717725969	0.0914933745016104	0.08535882561212423	0.08051728050964253	0.07073480454901608	0.054931793096782804	0.03668487046671121	0.020680803927147842	0.009604050603935066	0.0036680074244737656	0.0012815276933832297	0.0012815276933832297	0.0031507489649710775	0.0075582536766712945	0.014379305997205685	0.021568363113368624	0.02643181033212278	0.028620977119831952	0.03106303837404064	0.0390256870257539	0.05946561787339662	0.10240546302821357
0.05042697152936652	0.047766457803999095	0.054699781126361334	0.0647149859324562	0.06897819483481181	0.06339850345550133	0.05086959026623028	0.03717350273318905	0.0265986361688721	0.020634667740594147	0.018365101423632704	0.017624429306085765	0.01743855831369738	0.019471975337530877	0.025623570195399396	0.034401561266183045	0.040500655691243316	0.03957059350889588	0.03321877388129824	0.02809470821541049	0.02928381462855134	0.035589868696833164	0.040500655691243316	0.0385250003818167	0.030423426643117587	0.022241162012086615	0.021026178943061774	0.029542205268650843	0.04503943872022039	0.06029077466514037	0.06843827655913086	0.0665213590862828	0.05724283079026083	0.04628236606931991	0.039077811851139864	0.036952659214284936	0.03850994860359651	0.04297690597725232	0.05071601206040974	0.06017629923330288	0.06653221826562654	0.06548570632161362	0.05790071019951551	0.048017078449286404	0.04064657961506221	0.03999128327327045	0.048035844982096704	0.06205912511310962	0.07714501317789535	0.09274866349726378
0.4209186965970034	0.36283427005185004	0.3036780290354897	0.2722950934771443	0.28525106506519554	0.331712734536494	0.3801158729521201	0.40231648903425504	0.3984359633928819	0.3876280170478236	0.3854216463559754	0.3929299372328243	0.40570860844802276	0.42047445495574276	0.4341881742976577	0.43909521451694933	0.42983950720307623	0.40724612709227687	0.3789326485984306	0.351871117221287	0.32949133858359775	0.3122163816492265	0.3077080560374671	0.32896896432006767	0.38181122732469724	0.4519892380295859	0.5074991921149711	0.5223905051255524	0.4939953228716041	0.4402155284786506	0.3832360976177127	0.33422986246731534	0.2980544633631201	0.2819527586056661	0.29366549939376774	0.3279213646798292	0.36147781936050627	0.3707105122358403	0.35103982747992607	0.32244192014358364	0.3093416187242478	0.31994979360314263	0.34590374774747484	0.37560810886736473	0.40317568239894885	0.4243751175720778	0.4349171729756347	0.435829348165455	0.44183609883767067	0.46785204374506395
0.004688417082129099	0.002503274020257959	0.002503274020257959	0.004688417082129099	0.008469312251480843	0.012477898196820669	0.014577050954722894	0.014212536380926757	0.013002608460850313	0.013002608460850313	0.014367657253686385	0.015190565918115137	0.014522778126446012	0.013771244297002185	0.015505882481108273	0.020635591647161944	0.027579659415573207	0.03326998777236255	0.03475562556687254	0.030819609524761163	0.022681848632407603	0.013616123424242557	0.006578176138994814	0.002503274020257959	0.0007686358361518714	0.00015512087275962742	0.0	0.0	0.0	0.00015512087275962742	0.000613514963392244	0.0020448799296253427	0.005146811172761715	0.010359071308346558	0.01685607353343051	0.022432848242811495	0.02464555464812208	0.022432848242811495	0.01701119440619014	0.010972586271738803	0.007191691102387058	0.007191691102387058	0.010972586271738803	0.01701119440619014	0.022432848242811495	0.02480067552088171	0.024907812811441093	0.026883616314521717	0.04187801806590271	0.08423404326773856
0.06933247972274946	0.06343013402340861	0.06343013402340861	0.06933247972274946	0.07111067740815932	0.06087045974950665	0.041315526251137706	0.022114607772270905	0.009218740271219683	0.0029928868865433614	0.0007567202979768747	0.0	0.0	0.0	0.0	0.0	0.0	0.0	0.0	0.0	0.0	0.0	0.0	0.0	0.0	0.0	0.0	0.0	0.0	0.0	0.0007567202979768747	0.003749607184520236	0.012211627157763045	0.032090068341467465	0.06717974218494516	0.11364089351177474	0.15956487801663632	0.19166166660193118	0.20285853401071177	0.19166166660193118	0.15956488062201316	0.11364089286043053	0.06717974185927304	0.03209006931848377	0.012211627157763047	0.003749607184520236	0.0007567202979768747	0.0	0.0	0.0
0.07275055835100747	0.08577952026520136	0.09451565267121176	0.09663221334438031	0.09261595787883452	0.08345997622719249	0.07176894147025703	0.06175849334508941	0.05671280013999599	0.05694319224338366	0.05936895798409396	0.06070274671447191	0.05914263385578693	0.05487534390950173	0.04922661871049414	0.044101343548271325	0.04189152975742191	0.04432013392867859	0.05084141538957194	0.057369856561317455	0.05922717093528977	0.05486577460514565	0.046797248086411884	0.039132433092661144	0.03394883142326878	0.03071970556472874	0.028153269395150983	0.027849926769052777	0.03329076114600917	0.045363555192484084	0.059276089848517594	0.0684985140845543	0.07180123360930314	0.07518426217168617	0.08454879347803776	0.09845931988422453	0.10948580216327812	0.11193617709869336	0.1064186614288223	0.09835250393590707	0.0912786504433997	0.0852288669431561	0.07869638118064952	0.07126648722783259	0.06283423640792463	0.05366557780286401	0.04447621835965275	0.037770918553281435	0.037312094034666836	0.04520552317641555
0.09445764542205354	0.09931006795584849	0.10311781452540719	0.10949801603746914	0.11993126888055583	0.1298992280755124	0.1317191584961547	0.12527153444086192	0.11948636527064016	0.12520761869498356	0.14500894145103022	0.17144338596362124	0.19327762207595128	0.2011510598376607	0.19198344920384103	0.1738189719883738	0.16053297792403395	0.1587511157253967	0.1619768860850315	0.1601352873752988	0.1518417907591023	0.14399861485091733	0.13950242270831617	0.13429503501928539	0.12428878531578762	0.11415003971852888	0.11299256387307863	0.12332985927507825	0.13723858958692892	0.1437678430013896	0.14121211956233126	0.13632689013878302	0.1341217340521894	0.133649027581909	0.13235683390697317	0.13187977291368866	0.1334124919829772	0.13660151492819889	0.140209710783846	0.14586960258832388	0.1557224822255548	0.1712650323161337	0.1947693332044527	0.22621274771308073	0.2586361783172942	0.280863334494444	0.2848808276233655	0.27447859583735384	0.26086082682593165	0.25461819103466027
0.480603057997628	0.47784655061505793	0.47630090192150965	0.47403502239397194	0.4668348117372992	0.45733885851747497	0.44981422512657215	0.4441242191067212	0.4354568369026347	0.4279781276706353	0.433731783143939	0.4569124975240264	0.484790395956412	0.4949672280114259	0.47415223314102173	0.42856975272741404	0.3767076506344001	0.3513974037607302	0.3805025351633827	0.4675065117979986	0.5783859098876547	0.6687705891705586	0.7155499022807085	0.7185583236619427	0.6844995551995279	0.6179377757149712	0.5334418065194196	0.458528958120021	0.42217919929612346	0.43414639358782814	0.47912088159168525	0.5293213507464355	0.5558095887782857	0.5453411973629191	0.4951913396409224	0.4151167472596143	0.3263768844119381	0.2575193964117448	0.23610732096417217	0.27446272723195425	0.35533600225570094	0.43656358046895016	0.48299080783297216	0.49074330599802274	0.4842998134320823	0.47834836842336	0.46747197217787084	0.4445730356238638	0.4167103540551721	0.39746291923562604
0.2560439815624572	0.2719332091068357	0.27400530245835575	0.25883344210165493	0.2321635496233693	0.2058396594200226	0.18956949324302633	0.1848918398209688	0.18960861774228527	0.20339543569014465	0.2265617088427426	0.25556262483233755	0.28346821592299454	0.3035634028395747	0.31405227065419705	0.315377812037935	0.30657354773695034	0.28719298028693	0.2591839132993887	0.23023861540656054	0.2111975346852149	0.21059310104879836	0.22663321930595462	0.24720007952922401	0.258000998294214	0.2528805490473191	0.23814189705590186	0.22501055200103237	0.21941712524757534	0.21994446861587144	0.2207461191389418	0.22038572917906707	0.21944822823597807	0.2183642175582949	0.216138369760839	0.21478482355171674	0.22040808940387796	0.23748423602613808	0.2624237959848781	0.28468950626764866	0.2958969991719291	0.2977812236945442	0.2986397528894501	0.3060478161340885	0.3199887484325177	0.33368190745442416	0.3422376720938205	0.345968271061459	0.3505077861135998	0.36341554656274444
0.7750045171820764	0.7462811499050545	0.6921360988108664	0.6420096544009707	0.6121277514417445	0.5949850387718024	0.5679336935309902	0.520293862501469	0.46376435820003337	0.4141362912512296	0.37391014028556446	0.3366181291937153	0.3019873406364522	0.2802238539955669	0.28282575830955897	0.30519830496566425	0.3334747749202883	0.3566482481381504	0.37271333603736273	0.3873360454581586	0.40059203447329605	0.4048812452927073	0.3946997086097174	0.3786521704355513	0.3700327772798585	0.375305247858612	0.38673901608838107	0.394599973459609	0.4007262750313026	0.4125813065801433	0.4387688715725209	0.47594200616472465	0.5105444144399435	0.522430267465348	0.5034419964051446	0.4647152479143763	0.4285475146068647	0.4092578501873837	0.4019578752534888	0.39143840038227073	0.3692784334060647	0.3400174889722958	0.3192197111653011	0.3176194550114802	0.3377982869654112	0.3740105479345612	0.4200037900331408	0.46732112049726976	0.5039176688297612	0.519399393228764
0.19528216614517754	0.19790983312234434	0.20818746714079522	0.21879733284155917	0.22708060887574624	0.23128851010938786	0.2285107152660153	0.21953253900237749	0.21077164531704276	0.20986954721654918	0.21808597411798436	0.22990506549673334	0.23965588347164732	0.24652277725555669	0.25035162003055683	0.2500685599278513	0.2442866538360025	0.23520281872427723	0.2275799535559686	0.22431953072220115	0.22434787556193345	0.22446716452861812	0.22350793423961798	0.22353487378338052	0.22989236891832562	0.24620814178512343	0.27012717598659697	0.29275571543976775	0.3014087765180844	0.2883801177259697	0.2580312458949072	0.22560824259717732	0.20611344280748273	0.20435356679993524	0.2129955511373251	0.2192341956926039	0.21569178671992253	0.20456726094082714	0.19638133795579968	0.20111659985043187	0.22003553520659996	0.24509840216608156	0.2650339583917465	0.27204813933952143	0.2644981687814675	0.24734991938070688	0.22651865929450038	0.20963300151930217	0.20527811771970633	0.22320540460273244
0.15119589087600757	0.17287554238386144	0.20737457681947333	0.2404249892283721	0.26069462776497493	0.2629151512768465	0.249124023012797	0.22576851953107235	0.19983354167295483	0.1750097414590942	0.15439119076732394	0.14255096810577544	0.14323563415768903	0.15647006227020888	0.17722975600507967	0.1960559843529453	0.20533900700566687	0.20249639567353084	0.1942417339293953	0.19126949055597958	0.199985764336866	0.21972674317017143	0.24524783574879622	0.2671980179827998	0.27382747315779093	0.25514811707518803	0.2146682911763502	0.1685480154571776	0.1318617095683806	0.10593433343543926	0.08325384999860748	0.059032499758092556	0.035304340191427065	0.017540643088132166	0.008026396801083477	0.006272688063073449	0.013409487122422745	0.03142815543016421	0.060347412555918446	0.09252484517540835	0.11759596504130243	0.13092676972359107	0.13764852450826504	0.14499455063828556	0.15583981370412353	0.16988423747581544	0.18571042340248248	0.19778594347314113	0.19784127445831343	0.17851534308498615
0.28528902566370534	0.2678889427182783	0.2528165990130355	0.2414799153502155	0.23840748347612647	0.25080246084375113	0.28588459199894967	0.3403848521264227	0.39952156614995965	0.44171326798282967	0.4501015331909497	0.42208661080948495	0.3696093658121175	0.3121225651915251	0.26452523411696366	0.2352452424453206	0.2267140735104603	0.2340986107500885	0.2525871359630797	0.27671927473231345	0.30009649311714104	0.3131441802793359	0.3094827388270402	0.29299980610474646	0.2765564978861965	0.26766187918036216	0.2646821908498565	0.2621349557206312	0.2620965219013975	0.2723945852194913	0.29925012279575536	0.33700656799999007	0.3679993227833972	0.3740040279088343	0.3492304943927422	0.30734165247933565	0.2728196976433788	0.26080348986364027	0.2686043133295734	0.27770495927239414	0.2716857705464719	0.24888053526955878	0.22260386947316083	0.20749431597913395	0.20759261657146097	0.22072617860912966	0.24837751348153692	0.3002855696751367	0.37871452462172944	0.46799252707732514
0.4482650418955287	0.44220847028990995	0.4580530375832994	0.4803385175289575	0.48892778237507467	0.47429307201303506	0.4491737039689712	0.4392865912899285	0.46069466956647503	0.5021675132037107	0.537705934443611	0.546112775502465	0.5266420903224813	0.49130427975885504	0.45819393282995796	0.44398947342286543	0.4523338992713927	0.46960624266177386	0.4751453372527755	0.4606268579892797	0.43708621340965814	0.4232715970252119	0.424687524059756	0.4331293119673557	0.4424907381746894	0.4547697012770996	0.47800832026384904	0.5137217033216313	0.5554510896883117	0.5933574491268555	0.6165589813619999	0.615599090923799	0.5886010978550412	0.5495460602954035	0.5172122230112829	0.5016847444284473	0.4957661801662781	0.49207345149300236	0.49202853999055096	0.5051355252828388	0.5312634580736665	0.567038767898885	0.6088254957319307	0.6533784314945706	0.6872769970506063	0.6925663710697085	0.6607901026390065	0.5965876611440537	0.5162621847968568	0.44387712221189274
0.01668309648925988	0.04070538306971405	0.07816126921699623	0.11983711008010096	0.1523089363450919	0.16889011982854513	0.1755726663524585	0.17876900298232215	0.178438767230122	0.17159822414869416	0.15846909970226483	0.13984744361985474	0.11841159454798007	0.09780721614752408	0.08379471314147716	0.0771121666175638	0.07066243352008728	0.05710183307781003	0.03806894044352686	0.02001033353975377	0.00834154824462994	0.002708104320149017	0.000684715990206513	0.0	0.000684715990206513	0.002708104320149017	0.009026264234836453	0.0234031538501093	0.04843387701809931	0.08274561054204471	0.11903072727832495	0.14617168196864236	0.15341412249623218	0.1360402315826656	0.10011950145561131	0.06010266231322313	0.029036597774590223	0.01173436855498547	0.006100924630504547	0.009710980225042966	0.0234031538501093	0.04843387701809931	0.08274561054204473	0.11903072727832495	0.1475411139490554	0.15883033113653022	0.15340804406213202	0.14284827285526785	0.1445820914449068	0.16325059746996404
0.006271196419282015	0.01500820739080243	0.03171720535198857	0.05511473349641719	0.08051324428669979	0.10192606767328723	0.11559509880786967	0.12021257572988461	0.11559509880786967	0.10261758216461431	0.08359399251203627	0.06525235843853328	0.05750590213711754	0.06708031030881445	0.0894956952628369	0.11030600793142076	0.11387053357187649	0.09634638574533229	0.06655362016615105	0.03740658337963202	0.0173974430592721	0.007984450122012161	0.007292935630685079	0.01466245014513889	0.028982212437855356	0.046344605308977	0.058590975726795606	0.05893673297245915	0.0477121017660436	0.033540155154407225	0.025788696785128972	0.028669572408111604	0.03928466143102583	0.05034753768201883	0.05493380059941732	0.05034753768201883	0.038938904185362284	0.02764783319670854	0.022944007771307253	0.02764783319670854	0.038938904185362284	0.05034753768201883	0.05527955784508086	0.05136927689342189	0.04178359319918401	0.033194397908743685	0.030349708894921962	0.03306211475325115	0.03659406125535337	0.04044921395803719
0.181177278048952	0.20566664967496823	0.20353945571694845	0.1791756664855674	0.1474847885815728	0.12045438260200088	0.10185732947145952	0.09694103928367545	0.11228426296151547	0.1483800173145777	0.18846148658666959	0.20578035036241324	0.1870643205687914	0.14474402071847017	0.10597660257017048	0.08975388661713941	0.09966479178474327	0.1274407306751058	0.1592500184536292	0.18113676651580163	0.1835198857496247	0.17131650747474736	0.15820213452146265	0.15364511260553984	0.15577649053895204	0.15714393409098293	0.15493770277750732	0.14642520843897716	0.13262985602343177	0.1181234068914993	0.11217533331472941	0.11699119293353301	0.12271138936820293	0.11973287747045731	0.11066915660716996	0.10689943565186892	0.11285394513471055	0.11953880896802889	0.1140667763688217	0.0924175043304547	0.06303317067838396	0.03759069091636723	0.023934269818062796	0.02176938183079996	0.02612684172573323	0.03191282522635853	0.03922708743758848	0.057024422390358015	0.09383507396861951	0.14946855522861427
0.10676532219440232	0.07094483846981721	0.03913070284908847	0.02201910503509542	0.022264416038858304	0.03628642548397968	0.05643755741408076	0.07247555022467828	0.07633204188793144	0.06988654665276581	0.06294280312490608	0.06313832644244272	0.06967364021115731	0.07728825940614427	0.08490820435592614	0.09817093679183435	0.12061540053976419	0.1458006501625012	0.15936856297154403	0.15173176875024297	0.12632410406684658	0.09505123683666444	0.06988283648544659	0.0561057274021145	0.052995293961704416	0.05534503320143831	0.05767259741485812	0.05643755741408076	0.04983556315921179	0.03871042796662734	0.02654255624762669	0.019376397659107585	0.022397012565968714	0.03668558872836499	0.05643755741408076	0.07082257184570491	0.07124051022390092	0.058090535793054135	0.041777120392395506	0.03502890018207242	0.04384803714956489	0.06483504583605801	0.08854599112583914	0.10627312057329255	0.11369221645074287	0.11094671385912705	0.10075994036374682	0.08723576856934594	0.07581395507318836	0.0700478375747114
0.6607016011658511	0.6351919349625773	0.6192794358456323	0.618864582806806	0.6246397257828885	0.6247250225353507	0.614553979902957	0.5980369854604316	0.5808943331223861	0.5679719697241439	0.561404574531729	0.5612738929347642	0.5630730567789124	0.5654369702625509	0.5677028935095324	0.5634763461533703	0.545184268771189	0.5167399145538583	0.4932752242734903	0.48978366349953634	0.507840907187088	0.5362445284093111	0.5592458635759232	0.5631191900292353	0.5447324867736331	0.515573762945191	0.4934068508091922	0.48780300843283136	0.492936551369421	0.4939353694588434	0.47982948711839085	0.4499045303369611	0.41422301426596836	0.3876678863240315	0.38295000064678497	0.404712407462756	0.4428347831579274	0.47613218310663963	0.48773410303079645	0.4767173427547026	0.45614100271998376	0.44142844086598976	0.4393617479743198	0.4487545583088	0.46317656767520426	0.4716504173064808	0.4675733751962572	0.4538082910368487	0.4413898893699601	0.44323737024498583
0.16594784544326363	0.15378299061831516	0.14388013630443366	0.13514443668046985	0.12537480971833703	0.11460517708173074	0.10625860770962409	0.10386697657822175	0.10988990788902203	0.1240990031517675	0.14389929935969076	0.16554062690046234	0.18437478457173145	0.19758704892624038	0.20419596308578097	0.20373847023185002	0.19460713887191308	0.17549685001427417	0.14946737726425302	0.12457189572915713	0.11151803974099542	0.11829485354779234	0.14446005573622575	0.18061119142111204	0.21246286864134162	0.22851885479221215	0.22498493056151428	0.20554608661962012	0.17950934489599069	0.15856124783584372	0.15152905790238214	0.16012721873566993	0.17727252970113713	0.19443439607124133	0.20701909805046084	0.2178796063723798	0.22910835479248892	0.23813339499044295	0.23752235093289384	0.2235982141773438	0.20312613877069674	0.1865663284080539	0.1789980398851378	0.17744760874377646	0.1780855397550388	0.18488728060676127	0.20477440072747616	0.2378314885853096	0.27314236767082156	0.29880242760940423
0.3235087639634481	0.30097394124844207	0.2795898972923023	0.267683707516918	0.27193899506387814	0.2961779895835998	0.33384733250980236	0.3686154688006669	0.38250294184354966	0.3720125570860055	0.34758054046562414	0.321437927213657	0.29652081185650253	0.27053798351506086	0.24684100703402886	0.2352066204368881	0.24232867932758234	0.2643841196956022	0.2915216042926788	0.31777105068114686	0.3417125600012504	0.36186972407017676	0.3746826731350055	0.3749222456762832	0.3587814363781744	0.3291451449847947	0.2987467051558812	0.2863257717051717	0.30396324084489645	0.34674299259382346	0.39221428898835564	0.41488584576267146	0.4011246805852773	0.36037021299861566	0.3153990275336989	0.28314110383870106	0.2647373112371103	0.24914506769720712	0.22731389451438944	0.2011758961313581	0.1776174671378253	0.16175765388640873	0.1517516698230276	0.1467849138846156	0.15179916958204473	0.17328440301362297	0.2099870123998873	0.2508752415687878	0.28351361420839777	0.3031394043579537
0.17160397801296234	0.1603350594413715	0.14799336825978532	0.1387925492873017	0.1341352626116937	0.13487920770069603	0.1394520407248758	0.1436003959088913	0.14370896193758437	0.14013004104041837	0.13664096156494182	0.13490436627962546	0.13221054075454078	0.12537661218887136	0.11631001591025711	0.11104915543622922	0.11260957125501575	0.11837504776935616	0.12312026628454062	0.123554837887187	0.11951750399177916	0.11320006915770532	0.10806122669745989	0.10713919749308563	0.11087791614719253	0.11694484383714757	0.12206658328555801	0.1260393984710311	0.1312766751822822	0.14064886339196223	0.1533950643322464	0.16407732111261025	0.16800921104335173	0.16437765644038266	0.15643690124383053	0.14771075683952128	0.13985076387286877	0.135412414425532	0.13714342193998044	0.1464478730898585	0.1587446939089825	0.16786391402685802	0.17035535832281984	0.17006540764639802	0.17532104941626084	0.1934086487417421	0.22468244889127514	0.26110532473000636	0.2941511332148221	0.32226890748189035
0.26097223919628204	0.260193358179658	0.25140017305735857	0.22866416333053513	0.19715937466681546	0.1705609509029098	0.15923382125859908	0.16281116601775475	0.17130349358200966	0.17482911232754852	0.17065255007903757	0.16441931299755627	0.16134095995656939	0.16258945754042248	0.1637017409019183	0.15969307885063352	0.14871450542319165	0.13188490815432474	0.11234272123391431	0.0942436112296195	0.08163390664463131	0.07747294390593777	0.08136922138931843	0.09076568835561909	0.1027854043186654	0.11662399377793667	0.13125165183827303	0.14539894085700666	0.15576387444900064	0.15973638316202807	0.15853025002771082	0.15597948735078565	0.1560330414413526	0.15978582021278126	0.16686756268931655	0.17582330500047483	0.1819300306202597	0.17929366033873492	0.1668701446997633	0.15159247332479203	0.1422029163133814	0.14021987938650962	0.1401693328866821	0.13722819311874604	0.1338660787473817	0.13552750043333306	0.14594395164833696	0.16198525873402872	0.17796939115413732	0.19264867215316664
0.6405874553185615	0.5903911866764315	0.5432855110701166	0.5066304283759306	0.4703031204500121	0.42796580342531226	0.39028828580434866	0.3790193140161689	0.4141699478434901	0.4984759325280166	0.6098075146859508	0.7064913737407026	0.747867574220878	0.7267677947873329	0.6732539159888863	0.6271482523733227	0.6055570031237836	0.6015698728004523	0.6054700071022303	0.6160989322125663	0.6285537859983206	0.6285155049303653	0.6139443509606786	0.6017738016311905	0.6089555484694811	0.627362220503643	0.6201578486740501	0.5596831715019532	0.45942351165673667	0.3632192544646964	0.30516993744585585	0.28858542535288434	0.2940269785627178	0.31211543428717575	0.34707930120189523	0.4037048383434442	0.4701497724984328	0.5253446642082071	0.5558138455759329	0.5624363885479158	0.5570583657833977	0.5520585108977669	0.5537295032183345	0.5561825118516373	0.5454610568932197	0.522629860941349	0.5141599912126035	0.5483156021331231	0.6170669735966715	0.6862703311468775
0.2793355788804755	0.2931287635038837	0.34978568169512225	0.421605694712655	0.4783559844083303	0.5050515380451789	0.5070705235596671	0.5057976980157649	0.5217967521163973	0.5582967168281929	0.6016926864912598	0.6317114165812561	0.6370360892085679	0.6233833856515218	0.6011354647437342	0.5746560202411605	0.5411723536175723	0.5002371422603332	0.46106743617948126	0.4369916612982127	0.4259118431062154	0.4119085561637417	0.3856749584259224	0.35585166054993306	0.34452426005924686	0.3636073688644952	0.40266428530816134	0.44099987936876694	0.4620859297573479	0.4652545961263162	0.4627377628344262	0.46505092996286806	0.46957902601458584	0.46866577772385254	0.46149235329079685	0.4572041033514052	0.4699165226556051	0.5024905501658304	0.5448440748398055	0.5749363204280004	0.5732157247587507	0.5358112998818907	0.48286346042698924	0.43780724515449065	0.4090266030663067	0.3894594236175539	0.3705279822742557	0.3535085209732542	0.3522280011182959	0.37550300667864783
0.6889297710714308	0.6390389559076628	0.573624000166476	0.505587947088215	0.43851257065937493	0.3770953594629768	0.33496256951147607	0.3229065843679014	0.3410589149445448	0.37798602700618955	0.42459708139461166	0.472656402616797	0.512653075782302	0.5362995632979713	0.5468079798173243	0.5577068339834864	0.5823465671598742	0.6213496169256064	0.6583138043246277	0.6678386218435903	0.6329549750247915	0.559846729782715	0.4745583328956877	0.4019698067525375	0.3616473848254036	0.3630682375863286	0.4050307520678551	0.46732744433021967	0.5174172708337241	0.5368160707456381	0.5394273171952548	0.5508146892608221	0.5764254137157133	0.5947795821262871	0.5828013788900006	0.5424952091306215	0.5007478750516763	0.4823017237621455	0.49015323145075695	0.5108797268806934	0.5339362292266736	0.5568021880089494	0.5746012119112467	0.5744813157504587	0.5477245792219527	0.5018584774792152	0.45510092014544967	0.42112970774963554	0.4035542018630312	0.3986345571648662
0.05793113692547524	0.08713306489285323	0.10812431028541351	0.11365017460533491	0.10850096934872983	0.10167108447624845	0.101237507374141	0.1101325073753639	0.12429494485377059	0.13256075042101714	0.12432422012248281	0.09903126227890324	0.06831710303166208	0.05101381071248216	0.05906929927956906	0.09189178763813038	0.13285630330692152	0.16157735294231457	0.17179770730644225	0.1726390697550132	0.17179770730644225	0.16157735294231457	0.131847155959706	0.08790053238814423	0.04620351790504789	0.019260492230721845	0.0062529665583116656	0.0015809975106376218	0.0	0.0	0.0005718501634221186	0.0022617113083254962	0.006966561019622794	0.016711910731613065	0.03122195942377898	0.04542768552816391	0.051476311321214385	0.04542768552816391	0.03122195942377898	0.01772105807882857	0.010957816269608966	0.014555642519424546	0.03006345733685694	0.05509757545372762	0.08016650387323045	0.09084054939037833	0.08016650387323045	0.05509757545372762	0.029491607173434825	0.012865781374521169
0.34226194605917465	0.32031391151392485	0.31782139423612077	0.3397666422895277	0.38035522893514334	0.42355410451455466	0.45431670593153084	0.468951995872914	0.4727188474507881	0.46858676722897663	0.45360707531417693	0.43021377695388374	0.4102212537715685	0.4075105648392339	0.4203913048882237	0.43443738748797794	0.43409641141212313	0.41524425032482765	0.38155993443414066	0.3366504951934721	0.2844567724458835	0.23504099918127133	0.20294112303837178	0.20185458051101715	0.23459229589365135	0.2911300112514009	0.3505239116477788	0.3904008826310919	0.3977522226368033	0.3777412388446522	0.3466329004393512	0.3216210000288674	0.3114335988278087	0.31177448780044914	0.3088245595899442	0.29447786117004204	0.274063623963595	0.26079082496649075	0.26076040834561043	0.2654644339010821	0.2647053529884752	0.26250013836410485	0.26988181697087144	0.29215201491970677	0.32066101490351206	0.340826154840346	0.34669012076305433	0.34309688365268143	0.3382685439679379	0.3384527209572571
0.38473123626011657	0.3815881287880509	0.3999416710924059	0.43843549960065165	0.47435552790633473	0.4812830550894127	0.45266975300210116	0.41744899435114957	0.4129883144558157	0.45026852771890163	0.5025522624921815	0.5338592358038712	0.5278021224512698	0.4980096225980841	0.4696020194727188	0.46012405566479636	0.4723807685912534	0.4928507298109591	0.49563169307299276	0.4599847255569531	0.3902704183383568	0.3187962123898925	0.28280455184467196	0.29501375824607534	0.3383869184923324	0.38544248802784115	0.41697474877286766	0.4252711622527046	0.4095563496449713	0.3739666463393579	0.3300468804652449	0.2953145065305024	0.28538422539223585	0.3022250961828905	0.3320969699952821	0.35465347461928265	0.35861534072669005	0.34705048343742817	0.33074973191262025	0.31615615131649943	0.305525891475037	0.29847603147388824	0.2958510463662736	0.30087853671325315	0.3137242038889151	0.32963563138316043	0.34152784295121186	0.34812934500867787	0.35644390259677566	0.3715006638906168
0.0	0.0	0.0	0.0	0.0	0.0	0.0	0.0	0.0	0.0	0.0	0.0	0.0	0.0	0.0	0.0	0.0	0.0	0.0	0.0	0.0	0.0061981841121909	0.02451429411812137	0.07550933896745353	0.181137483569407	0.33840936880013966	0.49238275461753456	0.5579427538780393	0.49238275461753456	0.33840936880013966	0.1873356676815979	0.1000236330855749	0.1000236330855749	0.1873356676815979	0.33840936880013966	0.49238275461753456	0.5579427538780393	0.49238275461753456	0.33840936880013966	0.181137483569407	0.07550933896745353	0.02451429411812137	0.0061981841121909	0.0	0.0	0.0	0.0	0.0	0.0	0.0
0.35927147394204856	0.32126098053123103	0.2955486298147276	0.28026584461240645	0.26843122975194383	0.2577123717994494	0.2525653438802003	0.255336666921489	0.26202064883706094	0.262828200735325	0.252868902097902	0.2355371721531778	0.2214392731693042	0.220353467638631	0.23333932683111352	0.2531044467062131	0.2694115489941621	0.27560374121468767	0.2728316842608296	0.26691248113511096	0.2622304200029445	0.25666456169920326	0.24617455335592406	0.23158709506017353	0.21898651335916494	0.21334157750458702	0.21090540998347548	0.20297436093152038	0.1853183731964557	0.16487647938939853	0.155549824369418	0.16416856104763403	0.1826730285914186	0.1931951908422629	0.1853660070886547	0.16508321764630404	0.14745254072380604	0.14564668521545612	0.16056647309435532	0.18274253618049946	0.1976318212852799	0.19458021995490726	0.17701560671241537	0.1588672562598555	0.1562124431410204	0.175442238786864	0.21173547506306942	0.2507440288806098	0.28305041431135725	0.31103082569702367
0.4908290186060111	0.5102180157088849	0.528469780293029	0.5367073152679798	0.526477590780529	0.49745635418667566	0.4669977959793907	0.45639234388167926	0.46951695483381456	0.4896023519234786	0.4949100047622693	0.47773618212066965	0.4491892524495693	0.426846534608621	0.42168873883045865	0.4343428826560025	0.45604060191739	0.47274179780144293	0.4721448852185494	0.44947912853159633	0.4113944546757883	0.37355777117672984	0.34799064817018627	0.3402073346546663	0.3495292667840523	0.3726282150402127	0.4065683684587786	0.44789718498117154	0.48727595191681244	0.5105110486869447	0.506395710241712	0.48009604304959475	0.45229347799695313	0.44340400924678025	0.45580919971390843	0.4786459687868801	0.4979095958457484	0.5069373538700713	0.5021707269561966	0.4823651857138249	0.45711513542754073	0.44015844453762115	0.43590299441917363	0.4341399321084476	0.42316351494064514	0.4057636334856586	0.3952723215433925	0.39879966706713355	0.4131332573072556	0.43291678057070426
0.23875950058986745	0.22116276652558714	0.22208094186960609	0.23806104698392	0.2592608345987217	0.27667328260600904	0.28812386814414676	0.29515641359969763	0.29985007632967636	0.3031192987000947	0.30470140664301043	0.30411965519723594	0.3020704423200032	0.2983978345855797	0.2909708949134293	0.27718789525065446	0.25723490382406683	0.23536891851887318	0.21959509148953418	0.21610952497349323	0.22486052347706115	0.2377530484500516	0.2445140814834089	0.24078020798311703	0.23084703264355447	0.2246005639448044	0.22928134236972444	0.24471781194358264	0.2637837663774322	0.2789859069494118	0.28892345711736594	0.29777309209042196	0.30904917378840174	0.3217799494265726	0.33069421030438095	0.32819249427633795	0.31025269264111216	0.2820985692336761	0.2564124345972435	0.2467214681569496	0.25520996361368475	0.27264568472870926	0.28698784806489686	0.29345997640705496	0.293418507868481	0.2897121277241093	0.28324008676891305	0.2778718323155916	0.2826933133395765	0.30820215025494896
0.3701037205903854	0.36866066326291363	0.36385283411589203	0.35539843126594456	0.3490872936103251	0.35177367066151227	0.35914395585577263	0.3582895577167992	0.34118774347292496	0.31586996857028166	0.29654521768652337	0.2891289644289083	0.2874389624063136	0.282673131965061	0.273797160652256	0.26758714563694497	0.26858445214983523	0.27481863561658937	0.28107668445901984	0.28663041517118476	0.2946479869671407	0.3065617557783649	0.31981086533101516	0.33208433005549504	0.34299415314943904	0.3498491855455938	0.352376935901093	0.35459488953850465	0.3617081957723896	0.36818871124629143	0.3611925181883198	0.3360116796686852	0.3024991046372237	0.274390808055832	0.2603495721331864	0.2658312740720804	0.2912868879658515	0.32420561908679024	0.34258759326663074	0.3304329467364443	0.293730092345157	0.25089828101987116	0.2225584457225069	0.2214420698173903	0.2497161202980062	0.2952214922845589	0.33764806532933606	0.36636328474445184	0.38926739022052537	0.42872192915403196
0.40913685738483724	0.4003998642992518	0.39140349897361365	0.3900413275283944	0.3908425102831152	0.37987373114361034	0.35337830777386636	0.3229781178056027	0.3049382969376954	0.30546819677673226	0.3196274621625316	0.33592306567767494	0.3442644111184882	0.34024807858909606	0.3281669464708014	0.3167741468495486	0.3101476163435498	0.30189647037899964	0.2856446224454596	0.26374716745208154	0.2481848311037873	0.24671563354258846	0.2541096372490584	0.25681952864582946	0.24700118772496435	0.22750440293125426	0.2104162782880081	0.20614549001923782	0.21932216698894128	0.24629943425425999	0.27623220525943953	0.2953188936647308	0.2940288511076064	0.2767162967939993	0.26112212942398466	0.2654364120894521	0.2919176100709006	0.32602439919684006	0.3491074065530205	0.3518378467762534	0.33842221305048514	0.3195496205421181	0.3060423309022198	0.30518879895198814	0.317858683434604	0.33774449107287996	0.3520183606259918	0.3496286893023622	0.3316478767718957	0.31581672776444336
0.14211956666259443	0.05924425094997792	0.01923379296462312	0.004863064357311873	0.0	0.0	0.0	0.004863064357311873	0.021665325143279058	0.07129267961094542	0.18379012079855087	0.3758131091240565	0.6197601155352093	0.8347365660778415	0.931118285846129	0.8707149103582615	0.6869167976975298	0.4586532457832573	0.26228975017095024	0.14478399512089857	0.11516186964590962	0.15442247706100845	0.22521418505924176	0.2899393350429063	0.32591767932332627	0.3283492115019822	0.30198776370387376	0.26202167483788635	0.24548748938498308	0.2869251472412913	0.3851619302733042	0.49757980968406623	0.5664625498994172	0.5783224660506304	0.5648160536232301	0.5593567484190712	0.5583172224074265	0.5208673018114226	0.42080624464349453	0.2847480968000819	0.1766047596342938	0.13992092867065437	0.1816130682644091	0.2715149104122604	0.36854819978701625	0.44479386345432026	0.5115628633856025	0.6101568042767856	0.7538112605515034	0.8814693375489348
0.22423470944592733	0.24325091697902146	0.26200115366079546	0.2707005398675822	0.2666737367219457	0.2547604185147104	0.24457079074088695	0.24347785009873713	0.2539341967663192	0.27182743939659965	0.2890677523058934	0.29722703164286207	0.2937554533582841	0.27996895809284755	0.260305455702266	0.23898790899788677	0.22050102287202264	0.20913097695946878	0.2074676500848445	0.21439430523354386	0.22832878962239744	0.24646453743898358	0.26509225624296906	0.2774161033629002	0.27706999507352853	0.263230074023102	0.2439309258893952	0.2279950557937445	0.21921676950202065	0.21464244519481787	0.21000163182668757	0.2036042234536098	0.1982614426170739	0.1964486146871121	0.19739154318462948	0.19802225880293683	0.19735366374798238	0.19742592586925473	0.19823019100729536	0.19655443495981245	0.19148762751354387	0.18566874880576495	0.18467159708053746	0.19345028928676272	0.2155906678886587	0.25253909009365744	0.3005632085358505	0.3499430148818023	0.3919418758648038	0.42513012599520145
0.14634075962106866	0.12172033282780496	0.09215505796328151	0.06701123251584606	0.056131028140400545	0.057005920226439445	0.0628032852038876	0.06847172600955047	0.07998414512795383	0.10408050047108434	0.136709411211978	0.16150864274458507	0.16073341985268635	0.13048312592996547	0.0851532856747439	0.044109774631821426	0.018016143566562497	0.005663045250726623	0.0014318420481756783	0.0014318420481756783	0.005663045250726623	0.017443406747292226	0.041844556531530776	0.078175922975827	0.11374530331735315	0.1288903138430853	0.11374530331735315	0.078175922975827	0.041844556531530776	0.017443406747292226	0.006235782069996894	0.0036970601484663276	0.0069773626989168905	0.01673782261261231	0.03241584282887135	0.050028557527522555	0.0655108509350679	0.08040560860034154	0.10004688964098929	0.12744269011407772	0.1589115330038328	0.18817520634261248	0.2081291477076158	0.20786408039525117	0.17925615425242103	0.12820448050334957	0.07426039936040212	0.03475396617917481	0.014905626049934164	0.011247159666653489
0.005699349273748285	0.017555231006518946	0.04211280897811982	0.07867708452086143	0.11639585062812548	0.1373157219508785	0.13788146378011282	0.13482749649168785	0.1470155883392684	0.17018788314619127	0.17865480205492262	0.15407367328220073	0.10490277936114857	0.057591433113354865	0.02910632394910688	0.02515436337151666	0.04403417050149107	0.07867708452086143	0.11447448910475422	0.12971658958588075	0.11447448910475422	0.07867708452086143	0.04211280897811982	0.017555231006518946	0.005699349273748285	0.0014410211425284352	0.0	0.0	0.0	0.0	0.0	0.0	0.0	0.0	0.0	0.0	0.0	0.0	0.0	0.0	0.0	0.0	0.0	0.0	0.0	0.001921361523371247	0.007599132364997712	0.023406974675358592	0.05615041197082643	0.10490277936114857
0.0	0.0010118385455504014	0.00400189914605601	0.012326716717889463	0.02957025551387551	0.055244509896678035	0.08038029223856037	0.09108280334460532	0.08139213078411077	0.060258247588284436	0.045898871377820984	0.05422368894965443	0.08881666455660954	0.13764847922633922	0.17696401479670376	0.19174222320670858	0.1914606558734385	0.21001951824071996	0.2691902333391638	0.35625599931012514	0.4289017807106603	0.4531733209840844	0.42776729896443333	0.37906922048193553	0.3370009134044082	0.31694634559189694	0.3120192122409547	0.30317448623210685	0.27523396440466374	0.23129425922147287	0.18343448722777664	0.14142572001653472	0.10456448790772689	0.08001907020078793	0.07839177915196414	0.10649715180122785	0.15265406908742835	0.19119383487868072	0.1994622066660572	0.17292652171005427	0.1241880781850426	0.07350631244169946	0.03549899498951404	0.013825736785371539	0.00400189914605601	0.0010118385455504014	0.0	0.0014990200674820761	0.006940578021188934	0.022263701691077435
0.3653625867738928	0.3694132953620056	0.35295914462964584	0.3233039834176713	0.289413703754489	0.25509510690877324	0.21961949622592128	0.18920518876914513	0.17273444635446272	0.1749016023174671	0.19024120127550062	0.20631796297138894	0.21260260385958424	0.20802066275716247	0.19595169269090962	0.17875887371955623	0.1567765312397043	0.1314520594734073	0.11177441573128626	0.10766351093334768	0.12441469038472444	0.15993370812525531	0.2071337082482252	0.2547948658672679	0.28645017014231766	0.2901857145074383	0.2696272827421065	0.2444623400077589	0.23323926429503897	0.23646358770483156	0.2463673282848144	0.2617036947516681	0.292315012553181	0.3394396906811653	0.385487506451836	0.4033032770786101	0.37820553349045344	0.3204050565414362	0.2562189423317612	0.21228208429896428	0.20139304685402115	0.22219308010730687	0.26131349767938483	0.2973281652287071	0.3070008749152621	0.2748647279512562	0.20641138508346368	0.1286327626246455	0.06988484581117095	0.04742783079512414
0.2552682786813417	0.21857193262818095	0.21733816043975557	0.2545563315549808	0.3158487870804945	0.37828981607143386	0.41884439511306815	0.42201170814751415	0.3883311698216971	0.3353754561396374	0.2832563479447619	0.2457535918609679	0.2249181500487886	0.21832057177908687	0.22158683754399855	0.22736720945870256	0.22632026100166416	0.21124349509085544	0.18069508586729482	0.14119601480921207	0.10263427673103893	0.07699899034926212	0.07160317739722166	0.08623946283699566	0.11236507562255364	0.13954126255105712	0.15922224368731885	0.1682389240718813	0.1672066961747059	0.16147310251568706	0.16226644040996702	0.17837219730182846	0.2039479775989504	0.2184670397285796	0.20208643722942485	0.15501286989765098	0.09860258460116408	0.05602609163416568	0.037217085082031864	0.03770471470975643	0.04740798706986418	0.057226967056113985	0.06160573059166124	0.05950258085003564	0.0554067479159874	0.05581366563702567	0.06253540933306702	0.07088576013826271	0.07587174302485859	0.07719333832282751
0.32129442228867244	0.37173386507040534	0.4258949719313004	0.4438380266004436	0.4089918748615787	0.3497260627890135	0.3220076627285115	0.3563245086872402	0.42931651833639484	0.4925943105756009	0.5169837016626656	0.5025988440730284	0.4632075621492649	0.40714891881646736	0.3433022245700643	0.28231347437071336	0.22752765153061297	0.17978106021631593	0.14811180797058315	0.14151336207235649	0.1528579708432731	0.1567783757148056	0.13420166640013026	0.09108872973136531	0.05042463234099119	0.026923089373042854	0.026923089373042854	0.05376132907265902	0.10595396989365255	0.18144940858214986	0.27795228817967826	0.3969886060776143	0.538318033490268	0.6785175622045001	0.7772051042325393	0.8056367547850531	0.7630078553717994	0.6691830182369898	0.5488368842600272	0.4170840521122013	0.29453113015416527	0.21006498374219376	0.18383099738782283	0.20821270071665704	0.2512038064859128	0.2733334490009744	0.2615933073308345	0.23004589531877145	0.20250210293754684	0.18955640560767475
0.06925226511998403	0.03833646618801852	0.02046888707976982	0.02046888707976982	0.03833646618801852	0.06925226511998403	0.10202985654653426	0.11919430615012196	0.11621372648142284	0.10632033176303184	0.10632033176303184	0.11621372648142284	0.11919430615012196	0.10329825609150496	0.0742688827198946	0.052520336122907074	0.052520336122907074	0.0742688827198946	0.10202985654653426	0.11417768855021139	0.10076145700156358	0.07052066466495473	0.04208468424295839	0.03090453895971851	0.04208468424295839	0.07052066466495473	0.10076145700156358	0.11417768855021139	0.10076145700156358	0.06925226511998403	0.03706806664304782	0.015452269479859254	0.005016617599910566	0.0012683995449706944	0.0	0.0	0.0	0.0	0.0	0.0	0.0	0.0	0.0	0.0	0.0	0.0	0.0	0.0012683995449706944	0.005016617599910566	0.015452269479859254
0.005821055795428549	0.001471793369760179	0.001471793369760179	0.005821055795428549	0.017930113471248427	0.04301210524033004	0.08182898448403288	0.12421187907993302	0.15623778647578868	0.17786124862632274	0.20372648746887542	0.2417601196391072	0.27315681639053296	0.2731568163905329	0.2417601196391072	0.20372648746887542	0.17786124862632277	0.15623778647578868	0.12421187907993302	0.08182898448403288	0.04301210524033004	0.017930113471248427	0.005821055795428549	0.001471793369760179	0.0	0.0	0.0	0.0	0.0	0.0	0.0	0.0	0.0	0.0	0.0	0.002943586739520358	0.011642111590857098	0.03586022694249685	0.08602421048066008	0.1607143822285454	0.23383805982948858	0.26644502778798357	0.2396591156249171	0.18011628906955401	0.1348573715164187	0.134147531528018	0.1715732467459314	0.21578739506290473	0.23383805982948858	0.2128438083233844
0.22704583375740217	0.23812629543856748	0.25273901685107036	0.2659526154456948	0.27809865700957653	0.29043090637219376	0.3007702605129455	0.30038301470112483	0.2802332301745047	0.24071282320606155	0.19367868610543945	0.15522639025399693	0.13682244442669064	0.1430433244871305	0.17057322224890045	0.20940799411236063	0.2422423157592338	0.25452701969657604	0.24637461502246277	0.2296207422303113	0.21273028378902495	0.19403344473368392	0.16654501253927015	0.13248416362676718	0.10264721335977847	0.0898763349136234	0.09949793560213266	0.12831659189540554	0.164454127465689	0.1926333890118356	0.2025564967535837	0.19376106968933116	0.17392374370766756	0.15417914536242167	0.14299227773102186	0.14155308864232888	0.1413847194979772	0.13337522428096854	0.11684499688665381	0.1029025127323471	0.10164281123044033	0.11378395299872965	0.13118128878832136	0.14724633361729733	0.16540337525715446	0.19088102628251796	0.2205338749439778	0.2407065133007493	0.24078389893866275	0.22549062532784017
0.13248608346800958	0.1638245324125246	0.17874636449528264	0.1762019686634448	0.1679522040425821	0.17232634685514575	0.20406072905230432	0.2611582584191185	0.3246074041879972	0.36297949093384224	0.35598582970549414	0.30885326922050316	0.24595776675557382	0.1895702366172118	0.1499235271086489	0.13269634148645978	0.14617646109238253	0.18914558556474836	0.23935365661422373	0.2635745002221202	0.2475400473873284	0.2137022918557251	0.20305456776502065	0.23408805055663662	0.28834815118116475	0.3339397075820844	0.36142940129448087	0.386075859991954	0.41881714247423724	0.45223730942506485	0.47484258701753956	0.482510102405741	0.4688175051937326	0.43021831264057236	0.37452643466639157	0.3232420708184231	0.28682758124669594	0.2513134199757071	0.19918714659533415	0.13782988224186385	0.0933162804928533	0.0845657794955235	0.11215039535666241	0.16519086127282784	0.22848732794761997	0.28494355278304784	0.31850346912198974	0.3290153936853525	0.3326132518545211	0.3510660211339059
0.39532296162936975	0.37081992822473575	0.3472256178740866	0.33563400250125663	0.3313604417576197	0.3258404017757048	0.3210568690967189	0.3220186041633457	0.3256314569493507	0.32316911379944135	0.3139785132031877	0.30851508826636204	0.3183465183224786	0.3384203135027717	0.351445844724376	0.34580412064293287	0.32570916773132286	0.3052386500864169	0.29362331723092	0.28816135902869905	0.28437742635576035	0.2825992913737546	0.285753115654411	0.29630527607211504	0.31229097415515994	0.3305233720106223	0.3505261347622712	0.37605735776433447	0.4065146050251891	0.43212687985389414	0.44047295514276485	0.42992573116321714	0.41265800779785866	0.40337569793632166	0.40908011543615064	0.42890838603848486	0.4561576238985583	0.4849070748754917	0.5122694189536258	0.5336502940406193	0.5411620359771169	0.5290632652710504	0.5017096364895419	0.4680786347298584	0.43429199985460254	0.4038769334432322	0.3867699011687132	0.3954726841418937	0.43134454290289764	0.47711601905946527
0.06967273993453046	0.09736113858720047	0.13947203919783854	0.18306122396103489	0.2116546870413972	0.21316005155922815	0.18857752651216558	0.1513741257834223	0.11654958919246203	0.09251531688615447	0.08251000518658189	0.08501770449110284	0.09628488624563765	0.11211549794444096	0.12714679478064395	0.13321134545564012	0.12178520650459103	0.09252126892236705	0.05687154557435641	0.028432796769071914	0.013471671459036055	0.011490358441003627	0.020264706698047096	0.03660683887630931	0.05326263935205211	0.060354477081514105	0.05326263935205211	0.03660683887630931	0.019594229022073906	0.008838567746998007	0.005974059063984432	0.01216083611697682	0.030414109787104338	0.06436915796940804	0.10946370725043532	0.15089443298584873	0.16953154647962396	0.15839204538090035	0.12905793627250922	0.10231695306333051	0.0889803299500565	0.08818101508745617	0.09577336663184552	0.11049099430490114	0.12611950772617814	0.12887704423405305	0.10917706939810984	0.07388415542859184	0.03918845804414781	0.01633618014204963
0.291902982337366	0.3210880618666324	0.32850260813423876	0.32344649891092	0.317235782948776	0.3127602942406119	0.30870303518734604	0.3008772198621642	0.28379465691496264	0.2517232782879661	0.20686179991710954	0.15828912230670877	0.12141553425113015	0.104693797856754	0.10345922022554578	0.10584675092238639	0.10458540501315029	0.10007751683321986	0.09835992307548874	0.10514499992760161	0.12397465193143149	0.15457898928803646	0.18762938062451864	0.21088335647921186	0.22202508944528038	0.23314918942415763	0.2548447224851053	0.28441615296329587	0.3084206920609749	0.3184238589436418	0.31683301769624483	0.30943946674042244	0.2985947835710473	0.28396494223847135	0.2666193991839033	0.24986526051794478	0.23639169945062824	0.22807373118091456	0.2247368594618991	0.22495559382110356	0.22883966795950886	0.23654983662666135	0.24438089855266276	0.24217929371558272	0.21767368018667296	0.16777315289003475	0.10759715063427405	0.05712054565134775	0.029411006361471346	0.024892330490155167
0.16661778125282356	0.17294867389730773	0.20938817081803496	0.2595854279775869	0.30278549370356317	0.3255371907467583	0.3267506090768481	0.3198348761311283	0.3187975569371814	0.32848833976329017	0.33904693835137606	0.33847677962865896	0.3234574392895259	0.2991692280326293	0.2762408128138586	0.26512023180145694	0.27144377064109804	0.29212094415321765	0.3194988910518926	0.3501282808037953	0.3833089304883497	0.41705672487459877	0.43822859309711887	0.4361555549410008	0.41215856714312954	0.3804812000325584	0.35453257020026313	0.33425605700244937	0.3094496678393514	0.27333876508718585	0.23042980933347812	0.19553352200259605	0.18359207860423535	0.20060560298427896	0.23915100800461928	0.2868244197044848	0.3318587135409729	0.3650752080291215	0.37742083862248066	0.36291500930355663	0.32715491124283674	0.28778014934136376	0.26235397280620226	0.26265774648481427	0.2898195451818434	0.33651132155203867	0.3858519610327188	0.4275082308967203	0.46841458632201843	0.5295916682622447
0.07798340055591146	0.10583531889546421	0.13438868626610162	0.1462069834034936	0.14073158311657005	0.13742264164921575	0.15185645268950032	0.1786249235061737	0.19578698677259634	0.18698275538353545	0.15593458451156048	0.11793046300617448	0.09010844247439297	0.08534783477877542	0.10537330507850683	0.13744067218273298	0.16054852902906297	0.16305370117103413	0.15412926443737957	0.1509685875809653	0.158698724163468	0.16580836251280975	0.15779386813424043	0.13235195378527556	0.10280032077085394	0.08049913643352825	0.0688124712192638	0.06567858919898041	0.07244557791029375	0.09362048097794097	0.12699870889915987	0.16048071731033434	0.17878019120118238	0.1727685408752443	0.146046904258761	0.1095508318870677	0.07592216588469149	0.0539591764042146	0.04661806977909481	0.048095281162724615	0.04983474449087474	0.046396078472589516	0.043575559043923955	0.0549433560987397	0.08863584163508523	0.141770107163604	0.1980627025980029	0.24192320494650604	0.26627862310574835	0.278014129339456
0.2096465709456099	0.2149003960957756	0.2131371310278287	0.1990462880147461	0.17741835483205562	0.15955540685273661	0.1483245727995872	0.13794890134483703	0.12396150412249096	0.10856412057948206	0.09823341223457326	0.09712179298805736	0.10640579361253028	0.11924038084563239	0.12120316969653952	0.1026762115629777	0.06948478673172817	0.0374855699371661	0.017857347638327865	0.012669511639578981	0.019688617350861182	0.03442711563373091	0.05009116056501395	0.05676072081829903	0.05009116056501395	0.03442711563373091	0.018427507236449876	0.008312282710086409	0.004987784122385123	0.008312282710086409	0.018427507236449876	0.03442711563373091	0.05072171521515891	0.0592546128794916	0.057772888624955394	0.052854622870180785	0.052854622870180785	0.057772888624955394	0.0592546128794916	0.05072171521515891	0.03442711563373091	0.018427507236449876	0.007681728059941446	0.003124446711337525	0.003124446711337525	0.007681728059941446	0.018427507236449876	0.03442711563373091	0.05009116056501395	0.05676072081829903
0.0012020302237094565	0.0012020302237094565	0.005956152061576103	0.0193978474788461	0.050974226712925674	0.10551121583141074	0.1757614375210818	0.23882087221809759	0.26932102451516815	0.25780883083860684	0.21371452846647654	0.1599050108649907	0.12015494147239018	0.1067132460551202	0.11133484459948394	0.11295743447293245	0.09669111895850449	0.06562862314530733	0.03512847084823677	0.014643725640979453	0.004754121837866646	0.0012020302237094565	0.0	0.0	0.0012020302237094565	0.004754121837866646	0.014643725640979453	0.03512847084823677	0.06562862314530733	0.09548908873479502	0.1082033126350658	0.09548908873479502	0.06562862314530733	0.03512847084823677	0.014643725640979453	0.004754121837866646	0.0012020302237094565	0.0012020302237094565	0.004754121837866646	0.014643725640979453	0.03512847084823677	0.06562862314530733	0.09548908873479502	0.1082033126350658	0.09548908873479502	0.06562862314530733	0.03512847084823677	0.014643725640979453	0.004754121837866646	0.0012020302237094565
0.08108759734641109	0.08717461521414761	0.09204092042548342	0.09523875315454705	0.10179166678335463	0.1174703515806858	0.1430702619971996	0.17112100549664883	0.189778265272901	0.1936152468687234	0.18675384551224297	0.17651750540328925	0.1680473267164192	0.1602395375044733	0.14905343281717345	0.13173643209345787	0.10906925526744049	0.0879611646704612	0.07689877223583018	0.07772654365127685	0.08129640972689225	0.07683614827830475	0.060883455766231116	0.04249129267782048	0.03310917108418714	0.03849134122104569	0.05727569261209046	0.08365415802940183	0.11164769687975863	0.13486032002073334	0.14574178461959642	0.13827693015771644	0.11267701785602907	0.07728851094394042	0.04378571185007134	0.020307990513116207	0.0075068099420452766	0.0021704838328543167	0.00043803233030172996	0.0	0.0	0.0	0.00043803233030172996	0.0017324515025525869	0.005336326109190961	0.01323921290137266	0.025648205169809448	0.0401335443753109	0.0522315944200997	0.059151004263678524
0.15966545082985725	0.14578219807472748	0.12907912182493794	0.11157413178494135	0.09419260324210056	0.0772869533606967	0.06314569091204765	0.05687144095628362	0.06220594133187012	0.07540702190313033	0.08715693000067123	0.08839685272395834	0.07682386995774487	0.05762117908000643	0.038152012072552616	0.025042812825031017	0.023055793383773754	0.03490530277932681	0.05887152486675372	0.08972074138030732	0.1200207920257742	0.14528782731505926	0.16396907004775943	0.1750401353273466	0.1761828691804354	0.1647928999312753	0.14092753231112692	0.10947209449782863	0.07886135681411298	0.056278285973175746	0.04357972761199124	0.03817697118106034	0.03652904774557281	0.036587527951658	0.03777567559156047	0.040116188834740496	0.042877123432076794	0.045120036547953615	0.04766878280084124	0.053839268801827656	0.06787860414830847	0.08948571435954125	0.1113343211676832	0.1236065979405777	0.12128024581801197	0.10695175741773127	0.08856535513618789	0.07310374667194074	0.06617786296386895	0.07085889273453831
0.05432537747253408	0.08641545207922902	0.1458632511258006	0.21886464944911888	0.2837825238399255	0.3193624343802437	0.31294436327981445	0.26795000306705097	0.20409667396101816	0.14431585733237087	0.10061697940143982	0.07218439895544371	0.062014317626502384	0.07687731145472426	0.12021962883274014	0.17751949146027715	0.22206964123595352	0.23301041808159048	0.20916474078394445	0.16337927798646287	0.11437083558996455	0.07816623376396861	0.06195438024661303	0.059809543103567654	0.05943082520502719	0.05033689501760958	0.03479169151034599	0.021388441591381854	0.017721866401218474	0.029011889206803487	0.05618013310172784	0.09460123461391363	0.13442732615954875	0.16611827579968078	0.18604178997772394	0.19266074899476635	0.18228925000678312	0.15278051841926332	0.11351470503492028	0.08146550973847858	0.07017548693289356	0.0787230135245743	0.09359674601553443	0.10067379003521915	0.09297097531569565	0.07812535445371539	0.07248003562795263	0.09594803754507644	0.16595721524928078	0.28429366845827486
0.1274295613853434	0.18540892847347704	0.21009583941749252	0.18540892847347704	0.1274295613853434	0.06820812959030836	0.028433379309904763	0.009230967092369166	0.0023339539493321634	0.0	0.0	0.0	0.0	0.0	0.0	0.0	0.0	0.0	0.0	0.0	0.0	0.0	0.0	0.0	0.0	0.0	0.0	0.0	0.0	0.0	0.0	0.0	0.0	0.0	0.0	0.0	0.0	0.0	0.0	0.0	0.0	0.0	0.0	0.0	0.0	0.0	0.0	0.0	0.0	0.0
0.05173765152882838	0.04544765211506304	0.03613170921272537	0.023803046008562857	0.012511692848400181	0.006071902879142151	0.00550794739649295	0.012552699541354873	0.030239035366486266	0.05926153165606964	0.09182366403004746	0.11278104030424163	0.1117749965392927	0.09327184066681193	0.07177322450446982	0.05695330119851429	0.04714092571231798	0.03655983581745349	0.023803046008562857	0.01336794661061902	0.008602196495687392	0.012552699172846475	0.027572913056274146	0.05365876207461031	0.08574796053957069	0.11296406994847928	0.12540584643606165	0.11972700327126208	0.0992656971529198	0.07346030402836286	0.05347812589239992	0.047174164801062964	0.05343092512608333	0.06403504845394	0.06844874462621273	0.06234177485668504	0.04821527545639742	0.03423434534793466	0.028409932891310247	0.03423434534793466	0.04821527545639742	0.06234177485668504	0.0680206180214846	0.06191364825195692	0.046950128463870595	0.030283842670775576	0.020276869324797272	0.023682649156710513	0.04567836674564869	0.09445379670485228
0.3686451519127017	0.3399319489538746	0.3612902173833883	0.4126479262290258	0.4569400532778635	0.47471107627275055	0.4723001146731666	0.46472265236609417	0.45123379485994186	0.42060671502055214	0.37381503095521246	0.3279094478251973	0.30515675697254974	0.31552890288564217	0.3565907473520721	0.41302732146098026	0.4645772286005972	0.48854022567058186	0.4686031575882033	0.41442762809840417	0.3554640480857413	0.3157977361734195	0.2955778714406367	0.278846240173732	0.26003882251050847	0.2469620110675031	0.24654355026098368	0.2537854346059265	0.26437910038197815	0.27765694571221927	0.29522672586468207	0.31697455958322374	0.3386077963062595	0.35598414478639	0.36427456423180476	0.36186004858488097	0.35343840324582837	0.3435852439024104	0.3305674742856731	0.3080245210727438	0.2711976550835966	0.22205360574524258	0.1721860045168364	0.13924148024880872	0.1442911119123295	0.20033525234734972	0.2940953079198203	0.390975678883926	0.45583569435148286	0.47480506065302497
0.3771505723362073	0.37211110981803314	0.3865852084738173	0.40276527308546123	0.4060698757644003	0.39382232254243366	0.3755398435171973	0.36223598034225063	0.3602779853186106	0.3668047162906188	0.371507065421123	0.3638785911233411	0.341016920522752	0.3088877996425955	0.2784361308433574	0.25783204296839735	0.2502849886655063	0.25256962085051016	0.2590067220171342	0.26726390270985223	0.2836082443591748	0.317723060366626	0.3693245582955813	0.424771921473395	0.46550282811285226	0.48195757290416674	0.47339744122882904	0.44490592577165233	0.4046171869009205	0.3629269568181791	0.32940529071701585	0.3094745084353614	0.3026634531718688	0.3025510001031227	0.2983487163711415	0.28177349939144847	0.253545633275431	0.22588897103915456	0.21359783916805516	0.22875081778969655	0.2707809199997017	0.32689630994948526	0.37476946499513797	0.3982330072546908	0.3996086396481018	0.3973400905304098	0.41015211263494356	0.4424374799563815	0.48235608561008625	0.5151393249927795
0.15292308474514424	0.1505580668590394	0.14213215864676632	0.1334293005616879	0.13470920483822982	0.15075804109518628	0.17299709511528075	0.18526408462032593	0.17504062663613865	0.14302562940899619	0.10244070906109613	0.069023643564281	0.04974675071100418	0.041017295587771264	0.03725348439599807	0.03551195173708509	0.035276427750058334	0.03485521831555626	0.0335440225442988	0.0362285267916353	0.049303736378988876	0.07355687028051082	0.10119416445171063	0.12096824338476078	0.12857057697834096	0.12773434047607427	0.12465470656085208	0.12175078091581978	0.11896652095480337	0.11716991377334912	0.11809654736709875	0.119985624990176	0.1150447852838907	0.09750648794963326	0.07028139598208262	0.04421953767073157	0.030010828486568615	0.029641743919633645	0.03861956400094747	0.05026917353381392	0.061141109721040615	0.0693032990756776	0.07196865212097012	0.06585051183561147	0.053244850378507305	0.0424235760403913	0.041408240733252714	0.052415510405529324	0.07003475885270276	0.08696727766678271
0.09271374608292376	0.08310570020260068	0.08717045832646224	0.10384677540451462	0.12572674696036004	0.14220373716428403	0.14689922944493114	0.14029656511776417	0.12821360865445947	0.1168803602944293	0.1098428861281021	0.1068802232295231	0.10396629245729315	0.09673037944403404	0.08568440235858964	0.07657110835124512	0.07549254195162113	0.08185226105974445	0.09093069239657772	0.09840063998873541	0.10332498696104118	0.10563141237332921	0.10431304271697174	0.09948209647082393	0.09340761467342355	0.0890997738814955	0.08880245003517714	0.09403075502476298	0.10484125271013583	0.11797455966090546	0.12827475762537496	0.13082667799549713	0.12455039176461988	0.1124348309230912	0.09874648351617915	0.08623116431685908	0.07534412024516604	0.0645546710093446	0.05475179151318455	0.051234006208389304	0.06009285914419959	0.08214926885693269	0.10961059631116774	0.13077696061976407	0.13842485139819993	0.13412082612600956	0.1252055424221657	0.11863304254401022	0.1167611702057209	0.11694027367653007
0.636958091735262	0.59465803447768	0.5535276929261947	0.4762094089375386	0.36250655727646186	0.26540843150916543	0.24840257685072248	0.345327440036711	0.5288589081919595	0.7149453433506998	0.7996955837429245	0.7471495531148172	0.6119406203437442	0.49198431552270755	0.4489118233731729	0.4855273633566747	0.5830599645245532	0.7307202512970115	0.8934754245488304	0.9983942232237373	0.9723733419069005	0.8042103839497652	0.5548797895087964	0.3161438550956351	0.14662880055589828	0.05420105633259376	0.01567143931999808	0.00316270362423919	0.0	0.00316270362423919	0.01567143931999808	0.05103835270835458	0.13095736123590018	0.2651055023872805	0.4239224282728961	0.5359421779382455	0.5359421779382455	0.4239224282728961	0.2682682060115197	0.1434660969316591	0.08956796972095026	0.10809918354330258	0.1758404617882152	0.25440737373315925	0.2972062435250843	0.28977428712151576	0.2651055023872805	0.2651055023872805	0.28977428712151576	0.2972062435250843
2.593112390865739	2.5391851787081965	2.3013728214207556	1.9648417884438139	1.6205256128051837	1.3559009223576515	1.21786263693708	1.1954926926149536	1.1888848385907889	1.0840666516933148	0.8724816512726197	0.6625822823056395	0.5577640954081653	0.5552803546314404	0.5517642834813453	0.4731446793289456	0.34017928306065015	0.24056279876698608	0.24056279876698608	0.34017928306065015	0.4673349346277909	0.5229765523607198	0.4615251899266362	0.31720129664117924	0.17559536518280752	0.09956490940595884	0.11673315112427508	0.25799203287045014	0.5329428899617739	0.9260905878396366	1.3528607143712872	1.7126595002745186	1.9481494098892287	2.0429049253865745	2.0131168434734072	1.8824451207561714	1.6700620110124664	1.387615777766273	1.0617291870236483	0.7366854645154026	0.4817336396313167	0.36835897208393126	0.39378821962766714	0.4845031763461072	0.5345960417630291	0.4845031763461072	0.3879784749265125	0.33957124096330565	0.3879784749265125	0.4845031763461072
0.14476471910865457	0.13594096814226506	0.1326533382545838	0.13828751304362527	0.14825852123613692	0.1535315028398335	0.1500304041457505	0.14370441139187387	0.1448969720113546	0.15864102051789344	0.1790784945020639	0.1948222423473304	0.19907933876365816	0.19286122270329975	0.18466630152047783	0.18368141038732608	0.19405874155792938	0.20972890248370762	0.21742178577955573	0.2074610593748982	0.18309202502987382	0.1568548577936332	0.14155965782508673	0.14331703480771338	0.16026025781516978	0.1859175685858284	0.21089269364061786	0.22678826216417916	0.23129522831187022	0.2274299554839087	0.21976233541390594	0.21071617988822908	0.2000708713699865	0.18863627709466343	0.17917292456132736	0.17267527143766304	0.16893789077441174	0.1697464360303419	0.17956239435099558	0.20146029063975682	0.2313730747913397	0.25968451566865147	0.2773319499642736	0.28343796433743706	0.28688577178819874	0.30034176629055637	0.3305055333452333	0.3750814375946313	0.4269860004597218	0.482510820316738
0.11464001108576781	0.13183107710160333	0.13715203533234288	0.12791373655444097	0.11067950796108306	0.09700384514582193	0.09324059983786702	0.09703071928287214	0.10068780662707975	0.09793905175960337	0.08811214368086935	0.07595401908334233	0.06740817896497264	0.06670480146628711	0.07465003529376235	0.08962927024022954	0.10617495671463713	0.11796029605623395	0.1204041973460007	0.11489674800036313	0.10592042218271155	0.09708407290413351	0.08975565968877912	0.0852261213389737	0.08351897700712757	0.08424950404957396	0.0861478846626929	0.08831761591751267	0.08959033416026925	0.08985522186919159	0.09048849517036503	0.09444133643058797	0.10140552232172942	0.10836599947162934	0.11296485105419211	0.11516655283894679	0.11411768023483118	0.10741662737175471	0.09434840346390323	0.08005946116955227	0.07182392324373273	0.07292040653408567	0.08072182534145807	0.09069762090100007	0.09997430515282558	0.10935856546409661	0.12102294899881831	0.13640686855676576	0.15485592038132379	0.17427396371573517
0.14674889690559986	0.15468859943322302	0.15997874616620436	0.16620121586923736	0.17606488459669214	0.18777700868525285	0.19668127106180455	0.2009673288618437	0.20389371333475728	0.20852753245996233	0.21222705808278539	0.20723269159707977	0.1882477026073461	0.16000902450583945	0.13520038696590223	0.12450090147943826	0.12861474911835546	0.13770701021764767	0.1410994962101444	0.1343086467971479	0.12096627928512332	0.10891264118435273	0.1068273264432231	0.11806852937460566	0.13833091041483875	0.15817275670232225	0.17009954159764065	0.17337162897441644	0.1734893098205064	0.1769953230225953	0.1859280751845987	0.1950436179461933	0.19667061300768696	0.18808053750862647	0.17475411288437848	0.16381792908733253	0.15826854192508805	0.15617148309910356	0.15655201565181137	0.16040066564548097	0.16935779726732786	0.18224936453993815	0.19559596429976145	0.20631174024728463	0.21319984677443618	0.2172719326688254	0.22164903366968378	0.2310296316981995	0.2535674957746457	0.29517351715343343
0.14799979086662507	0.14210025883732275	0.13363694094467263	0.12487776749619364	0.12066948130065071	0.12325171575818679	0.13190052797122376	0.14462089961497343	0.16093959743078218	0.17893578226863266	0.19239745708300265	0.19402969841665615	0.18497783432551415	0.17489201935453905	0.17309979387149657	0.17942257681725388	0.1856835529143634	0.18511860554681486	0.17828582137256105	0.1689848955969832	0.1590552830075209	0.1491003413551298	0.14082101291664645	0.13796144858252823	0.14302792782161267	0.15581532422670719	0.17473589140959267	0.1958866553457062	0.21256263564677497	0.21717575350708881	0.20732821911542726	0.18821495211071096	0.16836390725255213	0.1534154087566668	0.14445670986928105	0.1419338062688004	0.1462048535368023	0.15452887168943236	0.16015745677771973	0.1578468762691849	0.148414194007466	0.13878213172996373	0.1362993340008416	0.1432491649014741	0.15557917310470887	0.16795713692644024	0.17928975176911147	0.19457261604541384	0.21914627603333894	0.254497268749985
[truncated: 150 more columns]
