# Supplementary material for: Neuronal tuning aligns dynamically with object and texture manifolds across the visual hierarchy
Source: Nat Neurosci. 2026 Mar 10;29(4):864–75. doi: 10.1038/s41593-026-02207-1 (PMC13061647; doi:10.1038/s41593-026-02207-1)
Supplement: Supplementary file 6 — Average PSTH for each session and thread before or after optimization Fig. 5a. Response rate for each 10 ms time window in csv format to reproduce Fig. 5c. [file 41593_2026_2207_MOESM6_ESM.zip › Figure5C_src_normresp_wdw_0-10_BigGAN_mean.csv]

0	1	2	3	4	5	6	7	8	9	10	11	12	13	14	15	16	17	18	19	20	21	22	23	24	25	26	27	28	29	30	31	32	33	34	35	36	37	38	39	40	41	42	43	44	45	46	47	48	49
0.29796047215653126	0.19983898587603344	0.1967848312310015	0.17104437324056654	0.2616135455963837	0.16998547759499816	0.12255396964961132	0.11566800697256181	0.3315193889948745	0.14644992757582345	0.11394511486380715	0.180419153757909	0.11279954037850201	0.12021078047022322	0.14731322451089762	0.21911544048421225	0.1510588481400546	0.09002575991962197	0.2500205844997923	0.15024290839793286	0.2339267396289993	0.09454882793823738	0.22302237080618492	0.12832383772424114	0.1780335805936779	0.1039654296197781	0.15408219411315077	0.05863683357296783	0.15664416576777393	0.2359297670158019	0.0749571341598852	0.1624087594590739	0.24761550210155175	0.17218118667705673	0.14509415785291563	0.19812216019434775	0.1718426046577467	0.08550149765658223	0.1430818782709155	0.19747359504917664	0.11145026854680447	0.18701096087566063	0.14131541809686257	0.08797311382019692	0.12382378082913724	0.11396242441017686	0.09862456397324888	0.10629349419171287	0.10629349419171287	0.10629349419171287
0.2467891041695654	0.17294277832971527	0.30950361668513465	0.19178009661197998	0.16350143246257323	0.2848831556555432	0.16476685293927687	0.25709313827723623	0.14953247377679377	0.22263676833510607	0.13027582995799492	0.27831121414506893	0.13185609703367002	0.1524663518876177	0.2677251840594693	0.14906215378300885	0.19563428229143182	0.22787597317286185	0.18383488633119086	0.12768348844877378	0.17617845372020075	0.19074191044670832	0.2565186923201514	0.2108373914035122	0.19250685146335694	0.1472372208061353	0.18778216532620953	0.19581410508592623	0.1803403237205857	0.31933763011270994	0.2555277644586735	0.058661916843755775	0.24955546870615627	0.21622191546433256	0.21324738322816592	0.21473464934624925	0.21473464934624925	0.21473464934624925	0.21473464934624925	0.21473464934624925	0.21473464934624925	0.21473464934624925	0.21473464934624925	0.21473464934624925	0.21473464934624925	0.21473464934624925	0.21473464934624925	0.21473464934624925	0.21473464934624925	0.21473464934624925
0.16176152427955323	0.1836387466827748	0.12302612595100755	0.08259267413963337	0.16733889461572013	0.21343545485022744	0.1352348081797062	0.13244180298367264	0.06933934450814846	0.1253365233153354	0.05152494767130686	0.15653154243430684	0.12139075898025548	0.08628848301581402	0.16465888015387575	0.10759466606261589	0.1564865640976399	0.08723605702771192	0.0005083533741796242	0.0527649529734351	0.1102949054371984	0.06414374905603072	0.1821068843447018	0.019016011566578766	0.029500919569259237	0.0005083533741796242	0.04149401752882786	0.020265843434218066	0.11202514945060095	0.0	0.13347873702903354	0.10676042121786881	0.08876020640573681	0.0977603138118028	0.0977603138118028	0.0977603138118028	0.0977603138118028	0.0977603138118028	0.0977603138118028	0.0977603138118028	0.0977603138118028	0.0977603138118028	0.0977603138118028	0.0977603138118028	0.0977603138118028	0.0977603138118028	0.0977603138118028	0.0977603138118028	0.0977603138118028	0.0977603138118028
0.1983905413698761	0.22503799408086084	0.2798308808642066	0.2560857434696166	0.1343184982479762	0.1953045465563749	0.1522998120658585	0.08121293823819177	0.1627477398104382	0.13555229818205805	0.18943952301161465	0.13818399410021992	0.15582846876651846	0.1458518376728954	0.1804410429554391	0.2018189511958906	0.20855990764321097	0.17175626315983542	0.1414780444081841	0.11210900878620007	0.31575269509488274	0.15018203126328192	0.19740579364150765	0.2222182738527151	0.15957582907694484	0.15306157715622476	0.21507302650758411	0.2408732513030423	0.15067936210816915	0.2238631277786924	0.14660424382342743	0.18535921174273096	0.170747931066508	0.19068256694929658	0.15340970489930658	0.21262252669036258	0.18648165098746206	0.22446237051102702	0.20547201074924454	0.20547201074924454	0.20547201074924454	0.20547201074924454	0.20547201074924454	0.20547201074924454	0.20547201074924454	0.20547201074924454	0.20547201074924454	0.20547201074924454	0.20547201074924454	0.20547201074924454
0.23953783044323182	0.24067944410979772	0.20961266388180297	0.2395888053372984	0.21219704781144683	0.3953564987082936	0.3295405167561141	0.3035631557763934	0.2270113976130496	0.3567302773004674	0.43474248768801743	0.3797051894701409	0.3590885083753986	0.3583811805208449	0.3363621786228409	0.3862278277983717	0.30343720735977175	0.2898048921860831	0.293289638626307	0.24043713024875085	0.3337282247675743	0.3766624325957493	0.3789339625353787	0.3528690448424035	0.34956942475341024	0.3830200170340942	0.2387255982480196	0.4381083637771433	0.34268892622928127	0.4384471013801319	0.39056801380470657	0.39056801380470657	0.39056801380470657	0.39056801380470657	0.39056801380470657	0.39056801380470657	0.39056801380470657	0.39056801380470657	0.39056801380470657	0.39056801380470657	0.39056801380470657	0.39056801380470657	0.39056801380470657	0.39056801380470657	0.39056801380470657	0.39056801380470657	0.39056801380470657	0.39056801380470657	0.39056801380470657	0.39056801380470657
0.7450003843479669	0.7354752501355143	0.4708708813730845	0.4386907457153482	0.7098981648516899	0.7891329422052517	0.5404550158989624	0.521587224715921	0.6763642105578501	0.5928496828465876	0.6797100214067742	0.5683682119471308	0.7840304749623024	0.7000762429918934	0.3281469785085434	0.5491170162169212	0.450622277139426	0.509182390461537	0.7546192858844986	0.44571510212700877	0.40721118986712246	0.5094459908248961	0.6320617680133515	0.7639212647542635	0.5285448888479214	0.8711451511223182	0.5277974571505266	0.687493055595854	0.628348940735116	0.857028743401395	0.5862821956064114	0.6494244049769168	0.48490489237836254	0.5234329042002559	0.6397899256680087	0.23484795665271332	0.6148190387385034	0.6691882113330146	0.5894465356240054	0.5001524284630094	0.5447994820435074	0.5447994820435074	0.5447994820435074	0.5447994820435074	0.5447994820435074	0.5447994820435074	0.5447994820435074	0.5447994820435074	0.5447994820435074	0.5447994820435074
0.7059678389972414	0.5828832578299409	0.6899942852914667	0.48667468345625137	0.3569574528575889	0.39366027929511727	0.23114767264490174	0.2910727884453787	0.40570534394889385	0.39045545830694184	0.3178829225412519	0.3869165706224299	0.20767627012761541	0.39967462427128575	0.34861795984327426	0.35553776706401075	0.26371933199019	0.3857410141659737	0.43791317237070315	0.3973849349667977	0.20103407816903132	0.33327882060702635	0.498222020058328	0.17017539075265278	0.5392516494647425	0.316395212507775	0.42782343098625875	0.42782343098625875	0.42782343098625875	0.42782343098625875	0.42782343098625875	0.42782343098625875	0.42782343098625875	0.42782343098625875	0.42782343098625875	0.42782343098625875	0.42782343098625875	0.42782343098625875	0.42782343098625875	0.42782343098625875	0.42782343098625875	0.42782343098625875	0.42782343098625875	0.42782343098625875	0.42782343098625875	0.42782343098625875	0.42782343098625875	0.42782343098625875	0.42782343098625875	0.42782343098625875
0.47333523385412474	0.4151774019063946	0.5405324316152397	0.5346638421774377	0.4362017408210446	0.4010142426553144	0.4487372627948744	0.536320804219084	0.5823781342479429	0.4554705323843696	0.41401531960223775	0.4907970583462663	0.46281898211741723	0.44350051167273524	0.4282180961002112	0.46437319535409555	0.5637235759105346	0.4998176909907858	0.506707214347013	0.5464155217919298	0.770184142797901	0.6919673119777926	0.6805938840168635	0.6500049476795356	0.5394550740714721	0.5323943397522485	0.49659567690141604	0.5144950083268323	0.5144950083268323	0.5144950083268323	0.5144950083268323	0.5144950083268323	0.5144950083268323	0.5144950083268323	0.5144950083268323	0.5144950083268323	0.5144950083268323	0.5144950083268323	0.5144950083268323	0.5144950083268323	0.5144950083268323	0.5144950083268323	0.5144950083268323	0.5144950083268323	0.5144950083268323	0.5144950083268323	0.5144950083268323	0.5144950083268323	0.5144950083268323	0.5144950083268323
0.1701874066415801	0.2106589278397467	0.3305789505656438	0.10124271930134156	0.13104270974951032	0.2166514325935476	0.17741666485349786	0.08366812672396862	0.13198603064017964	0.11628289972482883	0.17178597290258404	0.12200996347930682	0.21492468872740514	0.1918266679586273	0.05010276496949717	0.14573539002577776	0.05889771518171345	0.09475066199277608	0.11570816041316118	0.08568129478639759	0.164532618501498	0.08502650094654804	0.12100566446789386	0.18303249478307423	0.13846799777174962	0.18324486599163264	0.24200273948109613	0.18490836139625427	0.22562618459376685	0.23849732875026605	0.15652904387908004	0.1585155629109054	0.11899102340770923	0.1258286178306019	0.12240982061915556	0.12240982061915556	0.12240982061915556	0.12240982061915556	0.12240982061915556	0.12240982061915556	0.12240982061915556	0.12240982061915556	0.12240982061915556	0.12240982061915556	0.12240982061915556	0.12240982061915556	0.12240982061915556	0.12240982061915556	0.12240982061915556	0.12240982061915556
0.20637954775843745	0.09890131291870193	0.13203449326573558	0.1502388700670197	0.3136987750840149	0.15599849640913255	0.2705950701334571	0.20080369507394916	0.21440951762213195	0.25824224723002726	0.28273903480267915	0.2798306779001358	0.27464949793068866	0.20709910261484	0.23161210279205946	0.33740214902776516	0.21650232805543368	0.1597848439455858	0.33779240756293377	0.1396951653851538	0.3394077388592811	0.25351320895642815	0.23563115300850215	0.17105800161505172	0.14394847756178547	0.21235726098583046	0.3092409761823402	0.3006391334589084	0.32230658909557	0.1894372369633436	0.17766964032685958	0.15141462573749503	0.1995389517768921	0.17547678875719358	0.17547678875719358	0.17547678875719358	0.17547678875719358	0.17547678875719358	0.17547678875719358	0.17547678875719358	0.17547678875719358	0.17547678875719358	0.17547678875719358	0.17547678875719358	0.17547678875719358	0.17547678875719358	0.17547678875719358	0.17547678875719358	0.17547678875719358	0.17547678875719358
0.4954324349040358	0.21586926807904067	0.2628047703426334	0.44680981062741254	0.36044612619570654	0.2344531554164852	0.21259029874159963	0.38310238092552307	0.31899359707748365	0.36759325755924716	0.3591654679294632	0.49282045445765926	0.3814309102129114	0.36465765729622096	0.30171699775581623	0.508442373903327	0.4507075933073913	0.30515983635546756	0.406352972567484	0.3876687983288214	0.4367570176128032	0.3471142121085137	0.3598992775367394	0.41947486884768626	0.46905354408719035	0.33543069341749315	0.3478582375175639	0.33848375712361656	0.3969728032657444	0.47209361077350914	0.3602916980765828	0.416192654425046	0.416192654425046	0.416192654425046	0.416192654425046	0.416192654425046	0.416192654425046	0.416192654425046	0.416192654425046	0.416192654425046	0.416192654425046	0.416192654425046	0.416192654425046	0.416192654425046	0.416192654425046	0.416192654425046	0.416192654425046	0.416192654425046	0.416192654425046	0.416192654425046
0.24208250894286198	0.2770581732968884	0.32706830931993747	0.40474382188635044	0.3058625406016418	0.326178473160188	0.38007781851937505	0.37395631156227316	0.4071607172380029	0.4302084208685548	0.371376747329416	0.3541562764130345	0.3367572358458329	0.6056825968221841	0.5095222182937547	0.6486037297387957	0.5089744421173539	0.5103166548763248	0.5036977077751905	0.6061139828274448	0.6085701947772771	0.6719470378923293	0.5698586763878005	0.657177798331017	0.7083938708988512	0.6936846224174963	0.6053748307872012	0.8515952303719629	0.8170008801469528	0.7874390957408647	0.8731693937193346	0.8303042447300996	0.8303042447300996	0.8303042447300996	0.8303042447300996	0.8303042447300996	0.8303042447300996	0.8303042447300996	0.8303042447300996	0.8303042447300996	0.8303042447300996	0.8303042447300996	0.8303042447300996	0.8303042447300996	0.8303042447300996	0.8303042447300996	0.8303042447300996	0.8303042447300996	0.8303042447300996	0.8303042447300996
0.4106628723551275	0.39094836003785716	0.36086252687489123	0.40069625331877323	0.41391135095462445	0.4402877089404704	0.47238440277025745	0.42231926533055	0.4452784779874135	0.3208855585621056	0.3740500950811746	0.5063375830519363	0.24626840275040499	0.3024385574247587	0.43218331698059304	0.22696843540614958	0.6446157818573531	0.3999129206791335	0.4257939101466111	0.4126676519345777	0.5704975159027008	0.3603320196511572	0.47424337745641465	0.3616094695297211	0.4644305162976521	0.4209252160778595	0.3659773219047038	0.2705054770344194	0.491903122581513	0.37089574717467294	0.5159791608687909	0.44343745402173196	0.44343745402173196	0.44343745402173196	0.44343745402173196	0.44343745402173196	0.44343745402173196	0.44343745402173196	0.44343745402173196	0.44343745402173196	0.44343745402173196	0.44343745402173196	0.44343745402173196	0.44343745402173196	0.44343745402173196	0.44343745402173196	0.44343745402173196	0.44343745402173196	0.44343745402173196	0.44343745402173196
0.33754342698375106	0.2772385969614754	0.2541980535587599	0.25352401784323975	0.31944249403185565	0.22319931121272304	0.2187788080062565	0.21317505404976847	0.2949315908805975	0.20268669230191227	0.13989803210419283	0.29117778672849853	0.26444967455791935	0.5044751483098241	0.2619440711039244	0.4101094078627892	0.5011256235255289	0.21612852487386228	0.3480155478078341	0.23102110275211596	0.2635908506070059	0.43139211987867504	0.3433822676355632	0.4208295406338318	0.33151476217668807	0.40350051243193014	0.49038447981114436	0.3756354775467416	0.43738912955296166	0.5688524152703037	0.33227356218129234	0.26381048327009954	0.2980420227256959	0.2980420227256959	0.2980420227256959	0.2980420227256959	0.2980420227256959	0.2980420227256959	0.2980420227256959	0.2980420227256959	0.2980420227256959	0.2980420227256959	0.2980420227256959	0.2980420227256959	0.2980420227256959	0.2980420227256959	0.2980420227256959	0.2980420227256959	0.2980420227256959	0.2980420227256959
0.2466721706426828	0.11551812831989085	0.19245949117481545	0.16354529951854188	0.1626447849386779	0.2673415856396462	0.13373734193439515	0.12231434535961304	0.08554229526747596	0.12876457444155975	0.23529533506370892	0.14745401152819573	0.1496873648151573	0.19315921115824705	0.056977417461909624	0.2054251071743096	0.09179639505250713	0.2158168898723069	0.18198017803433306	0.14555133332254275	0.13830545750318238	0.14043329308139912	0.12458414696767206	0.25186480732009203	0.1476787676789603	0.20597479902500224	0.14118854927431804	0.1437392464003924	0.22354116292288348	0.14791737621207582	0.18572926956747962	0.18572926956747962	0.18572926956747962	0.18572926956747962	0.18572926956747962	0.18572926956747962	0.18572926956747962	0.18572926956747962	0.18572926956747962	0.18572926956747962	0.18572926956747962	0.18572926956747962	0.18572926956747962	0.18572926956747962	0.18572926956747962	0.18572926956747962	0.18572926956747962	0.18572926956747962	0.18572926956747962	0.18572926956747962
0.3531660192786668	0.20906216969021854	0.2529506021096254	0.31711708669184324	0.19433939185163557	0.20116689076792202	0.24868722350476277	0.2478898248700505	0.4148938431311349	0.21432128278542148	0.43396641843604367	0.15361816725008923	0.15598738883780144	0.20425379249051787	0.20514471030606313	0.24470680787007815	0.285603165270546	0.2083448989010176	0.23267325258790797	0.29135087713471336	0.23346433160980293	0.2631329430976028	0.20755204552242926	0.23534249431001603	0.23534249431001603	0.23534249431001603	0.23534249431001603	0.23534249431001603	0.23534249431001603	0.23534249431001603	0.23534249431001603	0.23534249431001603	0.23534249431001603	0.23534249431001603	0.23534249431001603	0.23534249431001603	0.23534249431001603	0.23534249431001603	0.23534249431001603	0.23534249431001603	0.23534249431001603	0.23534249431001603	0.23534249431001603	0.23534249431001603	0.23534249431001603	0.23534249431001603	0.23534249431001603	0.23534249431001603	0.23534249431001603	0.23534249431001603
0.31100314099697823	0.26204183579987406	0.2767247463041905	0.26683328611451884	0.3116566147081028	0.21720726945778882	0.15858856088913137	0.23696086074246223	0.2537436415970797	0.32061787648285855	0.20348893375420923	0.3503422095271196	0.23532047246260798	0.2894478755427012	0.2559533820793081	0.10956628764191004	0.15841920844335297	0.23204495458949226	0.3207150609006311	0.3023918575200345	0.2214212866831088	0.25876265620149563	0.3145198009282477	0.2866412285648717	0.2866412285648717	0.2866412285648717	0.2866412285648717	0.2866412285648717	0.2866412285648717	0.2866412285648717	0.2866412285648717	0.2866412285648717	0.2866412285648717	0.2866412285648717	0.2866412285648717	0.2866412285648717	0.2866412285648717	0.2866412285648717	0.2866412285648717	0.2866412285648717	0.2866412285648717	0.2866412285648717	0.2866412285648717	0.2866412285648717	0.2866412285648717	0.2866412285648717	0.2866412285648717	0.2866412285648717	0.2866412285648717	0.2866412285648717
0.39521934463910224	0.56993581242369	0.5545518771149218	0.462436989836448	0.5072476048655938	0.45825313519299127	0.5550238285448098	0.22996746546969818	0.3720025468164739	0.4716383908362671	0.847552754986242	0.22861903498228245	0.22046133054886263	0.23880961418762325	0.5301660850875496	0.46298458672985865	0.421194510206008	0.2829851804416169	0.48140008657819144	0.7175812226745589	0.5396366359767131	0.5042656102090117	0.38079010804626734	0.505918372139695	0.6973078615988273	0.579361204602871	0.5511595027420123	0.5457962502508941	0.3236812980835167	0.43657304520512025	0.3801271716443185	0.3801271716443185	0.3801271716443185	0.3801271716443185	0.3801271716443185	0.3801271716443185	0.3801271716443185	0.3801271716443185	0.3801271716443185	0.3801271716443185	0.3801271716443185	0.3801271716443185	0.3801271716443185	0.3801271716443185	0.3801271716443185	0.3801271716443185	0.3801271716443185	0.3801271716443185	0.3801271716443185	0.3801271716443185
0.3211126537251006	0.15216104671529032	0.43452736134662656	0.20093090777090175	0.21270653065059736	0.32886415747992515	0.26448931311232127	0.18615990998555698	0.24344482540168927	0.1908545802119702	0.12636416275718518	0.15607367096118166	0.1679854384733093	0.10068454640673728	0.1392936735463059	0.14865871696814814	0.05518411124276574	0.09912186890458877	0.15698698120416163	0.15058767419871005	0.21910109312234374	0.10854917655488877	0.1802535586059318	0.2057552247860348	0.12839983060280788	0.15611632736882874	0.1785732418835933	0.10698436468148873	0.11191647204775837	0.3444775407186933	0.1309841245148412	0.17366915831447402	0.1523266414146576	0.1523266414146576	0.1523266414146576	0.1523266414146576	0.1523266414146576	0.1523266414146576	0.1523266414146576	0.1523266414146576	0.1523266414146576	0.1523266414146576	0.1523266414146576	0.1523266414146576	0.1523266414146576	0.1523266414146576	0.1523266414146576	0.1523266414146576	0.1523266414146576	0.1523266414146576
0.5206780494689833	0.30964469114936016	0.3703095045612512	0.3528914641989513	0.3835458656200471	0.3530647572069728	0.2537683617809671	0.5256450026910429	0.3066552245924506	0.474915111802906	0.38495306553955977	0.30111068788206	0.5096386773894843	0.37855672234331583	0.3467022037606764	0.43236749249428386	0.31466283069368234	0.4759575888237966	0.3694989810710787	0.5968980065018247	0.5937034835041195	0.4359846487335398	0.45921563050948416	0.5103798163994115	0.5252388419779355	0.4102078868681588	0.53877430483095	0.4973738161559865	0.644649288372507	0.3899431439156316	0.6688453320484737	0.44063403177232185	0.645249280305291	0.5735922984510116	0.543504288681232	0.5585482935661218	0.5585482935661218	0.5585482935661218	0.5585482935661218	0.5585482935661218	0.5585482935661218	0.5585482935661218	0.5585482935661218	0.5585482935661218	0.5585482935661218	0.5585482935661218	0.5585482935661218	0.5585482935661218	0.5585482935661218	0.5585482935661218
0.24397685015293294	0.3272710250696829	0.32524794918085864	0.30850670559575605	0.32752050736448995	0.229553883408731	0.17924255971448044	0.2660644987073231	0.2941070728232387	0.25949307586240944	0.21159656471428392	0.17454134281597108	0.2652547675719255	0.29033215451744027	0.24931599866644355	0.2256725258696098	0.3125306172620589	0.23318059223630955	0.22434291661154598	0.30834948606490153	0.32005166775915705	0.21217927373119455	0.335358271615636	0.24507596311427066	0.2604153019716513	0.29413937697686454	0.2573460597614221	0.283407774551807	0.27037691715661455	0.27037691715661455	0.27037691715661455	0.27037691715661455	0.27037691715661455	0.27037691715661455	0.27037691715661455	0.27037691715661455	0.27037691715661455	0.27037691715661455	0.27037691715661455	0.27037691715661455	0.27037691715661455	0.27037691715661455	0.27037691715661455	0.27037691715661455	0.27037691715661455	0.27037691715661455	0.27037691715661455	0.27037691715661455	0.27037691715661455	0.27037691715661455
0.23350049619194882	0.005869003950702884	0.04625662060848436	0.001959986097318795	0.001959986097318795	0.08764644492948526	0.12502869525455412	0.09364562832151556	0.045314653823774725	0.08906713520471854	0.17737210105636325	0.11776640639780978	0.08248591562651421	0.10175570876938973	0.06495111441983917	0.17141613345239382	0.06688855201311492	0.07729798036370138	0.08683567232268179	0.030926991963279336	0.08961128833494028	0.17013721756881073	0.09102712213879141	0.050877854384694866	0.07914359866908248	0.02063193140463056	0.14440537226099498	0.0515589233679099	0.05167329115984757	0.05161610726387873	0.05161610726387873	0.05161610726387873	0.05161610726387873	0.05161610726387873	0.05161610726387873	0.05161610726387873	0.05161610726387873	0.05161610726387873	0.05161610726387873	0.05161610726387873	0.05161610726387873	0.05161610726387873	0.05161610726387873	0.05161610726387873	0.05161610726387873	0.05161610726387873	0.05161610726387873	0.05161610726387873	0.05161610726387873	0.05161610726387873
0.35591078545990934	0.29224670207980713	0.313647104739087	0.4200096037369025	0.3304155290144307	0.267361016875553	0.17498540049409783	0.3318045730145402	0.26392099501497635	0.37117585964235655	0.38990655231815036	0.15904831627693683	0.30613312890317773	0.2764881756429862	0.3027226621360468	0.3424980096694037	0.20257918171999384	0.26951314880467847	0.2634382402740964	0.25841953423597613	0.33302363498361287	0.24873495299025067	0.26055231068801465	0.2397347111341179	0.1807289156778789	0.37312953927347514	0.27692922747567705	0.27692922747567705	0.27692922747567705	0.27692922747567705	0.27692922747567705	0.27692922747567705	0.27692922747567705	0.27692922747567705	0.27692922747567705	0.27692922747567705	0.27692922747567705	0.27692922747567705	0.27692922747567705	0.27692922747567705	0.27692922747567705	0.27692922747567705	0.27692922747567705	0.27692922747567705	0.27692922747567705	0.27692922747567705	0.27692922747567705	0.27692922747567705	0.27692922747567705	0.27692922747567705
0.2857115206697138	0.36143363616831736	0.3772177875483485	0.3250924559852571	0.2895558866006438	0.24255640340584733	0.2978158522320018	0.3193943721798605	0.17511949745123884	0.19502292842508562	0.30563907363661436	0.39718963351434206	0.191570224591216	0.2319894858424659	0.2676832415094888	0.18288503848576024	0.28763442284840257	0.21230122684415229	0.2825908435877328	0.12148160435302519	0.3754701773034691	0.2861562783846391	0.3308132278440541	0.3308132278440541	0.3308132278440541	0.3308132278440541	0.3308132278440541	0.3308132278440541	0.3308132278440541	0.3308132278440541	0.3308132278440541	0.3308132278440541	0.3308132278440541	0.3308132278440541	0.3308132278440541	0.3308132278440541	0.3308132278440541	0.3308132278440541	0.3308132278440541	0.3308132278440541	0.3308132278440541	0.3308132278440541	0.3308132278440541	0.3308132278440541	0.3308132278440541	0.3308132278440541	0.3308132278440541	0.3308132278440541	0.3308132278440541	0.3308132278440541
0.2202805016085202	0.17731660328374207	0.2756222520252233	0.20251048696528076	0.2900219115766626	0.22805416700067685	0.19271117031449983	0.3000676907466641	0.3261851607824638	0.33332452912565763	0.3200196891449096	0.234454835480174	0.3570354574524968	0.22999238233537408	0.21861243040493908	0.2916422064927209	0.3274020286171645	0.3809671431864556	0.3322307304651455	0.31541195763895485	0.3088113795372871	0.2536559199991593	0.3410684967143954	0.39982133125315994	0.304455087581387	0.2310818744900189	0.36030450105871126	0.29569318777436504	0.29569318777436504	0.29569318777436504	0.29569318777436504	0.29569318777436504	0.29569318777436504	0.29569318777436504	0.29569318777436504	0.29569318777436504	0.29569318777436504	0.29569318777436504	0.29569318777436504	0.29569318777436504	0.29569318777436504	0.29569318777436504	0.29569318777436504	0.29569318777436504	0.29569318777436504	0.29569318777436504	0.29569318777436504	0.29569318777436504	0.29569318777436504	0.29569318777436504
0.6393430017027472	0.568289174076693	0.6265693850550382	0.5105940216069212	0.6938496355466389	0.38128005975958296	0.6782183136297948	0.49116611768284324	0.2889234909405672	0.564467579494972	0.4800721276426502	0.6326114841349137	0.6281484971101282	0.4248637866336344	0.42186413575310944	0.6611620192511917	0.45621167419702363	0.6658713296513572	0.5526251079620559	0.4825822015756258	0.35815726419274047	0.419478911519977	0.4336052222759554	0.6199189585808184	0.4133513247874269	0.44479372633222214	0.4012040236573275	0.7228470662555895	0.39635690219019604	0.5596019842228928	0.5596019842228928	0.5596019842228928	0.5596019842228928	0.5596019842228928	0.5596019842228928	0.5596019842228928	0.5596019842228928	0.5596019842228928	0.5596019842228928	0.5596019842228928	0.5596019842228928	0.5596019842228928	0.5596019842228928	0.5596019842228928	0.5596019842228928	0.5596019842228928	0.5596019842228928	0.5596019842228928	0.5596019842228928	0.5596019842228928
0.5037059660874293	0.7287091526787068	0.6191618115438569	0.3544941354035707	0.5615887686963804	0.5626677640400914	0.6507015643078281	0.5977610626235103	0.4905893098171456	0.556690228513721	0.5418518289882621	0.571238499211713	0.44037875758841766	0.5775926955126419	0.7364548856600523	0.5945949255482486	0.45462026605112116	0.5612504271198222	0.6846954697463001	0.5890621032649006	0.6043769248022108	0.6814229435747581	0.6724559603882889	0.6001720421196156	0.7513109704901985	0.712548279066191	0.7122083514955225	0.6647284655198576	0.49259870166671504	0.6460377885860236	0.6908877119775786	0.44533012724649984	0.8419427383666932	0.8196548260953285	0.47924740793487924	0.5820289040959631	0.7409718461356222	0.3082900085978845	0.5246309273667533	0.5246309273667533	0.5246309273667533	0.5246309273667533	0.5246309273667533	0.5246309273667533	0.5246309273667533	0.5246309273667533	0.5246309273667533	0.5246309273667533	0.5246309273667533	0.5246309273667533
0.0	0.02884676584245208	8.245306327135734e-05	0.014874519449000834	0.0	0.06460494810864674	0.0	0.0	0.0	0.0	0.054966150325065743	0.0	0.0	0.0	0.0	0.0	0.03575818194682439	0.0	0.0	0.03668021280832323	0.0	0.07252084781841898	0.0	0.0	0.022296707682618832	8.245306327135734e-05	0.0004085612600250762	0.0004085612600250762	0.033348550331624836	0.0	0.0	0.038093258170546436	0.0	0.07002876452388589	0.02611938448261366	0.0	0.0014130451847952762	0.0	0.03668021280832323	0.0	0.014874519449000834	0.0	0.007437259724500417	0.007437259724500417	0.007437259724500417	0.007437259724500417	0.007437259724500417	0.007437259724500417	0.007437259724500417	0.007437259724500417
0.2521202895468784	0.23489454217145392	0.2765800319463099	0.18645222501015177	0.19716658063125905	0.3222580444321638	0.06490159718792601	0.17273082435494333	0.2591270743717324	0.17909232502169423	0.2883006033402303	0.061864500998311464	0.19225969656804642	0.2757236470817081	0.24583385997027296	0.1467257495853936	0.15651100381111924	0.2249825576588567	0.19816264082055052	0.23470970480543737	0.0958550207491698	0.07300022048242046	0.31530351983336385	0.266103755711199	0.08411735703243417	0.21820412662224412	0.21260915777107176	0.14690004277971536	0.17975460027539356	0.17975460027539356	0.17975460027539356	0.17975460027539356	0.17975460027539356	0.17975460027539356	0.17975460027539356	0.17975460027539356	0.17975460027539356	0.17975460027539356	0.17975460027539356	0.17975460027539356	0.17975460027539356	0.17975460027539356	0.17975460027539356	0.17975460027539356	0.17975460027539356	0.17975460027539356	0.17975460027539356	0.17975460027539356	0.17975460027539356	0.17975460027539356
0.6621487524654062	0.5854746302058119	0.48922397659553435	0.6301611730321062	0.7324128624947862	0.6107709146339377	0.6780089469111161	0.47171769143237713	0.5647064583350552	0.3695198280055266	0.5233797427039963	0.45622096457444233	0.7265767964708444	0.4307781611079114	0.4419548158267704	0.6315869353936305	0.44692851844025255	0.602535001854517	0.4701407472382831	0.6173000138060414	0.43617959319765837	0.8469455780817053	0.7172331744826357	0.5121898014008586	0.49424025504156766	0.5032150282212131	0.5032150282212131	0.5032150282212131	0.5032150282212131	0.5032150282212131	0.5032150282212131	0.5032150282212131	0.5032150282212131	0.5032150282212131	0.5032150282212131	0.5032150282212131	0.5032150282212131	0.5032150282212131	0.5032150282212131	0.5032150282212131	0.5032150282212131	0.5032150282212131	0.5032150282212131	0.5032150282212131	0.5032150282212131	0.5032150282212131	0.5032150282212131	0.5032150282212131	0.5032150282212131	0.5032150282212131
0.5720451864114152	0.6414808711377465	0.6603549852936638	0.6606289919826117	0.6283915388416776	0.5239529698469508	0.6121209162266943	0.614535159597864	0.6323543615603038	0.5808272876258699	0.5454029100707076	0.5548552500875606	0.497273811186758	0.5119210462945837	0.654074840661641	0.643436552146235	0.6158166988180759	0.5165473112019469	0.5386078367557959	0.5800722195895884	0.511406294789815	0.5457392571897017	0.5457392571897017	0.5457392571897017	0.5457392571897017	0.5457392571897017	0.5457392571897017	0.5457392571897017	0.5457392571897017	0.5457392571897017	0.5457392571897017	0.5457392571897017	0.5457392571897017	0.5457392571897017	0.5457392571897017	0.5457392571897017	0.5457392571897017	0.5457392571897017	0.5457392571897017	0.5457392571897017	0.5457392571897017	0.5457392571897017	0.5457392571897017	0.5457392571897017	0.5457392571897017	0.5457392571897017	0.5457392571897017	0.5457392571897017	0.5457392571897017	0.5457392571897017
0.1364453364854965	0.1922342688866183	0.09259484429460264	0.08392155981475874	0.09983501856852452	0.1644575091087591	0.06991265702567943	0.10962135318404398	0.05964242900150767	0.1768111567652533	0.12256115468809349	0.15703750808451647	0.1213300561144057	0.07502476027345377	0.08421813589225585	0.03520258127370799	0.0937513507273182	0.1299657933152599	0.08282799413730045	0.17353976691686823	0.1670749769852699	0.05589686041022912	0.11772244161274806	0.08680965101148859	0.08680965101148859	0.08680965101148859	0.08680965101148859	0.08680965101148859	0.08680965101148859	0.08680965101148859	0.08680965101148859	0.08680965101148859	0.08680965101148859	0.08680965101148859	0.08680965101148859	0.08680965101148859	0.08680965101148859	0.08680965101148859	0.08680965101148859	0.08680965101148859	0.08680965101148859	0.08680965101148859	0.08680965101148859	0.08680965101148859	0.08680965101148859	0.08680965101148859	0.08680965101148859	0.08680965101148859	0.08680965101148859	0.08680965101148859
0.36837302312173004	0.36573979540843476	0.26026290089576676	0.40792373488683126	0.38877074839554226	0.2534635539473198	0.21396040035326938	0.2752655509973199	0.4063703987289207	0.5523065506861563	0.4208428659096957	0.261241594363234	0.43048450439136815	0.45764042582881603	0.6313578938748579	0.5117624566945432	0.1787556195070014	0.16351989747654253	0.09770730787304027	0.12077696258191753	0.07441425860820343	0.09759561059506047	0.09759561059506047	0.09759561059506047	0.09759561059506047	0.09759561059506047	0.09759561059506047	0.09759561059506047	0.09759561059506047	0.09759561059506047	0.09759561059506047	0.09759561059506047	0.09759561059506047	0.09759561059506047	0.09759561059506047	0.09759561059506047	0.09759561059506047	0.09759561059506047	0.09759561059506047	0.09759561059506047	0.09759561059506047	0.09759561059506047	0.09759561059506047	0.09759561059506047	0.09759561059506047	0.09759561059506047	0.09759561059506047	0.09759561059506047	0.09759561059506047	0.09759561059506047
0.517507029924168	0.3124168794464118	0.2686847610576342	0.24189181995127387	0.25868864104333106	0.2897209397918783	0.3567695862363381	0.32226318886207567	0.38436939449702684	0.35145680775722987	0.38776191883174926	0.3922235516104207	0.19608080292977165	0.30222813360319445	0.21233480752335368	0.295375103843916	0.3823242834519531	0.37371139015251414	0.22634192358285482	0.3009453697806928	0.3128100978156926	0.40019297888740474	0.40692227949842763	0.2485541465936392	0.34748367309806744	0.29801890984585333	0.29801890984585333	0.29801890984585333	0.29801890984585333	0.29801890984585333	0.29801890984585333	0.29801890984585333	0.29801890984585333	0.29801890984585333	0.29801890984585333	0.29801890984585333	0.29801890984585333	0.29801890984585333	0.29801890984585333	0.29801890984585333	0.29801890984585333	0.29801890984585333	0.29801890984585333	0.29801890984585333	0.29801890984585333	0.29801890984585333	0.29801890984585333	0.29801890984585333	0.29801890984585333	0.29801890984585333
0.5793048392760843	0.8890471946650614	0.6706456593409812	0.7853094584740521	0.6819870508592192	0.7223237221841136	0.8501586895808675	0.7983784980832078	0.6453843286976978	0.8782860813820411	0.9148096463924497	0.8145817145885411	0.6668501181393275	0.8238285073427504	0.65721841062909	0.6927383078899323	0.8049819694763665	0.6237045751867734	0.8299811097661717	0.8743295667182012	0.8521553382421865	0.8521553382421865	0.8521553382421865	0.8521553382421865	0.8521553382421865	0.8521553382421865	0.8521553382421865	0.8521553382421865	0.8521553382421865	0.8521553382421865	0.8521553382421865	0.8521553382421865	0.8521553382421865	0.8521553382421865	0.8521553382421865	0.8521553382421865	0.8521553382421865	0.8521553382421865	0.8521553382421865	0.8521553382421865	0.8521553382421865	0.8521553382421865	0.8521553382421865	0.8521553382421865	0.8521553382421865	0.8521553382421865	0.8521553382421865	0.8521553382421865	0.8521553382421865	0.8521553382421865
0.36548460078941253	0.4182725073819555	0.43936350601678986	0.42995279798225894	0.23859754993720986	0.4237333496677972	0.3386294833229646	0.39990242043625984	0.3363618081416828	0.5081495840084761	0.337154750987492	0.22650759613596583	0.2657980079640111	0.4771896667903514	0.6922915970799457	0.5947309172780776	0.47785591486247286	0.42135079611535203	0.4886535643295103	0.3649206523222248	0.3551195144441504	0.4362370861313706	0.39567830028776046	0.39567830028776046	0.39567830028776046	0.39567830028776046	0.39567830028776046	0.39567830028776046	0.39567830028776046	0.39567830028776046	0.39567830028776046	0.39567830028776046	0.39567830028776046	0.39567830028776046	0.39567830028776046	0.39567830028776046	0.39567830028776046	0.39567830028776046	0.39567830028776046	0.39567830028776046	0.39567830028776046	0.39567830028776046	0.39567830028776046	0.39567830028776046	0.39567830028776046	0.39567830028776046	0.39567830028776046	0.39567830028776046	0.39567830028776046	0.39567830028776046
0.3707029807660092	0.3924621892435676	0.47211862791473896	0.3185052455093856	0.425664540175981	0.3070462352745701	0.4483943094540977	0.4769066371467642	0.5232625734890357	0.3642295466529655	0.3498646787681188	0.3858427649385255	0.32778521722780135	0.4603478095037715	0.4210610544633705	0.3860803137017947	0.4625037036816571	0.3346670790029568	0.493093751778382	0.3294393292280844	0.4112665405032332	0.4112665405032332	0.4112665405032332	0.4112665405032332	0.4112665405032332	0.4112665405032332	0.4112665405032332	0.4112665405032332	0.4112665405032332	0.4112665405032332	0.4112665405032332	0.4112665405032332	0.4112665405032332	0.4112665405032332	0.4112665405032332	0.4112665405032332	0.4112665405032332	0.4112665405032332	0.4112665405032332	0.4112665405032332	0.4112665405032332	0.4112665405032332	0.4112665405032332	0.4112665405032332	0.4112665405032332	0.4112665405032332	0.4112665405032332	0.4112665405032332	0.4112665405032332	0.4112665405032332
0.20847985905572897	0.10368000108033923	0.10135170188062143	0.2214253502848157	0.15688018189922315	0.28525820897050325	0.12867827408792104	0.08215474357616721	0.047994545752036044	0.2014610301177781	0.07561367138941563	0.12870217353392407	0.06223573183892295	0.09553452874842644	0.05664984847183475	0.14559580002303638	0.0847007872650678	0.12185514495889581	0.11830305754977248	0.1529962149408645	0.029493970009929815	0.08842654346777915	0.1480816374650639	0.16522027065208003	0.06558525806086091	0.16631579664334126	0.05168478691875408	0.2707809100961906	0.10642133474901451	0.13496851556029713	0.13718681727096854	0.0645458402128254	0.10463265176984583	0.16643038332367485	0.04799454532730453	0.10721246432548968	0.10721246432548968	0.10721246432548968	0.10721246432548968	0.10721246432548968	0.10721246432548968	0.10721246432548968	0.10721246432548968	0.10721246432548968	0.10721246432548968	0.10721246432548968	0.10721246432548968	0.10721246432548968	0.10721246432548968	0.10721246432548968
0.2701561942635785	0.3046127916839698	0.2858785114476666	0.27755116622676	0.3533040476571543	0.29551070954545755	0.2758764248574788	0.356654670187021	0.3445097787219858	0.3711883469109924	0.25181720019582726	0.33691845894723477	0.3972702969166724	0.26035985175361626	0.3369600312501907	0.29455336672768245	0.3157566989889366	0.3157566989889366	0.3157566989889366	0.3157566989889366	0.3157566989889366	0.3157566989889366	0.3157566989889366	0.3157566989889366	0.3157566989889366	0.3157566989889366	0.3157566989889366	0.3157566989889366	0.3157566989889366	0.3157566989889366	0.3157566989889366	0.3157566989889366	0.3157566989889366	0.3157566989889366	0.3157566989889366	0.3157566989889366	0.3157566989889366	0.3157566989889366	0.3157566989889366	0.3157566989889366	0.3157566989889366	0.3157566989889366	0.3157566989889366	0.3157566989889366	0.3157566989889366	0.3157566989889366	0.3157566989889366	0.3157566989889366	0.3157566989889366	0.3157566989889366
0.5026996473232339	0.37290387354267546	0.3303360706868798	0.359996887059812	0.34552319108226154	0.25080347509176126	0.2761211629397355	0.21869395005207587	0.31658273716988033	0.4135011028848114	0.3479555182773259	0.40358920288203687	0.32680657693980786	0.3695501691166427	0.3663451852474649	0.20623417546009593	0.2865814148674764	0.3685678455561578	0.27824926032512837	0.3050067478597184	0.24047559886833875	0.3027011535838398	0.16960447920970195	0.23013814116598497	0.19987131018784346	0.19987131018784346	0.19987131018784346	0.19987131018784346	0.19987131018784346	0.19987131018784346	0.19987131018784346	0.19987131018784346	0.19987131018784346	0.19987131018784346	0.19987131018784346	0.19987131018784346	0.19987131018784346	0.19987131018784346	0.19987131018784346	0.19987131018784346	0.19987131018784346	0.19987131018784346	0.19987131018784346	0.19987131018784346	0.19987131018784346	0.19987131018784346	0.19987131018784346	0.19987131018784346	0.19987131018784346	0.19987131018784346
0.5335076828477883	0.4951189839415213	0.4524877736154047	0.4725936935929272	0.45939891694769036	0.6328222011084986	0.3562143940788569	0.4379185070292581	0.4929510928960755	0.3306355485558889	0.42068767964788567	0.44354808624664344	0.5740228058752268	0.43688234829724487	0.2919946316555823	0.20316545633937882	0.21299769531732368	0.3998014717560718	0.3063995835366977	0.3063995835366977	0.3063995835366977	0.3063995835366977	0.3063995835366977	0.3063995835366977	0.3063995835366977	0.3063995835366977	0.3063995835366977	0.3063995835366977	0.3063995835366977	0.3063995835366977	0.3063995835366977	0.3063995835366977	0.3063995835366977	0.3063995835366977	0.3063995835366977	0.3063995835366977	0.3063995835366977	0.3063995835366977	0.3063995835366977	0.3063995835366977	0.3063995835366977	0.3063995835366977	0.3063995835366977	0.3063995835366977	0.3063995835366977	0.3063995835366977	0.3063995835366977	0.3063995835366977	0.3063995835366977	0.3063995835366977
0.25034893826438975	0.3444483531506272	0.23081854465134818	0.25147277345080465	0.3099158997500915	0.24938107457600206	0.18233497556111422	0.2647582938332912	0.2447818611343483	0.1958494765366054	0.3233145270309606	0.315417770402493	0.31504993922478397	0.26993761143319006	0.3155791168164559	0.2947087490636028	0.23887756656682305	0.22667108227968838	0.12948583786697085	0.27087396499299327	0.2598792587787485	0.2653766118858709	0.2653766118858709	0.2653766118858709	0.2653766118858709	0.2653766118858709	0.2653766118858709	0.2653766118858709	0.2653766118858709	0.2653766118858709	0.2653766118858709	0.2653766118858709	0.2653766118858709	0.2653766118858709	0.2653766118858709	0.2653766118858709	0.2653766118858709	0.2653766118858709	0.2653766118858709	0.2653766118858709	0.2653766118858709	0.2653766118858709	0.2653766118858709	0.2653766118858709	0.2653766118858709	0.2653766118858709	0.2653766118858709	0.2653766118858709	0.2653766118858709	0.2653766118858709
0.31833790434486936	0.2865769851998199	0.2819203489721688	0.4090432720014499	0.3220854704530531	0.4177032686663637	0.2912905049969302	0.24928924719941284	0.24114767183357044	0.2985134423141281	0.2698305570738493	0.2698305570738493	0.2698305570738493	0.2698305570738493	0.2698305570738493	0.2698305570738493	0.2698305570738493	0.2698305570738493	0.2698305570738493	0.2698305570738493	0.2698305570738493	0.2698305570738493	0.2698305570738493	0.2698305570738493	0.2698305570738493	0.2698305570738493	0.2698305570738493	0.2698305570738493	0.2698305570738493	0.2698305570738493	0.2698305570738493	0.2698305570738493	0.2698305570738493	0.2698305570738493	0.2698305570738493	0.2698305570738493	0.2698305570738493	0.2698305570738493	0.2698305570738493	0.2698305570738493	0.2698305570738493	0.2698305570738493	0.2698305570738493	0.2698305570738493	0.2698305570738493	0.2698305570738493	0.2698305570738493	0.2698305570738493	0.2698305570738493	0.2698305570738493
0.34116922221059076	0.22797096913847742	0.39827670100580354	0.23546254698869706	0.23478327077166541	0.2607135010316634	0.30821949281929784	0.25007162286584395	0.3080169003954365	0.2550847696985822	0.1993500570477137	0.21740749508784876	0.30730958126359537	0.2884717720194559	0.26736769111230413	0.21643514737514877	0.32887995201293485	0.33418152320537153	0.3315307376091532	0.3315307376091532	0.3315307376091532	0.3315307376091532	0.3315307376091532	0.3315307376091532	0.3315307376091532	0.3315307376091532	0.3315307376091532	0.3315307376091532	0.3315307376091532	0.3315307376091532	0.3315307376091532	0.3315307376091532	0.3315307376091532	0.3315307376091532	0.3315307376091532	0.3315307376091532	0.3315307376091532	0.3315307376091532	0.3315307376091532	0.3315307376091532	0.3315307376091532	0.3315307376091532	0.3315307376091532	0.3315307376091532	0.3315307376091532	0.3315307376091532	0.3315307376091532	0.3315307376091532	0.3315307376091532	0.3315307376091532
0.20640662875724036	0.37627070559498177	0.16824204081372623	0.38897290549002816	0.13791263102859444	0.14037102812769256	0.04369598115692107	0.10328503023719916	0.23600226593178936	0.23190607379674041	0.22711962353295512	0.13003079891214483	0.3135460332175689	0.054527305728027844	0.17334078758303798	0.1135788609054707	0.014216285156913524	0.3284840458536842	0.21983458921323668	0.08973880353785761	0.10326175454797477	0.23904248557380503	0.14188612489935318	0.19027088241601367	0.0046668289727499375	0.027748479130556156	0.08466403602105699	0.16447226462498105	0.2705162214632396	0.32239751915453946	0.0	0.16119875957726973	0.16119875957726973	0.16119875957726973	0.16119875957726973	0.16119875957726973	0.16119875957726973	0.16119875957726973	0.16119875957726973	0.16119875957726973	0.16119875957726973	0.16119875957726973	0.16119875957726973	0.16119875957726973	0.16119875957726973	0.16119875957726973	0.16119875957726973	0.16119875957726973	0.16119875957726973	0.16119875957726973
0.18151306422479963	0.19227410423144475	0.21685603861126673	0.20925680781302755	0.2362482076493826	0.1943243247214207	0.21223728500711744	0.20265842563115768	0.21824817103341884	0.13900630983084455	0.06480124207654354	0.15306066411666813	0.14001701912818332	0.10362209892864223	0.1520470244240255	0.23820402511565927	0.0835798300688165	0.19858424865533253	0.16947561942415	0.19681486012464633	0.22017944179244195	0.1121120752801858	0.06215458706548233	0.05495426598632311	0.058554426525902724	0.058554426525902724	0.058554426525902724	0.058554426525902724	0.058554426525902724	0.058554426525902724	0.058554426525902724	0.058554426525902724	0.058554426525902724	0.058554426525902724	0.058554426525902724	0.058554426525902724	0.058554426525902724	0.058554426525902724	0.058554426525902724	0.058554426525902724	0.058554426525902724	0.058554426525902724	0.058554426525902724	0.058554426525902724	0.058554426525902724	0.058554426525902724	0.058554426525902724	0.058554426525902724	0.058554426525902724	0.058554426525902724
0.8572275941838596	0.9470726167061834	0.8449161517514652	0.8117473524093293	0.8340155501838725	0.8463212697780907	0.926616892653654	0.8421874410019251	0.8888721151141927	0.5264472637639563	0.7812932324460516	0.653870248105004	0.653870248105004	0.653870248105004	0.653870248105004	0.653870248105004	0.653870248105004	0.653870248105004	0.653870248105004	0.653870248105004	0.653870248105004	0.653870248105004	0.653870248105004	0.653870248105004	0.653870248105004	0.653870248105004	0.653870248105004	0.653870248105004	0.653870248105004	0.653870248105004	0.653870248105004	0.653870248105004	0.653870248105004	0.653870248105004	0.653870248105004	0.653870248105004	0.653870248105004	0.653870248105004	0.653870248105004	0.653870248105004	0.653870248105004	0.653870248105004	0.653870248105004	0.653870248105004	0.653870248105004	0.653870248105004	0.653870248105004	0.653870248105004	0.653870248105004	0.653870248105004
0.8275018454715222	0.7847973712902441	0.7336164283392003	0.8564533562630106	0.5754560820465086	0.7883111110616827	0.7908634570042663	0.6001029143075713	0.9198119402164616	0.495484047462395	0.8310762431236475	0.7651141857682753	0.782403499395604	0.7945783489022967	0.7861519812637268	0.5966039956877337	0.7851534890410939	0.5528461619472298	0.6689998254941619	0.6689998254941619	0.6689998254941619	0.6689998254941619	0.6689998254941619	0.6689998254941619	0.6689998254941619	0.6689998254941619	0.6689998254941619	0.6689998254941619	0.6689998254941619	0.6689998254941619	0.6689998254941619	0.6689998254941619	0.6689998254941619	0.6689998254941619	0.6689998254941619	0.6689998254941619	0.6689998254941619	0.6689998254941619	0.6689998254941619	0.6689998254941619	0.6689998254941619	0.6689998254941619	0.6689998254941619	0.6689998254941619	0.6689998254941619	0.6689998254941619	0.6689998254941619	0.6689998254941619	0.6689998254941619	0.6689998254941619
0.35124306531714977	0.245699463124347	0.31789352730493753	0.3787995281989781	0.26022824493370345	0.43256946562221044	0.09620010052461374	0.2228925272558037	0.28725446640255686	0.17924575763156825	0.12871419952429167	0.29556677454248587	0.3659876227020158	0.32841217530284106	0.3847669089156264	0.35658954210923377	0.35658954210923377	0.35658954210923377	0.35658954210923377	0.35658954210923377	0.35658954210923377	0.35658954210923377	0.35658954210923377	0.35658954210923377	0.35658954210923377	0.35658954210923377	0.35658954210923377	0.35658954210923377	0.35658954210923377	0.35658954210923377	0.35658954210923377	0.35658954210923377	0.35658954210923377	0.35658954210923377	0.35658954210923377	0.35658954210923377	0.35658954210923377	0.35658954210923377	0.35658954210923377	0.35658954210923377	0.35658954210923377	0.35658954210923377	0.35658954210923377	0.35658954210923377	0.35658954210923377	0.35658954210923377	0.35658954210923377	0.35658954210923377	0.35658954210923377	0.35658954210923377
0.1053463569117493	0.06149983871061215	0.11298470530977832	0.14835717967375542	0.03742337044495949	0.11182503143286843	0.07183932427816274	0.20002839555836996	0.0	0.07940039447079571	0.12770190303493298	0.029296227339348658	0.1396436644721861	0.17051411253323448	0.035088350076205116	0.20212803045728522	0.1349752828920221	0.11207681395525648	0.17979879282243816	0.0723186534866763	0.09182566086317683	0.009919712035511329	0.1503597849747188	0.10030313983013982	0.14872017103366617	0.09120622936034141	0.09116418620405417	0.12056508501829755	0.10586463561117587	0.10586463561117587	0.10586463561117587	0.10586463561117587	0.10586463561117587	0.10586463561117587	0.10586463561117587	0.10586463561117587	0.10586463561117587	0.10586463561117587	0.10586463561117587	0.10586463561117587	0.10586463561117587	0.10586463561117587	0.10586463561117587	0.10586463561117587	0.10586463561117587	0.10586463561117587	0.10586463561117587	0.10586463561117587	0.10586463561117587	0.10586463561117587
0.31749748856599447	0.12637791714860838	0.3034296385560312	0.2863036645079398	0.2744903032041173	0.27607725582191156	0.23491616814759222	0.15225910255159802	0.2335393695230055	0.23993106809436246	0.2016226338973769	0.11821339116707948	0.237952647094874	0.21031103282428282	0.1836324521353297	0.2475864028393125	0.27952992256491604	0.10187166531770342	0.23091268168127765	0.18003060889724176	0.35413141830248795	0.26736366347265544	0.2789333316264107	0.2731484975495331	0.2731484975495331	0.2731484975495331	0.2731484975495331	0.2731484975495331	0.2731484975495331	0.2731484975495331	0.2731484975495331	0.2731484975495331	0.2731484975495331	0.2731484975495331	0.2731484975495331	0.2731484975495331	0.2731484975495331	0.2731484975495331	0.2731484975495331	0.2731484975495331	0.2731484975495331	0.2731484975495331	0.2731484975495331	0.2731484975495331	0.2731484975495331	0.2731484975495331	0.2731484975495331	0.2731484975495331	0.2731484975495331	0.2731484975495331
0.2912240741569493	0.3004556116802038	0.4678275337066404	0.38253377093475516	0.20121944980297593	0.26679694174999896	0.24074268084875164	0.3312718449888366	0.2705916417380963	0.4341806341433284	0.3550291970316094	0.4342033528712478	0.31320999187687887	0.26636363436412386	0.4082332987627242	0.3346794377026547	0.23518831338105647	0.28583191727393664	0.33235347676013666	0.1355099981889787	0.25605419938142565	0.1957820987852022	0.1957820987852022	0.1957820987852022	0.1957820987852022	0.1957820987852022	0.1957820987852022	0.1957820987852022	0.1957820987852022	0.1957820987852022	0.1957820987852022	0.1957820987852022	0.1957820987852022	0.1957820987852022	0.1957820987852022	0.1957820987852022	0.1957820987852022	0.1957820987852022	0.1957820987852022	0.1957820987852022	0.1957820987852022	0.1957820987852022	0.1957820987852022	0.1957820987852022	0.1957820987852022	0.1957820987852022	0.1957820987852022	0.1957820987852022	0.1957820987852022	0.1957820987852022
0.19521387245667302	0.3442822700314006	0.45332447368078366	0.2632228967771013	0.1946542218836965	0.249486863347707	0.2073642898175933	0.1087347002030086	0.23243633073985467	0.25322573675791593	0.30925719332247503	0.12404425731212816	0.16448733787971193	0.15798492989699753	0.24017491585919593	0.19466743038479392	0.17934690245142068	0.40834968147802925	0.29384829196472495	0.29384829196472495	0.29384829196472495	0.29384829196472495	0.29384829196472495	0.29384829196472495	0.29384829196472495	0.29384829196472495	0.29384829196472495	0.29384829196472495	0.29384829196472495	0.29384829196472495	0.29384829196472495	0.29384829196472495	0.29384829196472495	0.29384829196472495	0.29384829196472495	0.29384829196472495	0.29384829196472495	0.29384829196472495	0.29384829196472495	0.29384829196472495	0.29384829196472495	0.29384829196472495	0.29384829196472495	0.29384829196472495	0.29384829196472495	0.29384829196472495	0.29384829196472495	0.29384829196472495	0.29384829196472495	0.29384829196472495
0.2893032272452974	0.28777735376062547	0.1528871598837342	0.2228617572626872	0.18210551732715957	0.23560906395216202	0.22737718056728098	0.20163267892614176	0.27070979794843636	0.3016758776813258	0.15160953035039795	0.2045963690785449	0.26126909813996146	0.3435439273417486	0.34911112028742664	0.2214618061566993	0.402773639315627	0.21352397959553446	0.32405062487432024	0.37079652683100517	0.34742357585266265	0.34742357585266265	0.34742357585266265	0.34742357585266265	0.34742357585266265	0.34742357585266265	0.34742357585266265	0.34742357585266265	0.34742357585266265	0.34742357585266265	0.34742357585266265	0.34742357585266265	0.34742357585266265	0.34742357585266265	0.34742357585266265	0.34742357585266265	0.34742357585266265	0.34742357585266265	0.34742357585266265	0.34742357585266265	0.34742357585266265	0.34742357585266265	0.34742357585266265	0.34742357585266265	0.34742357585266265	0.34742357585266265	0.34742357585266265	0.34742357585266265	0.34742357585266265	0.34742357585266265
0.0	0.17462899771519483	0.010008684208668274	0.0	0.0	0.0	0.0	0.0	0.07552774792754961	0.07552774792754961	0.0	0.0	0.0	0.0	0.0	0.0	0.0	0.09603758986523607	0.0	0.0	0.0	0.0	0.09603758986523607	0.0036996910194485584	0.0	0.0	0.00021588188473623416	0.0	0.0	0.0	0.0	0.0	0.0	0.0	0.0	0.0	0.0	0.0	0.0	0.0	0.0	0.0	0.0	0.0	0.0	0.0	0.0	0.0	0.0	0.0
0.0	0.0	0.010281695579009343	0.04110626965895919	0.0	0.0	0.17624520249800543	0.0400073793470814	0.0038006091515426265	0.15517590439843537	0.08991798621521324	0.0	0.09997791120244406	0.00022177059177852523	0.0	0.08896853809010483	0.1489463241749933	0.0021977806237555813	0.004899499463420417	0.007601218303085253	0.28898475752734515	0.08991798621521324	0.17853779290949048	0.01408230473055197	0.22750620693192491	0.1001996817942226	0.2650867797840612	0.22515321920175535	0.12126898018012497	0.13447613362988747	0.2793703403495431	0.1102596067814534	0.09349682477497735	0.26640744145127043	0.13976351995774694	0.010503466170787868	0.19595468422530773	0.05997053185536266	0.27038609385770146	0.08053392301338134	0.15589416331617334	0.13998529054952547	0.1561478339062641	0.15994844305780673	0.0010988903118777907	0.10245785945033038	0.05177837488110408	0.05177837488110408	0.05177837488110408	0.05177837488110408
0.4267385276357023	0.3064063413892387	0.38536521268431145	0.356631305863111	0.48851173647910445	0.3893197495747624	0.36718703125781854	0.36909234151918235	0.374439438571539	0.48380911216786554	0.5430637283807437	0.28993378279314624	0.507706423152313	0.48406968973788994	0.48064420000387925	0.44128267426826867	0.34434564450956295	0.3860288598309339	0.4365823026682441	0.47076352940285826	0.42182086664881696	0.4202474073112006	0.3368451019237279	0.3029478188650519	0.4345903360669541	0.4210983874986539	0.4635579315285856	0.33008632268411675	0.33359745464129836	0.37339793264456633	0.35198432411301783	0.4528700755928414	0.4221748024362932	0.4030612954424096	0.38359597515697047	0.447956852557495	0.3237412629723844	0.5241916425338968	0.35482525909552276	0.43734660182626134	0.3639273157259829	0.4006369587761221	0.4006369587761221	0.4006369587761221	0.4006369587761221	0.4006369587761221	0.4006369587761221	0.4006369587761221	0.4006369587761221	0.4006369587761221
0.19440261598588368	0.10005829834823791	0.17933181815829635	0.25224020277602693	0.12745235429152632	0.22170604757692974	0.11621118722530865	0.08180802405852924	0.12227348809293737	0.08631741745983251	0.12750642676317564	0.1443280814856589	0.0833862789791615	0.1180152101586265	0.11602982750333425	0.14932291184432792	0.12208291090919265	0.13431819020190552	0.16598581409415045	0.14284938266816052	0.08932862654496374	0.13144398434156426	0.14893780987246194	0.15154948629712897	0.11245350107892783	0.18107722271105567	0.12428327846257384	0.13839006485586364	0.018737742863042764	0.0782400653397416	0.06215664762607268	0.09069014817878393	0.09745409814055278	0.023432071614946152	0.13097622997699726	0.1292444227877345	0.10743656961871992	0.05482632270973745	0.20746937639865126	0.04806785266680944	0.14611531612773906	0.10419851424813982	0.19999672992555861	0.12329893573052111	0.1006027907312518	0.037853912926262626	0.06922835182875721	0.06922835182875721	0.06922835182875721	0.06922835182875721
0.5350260499932304	0.49794773341904375	0.6939600316805842	0.34635733220086384	0.5291676061015902	0.30012696756445095	0.5160496787605762	0.6824541527049763	0.45835666832387123	0.21067438461097088	0.32158040624298917	0.49143265200268843	0.4632589234663481	0.2377045532653294	0.21399331282653958	0.3286412146697747	0.16725414499718144	0.5472171603896199	0.3794087697431707	0.6975937305150148	0.40496440298282194	0.37794754988046714	0.41385359263923693	0.39525722009593806	0.4968591620840282	0.42374000314233295	0.16431937179212824	0.2920865899802142	0.38274850897391477	0.5741904821649537	0.47160436051105836	0.4088923117060525	0.29298497246771993	0.3819483644842048	0.5627342840425429	0.5746971167002259	0.4500083310524139	0.3619553578985942	0.35006991430551165	0.38399425962184464	0.4412281502059443	0.45057650675250877	0.5711006975192457	0.5108386021358772	0.5108386021358772	0.5108386021358772	0.5108386021358772	0.5108386021358772	0.5108386021358772	0.5108386021358772
0.698659616039758	0.3090539983908652	0.16173716859089934	0.1915626022112276	0.08621669227227813	0.20592525275875925	0.2519253795550058	0.22688882047318581	0.28521635730860967	0.30982688985479756	0.2159999370994115	0.20646568835463783	0.21123281272702465	0.21123281272702465	0.21123281272702465	0.21123281272702465	0.21123281272702465	0.21123281272702465	0.21123281272702465	0.21123281272702465	0.21123281272702465	0.21123281272702465	0.21123281272702465	0.21123281272702465	0.21123281272702465	0.21123281272702465	0.21123281272702465	0.21123281272702465	0.21123281272702465	0.21123281272702465	0.21123281272702465	0.21123281272702465	0.21123281272702465	0.21123281272702465	0.21123281272702465	0.21123281272702465	0.21123281272702465	0.21123281272702465	0.21123281272702465	0.21123281272702465	0.21123281272702465	0.21123281272702465	0.21123281272702465	0.21123281272702465	0.21123281272702465	0.21123281272702465	0.21123281272702465	0.21123281272702465	0.21123281272702465	0.21123281272702465
0.2619036868484224	0.3111116196407887	0.28965070597215764	0.27060974294975754	0.0926972251237349	0.2640745085726504	0.3229163572556677	0.30092661046859487	0.08433255772867541	0.10517565658112786	0.1908497451186983	0.21686513677422734	0.08139026437412326	0.17081113091845412	0.15448691475625098	0.22713335692917624	0.1297908421134802	0.24617752579417754	0.20171711451745467	0.160258103706819	0.21623264104973117	0.1744946951954072	0.14756303809665183	0.16941828068375062	0.33194531552554246	0.32394689545416094	0.17302964244484179	0.1197279569372831	0.2241025192926278	0.28921179594547985	0.0903865567934384	0.23414058589300438	0.09555884906771617	0.30275108259384664	0.2284519634847288	0.14829375726905542	0.30759779921022923	0.31911625276733097	0.12901944109591731	0.2729923241463844	0.22564228321351534	0.24931730367994984	0.24931730367994984	0.24931730367994984	0.24931730367994984	0.24931730367994984	0.24931730367994984	0.24931730367994984	0.24931730367994984	0.24931730367994984
0.3293791983268526	0.2610534238552118	0.3342254168473114	0.3149371887970063	0.20261651395885735	0.2868285180576907	0.29943756289690837	0.3805820042260009	0.2811563835140802	0.2440722892464345	0.23403583164642522	0.3936341920072371	0.36345365040520566	0.3774997542129452	0.3080300204196926	0.3022610358244696	0.3523740827363454	0.33146611543348786	0.3735045586137776	0.28797823445216403	0.29645328543777405	0.4145694691854246	0.4089075025486766	0.2683634007234652	0.3684924622832565	0.3724965459965765	0.3412292828489573	0.3485106003444405	0.37522331455578306	0.3569694695123808	0.41459254168630927	0.37798735889824364	0.435579581216183	0.3481424799863023	0.38328778961958027	0.38929832404778925	0.364446965025779	0.36026494963689343	0.4012383088053835	0.3690225615485646	0.3686757663460474	0.2752408774471074	0.2729688566837747	0.3449658832284965	0.3279227008419402	0.33644429203521836	0.33644429203521836	0.33644429203521836	0.33644429203521836	0.33644429203521836
0.0	0.0	0.0	0.0006365995858156985	0.0	0.0	0.0	0.2876264011989569	0.0	0.0	0.0	0.0	0.0	0.010909770282507199	0.0	0.1148424636362889	0.0	0.02951393642677853	0.0	0.0	0.0	0.0	0.0	0.0	0.0	0.0	0.0	0.17214733222336948	0.0	0.0	0.0	0.0	0.1148424636362889	0.0	0.0	0.201661268650148	0.0	0.0	0.0	0.0	0.0	0.0	0.0	0.1148424636362889	0.0	0.05742123181814445	0.05742123181814445	0.05742123181814445	0.05742123181814445	0.05742123181814445
0.09588520043274451	0.20152642660749956	0.1759018169129154	0.39140331053805244	0.1510971080022835	0.07348620713791153	0.3051771217124947	0.0005920048573664316	0.1547406747599742	0.22957501518610446	0.10975819951132552	0.24004108444407815	0.3081484545898406	0.12257579594723116	0.0735097629650652	0.2825891124491619	0.17642542349346832	0.005539054861931861	0.11808877237276014	0.14806558057927416	0.10579411525853154	0.051813569896013614	0.007706030328436191	0.21829275602289272	0.0046870069778597295	0.10701066264889643	0.08750499989654988	0.13276685952679892	0.17241026141441712	0.22531588959496246	0.11761730304682842	0.0690106273848122	0.08545749883630323	0.29848510120463245	0.08616897809992732	0.222683918504229	0.06598653066606372	0.15811275328128593	0.07192268148135401	0.09689509238993123	0.19172414454594353	0.13053902179298804	0.16810629409347536	0.14932265794323168	0.14932265794323168	0.14932265794323168	0.14932265794323168	0.14932265794323168	0.14932265794323168	0.14932265794323168
0.43244474844093184	0.556727859981763	0.6334499816942502	0.5395035741454617	0.4971627794377216	0.5027738551044564	0.2888855277732465	0.25127388038531334	0.5422997190537251	0.42414640429120615	0.4095772654059413	0.4267823210267602	0.465387338263864	0.24613442163154278	0.4251535290974809	0.46795214461471235	0.505526633962803	0.6416790757621329	0.6570789279902695	0.3522286285316363	0.530663150488651	0.3840918581453007	0.3026653100426016	0.5346878968651109	0.5764247392538726	0.3709609412914447	0.5906647885256937	0.4980643574501435	0.46355348996850826	0.6636798985764447	0.70877997394078	0.28796938399798344	0.7478873253800065	0.4216922907699481	0.5000312009666183	0.5092444223547486	0.4866560472801137	0.6497299508727988	0.618685707550922	0.566478535884469	0.5925821217176955	0.5925821217176955	0.5925821217176955	0.5925821217176955	0.5925821217176955	0.5925821217176955	0.5925821217176955	0.5925821217176955	0.5925821217176955	0.5925821217176955
0.3488268435128459	0.1961454937669554	0.195128917482663	0.19387423296610726	0.3130063845607225	0.06029809378229628	0.31227844687269973	0.24727890999685856	0.15152787920356525	0.277042658745277	0.25923673253205004	0.15626222061953782	0.1141627026048491	0.2683314705330728	0.2748460507880835	0.33707567636072716	0.2229402256339941	0.37604127507239377	0.18006638701688774	0.15341266690334351	0.0834484259045414	0.14679653259682557	0.03869763591807362	0.2134871742342816	0.4108139890617222	0.23006486368098295	0.1547866668208701	0.13351323563961495	0.21217507519954673	0.2718372402427281	0.11681280160589275	0.21624438037051044	0.08620563277902346	0.25218481043629876	0.14555997316139946	0.2560466262555314	0.43025775302478503	0.23555188164924842	0.35078756972609554	0.19161732369362172	0.3411093325346801	0.2663633281141509	0.2663633281141509	0.2663633281141509	0.2663633281141509	0.2663633281141509	0.2663633281141509	0.2663633281141509	0.2663633281141509	0.2663633281141509
0.13785151047819458	0.06361064887040158	0.17605854474934476	0.2309378201347955	0.11660879254726589	0.14735203756841092	0.11644978030507483	0.13308354283097718	0.16588302591964152	0.04411094362304445	0.11350174050534353	0.1941567677771761	0.18852771726484088	0.1774422231968909	0.1531085615547952	0.27671434108351567	0.1366159312302019	0.20174216021304506	0.05671886417296989	0.10371606199903595	0.11393696722068015	0.21217739863351323	0.17201064984750594	0.14296012379816875	0.11680540813984011	0.11276446025218727	0.14387484406233875	0.14355281135035947	0.11123719546327346	0.04033122045109641	0.05971713685477919	0.13520982057360392	0.0863686549925407	0.05701957467278912	0.08526645557163345	0.12268295637043888	0.13697780978704	0.18207112481148677	0.1061583584979581	0.10405876364563033	0.1799956694889397	0.0906718879968936	0.024496337871162795	0.0968202999938323	0.17674132342123755	0.11797620215001345	0.11015542791256995	0.18989175714059164	0.07821219617037335	0.2387329231438533
0.22679332273314914	0.002676752352834805	0.4707388209696505	0.35595744651814964	0.2980720468130213	0.4745913589176733	0.48063218686536424	0.5226010656340414	0.1553381162083963	0.1460803325950598	0.1460803325950598	0.0	0.05453899701722567	0.24944443141869732	0.592567221268455	0.20061932961228546	0.27302718789055475	0.38639642602774193	0.2953952944601864	0.23427526548499114	0.35865187177793795	0.3073298311238257	0.0	0.05453899701722567	0.1460803325950598	0.1460803325950598	0.5049349608526349	0.5594739578698605	0.6760601572524366	0.7208011666460471	0.22828617919441224	0.2435330497957956	0.23695201783782593	0.29807204913791435	0.2408562974429608	0.6569266750705964	0.5318071082877338	0.2527908296893033	0.49963621784013984	0.05721574937006048	0.7463314564936416	0.09745271720073582	0.025044858922466492	0.23255448032264533	0.3433532595194425	0.37798810555713985	0.2799722413716227	0.45276345635832027	0.26150841440712586	0.07958385593969217
0.6627774963090113	0.5322238792811479	0.7454736670072996	0.348133064030452	0.691852952640695	0.47571497998820167	0.612727961991603	0.5723431604360848	0.4826739502190809	0.5068262338594882	0.5165555311927501	0.5519058259478495	0.49324955213443084	0.4740722736446107	0.7874337169290396	0.9048147835447361	0.5433083046951241	0.5312069414579808	0.5055997279684177	0.501603076334851	0.4218219090415358	0.5528267505769092	0.522016602874678	0.5294384299476237	0.46069701850475847	0.43822407702808325	0.5657416628565494	0.26806861170387447	0.511782062225591	0.6498961670807278	0.5811893707843347	0.6760863200415169	0.6487032108322744	0.7570782280443374	0.4558167354579751	0.4762957467811563	0.4295380259711551	0.7290336619576134	0.513527286243554	0.5895377264409931	0.7604525822067859	0.33278698517943167	0.8690359484679303	0.4387209616785832	0.5361181745007672	0.6648096665863407	0.5443667034873381	0.7174571277034791	0.6450048845548989	0.6369822101258107
0.19481234421466848	0.18164275629316032	0.292848157542719	0.1663826525256511	0.24703707293378793	0.1624965697285441	0.24422190143835854	0.25036737269349607	0.21474278082839984	0.21440542767017193	0.16616932115077815	0.3615565206350239	0.19899328610576641	0.2243292738714837	0.1787665954235373	0.19305327255714227	0.22584741587520143	0.27120621398883715	0.32895836479104584	0.32276551553884847	0.1725789742839834	0.29854560107122685	0.13657184131447261	0.31489227548395454	0.1436790877996099	0.3367185816057192	0.15944200421457758	0.3584618561113332	0.23673375495038135	0.27553951475896954	0.28143361323400123	0.11482004242933085	0.22657205572810035	0.28241890915432755	0.2747263482192086	0.18008736534265152	0.16281604147312528	0.1915240289558494	0.13445558756454692	0.17187643910984235	0.33062145408085053	0.2554520478442353	0.1693714005754163	0.22207853702692973	0.23099151367759282	0.2887868589021109	0.24412257244031474	0.2548741441395368	0.21734503032868255	0.29027421276295784
0.2971076288634038	0.4013084510924535	0.22040790590935913	0.3270736201692813	0.36073919306692126	0.268736939451904	0.28764687230782576	0.2590948304107728	0.26496797782435455	0.14741809097986264	0.23042515085493942	0.37585709009283	0.3013469912724054	0.23406884140198572	0.2612881021666431	0.24969428476011368	0.23448467352962288	0.31135046617019446	0.3201891881326852	0.3559024019314989	0.333654411303107	0.2651086329466947	0.2901306336803899	0.18618031830972984	0.17353780943472302	0.21460531488477935	0.35944402052626323	0.17191909554225776	0.230740943542324	0.46949622323172796	0.35587067644142995	0.38049130659917835	0.1891343434985604	0.15913302033114482	0.30096964314695684	0.2308394416830154	0.20477995616560832	0.2358521445511226	0.22456141513521324	0.2807508001861449	0.3214486494839714	0.2554358000157478	0.18076950748381684	0.272126000514232	0.27433214067255646	0.18568822289445736	0.1397420793759843	0.23673049443024222	0.22384422496919856	0.1828299627674291
0.7442596743939502	0.7651749908821261	0.6351289257994844	0.5979781838788213	0.6457789745197755	0.6447273396121678	0.5443627818448742	0.7845930995944662	0.6538372520815595	0.6516377995603061	0.6618362637341628	0.6173823000805635	0.6547241859224884	0.713817227353171	0.6309797520980167	0.6700150581151992	0.6664766946046737	0.6526151211057384	0.6252261032371281	0.6095866820613357	0.5339224343270124	0.6831315919034562	0.5763893333808316	0.5967021182818283	0.5619590167231387	0.7182152850240175	0.7607531700898857	0.678922626051182	0.5577818720035116	0.7285032387657948	0.6744416133121075	0.7135212264400471	0.5644847714281631	0.644914878628712	0.6624129952649124	0.6510872984577643	0.6180254552492849	0.6422323265059316	0.6231762064336112	0.7114507948572175	0.8281895246625343	0.6203747970080219	0.7229498203870707	0.6716623086975463	0.6716623086975463	0.6716623086975463	0.6716623086975463	0.6716623086975463	0.6716623086975463	0.6716623086975463
0.28765307503217735	0.2107201468371463	0.2236763450709274	0.11581869091532963	0.28631517974536197	0.1026112861158106	0.07338913993542592	0.14001295552249757	0.22015893946176923	0.15473236300671597	0.17523301575884356	0.16498268938277977	0.16498268938277977	0.16498268938277977	0.16498268938277977	0.16498268938277977	0.16498268938277977	0.16498268938277977	0.16498268938277977	0.16498268938277977	0.16498268938277977	0.16498268938277977	0.16498268938277977	0.16498268938277977	0.16498268938277977	0.16498268938277977	0.16498268938277977	0.16498268938277977	0.16498268938277977	0.16498268938277977	0.16498268938277977	0.16498268938277977	0.16498268938277977	0.16498268938277977	0.16498268938277977	0.16498268938277977	0.16498268938277977	0.16498268938277977	0.16498268938277977	0.16498268938277977	0.16498268938277977	0.16498268938277977	0.16498268938277977	0.16498268938277977	0.16498268938277977	0.16498268938277977	0.16498268938277977	0.16498268938277977	0.16498268938277977	0.16498268938277977
0.5498519198821251	0.4445423532059979	0.7324604109566221	0.648898173055367	0.39235551520852674	0.6358976076464032	0.514126561427465	0.514126561427465	0.514126561427465	0.514126561427465	0.514126561427465	0.514126561427465	0.514126561427465	0.514126561427465	0.514126561427465	0.514126561427465	0.514126561427465	0.514126561427465	0.514126561427465	0.514126561427465	0.514126561427465	0.514126561427465	0.514126561427465	0.514126561427465	0.514126561427465	0.514126561427465	0.514126561427465	0.514126561427465	0.514126561427465	0.514126561427465	0.514126561427465	0.514126561427465	0.514126561427465	0.514126561427465	0.514126561427465	0.514126561427465	0.514126561427465	0.514126561427465	0.514126561427465	0.514126561427465	0.514126561427465	0.514126561427465	0.514126561427465	0.514126561427465	0.514126561427465	0.514126561427465	0.514126561427465	0.514126561427465	0.514126561427465	0.514126561427465
0.0	0.0	0.008213195871494522	0.0	0.008213195871494522	0.0	0.0	0.0	0.0	0.0	0.0	0.0	0.0	0.022218959202160386	0.00047925088747286074	0.1676691875621249	0.022218959202160386	0.09466997945035677	0.0	0.0023747249487826665	0.0023747249487826665	0.0	0.1295975737062767	0.0	0.0	0.04838516972301405	0.19383539808297856	0.2132003814488834	0.0	0.0	0.0	0.022218959202160386	0.0	0.0	0.0	0.0	0.0	0.0	0.0	0.0	0.0	0.0	0.0	0.0	0.0	0.0	0.0	0.0	0.0	0.0
0.3501775206616976	0.3689481367653142	0.35956620307874143	0.30987830657462007	0.2238886329937951	0.21339208237433727	0.18351674922569503	0.166852995374727	0.3419684462225679	0.13441535198010224	0.40834875161530293	0.2748758376383011	0.2522889640646279	0.2795604624060337	0.2161983827107195	0.33373959005286985	0.26883042869279467	0.24308135825148036	0.367056049581224	0.19595192653210666	0.35780450515442325	0.2612738588893714	0.2623282528681943	0.16195123413255866	0.18731907287041422	0.22804110341907513	0.147613792435518	0.18782744792729658	0.18782744792729658	0.18782744792729658	0.18782744792729658	0.18782744792729658	0.18782744792729658	0.18782744792729658	0.18782744792729658	0.18782744792729658	0.18782744792729658	0.18782744792729658	0.18782744792729658	0.18782744792729658	0.18782744792729658	0.18782744792729658	0.18782744792729658	0.18782744792729658	0.18782744792729658	0.18782744792729658	0.18782744792729658	0.18782744792729658	0.18782744792729658	0.18782744792729658
0.2831194826217567	0.23067884244214473	0.10078342894702663	0.10877059279762645	0.30421075979627604	0.1920761933488716	0.1610885775733861	0.19010009868393643	0.21134470098898353	0.04598876337545754	0.36484172437830154	0.40390336984422426	0.20978316472350947	0.10911101564117426	0.12101215659880006	0.06283476983104921	0.08669539120211192	0.007987163850599813	0.12565101611224222	0.2092933952862577	0.16747220569924995	0.16747220569924995	0.16747220569924995	0.16747220569924995	0.16747220569924995	0.16747220569924995	0.16747220569924995	0.16747220569924995	0.16747220569924995	0.16747220569924995	0.16747220569924995	0.16747220569924995	0.16747220569924995	0.16747220569924995	0.16747220569924995	0.16747220569924995	0.16747220569924995	0.16747220569924995	0.16747220569924995	0.16747220569924995	0.16747220569924995	0.16747220569924995	0.16747220569924995	0.16747220569924995	0.16747220569924995	0.16747220569924995	0.16747220569924995	0.16747220569924995	0.16747220569924995	0.16747220569924995
0.19103941601283728	0.3796574795597823	0.3085767306926921	0.23728790190967725	0.27257094428742773	0.356196068111619	0.3697934159460751	0.2825698263726431	0.3286687569407754	0.341449574494959	0.3468124835287166	0.43417252939108836	0.42053820965403943	0.2998951594304367	0.32411284811557917	0.3770387132199571	0.216515670910142	0.25831953955672127	0.30130030472446323	0.19119369562144722	0.2885158867280391	0.3757865812606213	0.29271573263113687	0.5261852721641315	0.40763425003672044	0.25077215931177704	0.24646051195655613	0.2398358478903178	0.2624243382530049	0.3467648616269799	0.35875970496203546	0.336801053260808	0.24195855472893063	0.27780231523882687	0.26892300844181766	0.37128052116941496	0.26154187390094824	0.3164111975351816	0.3164111975351816	0.3164111975351816	0.3164111975351816	0.3164111975351816	0.3164111975351816	0.3164111975351816	0.3164111975351816	0.3164111975351816	0.3164111975351816	0.3164111975351816	0.3164111975351816	0.3164111975351816
0.37243057002711644	0.3947452896568505	0.3821307732040467	0.3033062100105189	0.2402897287377314	0.3249650623648056	0.2768968044428414	0.2847556416543232	0.22927093169521848	0.21704939116118369	0.26597025789833667	0.3229114007079197	0.47196592625596595	0.430094150307514	0.17315501830762609	0.3024926107303628	0.4694696511719282	0.39658133347303987	0.1194531262538399	0.3557023629260859	0.38275013367512234	0.28369735430215726	0.21621701985253233	0.39324563659751516	0.4099287647580289	0.34950200197064984	0.360178289880669	0.3017792797454079	0.19029277112175397	0.41358614998243176	0.29944072350217354	0.3708975117207108	0.3351691176114422	0.3351691176114422	0.3351691176114422	0.3351691176114422	0.3351691176114422	0.3351691176114422	0.3351691176114422	0.3351691176114422	0.3351691176114422	0.3351691176114422	0.3351691176114422	0.3351691176114422	0.3351691176114422	0.3351691176114422	0.3351691176114422	0.3351691176114422	0.3351691176114422	0.3351691176114422
0.22417967194954574	0.2277481357031558	0.3039437890905536	0.2978120464961489	0.21970918856952454	0.25717455081392737	0.40833308518041	0.06382616047011923	0.3493166985210908	0.24164665007073127	0.3104219868972009	0.16183762545672195	0.20832234244433373	0.003933511006497715	0.32989090259516407	0.13796435807770036	0.3476653298691037	1.001597702724303	0.7180666945456181	0.436325510445982	0.16554161087169061	0.084234600817374	0.5162251523105796	0.591969262414455	0.35142691644643714	0.32528329037629017	0.415095808227338	0.17481600008658846	0.5682900222545807	0.30434524079053493	0.555727368038125	0.23428393220262655	0.131947253073315	0.35911476194640285	0.24553100750985893	0.24553100750985893	0.24553100750985893	0.24553100750985893	0.24553100750985893	0.24553100750985893	0.24553100750985893	0.24553100750985893	0.24553100750985893	0.24553100750985893	0.24553100750985893	0.24553100750985893	0.24553100750985893	0.24553100750985893	0.24553100750985893	0.24553100750985893
0.2478529813801655	0.30363718162165104	0.3026669950007327	0.2953857782164489	0.3924548774081966	0.23335375945558362	0.2811580379424329	0.2829227215482593	0.46019679709153793	0.22917153528883868	0.38810362269068427	0.28231429972832417	0.3611794532795155	0.25201462128008356	0.27305504513220824	0.33840968970825547	0.35410487542794306	0.31148676319634006	0.31030631553659	0.3879773173279178	0.3735305579299762	0.6096956929751374	0.49161312545255675	0.49161312545255675	0.49161312545255675	0.49161312545255675	0.49161312545255675	0.49161312545255675	0.49161312545255675	0.49161312545255675	0.49161312545255675	0.49161312545255675	0.49161312545255675	0.49161312545255675	0.49161312545255675	0.49161312545255675	0.49161312545255675	0.49161312545255675	0.49161312545255675	0.49161312545255675	0.49161312545255675	0.49161312545255675	0.49161312545255675	0.49161312545255675	0.49161312545255675	0.49161312545255675	0.49161312545255675	0.49161312545255675	0.49161312545255675	0.49161312545255675
0.17501083204350532	0.1913697487476629	0.2617624126179623	0.039100058322024046	0.2608477963665057	0.19006725843047398	0.21226167065856924	0.24036927034623842	0.0499141366584443	0.1719253930492306	0.0800494317707121	0.4029820049237095	0.10795373601261353	0.2541178240006413	0.33762847399001306	0.2576961437636492	0.3386662353603109	0.040013038205661	0.0800494317707121	0.15786787267105784	0.1204835415990479	0.48195728590063464	0.38482910750476607	0.528527353151084	0.18396165281529545	0.21662983098543342	0.5746251221805968	0.0	0.17498301150007492	0.17540408375826325	0.32427399542430474	0.1414998422399355	0.16441162234353685	0.16734006346085054	0.08412733933979884	0.056011902499665256	0.28406249175490433	0.17314757153962526	0.3463645847654085	0.018635410407221047	0.1196745939246611	0.06915500216594106	0.06915500216594106	0.06915500216594106	0.06915500216594106	0.06915500216594106	0.06915500216594106	0.06915500216594106	0.06915500216594106	0.06915500216594106
0.19524192839485635	0.17715966991392143	0.18883052888263754	0.18457692313852608	0.10335445024874129	0.2073107743698195	0.2629797030207997	0.1543547310860787	0.24596670883437685	0.25872064829249675	0.3001927865541875	0.18380426713408726	0.1460265485251329	0.16874293719068725	0.11471441407148324	0.17930887813917787	0.1843516797624588	0.31751649830569717	0.12209527770857947	0.3125459757190388	0.1813882712463383	0.11410764832124574	0.23370350621104222	0.3344727982629537	0.13767888473500775	0.2360758414989807	0.2360758414989807	0.2360758414989807	0.2360758414989807	0.2360758414989807	0.2360758414989807	0.2360758414989807	0.2360758414989807	0.2360758414989807	0.2360758414989807	0.2360758414989807	0.2360758414989807	0.2360758414989807	0.2360758414989807	0.2360758414989807	0.2360758414989807	0.2360758414989807	0.2360758414989807	0.2360758414989807	0.2360758414989807	0.2360758414989807	0.2360758414989807	0.2360758414989807	0.2360758414989807	0.2360758414989807
0.4613674462698188	0.2439463645551083	0.42149456110408634	0.2980129409284334	0.14660528814231763	0.19178696924022975	0.3819603908131657	0.3418627920945248	0.2330503290000975	0.1761947162963466	0.5740304836538562	0.5577554116308644	0.35885920491670315	0.19545544408936197	0.7030783696339888	0.38333234053598353	0.32206003236044056	0.6207589063079596	0.14174678370454027	0.45910103091689974	0.41315259476164845	0.33792618079588427	0.18218030936730548	0.4959860515019151	0.17583572464041322	0.6910371954182558	0.20563344221087435	0.16983150177320153	0.2230508497832975	0.09749776650651648	0.160274308144907	0.160274308144907	0.160274308144907	0.160274308144907	0.160274308144907	0.160274308144907	0.160274308144907	0.160274308144907	0.160274308144907	0.160274308144907	0.160274308144907	0.160274308144907	0.160274308144907	0.160274308144907	0.160274308144907	0.160274308144907	0.160274308144907	0.160274308144907	0.160274308144907	0.160274308144907
0.4438713730387776	0.2379230523548785	0.41755330059314877	0.42226348738467845	0.36334853359145264	0.3718625472992524	0.12929338177176913	0.3472312793244127	0.21750839012968348	0.3293825467715668	0.2881507130674496	0.2688946684885189	0.3100148484381932	0.3238539040095424	0.33229121548258994	0.42074114926615597	0.30622081441001836	0.38073076298789754	0.34347578869895795	0.34347578869895795	0.34347578869895795	0.34347578869895795	0.34347578869895795	0.34347578869895795	0.34347578869895795	0.34347578869895795	0.34347578869895795	0.34347578869895795	0.34347578869895795	0.34347578869895795	0.34347578869895795	0.34347578869895795	0.34347578869895795	0.34347578869895795	0.34347578869895795	0.34347578869895795	0.34347578869895795	0.34347578869895795	0.34347578869895795	0.34347578869895795	0.34347578869895795	0.34347578869895795	0.34347578869895795	0.34347578869895795	0.34347578869895795	0.34347578869895795	0.34347578869895795	0.34347578869895795	0.34347578869895795	0.34347578869895795
0.22043041605290506	0.24261983422452993	0.08171528084054824	0.11657163199257911	0.1341739032274819	0.2533914699540756	0.14652681576739238	0.21347329099293283	0.09276443824083969	0.04920849737258518	0.19889015964580814	0.1379915498901762	0.18510773804388334	0.21714882170473682	0.16467956021727365	0.22282146891657295	0.12883146973797002	0.12792574258468245	0.21820064770709105	0.11802792046915697	0.1671180513244429	0.20790328712078363	0.3018391015250133	0.18996648498751978	0.14332424697374982	0.13152702498206628	0.11331419411959108	0.20749245464310265	0.14128603459592487	0.17438924461951374	0.17438924461951374	0.17438924461951374	0.17438924461951374	0.17438924461951374	0.17438924461951374	0.17438924461951374	0.17438924461951374	0.17438924461951374	0.17438924461951374	0.17438924461951374	0.17438924461951374	0.17438924461951374	0.17438924461951374	0.17438924461951374	0.17438924461951374	0.17438924461951374	0.17438924461951374	0.17438924461951374	0.17438924461951374	0.17438924461951374
0.20746093794658024	0.33968896966853906	0.20615046856871352	0.17531942030540337	0.3569373017420833	0.3143754894788107	0.14140911330485825	0.3356403694003783	0.3013396533775329	0.19818243734060423	0.233041506328634	0.3715482175902887	0.29797410421669523	0.1571536391395363	0.4030262782794059	0.2190026348201012	0.33918412838347495	0.41246241687996604	0.4018259835421655	0.42685204028275137	0.19885904530524287	0.21733082069402737	0.2080949329996351	0.2080949329996351	0.2080949329996351	0.2080949329996351	0.2080949329996351	0.2080949329996351	0.2080949329996351	0.2080949329996351	0.2080949329996351	0.2080949329996351	0.2080949329996351	0.2080949329996351	0.2080949329996351	0.2080949329996351	0.2080949329996351	0.2080949329996351	0.2080949329996351	0.2080949329996351	0.2080949329996351	0.2080949329996351	0.2080949329996351	0.2080949329996351	0.2080949329996351	0.2080949329996351	0.2080949329996351	0.2080949329996351	0.2080949329996351	0.2080949329996351
0.17083476996933006	0.07548373741059318	0.08198550030606777	0.09417034352647356	0.0946550131750217	0.12434512076591935	0.12177124538334888	0.034740120138896664	0.040614551149924745	0.1587118514377146	0.15714386960343543	0.018293553500182424	0.24363200337012697	0.13971249095219035	0.14169472867747918	0.19243379156816842	0.13451553781212178	0.1845998717832596	0.20634502358057663	0.07931507774230631	0.03746910766413668	0.16471017572345298	0.1829742198252284	0.11587695365708085	0.09875503321643518	0.1577626945031981	0.12825886385981664	0.12825886385981664	0.12825886385981664	0.12825886385981664	0.12825886385981664	0.12825886385981664	0.12825886385981664	0.12825886385981664	0.12825886385981664	0.12825886385981664	0.12825886385981664	0.12825886385981664	0.12825886385981664	0.12825886385981664	0.12825886385981664	0.12825886385981664	0.12825886385981664	0.12825886385981664	0.12825886385981664	0.12825886385981664	0.12825886385981664	0.12825886385981664	0.12825886385981664	0.12825886385981664
0.18882635302829381	0.08162290390950777	0.181977991728339	0.11051227290830178	0.18250811365045075	0.2175217825099845	0.18081600052428512	0.1220785729507494	0.41157005100437444	0.20329880577885906	0.10697702955537938	0.12396539165428544	0.19197648105454257	0.16893792645969533	0.24018083089969744	0.11353703402277737	0.13661286558188715	0.29968474953162083	0.47038999200219067	0.3258342903273758	0.31791529816690434	0.16283228342704206	0.16788574231415562	0.11836276310816297	0.1431242527111593	0.1431242527111593	0.1431242527111593	0.1431242527111593	0.1431242527111593	0.1431242527111593	0.1431242527111593	0.1431242527111593	0.1431242527111593	0.1431242527111593	0.1431242527111593	0.1431242527111593	0.1431242527111593	0.1431242527111593	0.1431242527111593	0.1431242527111593	0.1431242527111593	0.1431242527111593	0.1431242527111593	0.1431242527111593	0.1431242527111593	0.1431242527111593	0.1431242527111593	0.1431242527111593	0.1431242527111593	0.1431242527111593
0.38856193617304424	0.22627611178392382	0.24404714576442338	0.43686394579260207	0.17926940477399456	0.38536051314033565	0.2240075597497057	0.2301300758520592	0.25224717930753626	0.18127652254608181	0.23698894148124267	0.26129346126049	0.4276994380279061	0.17469431427329735	0.11114194353363481	0.4821201425707615	0.16566902247908194	0.07647058068461954	0.21048976028111047	0.3128691588083544	0.402185745545474	0.3068725569575798	0.36884170002291244	0.2886925322417398	0.3287671161323261	0.3287671161323261	0.3287671161323261	0.3287671161323261	0.3287671161323261	0.3287671161323261	0.3287671161323261	0.3287671161323261	0.3287671161323261	0.3287671161323261	0.3287671161323261	0.3287671161323261	0.3287671161323261	0.3287671161323261	0.3287671161323261	0.3287671161323261	0.3287671161323261	0.3287671161323261	0.3287671161323261	0.3287671161323261	0.3287671161323261	0.3287671161323261	0.3287671161323261	0.3287671161323261	0.3287671161323261	0.3287671161323261
0.1823915590696499	0.17774964936208507	0.25114710863132217	0.17547555707497806	0.1604775087019509	0.17436235224042282	0.14409353740948977	0.17720083226663266	0.17354731958329028	0.19565916045692835	0.198049142225656	0.09044808023681535	0.20134637757438736	0.14554952612111346	0.17250836596964975	0.18371300402554167	0.1291856434465243	0.16680934400678124	0.1440916106382963	0.17460444825213295	0.1877081105258657	0.10093757977261035	0.1621353756259366	0.13153647769927346	0.13153647769927346	0.13153647769927346	0.13153647769927346	0.13153647769927346	0.13153647769927346	0.13153647769927346	0.13153647769927346	0.13153647769927346	0.13153647769927346	0.13153647769927346	0.13153647769927346	0.13153647769927346	0.13153647769927346	0.13153647769927346	0.13153647769927346	0.13153647769927346	0.13153647769927346	0.13153647769927346	0.13153647769927346	0.13153647769927346	0.13153647769927346	0.13153647769927346	0.13153647769927346	0.13153647769927346	0.13153647769927346	0.13153647769927346
0.29059319018526686	0.4124047035690424	0.2888255442884669	0.3702330967557071	0.446347436324251	0.31565505873547867	0.3833756126448813	0.28350109581058797	0.34243381079985313	0.29172924993675076	0.3450130592771202	0.27954888806905676	0.2954108890678265	0.3490813419543644	0.2878117132136502	0.46177109950406564	0.2043351009193675	0.2582423374578507	0.29303148473371493	0.4334709628998221	0.21237155096031057	0.2660679894011294	0.3334962863787851	0.5194287701088183	0.4264625282438017	0.4264625282438017	0.4264625282438017	0.4264625282438017	0.4264625282438017	0.4264625282438017	0.4264625282438017	0.4264625282438017	0.4264625282438017	0.4264625282438017	0.4264625282438017	0.4264625282438017	0.4264625282438017	0.4264625282438017	0.4264625282438017	0.4264625282438017	0.4264625282438017	0.4264625282438017	0.4264625282438017	0.4264625282438017	0.4264625282438017	0.4264625282438017	0.4264625282438017	0.4264625282438017	0.4264625282438017	0.4264625282438017
0.17573477386247796	0.21624937890802684	0.16802707135186778	0.1598075227375311	0.2280745333809463	0.13289072505987412	0.11811952832473346	0.1501706788669502	0.2320150778594406	0.12712724138952547	0.23155121631141998	0.08097884641936623	0.16211968843214286	0.16025082406325553	0.17097824933358802	0.16151304034385913	0.20475104589852774	0.2358358333999939	0.09691157613492803	0.15535503530024244	0.1344274673063668	0.18707356015722115	0.22401548096151283	0.14865508811475872	0.18935753322214144	0.17021960837468844	0.1637887774679226	0.2868489863014935	0.17939277086116492	0.21703874119920114	0.19821575603018302	0.19821575603018302	0.19821575603018302	0.19821575603018302	0.19821575603018302	0.19821575603018302	0.19821575603018302	0.19821575603018302	0.19821575603018302	0.19821575603018302	0.19821575603018302	0.19821575603018302	0.19821575603018302	0.19821575603018302	0.19821575603018302	0.19821575603018302	0.19821575603018302	0.19821575603018302	0.19821575603018302	0.19821575603018302
0.10991554219283524	0.14703025372557618	0.1943753436300073	0.1953415869997415	0.16761291533873868	0.21435023630120761	0.1860224429017149	0.10002296471870002	0.08721387911228967	0.11010121783043678	0.19210450183927702	0.15389841635701687	0.12218678694336167	0.11024855517087927	0.049342881942062634	0.2052588400470538	0.13391611084746793	0.14823296709277514	0.13131515030787408	0.22713418804722996	0.11626642386402564	0.09088606273377585	0.16427551057003129	0.09847217674237414	0.14731608149506256	0.13436941461854798	0.13817415089186905	0.10487068928601057	0.16554807904498295	0.22415088996543736	0.17845371013030983	0.2013023000478736	0.2013023000478736	0.2013023000478736	0.2013023000478736	0.2013023000478736	0.2013023000478736	0.2013023000478736	0.2013023000478736	0.2013023000478736	0.2013023000478736	0.2013023000478736	0.2013023000478736	0.2013023000478736	0.2013023000478736	0.2013023000478736	0.2013023000478736	0.2013023000478736	0.2013023000478736	0.2013023000478736
0.04038236479309182	0.1394257530998816	0.1412883375354145	0.10135536553337664	0.14052317430609912	0.016403983179871948	0.0971172477617092	0.0012397350455700476	0.03200595154538831	0.10810750189725905	0.049016155428694676	0.01764371825657527	0.08521715002391314	0.051743395044378734	0.06893661983449875	0.08418013795512287	0.1492017589155896	0.03874824263394341	0.04523153897137778	0.0806747037800388	0.11332473069686591	0.0825795851036843	0.21120573465069248	0.09614865523502024	0.10997090600963741	0.06713223478998412	0.024947183469667334	0.08485869878275615	0.1944363701184739	0.0541158559310738	0.12427611302477384	0.12427611302477384	0.12427611302477384	0.12427611302477384	0.12427611302477384	0.12427611302477384	0.12427611302477384	0.12427611302477384	0.12427611302477384	0.12427611302477384	0.12427611302477384	0.12427611302477384	0.12427611302477384	0.12427611302477384	0.12427611302477384	0.12427611302477384	0.12427611302477384	0.12427611302477384	0.12427611302477384	0.12427611302477384
0.09453979723174492	0.05849675592953156	0.12215147544655904	0.053174719051832776	0.08724430114347502	0.08277659626139931	0.06505485845248285	0.12861947519551345	0.10010308164055291	0.06277492357001936	0.12001226042992742	0.09690612906111411	0.08389909133673931	0.1915075117371012	0.07609823759279441	0.13392840165071537	0.18419732891262539	0.1467102188658833	0.13221667533238612	0.18242686252429027	0.1573217689283382	0.1573217689283382	0.1573217689283382	0.1573217689283382	0.1573217689283382	0.1573217689283382	0.1573217689283382	0.1573217689283382	0.1573217689283382	0.1573217689283382	0.1573217689283382	0.1573217689283382	0.1573217689283382	0.1573217689283382	0.1573217689283382	0.1573217689283382	0.1573217689283382	0.1573217689283382	0.1573217689283382	0.1573217689283382	0.1573217689283382	0.1573217689283382	0.1573217689283382	0.1573217689283382	0.1573217689283382	0.1573217689283382	0.1573217689283382	0.1573217689283382	0.1573217689283382	0.1573217689283382
0.0715672041587008	0.022524362299873615	0.0489265239916266	0.0002759514806786299	0.02516197499948321	0.015335649781114444	0.07756913432372645	0.06723142906517368	0.04233975974789806	0.05420224413342316	0.056235775019584856	0.0	0.09319356349214408	0.026336638379795472	0.06017158167241719	0.0776253177577041	0.045899893036748844	0.08850162794330542	0.058695336164328975	0.04578851181910611	0.06589502786023096	0.11081670929146525	0.06868623109447507	5.5690656756891984e-05	0.015335649781114444	0.03601787788065609	0.05279449046465995	0.04440618417265802	0.04440618417265802	0.04440618417265802	0.04440618417265802	0.04440618417265802	0.04440618417265802	0.04440618417265802	0.04440618417265802	0.04440618417265802	0.04440618417265802	0.04440618417265802	0.04440618417265802	0.04440618417265802	0.04440618417265802	0.04440618417265802	0.04440618417265802	0.04440618417265802	0.04440618417265802	0.04440618417265802	0.04440618417265802	0.04440618417265802	0.04440618417265802	0.04440618417265802
0.04078840244644997	0.02700809938439922	0.19859074875622001	0.15466905951859777	0.029534775136107198	0.023145326660396173	0.016703238824737093	0.09832847555552746	0.08641714581944193	0.05256789058095609	0.04319702144911191	0.050337773122276636	0.06912868042606007	0.021844118009092167	0.032505731221623035	0.01327087075912872	0.10037777974210502	0.04759022269928646	0.0	0.042064120786496316	0.1191591026364496	0.0741873952578648	0.04498096548607097	0.049879552722634245	0.04408694468217957	0.037175906567404424	0.06942706719432487	0.04803233072951843	0.0893965812947547	0.04764590156970289	0.06947122746610768	0.09906200950499723	0.08426661848555245	0.08426661848555245	0.08426661848555245	0.08426661848555245	0.08426661848555245	0.08426661848555245	0.08426661848555245	0.08426661848555245	0.08426661848555245	0.08426661848555245	0.08426661848555245	0.08426661848555245	0.08426661848555245	0.08426661848555245	0.08426661848555245	0.08426661848555245	0.08426661848555245	0.08426661848555245
0.40671412280461083	0.0	0.0	0.3015729287847305	0.0	0.2162887728554324	0.0	0.0	0.0	0.00048619324992265326	0.5816426129553259	0.3819223187997494	0.0	0.17250714524325877	0.0	0.08625357262162939	0.08625357262162939	0.08625357262162939	0.08625357262162939	0.08625357262162939	0.08625357262162939	0.08625357262162939	0.08625357262162939	0.08625357262162939	0.08625357262162939	0.08625357262162939	0.08625357262162939	0.08625357262162939	0.08625357262162939	0.08625357262162939	0.08625357262162939	0.08625357262162939	0.08625357262162939	0.08625357262162939	0.08625357262162939	0.08625357262162939	0.08625357262162939	0.08625357262162939	0.08625357262162939	0.08625357262162939	0.08625357262162939	0.08625357262162939	0.08625357262162939	0.08625357262162939	0.08625357262162939	0.08625357262162939	0.08625357262162939	0.08625357262162939	0.08625357262162939	0.08625357262162939
0.14810745954424553	0.06909051245372667	0.08207990752919954	0.1232695732790767	0.04532186218757573	0.11441011716836647	0.1068446727294466	0.1744132575801438	0.1323469366679164	0.02056798420476316	0.01692669657628947	0.04173086543311668	0.04820718399987342	0.05483620334282849	0.04146212584016784	0.14479181326379675	0.07201392044513136	0.04278095353589825	0.07882861341201175	0.05988347593431067	0.09942563782289181	0.09081437712445253	0.10147006079397983	0.012291662928916062	0.056880861861447946	0.056880861861447946	0.056880861861447946	0.056880861861447946	0.056880861861447946	0.056880861861447946	0.056880861861447946	0.056880861861447946	0.056880861861447946	0.056880861861447946	0.056880861861447946	0.056880861861447946	0.056880861861447946	0.056880861861447946	0.056880861861447946	0.056880861861447946	0.056880861861447946	0.056880861861447946	0.056880861861447946	0.056880861861447946	0.056880861861447946	0.056880861861447946	0.056880861861447946	0.056880861861447946	0.056880861861447946	0.056880861861447946
0.09074055527342575	0.1819464481050435	0.16325101611819448	0.07974837281476273	0.03391061648083268	0.0044937213274714345	0.16590799836734002	0.0667009663558469	0.1196381631565666	0.19474451411058452	0.12543371244583998	0.027271401683461035	0.026210740820651106	0.1163252567246077	0.08828800613734665	0.06274618654877905	0.014279484339111167	0.09589095500182324	0.2286551310919952	0.2070350373099348	0.1544672541936581	0.0812379421435644	0.0	0.0174856386718213	0.00874281933591065	0.00874281933591065	0.00874281933591065	0.00874281933591065	0.00874281933591065	0.00874281933591065	0.00874281933591065	0.00874281933591065	0.00874281933591065	0.00874281933591065	0.00874281933591065	0.00874281933591065	0.00874281933591065	0.00874281933591065	0.00874281933591065	0.00874281933591065	0.00874281933591065	0.00874281933591065	0.00874281933591065	0.00874281933591065	0.00874281933591065	0.00874281933591065	0.00874281933591065	0.00874281933591065	0.00874281933591065	0.00874281933591065
0.07336200210419125	0.09508931496993588	0.03078304067866965	0.11507829683987625	0.10684085375139145	0.07695629894082882	0.044247467301027424	0.008765675134676215	0.1501809287659545	0.010184003665349594	0.12261370499710363	0.07703906029434925	0.06267614719837396	0.04114717926611541	0.05876480584183478	0.051496705745360666	0.1291882530795089	0.0032467459232293897	0.05593607580341734	0.11969950544163593	0.0028366570613467565	0.23265298860233694	0.0997380726967199	0.012275317333522204	0.04498414897332361	0.10809365896951345	0.0842082448363266	0.05826844067358521	0.10708541930072271	0.0001655227070408602	0.053625471003881785	0.053625471003881785	0.053625471003881785	0.053625471003881785	0.053625471003881785	0.053625471003881785	0.053625471003881785	0.053625471003881785	0.053625471003881785	0.053625471003881785	0.053625471003881785	0.053625471003881785	0.053625471003881785	0.053625471003881785	0.053625471003881785	0.053625471003881785	0.053625471003881785	0.053625471003881785	0.053625471003881785	0.053625471003881785
0.027183304749673204	0.020415185920605254	0.020415185920605254	0.0	0.017709776785654267	0.05640430173596205	0.022755337345786452	5.0475795789297015e-05	0.025145964697097515	0.02484537732682914	0.09054518834070784	0.030141049331099838	0.008493393926535805	0.01931722162881782	0.01931722162881782	0.01931722162881782	0.01931722162881782	0.01931722162881782	0.01931722162881782	0.01931722162881782	0.01931722162881782	0.01931722162881782	0.01931722162881782	0.01931722162881782	0.01931722162881782	0.01931722162881782	0.01931722162881782	0.01931722162881782	0.01931722162881782	0.01931722162881782	0.01931722162881782	0.01931722162881782	0.01931722162881782	0.01931722162881782	0.01931722162881782	0.01931722162881782	0.01931722162881782	0.01931722162881782	0.01931722162881782	0.01931722162881782	0.01931722162881782	0.01931722162881782	0.01931722162881782	0.01931722162881782	0.01931722162881782	0.01931722162881782	0.01931722162881782	0.01931722162881782	0.01931722162881782	0.01931722162881782
0.5058019442027176	0.36739821622823793	0.4888833323156083	0.3781750116269147	0.31467861180686557	0.36316853019197987	0.4226210917803991	0.6382555475902982	0.5378545363126909	0.4105121000574859	0.4489344250201819	0.4639100035081509	0.24778272908578347	0.3813645258631442	0.6499614041785431	0.5116158567468511	0.2467955608394205	0.6856610123930041	0.514837513705782	0.2808852400294778	0.5888893952113305	0.44821224115092084	0.29713145537668395	0.44984925712073937	0.44001083796742146	0.44493004754408044	0.44493004754408044	0.44493004754408044	0.44493004754408044	0.44493004754408044	0.44493004754408044	0.44493004754408044	0.44493004754408044	0.44493004754408044	0.44493004754408044	0.44493004754408044	0.44493004754408044	0.44493004754408044	0.44493004754408044	0.44493004754408044	0.44493004754408044	0.44493004754408044	0.44493004754408044	0.44493004754408044	0.44493004754408044	0.44493004754408044	0.44493004754408044	0.44493004754408044	0.44493004754408044	0.44493004754408044
0.029149019686078168	9.927735856616156e-05	0.04179975838007932	0.013669104801731667	4.963867928308078e-05	0.04390521593643504	0.020126248677619554	0.04315380692923557	0.0	0.026538785858572434	0.008163548591767215	0.0639818259347715	0.02007660999833647	0.053576361330836014	4.963867928308078e-05	0.017909619633874524	0.05502701611783425	0.0625993604158981	0.024296869846404157	0.0	0.01401596956945807	0.0008506863657656278	4.963867928308078e-05	0.05256442360652061	0.03048207460227196	0.046004893758851355	0.03824348418056166	0.03824348418056166	0.03824348418056166	0.03824348418056166	0.03824348418056166	0.03824348418056166	0.03824348418056166	0.03824348418056166	0.03824348418056166	0.03824348418056166	0.03824348418056166	0.03824348418056166	0.03824348418056166	0.03824348418056166	0.03824348418056166	0.03824348418056166	0.03824348418056166	0.03824348418056166	0.03824348418056166	0.03824348418056166	0.03824348418056166	0.03824348418056166	0.03824348418056166	0.03824348418056166
0.0	0.0	0.20566245825773985	0.0011998742990464754	0.12014990839379626	0.09793896868958774	0.0	0.011226545672963464	0.0	0.06548160366473416	0.0	0.0	0.0	0.00024215049535259987	0.0	0.0	0.08471800028922367	0.0	0.0	0.0	0.0	0.048895028146655056	0.09594454481582133	0.0	0.08471800028922367	0.0	0.04235900014461184	0.04235900014461184	0.04235900014461184	0.04235900014461184	0.04235900014461184	0.04235900014461184	0.04235900014461184	0.04235900014461184	0.04235900014461184	0.04235900014461184	0.04235900014461184	0.04235900014461184	0.04235900014461184	0.04235900014461184	0.04235900014461184	0.04235900014461184	0.04235900014461184	0.04235900014461184	0.04235900014461184	0.04235900014461184	0.04235900014461184	0.04235900014461184	0.04235900014461184	0.04235900014461184
0.16584344712000992	0.13453495863536785	0.09218209459128737	0.06525708324763933	0.0624884378821252	0.044319103974168	0.080957800063181	0.04940514483985735	0.03005355841521376	0.11314054096879074	0.1334148664872848	0.05794982172001747	0.1454610007837614	0.05595853610486086	0.07249095933558511	0.10175558307006374	0.10987143604480512	0.14553439428019474	0.11473917712414641	0.08357522327463346	0.09779209710233	0.06751592658719092	0.05307775245265732	0.10528846036938778	0.10638543490765202	0.13305242518137195	0.11971893004451199	0.11971893004451199	0.11971893004451199	0.11971893004451199	0.11971893004451199	0.11971893004451199	0.11971893004451199	0.11971893004451199	0.11971893004451199	0.11971893004451199	0.11971893004451199	0.11971893004451199	0.11971893004451199	0.11971893004451199	0.11971893004451199	0.11971893004451199	0.11971893004451199	0.11971893004451199	0.11971893004451199	0.11971893004451199	0.11971893004451199	0.11971893004451199	0.11971893004451199	0.11971893004451199
0.21327471120715205	0.09613281111626513	0.233009064485102	0.16610351270186602	0.26647611993158776	0.04110563087736185	0.13890115189483873	0.20765136504178647	0.10735556228909167	0.23619247303846602	0.12184010570180188	0.13089515952762704	0.17829558062516368	0.07305722335422928	0.19354419154836128	0.07262617214544054	0.17257495940356138	0.3223109049367997	0.10170395857446123	0.08900403684941216	0.11780036604957557	0.12431820677746352	0.19294470974898648	0.1061161543740075	0.06924450856076755	0.08768033146738752	0.08768033146738752	0.08768033146738752	0.08768033146738752	0.08768033146738752	0.08768033146738752	0.08768033146738752	0.08768033146738752	0.08768033146738752	0.08768033146738752	0.08768033146738752	0.08768033146738752	0.08768033146738752	0.08768033146738752	0.08768033146738752	0.08768033146738752	0.08768033146738752	0.08768033146738752	0.08768033146738752	0.08768033146738752	0.08768033146738752	0.08768033146738752	0.08768033146738752	0.08768033146738752	0.08768033146738752
0.48000836866452	0.601256696154401	0.7353700466088757	0.6498493835355239	0.6325956518165999	0.25644530905205654	0.3430686134650298	0.459553651958231	0.36225005700346724	0.524583989755727	0.5547143323129453	0.6131665947339906	0.3736066023874667	0.6254457830472159	0.4390331194105508	0.7417811363133708	0.3825041703768646	0.6986766622840906	0.574499305772143	0.47904569263575647	0.529515477972805	0.7196489746941566	0.4855170859681821	0.5775835942487018	0.641906636512347	0.6097451153805243	0.6097451153805243	0.6097451153805243	0.6097451153805243	0.6097451153805243	0.6097451153805243	0.6097451153805243	0.6097451153805243	0.6097451153805243	0.6097451153805243	0.6097451153805243	0.6097451153805243	0.6097451153805243	0.6097451153805243	0.6097451153805243	0.6097451153805243	0.6097451153805243	0.6097451153805243	0.6097451153805243	0.6097451153805243	0.6097451153805243	0.6097451153805243	0.6097451153805243	0.6097451153805243	0.6097451153805243
0.2432781915383806	0.20481329357052036	0.2938158226400676	0.16730088672661847	0.24334322147816823	0.1411567348028334	0.24150284347417877	0.20988831958289159	0.2774890393689827	0.2327956597422265	0.20908873621902566	0.36205173035193094	0.2430977621211327	0.24641530119211472	0.18269610232094413	0.2095203051492014	0.2184984017374744	0.17442892234938112	0.31051242819094066	0.16468951272711355	0.1968408020590583	0.19427394142394078	0.20903366455714595	0.2045467045481668	0.22819028711402126	0.21636849583109402	0.21636849583109402	0.21636849583109402	0.21636849583109402	0.21636849583109402	0.21636849583109402	0.21636849583109402	0.21636849583109402	0.21636849583109402	0.21636849583109402	0.21636849583109402	0.21636849583109402	0.21636849583109402	0.21636849583109402	0.21636849583109402	0.21636849583109402	0.21636849583109402	0.21636849583109402	0.21636849583109402	0.21636849583109402	0.21636849583109402	0.21636849583109402	0.21636849583109402	0.21636849583109402	0.21636849583109402
0.4424544154986693	0.4905709848823437	0.5817052033655492	0.4208690948419004	0.3503777405723951	0.566253053321418	0.38004191331926596	0.49217498563554146	0.2687065957671817	0.34311453949576687	0.28066958019326727	0.5385212566551653	0.3099042054412916	0.40184266714785316	0.5052801228220225	0.38133575541087383	0.6685043664186496	0.40903949969604564	0.4332919468181508	0.3650215512289868	0.39915674902356874	0.39915674902356874	0.39915674902356874	0.39915674902356874	0.39915674902356874	0.39915674902356874	0.39915674902356874	0.39915674902356874	0.39915674902356874	0.39915674902356874	0.39915674902356874	0.39915674902356874	0.39915674902356874	0.39915674902356874	0.39915674902356874	0.39915674902356874	0.39915674902356874	0.39915674902356874	0.39915674902356874	0.39915674902356874	0.39915674902356874	0.39915674902356874	0.39915674902356874	0.39915674902356874	0.39915674902356874	0.39915674902356874	0.39915674902356874	0.39915674902356874	0.39915674902356874	0.39915674902356874
0.2952877489425228	0.23784601856495294	0.2423337516439508	0.3002701747508513	0.2941061315198616	0.21378458040623327	0.19336610326740314	0.2234660115077194	0.22401587530336972	0.21346306421541444	0.18189437333040898	0.26238034486236333	0.21282431128878518	0.28844954057327854	0.230764657946817	0.22362836127266378	0.226197629860487	0.14814893449023225	0.3648486657492793	0.20403984315094567	0.28444425445011245	0.28444425445011245	0.28444425445011245	0.28444425445011245	0.28444425445011245	0.28444425445011245	0.28444425445011245	0.28444425445011245	0.28444425445011245	0.28444425445011245	0.28444425445011245	0.28444425445011245	0.28444425445011245	0.28444425445011245	0.28444425445011245	0.28444425445011245	0.28444425445011245	0.28444425445011245	0.28444425445011245	0.28444425445011245	0.28444425445011245	0.28444425445011245	0.28444425445011245	0.28444425445011245	0.28444425445011245	0.28444425445011245	0.28444425445011245	0.28444425445011245	0.28444425445011245	0.28444425445011245
0.019904480851682015	0.22791189464464714	0.41835201085077317	0.18702829219772732	0.3912325807333725	0.1422960311296829	0.678087681096261	0.22284487502352393	0.29044606594740907	0.29845834425778456	0.46706295154309946	0.3668472944238836	0.19705501782354845	0.40894637930354416	0.10258143023028744	0.01808699658433229	0.4171683702339508	0.11042454056630532	0.430994756296367	0.0640030439558492	0.1607471241349111	0.2334442535891646	0.36591237797741855	0.16536029795169888	0.04608521898622054	0.24891079852360168	0.30250078316029444	0.2757057908419481	0.2757057908419481	0.2757057908419481	0.2757057908419481	0.2757057908419481	0.2757057908419481	0.2757057908419481	0.2757057908419481	0.2757057908419481	0.2757057908419481	0.2757057908419481	0.2757057908419481	0.2757057908419481	0.2757057908419481	0.2757057908419481	0.2757057908419481	0.2757057908419481	0.2757057908419481	0.2757057908419481	0.2757057908419481	0.2757057908419481	0.2757057908419481	0.2757057908419481
0.44415223910837043	0.3338795733758362	0.3681821496200721	0.38521252903298636	0.3664125059028176	0.3485605634002457	0.14513159205598566	0.282298194052805	0.25764560746051235	0.14165272079497765	0.34022729365562787	0.34188604690938207	0.18245955991616858	0.5515776257734566	0.33162386423622425	0.4119312940716691	0.23989423035140978	0.24400140630793973	0.4421179817739395	0.3741327756544807	0.42648398396756926	0.2417860536333113	0.4487672240432868	0.46773793026771043	0.4582525771554986	0.4582525771554986	0.4582525771554986	0.4582525771554986	0.4582525771554986	0.4582525771554986	0.4582525771554986	0.4582525771554986	0.4582525771554986	0.4582525771554986	0.4582525771554986	0.4582525771554986	0.4582525771554986	0.4582525771554986	0.4582525771554986	0.4582525771554986	0.4582525771554986	0.4582525771554986	0.4582525771554986	0.4582525771554986	0.4582525771554986	0.4582525771554986	0.4582525771554986	0.4582525771554986	0.4582525771554986	0.4582525771554986
0.5654962945652626	0.6850801421550682	0.589746819327433	0.39595066136308693	0.5168994103476668	0.43036970149582066	0.5619984485198397	0.4305040950929603	0.29338757859665304	0.24577154222554332	0.5852803461918805	0.4057251809706595	0.6081047656774606	0.5640019758016263	0.5089618385399576	0.5025993986441085	0.5358516099828278	0.6175049943608527	0.33089079146456707	0.6501236756676508	0.48746505833995135	0.5027491222120591	0.3843443062097374	0.4013950438519191	0.4890397313533597	0.5698288367532813	0.5294342840533205	0.5294342840533205	0.5294342840533205	0.5294342840533205	0.5294342840533205	0.5294342840533205	0.5294342840533205	0.5294342840533205	0.5294342840533205	0.5294342840533205	0.5294342840533205	0.5294342840533205	0.5294342840533205	0.5294342840533205	0.5294342840533205	0.5294342840533205	0.5294342840533205	0.5294342840533205	0.5294342840533205	0.5294342840533205	0.5294342840533205	0.5294342840533205	0.5294342840533205	0.5294342840533205
0.10074944171860045	0.0	0.0974732619507616	0.0	0.1721181109346407	0.0	0.0037549979375953507	0.0002191091168660842	0.0656226132476711	0.19647044444597178	0.1587385363203575	0.0002191091168660842	0.01124400716963033	0.09502307562934612	0.0	0.09502307562934612	0.20793356120396161	0.07049483103874118	0.19004615125869223	0.08041181500915774	0.19733703801701685	0.04968555436814716	0.09502307562934612	0.07235431499874664	0.07235431499874664	0.07235431499874664	0.07235431499874664	0.07235431499874664	0.07235431499874664	0.07235431499874664	0.07235431499874664	0.07235431499874664	0.07235431499874664	0.07235431499874664	0.07235431499874664	0.07235431499874664	0.07235431499874664	0.07235431499874664	0.07235431499874664	0.07235431499874664	0.07235431499874664	0.07235431499874664	0.07235431499874664	0.07235431499874664	0.07235431499874664	0.07235431499874664	0.07235431499874664	0.07235431499874664	0.07235431499874664	0.07235431499874664
0.15939302494947963	0.027691764581273683	0.11027039973183492	0.10422953403363407	0.13769827774170393	0.00512958291270576	0.01740711130721901	0.15453533429474683	0.048093919142879055	0.21401503407173197	0.005240225231318092	0.17964664171988243	0.19949585586999602	0.12643435558165328	0.20288826678812683	0.03936785234763898	0.08400704447614553	0.04388115369103874	0.27841466583735625	0.09096942662374248	0.005240225231318092	0.048104825927530286	0.048104825927530286	0.048104825927530286	0.048104825927530286	0.048104825927530286	0.048104825927530286	0.048104825927530286	0.048104825927530286	0.048104825927530286	0.048104825927530286	0.048104825927530286	0.048104825927530286	0.048104825927530286	0.048104825927530286	0.048104825927530286	0.048104825927530286	0.048104825927530286	0.048104825927530286	0.048104825927530286	0.048104825927530286	0.048104825927530286	0.048104825927530286	0.048104825927530286	0.048104825927530286	0.048104825927530286	0.048104825927530286	0.048104825927530286	0.048104825927530286	0.048104825927530286
0.14480495819548286	0.06041771453560129	0.28549789354957616	0.08413462943729892	0.09723581648764859	0.055360108757552595	0.10685884157138054	0.10559527648443036	0.13852594325276327	0.21106284277286155	0.14555649986831384	0.035475058037584294	0.0021965791417488936	0.07249788078556509	0.1264488888862288	0.0059190577717078184	0.09275353682003998	0.059674941046483965	0.12203893631445674	0.0688614116562877	0.09432921223790486	0.1420795613513405	0.1042732164138883	0.09652579129777933	0.0016301305532098506	0.1062955048662708	0.0688582997728584	0.03441448795634278	0.04507840181774146	0.07578005370072334	0.09383197886177311	0.0	0.17837218619238454	0.08918609309619227	0.08918609309619227	0.08918609309619227	0.08918609309619227	0.08918609309619227	0.08918609309619227	0.08918609309619227	0.08918609309619227	0.08918609309619227	0.08918609309619227	0.08918609309619227	0.08918609309619227	0.08918609309619227	0.08918609309619227	0.08918609309619227	0.08918609309619227	0.08918609309619227
0.14206566981553045	0.0770034495441637	0.07224320149185338	0.08740689768155371	0.11540419785424395	0.1408051815240344	0.006469628270040839	0.1774685091477572	0.19947342455467804	0.0798071750161026	0.0988463771932726	0.13211954561118489	0.16183157334793036	0.12535557370716757	0.16022338878112347	0.13455922075288676	0.016993157185936414	0.09607275802666464	0.1570100595852529	0.1438464419552567	0.12411293997039909	0.15814099969807768	0.15397751611723143	0.14132951868014695	0.16243218009003868	0.12346442908466983	0.17510510359205106	0.022469635852692557	0.09713699697554207	0.0009940400434413047	0.1763612749805708	0.033593859617951985	0.16021289093760946	0.09690337527778072	0.09690337527778072	0.09690337527778072	0.09690337527778072	0.09690337527778072	0.09690337527778072	0.09690337527778072	0.09690337527778072	0.09690337527778072	0.09690337527778072	0.09690337527778072	0.09690337527778072	0.09690337527778072	0.09690337527778072	0.09690337527778072	0.09690337527778072	0.09690337527778072
0.4409776465799196	0.566914791175363	0.5800981565641528	0.40259579421620084	0.5649404622229471	0.49755571425067485	0.34651335982295356	0.5840941045778912	0.5747608635333912	0.5531266223377943	0.467191407788734	0.5190975579367183	0.575057594210843	0.40800025311105637	0.4954673938860508	0.4431873326091641	0.47195962026267035	0.4686890143742578	0.6075002133335922	0.6150235634675054	0.5714809713571145	0.5932522674123099	0.5932522674123099	0.5932522674123099	0.5932522674123099	0.5932522674123099	0.5932522674123099	0.5932522674123099	0.5932522674123099	0.5932522674123099	0.5932522674123099	0.5932522674123099	0.5932522674123099	0.5932522674123099	0.5932522674123099	0.5932522674123099	0.5932522674123099	0.5932522674123099	0.5932522674123099	0.5932522674123099	0.5932522674123099	0.5932522674123099	0.5932522674123099	0.5932522674123099	0.5932522674123099	0.5932522674123099	0.5932522674123099	0.5932522674123099	0.5932522674123099	0.5932522674123099
0.21693418237534515	0.231643768194793	0.2177835781126739	0.26328110421185025	0.32152993704676286	0.34801676285055366	0.156790488275727	0.23624740104805922	0.23138599479670777	0.2348500795832547	0.1473746196715616	0.15815597442287618	0.1608159027882796	0.24473227427747865	0.2086501272633347	0.19449425278078591	0.2458111328908245	0.21792723497638547	0.24297949038040026	0.3114269963818316	0.17082184989482957	0.543216392370559	0.16765552698877534	0.1517419609175569	0.15969874395316613	0.15969874395316613	0.15969874395316613	0.15969874395316613	0.15969874395316613	0.15969874395316613	0.15969874395316613	0.15969874395316613	0.15969874395316613	0.15969874395316613	0.15969874395316613	0.15969874395316613	0.15969874395316613	0.15969874395316613	0.15969874395316613	0.15969874395316613	0.15969874395316613	0.15969874395316613	0.15969874395316613	0.15969874395316613	0.15969874395316613	0.15969874395316613	0.15969874395316613	0.15969874395316613	0.15969874395316613	0.15969874395316613
0.25946675912698663	0.25929614644429544	0.4927790614756629	0.27016901959870393	0.1281018087974783	0.3263960737941297	0.33469808342200114	0.3074692911101505	0.33050578782866347	0.383989440494354	0.2439601621287696	0.31977562435433404	0.2706701886582751	0.38987443288911616	0.31039175651595957	0.33940099115167754	0.3103261002139334	0.2844484532823047	0.26219761031774413	0.3226132141079653	0.4564704189324381	0.37007981852376926	0.4621665686596079	0.5290618153351921	0.2936515638904978	0.47051501959295694	0.38208329174172734	0.38208329174172734	0.38208329174172734	0.38208329174172734	0.38208329174172734	0.38208329174172734	0.38208329174172734	0.38208329174172734	0.38208329174172734	0.38208329174172734	0.38208329174172734	0.38208329174172734	0.38208329174172734	0.38208329174172734	0.38208329174172734	0.38208329174172734	0.38208329174172734	0.38208329174172734	0.38208329174172734	0.38208329174172734	0.38208329174172734	0.38208329174172734	0.38208329174172734	0.38208329174172734
0.13334702596252668	0.11688718801280187	0.1474631681047197	0.11227210678617454	0.154479727037509	0.12273709141818756	0.06262651564930634	0.26363295253445285	0.164900776353425	0.16350942492909168	0.17793396118457883	0.09407013452407754	0.13729987152890058	0.11139532968192653	0.1299266849606076	0.14420085799734955	0.11097888008433972	0.10704661302883264	0.160438410194813	0.09136128275492025	0.12589984647486663	0.12589984647486663	0.12589984647486663	0.12589984647486663	0.12589984647486663	0.12589984647486663	0.12589984647486663	0.12589984647486663	0.12589984647486663	0.12589984647486663	0.12589984647486663	0.12589984647486663	0.12589984647486663	0.12589984647486663	0.12589984647486663	0.12589984647486663	0.12589984647486663	0.12589984647486663	0.12589984647486663	0.12589984647486663	0.12589984647486663	0.12589984647486663	0.12589984647486663	0.12589984647486663	0.12589984647486663	0.12589984647486663	0.12589984647486663	0.12589984647486663	0.12589984647486663	0.12589984647486663
0.23260931615552133	0.16568458295925212	0.2680337276754491	0.13109786967454934	0.20736832097596664	0.17570882501665053	0.24394806989674847	0.21872416815538898	0.09788003121822947	0.16012364579229466	0.09853416634494873	0.22778433860565844	0.1852868961585408	0.13467288607282912	0.14255104670729962	0.14544925730191133	0.18720948141550478	0.12956411123988046	0.14458361909469705	0.09502756663458233	0.09601378168222664	0.1871202975023605	0.14156703959229358	0.14156703959229358	0.14156703959229358	0.14156703959229358	0.14156703959229358	0.14156703959229358	0.14156703959229358	0.14156703959229358	0.14156703959229358	0.14156703959229358	0.14156703959229358	0.14156703959229358	0.14156703959229358	0.14156703959229358	0.14156703959229358	0.14156703959229358	0.14156703959229358	0.14156703959229358	0.14156703959229358	0.14156703959229358	0.14156703959229358	0.14156703959229358	0.14156703959229358	0.14156703959229358	0.14156703959229358	0.14156703959229358	0.14156703959229358	0.14156703959229358
0.5782185569939868	0.6268552502431247	0.3750447228156276	0.3569462969685498	0.41304121382671255	0.5149376078538309	0.5959542434676373	0.8046882667606536	0.3497139504139893	0.5518805913102339	0.5515759863283294	0.5099842245736983	0.461954895286489	0.27236630141958934	0.7548574443562144	0.8489784948365515	0.5309799276574546	0.6274247207333484	0.40624512519730926	0.4882384843220175	0.4472418047596634	0.4472418047596634	0.4472418047596634	0.4472418047596634	0.4472418047596634	0.4472418047596634	0.4472418047596634	0.4472418047596634	0.4472418047596634	0.4472418047596634	0.4472418047596634	0.4472418047596634	0.4472418047596634	0.4472418047596634	0.4472418047596634	0.4472418047596634	0.4472418047596634	0.4472418047596634	0.4472418047596634	0.4472418047596634	0.4472418047596634	0.4472418047596634	0.4472418047596634	0.4472418047596634	0.4472418047596634	0.4472418047596634	0.4472418047596634	0.4472418047596634	0.4472418047596634	0.4472418047596634
0.8458164774542181	0.5940912756670562	0.5533764903615501	0.32881869232238303	0.7016456788832647	0.4503393145797418	0.6576242905745493	0.4538203286079428	0.8299822755102368	0.2616784851805265	0.5473999702457337	0.6836169102267539	0.5128566197481481	0.723871731045831	0.5557705965919815	0.45468555918934633	0.7829021283677866	0.6124534132792684	0.40726698412434087	0.5890292911615879	0.17641669499312254	0.5141884469543537	0.30781133478745737	0.41099989087090555	0.41099989087090555	0.41099989087090555	0.41099989087090555	0.41099989087090555	0.41099989087090555	0.41099989087090555	0.41099989087090555	0.41099989087090555	0.41099989087090555	0.41099989087090555	0.41099989087090555	0.41099989087090555	0.41099989087090555	0.41099989087090555	0.41099989087090555	0.41099989087090555	0.41099989087090555	0.41099989087090555	0.41099989087090555	0.41099989087090555	0.41099989087090555	0.41099989087090555	0.41099989087090555	0.41099989087090555	0.41099989087090555	0.41099989087090555
0.5276834354680872	0.4079432131194117	0.5596767737694057	0.3535894678976407	0.4621584154043479	0.6752408777454177	0.38360219267222545	0.5414610595947942	0.4472341216309196	0.36789188020636376	0.4541347513811291	0.474372169445233	0.44500320122073184	0.41960699697467085	0.1937463623831843	0.4329546339078418	0.35807883154353937	0.4343250975492602	0.3599142145677368	0.6655386051784168	0.25768476459535095	0.6252967056270126	0.44149073511118175	0.44149073511118175	0.44149073511118175	0.44149073511118175	0.44149073511118175	0.44149073511118175	0.44149073511118175	0.44149073511118175	0.44149073511118175	0.44149073511118175	0.44149073511118175	0.44149073511118175	0.44149073511118175	0.44149073511118175	0.44149073511118175	0.44149073511118175	0.44149073511118175	0.44149073511118175	0.44149073511118175	0.44149073511118175	0.44149073511118175	0.44149073511118175	0.44149073511118175	0.44149073511118175	0.44149073511118175	0.44149073511118175	0.44149073511118175	0.44149073511118175
0.15645847010724367	0.13382918621643083	0.1167933809344034	0.10822885306923102	0.17288998477613632	0.05567333451015458	0.07504802372305969	0.06187192024105612	0.1760835445592827	0.10548516973286728	0.11918434230856355	0.15864217260247843	0.06588277881664326	0.17008762784323592	0.0874480217954792	0.17662064694332988	0.13767856916001991	0.1614584422717208	0.0	0.10616971445855805	0.15214204058974112	0.06656283356986269	0.11693062497362472	0.0755908344370578	0.06588277816691561	0.08040507906874374	0.16842879866557764	0.11751819654781753	0.17056501358160062	0.05965713488234854	0.10311986706842687	0.0813885009753877	0.0813885009753877	0.0813885009753877	0.0813885009753877	0.0813885009753877	0.0813885009753877	0.0813885009753877	0.0813885009753877	0.0813885009753877	0.0813885009753877	0.0813885009753877	0.0813885009753877	0.0813885009753877	0.0813885009753877	0.0813885009753877	0.0813885009753877	0.0813885009753877	0.0813885009753877	0.0813885009753877
0.3769169390028906	0.1703554536317856	0.3952440202176645	0.26990099252129535	0.4267246127461603	0.37141282490920025	0.3560813957462498	0.3048177712366627	0.34234937887080596	0.41208474415699964	0.39679561673336533	0.25342585836847636	0.43387349872152453	0.2415869044675748	0.2536843885139409	0.30937261709577124	0.4170861104063422	0.2898440188786965	0.21627930442021953	0.4590467909845036	0.3729937053309268	0.40093399140975877	0.30931348843634127	0.3174068696399332	0.2803816859139704	0.40953124135117075	0.2990930994475447	0.27169084279987815	0.28885759823596746	0.33026607678489117	0.4436078569516914	0.38693696686829127	0.38693696686829127	0.38693696686829127	0.38693696686829127	0.38693696686829127	0.38693696686829127	0.38693696686829127	0.38693696686829127	0.38693696686829127	0.38693696686829127	0.38693696686829127	0.38693696686829127	0.38693696686829127	0.38693696686829127	0.38693696686829127	0.38693696686829127	0.38693696686829127	0.38693696686829127	0.38693696686829127
0.5221532771232359	0.48833412548159566	0.3215573582393205	0.30571865038867513	0.4888246060183202	0.3383118415891791	0.3906480453150889	0.5786491681670075	0.2575911818487684	0.36679957307240957	0.48159706431452415	0.5496445671698832	0.40555457798425204	0.47543574957762835	0.48408575358032685	0.24651010121671982	0.474581444727889	0.4854622845146504	0.507621877194401	0.398104431840924	0.29586675106986815	0.34698559145539604	0.34698559145539604	0.34698559145539604	0.34698559145539604	0.34698559145539604	0.34698559145539604	0.34698559145539604	0.34698559145539604	0.34698559145539604	0.34698559145539604	0.34698559145539604	0.34698559145539604	0.34698559145539604	0.34698559145539604	0.34698559145539604	0.34698559145539604	0.34698559145539604	0.34698559145539604	0.34698559145539604	0.34698559145539604	0.34698559145539604	0.34698559145539604	0.34698559145539604	0.34698559145539604	0.34698559145539604	0.34698559145539604	0.34698559145539604	0.34698559145539604	0.34698559145539604
0.7168063426799914	0.0	0.5363501369801237	0.0	0.0	0.0	0.0	0.0	0.0	0.0	0.8823471807696738	0.0	0.0	0.0	0.0	0.0	1.3965177481961137	0.0	0.0	0.0	1.6963622091930544	0.8481811045965272	0.8481811045965272	0.8481811045965272	0.8481811045965272	0.8481811045965272	0.8481811045965272	0.8481811045965272	0.8481811045965272	0.8481811045965272	0.8481811045965272	0.8481811045965272	0.8481811045965272	0.8481811045965272	0.8481811045965272	0.8481811045965272	0.8481811045965272	0.8481811045965272	0.8481811045965272	0.8481811045965272	0.8481811045965272	0.8481811045965272	0.8481811045965272	0.8481811045965272	0.8481811045965272	0.8481811045965272	0.8481811045965272	0.8481811045965272	0.8481811045965272	0.8481811045965272
0.2601962570658375	0.26677263993053996	0.1846498203488456	0.2943710856838918	0.3180863656762797	0.13552106926805935	0.3871633321254919	0.37629502723267877	0.4428669618332713	0.26649240313548234	0.3350731009940159	0.3412192200810568	0.26271155637168275	0.3809877577326116	0.34945479938519025	0.32501453967842864	0.14875257462696523	0.2924962899613383	0.29370158463301727	0.3425898891628184	0.07990023891966164	0.43465665140384346	0.5177439497269714	0.22892904713280873	0.17591290958500763	0.2422333749516912	0.3450504442702629	0.23784884251408878	0.24567968040835064	0.24176426146121974	0.24176426146121974	0.24176426146121974	0.24176426146121974	0.24176426146121974	0.24176426146121974	0.24176426146121974	0.24176426146121974	0.24176426146121974	0.24176426146121974	0.24176426146121974	0.24176426146121974	0.24176426146121974	0.24176426146121974	0.24176426146121974	0.24176426146121974	0.24176426146121974	0.24176426146121974	0.24176426146121974	0.24176426146121974	0.24176426146121974
0.5943198707247407	0.42252485885745245	0.37537859601910073	0.5119698360567132	0.6101179860695572	0.4204523522708435	0.44953616837907373	0.5451408668025536	0.4704371209248347	0.5336962815697384	0.5465759903685674	0.3767621608207635	0.47339065551564175	0.2540996310784646	0.386863976870852	0.3676543907510558	0.48564404873982525	0.5799781103027564	0.5296100391308931	0.3427129240615232	0.46777226845975534	0.39433051744950065	0.45279837370966186	0.39616618181527313	0.5376154589658764	0.4676300497569516	0.3391641992466068	0.41893039667764903	0.44776783257857206	0.5603953448321425	0.6220465123770775	0.35339775975889354	0.611340929895545	0.5805189444236118	0.4981677619324371	0.5393433531780244	0.5393433531780244	0.5393433531780244	0.5393433531780244	0.5393433531780244	0.5393433531780244	0.5393433531780244	0.5393433531780244	0.5393433531780244	0.5393433531780244	0.5393433531780244	0.5393433531780244	0.5393433531780244	0.5393433531780244	0.5393433531780244
0.20826446679341631	0.4662953478011958	0.46816633037467237	0.3402334698432607	0.3323537947532611	0.2726876986429382	0.38260438114386924	0.31611262823990205	0.23782504967380041	0.24059226381616655	0.35556183920295764	0.288245173508737	0.2082272140949577	0.4642598840895029	0.387667000847877	0.3278263154094775	0.2637571675137385	0.334085977904904	0.22982105632644798	0.34403544892921667	0.33584464323988267	0.232183495262538	0.40060226314902764	0.2016011525818607	0.31514044207302444	0.39548713075039993	0.4146414084363135	0.3612848025120221	0.36310286431342453	0.3168041586230319	0.32689765876245985	0.42157579423470937	0.27782267483711626	0.2856572889921499	0.45234509294607567	0.2395561407112067	0.3352202784255745	0.3821616087951467	0.30884524635908833	0.3237490664835641	0.3162971564213262	0.3162971564213262	0.3162971564213262	0.3162971564213262	0.3162971564213262	0.3162971564213262	0.3162971564213262	0.3162971564213262	0.3162971564213262	0.3162971564213262
0.5039087305461669	0.358230835142941	0.4131507349785417	0.3672044320236783	0.44773878098935654	0.22901522813816805	0.28858228226505034	0.3069676384030838	0.44563957134852483	0.41218871930957174	0.3945860949241821	0.24294578077422752	0.29758210270080376	0.373865900374296	0.449178763243741	0.3740586140271262	0.39165304039753335	0.40682484321068146	0.42738817679770086	0.48597437338517996	0.30412876630177127	0.2325962102614168	0.4305605444641028	0.3871746549763963	0.3603104730824021	0.3737425640293992	0.3737425640293992	0.3737425640293992	0.3737425640293992	0.3737425640293992	0.3737425640293992	0.3737425640293992	0.3737425640293992	0.3737425640293992	0.3737425640293992	0.3737425640293992	0.3737425640293992	0.3737425640293992	0.3737425640293992	0.3737425640293992	0.3737425640293992	0.3737425640293992	0.3737425640293992	0.3737425640293992	0.3737425640293992	0.3737425640293992	0.3737425640293992	0.3737425640293992	0.3737425640293992	0.3737425640293992
0.4036148571796448	0.5297995505792057	0.44962096249784983	0.2879462020375802	0.3820216921434778	0.38531846692333277	0.39293672297077104	0.3957952326438513	0.23992273189476415	0.47977940797770224	0.21919547787784743	0.41058320521067343	0.38885500325486394	0.45341919450435897	0.35758728056440964	0.3000503745226823	0.42678657445144996	0.3353296119930905	0.494918356544897	0.5252768264245444	0.20412625309759355	0.2704644245073622	0.4864228662356471	0.427628335322474	0.5677842858762588	0.198535976218297	0.26818078354801944	0.37055034247766216	0.36437181080269326	0.37300991808350314	0.41242383662533433	0.3927168773544188	0.3927168773544188	0.3927168773544188	0.3927168773544188	0.3927168773544188	0.3927168773544188	0.3927168773544188	0.3927168773544188	0.3927168773544188	0.3927168773544188	0.3927168773544188	0.3927168773544188	0.3927168773544188	0.3927168773544188	0.3927168773544188	0.3927168773544188	0.3927168773544188	0.3927168773544188	0.3927168773544188
0.4054249709983268	0.8140761197487605	0.5486285221880504	0.07855599660319458	0.6096618036744941	0.0007780902971698997	0.03607370798952118	0.6229963779841775	0.27222019069049147	0.6183627905154979	0.28555476801399754	0.53440393358673	0.0	0.07855599660319458	0.14036736537298558	0.30829389868001267	0.07855599660319458	0.04940828531302724	0.23225793929968622	0.32241347364718403	0.6624012597235113	0.0	0.0	0.9016251492988211	0.6183627905154979	0.5627411898087263	0.5905519901621121	0.5905519901621121	0.5905519901621121	0.5905519901621121	0.5905519901621121	0.5905519901621121	0.5905519901621121	0.5905519901621121	0.5905519901621121	0.5905519901621121	0.5905519901621121	0.5905519901621121	0.5905519901621121	0.5905519901621121	0.5905519901621121	0.5905519901621121	0.5905519901621121	0.5905519901621121	0.5905519901621121	0.5905519901621121	0.5905519901621121	0.5905519901621121	0.5905519901621121	0.5905519901621121
0.32859355620627967	0.2872763978426736	0.2956174200654382	0.35325497835594877	0.26558089083626474	0.279627902156205	0.2816046392807966	0.23475457379883782	0.21881867783797873	0.3603342982885957	0.27301490258210503	0.21202689842468814	0.22625656177267034	0.2287040101086649	0.18492526592665615	0.22986502489326263	0.2852671087866508	0.29538251623682227	0.21874681867958523	0.38139689659102816	0.23691236467706556	0.34404323846740653	0.34168455441325984	0.34286389644033316	0.34286389644033316	0.34286389644033316	0.34286389644033316	0.34286389644033316	0.34286389644033316	0.34286389644033316	0.34286389644033316	0.34286389644033316	0.34286389644033316	0.34286389644033316	0.34286389644033316	0.34286389644033316	0.34286389644033316	0.34286389644033316	0.34286389644033316	0.34286389644033316	0.34286389644033316	0.34286389644033316	0.34286389644033316	0.34286389644033316	0.34286389644033316	0.34286389644033316	0.34286389644033316	0.34286389644033316	0.34286389644033316	0.34286389644033316
0.09185218375752008	0.09061981305814981	0.17018414493274805	0.06460507497378448	0.09753526562307101	0.0006081331970487686	0.06520076682432212	0.10931788444489815	0.054597577563241545	0.22305505332754738	0.05334788705030376	0.04110406091880739	0.12365576537333543	0.022140349446077606	0.048627646680777355	0.07192575679121463	0.13742414965362681	0.12724244106645322	0.11065688015741075	0.08307202956518848	0.0934462178177901	0.20398558108684842	0.05431760530172524	0.17343864504589487	0.16821133190134788	0.07673792700931917	0.170167688360785	0.055328440078705375	0.1694368258453212	0.05532843997306657	0.001135181967824368	0.02823181097044547	0.02823181097044547	0.02823181097044547	0.02823181097044547	0.02823181097044547	0.02823181097044547	0.02823181097044547	0.02823181097044547	0.02823181097044547	0.02823181097044547	0.02823181097044547	0.02823181097044547	0.02823181097044547	0.02823181097044547	0.02823181097044547	0.02823181097044547	0.02823181097044547	0.02823181097044547	0.02823181097044547
0.167648143906824	0.14404316077633314	0.0	0.0	0.0	0.11133616388926053	0.0	0.00041172032643669573	0.0020401058332219194	0.0	0.22012184318226405	0.0	0.0	0.16652232778229356	0.0	0.041567284263364826	0.0008234406528733915	0.0	0.0	0.0	0.1789662792453359	0.0	0.07427428115043745	0.0	0.0	0.0	0.019088117257404422	0.0020401058332219194	0.0	0.0	0.019088117257404422	0.0	0.16652232778229356	0.0	0.16652232778229356	0.1785545589188992	0.33606206703266467	0.0	0.16803103351633233	0.16803103351633233	0.16803103351633233	0.16803103351633233	0.16803103351633233	0.16803103351633233	0.16803103351633233	0.16803103351633233	0.16803103351633233	0.16803103351633233	0.16803103351633233	0.16803103351633233
0.35891448175694707	0.0002890967273001147	0.15837347089594805	0.07817666154377574	0.31443769725619947	0.16447128619753432	0.183915164917726	0.3244938014351873	0.2338532100219734	0.3643751191433184	0.7082346886306093	0.15307891603292512	0.1169266050109867	0.558172051428931	0.02918720566287126	0.3927893177084295	0.13655107286951826	0.21806906433720827	0.15599495158970994	0.11454551930432766	0.1268354361021272	0.5452330462156432	0.18248266843440988	0.3306487542635344	0.053585499928633186	0.3041981848425059	0.5263146600971943	0.5476434376844169	0.25655665106091036	0.0658451601507233	0.2055626009252146	0.2612375234327859	0.42196706562523995	0.15980596737926417	0.20239623302024157	0.013403059978106107	0.2480387318578331	0.13090785831927357	0.5554725593758535	0.05215300344531707	0.06555606342342317	0.22795020052512033	0.004954415545570249	0.21323372602199497	0.10909407078378261	0.10909407078378261	0.10909407078378261	0.10909407078378261	0.10909407078378261	0.10909407078378261
0.117995205268268	0.04270726213050146	0.14117001486889197	0.08432586659811778	0.07683343782076532	0.01228913063744546	0.3015457275412455	0.13044579625837552	0.08952924387524816	0.0598816674009036	0.25471351335496784	0.0012062913198673908	0.012892276297379155	0.07622630928955852	0.02256191348024429	0.013013999064871369	0.1886979784497822	0.11512769502994963	0.017932423692456588	0.05487467000045471	0.06051796305546584	0.0554778156603884	0.12623202636703829	0.03291590218014412	0.06372826285979531	0.021958767820310598	0.09536900717315559	0.24528840316803707	0.05043766826531097	0.09148121430698544	0.104709192605832	0.06176395311787347	0.21029812624405197	0.131597643793528	0.09746020936346395	0.2666440230234207	0.1033811785184724	0.2008413886153433	0.06187912708506778	0.058431930546051794	0.11794774914759154	0.17334422238002561	0.2812218517637055	0.18782359773171214	0.2832561108755352	0.2355398543036237	0.2355398543036237	0.2355398543036237	0.2355398543036237	0.2355398543036237
0.3482788385783992	0.5816451309523302	0.36077796955210745	0.2755907134865018	0.4544382858076729	0.48250612301308743	0.21691087613606821	0.42001131595092767	0.18565490321608447	0.21545319701184434	0.47494824177635636	0.27415672705799243	0.30093118228282434	0.12221632746872765	0.497179356092942	0.46208397533858997	0.354196832426693	0.3616613003635472	0.24742176228279097	0.1990940763020501	0.24742094001412304	0.1966663612230643	0.2902508663256436	0.1025487123539134	0.3997286944580687	0.2421331873512172	0.24608554486925388	0.16206629076527704	0.3945790862950397	0.24502773804513986	0.04115161740639291	0.19888869926367178	0.26536946941797646	0.01607310092665004	0.2666950511574397	0.31353663306882257	0.4428707143953424	0.3589925453512303	0.06329955072182984	0.2111460480365301	0.2111460480365301	0.2111460480365301	0.2111460480365301	0.2111460480365301	0.2111460480365301	0.2111460480365301	0.2111460480365301	0.2111460480365301	0.2111460480365301	0.2111460480365301
0.19791582643265898	0.6999202132149168	0.36772749945262134	0.2148912833578188	0.1667665829448475	0.2120526711778489	0.46499880807324045	0.3140935185889414	0.1667665829448475	0.24043005076689444	0.24043005076689444	0.24043005076689444	0.24043005076689444	0.24043005076689444	0.24043005076689444	0.24043005076689444	0.24043005076689444	0.24043005076689444	0.24043005076689444	0.24043005076689444	0.24043005076689444	0.24043005076689444	0.24043005076689444	0.24043005076689444	0.24043005076689444	0.24043005076689444	0.24043005076689444	0.24043005076689444	0.24043005076689444	0.24043005076689444	0.24043005076689444	0.24043005076689444	0.24043005076689444	0.24043005076689444	0.24043005076689444	0.24043005076689444	0.24043005076689444	0.24043005076689444	0.24043005076689444	0.24043005076689444	0.24043005076689444	0.24043005076689444	0.24043005076689444	0.24043005076689444	0.24043005076689444	0.24043005076689444	0.24043005076689444	0.24043005076689444	0.24043005076689444	0.24043005076689444
0.0	0.0	0.0	0.0	0.0	0.0	0.0	0.0	0.0	0.0	0.0	0.06537687868266741	0.0	0.0	0.0	0.0	0.0	0.03658789096793496	0.0	0.14657442458888428	0.07328721229444214	0.07328721229444214	0.07328721229444214	0.07328721229444214	0.07328721229444214	0.07328721229444214	0.07328721229444214	0.07328721229444214	0.07328721229444214	0.07328721229444214	0.07328721229444214	0.07328721229444214	0.07328721229444214	0.07328721229444214	0.07328721229444214	0.07328721229444214	0.07328721229444214	0.07328721229444214	0.07328721229444214	0.07328721229444214	0.07328721229444214	0.07328721229444214	0.07328721229444214	0.07328721229444214	0.07328721229444214	0.07328721229444214	0.07328721229444214	0.07328721229444214	0.07328721229444214	0.07328721229444214
0.0	0.0	0.11371368746139882	0.0	0.24393792478561294	0.0	0.0	0.14711912457989715	0.00042051239136005114	0.22952480327907737	0.0	0.0	0.0	0.0	0.14711912457989715	0.17007832204111792	0.28839362144021047	0.0	0.00042051239136005114	0.20186322864600287	0.0	0.019495733679076338	0.08515060020211714	0.1823674949669265	0.15616861860169592	0.0	0.04245493114029711	0.17007832204111792	0.00042051239136005114	0.18957405572019426	0.0	0.0	0.0	0.0	0.0	0.0	0.0	0.0	0.0	0.0	0.0	0.0	0.0	0.0	0.0	0.0	0.0	0.0	0.0	0.0
0.2075721181507922	0.22694147998540928	0.16562695246576603	0.1821812959802425	0.37829878700405273	0.13054831433598482	0.1577373246720912	0.15005540689399116	0.16924243321665491	0.278243556685582	0.12827407806087956	0.1797979901822567	0.28374471521048955	0.1402054413731474	0.27974641414037515	0.1546555213155345	0.22800009378793212	0.17215549015588777	0.21912359638923415	0.261839237886126	0.12555396403652355	0.23236291887252472	0.294162039834406	0.26326247935346536	0.26326247935346536	0.26326247935346536	0.26326247935346536	0.26326247935346536	0.26326247935346536	0.26326247935346536	0.26326247935346536	0.26326247935346536	0.26326247935346536	0.26326247935346536	0.26326247935346536	0.26326247935346536	0.26326247935346536	0.26326247935346536	0.26326247935346536	0.26326247935346536	0.26326247935346536	0.26326247935346536	0.26326247935346536	0.26326247935346536	0.26326247935346536	0.26326247935346536	0.26326247935346536	0.26326247935346536	0.26326247935346536	0.26326247935346536
0.4010053891528242	0.11890481283196255	0.2149077575671208	0.556065940842224	0.1891244372466688	0.22963135089650782	0.23314574946690933	0.31475093411405397	0.40583743335938	0.264480921491267	0.1589499753566968	0.2117154484239819	0.2117154484239819	0.2117154484239819	0.2117154484239819	0.2117154484239819	0.2117154484239819	0.2117154484239819	0.2117154484239819	0.2117154484239819	0.2117154484239819	0.2117154484239819	0.2117154484239819	0.2117154484239819	0.2117154484239819	0.2117154484239819	0.2117154484239819	0.2117154484239819	0.2117154484239819	0.2117154484239819	0.2117154484239819	0.2117154484239819	0.2117154484239819	0.2117154484239819	0.2117154484239819	0.2117154484239819	0.2117154484239819	0.2117154484239819	0.2117154484239819	0.2117154484239819	0.2117154484239819	0.2117154484239819	0.2117154484239819	0.2117154484239819	0.2117154484239819	0.2117154484239819	0.2117154484239819	0.2117154484239819	0.2117154484239819	0.2117154484239819
0.4598699786774499	0.3434186847824314	0.4303498602713428	0.2973399657617716	0.6052957435297278	0.5419381523028587	0.3167147260138548	0.1734750061178731	0.48030362653731623	0.6232111374249031	0.39094515306686545	0.28266769651931273	0.3784018014439879	0.4150703384850318	0.39757805284962994	0.3495243048412818	0.49271986211735974	0.3623181253192262	0.5626837264091531	0.43239450265392637	0.4898307635102413	0.5224701045876636	0.3808244613011853	0.4446037425379742	0.47435627364864436	0.3055995986269961	0.37508914929127385	0.49666159042250546	0.4358753698568897	0.4358753698568897	0.4358753698568897	0.4358753698568897	0.4358753698568897	0.4358753698568897	0.4358753698568897	0.4358753698568897	0.4358753698568897	0.4358753698568897	0.4358753698568897	0.4358753698568897	0.4358753698568897	0.4358753698568897	0.4358753698568897	0.4358753698568897	0.4358753698568897	0.4358753698568897	0.4358753698568897	0.4358753698568897	0.4358753698568897	0.4358753698568897
0.16632795539347361	0.0	0.029251101310345178	0.22841106826834276	0.17784390476287848	0.2185192266242474	0.19549501577834927	0.14648031656590552	0.0993891975700435	0.30594742772715994	0.0	0.06548247360736519	0.05778182397488829	0.23388012175798678	0.05825324971656165	0.006660983027802329	0.1529976267334994	0.06491423274436399	0.16436618534350636	0.2137667886650864	0.3854836516285706	0.17966269471743643	0.2590822342189549	0.16426267404231432	0.00014367378770854122	0.07618398167495231	0.18622686472624453	0.0	0.13072445682169379	0.21544963968826736	0.01696752531008367	0.26207699038344423	0.13952225784676398	0.13952225784676398	0.13952225784676398	0.13952225784676398	0.13952225784676398	0.13952225784676398	0.13952225784676398	0.13952225784676398	0.13952225784676398	0.13952225784676398	0.13952225784676398	0.13952225784676398	0.13952225784676398	0.13952225784676398	0.13952225784676398	0.13952225784676398	0.13952225784676398	0.13952225784676398
0.2915336653677076	0.11580936406891856	0.30319305554118386	0.20818881960332197	0.16844124980455594	0.0	0.26694574641976365	0.0006279647325138331	0.0007546963169498271	0.17648863546629093	0.01304828396625507	0.17422039833337882	0.05558882215702917	0.0	0.10725536633970512	0.10644234463581034	0.29940983332354326	0.24895094572226464	0.09282027499634743	0.031537704882581	0.13844591608051363	0.18469009466189776	0.1816053027662589	0.2033517242299396	0.06990517431822431	0.13397958784335026	0.22818790602653238	0.2610753422489133	0.04511758992939931	0.23938234165797814	0.06917285336786082	0.0012559294650276661	0.14068234597548437	0.33295049725534503	0.3764516254202898	0.12923215003515043	0.25284188772772015	0.25284188772772015	0.25284188772772015	0.25284188772772015	0.25284188772772015	0.25284188772772015	0.25284188772772015	0.25284188772772015	0.25284188772772015	0.25284188772772015	0.25284188772772015	0.25284188772772015	0.25284188772772015	0.25284188772772015
0.40795614180178186	0.4531675673603706	0.22223334662048677	0.344289247984224	0.36899939106428775	0.37108451919720614	0.26067526797982954	0.2078968212591093	0.38742682988842253	0.19856598065143805	0.35228299808474883	0.43685368984804995	0.41443781311789074	0.3539565102395817	0.2882020213385141	0.38526977560883724	0.21934806533888165	0.24682982372653217	0.2529756221942725	0.33098580192513194	0.4388664829688193	0.3564956991968807	0.32147657090033177	0.33062736246022895	0.29164720372536634	0.3700509884841376	0.21050074224378756	0.43965015679817426	0.4450924662402627	0.26245077714850257	0.3707483558550341	0.31659956650176835	0.31659956650176835	0.31659956650176835	0.31659956650176835	0.31659956650176835	0.31659956650176835	0.31659956650176835	0.31659956650176835	0.31659956650176835	0.31659956650176835	0.31659956650176835	0.31659956650176835	0.31659956650176835	0.31659956650176835	0.31659956650176835	0.31659956650176835	0.31659956650176835	0.31659956650176835	0.31659956650176835
0.1492121004363772	0.3045449560425521	0.1334278871013335	0.20557530000538682	0.16091748092902158	0.14397355359987002	0.030941942962821763	0.3156978563885709	0.18967037960816596	0.24208497906495474	0.13800966194864514	0.18965400814845626	0.20710644540668832	0.32094225559336814	0.0871797081748071	0.11188689946532811	0.04555525182179438	0.323099352470228	0.2354481706689958	0.06832887512434832	0.1801484336721493	0.17000963456482704	0.02029571805896131	0.2033405706378445	0.12522926435860443	0.1396673635304265	0.15553524647568404	0.20595168238828063	0.24688793706378326	0.05446406805669825	0.10954089937684805	0.2602928353197394	0.15048781115329862	0.28271772729393585	0.1956029797721559	0.1960314160327364	0.29931890821972085	0.24767516212622862	0.24767516212622862	0.24767516212622862	0.24767516212622862	0.24767516212622862	0.24767516212622862	0.24767516212622862	0.24767516212622862	0.24767516212622862	0.24767516212622862	0.24767516212622862	0.24767516212622862	0.24767516212622862
0.05163107978994869	0.0	0.00231560887955978	0.054649490405039504	0.0	0.0	0.0	0.0	0.3280582563371441	0.20332145734687024	0.09513667317530151	0.1748679057777955	0.1669461020836127	0.1430828681528793	0.031444423194789656	0.19635651278572963	0.020845721927317734	0.12169258281693172	0.10205686059931057	0.012528720860455223	0.02803007708580595	0.16202521045785379	0.1343564226472925	0.05531901470032611	0.037343074368483276	0.06091385071896406	0.056444391144420306	0.1112290004030623	0.054649490405039504	0.12253402419416426	0.16335011746925307	0.033707900179905624	0.09852900882457934	0.09852900882457934	0.09852900882457934	0.09852900882457934	0.09852900882457934	0.09852900882457934	0.09852900882457934	0.09852900882457934	0.09852900882457934	0.09852900882457934	0.09852900882457934	0.09852900882457934	0.09852900882457934	0.09852900882457934	0.09852900882457934	0.09852900882457934	0.09852900882457934	0.09852900882457934
0.06291278188373428	0.29635121815882054	0.09011538467159044	0.0012763182989091648	0.0	0.0	0.0	0.0	0.09011538467159044	0.011941788975169782	0.13018372642332052	0.06965343708556296	0.1041786610598706	0.2309645817711716	0.2278266405623903	0.09011538467159044	0.22782663845615259	0.0	0.04646701294947742	0.0	0.004414259507690475	0.0012763182989091648	0.004414259507690475	0.0	0.0	0.0	0.06965343708556296	0.0	0.07406769659325342	0.09139170297049962	0.11458655383105061	0.1029891284007751	0.1029891284007751	0.1029891284007751	0.1029891284007751	0.1029891284007751	0.1029891284007751	0.1029891284007751	0.1029891284007751	0.1029891284007751	0.1029891284007751	0.1029891284007751	0.1029891284007751	0.1029891284007751	0.1029891284007751	0.1029891284007751	0.1029891284007751	0.1029891284007751	0.1029891284007751	0.1029891284007751
0.12540073009882463	0.10251201110087843	0.004124184892066769	0.021227397206579075	0.0208717931325216	0.15714678410080302	0.17376951401071308	0.31739643962586017	0.09976576807858742	0.041364579420190666	0.16508326137545973	0.010613698603289538	0.0906798247758086	0.06700962739181011	0.04760361695236088	0.17112933281349	0.13678525181574017	0.1410044923919456	0.083337915783563	0.11364662582405302	0.053963785648049885	0.08649557449885345	0.1700425548387944	0.04251944357493566	0.1080569164926102	0.02957872959044786	0.10746586535588794	0.11915105230158071	0.019070158746430737	0.04739336129808355	0.12130829076172904	0.07071139388850473	0.1571467841460472	0.05099663007026529	0.2255617507405507	0.0872716896100006	0.13816102676145628	0.2651848811923098	0.01896503098715832	0.0010418322397700722	0.010003431613464196	0.010003431613464196	0.010003431613464196	0.010003431613464196	0.010003431613464196	0.010003431613464196	0.010003431613464196	0.010003431613464196	0.010003431613464196	0.010003431613464196
0.11596132218311692	0.06944375251254774	0.03701842070609653	0.07551401243725894	0.2543921347584823	0.11543192256449673	0.14764698170663723	0.09824344729043137	0.04576092389655081	0.05043034936497258	0.18824497417068461	0.1342232603246892	0.17669700610401914	0.09227909569940829	0.1211355179706665	0.08166192377934159	0.07615404065159773	0.17192270885455593	0.0655095371775698	0.12689246126667894	0.07141422347697303	0.17085773600392373	0.07428231100111116	0.09650757843104601	0.14555706537236232	0.0591048895220526	0.15576254799708866	0.10980272922787324	0.09528766860951586	0.05327746239496144	0.06677400484564604	0.132591614160088	0.05945395961799076	0.08207421895585039	0.056743213893493766	0.06940871642467208	0.06940871642467208	0.06940871642467208	0.06940871642467208	0.06940871642467208	0.06940871642467208	0.06940871642467208	0.06940871642467208	0.06940871642467208	0.06940871642467208	0.06940871642467208	0.06940871642467208	0.06940871642467208	0.06940871642467208	0.06940871642467208
0.11322929807209439	0.049218872054206976	0.23444993264912145	0.17509403013041025	0.20222336242677028	0.043000196693425495	0.14031835065188272	0.14677810411653772	0.07963657831745931	0.1002688358551461	0.017886664848668424	0.25149222454228853	0.2779587699139496	0.24582259746043694	0.04996305010305833	0.12515421115307024	0.15266188580448706	0.08998162126294303	0.1176753370816815	0.1149297435524006	0.1758741962352021	0.04061256424077474	0.2787073667741252	0.011919377871429595	0.06589066602466657	0.016649697263779524	0.1075742946731177	0.030561512733784775	0.2124745898032954	0.16767928857881573	0.19007693919105556	0.19007693919105556	0.19007693919105556	0.19007693919105556	0.19007693919105556	0.19007693919105556	0.19007693919105556	0.19007693919105556	0.19007693919105556	0.19007693919105556	0.19007693919105556	0.19007693919105556	0.19007693919105556	0.19007693919105556	0.19007693919105556	0.19007693919105556	0.19007693919105556	0.19007693919105556	0.19007693919105556	0.19007693919105556
0.3590006113005742	0.0	0.24918883296670294	0.0	0.0	0.24918883296670294	0.0	0.0	0.009599592084385463	0.0	0.0027755810500083196	0.0	0.0	0.0005601489478397193	0.0005601489478397193	0.22655501977849152	0.0	0.0	0.19597192504600908	0.0	0.0	0.0	0.1016109297000161	0.0	0.22655501977849152	0.0	0.29702270579818546	0.19597192504600908	0.0	0.010159741032225183	0.0	0.0	0.025969543186059475	0.11065037283656184	0.0	0.05532518641828092	0.05532518641828092	0.05532518641828092	0.05532518641828092	0.05532518641828092	0.05532518641828092	0.05532518641828092	0.05532518641828092	0.05532518641828092	0.05532518641828092	0.05532518641828092	0.05532518641828092	0.05532518641828092	0.05532518641828092	0.05532518641828092
0.16874266534520704	0.20672261324351437	0.1492154731127737	0.04808249303738005	0.18267922989941368	0.07586794103324446	0.044761845963350984	0.11505306544579613	0.10019378986532644	0.10890932719099758	0.0897431462378777	0.006730090992286648	0.08662774796281777	0.14932806607707977	0.0775058240009433	0.0642458677068839	0.13335482245917613	0.1550758348383958	0.19243152020968388	0.07234615709484336	0.00010275038513474967	0.11815862211454692	0.09213406608788305	0.001966392739470052	0.35346903736100316	0.0	0.00010275038513474967	0.026079015391284103	0.042575262765594465	0.12621834589199032	0.03770881412764312	0.07461954621863175	0.00010275038513474967	0.00010275038513474967	0.0	5.1375192567374835e-05	5.1375192567374835e-05	5.1375192567374835e-05	5.1375192567374835e-05	5.1375192567374835e-05	5.1375192567374835e-05	5.1375192567374835e-05	5.1375192567374835e-05	5.1375192567374835e-05	5.1375192567374835e-05	5.1375192567374835e-05	5.1375192567374835e-05	5.1375192567374835e-05	5.1375192567374835e-05	5.1375192567374835e-05
0.28570314416781173	0.26712496303742916	0.2744238197110261	0.5712164965269891	0.5433216374276778	0.7230799090557234	0.3071135744971248	0.36630690585032066	0.41224027711673955	0.25315639948864116	0.5356792488719966	0.5181509275546611	0.3693687078280812	0.5518512677868755	0.47799436942057605	0.4528902483558141	0.20907561629363217	0.29565503136424154	0.38881280504872406	0.3962482806950992	0.3946394865036791	0.28835617669878544	0.31019371736729967	0.4263598131229833	0.3325171344799368	0.1219904936832102	0.4704895076258504	0.38291594135328744	0.39362492070545624	0.5455065874509073	0.3301697013363445	0.4378381443936259	0.4378381443936259	0.4378381443936259	0.4378381443936259	0.4378381443936259	0.4378381443936259	0.4378381443936259	0.4378381443936259	0.4378381443936259	0.4378381443936259	0.4378381443936259	0.4378381443936259	0.4378381443936259	0.4378381443936259	0.4378381443936259	0.4378381443936259	0.4378381443936259	0.4378381443936259	0.4378381443936259
0.33305837694077917	0.38277192406512067	0.4270670328902438	0.2716572712558772	0.4606000780016103	0.33609377634176035	0.33872264949543673	0.2168992747386057	0.2110674369268685	0.26024224281346037	0.31676821010717987	0.4035043656132353	0.38595257570304836	0.21769148162781185	0.30251964855591135	0.38155480397948854	0.24833293817441401	0.3259099110956049	0.26890074205939707	0.2694702043194845	0.3752216988674897	0.24607825075207052	0.49219399954357074	0.3828890199776395	0.3139266962562124	0.3766961931838236	0.31637378976838665	0.35996976094502864	0.23462486573759272	0.3094536030551415	0.3085367893877072	0.40403853575047977	0.3562876625690935	0.3562876625690935	0.3562876625690935	0.3562876625690935	0.3562876625690935	0.3562876625690935	0.3562876625690935	0.3562876625690935	0.3562876625690935	0.3562876625690935	0.3562876625690935	0.3562876625690935	0.3562876625690935	0.3562876625690935	0.3562876625690935	0.3562876625690935	0.3562876625690935	0.3562876625690935
0.12353203259180141	0.2913488283310387	0.16396547468506892	0.14678673665669792	0.13214988455603058	0.05005455803781038	0.09183800937026	0.10150526589170196	0.15605458068355332	0.09585049128125293	0.15088044945910933	0.00015440497267584695	0.15792569827444994	0.15987351833545216	0.052946607702027595	0.08221261070976925	0.10806967412545386	0.17464153583449926	0.12442860827906924	0.186106697456466	0.08052222418374626	0.11532387726225225	0.07863336038580442	0.03130213093919245	0.06296762113929263	0.1475183012392164	0.03486532877391896	0.09119181500656767	0.09119181500656767	0.09119181500656767	0.09119181500656767	0.09119181500656767	0.09119181500656767	0.09119181500656767	0.09119181500656767	0.09119181500656767	0.09119181500656767	0.09119181500656767	0.09119181500656767	0.09119181500656767	0.09119181500656767	0.09119181500656767	0.09119181500656767	0.09119181500656767	0.09119181500656767	0.09119181500656767	0.09119181500656767	0.09119181500656767	0.09119181500656767	0.09119181500656767
0.21786950807503896	0.1080004277768419	0.1423918991163403	0.11464526640940163	0.181006795487214	0.15073513463936872	0.21250203663138026	0.1428145888441413	0.1310624071698872	0.16396156182698446	0.11372495448219903	0.09153894268533161	0.011804568386592208	0.08181597610036943	0.05826373172676241	0.11157683355740429	0.0761499765850123	0.15392585708502843	0.2200459918141752	0.06468712923928237	0.1405962742921878	0.17883497197443657	0.08640474575050777	0.03454027064654291	0.10662967211937795	0.2097416452306453	0.19731311743913568	0.1777047940027841	0.09940560721013093	0.19306272660480725	0.1720749607961225	0.16527915064261686	0.10950636271301772	0.140013968129271	0.08831078926264876	0.082245978992904	0.1523088460997992	0.10251254106945176	0.1459485692910552	0.1306606849291898	0.05292435498896163	0.16161920957274295	0.10575875563351304	0.13547804867503335	0.09880156568351744	0.11687698087407812	0.24446415650421296	0.18067056868914552	0.18067056868914552	0.18067056868914552
0.5681256691135593	0.5115128715682848	0.0010120651597565408	1.2041484158823976	0.27469166089035485	0.2059476569938001	0.9064850521694691	0.45726805411556903	0.0	0.0	0.18257639322521418	0.9975882546748532	0.5473591914611966	0.0	0.4562559889558125	0.8216512914055393	0.7266478887946456	0.81978420603274	0.3590927507478521	0.46127084953821196	0.8655907617337376	0.14909931496824722	1.6447563032904646	0.45726805411556903	0.9470011213283486	0.7940016062545917	1.175729181570992	1.5074048814887058	0.0010120651597565408	0.6327723464784504	1.2354215305125398	0.6147030355184012	0.0	0.3073515177592006	0.3073515177592006	0.3073515177592006	0.3073515177592006	0.3073515177592006	0.3073515177592006	0.3073515177592006	0.3073515177592006	0.3073515177592006	0.3073515177592006	0.3073515177592006	0.3073515177592006	0.3073515177592006	0.3073515177592006	0.3073515177592006	0.3073515177592006	0.3073515177592006
0.9871480206796751	0.502737142021167	0.12726501453254277	0.0	0.502737142021167	0.009212073958600188	0.8228095419257622	0.04107284496850702	0.7519296177228679	1.0873142629886046	0.0	0.9335260308095397	0.6504252027976906	0.0	0.8062610162769969	0.009212073958600188	0.0	0.8381217872869038	1.5581906339998648	0.827050595023934	1.0368895640390863	1.162435240289671	2.5983318806174207	0.6092733993189855	2.6998362955425987	1.1850231206294521	1.0176706190733342	2.4378915787806426	0.7611416916814682	1.5407518488282839	0.9243139568509395	0.9243139568509395	0.9243139568509395	0.9243139568509395	0.9243139568509395	0.9243139568509395	0.9243139568509395	0.9243139568509395	0.9243139568509395	0.9243139568509395	0.9243139568509395	0.9243139568509395	0.9243139568509395	0.9243139568509395	0.9243139568509395	0.9243139568509395	0.9243139568509395	0.9243139568509395	0.9243139568509395	0.9243139568509395
0.16761290169684961	0.07150669230244218	0.12300971575921608	0.20643765177178813	0.22579363316384218	0.30610162284151	0.1626292418488095	0.09511090604563388	0.24301712336382741	0.26408093007882166	0.19664665580913107	0.1117440409277545	0.10361694761558826	0.12459544539530548	0.19358883035145183	0.1232578227355241	0.21956922268454943	0.12383373364844198	0.17636837155398652	0.13822126724324318	0.21591167899179672	0.17706647311751994	0.17706647311751994	0.17706647311751994	0.17706647311751994	0.17706647311751994	0.17706647311751994	0.17706647311751994	0.17706647311751994	0.17706647311751994	0.17706647311751994	0.17706647311751994	0.17706647311751994	0.17706647311751994	0.17706647311751994	0.17706647311751994	0.17706647311751994	0.17706647311751994	0.17706647311751994	0.17706647311751994	0.17706647311751994	0.17706647311751994	0.17706647311751994	0.17706647311751994	0.17706647311751994	0.17706647311751994	0.17706647311751994	0.17706647311751994	0.17706647311751994	0.17706647311751994
0.16642109475570524	0.1285522971235994	0.18157663934776178	0.14419624826505337	0.14777409493514548	0.13648746878108547	0.13609844759113834	0.11502858735949205	0.0999228359986635	0.06671624342389648	0.08578172481954596	0.12055460888606837	0.13008512228023417	0.1411413898865112	0.1748897207867753	0.12810038280958902	0.14824933285284722	0.1396252373345056	0.06708320050144853	0.10397872052371256	0.13851078450286902	0.13179100852768097	0.135150896515275	0.135150896515275	0.135150896515275	0.135150896515275	0.135150896515275	0.135150896515275	0.135150896515275	0.135150896515275	0.135150896515275	0.135150896515275	0.135150896515275	0.135150896515275	0.135150896515275	0.135150896515275	0.135150896515275	0.135150896515275	0.135150896515275	0.135150896515275	0.135150896515275	0.135150896515275	0.135150896515275	0.135150896515275	0.135150896515275	0.135150896515275	0.135150896515275	0.135150896515275	0.135150896515275	0.135150896515275
0.23396064868909863	0.16473384589605833	0.14669433045996583	0.15704014039574984	0.2430406869451471	0.13800532252180486	0.08254947850842907	0.21523586708682596	0.11198619540631155	0.24462809447419703	0.12244421342418703	0.13089356448626127	0.18370432715887394	0.15911858381764404	0.0831793700724899	0.17363279050095165	0.16404622897020515	0.17810843822146016	0.14278166134887826	0.17305269363220102	0.14254450901345475	0.12046499470164648	0.13150475185755062	0.13150475185755062	0.13150475185755062	0.13150475185755062	0.13150475185755062	0.13150475185755062	0.13150475185755062	0.13150475185755062	0.13150475185755062	0.13150475185755062	0.13150475185755062	0.13150475185755062	0.13150475185755062	0.13150475185755062	0.13150475185755062	0.13150475185755062	0.13150475185755062	0.13150475185755062	0.13150475185755062	0.13150475185755062	0.13150475185755062	0.13150475185755062	0.13150475185755062	0.13150475185755062	0.13150475185755062	0.13150475185755062	0.13150475185755062	0.13150475185755062
0.1335045308618019	0.08265427922682796	0.12511580896128013	0.11277093893580831	0.18235885608862543	0.12483203336314162	0.10397057832169232	0.08938052153513354	0.06647532764080087	0.08414695507913147	0.13772045544412945	0.07762160472987893	0.16235319472697024	0.124952353632679	0.13352744282352086	0.11507080001841909	0.1023522219864638	0.1610527634681061	0.17412881059249638	0.16759078703030122	0.16759078703030122	0.16759078703030122	0.16759078703030122	0.16759078703030122	0.16759078703030122	0.16759078703030122	0.16759078703030122	0.16759078703030122	0.16759078703030122	0.16759078703030122	0.16759078703030122	0.16759078703030122	0.16759078703030122	0.16759078703030122	0.16759078703030122	0.16759078703030122	0.16759078703030122	0.16759078703030122	0.16759078703030122	0.16759078703030122	0.16759078703030122	0.16759078703030122	0.16759078703030122	0.16759078703030122	0.16759078703030122	0.16759078703030122	0.16759078703030122	0.16759078703030122	0.16759078703030122	0.16759078703030122
[truncated: 6 more columns]
