# Supplementary material for: Neuronal tuning aligns dynamically with object and texture manifolds across the visual hierarchy
Source: Nat Neurosci. 2026 Mar 10;29(4):864–75. doi: 10.1038/s41593-026-02207-1 (PMC13061647; doi:10.1038/s41593-026-02207-1)
Supplement: Supplementary file 6 — Average PSTH for each session and thread before or after optimization Fig. 5a. Response rate for each 10 ms time window in csv format to reproduce Fig. 5c. [file 41593_2026_2207_MOESM6_ESM.zip › Figure5C_src_normresp_wdw_0-10_BigGAN_sem.csv]

0	1	2	3	4	5	6	7	8	9	10	11	12	13	14	15	16	17	18	19	20	21	22	23	24	25	26	27	28	29	30	31	32	33	34	35	36	37	38	39	40	41	42	43	44	45	46	47	48	49
0.06244361395577756	0.06772002340460084	0.060704754631181905	0.04678958940753261	0.06464165634465821	0.05016127673116902	0.04475380516344101	0.04674680614248274	0.0885071714201756	0.050166319235615084	0.04610468703890816	0.05046036623319001	0.032289273487670266	0.03566705137137458	0.05124896803739564	0.06595895742060488	0.06425457985457607	0.040237480401677336	0.06741066188401579	0.0458478059273192	0.06418465841602539	0.029242691528953927	0.05150157669761098	0.03906565301103105	0.06685507632039724	0.035776920978011446	0.04629290020382221	0.024931924008421147	0.06498279291585222	0.06103145068863476	0.037662436371366785	0.04827684842557041	0.07093077947645116	0.06544231925986976	0.05334206699417366	0.05583587775337713	0.0602448441540696	0.03279523224313192	0.0578450989703417	0.06937102877070432	0.035407016690447164	0.04808093867489223	0.04915252978596431	0.03844138981718368	0.04863017481390403	0.050227713387000446	0.03783626823308222	0.04403199081004133	0.04403199081004133	0.04403199081004133
0.06590666571316417	0.061967770025801665	0.060906452932179174	0.05750779572757922	0.04420255171548604	0.08003556441594079	0.057060912437433775	0.06501184132834271	0.04333177486774549	0.0745089873163261	0.05277643671281701	0.07227388249200795	0.03860378804782402	0.0608554829070532	0.06678786103695109	0.04336598225384664	0.04899911625903108	0.08671369032716673	0.04691269360559236	0.04643071172702182	0.05049865242239445	0.05935482839914607	0.07291212031243367	0.060200822770631324	0.05349645154049162	0.05550312781117977	0.06166641042467421	0.07486596436326146	0.05467178762811978	0.08212510022302554	0.07687719715290878	0.025094472456626337	0.05679841242126732	0.05309530670978068	0.06219748235202286	0.05764639453090177	0.05764639453090177	0.05764639453090177	0.05764639453090177	0.05764639453090177	0.05764639453090177	0.05764639453090177	0.05764639453090177	0.05764639453090177	0.05764639453090177	0.05764639453090177	0.05764639453090177	0.05764639453090177	0.05764639453090177	0.05764639453090177
0.07944273486275617	0.08654569806411055	0.08818919115422552	0.05187762528136248	0.07879228282702168	0.1084207717029465	0.06723534299510087	0.09591183899927354	0.048937731994224465	0.06497832410313059	0.03559850518486117	0.09141105050068091	0.08416886907082148	0.05678942494267407	0.09008694462388808	0.06323396161847321	0.08688856067935563	0.060456870834975196	0.000508353374179624	0.03693906050001882	0.06472788732314962	0.0636162419072057	0.09625846072819365	0.018493452869746355	0.027725183433477456	0.000508353374179624	0.041494017528827865	0.02026584343421807	0.05574241747742296	0.0	0.06496291487371973	0.06259145355115281	0.05690551888820399	0.0597484862196784	0.0597484862196784	0.0597484862196784	0.0597484862196784	0.0597484862196784	0.0597484862196784	0.0597484862196784	0.0597484862196784	0.0597484862196784	0.0597484862196784	0.0597484862196784	0.0597484862196784	0.0597484862196784	0.0597484862196784	0.0597484862196784	0.0597484862196784	0.0597484862196784
0.048077685703938736	0.06151301085687303	0.0675217572287838	0.05190152722607173	0.04547765996931953	0.046750892780105434	0.043384624184465835	0.0303262722267883	0.04545004611570163	0.0509349432098233	0.052760228340347624	0.047289154989568524	0.04055937328990589	0.04893016010204196	0.05279011246166191	0.057759826269768784	0.05754540995023785	0.04735146341079942	0.03852952689159324	0.037266992017549946	0.06627608113158234	0.04374284183007652	0.051564731872535026	0.043391521708423766	0.04222242852456837	0.045458202450899696	0.05703681294116495	0.051302503708120374	0.05013121296888084	0.06628275676639789	0.0444767091245649	0.04332125236669442	0.05741154818882679	0.0477506483297872	0.0662314359969684	0.06764234820637227	0.053063923054728825	0.0498932398809332	0.05147858146783101	0.05147858146783101	0.05147858146783101	0.05147858146783101	0.05147858146783101	0.05147858146783101	0.05147858146783101	0.05147858146783101	0.05147858146783101	0.05147858146783101	0.05147858146783101	0.05147858146783101
0.0541319603312587	0.07648539865169236	0.05296084086141735	0.053666970703990374	0.07580974987969559	0.0811040711490147	0.07022310974746658	0.07278206397412226	0.05073000321020158	0.08879873246686949	0.09084815008462174	0.07275290613938555	0.09521718832741653	0.07748254096915924	0.08614777793649725	0.07394297509749544	0.0596717356618206	0.07263515808623723	0.07122651922630333	0.06735331221760177	0.07556239170406996	0.06589490798086303	0.08106120869557303	0.07733647154460638	0.05960434937044194	0.07493660492704984	0.05584197501649153	0.07148529409887719	0.07511749621655484	0.08699704833851778	0.08105727227753631	0.08105727227753631	0.08105727227753631	0.08105727227753631	0.08105727227753631	0.08105727227753631	0.08105727227753631	0.08105727227753631	0.08105727227753631	0.08105727227753631	0.08105727227753631	0.08105727227753631	0.08105727227753631	0.08105727227753631	0.08105727227753631	0.08105727227753631	0.08105727227753631	0.08105727227753631	0.08105727227753631	0.08105727227753631
0.11604124589681684	0.15935074622604595	0.0918868990644638	0.10364008169429301	0.1373096919491776	0.1358298718954001	0.09687352845901395	0.08799654857016039	0.10477814740381138	0.11611174799008345	0.11362018108560609	0.14435769301712367	0.11440502815663761	0.14406053690514567	0.10846081337191638	0.09127872012909936	0.10130542685589343	0.09702342667923466	0.15276112945169928	0.13941354657115151	0.09114535495996802	0.12036316748955761	0.11767803041420534	0.14986215247870147	0.12964620941852475	0.1372382376422458	0.10848648294511344	0.0999184440327723	0.09873778059658524	0.1233814893794004	0.14868913320429214	0.13302251529026268	0.09168556225586687	0.06951728109231431	0.10147411309565753	0.06797607197916836	0.10969429902683434	0.15554065310066403	0.11567526405043481	0.09985908427544335	0.10776717416293907	0.10776717416293907	0.10776717416293907	0.10776717416293907	0.10776717416293907	0.10776717416293907	0.10776717416293907	0.10776717416293907	0.10776717416293907	0.10776717416293907
0.1449766132827788	0.17331992424910606	0.1707588483296673	0.15091241137235858	0.1269561228275208	0.11049509055275797	0.09406586025514684	0.09967988865988006	0.13186383577810554	0.11610284297240803	0.10189843970660942	0.1060436357413202	0.09164124976368668	0.11267447969696597	0.12971420144379756	0.13764042558916295	0.09489956005825675	0.12097023968214443	0.14269228382557975	0.11162844577326357	0.08021626455308742	0.11983218081629561	0.1671370218739535	0.0772429706770176	0.13542661578774717	0.11923186097916379	0.12732923838345547	0.12732923838345547	0.12732923838345547	0.12732923838345547	0.12732923838345547	0.12732923838345547	0.12732923838345547	0.12732923838345547	0.12732923838345547	0.12732923838345547	0.12732923838345547	0.12732923838345547	0.12732923838345547	0.12732923838345547	0.12732923838345547	0.12732923838345547	0.12732923838345547	0.12732923838345547	0.12732923838345547	0.12732923838345547	0.12732923838345547	0.12732923838345547	0.12732923838345547	0.12732923838345547
0.048951874118122796	0.05585516674731204	0.04952979220434964	0.07060320331266255	0.05033630163894853	0.060950602228217306	0.04795776072635374	0.040627986251013354	0.06811763641936878	0.057127491413633734	0.047049268855247336	0.059588114538784	0.05160904662962856	0.036812244011329896	0.04949343618877396	0.048202445308679925	0.06606549516806176	0.062320406042626876	0.04704279554777876	0.0567294122148303	0.09133066210645042	0.06766344994751529	0.04051907032348596	0.051989423394841174	0.06162294939360106	0.053655073170671405	0.09100773917398824	0.07233140617232982	0.07233140617232982	0.07233140617232982	0.07233140617232982	0.07233140617232982	0.07233140617232982	0.07233140617232982	0.07233140617232982	0.07233140617232982	0.07233140617232982	0.07233140617232982	0.07233140617232982	0.07233140617232982	0.07233140617232982	0.07233140617232982	0.07233140617232982	0.07233140617232982	0.07233140617232982	0.07233140617232982	0.07233140617232982	0.07233140617232982	0.07233140617232982	0.07233140617232982
0.045667104847285186	0.061169181034990056	0.08640772372763074	0.037083961339798924	0.06120605705720188	0.05687128110209843	0.04478935195712383	0.03230336037184431	0.04775664942448093	0.0529216638221304	0.07088640959908063	0.0702841384660245	0.05760745090033506	0.06110589648906903	0.0302282749492314	0.051685648216465034	0.03521863588574774	0.04167069133158645	0.04060222225461991	0.030167157979039586	0.05703159119803323	0.036441754053347326	0.04406946923846731	0.06509655203471654	0.04872062207896246	0.062438714985318514	0.05830928152174778	0.06773865292231122	0.08735512005661113	0.06545240729206712	0.04350240264359818	0.06470052961200351	0.05053331212154887	0.04204172298810345	0.046287517554826164	0.046287517554826164	0.046287517554826164	0.046287517554826164	0.046287517554826164	0.046287517554826164	0.046287517554826164	0.046287517554826164	0.046287517554826164	0.046287517554826164	0.046287517554826164	0.046287517554826164	0.046287517554826164	0.046287517554826164	0.046287517554826164	0.046287517554826164
0.0632156474497744	0.03478319148593647	0.04761340124308565	0.04168391125955119	0.08551872193185993	0.050134083143950736	0.07304506365160196	0.05317060750742967	0.07651077124058571	0.059959982121341224	0.07200050047606281	0.09256177436570251	0.0810384387045315	0.07141133895225334	0.06295110760913014	0.08524238561291712	0.04891464380009085	0.05443731457479409	0.10123413505024836	0.04577307037902129	0.07788711882869419	0.07205073520918226	0.0684312209238385	0.05437099356171108	0.047841005149333024	0.08020718067061881	0.08761196716958594	0.0930016255766987	0.08866961352863861	0.06780180262288926	0.049536636928135105	0.048913591486795485	0.06324870742264442	0.05608114945471995	0.05608114945471995	0.05608114945471995	0.05608114945471995	0.05608114945471995	0.05608114945471995	0.05608114945471995	0.05608114945471995	0.05608114945471995	0.05608114945471995	0.05608114945471995	0.05608114945471995	0.05608114945471995	0.05608114945471995	0.05608114945471995	0.05608114945471995	0.05608114945471995
0.09699543625317697	0.06427315136441318	0.06415566980169521	0.09972521081050427	0.06883195849073709	0.05599286132289851	0.0687195354832857	0.07542658098067287	0.08700735324258983	0.07399777655435978	0.08212202994786273	0.1086419842835231	0.10377631319961997	0.0874175203162559	0.0688030959605138	0.1077922455074754	0.10263158106285256	0.08149267979610098	0.0747974665045179	0.07009956677722143	0.08134509293343968	0.07371002408788115	0.0965766807137614	0.08122547541150711	0.11444840298420098	0.07645154186747807	0.07186435193760948	0.08681210590898765	0.08327772058991614	0.09324335678617056	0.09294213329234026	0.09309274503925541	0.09309274503925541	0.09309274503925541	0.09309274503925541	0.09309274503925541	0.09309274503925541	0.09309274503925541	0.09309274503925541	0.09309274503925541	0.09309274503925541	0.09309274503925541	0.09309274503925541	0.09309274503925541	0.09309274503925541	0.09309274503925541	0.09309274503925541	0.09309274503925541	0.09309274503925541	0.09309274503925541
0.046313809319990504	0.0545542158472433	0.05463499734873204	0.051178806670978245	0.054584510056801094	0.05739564810184751	0.04923969218495061	0.0752104291473999	0.07623524327135688	0.06087114541130997	0.06366371984834755	0.05409589335495168	0.05933447453775877	0.05460303174140146	0.073983950732484	0.07702072697346747	0.06667808228825958	0.07319013091106295	0.06013062444607814	0.06862694528186847	0.06078936026126849	0.08069486999733075	0.05397028030986694	0.07080394094267708	0.06803400264366828	0.0625746981811865	0.06574211312007681	0.08992799103980428	0.0769301399150268	0.09767144761983818	0.10043563120713962	0.0990535394134889	0.0990535394134889	0.0990535394134889	0.0990535394134889	0.0990535394134889	0.0990535394134889	0.0990535394134889	0.0990535394134889	0.0990535394134889	0.0990535394134889	0.0990535394134889	0.0990535394134889	0.0990535394134889	0.0990535394134889	0.0990535394134889	0.0990535394134889	0.0990535394134889	0.0990535394134889	0.0990535394134889
0.07191629140380802	0.10442030635988135	0.0981754771732899	0.06835013870200066	0.07258114520992062	0.06311668490386067	0.1172002608571138	0.0932649932660523	0.10131242718715587	0.06480006606395428	0.08536530442366941	0.08948638699950315	0.09055669348064459	0.055007907870257215	0.09118432719182752	0.05968247679830292	0.10017648029261356	0.07951860393668014	0.06994525828203611	0.08198271345232844	0.07793645257222626	0.07096023778830292	0.09848744703790029	0.07369126153771256	0.07306328273132467	0.07781516046125474	0.0813528469526379	0.05026792868932385	0.0866858151676195	0.060553599203149115	0.10515565714738703	0.08285462817526808	0.08285462817526808	0.08285462817526808	0.08285462817526808	0.08285462817526808	0.08285462817526808	0.08285462817526808	0.08285462817526808	0.08285462817526808	0.08285462817526808	0.08285462817526808	0.08285462817526808	0.08285462817526808	0.08285462817526808	0.08285462817526808	0.08285462817526808	0.08285462817526808	0.08285462817526808	0.08285462817526808
0.07272373112483256	0.07629638080585786	0.05899441591543693	0.059680068520129394	0.06653861498618112	0.054946965059508295	0.07352950802307612	0.06340864473709	0.07165453738390255	0.0567385316075583	0.043648438061919204	0.08591183120781888	0.08024501046211749	0.09201351595932368	0.08279233776144693	0.09260174082918138	0.09728443925240395	0.04827369016507187	0.06762547987124294	0.06695645801623923	0.06047131948303784	0.06777705361950241	0.07604476779884177	0.09256348227972101	0.08508623826937581	0.09266407339011448	0.10438655078733915	0.08913574766707916	0.08962082198012256	0.08662481210887421	0.05529414239512333	0.08718213307734271	0.07123813773623301	0.07123813773623301	0.07123813773623301	0.07123813773623301	0.07123813773623301	0.07123813773623301	0.07123813773623301	0.07123813773623301	0.07123813773623301	0.07123813773623301	0.07123813773623301	0.07123813773623301	0.07123813773623301	0.07123813773623301	0.07123813773623301	0.07123813773623301	0.07123813773623301	0.07123813773623301
0.045626908229591645	0.04723985750713485	0.05838404399925342	0.04860820486793105	0.05692841492772863	0.07575577175434052	0.0631636438734524	0.036454731118898895	0.03298477154017508	0.047182353075517595	0.07523712268022492	0.04875710428896884	0.05670162424481049	0.061331234974378666	0.030224342534660824	0.06859376734744208	0.031070662628221564	0.0469225003794773	0.056411473129076774	0.039929226701688365	0.057295379888157465	0.04448155504983964	0.0485890765555637	0.07887815950220936	0.05047443201661914	0.05830132366876899	0.047969847897603314	0.04483428577547528	0.07788768631645557	0.05008232268153586	0.0639850044989957	0.0639850044989957	0.0639850044989957	0.0639850044989957	0.0639850044989957	0.0639850044989957	0.0639850044989957	0.0639850044989957	0.0639850044989957	0.0639850044989957	0.0639850044989957	0.0639850044989957	0.0639850044989957	0.0639850044989957	0.0639850044989957	0.0639850044989957	0.0639850044989957	0.0639850044989957	0.0639850044989957	0.0639850044989957
0.08258924501541677	0.04130863306207389	0.06719722195917947	0.06683360218165597	0.04961798211119335	0.06466832671494774	0.0661469172066668	0.059872182067042146	0.07614909663991294	0.05551018344002931	0.07373990551968218	0.05909583647248215	0.060731803678097676	0.06312170056603865	0.05511708895359417	0.06075191983981948	0.07501853803537088	0.047375931482081086	0.06269174579721941	0.06373099457244163	0.06123748411153145	0.06943795127431066	0.06455260703144719	0.06699527915287892	0.06699527915287892	0.06699527915287892	0.06699527915287892	0.06699527915287892	0.06699527915287892	0.06699527915287892	0.06699527915287892	0.06699527915287892	0.06699527915287892	0.06699527915287892	0.06699527915287892	0.06699527915287892	0.06699527915287892	0.06699527915287892	0.06699527915287892	0.06699527915287892	0.06699527915287892	0.06699527915287892	0.06699527915287892	0.06699527915287892	0.06699527915287892	0.06699527915287892	0.06699527915287892	0.06699527915287892	0.06699527915287892	0.06699527915287892
0.05846095835853783	0.07056377646476374	0.06701540477429817	0.060043438428041176	0.061774681692646966	0.05906750449514109	0.04438806968769679	0.060686583837817866	0.05330231115586194	0.07254242369738048	0.06468768505200444	0.06464195676626754	0.0640965454309566	0.07244659129147815	0.05037719717417309	0.030727586321700633	0.04507948629965077	0.05441799441714957	0.06415591733653392	0.08221671382087384	0.049970664365772306	0.0702874689797679	0.05843401641112417	0.06436074269544603	0.06436074269544603	0.06436074269544603	0.06436074269544603	0.06436074269544603	0.06436074269544603	0.06436074269544603	0.06436074269544603	0.06436074269544603	0.06436074269544603	0.06436074269544603	0.06436074269544603	0.06436074269544603	0.06436074269544603	0.06436074269544603	0.06436074269544603	0.06436074269544603	0.06436074269544603	0.06436074269544603	0.06436074269544603	0.06436074269544603	0.06436074269544603	0.06436074269544603	0.06436074269544603	0.06436074269544603	0.06436074269544603	0.06436074269544603
0.12033446871708184	0.1417388012095107	0.13141398415601202	0.14494934559520536	0.12728106519638616	0.1638847348660326	0.17227701267259296	0.09020802003988095	0.12255152720124264	0.13957662113618596	0.1880085910983038	0.09771978835970617	0.09126390229775065	0.0935789956420421	0.14802017727628405	0.1603213388262511	0.14958068222730883	0.09991119949623249	0.12511061672486232	0.15726524606065398	0.18563705909144476	0.13834588276509355	0.11247830986310438	0.13251451153774083	0.18495576454758264	0.1465124009196704	0.16358351908114874	0.14057593013360264	0.13769986484470276	0.10966031846217195	0.12368009165343735	0.12368009165343735	0.12368009165343735	0.12368009165343735	0.12368009165343735	0.12368009165343735	0.12368009165343735	0.12368009165343735	0.12368009165343735	0.12368009165343735	0.12368009165343735	0.12368009165343735	0.12368009165343735	0.12368009165343735	0.12368009165343735	0.12368009165343735	0.12368009165343735	0.12368009165343735	0.12368009165343735	0.12368009165343735
0.07907742430740333	0.052957292458048484	0.08431967550758838	0.06998560660604854	0.07158078966611689	0.08861239332216973	0.07073210791258237	0.07657150798125785	0.10344255665193344	0.07237317769130172	0.05541233975382979	0.05826397109694684	0.059777774215430055	0.04927826787157952	0.049489609792924126	0.05317665355818607	0.02873848323011037	0.03989557992363333	0.04642304565428114	0.049508654642892946	0.06833297363774112	0.059429889130797	0.07039571687366353	0.05353956834463437	0.040507462814498976	0.05611295629223642	0.06738496313998756	0.042311905164202225	0.03811297432268367	0.10900392865023674	0.044135873082025816	0.06522850037872449	0.05468218673037516	0.05468218673037516	0.05468218673037516	0.05468218673037516	0.05468218673037516	0.05468218673037516	0.05468218673037516	0.05468218673037516	0.05468218673037516	0.05468218673037516	0.05468218673037516	0.05468218673037516	0.05468218673037516	0.05468218673037516	0.05468218673037516	0.05468218673037516	0.05468218673037516	0.05468218673037516
0.09887690921114024	0.07875291488483485	0.07399181557519895	0.09699336653730117	0.08695863841576557	0.10815400087166777	0.0838129358438153	0.08856486572505108	0.07991282409182258	0.11847980926119245	0.07004536790405695	0.06282104994263824	0.08344435033679926	0.09221763575626203	0.09259899057456594	0.09559663679963443	0.08057727617890097	0.11962618094840945	0.07786506816640604	0.093798225048016	0.1146381631854791	0.08113958558081866	0.07959827114780522	0.0693415495622454	0.09901895756850759	0.07894143181256782	0.08454012695646393	0.10979229922429966	0.10669766488071762	0.09683442085891451	0.11670429053800051	0.07596577920357943	0.10783794808062246	0.12906264148505361	0.12966684635006692	0.12936474391756025	0.12936474391756025	0.12936474391756025	0.12936474391756025	0.12936474391756025	0.12936474391756025	0.12936474391756025	0.12936474391756025	0.12936474391756025	0.12936474391756025	0.12936474391756025	0.12936474391756025	0.12936474391756025	0.12936474391756025	0.12936474391756025
0.057086212991257664	0.07014845195662409	0.06380951408997014	0.06615212440877294	0.07950924870593631	0.06499703077081685	0.05404877787035814	0.05813882950791387	0.0676565945998046	0.08982190912893814	0.05400288107602176	0.04699888430405634	0.06208158239379546	0.0721147862897193	0.05865653431144342	0.05376854209254016	0.07431689595978497	0.05067187731433326	0.055010401373491315	0.07043119189360911	0.07203331999012917	0.05543033910608493	0.08048399434772992	0.05555900920893542	0.055680414739189846	0.07132714251598486	0.06697031232191443	0.054127917941566066	0.06054911513174025	0.06054911513174025	0.06054911513174025	0.06054911513174025	0.06054911513174025	0.06054911513174025	0.06054911513174025	0.06054911513174025	0.06054911513174025	0.06054911513174025	0.06054911513174025	0.06054911513174025	0.06054911513174025	0.06054911513174025	0.06054911513174025	0.06054911513174025	0.06054911513174025	0.06054911513174025	0.06054911513174025	0.06054911513174025	0.06054911513174025	0.06054911513174025
0.08795315371390415	0.0053089700525259026	0.046256620608484365	0.001959986097318795	0.001959986097318795	0.05342648859512171	0.06892460090082816	0.05244975172029161	0.040142531712566036	0.05827085352578214	0.08090451480427067	0.06921547387927045	0.0713964628557752	0.0704371998876629	0.05206724876559969	0.10459357354005086	0.04985801097435547	0.05455471022356011	0.060309913950158146	0.030926991963279336	0.062415238325224956	0.08113587699459815	0.08900701511173767	0.05087785438469487	0.054480950025979795	0.020631931404630557	0.06838462860177515	0.041180227184188976	0.04117441925413028	0.04117732321915963	0.04117732321915963	0.04117732321915963	0.04117732321915963	0.04117732321915963	0.04117732321915963	0.04117732321915963	0.04117732321915963	0.04117732321915963	0.04117732321915963	0.04117732321915963	0.04117732321915963	0.04117732321915963	0.04117732321915963	0.04117732321915963	0.04117732321915963	0.04117732321915963	0.04117732321915963	0.04117732321915963	0.04117732321915963	0.04117732321915963
0.0704972847067147	0.05183105118082114	0.061077545410231165	0.07484252652562623	0.061814182473595304	0.05240597928776007	0.05273872813997175	0.04914463232298695	0.053180167575755624	0.06261763779603254	0.06110435983843058	0.03214886874675419	0.04870572103177035	0.05113232544623457	0.05635336787120991	0.06118257876796344	0.05747970824921138	0.061314980938560144	0.05204332290767478	0.033889150585572576	0.059332189893716955	0.07238961147193926	0.06515513599221714	0.06366174675740555	0.04381818686134558	0.058271993752012266	0.05104509030667893	0.05104509030667893	0.05104509030667893	0.05104509030667893	0.05104509030667893	0.05104509030667893	0.05104509030667893	0.05104509030667893	0.05104509030667893	0.05104509030667893	0.05104509030667893	0.05104509030667893	0.05104509030667893	0.05104509030667893	0.05104509030667893	0.05104509030667893	0.05104509030667893	0.05104509030667893	0.05104509030667893	0.05104509030667893	0.05104509030667893	0.05104509030667893	0.05104509030667893	0.05104509030667893
0.04256849389957352	0.07206402610586772	0.06225933936338575	0.06643418906133823	0.03983891138124922	0.049709388192681954	0.060627253822718156	0.0867403451267942	0.04521909255332761	0.03740865815170737	0.050821643018133855	0.057493956102289565	0.04533994512511317	0.04401981417684381	0.04495189827690996	0.04631899648611463	0.06634106692578347	0.05212616366493511	0.04458939992084839	0.026427788116805476	0.08317566352420111	0.06532442728353385	0.07425004540386748	0.07425004540386748	0.07425004540386748	0.07425004540386748	0.07425004540386748	0.07425004540386748	0.07425004540386748	0.07425004540386748	0.07425004540386748	0.07425004540386748	0.07425004540386748	0.07425004540386748	0.07425004540386748	0.07425004540386748	0.07425004540386748	0.07425004540386748	0.07425004540386748	0.07425004540386748	0.07425004540386748	0.07425004540386748	0.07425004540386748	0.07425004540386748	0.07425004540386748	0.07425004540386748	0.07425004540386748	0.07425004540386748	0.07425004540386748	0.07425004540386748
0.047768878583274506	0.03379460887795201	0.05435681963403652	0.047911308224028816	0.04323129128074893	0.03699006638273736	0.04027322845648671	0.04355923697498469	0.06378240558414197	0.05876139733479765	0.05969093950744081	0.039663300908100066	0.06808761736158282	0.04186305875854422	0.05286272825981701	0.05628832550012937	0.05012686164072621	0.0636815895542273	0.05752052991243127	0.041214934025904246	0.04606049215691713	0.05933208069441735	0.05772510103817141	0.05497619575455219	0.04365986880649629	0.0469672704338761	0.0777014981837197	0.0623343843087979	0.0623343843087979	0.0623343843087979	0.0623343843087979	0.0623343843087979	0.0623343843087979	0.0623343843087979	0.0623343843087979	0.0623343843087979	0.0623343843087979	0.0623343843087979	0.0623343843087979	0.0623343843087979	0.0623343843087979	0.0623343843087979	0.0623343843087979	0.0623343843087979	0.0623343843087979	0.0623343843087979	0.0623343843087979	0.0623343843087979	0.0623343843087979	0.0623343843087979
0.11540619288937369	0.11334156853421219	0.11439279465668593	0.10308844480450967	0.10639411585596269	0.09137210923392232	0.12497314070206834	0.13683768413814823	0.08877825054332072	0.11022347148460283	0.12678915282552253	0.10161652593685641	0.1044462804605807	0.09145703079815679	0.10804317686389138	0.11601753190698175	0.12611428162671118	0.10248755659233391	0.10831134123589274	0.1053861263232839	0.09436017342170219	0.11968027877775776	0.10999778605065381	0.11892091381960461	0.09768874597963353	0.11290263715651976	0.08337068593847437	0.10174707775782994	0.1433092297828047	0.12252815377031731	0.12252815377031731	0.12252815377031731	0.12252815377031731	0.12252815377031731	0.12252815377031731	0.12252815377031731	0.12252815377031731	0.12252815377031731	0.12252815377031731	0.12252815377031731	0.12252815377031731	0.12252815377031731	0.12252815377031731	0.12252815377031731	0.12252815377031731	0.12252815377031731	0.12252815377031731	0.12252815377031731	0.12252815377031731	0.12252815377031731
0.07563792808254102	0.13036628353373825	0.10977398244517063	0.08643581591639127	0.11027825690096238	0.1179201014598088	0.11964928302753004	0.10952725507868516	0.1074038836065461	0.10480150602972475	0.11989476415637544	0.09681315768276122	0.09417596214047812	0.11723645507852926	0.1394880973333456	0.11618736823950973	0.10347205709233429	0.09955829670985653	0.10984997318210069	0.10025539285595504	0.12211726373262832	0.0878445942925982	0.1286396937927836	0.13048853665638357	0.12329488786017395	0.10703087965297099	0.11665029582536654	0.10067348186488674	0.09833936333476147	0.13033349990574353	0.10664945039700548	0.09676031660530081	0.12006443513719808	0.11153172067914084	0.10589999087452809	0.11353192734678717	0.10123911253053397	0.068751545865419	0.08499532919797648	0.08499532919797648	0.08499532919797648	0.08499532919797648	0.08499532919797648	0.08499532919797648	0.08499532919797648	0.08499532919797648	0.08499532919797648	0.08499532919797648	0.08499532919797648	0.08499532919797648
0.0	0.028846765842452073	8.245306327135734e-05	0.014874519449000832	0.0	0.06460494810864674	0.0	0.0	0.0	0.0	0.035693148614678184	0.0	0.0	0.0	0.0	0.0	0.03575818194682439	0.0	0.0	0.03668021280832324	0.0	0.05014272807427678	0.0	0.0	0.022296707682618832	8.245306327135734e-05	0.0004085612600250761	0.0004085612600250761	0.03334855033162484	0.0	0.0	0.038093258170546436	0.0	0.07002876452388589	0.026119384482613656	0.0	0.0014130451847952762	0.0	0.03668021280832324	0.0	0.014874519449000834	0.0	0.007437259724500417	0.007437259724500417	0.007437259724500417	0.007437259724500417	0.007437259724500417	0.007437259724500417	0.007437259724500417	0.007437259724500417
0.05952813749983566	0.07149477863273851	0.06762150256637915	0.059027619267823205	0.047339260714199104	0.07478658035585592	0.023714803085943273	0.06976843420709763	0.058364927015074834	0.05419344502503927	0.07886263369029806	0.02402840959846003	0.055366175445157824	0.06956850612941873	0.06736870972071211	0.053514979804967826	0.04331022816658873	0.05691866809845722	0.052411521727894775	0.0786419030651277	0.03801335554376476	0.042763339128819085	0.06944240378605109	0.07213802121833213	0.042030049017620336	0.05624505679092455	0.045400085947440515	0.048468914748088975	0.046934500347764745	0.046934500347764745	0.046934500347764745	0.046934500347764745	0.046934500347764745	0.046934500347764745	0.046934500347764745	0.046934500347764745	0.046934500347764745	0.046934500347764745	0.046934500347764745	0.046934500347764745	0.046934500347764745	0.046934500347764745	0.046934500347764745	0.046934500347764745	0.046934500347764745	0.046934500347764745	0.046934500347764745	0.046934500347764745	0.046934500347764745	0.046934500347764745
0.09537007124023071	0.0939442952175611	0.07403596858731736	0.09492045778612075	0.1203363369566009	0.09594419076162118	0.09768180131941857	0.06380956532155888	0.08692557972900035	0.06956701581289518	0.07097773655896916	0.08331109490858571	0.12324342850485966	0.08019525158613437	0.0739449996196615	0.10581956946453655	0.0909556980981687	0.10049583076669935	0.08941865723594673	0.11111471119312272	0.07912002841624273	0.1138331576549964	0.1035443183058445	0.08374396318628853	0.08945798529854417	0.08660097424241635	0.08660097424241635	0.08660097424241635	0.08660097424241635	0.08660097424241635	0.08660097424241635	0.08660097424241635	0.08660097424241635	0.08660097424241635	0.08660097424241635	0.08660097424241635	0.08660097424241635	0.08660097424241635	0.08660097424241635	0.08660097424241635	0.08660097424241635	0.08660097424241635	0.08660097424241635	0.08660097424241635	0.08660097424241635	0.08660097424241635	0.08660097424241635	0.08660097424241635	0.08660097424241635	0.08660097424241635
0.07332403313011211	0.07501643723860076	0.053260562365239274	0.06498765675071115	0.07345528100015372	0.05321746320994982	0.049639359095689194	0.07839967158606433	0.06256366316285132	0.062025546043406536	0.052476851338488506	0.0680080601415555	0.07242514916915842	0.053842421600362636	0.06332688984230973	0.0763594197155605	0.06451540472628317	0.05557247516585386	0.05238623873250234	0.0625623376640564	0.07598920661720064	0.06927577214062851	0.06927577214062851	0.06927577214062851	0.06927577214062851	0.06927577214062851	0.06927577214062851	0.06927577214062851	0.06927577214062851	0.06927577214062851	0.06927577214062851	0.06927577214062851	0.06927577214062851	0.06927577214062851	0.06927577214062851	0.06927577214062851	0.06927577214062851	0.06927577214062851	0.06927577214062851	0.06927577214062851	0.06927577214062851	0.06927577214062851	0.06927577214062851	0.06927577214062851	0.06927577214062851	0.06927577214062851	0.06927577214062851	0.06927577214062851	0.06927577214062851	0.06927577214062851
0.03907480296550014	0.07499369326117276	0.04935595632126991	0.039038942690482616	0.043967980158764276	0.04627620759758079	0.04872240238275048	0.03811368518363883	0.027673410417105214	0.0517051094979425	0.03924418069633831	0.04556959494096445	0.06999802333568061	0.03435590090905016	0.033351582914434325	0.02193280682479667	0.02965089280458736	0.054045021148239336	0.04324605540485295	0.0635844302046746	0.053229179883112356	0.029835113237984056	0.04510531644800604	0.037470214842995044	0.037470214842995044	0.037470214842995044	0.037470214842995044	0.037470214842995044	0.037470214842995044	0.037470214842995044	0.037470214842995044	0.037470214842995044	0.037470214842995044	0.037470214842995044	0.037470214842995044	0.037470214842995044	0.037470214842995044	0.037470214842995044	0.037470214842995044	0.037470214842995044	0.037470214842995044	0.037470214842995044	0.037470214842995044	0.037470214842995044	0.037470214842995044	0.037470214842995044	0.037470214842995044	0.037470214842995044	0.037470214842995044	0.037470214842995044
0.062047965286677956	0.06954799648675002	0.05117683012295178	0.07466686540183985	0.06600002532251431	0.042285643139109874	0.048909571098047215	0.05625253519335133	0.06418922157061778	0.07009807979952097	0.06760259451475426	0.057206521151902535	0.06036742781700144	0.07081157995432097	0.08100183141064683	0.0701138543485019	0.043111208951673696	0.043152940906532336	0.037502660863457896	0.03375820161789962	0.03016979870277627	0.031964000160337944	0.031964000160337944	0.031964000160337944	0.031964000160337944	0.031964000160337944	0.031964000160337944	0.031964000160337944	0.031964000160337944	0.031964000160337944	0.031964000160337944	0.031964000160337944	0.031964000160337944	0.031964000160337944	0.031964000160337944	0.031964000160337944	0.031964000160337944	0.031964000160337944	0.031964000160337944	0.031964000160337944	0.031964000160337944	0.031964000160337944	0.031964000160337944	0.031964000160337944	0.031964000160337944	0.031964000160337944	0.031964000160337944	0.031964000160337944	0.031964000160337944	0.031964000160337944
0.07523107820134689	0.0833572689928227	0.06960457513432143	0.0559223712571875	0.06651101052235327	0.0627062039359211	0.06380745102948436	0.07015988603919314	0.08411672752839813	0.07646540456186156	0.08521207236205247	0.08144773727780875	0.05258451518608289	0.05349571665571884	0.06473848434744497	0.06791330763941224	0.07156508454855814	0.0661701874855841	0.074902095016844	0.07704506016757247	0.05528606817073736	0.06816108789924806	0.10047243512609892	0.05009096597645798	0.06724748539845728	0.05866922568745763	0.05866922568745763	0.05866922568745763	0.05866922568745763	0.05866922568745763	0.05866922568745763	0.05866922568745763	0.05866922568745763	0.05866922568745763	0.05866922568745763	0.05866922568745763	0.05866922568745763	0.05866922568745763	0.05866922568745763	0.05866922568745763	0.05866922568745763	0.05866922568745763	0.05866922568745763	0.05866922568745763	0.05866922568745763	0.05866922568745763	0.05866922568745763	0.05866922568745763	0.05866922568745763	0.05866922568745763
0.07380953518862197	0.12708039620587966	0.11621776719581153	0.11077497924502677	0.12289570114111809	0.12598485952366742	0.1539718361866379	0.10304847983712964	0.12580667057184627	0.09641287348730149	0.12002250042191939	0.11041569955095672	0.08997684752156158	0.10441515732997265	0.09894534213914806	0.07796522378227982	0.10851271302013574	0.10273119280699672	0.11219541963344132	0.1043045855624282	0.10825000259793476	0.10825000259793476	0.10825000259793476	0.10825000259793476	0.10825000259793476	0.10825000259793476	0.10825000259793476	0.10825000259793476	0.10825000259793476	0.10825000259793476	0.10825000259793476	0.10825000259793476	0.10825000259793476	0.10825000259793476	0.10825000259793476	0.10825000259793476	0.10825000259793476	0.10825000259793476	0.10825000259793476	0.10825000259793476	0.10825000259793476	0.10825000259793476	0.10825000259793476	0.10825000259793476	0.10825000259793476	0.10825000259793476	0.10825000259793476	0.10825000259793476	0.10825000259793476	0.10825000259793476
0.06007180358149554	0.05824590851956395	0.05402051201253583	0.051189718356000884	0.04576007603907814	0.0677213985619858	0.052762356333680795	0.05540906762831635	0.04682400461455409	0.05752081142488215	0.057758754836464685	0.04220834071247612	0.050707957953079995	0.06349464788588528	0.0680507501649438	0.06008927498710544	0.05512855661023214	0.05607221653140318	0.05786392350493788	0.06826176028494767	0.06188675827616434	0.05906468692364686	0.0604757225999056	0.0604757225999056	0.0604757225999056	0.0604757225999056	0.0604757225999056	0.0604757225999056	0.0604757225999056	0.0604757225999056	0.0604757225999056	0.0604757225999056	0.0604757225999056	0.0604757225999056	0.0604757225999056	0.0604757225999056	0.0604757225999056	0.0604757225999056	0.0604757225999056	0.0604757225999056	0.0604757225999056	0.0604757225999056	0.0604757225999056	0.0604757225999056	0.0604757225999056	0.0604757225999056	0.0604757225999056	0.0604757225999056	0.0604757225999056	0.0604757225999056
0.05814283622365038	0.058214281914838045	0.07259771964021587	0.07143790633023965	0.07493353252160316	0.05982909902005963	0.06562854775509797	0.08893747093656572	0.07420835825502745	0.0655591679896236	0.06821430293464614	0.07742431481083188	0.06913358404235997	0.07777053746837723	0.06316744700513774	0.05945360104248003	0.0619982022268423	0.05895595590745515	0.07258999131515423	0.04498467103261768	0.05878733117388596	0.05878733117388596	0.05878733117388596	0.05878733117388596	0.05878733117388596	0.05878733117388596	0.05878733117388596	0.05878733117388596	0.05878733117388596	0.05878733117388596	0.05878733117388596	0.05878733117388596	0.05878733117388596	0.05878733117388596	0.05878733117388596	0.05878733117388596	0.05878733117388596	0.05878733117388596	0.05878733117388596	0.05878733117388596	0.05878733117388596	0.05878733117388596	0.05878733117388596	0.05878733117388596	0.05878733117388596	0.05878733117388596	0.05878733117388596	0.05878733117388596	0.05878733117388596	0.05878733117388596
0.09539305881255888	0.08721090564682935	0.04788453892329116	0.09010598168240373	0.10019461941536366	0.10666626169221406	0.0736945159561388	0.044554120034055136	0.03507450820715775	0.07651534392400573	0.0410499624858155	0.06058614564003986	0.04243402886248075	0.06408847924405342	0.03438986540544826	0.058367458926196096	0.044812798633523096	0.056127561020303876	0.06781920473809665	0.06534966395057167	0.021579880324005558	0.04477513149846342	0.07724088945720553	0.07009164989676167	0.03863842427167377	0.08099860288557899	0.036191903934147826	0.09956411385329457	0.05382073510210532	0.05619469298472745	0.07463895933968678	0.04295567002303485	0.054703558126796205	0.08385164288741664	0.033113236180483244	0.058482439533949944	0.058482439533949944	0.058482439533949944	0.058482439533949944	0.058482439533949944	0.058482439533949944	0.058482439533949944	0.058482439533949944	0.058482439533949944	0.058482439533949944	0.058482439533949944	0.058482439533949944	0.058482439533949944	0.058482439533949944	0.058482439533949944
0.048612647543905665	0.05439769408612166	0.05253333588328269	0.05772605333488338	0.07011132781863912	0.07120879163563233	0.05148107056900857	0.07584635170165294	0.06935941954882435	0.06423731495678049	0.06807167810734875	0.06383856683197113	0.06428312624161421	0.0611763045391575	0.059477240522798805	0.06175527225013718	0.060616256386468004	0.060616256386468004	0.060616256386468004	0.060616256386468004	0.060616256386468004	0.060616256386468004	0.060616256386468004	0.060616256386468004	0.060616256386468004	0.060616256386468004	0.060616256386468004	0.060616256386468004	0.060616256386468004	0.060616256386468004	0.060616256386468004	0.060616256386468004	0.060616256386468004	0.060616256386468004	0.060616256386468004	0.060616256386468004	0.060616256386468004	0.060616256386468004	0.060616256386468004	0.060616256386468004	0.060616256386468004	0.060616256386468004	0.060616256386468004	0.060616256386468004	0.060616256386468004	0.060616256386468004	0.060616256386468004	0.060616256386468004	0.060616256386468004	0.060616256386468004
0.07098163007530851	0.07734153450030003	0.05951084004375342	0.06000231755203603	0.0642732547439894	0.06117362059105481	0.0709528578048115	0.049908569937105705	0.05996114718525898	0.0567938838580496	0.07168552954721524	0.06301807758352819	0.07648677231350182	0.07440144602547881	0.0651323023732438	0.046577236378452715	0.07523528391899456	0.07660947260335488	0.06607568275727453	0.06339347718784752	0.045543674850260146	0.06279821652638644	0.042363585832353993	0.05065208913628257	0.04650783748431828	0.04650783748431828	0.04650783748431828	0.04650783748431828	0.04650783748431828	0.04650783748431828	0.04650783748431828	0.04650783748431828	0.04650783748431828	0.04650783748431828	0.04650783748431828	0.04650783748431828	0.04650783748431828	0.04650783748431828	0.04650783748431828	0.04650783748431828	0.04650783748431828	0.04650783748431828	0.04650783748431828	0.04650783748431828	0.04650783748431828	0.04650783748431828	0.04650783748431828	0.04650783748431828	0.04650783748431828	0.04650783748431828
0.10838388682092032	0.11126708281879598	0.10370618659539685	0.11985870931423127	0.10584862152728872	0.10336168147912214	0.07748245421882374	0.09824643508797928	0.14059673450145374	0.11694437727800226	0.10772070720240044	0.10768161113522749	0.12535399624518087	0.10130120337002378	0.0865286776073003	0.06713981275372642	0.08170601105985108	0.12753047795759928	0.10461824450872517	0.10461824450872517	0.10461824450872517	0.10461824450872517	0.10461824450872517	0.10461824450872517	0.10461824450872517	0.10461824450872517	0.10461824450872517	0.10461824450872517	0.10461824450872517	0.10461824450872517	0.10461824450872517	0.10461824450872517	0.10461824450872517	0.10461824450872517	0.10461824450872517	0.10461824450872517	0.10461824450872517	0.10461824450872517	0.10461824450872517	0.10461824450872517	0.10461824450872517	0.10461824450872517	0.10461824450872517	0.10461824450872517	0.10461824450872517	0.10461824450872517	0.10461824450872517	0.10461824450872517	0.10461824450872517	0.10461824450872517
0.045609044045192844	0.08654653235314919	0.062385056509420556	0.04191392694101706	0.051990724150312265	0.05735313397156778	0.04359483686213828	0.04972360238156727	0.060522990920656196	0.044921207722751585	0.09019787482736957	0.06583631652038877	0.054933498676088446	0.06262503204038107	0.08022212033326971	0.04822581465159886	0.05693079067126174	0.06118439240152464	0.036269224168799456	0.0523649960642704	0.04431363406093561	0.048339315062603	0.048339315062603	0.048339315062603	0.048339315062603	0.048339315062603	0.048339315062603	0.048339315062603	0.048339315062603	0.048339315062603	0.048339315062603	0.048339315062603	0.048339315062603	0.048339315062603	0.048339315062603	0.048339315062603	0.048339315062603	0.048339315062603	0.048339315062603	0.048339315062603	0.048339315062603	0.048339315062603	0.048339315062603	0.048339315062603	0.048339315062603	0.048339315062603	0.048339315062603	0.048339315062603	0.048339315062603	0.048339315062603
0.06490370267670595	0.059871557779857504	0.05713400188150394	0.09184991690875703	0.06645289182256177	0.06863081489969453	0.07007262617629763	0.06447617247856255	0.06967308025760734	0.07074147335384572	0.07020727680572653	0.07020727680572653	0.07020727680572653	0.07020727680572653	0.07020727680572653	0.07020727680572653	0.07020727680572653	0.07020727680572653	0.07020727680572653	0.07020727680572653	0.07020727680572653	0.07020727680572653	0.07020727680572653	0.07020727680572653	0.07020727680572653	0.07020727680572653	0.07020727680572653	0.07020727680572653	0.07020727680572653	0.07020727680572653	0.07020727680572653	0.07020727680572653	0.07020727680572653	0.07020727680572653	0.07020727680572653	0.07020727680572653	0.07020727680572653	0.07020727680572653	0.07020727680572653	0.07020727680572653	0.07020727680572653	0.07020727680572653	0.07020727680572653	0.07020727680572653	0.07020727680572653	0.07020727680572653	0.07020727680572653	0.07020727680572653	0.07020727680572653	0.07020727680572653
0.06700556372804929	0.04715602126989395	0.09600533233492516	0.05975100592813343	0.056846405661877666	0.06961309346462716	0.07606737255528674	0.07802332707342352	0.06634024752209511	0.07219093854563295	0.06073017639504895	0.05386568078741598	0.07677711341724441	0.06214845381279611	0.051418076526229824	0.05386158872451136	0.05692311756129361	0.09641897025445675	0.07667104390787519	0.07667104390787519	0.07667104390787519	0.07667104390787519	0.07667104390787519	0.07667104390787519	0.07667104390787519	0.07667104390787519	0.07667104390787519	0.07667104390787519	0.07667104390787519	0.07667104390787519	0.07667104390787519	0.07667104390787519	0.07667104390787519	0.07667104390787519	0.07667104390787519	0.07667104390787519	0.07667104390787519	0.07667104390787519	0.07667104390787519	0.07667104390787519	0.07667104390787519	0.07667104390787519	0.07667104390787519	0.07667104390787519	0.07667104390787519	0.07667104390787519	0.07667104390787519	0.07667104390787519	0.07667104390787519	0.07667104390787519
0.08752374678375738	0.11220835276578336	0.07064891342908812	0.15371440216237459	0.06318770981996741	0.07047833378204835	0.034736118349884694	0.05338572669910568	0.12013769540567698	0.0977922527041493	0.09725322146614544	0.0688672659046011	0.13837673862888683	0.02872040599311549	0.10089065898157633	0.061174101344686906	0.010549804919236122	0.11156349740015542	0.0907900307215596	0.052561041162551746	0.05807017489554924	0.11464214120034577	0.07754539745163318	0.11101602453063543	0.004467781771396095	0.026078226886742713	0.05806128191548588	0.08292232507923608	0.10504073448227035	0.10587225372803458	0.0	0.05293612686401729	0.05293612686401729	0.05293612686401729	0.05293612686401729	0.05293612686401729	0.05293612686401729	0.05293612686401729	0.05293612686401729	0.05293612686401729	0.05293612686401729	0.05293612686401729	0.05293612686401729	0.05293612686401729	0.05293612686401729	0.05293612686401729	0.05293612686401729	0.05293612686401729	0.05293612686401729	0.05293612686401729
0.07242645504700033	0.05232098248694705	0.05645340073855933	0.06959140146332227	0.06998310407173443	0.05564042145227667	0.08690769213735933	0.08951420551431168	0.06329586736224713	0.04547395692247725	0.046706723766166296	0.05037287783654994	0.05166725869257481	0.04227677366393058	0.05857744837777038	0.08501669276756499	0.04845084933647031	0.0651996544651429	0.04585064003696987	0.06353526434266361	0.07321913391472891	0.057689986365486244	0.03112729202003887	0.03413111165069257	0.03262920183536572	0.03262920183536572	0.03262920183536572	0.03262920183536572	0.03262920183536572	0.03262920183536572	0.03262920183536572	0.03262920183536572	0.03262920183536572	0.03262920183536572	0.03262920183536572	0.03262920183536572	0.03262920183536572	0.03262920183536572	0.03262920183536572	0.03262920183536572	0.03262920183536572	0.03262920183536572	0.03262920183536572	0.03262920183536572	0.03262920183536572	0.03262920183536572	0.03262920183536572	0.03262920183536572	0.03262920183536572	0.03262920183536572
0.06979211890833997	0.08336459283881749	0.08278125745722803	0.07740757751995962	0.07771273162266853	0.08442044255746466	0.0938185965108124	0.0613579905084015	0.07568858533282154	0.09575221019845352	0.09104609315873757	0.09339915167859555	0.09339915167859555	0.09339915167859555	0.09339915167859555	0.09339915167859555	0.09339915167859555	0.09339915167859555	0.09339915167859555	0.09339915167859555	0.09339915167859555	0.09339915167859555	0.09339915167859555	0.09339915167859555	0.09339915167859555	0.09339915167859555	0.09339915167859555	0.09339915167859555	0.09339915167859555	0.09339915167859555	0.09339915167859555	0.09339915167859555	0.09339915167859555	0.09339915167859555	0.09339915167859555	0.09339915167859555	0.09339915167859555	0.09339915167859555	0.09339915167859555	0.09339915167859555	0.09339915167859555	0.09339915167859555	0.09339915167859555	0.09339915167859555	0.09339915167859555	0.09339915167859555	0.09339915167859555	0.09339915167859555	0.09339915167859555	0.09339915167859555
0.13589920794111862	0.12821714398429887	0.12265602021162268	0.14963622644602576	0.09773676292266668	0.13320482447355206	0.17217133254207984	0.10678529932686012	0.13336020732794557	0.11743992704693963	0.1388114696348337	0.1202174654368934	0.14011788621756097	0.13913450977252473	0.15965928762229603	0.10215011604883711	0.14559431471439874	0.11859900854132144	0.1320966616278601	0.1320966616278601	0.1320966616278601	0.1320966616278601	0.1320966616278601	0.1320966616278601	0.1320966616278601	0.1320966616278601	0.1320966616278601	0.1320966616278601	0.1320966616278601	0.1320966616278601	0.1320966616278601	0.1320966616278601	0.1320966616278601	0.1320966616278601	0.1320966616278601	0.1320966616278601	0.1320966616278601	0.1320966616278601	0.1320966616278601	0.1320966616278601	0.1320966616278601	0.1320966616278601	0.1320966616278601	0.1320966616278601	0.1320966616278601	0.1320966616278601	0.1320966616278601	0.1320966616278601	0.1320966616278601	0.1320966616278601
0.07002629044025871	0.07990035217244655	0.11271065328200094	0.11725744100594024	0.06968160561106385	0.10790160720542827	0.04640695485712735	0.08083250218934414	0.09446165948530551	0.06608246485527242	0.04766001335052467	0.1013937399970167	0.0721701579281735	0.08971772887676763	0.09871355111987266	0.09421563999832014	0.09421563999832014	0.09421563999832014	0.09421563999832014	0.09421563999832014	0.09421563999832014	0.09421563999832014	0.09421563999832014	0.09421563999832014	0.09421563999832014	0.09421563999832014	0.09421563999832014	0.09421563999832014	0.09421563999832014	0.09421563999832014	0.09421563999832014	0.09421563999832014	0.09421563999832014	0.09421563999832014	0.09421563999832014	0.09421563999832014	0.09421563999832014	0.09421563999832014	0.09421563999832014	0.09421563999832014	0.09421563999832014	0.09421563999832014	0.09421563999832014	0.09421563999832014	0.09421563999832014	0.09421563999832014	0.09421563999832014	0.09421563999832014	0.09421563999832014	0.09421563999832014
0.06185089183285403	0.03707443862648668	0.07359287591014482	0.0998830688763313	0.01775033658261159	0.058575144169354186	0.041997396756826184	0.08400814423867185	0.0	0.04488181220104514	0.06285297897218112	0.0232615008273474	0.053930476491631595	0.07610050973737056	0.02758809365906046	0.0994885320828117	0.08172560762797801	0.08150375677092968	0.06498533031238905	0.047404662547943115	0.054474713694797075	0.008542194920802047	0.08099967811311272	0.06558656703226615	0.069925842562962	0.04356749112504879	0.04113959406200585	0.0830117173722314	0.06207565571711862	0.06207565571711862	0.06207565571711862	0.06207565571711862	0.06207565571711862	0.06207565571711862	0.06207565571711862	0.06207565571711862	0.06207565571711862	0.06207565571711862	0.06207565571711862	0.06207565571711862	0.06207565571711862	0.06207565571711862	0.06207565571711862	0.06207565571711862	0.06207565571711862	0.06207565571711862	0.06207565571711862	0.06207565571711862	0.06207565571711862	0.06207565571711862
0.09140066272174076	0.03899185179413968	0.07390921266298389	0.0648187070508706	0.07430532469500015	0.06976237109792735	0.0486622104263841	0.05960846914516682	0.06267003663784652	0.07423675742638144	0.06116694860164128	0.04395128098193288	0.06661408371998716	0.06080461284604554	0.06533098653646137	0.06800835284510114	0.0771858489099953	0.03577977627589039	0.058456981112570056	0.06194884457541485	0.07962027987728751	0.07562202335782087	0.08348393742699729	0.07955298039240907	0.07955298039240907	0.07955298039240907	0.07955298039240907	0.07955298039240907	0.07955298039240907	0.07955298039240907	0.07955298039240907	0.07955298039240907	0.07955298039240907	0.07955298039240907	0.07955298039240907	0.07955298039240907	0.07955298039240907	0.07955298039240907	0.07955298039240907	0.07955298039240907	0.07955298039240907	0.07955298039240907	0.07955298039240907	0.07955298039240907	0.07955298039240907	0.07955298039240907	0.07955298039240907	0.07955298039240907	0.07955298039240907	0.07955298039240907
0.06333791144159054	0.05342349987459329	0.10386968398344512	0.08458096680902844	0.060637991141294444	0.05845680895804402	0.08535607796506392	0.06591805919002419	0.07675273640309578	0.10455670593907108	0.091396436595529	0.09528689923508954	0.06793273573683443	0.058454468026964385	0.08535263474099314	0.07377379095033477	0.05416038827341441	0.06192047997688803	0.06564480312108537	0.04735195502095404	0.09079675758690535	0.0690743563039297	0.0690743563039297	0.0690743563039297	0.0690743563039297	0.0690743563039297	0.0690743563039297	0.0690743563039297	0.0690743563039297	0.0690743563039297	0.0690743563039297	0.0690743563039297	0.0690743563039297	0.0690743563039297	0.0690743563039297	0.0690743563039297	0.0690743563039297	0.0690743563039297	0.0690743563039297	0.0690743563039297	0.0690743563039297	0.0690743563039297	0.0690743563039297	0.0690743563039297	0.0690743563039297	0.0690743563039297	0.0690743563039297	0.0690743563039297	0.0690743563039297	0.0690743563039297
0.054890660012924385	0.08067763431673762	0.1487249449665266	0.0759286921531446	0.06766295894578384	0.06970020103046513	0.0769145624406098	0.045646161588734406	0.06726777305994146	0.06674844765294485	0.107698933491736	0.04799778026873428	0.055809841009943205	0.06311160650687667	0.06243202697342415	0.09064299814253166	0.06970050879450478	0.104049061845862	0.08687478532018339	0.08687478532018339	0.08687478532018339	0.08687478532018339	0.08687478532018339	0.08687478532018339	0.08687478532018339	0.08687478532018339	0.08687478532018339	0.08687478532018339	0.08687478532018339	0.08687478532018339	0.08687478532018339	0.08687478532018339	0.08687478532018339	0.08687478532018339	0.08687478532018339	0.08687478532018339	0.08687478532018339	0.08687478532018339	0.08687478532018339	0.08687478532018339	0.08687478532018339	0.08687478532018339	0.08687478532018339	0.08687478532018339	0.08687478532018339	0.08687478532018339	0.08687478532018339	0.08687478532018339	0.08687478532018339	0.08687478532018339
0.05518811139222545	0.05765845154138647	0.045481860046648385	0.07602442978270216	0.06754245915526033	0.06672222966303663	0.052822642517529675	0.050146562995154485	0.05892565928481072	0.06536917733254453	0.03978743505778714	0.051921641929671504	0.056115748830814056	0.0627500395857787	0.05827035098725971	0.05278224574633632	0.0721969106947929	0.05268221008996334	0.05713737188576659	0.059871949526889255	0.05850466070632792	0.05850466070632792	0.05850466070632792	0.05850466070632792	0.05850466070632792	0.05850466070632792	0.05850466070632792	0.05850466070632792	0.05850466070632792	0.05850466070632792	0.05850466070632792	0.05850466070632792	0.05850466070632792	0.05850466070632792	0.05850466070632792	0.05850466070632792	0.05850466070632792	0.05850466070632792	0.05850466070632792	0.05850466070632792	0.05850466070632792	0.05850466070632792	0.05850466070632792	0.05850466070632792	0.05850466070632792	0.05850466070632792	0.05850466070632792	0.05850466070632792	0.05850466070632792	0.05850466070632792
0.0	0.12117308235485667	0.010008684208668274	0.0	0.0	0.0	0.0	0.0	0.07552774792754961	0.07552774792754961	0.0	0.0	0.0	0.0	0.0	0.0	0.0	0.0960375898652361	0.0	0.0	0.0	0.0	0.0960375898652361	0.0036996910194485584	0.0	0.0	0.00021588188473623413	0.0	0.0	0.0	0.0	0.0	0.0	0.0	0.0	0.0	0.0	0.0	0.0	0.0	0.0	0.0	0.0	0.0	0.0	0.0	0.0	0.0	0.0	0.0
0.0	0.0	0.010281695579009343	0.039981763219883185	0.0	0.0	0.1232320368939767	0.04000737934708141	0.0038006091515426265	0.10767480137421004	0.08968827570620505	0.0	0.07084724304790838	0.00022177059177852518	0.0	0.08783581293707442	0.11465357602652286	0.0015250150662524874	0.0048994994634204165	0.005274399232017409	0.15317278190333977	0.08968827570620505	0.11252390878159768	0.010828819098330207	0.13564260306000606	0.08989559437601724	0.1446481200323591	0.1257771832246928	0.10039570756998609	0.09334544663415384	0.1741906177834043	0.08013793826701696	0.08963595180578322	0.19239441945986416	0.10503043411693894	0.010275871939742148	0.13055625391051565	0.05997053185536266	0.1954423582317323	0.060899200680561205	0.11748769630309605	0.08773154891585351	0.11144188343389484	0.11130938075402017	0.001098890311877791	0.098589669975215	0.04984428014354639	0.04984428014354639	0.04984428014354639	0.04984428014354639
0.06814585170192324	0.06340295068233705	0.06811814322579808	0.05500535297641115	0.05708153930447693	0.06254021588211625	0.061876208228414685	0.06030255691818708	0.06287342950083977	0.07275870719657364	0.07864705317602277	0.06526112627254893	0.07051707700132032	0.0711484722517262	0.06356169044647662	0.07686482234346693	0.056424117709812906	0.07870765496322227	0.05474681543644413	0.06572352195556086	0.06798072052658012	0.07251677475039406	0.05263837413721441	0.06976783498658504	0.08016510621691644	0.059619914968612894	0.07884159497414972	0.056495376871448254	0.04996122322700696	0.05535369744943805	0.06355686238338422	0.0667997357346567	0.06272721346005962	0.05633773296364729	0.06604236040396964	0.05654315078464708	0.05550881274084021	0.07243751999380463	0.05542016960954917	0.060533192949406615	0.060863181736562126	0.06069818734298438	0.06069818734298438	0.06069818734298438	0.06069818734298438	0.06069818734298438	0.06069818734298438	0.06069818734298438	0.06069818734298438	0.06069818734298438
0.05490161917605618	0.045432832073943476	0.057344114720404606	0.0736575594848228	0.060239949927713435	0.0615270311841556	0.04065311658803633	0.03352149886851526	0.03196881864993844	0.03641230896804879	0.034162958792302495	0.050213253260095	0.034557037912874344	0.03338133062760564	0.03927345882503708	0.05729501802787159	0.039944744136580945	0.048099181410226795	0.0658075484986402	0.05414867922885826	0.03660207967049006	0.03853781199743392	0.04871876278117498	0.06763428509570373	0.04487117739878142	0.05798692546684624	0.04349631876681288	0.047568540922468726	0.018701911898364648	0.03186322512444683	0.03284596787343499	0.039894030247393644	0.036507794853822835	0.014097698588703633	0.06665517463637874	0.043988773834520815	0.0369850436836545	0.028255235192772236	0.0790427468181366	0.022178221057636213	0.06192139266638491	0.05321183120481521	0.07661504461672386	0.07567840668762656	0.044829318881924735	0.02103079707383312	0.03293005797787893	0.03293005797787893	0.03293005797787893	0.03293005797787893
0.1398465819993231	0.15428332348894058	0.1674441713226115	0.1024683676358438	0.16219767527952286	0.09486336740709904	0.13415199104518769	0.18599606323894086	0.11458855839136516	0.11044744695421246	0.12702662104225992	0.13273246004554154	0.14241086410764386	0.07944649734496854	0.08038871238524975	0.12021824037850236	0.06672052488459658	0.12849914230551435	0.10355888905455388	0.1433265273595281	0.11248229908218316	0.1011024743665189	0.13807412560132176	0.11553804479613676	0.10745172850838468	0.1209698633323549	0.09202269727132102	0.10490789914432785	0.126892883922854	0.14815601358188354	0.1198983012874513	0.11037280552638182	0.09417623218155502	0.10992887553725304	0.17327512768599287	0.11504852672256076	0.1618347262259164	0.10645239028433497	0.08873926350646008	0.10194202609167223	0.13180989468435514	0.11874700525382653	0.14009653556792462	0.12942177041087558	0.12942177041087558	0.12942177041087558	0.12942177041087558	0.12942177041087558	0.12942177041087558	0.12942177041087558
0.10793965996317108	0.12110227995981683	0.057656388137485894	0.06308998696331264	0.04792974742859033	0.07037854934431416	0.07332533090269835	0.08236460421643683	0.09716268970291893	0.0827124188723058	0.08501097454410982	0.07656645161741098	0.0807887130807604	0.0807887130807604	0.0807887130807604	0.0807887130807604	0.0807887130807604	0.0807887130807604	0.0807887130807604	0.0807887130807604	0.0807887130807604	0.0807887130807604	0.0807887130807604	0.0807887130807604	0.0807887130807604	0.0807887130807604	0.0807887130807604	0.0807887130807604	0.0807887130807604	0.0807887130807604	0.0807887130807604	0.0807887130807604	0.0807887130807604	0.0807887130807604	0.0807887130807604	0.0807887130807604	0.0807887130807604	0.0807887130807604	0.0807887130807604	0.0807887130807604	0.0807887130807604	0.0807887130807604	0.0807887130807604	0.0807887130807604	0.0807887130807604	0.0807887130807604	0.0807887130807604	0.0807887130807604	0.0807887130807604	0.0807887130807604
0.07663403427348986	0.07633460440416441	0.08711517139763339	0.08617516695907947	0.047541192051216596	0.08682369548922209	0.07821627636338718	0.09057565145831867	0.04235699397140834	0.04541808531521599	0.07141334627600658	0.0673079951490634	0.0426970721221621	0.06324338810018486	0.06259458166224142	0.0727803211626739	0.0586567042422498	0.10018417870707633	0.06708234156274023	0.05642131525201672	0.061045698417332116	0.06858492955219932	0.056555823313037865	0.05929605903407971	0.0944457120523917	0.07829534474020869	0.05735472283644993	0.053714140723246186	0.06761810097174663	0.08849494783435527	0.06437440674036483	0.08403047293735089	0.05545992560188798	0.10490995693861015	0.06985167926012432	0.056143620811418125	0.08574414198007833	0.10698262281036246	0.061137142576205866	0.08044684986806255	0.08983610476294457	0.08514147731550357	0.08514147731550357	0.08514147731550357	0.08514147731550357	0.08514147731550357	0.08514147731550357	0.08514147731550357	0.08514147731550357	0.08514147731550357
0.05863675770198769	0.05511430756749982	0.05619571759558791	0.057396178157231525	0.03971319281883238	0.06064823060706968	0.05658010990043246	0.0664720219440865	0.049629644125053066	0.052760996724782676	0.05888594492465711	0.0612968953910912	0.05838147591687401	0.06661596753062392	0.06085751922463423	0.04577711756960453	0.06386747083968934	0.05520132606191474	0.04685752250189546	0.06653579515570925	0.050779294192032635	0.05545842049862117	0.05692571644631267	0.05479644190593638	0.05831615718543132	0.06565262269277297	0.05408606537048439	0.0638270715083719	0.04815099465584219	0.07743322154933874	0.06799105745321174	0.06151173307069673	0.07016949146872135	0.054934108739770594	0.06690286592038042	0.07063719366670043	0.05148018918823336	0.06914109038715208	0.05890188296348846	0.07271821752512483	0.05768196275262308	0.05262303315987866	0.05090432814591798	0.061233297022733425	0.05488824689990093	0.05806077196131718	0.05806077196131718	0.05806077196131718	0.05806077196131718	0.05806077196131718
0.0	0.0	0.0	0.0006365995858156984	0.0	0.0	0.0	0.2869669289905265	0.0	0.0	0.0	0.0	0.0	0.010909770282507199	0.0	0.11484246363628893	0.0	0.02951393642677853	0.0	0.0	0.0	0.0	0.0	0.0	0.0	0.0	0.0	0.17214733222336948	0.0	0.0	0.0	0.0	0.11484246363628893	0.0	0.0	0.17357829623108934	0.0	0.0	0.0	0.0	0.0	0.0	0.0	0.11484246363628893	0.0	0.057421231818144465	0.057421231818144465	0.057421231818144465	0.057421231818144465	0.057421231818144465
0.06364547166651288	0.0806202884354549	0.10891566385588494	0.12415179224929875	0.08237851088923044	0.07336240490533102	0.12369056621238828	0.0005920048573664316	0.1127852735607524	0.09474797001483866	0.07179244771461658	0.1006428752649092	0.09932524657405103	0.07390963763285639	0.03938421650742751	0.10490758342815347	0.08189148168619843	0.005539054861931861	0.06662884763365819	0.08107248345647163	0.06276228196324996	0.05181356989601362	0.0075830708956098275	0.09979593005501149	0.002871389596212383	0.07275855678454259	0.06109594676511926	0.07140099698587199	0.08536829087764045	0.09682565222932409	0.0815397114223708	0.051276233562190285	0.061167667204466	0.10217762487660341	0.052632697109359354	0.0931923493124208	0.03295258656250663	0.08784744255165824	0.0698293302150969	0.060581115000557025	0.08881615374455891	0.07032969028365603	0.07667043582847778	0.0735000630560669	0.0735000630560669	0.0735000630560669	0.0735000630560669	0.0735000630560669	0.0735000630560669	0.0735000630560669
0.07153377601215297	0.08924550890237548	0.09749466059633631	0.12129785575435426	0.09885043254691124	0.09925218990179002	0.07561121659649286	0.05563849422244384	0.1122839750306318	0.09029764263949132	0.08546157588300998	0.07898304525934262	0.08969595599215509	0.06094193754324404	0.09477334742242433	0.09018743380705803	0.09156983966472629	0.11597826727925234	0.10752002486152858	0.10626441959594399	0.10219181178200934	0.09375922120214077	0.05709528741177156	0.10126625510141869	0.07772110280392741	0.0810539243679542	0.07804596499037997	0.11388697046043035	0.1251296717889409	0.0943687357974113	0.12611194542502327	0.07939188841190421	0.12511739917788958	0.09403919091056641	0.11412058226360981	0.09590205668016574	0.09544851004204373	0.1268794421602413	0.1254848787547449	0.12749193004429965	0.12648840439952228	0.12648840439952228	0.12648840439952228	0.12648840439952228	0.12648840439952228	0.12648840439952228	0.12648840439952228	0.12648840439952228	0.12648840439952228	0.12648840439952228
0.10765843722690327	0.08894841984805564	0.08736615424695154	0.09724265767866844	0.10663351033290455	0.0377184505588027	0.10949919440402296	0.1000392907389955	0.08083918925978986	0.10319977831377028	0.11969080462202457	0.10360064950065132	0.07775424178173225	0.1253060832032015	0.10765306770895282	0.1272407566237722	0.10502015177591409	0.12118443698915374	0.09145981397762554	0.07537273839675014	0.044113802766607535	0.07965257254932383	0.026779292437497333	0.09797722086034034	0.14276445596212045	0.12708124973253943	0.07303108534227082	0.08420173073822572	0.1256212418425225	0.10250785505931809	0.07491321382229184	0.1286989409716356	0.057538306552108405	0.09344423734532849	0.07682232212219187	0.12462206183451702	0.13173498718824478	0.11853434980466697	0.15013742625347923	0.08841459565655588	0.11062960521709166	0.09952210043682377	0.09952210043682377	0.09952210043682377	0.09952210043682377	0.09952210043682377	0.09952210043682377	0.09952210043682377	0.09952210043682377	0.09952210043682377
0.0400765391078154	0.025321515872920947	0.05750441258489857	0.05524584111271866	0.032760467836752065	0.07277141251778696	0.03690889797188503	0.06134726118997333	0.05272056414310381	0.0184792557290395	0.048239199860073315	0.04958004102462501	0.05280688256555041	0.04104845067571835	0.039568425204831156	0.05503744686777556	0.04796102581202084	0.054168053880143556	0.01912348116946064	0.04962871392349335	0.04180254070639926	0.05791085375299808	0.057208130025670954	0.048477909078252085	0.03864403582914438	0.03585312653300754	0.041229804570234486	0.05206837811282707	0.03810612894944937	0.020922308329175878	0.030045237443960083	0.042486630314858054	0.03821394012185234	0.02413676390368368	0.03518275530082829	0.04682030786416441	0.05502420187062913	0.053749643460639845	0.03141034735038673	0.03526627055053717	0.050401519853226634	0.03266898653659205	0.014751954207374917	0.03456449559668183	0.07160751864342817	0.045085986249700116	0.04419966634109504	0.05135440470790922	0.02697943115645199	0.0638009253566286
0.2242227741757195	0.0026767523528348053	0.31825304207198113	0.20673745218734257	0.23832875682180973	0.3293422927201987	0.33350522721556064	0.32008468627291264	0.1553381162083963	0.14608033259505976	0.1460803325950598	0.0	0.05453899701722567	0.1431002412376555	0.3142781431978685	0.15402536179501564	0.22322391379106668	0.2765698542328459	0.24455074669694088	0.23427526548499117	0.24775972792897305	0.2065855227984023	0.0	0.05453899701722567	0.1460803325950598	0.1460803325950598	0.29487732206567663	0.31533638546472825	0.3489196342062395	0.5221598897678472	0.21832119412900797	0.1947555705221429	0.23419140334641317	0.2886196950099294	0.2402966922530455	0.3320027126459966	0.33079568355617817	0.24336607220793574	0.32895765811747124	0.054505534748016865	0.47943495334180813	0.09745271720073584	0.025044858922466492	0.18938554601428007	0.24232346477225808	0.26228166251363794	0.24029538307252737	0.3143730362885752	0.23988150088301116	0.05916559629339282
0.14668600384492203	0.1473764843580712	0.1295071401881178	0.08436801516275166	0.1377298755274969	0.1219799690772127	0.14758374122063106	0.12868545272657755	0.10332405775430772	0.12035797670803486	0.10876228113144652	0.11140923129375711	0.10514884564109321	0.09670093366584732	0.1733132413669116	0.1760466163568514	0.13566372636850896	0.14826252623591607	0.14473430684646466	0.10496272921001457	0.0947781233504091	0.1378237522875343	0.12716842078172003	0.12118541462913078	0.12593183631441057	0.09046855868500651	0.10875437023897296	0.08661766101576161	0.16800800223590517	0.15106977713694814	0.12227042465742392	0.14104170499661334	0.13319241544876095	0.1624139500321472	0.10750567081290703	0.11249020134203082	0.1091027886699521	0.12806076788185264	0.12580165144624167	0.13448251329455096	0.15214804021127415	0.08738945820313708	0.2011768591668673	0.12043972129183768	0.11853165098392635	0.13523589350792323	0.11620926074468033	0.1232921078867701	0.15953682008831965	0.15684606962516406
0.039616420697147686	0.045568540151844444	0.06954495280117819	0.04298670247109625	0.04957372787937237	0.04313703347473192	0.04792002972983568	0.05021368924430006	0.05763058587864529	0.05424432205358819	0.03417757829720506	0.08509996385468745	0.05525124389500866	0.059010225334971675	0.046764144903821865	0.04542605361383247	0.05693366455884598	0.06459479197891448	0.07814418585555646	0.06234001889080686	0.03468601459201415	0.049711052846503616	0.03902312067533612	0.08204378713786782	0.041122422320178965	0.05794421266430853	0.03608379527302619	0.0728789282984217	0.04357797517867621	0.05345124342165436	0.05068490650213877	0.03076185405065934	0.05290219713981599	0.04275609589251094	0.08327579679441786	0.05016332512815729	0.03837507652690904	0.046253146915212054	0.032608631924883016	0.05269571523577943	0.06890654399923886	0.06278670778614014	0.05435560431070877	0.050913938242951574	0.0531510849645858	0.05588627716635011	0.04975561366250691	0.06518770630725558	0.04562657103160756	0.0737905079696221
0.0700663456534628	0.09762475627011419	0.08289665889711048	0.09106747777018175	0.08750272593980091	0.08426777211617849	0.0796897645823194	0.05784012672211539	0.08088711467420806	0.04317686857586296	0.07028528678111232	0.10351718529285202	0.06507203602305932	0.07211898737666687	0.07331869904081921	0.06011501247376676	0.06491646983972163	0.09260694711900512	0.07654091181890693	0.0865245329018536	0.06881514825948969	0.074411631661346	0.08401566506106083	0.04780732889262817	0.05618121215408371	0.07379636510693899	0.08307369689535755	0.04985271992230255	0.0753289393565177	0.09050133618024668	0.09710572159613577	0.09403452056086128	0.05188391553140658	0.06354013012922133	0.07779875579077365	0.061510955884865784	0.06907055147398301	0.0668345651984943	0.07280068162192095	0.07348490093795089	0.0837834763491181	0.0736635293896857	0.0501110444518906	0.07748102469317704	0.06881136784526705	0.056423631299511966	0.049461092003583076	0.06303995527353841	0.05870004909443414	0.05863353592962732
0.0663130625256913	0.08387409880312607	0.09169411211897772	0.0846347896732615	0.06076935855873336	0.08053468229407697	0.09543453792476625	0.07349210472354023	0.06711684965604539	0.06870236923303476	0.08063999133642338	0.07595483757097936	0.08720097321058361	0.06897548526197046	0.07512288018354328	0.08334435925121694	0.09652819830682682	0.0914533724645673	0.07096971947418458	0.09189155391203652	0.06250686203495187	0.08275930638590473	0.08252878927343664	0.09372973786612775	0.08212311919500305	0.06822417341836823	0.06283643421481987	0.07654524823234908	0.07511067945444282	0.08727450633524857	0.07706859702404957	0.06643350672445701	0.07149657370915227	0.08951435865005399	0.1074610472180461	0.07950755195813115	0.08435890356615387	0.07052216198288193	0.08803858227982395	0.0880512607581848	0.07496570277006386	0.07207586797783172	0.08851592714658112	0.08029589756220641	0.08029589756220641	0.08029589756220641	0.08029589756220641	0.08029589756220641	0.08029589756220641	0.08029589756220641
0.10012632321559674	0.11425596159047872	0.1072180907240339	0.07374165504441249	0.11558945486419396	0.07090657388232126	0.05626459043403154	0.09633923477085214	0.09556636315277524	0.06874586391998173	0.09903542863232268	0.0838906462761522	0.0838906462761522	0.0838906462761522	0.0838906462761522	0.0838906462761522	0.0838906462761522	0.0838906462761522	0.0838906462761522	0.0838906462761522	0.0838906462761522	0.0838906462761522	0.0838906462761522	0.0838906462761522	0.0838906462761522	0.0838906462761522	0.0838906462761522	0.0838906462761522	0.0838906462761522	0.0838906462761522	0.0838906462761522	0.0838906462761522	0.0838906462761522	0.0838906462761522	0.0838906462761522	0.0838906462761522	0.0838906462761522	0.0838906462761522	0.0838906462761522	0.0838906462761522	0.0838906462761522	0.0838906462761522	0.0838906462761522	0.0838906462761522	0.0838906462761522	0.0838906462761522	0.0838906462761522	0.0838906462761522	0.0838906462761522	0.0838906462761522
0.09908982387603504	0.10698597931768632	0.12150203369852555	0.16178008793626825	0.0963034591306255	0.16425643185086058	0.13027994549074304	0.13027994549074304	0.13027994549074304	0.13027994549074304	0.13027994549074304	0.13027994549074304	0.13027994549074304	0.13027994549074304	0.13027994549074304	0.13027994549074304	0.13027994549074304	0.13027994549074304	0.13027994549074304	0.13027994549074304	0.13027994549074304	0.13027994549074304	0.13027994549074304	0.13027994549074304	0.13027994549074304	0.13027994549074304	0.13027994549074304	0.13027994549074304	0.13027994549074304	0.13027994549074304	0.13027994549074304	0.13027994549074304	0.13027994549074304	0.13027994549074304	0.13027994549074304	0.13027994549074304	0.13027994549074304	0.13027994549074304	0.13027994549074304	0.13027994549074304	0.13027994549074304	0.13027994549074304	0.13027994549074304	0.13027994549074304	0.13027994549074304	0.13027994549074304	0.13027994549074304	0.13027994549074304	0.13027994549074304	0.13027994549074304
0.0	0.0	0.008213195871494522	0.0	0.008213195871494524	0.0	0.0	0.0	0.0	0.0	0.0	0.0	0.0	0.022218959202160386	0.00047925088747286074	0.16766918756212487	0.022218959202160386	0.0865046711940828	0.0	0.0023747249487826656	0.0023747249487826656	0.0	0.1295975737062767	0.0	0.0	0.04838516972301405	0.1938353980829786	0.21320038144888342	0.0	0.0	0.0	0.022218959202160386	0.0	0.0	0.0	0.0	0.0	0.0	0.0	0.0	0.0	0.0	0.0	0.0	0.0	0.0	0.0	0.0	0.0	0.0
0.07698817489045331	0.10670381929723773	0.08561498955509603	0.0904663613728016	0.074302899632165	0.0527153112404021	0.04977302748985665	0.054521379994710364	0.07797277061750144	0.05646604918636574	0.09573186768905814	0.07186437547429929	0.07374611787078704	0.08842004743562884	0.06387994716629486	0.06316626329947113	0.08126068850101631	0.05628154783896474	0.07661514867760785	0.059387751436826765	0.07995377313350077	0.07238614290510614	0.07622088098372831	0.05912518672330258	0.06089431830939627	0.06360801400543248	0.046287607893643355	0.05494781094953791	0.05494781094953791	0.05494781094953791	0.05494781094953791	0.05494781094953791	0.05494781094953791	0.05494781094953791	0.05494781094953791	0.05494781094953791	0.05494781094953791	0.05494781094953791	0.05494781094953791	0.05494781094953791	0.05494781094953791	0.05494781094953791	0.05494781094953791	0.05494781094953791	0.05494781094953791	0.05494781094953791	0.05494781094953791	0.05494781094953791	0.05494781094953791	0.05494781094953791
0.08716506167403894	0.08987580929667327	0.06930519451356497	0.06177208949595644	0.10580777537898964	0.08041191916695294	0.07243306776616694	0.08697213913695083	0.09352844509787049	0.03525290599812391	0.10413624747633494	0.10174224301162105	0.09453172490642081	0.06272270034980276	0.06768129869334286	0.05122773892266523	0.056642966134998834	0.006031848519730216	0.07448395083893862	0.08888198752233703	0.08168296918063783	0.08168296918063783	0.08168296918063783	0.08168296918063783	0.08168296918063783	0.08168296918063783	0.08168296918063783	0.08168296918063783	0.08168296918063783	0.08168296918063783	0.08168296918063783	0.08168296918063783	0.08168296918063783	0.08168296918063783	0.08168296918063783	0.08168296918063783	0.08168296918063783	0.08168296918063783	0.08168296918063783	0.08168296918063783	0.08168296918063783	0.08168296918063783	0.08168296918063783	0.08168296918063783	0.08168296918063783	0.08168296918063783	0.08168296918063783	0.08168296918063783	0.08168296918063783	0.08168296918063783
0.04227355622960632	0.05046926770532206	0.06147936021750256	0.05344663972316831	0.045351308510093266	0.07406936702139544	0.07115121074824407	0.0581180664757218	0.06621642447902973	0.05798511713886099	0.06405306083500881	0.08023443554264878	0.09394673068313351	0.06789462986875494	0.06905971884844778	0.07785056609974532	0.058246865197602755	0.055934808436541306	0.04798939611109279	0.05202269530024888	0.0724935327340279	0.0698972587717573	0.0647334370557626	0.0939014943543866	0.08379144565224628	0.061110429262050625	0.059817328442726504	0.05644423381908344	0.05880211551193227	0.08481818519257496	0.08123205549879797	0.09219719663802795	0.058641193444689814	0.046129576587378054	0.059431646441175906	0.06710500468074239	0.07447164318309923	0.0707883239319208	0.0707883239319208	0.0707883239319208	0.0707883239319208	0.0707883239319208	0.0707883239319208	0.0707883239319208	0.0707883239319208	0.0707883239319208	0.0707883239319208	0.0707883239319208	0.0707883239319208	0.0707883239319208
0.09147293498469676	0.07965103383246418	0.10267034091032455	0.1040895769787314	0.07147944206171619	0.09498533472219009	0.06419379376355121	0.08592949941752973	0.08411722239556615	0.07431252124215758	0.07363900063104481	0.09623670665658882	0.10748372159961878	0.11588945091414975	0.09339676090403902	0.07246955484994896	0.12781503309713524	0.1078482136771478	0.053723867759732806	0.10441497256139724	0.09393888817599422	0.08582530946544395	0.06468699302695786	0.08873322180650822	0.10103175337108145	0.11168128220651455	0.09267999888899542	0.10163921493086428	0.06611144323778179	0.09793961083198156	0.08951118182964839	0.09517408290576188	0.09234263236770512	0.09234263236770512	0.09234263236770512	0.09234263236770512	0.09234263236770512	0.09234263236770512	0.09234263236770512	0.09234263236770512	0.09234263236770512	0.09234263236770512	0.09234263236770512	0.09234263236770512	0.09234263236770512	0.09234263236770512	0.09234263236770512	0.09234263236770512	0.09234263236770512	0.09234263236770512
0.11637651105535742	0.1312175685922529	0.18253853310618684	0.15938252206027373	0.11562135243636072	0.181101941363899	0.1905270545019817	0.04570938430441518	0.1645612336626555	0.1396387690844991	0.14048716983842552	0.11507738759459021	0.11481849589529124	0.003933511006497715	0.1932678788474652	0.11269786106997284	0.15877251172815685	0.27124601758460143	0.25007008603975606	0.17043578698603973	0.10938933581958898	0.08423460081737401	0.21679105656808675	0.19830436628854856	0.17627884621405596	0.26158760112610463	0.19219157469735054	0.11712293230976353	0.2521482902904308	0.23460130781209446	0.22613598449440925	0.12890450950312726	0.09461237673194343	0.17228654147540473	0.1334494591036741	0.1334494591036741	0.1334494591036741	0.1334494591036741	0.1334494591036741	0.1334494591036741	0.1334494591036741	0.1334494591036741	0.1334494591036741	0.1334494591036741	0.1334494591036741	0.1334494591036741	0.1334494591036741	0.1334494591036741	0.1334494591036741	0.1334494591036741
0.06519375997430431	0.09755317704928775	0.08925270629957101	0.09381450609408767	0.10712853489871253	0.07118843012311767	0.08497366526203429	0.07101047118640835	0.10763610740132162	0.07743478678060946	0.10776286939141429	0.07667261798145256	0.08484019221390858	0.0736442163589042	0.07373484724872639	0.08089302808859149	0.08126711812241129	0.09410850413814639	0.08885272661097489	0.08773864011550432	0.11011052267754486	0.13834443431982527	0.12422747849868508	0.12422747849868508	0.12422747849868508	0.12422747849868508	0.12422747849868508	0.12422747849868508	0.12422747849868508	0.12422747849868508	0.12422747849868508	0.12422747849868508	0.12422747849868508	0.12422747849868508	0.12422747849868508	0.12422747849868508	0.12422747849868508	0.12422747849868508	0.12422747849868508	0.12422747849868508	0.12422747849868508	0.12422747849868508	0.12422747849868508	0.12422747849868508	0.12422747849868508	0.12422747849868508	0.12422747849868508	0.12422747849868508	0.12422747849868508	0.12422747849868508
0.1252246779856083	0.11383895673450148	0.13371995714351304	0.03815827448023175	0.18628455711632735	0.13288316176296155	0.12006854009633677	0.17308136021483156	0.0499141366584443	0.11475360725059357	0.0800494317707121	0.17454315158538186	0.08046755973704191	0.12427435814856108	0.15510926029207367	0.19178431273908006	0.21019499744975934	0.0218753746286491	0.0800494317707121	0.10701644645081193	0.08676105030803702	0.21706384932787257	0.1755573716601459	0.1882488124977171	0.16234105298110307	0.11825884553556064	0.27531409725961487	0.0	0.09025704924195652	0.15709946345564108	0.14711630175618864	0.1319109624220922	0.11367005972677581	0.1205615279530508	0.0664207523948371	0.040208958645331305	0.22554245761837496	0.09699546966307418	0.22999702035507963	0.018635410407221043	0.08066575572584857	0.049650583066534804	0.049650583066534804	0.049650583066534804	0.049650583066534804	0.049650583066534804	0.049650583066534804	0.049650583066534804	0.049650583066534804	0.049650583066534804
0.06759891933777414	0.060401683230896	0.07520070498729374	0.06595992817672301	0.04854665864534925	0.06728554265661477	0.0911867726462328	0.05982887002956599	0.07684518452575519	0.09056867023876058	0.08371744948781469	0.07500336994712764	0.05373590562337919	0.06274013427363546	0.048320409217454105	0.08190963185106462	0.06489943403179256	0.10184632184327906	0.04587909316052477	0.08218265277708434	0.06045129657142501	0.0506043829795373	0.09539113240682072	0.09076689345996891	0.056461616242025135	0.07361425485099701	0.07361425485099701	0.07361425485099701	0.07361425485099701	0.07361425485099701	0.07361425485099701	0.07361425485099701	0.07361425485099701	0.07361425485099701	0.07361425485099701	0.07361425485099701	0.07361425485099701	0.07361425485099701	0.07361425485099701	0.07361425485099701	0.07361425485099701	0.07361425485099701	0.07361425485099701	0.07361425485099701	0.07361425485099701	0.07361425485099701	0.07361425485099701	0.07361425485099701	0.07361425485099701	0.07361425485099701
0.13891625089429643	0.14307669754092187	0.22477355355729306	0.15276191705677197	0.10265930887991215	0.09520294129681542	0.14581215226629196	0.16245321828423018	0.12943730986819807	0.11105275233350362	0.18743937456109125	0.22664142620915312	0.1397704516717234	0.11547979693888219	0.21515319482752523	0.16487710819221243	0.14396274875783316	0.1943387018584809	0.07651935639689443	0.17464687619644723	0.14616644537148782	0.16757484125043626	0.11913412079469982	0.19750503533747393	0.10010244393236234	0.23325346910098024	0.09949776322908353	0.10958757270192186	0.10426907282780468	0.047832775413534756	0.07605092412066972	0.07605092412066972	0.07605092412066972	0.07605092412066972	0.07605092412066972	0.07605092412066972	0.07605092412066972	0.07605092412066972	0.07605092412066972	0.07605092412066972	0.07605092412066972	0.07605092412066972	0.07605092412066972	0.07605092412066972	0.07605092412066972	0.07605092412066972	0.07605092412066972	0.07605092412066972	0.07605092412066972	0.07605092412066972
0.06677581811192347	0.05874307805566969	0.09416004447072346	0.07862671240031659	0.0967088172934075	0.11315415767357791	0.045061134709283704	0.08854611194206399	0.06578149943759477	0.10093079666755661	0.08546563613980543	0.11088996535357933	0.0654593589820849	0.06778801594353283	0.09444872985567566	0.0982891753117797	0.07328230774462292	0.07586402478332281	0.07457316626397287	0.07457316626397287	0.07457316626397287	0.07457316626397287	0.07457316626397287	0.07457316626397287	0.07457316626397287	0.07457316626397287	0.07457316626397287	0.07457316626397287	0.07457316626397287	0.07457316626397287	0.07457316626397287	0.07457316626397287	0.07457316626397287	0.07457316626397287	0.07457316626397287	0.07457316626397287	0.07457316626397287	0.07457316626397287	0.07457316626397287	0.07457316626397287	0.07457316626397287	0.07457316626397287	0.07457316626397287	0.07457316626397287	0.07457316626397287	0.07457316626397287	0.07457316626397287	0.07457316626397287	0.07457316626397287	0.07457316626397287
0.07798729253866794	0.09032566306152552	0.05450430763616661	0.06541816298716825	0.06442663608620772	0.1010974712926817	0.10813803440812639	0.09069958521989394	0.05358493204897576	0.045119932383770205	0.08191217492187183	0.0653714211232985	0.08239394333716539	0.08145481701896709	0.07368801891886037	0.07314510761625483	0.06019937011838885	0.05979966887465946	0.09309895331719399	0.05566201894078395	0.07857945291101498	0.07873812269158718	0.11047816824703076	0.0836665450016338	0.06737011659255968	0.06963068618704667	0.06230952111816252	0.07183172658717431	0.06700924630513237	0.06942048644615334	0.06942048644615334	0.06942048644615334	0.06942048644615334	0.06942048644615334	0.06942048644615334	0.06942048644615334	0.06942048644615334	0.06942048644615334	0.06942048644615334	0.06942048644615334	0.06942048644615334	0.06942048644615334	0.06942048644615334	0.06942048644615334	0.06942048644615334	0.06942048644615334	0.06942048644615334	0.06942048644615334	0.06942048644615334	0.06942048644615334
0.05985380226256293	0.09758976494906639	0.06873608489365662	0.0677803685457263	0.08950862117376654	0.09824136829029151	0.05525487950502462	0.11202399838431894	0.10361997710786007	0.09826257990568507	0.07871794521388092	0.1144938722838842	0.08863833900384079	0.062494960148300395	0.13448433739521032	0.08028964315107738	0.08970159340444199	0.10425898334020033	0.09613895250645192	0.10685803475370534	0.0736187924848739	0.09218936006883968	0.08290407627685678	0.08290407627685678	0.08290407627685678	0.08290407627685678	0.08290407627685678	0.08290407627685678	0.08290407627685678	0.08290407627685678	0.08290407627685678	0.08290407627685678	0.08290407627685678	0.08290407627685678	0.08290407627685678	0.08290407627685678	0.08290407627685678	0.08290407627685678	0.08290407627685678	0.08290407627685678	0.08290407627685678	0.08290407627685678	0.08290407627685678	0.08290407627685678	0.08290407627685678	0.08290407627685678	0.08290407627685678	0.08290407627685678	0.08290407627685678	0.08290407627685678
0.06245149560901054	0.048059460520655954	0.05582381645277396	0.06148538167958692	0.0473643642288406	0.06127614037733543	0.06312276783013733	0.021073705991994426	0.03532893723961731	0.07622194297659347	0.07129216769896793	0.011078522029347837	0.09049231345892042	0.0671593393643488	0.06230067494458128	0.11046719401471125	0.066240002572473	0.06716548324647935	0.0883714413820758	0.04691331183315827	0.0351955939444776	0.07073493779272809	0.07081561762956928	0.05840222287727812	0.05325032421279604	0.07168737384969187	0.06246884903124396	0.06246884903124396	0.06246884903124396	0.06246884903124396	0.06246884903124396	0.06246884903124396	0.06246884903124396	0.06246884903124396	0.06246884903124396	0.06246884903124396	0.06246884903124396	0.06246884903124396	0.06246884903124396	0.06246884903124396	0.06246884903124396	0.06246884903124396	0.06246884903124396	0.06246884903124396	0.06246884903124396	0.06246884903124396	0.06246884903124396	0.06246884903124396	0.06246884903124396	0.06246884903124396
0.06351417892544683	0.04170603242271583	0.0561289343579257	0.05137279315644695	0.059004640750010454	0.07344243165383724	0.06227180918753752	0.0630594934916042	0.09619521074488807	0.07553602795564457	0.04770965364463404	0.06743268003744307	0.08025213677377019	0.06478909303656237	0.08592326429592852	0.057568729528361534	0.05494735790317866	0.10326390683559888	0.11105386350099401	0.1012340378508842	0.07437392589796853	0.06746685498267303	0.06976702493463197	0.050651726247305205	0.06020937559096859	0.06020937559096859	0.06020937559096859	0.06020937559096859	0.06020937559096859	0.06020937559096859	0.06020937559096859	0.06020937559096859	0.06020937559096859	0.06020937559096859	0.06020937559096859	0.06020937559096859	0.06020937559096859	0.06020937559096859	0.06020937559096859	0.06020937559096859	0.06020937559096859	0.06020937559096859	0.06020937559096859	0.06020937559096859	0.06020937559096859	0.06020937559096859	0.06020937559096859	0.06020937559096859	0.06020937559096859	0.06020937559096859
0.10709814461463749	0.07992840868360249	0.08913760475903909	0.1467491812447141	0.07154303588383323	0.09449320321419917	0.07243470277394823	0.09109857961791823	0.09580159887223685	0.061989980208996716	0.06901912002620639	0.07680374656626723	0.1461375220528444	0.0649542684517545	0.06525515008222188	0.1192600252862597	0.05927702312044771	0.03560638415903417	0.06306056738992188	0.09731598290355016	0.1227461681774694	0.08279736632618491	0.08637340914290051	0.09122600404505068	0.0887997065939756	0.0887997065939756	0.0887997065939756	0.0887997065939756	0.0887997065939756	0.0887997065939756	0.0887997065939756	0.0887997065939756	0.0887997065939756	0.0887997065939756	0.0887997065939756	0.0887997065939756	0.0887997065939756	0.0887997065939756	0.0887997065939756	0.0887997065939756	0.0887997065939756	0.0887997065939756	0.0887997065939756	0.0887997065939756	0.0887997065939756	0.0887997065939756	0.0887997065939756	0.0887997065939756	0.0887997065939756	0.0887997065939756
0.05546943905561182	0.06258956161127473	0.07382352923944883	0.06159650864960876	0.049979436615887336	0.05292893621001199	0.05119260497666416	0.06003605182127901	0.060924357209946024	0.06687118138004766	0.04903855854130633	0.038678280492199915	0.07562064028353963	0.06197005088427577	0.054974952637684864	0.07469274174476714	0.05827371138927489	0.05393028010479981	0.049137463188301304	0.05318546482250986	0.06364394553336035	0.046159399992100135	0.06252982100709435	0.05434461049959723	0.05434461049959723	0.05434461049959723	0.05434461049959723	0.05434461049959723	0.05434461049959723	0.05434461049959723	0.05434461049959723	0.05434461049959723	0.05434461049959723	0.05434461049959723	0.05434461049959723	0.05434461049959723	0.05434461049959723	0.05434461049959723	0.05434461049959723	0.05434461049959723	0.05434461049959723	0.05434461049959723	0.05434461049959723	0.05434461049959723	0.05434461049959723	0.05434461049959723	0.05434461049959723	0.05434461049959723	0.05434461049959723	0.05434461049959723
0.07541200577177752	0.08493922272664303	0.08319514978490324	0.07735629180646901	0.09786874433150189	0.07006588718243859	0.07757616673805547	0.07643551430424218	0.09344345552152258	0.0980795600518535	0.06892853637963894	0.07574742018494382	0.0847587444742664	0.07616321061660887	0.07348780879554072	0.12946400580550618	0.051078848041301174	0.08194109443473824	0.07290394665130606	0.09952807404429119	0.05364457095474617	0.07894677229268379	0.08399651503234103	0.12468146134234842	0.10433898818734473	0.10433898818734473	0.10433898818734473	0.10433898818734473	0.10433898818734473	0.10433898818734473	0.10433898818734473	0.10433898818734473	0.10433898818734473	0.10433898818734473	0.10433898818734473	0.10433898818734473	0.10433898818734473	0.10433898818734473	0.10433898818734473	0.10433898818734473	0.10433898818734473	0.10433898818734473	0.10433898818734473	0.10433898818734473	0.10433898818734473	0.10433898818734473	0.10433898818734473	0.10433898818734473	0.10433898818734473	0.10433898818734473
0.04953256174023467	0.05089179558222665	0.04916987665293572	0.06312548850447504	0.07420264773967288	0.04607614779234728	0.04197464051699937	0.05356057145393275	0.06769916972449683	0.050673836779611854	0.07418527405353688	0.0360606163973614	0.05185364389371201	0.04804263034515764	0.05487466412730802	0.05276576026879269	0.05681025384190356	0.06077068068763401	0.04158886136001253	0.05293722631532824	0.04487734061267796	0.0469294873042526	0.057292226320665954	0.04918134563901466	0.055984383573857106	0.06121850530730391	0.06520473297002743	0.07391045767763768	0.07093659876129448	0.06392686723850159	0.06743173299989802	0.06743173299989802	0.06743173299989802	0.06743173299989802	0.06743173299989802	0.06743173299989802	0.06743173299989802	0.06743173299989802	0.06743173299989802	0.06743173299989802	0.06743173299989802	0.06743173299989802	0.06743173299989802	0.06743173299989802	0.06743173299989802	0.06743173299989802	0.06743173299989802	0.06743173299989802	0.06743173299989802	0.06743173299989802
0.03430667954939928	0.04754151550528833	0.06597241692959917	0.0427115313223259	0.04346365741234754	0.06758369297491917	0.044757496372773625	0.03206057420405322	0.03231571358179693	0.03925473790968274	0.05902827283981487	0.04612028731292883	0.04381545700366714	0.04089179951620924	0.025768558331939508	0.052548881964319616	0.04645226989712942	0.05601286692001776	0.044504699973531556	0.06608320252800119	0.03682071081106458	0.042423963486013745	0.04680104900773482	0.03998294989887653	0.037469681462605375	0.0405873127302136	0.045067472888507785	0.04352568021697058	0.04308778968806387	0.06534297807521675	0.04780543368380519	0.05657420587951096	0.05657420587951096	0.05657420587951096	0.05657420587951096	0.05657420587951096	0.05657420587951096	0.05657420587951096	0.05657420587951096	0.05657420587951096	0.05657420587951096	0.05657420587951096	0.05657420587951096	0.05657420587951096	0.05657420587951096	0.05657420587951096	0.05657420587951096	0.05657420587951096	0.05657420587951096	0.05657420587951096
0.027729888923621243	0.056153885824175465	0.055425062022258706	0.046626791495372424	0.0546035476760319	0.013338194776511512	0.044482803104647	0.0012397350455700476	0.02045068183411428	0.05092625333551984	0.03150314882154372	0.016399173518728122	0.043564772929574544	0.03695744338044066	0.042444859983396324	0.038132081399323954	0.07206487655115502	0.03191000694432607	0.034219149989708854	0.045229017993157615	0.04483274358269497	0.03712061575188281	0.0790768492223038	0.05052728116800704	0.057688420842798654	0.04065498969282	0.015133212195759837	0.04593349445796021	0.07564068317549864	0.029601551769327397	0.05262111747241302	0.05262111747241302	0.05262111747241302	0.05262111747241302	0.05262111747241302	0.05262111747241302	0.05262111747241302	0.05262111747241302	0.05262111747241302	0.05262111747241302	0.05262111747241302	0.05262111747241302	0.05262111747241302	0.05262111747241302	0.05262111747241302	0.05262111747241302	0.05262111747241302	0.05262111747241302	0.05262111747241302	0.05262111747241302
0.03173032214465881	0.03875151484588819	0.07500842117559611	0.029361676071486206	0.05001653010233604	0.033336607063567995	0.03132178515691259	0.04235773116509399	0.043516603447006426	0.031843974705716135	0.039604829104750605	0.03769000263439049	0.04730442958710745	0.06761393165866186	0.03227024240162675	0.04478312124282177	0.06860283756829609	0.07444964154695224	0.04695021686173542	0.07535384931697829	0.06115203308935686	0.06115203308935686	0.06115203308935686	0.06115203308935686	0.06115203308935686	0.06115203308935686	0.06115203308935686	0.06115203308935686	0.06115203308935686	0.06115203308935686	0.06115203308935686	0.06115203308935686	0.06115203308935686	0.06115203308935686	0.06115203308935686	0.06115203308935686	0.06115203308935686	0.06115203308935686	0.06115203308935686	0.06115203308935686	0.06115203308935686	0.06115203308935686	0.06115203308935686	0.06115203308935686	0.06115203308935686	0.06115203308935686	0.06115203308935686	0.06115203308935686	0.06115203308935686	0.06115203308935686
0.0333805352462875	0.022524362299873618	0.03387083461821644	0.00027595148067862985	0.017781237550797538	0.015335649781114444	0.04986159721942869	0.03572469317620687	0.029373504621844734	0.03771769103756982	0.03159526029739786	0.0	0.04159513477769621	0.022561962862631887	0.038011600357663586	0.04298465058136958	0.028335333941121907	0.04892797148139366	0.033102098279476834	0.027340273319488916	0.03352598000285656	0.05325718055260593	0.03817217547580101	5.5690656756891984e-05	0.015335649781114446	0.035731492163194024	0.033043533109241414	0.034387512636217726	0.034387512636217726	0.034387512636217726	0.034387512636217726	0.034387512636217726	0.034387512636217726	0.034387512636217726	0.034387512636217726	0.034387512636217726	0.034387512636217726	0.034387512636217726	0.034387512636217726	0.034387512636217726	0.034387512636217726	0.034387512636217726	0.034387512636217726	0.034387512636217726	0.034387512636217726	0.034387512636217726	0.034387512636217726	0.034387512636217726	0.034387512636217726	0.034387512636217726
0.018038155282520597	0.01699401183942627	0.06914443548604729	0.0747463797297436	0.020437178458186316	0.018302288863828373	0.014985398490494205	0.04451207452980464	0.02921747111967409	0.03416144385126305	0.030586952382393562	0.03329005138097409	0.036500481529200206	0.016676730161906045	0.03059242849753727	0.01308174974398099	0.055342333771399445	0.022303108877663597	0.0	0.0192046814441448	0.05295632743589744	0.04920093755172091	0.01989062192119405	0.02495682561710302	0.02990888092969845	0.022765788231958146	0.051021647557352355	0.024579837993458597	0.031899779575169485	0.0240636536686931	0.0434530646086051	0.03792031750285216	0.04068669105572863	0.04068669105572863	0.04068669105572863	0.04068669105572863	0.04068669105572863	0.04068669105572863	0.04068669105572863	0.04068669105572863	0.04068669105572863	0.04068669105572863	0.04068669105572863	0.04068669105572863	0.04068669105572863	0.04068669105572863	0.04068669105572863	0.04068669105572863	0.04068669105572863	0.04068669105572863
0.40671412280461094	0.0	0.0	0.3015729287847305	0.0	0.21628877285543244	0.0	0.0	0.0	0.00048619324992265326	0.3157432468109987	0.38091000876076214	0.0	0.17001468014178517	0.0	0.08500734007089258	0.08500734007089258	0.08500734007089258	0.08500734007089258	0.08500734007089258	0.08500734007089258	0.08500734007089258	0.08500734007089258	0.08500734007089258	0.08500734007089258	0.08500734007089258	0.08500734007089258	0.08500734007089258	0.08500734007089258	0.08500734007089258	0.08500734007089258	0.08500734007089258	0.08500734007089258	0.08500734007089258	0.08500734007089258	0.08500734007089258	0.08500734007089258	0.08500734007089258	0.08500734007089258	0.08500734007089258	0.08500734007089258	0.08500734007089258	0.08500734007089258	0.08500734007089258	0.08500734007089258	0.08500734007089258	0.08500734007089258	0.08500734007089258	0.08500734007089258	0.08500734007089258
0.03855530851768068	0.030205028196064843	0.03620441755166194	0.03680857368723316	0.024149492084797216	0.049323454859664786	0.0444038315977416	0.06336335473681905	0.046436510586542155	0.016238965796927348	0.011105388972039191	0.025279513740696882	0.033469965371971215	0.026908621853540197	0.025140363123259693	0.058831424718626416	0.032771874028463883	0.019406949738360196	0.03226721683087927	0.0293046046159866	0.043010980600050715	0.03236488402562344	0.035128928675399816	0.0064969915374628205	0.020812960106431317	0.020812960106431317	0.020812960106431317	0.020812960106431317	0.020812960106431317	0.020812960106431317	0.020812960106431317	0.020812960106431317	0.020812960106431317	0.020812960106431317	0.020812960106431317	0.020812960106431317	0.020812960106431317	0.020812960106431317	0.020812960106431317	0.020812960106431317	0.020812960106431317	0.020812960106431317	0.020812960106431317	0.020812960106431317	0.020812960106431317	0.020812960106431317	0.020812960106431317	0.020812960106431317	0.020812960106431317	0.020812960106431317
0.06106768641582752	0.1414889664546642	0.0779617973476569	0.058165746839894464	0.03391061648083267	0.0044937213274714345	0.07647778976511792	0.0473077308444646	0.0879996878966471	0.10035714819885772	0.06355557319132184	0.01967865657175311	0.026210740820651106	0.06015147900960152	0.06151331069932191	0.04576339761020137	0.010596704586475573	0.056010056427012705	0.10068883490798675	0.15345384806843634	0.0799088008790751	0.056271564168506635	0.0	0.0174856386718213	0.00874281933591065	0.00874281933591065	0.00874281933591065	0.00874281933591065	0.00874281933591065	0.00874281933591065	0.00874281933591065	0.00874281933591065	0.00874281933591065	0.00874281933591065	0.00874281933591065	0.00874281933591065	0.00874281933591065	0.00874281933591065	0.00874281933591065	0.00874281933591065	0.00874281933591065	0.00874281933591065	0.00874281933591065	0.00874281933591065	0.00874281933591065	0.00874281933591065	0.00874281933591065	0.00874281933591065	0.00874281933591065	0.00874281933591065
0.034943608595561546	0.05384133421197379	0.028915217565743872	0.059729977895509004	0.06593987028945632	0.05022599659202341	0.03651097739043654	0.008348559781861924	0.06821634436333235	0.00840678628595577	0.06029077476137621	0.045342846957930796	0.043321912361482674	0.029846565158227912	0.04170198620742602	0.039682208833409345	0.06608046454396235	0.0022668608109387665	0.03947808716528285	0.05674486584885174	0.0019635869363915023	0.10332118755349819	0.048784147644728645	0.009043740429171367	0.035921507402131236	0.05450069794049791	0.04249444351437289	0.03692549488719137	0.052776437595712176	0.00011457790568003392	0.026445507750696103	0.026445507750696103	0.026445507750696103	0.026445507750696103	0.026445507750696103	0.026445507750696103	0.026445507750696103	0.026445507750696103	0.026445507750696103	0.026445507750696103	0.026445507750696103	0.026445507750696103	0.026445507750696103	0.026445507750696103	0.026445507750696103	0.026445507750696103	0.026445507750696103	0.026445507750696103	0.026445507750696103	0.026445507750696103
0.01904404538669052	0.020415185920605258	0.020415185920605258	0.0	0.017657269852690356	0.03733845753835575	0.01817473873272488	5.0475795789297015e-05	0.022775888624478473	0.022476908239225858	0.03879676050464616	0.022807732129457102	0.008493393926535805	0.015650563027996455	0.015650563027996455	0.015650563027996455	0.015650563027996455	0.015650563027996455	0.015650563027996455	0.015650563027996455	0.015650563027996455	0.015650563027996455	0.015650563027996455	0.015650563027996455	0.015650563027996455	0.015650563027996455	0.015650563027996455	0.015650563027996455	0.015650563027996455	0.015650563027996455	0.015650563027996455	0.015650563027996455	0.015650563027996455	0.015650563027996455	0.015650563027996455	0.015650563027996455	0.015650563027996455	0.015650563027996455	0.015650563027996455	0.015650563027996455	0.015650563027996455	0.015650563027996455	0.015650563027996455	0.015650563027996455	0.015650563027996455	0.015650563027996455	0.015650563027996455	0.015650563027996455	0.015650563027996455	0.015650563027996455
0.10886923583079473	0.1325203074182099	0.16696903326328622	0.10657838180261985	0.10134802717445393	0.13076408236314482	0.1102422103338648	0.12360148718884904	0.1234333853712865	0.10769071302660047	0.10400913633038747	0.0976978195289339	0.07898744984100564	0.11369268968329015	0.12633481804386684	0.128326276233586	0.07796422872170955	0.15192406054302257	0.12765502480117263	0.11256481937348571	0.12426870381218465	0.10776654699750986	0.08879347188629985	0.11642655167624262	0.15374788704834047	0.13508721936229154	0.13508721936229154	0.13508721936229154	0.13508721936229154	0.13508721936229154	0.13508721936229154	0.13508721936229154	0.13508721936229154	0.13508721936229154	0.13508721936229154	0.13508721936229154	0.13508721936229154	0.13508721936229154	0.13508721936229154	0.13508721936229154	0.13508721936229154	0.13508721936229154	0.13508721936229154	0.13508721936229154	0.13508721936229154	0.13508721936229154	0.13508721936229154	0.13508721936229154	0.13508721936229154	0.13508721936229154
0.020101437241145364	6.872163964276263e-05	0.03941784668784591	0.013415143971346126	4.963867928308078e-05	0.028771420458786383	0.020074602984618446	0.02979725141430406	0.0	0.021898586960015128	0.005445701748990903	0.032746734463182804	0.020076609998336475	0.030129999612606363	4.963867928308078e-05	0.01239737281887735	0.031050282159997437	0.03265681949034734	0.014702662816203858	0.0	0.010075161816557413	0.0008506863657656278	4.963867928308078e-05	0.030969089770713304	0.02296839933095326	0.046004893758851355	0.03448664654490231	0.03448664654490231	0.03448664654490231	0.03448664654490231	0.03448664654490231	0.03448664654490231	0.03448664654490231	0.03448664654490231	0.03448664654490231	0.03448664654490231	0.03448664654490231	0.03448664654490231	0.03448664654490231	0.03448664654490231	0.03448664654490231	0.03448664654490231	0.03448664654490231	0.03448664654490231	0.03448664654490231	0.03448664654490231	0.03448664654490231	0.03448664654490231	0.03448664654490231	0.03448664654490231
0.0	0.0	0.1425384082860621	0.001199874299046475	0.11890608290612062	0.09793896868958775	0.0	0.011226545672963464	0.0	0.06548160366473416	0.0	0.0	0.0	0.00024215049535259987	0.0	0.0	0.08471800028922366	0.0	0.0	0.0	0.0	0.033846050631754644	0.09594454481582133	0.0	0.08471800028922366	0.0	0.04235900014461183	0.04235900014461183	0.04235900014461183	0.04235900014461183	0.04235900014461183	0.04235900014461183	0.04235900014461183	0.04235900014461183	0.04235900014461183	0.04235900014461183	0.04235900014461183	0.04235900014461183	0.04235900014461183	0.04235900014461183	0.04235900014461183	0.04235900014461183	0.04235900014461183	0.04235900014461183	0.04235900014461183	0.04235900014461183	0.04235900014461183	0.04235900014461183	0.04235900014461183	0.04235900014461183
0.04687216339133316	0.04344072429151514	0.03520839980658531	0.022169974812544926	0.02951655986793393	0.022138850357199612	0.026420740987404066	0.01944576102159446	0.02006689389720106	0.045104553722571036	0.0429309298202272	0.025378575764458962	0.06974880772693934	0.02841652417943709	0.03767750139839895	0.038631957321176885	0.033412443522343925	0.05239860475251557	0.03932932690445168	0.02820490754659059	0.036048939423304054	0.028855250090744137	0.02830128865505196	0.029090515429180785	0.038613514367473664	0.035168387225294875	0.03689095079638427	0.03689095079638427	0.03689095079638427	0.03689095079638427	0.03689095079638427	0.03689095079638427	0.03689095079638427	0.03689095079638427	0.03689095079638427	0.03689095079638427	0.03689095079638427	0.03689095079638427	0.03689095079638427	0.03689095079638427	0.03689095079638427	0.03689095079638427	0.03689095079638427	0.03689095079638427	0.03689095079638427	0.03689095079638427	0.03689095079638427	0.03689095079638427	0.03689095079638427	0.03689095079638427
0.07851596010756698	0.049572779707599095	0.08324431087076734	0.06476875104625061	0.11989302189132356	0.029694891084734883	0.06035250110239097	0.08566342082211044	0.05810656220659052	0.07831153112025593	0.04799441107454931	0.0515713125452737	0.06449590626483305	0.037860743665670736	0.06601090923992922	0.041817270327453526	0.06868710603252155	0.1013099539645297	0.05395169181065638	0.049911513720577595	0.05850720245673323	0.05508402591678342	0.0716301763782869	0.05669054522792733	0.034043136022249475	0.0453668406250884	0.0453668406250884	0.0453668406250884	0.0453668406250884	0.0453668406250884	0.0453668406250884	0.0453668406250884	0.0453668406250884	0.0453668406250884	0.0453668406250884	0.0453668406250884	0.0453668406250884	0.0453668406250884	0.0453668406250884	0.0453668406250884	0.0453668406250884	0.0453668406250884	0.0453668406250884	0.0453668406250884	0.0453668406250884	0.0453668406250884	0.0453668406250884	0.0453668406250884	0.0453668406250884	0.0453668406250884
0.12496168922788774	0.13354805431683267	0.16476036656596996	0.18283376881495933	0.15116414634210354	0.10814344626722645	0.11314546490441742	0.14188088523182155	0.12156084295250881	0.14071419652525038	0.15809882783983606	0.1430654115151108	0.10985332122357185	0.13852774017194128	0.11604743759977103	0.16733262203022375	0.13441338834655917	0.13335018093293843	0.14554451393986806	0.1392265667213338	0.12904454935521045	0.17113664143573265	0.14886663103155703	0.127936243896874	0.13362386088139583	0.1307800523891349	0.1307800523891349	0.1307800523891349	0.1307800523891349	0.1307800523891349	0.1307800523891349	0.1307800523891349	0.1307800523891349	0.1307800523891349	0.1307800523891349	0.1307800523891349	0.1307800523891349	0.1307800523891349	0.1307800523891349	0.1307800523891349	0.1307800523891349	0.1307800523891349	0.1307800523891349	0.1307800523891349	0.1307800523891349	0.1307800523891349	0.1307800523891349	0.1307800523891349	0.1307800523891349	0.1307800523891349
0.04465835353853996	0.051608524476686034	0.0669853513657152	0.04642300675318962	0.06000007294284883	0.04971440636077134	0.0707724048405228	0.05154234589655616	0.05839361758402035	0.05399016545809297	0.048102541806060106	0.060239865089199034	0.06643512938676699	0.07279964391989922	0.049247991441871954	0.05249384310961261	0.05274523751170589	0.04695829380658206	0.06708177147908778	0.057076610450481534	0.048182093438054435	0.03924873165687	0.051383260858449055	0.06626055305281733	0.05625299007960494	0.061256771566211135	0.061256771566211135	0.061256771566211135	0.061256771566211135	0.061256771566211135	0.061256771566211135	0.061256771566211135	0.061256771566211135	0.061256771566211135	0.061256771566211135	0.061256771566211135	0.061256771566211135	0.061256771566211135	0.061256771566211135	0.061256771566211135	0.061256771566211135	0.061256771566211135	0.061256771566211135	0.061256771566211135	0.061256771566211135	0.061256771566211135	0.061256771566211135	0.061256771566211135	0.061256771566211135	0.061256771566211135
0.10981847852319782	0.11034616607115538	0.14331204488769467	0.10149168565875406	0.10031673474959082	0.12879726691363064	0.09332942327086242	0.11586506330511123	0.11382243339764993	0.09024033735219283	0.08134141280889053	0.13697546902736688	0.11927497250845	0.10209033772404945	0.11843321566238811	0.10984140814314006	0.1440247417372223	0.11610997059858194	0.1104607131346559	0.17437167825964822	0.14241619569715205	0.14241619569715205	0.14241619569715205	0.14241619569715205	0.14241619569715205	0.14241619569715205	0.14241619569715205	0.14241619569715205	0.14241619569715205	0.14241619569715205	0.14241619569715205	0.14241619569715205	0.14241619569715205	0.14241619569715205	0.14241619569715205	0.14241619569715205	0.14241619569715205	0.14241619569715205	0.14241619569715205	0.14241619569715205	0.14241619569715205	0.14241619569715205	0.14241619569715205	0.14241619569715205	0.14241619569715205	0.14241619569715205	0.14241619569715205	0.14241619569715205	0.14241619569715205	0.14241619569715205
0.047178349956570706	0.05042470637198892	0.0662900660913925	0.045978948464070114	0.05606574084908337	0.04866706787598502	0.039214424700354675	0.048465691875668224	0.0522010979232143	0.05159480264572858	0.0368606227647594	0.0462661597147957	0.042359109537516954	0.0523512521124509	0.05198515279478786	0.02394996078045059	0.038271053681901736	0.028072581874000472	0.08977762048070398	0.0353368775890734	0.06255724903488868	0.06255724903488868	0.06255724903488868	0.06255724903488868	0.06255724903488868	0.06255724903488868	0.06255724903488868	0.06255724903488868	0.06255724903488868	0.06255724903488868	0.06255724903488868	0.06255724903488868	0.06255724903488868	0.06255724903488868	0.06255724903488868	0.06255724903488868	0.06255724903488868	0.06255724903488868	0.06255724903488868	0.06255724903488868	0.06255724903488868	0.06255724903488868	0.06255724903488868	0.06255724903488868	0.06255724903488868	0.06255724903488868	0.06255724903488868	0.06255724903488868	0.06255724903488868	0.06255724903488868
0.014560046833083866	0.17301336588631858	0.20594354043718416	0.1125189893479933	0.2428280664626953	0.09843750907187003	0.35228134074544765	0.12276440405018497	0.17180060001265374	0.14658725864697097	0.1778070565683385	0.18230837868746125	0.1104103205927561	0.23348327041723452	0.08649037959706116	0.01791157368097405	0.18642225329962753	0.07099593078688567	0.23384336571895756	0.04841257956570434	0.08838486182824587	0.11968946649086191	0.15872718690400564	0.13681256971187006	0.04573337565921539	0.12234654230476089	0.12903460318664745	0.12569057274570417	0.12569057274570417	0.12569057274570417	0.12569057274570417	0.12569057274570417	0.12569057274570417	0.12569057274570417	0.12569057274570417	0.12569057274570417	0.12569057274570417	0.12569057274570417	0.12569057274570417	0.12569057274570417	0.12569057274570417	0.12569057274570417	0.12569057274570417	0.12569057274570417	0.12569057274570417	0.12569057274570417	0.12569057274570417	0.12569057274570417	0.12569057274570417	0.12569057274570417
0.10916937954221884	0.1145786893098332	0.09265452149711269	0.12320594552864036	0.13701586576059524	0.1036378041061523	0.05794135290322678	0.09321661163265177	0.10341152480003463	0.06087225740798097	0.11055670153618538	0.09057562534995796	0.06721791205353775	0.1549228622181637	0.10815701035300584	0.14387129907295873	0.06987333519739877	0.08341823078769312	0.11281725226679483	0.11309403371183567	0.12686537562566333	0.08503729885925403	0.16704578830003103	0.15054736607901936	0.15879657718952522	0.15879657718952522	0.15879657718952522	0.15879657718952522	0.15879657718952522	0.15879657718952522	0.15879657718952522	0.15879657718952522	0.15879657718952522	0.15879657718952522	0.15879657718952522	0.15879657718952522	0.15879657718952522	0.15879657718952522	0.15879657718952522	0.15879657718952522	0.15879657718952522	0.15879657718952522	0.15879657718952522	0.15879657718952522	0.15879657718952522	0.15879657718952522	0.15879657718952522	0.15879657718952522	0.15879657718952522	0.15879657718952522
0.10504673966489805	0.13323993264690515	0.09438908100412725	0.11010372235453682	0.12485813467803471	0.1176076980559757	0.1283032780547786	0.10217082024061827	0.08045254274528361	0.07218272016730305	0.12533465123133192	0.09357296242917346	0.10906154790072829	0.13751293646059454	0.12029973181059689	0.12848645765437283	0.13676932793658644	0.12126003909636451	0.10072682672488918	0.10462409772407416	0.09957775027414442	0.1131584184886016	0.1047474446368559	0.10719145361790512	0.10953435641647065	0.15316764383863632	0.1313510001275535	0.1313510001275535	0.1313510001275535	0.1313510001275535	0.1313510001275535	0.1313510001275535	0.1313510001275535	0.1313510001275535	0.1313510001275535	0.1313510001275535	0.1313510001275535	0.1313510001275535	0.1313510001275535	0.1313510001275535	0.1313510001275535	0.1313510001275535	0.1313510001275535	0.1313510001275535	0.1313510001275535	0.1313510001275535	0.1313510001275535	0.1313510001275535	0.1313510001275535	0.1313510001275535
0.08061194338807585	0.0	0.09747326195076161	0.0	0.11955150030581056	0.0	0.0037549979375953516	0.0002191091168660842	0.044413403348859	0.13583908664770927	0.09313798287062469	0.0002191091168660842	0.010171078062880647	0.09502307562934612	0.0	0.09502307562934612	0.12861387948195002	0.059653942876927345	0.13155349125843258	0.07659230007353086	0.13302578146843927	0.040399675766216704	0.09502307562934612	0.0677113756977814	0.0677113756977814	0.0677113756977814	0.0677113756977814	0.0677113756977814	0.0677113756977814	0.0677113756977814	0.0677113756977814	0.0677113756977814	0.0677113756977814	0.0677113756977814	0.0677113756977814	0.0677113756977814	0.0677113756977814	0.0677113756977814	0.0677113756977814	0.0677113756977814	0.0677113756977814	0.0677113756977814	0.0677113756977814	0.0677113756977814	0.0677113756977814	0.0677113756977814	0.0677113756977814	0.0677113756977814	0.0677113756977814	0.0677113756977814
0.06258345484038023	0.01936010381740064	0.05911353326250567	0.06848340743400921	0.07627782358383439	0.00512958291270576	0.011353470204970337	0.07479372570183529	0.04797879408064924	0.09417417307330116	0.005126164924718038	0.0843198738778917	0.0848539549198352	0.07115742920995739	0.07984388848512995	0.03868548348485147	0.05828619120200282	0.01916006769299895	0.10154956966202432	0.045443618495912226	0.005126164924718038	0.025284891710315133	0.025284891710315133	0.025284891710315133	0.025284891710315133	0.025284891710315133	0.025284891710315133	0.025284891710315133	0.025284891710315133	0.025284891710315133	0.025284891710315133	0.025284891710315133	0.025284891710315133	0.025284891710315133	0.025284891710315133	0.025284891710315133	0.025284891710315133	0.025284891710315133	0.025284891710315133	0.025284891710315133	0.025284891710315133	0.025284891710315133	0.025284891710315133	0.025284891710315133	0.025284891710315133	0.025284891710315133	0.025284891710315133	0.025284891710315133	0.025284891710315133	0.025284891710315133
0.055031874921352746	0.045134678261655924	0.079453344331861	0.04118071504017359	0.04980108528823576	0.041967166961212825	0.051372012261719564	0.058177313431334005	0.06228984413097136	0.07105512802370537	0.058286000481249635	0.03488959801942273	0.001675660772473362	0.04490311247535883	0.06298812142458211	0.004416089294716282	0.05447069211448607	0.04196200829529264	0.06752034953595656	0.04387522294280141	0.05878540614576291	0.061626233859119674	0.05507725248417395	0.059087179966842325	0.0016301305532098506	0.0598882976975155	0.04106366599262478	0.023750970755836747	0.03847535063794217	0.04809794926653273	0.05810039744055832	0.0	0.10069304606342001	0.05034652303171001	0.05034652303171001	0.05034652303171001	0.05034652303171001	0.05034652303171001	0.05034652303171001	0.05034652303171001	0.05034652303171001	0.05034652303171001	0.05034652303171001	0.05034652303171001	0.05034652303171001	0.05034652303171001	0.05034652303171001	0.05034652303171001	0.05034652303171001	0.05034652303171001
0.06008757403871801	0.05101609147404584	0.051217735589459634	0.059291720423157994	0.06121768725447909	0.06633386458314525	0.0048858165969538755	0.0738735221194204	0.0894045507485266	0.05003103068138691	0.05270947978935134	0.07272732001948183	0.06631479472360122	0.06076282372560666	0.06392638783674057	0.062242945651524884	0.010984327627982517	0.05437871975025426	0.06938751225871001	0.05651513987255944	0.06325937431280311	0.06799454530337028	0.06729109972336539	0.06878511466061617	0.05862162538575816	0.05678095335341527	0.0700378384416964	0.01436785157384948	0.05920524694245398	0.0006880930621288049	0.06954835992159164	0.027597561173620992	0.06803943623842691	0.047818498706023956	0.047818498706023956	0.047818498706023956	0.047818498706023956	0.047818498706023956	0.047818498706023956	0.047818498706023956	0.047818498706023956	0.047818498706023956	0.047818498706023956	0.047818498706023956	0.047818498706023956	0.047818498706023956	0.047818498706023956	0.047818498706023956	0.047818498706023956	0.047818498706023956
0.06904481609964867	0.10398699523322322	0.10416851442883257	0.09038818966977108	0.10236782009612477	0.09898074749853548	0.0856447577315357	0.09302912282430205	0.10508541074174035	0.09662824844315218	0.0785928166027254	0.11332045694637921	0.07536557405411605	0.08485580394008459	0.0730547955901316	0.07746460819057208	0.09184803824470886	0.07869352246204088	0.11500817740481968	0.12926868785172946	0.09745717320322696	0.11336293052747821	0.11336293052747821	0.11336293052747821	0.11336293052747821	0.11336293052747821	0.11336293052747821	0.11336293052747821	0.11336293052747821	0.11336293052747821	0.11336293052747821	0.11336293052747821	0.11336293052747821	0.11336293052747821	0.11336293052747821	0.11336293052747821	0.11336293052747821	0.11336293052747821	0.11336293052747821	0.11336293052747821	0.11336293052747821	0.11336293052747821	0.11336293052747821	0.11336293052747821	0.11336293052747821	0.11336293052747821	0.11336293052747821	0.11336293052747821	0.11336293052747821	0.11336293052747821
0.055311119877512	0.055008524349011406	0.049833692097326375	0.05948742977992083	0.06085829945881042	0.07909513802284149	0.043186927752269386	0.053990966215247	0.055836688829205665	0.07136859806415222	0.05187069769671234	0.047987782357844205	0.046092213626641045	0.06583740227993662	0.044331889390336304	0.04546757869604038	0.06912563989752342	0.06661663213212815	0.06363054542789875	0.11094999077125657	0.05161163833006218	0.12655074262058258	0.05292637632447195	0.049047374004088595	0.05098687516428028	0.05098687516428028	0.05098687516428028	0.05098687516428028	0.05098687516428028	0.05098687516428028	0.05098687516428028	0.05098687516428028	0.05098687516428028	0.05098687516428028	0.05098687516428028	0.05098687516428028	0.05098687516428028	0.05098687516428028	0.05098687516428028	0.05098687516428028	0.05098687516428028	0.05098687516428028	0.05098687516428028	0.05098687516428028	0.05098687516428028	0.05098687516428028	0.05098687516428028	0.05098687516428028	0.05098687516428028	0.05098687516428028
0.06883333760628874	0.08591677373956232	0.14556646102303686	0.08799251212298329	0.06256449590982581	0.0910532702076396	0.09499263260205684	0.08918961646621473	0.08752688815384492	0.09927640237995396	0.08992462406248905	0.09490049173623707	0.0759529216990446	0.09865745106945	0.12467012429197541	0.08875999560300661	0.10767266532030445	0.08791644764879619	0.09040429291264443	0.08810572700616894	0.14931715403789866	0.12593104167594898	0.11428135837498905	0.14849006769119566	0.09053231540524591	0.13171294513037426	0.11112263026781008	0.11112263026781008	0.11112263026781008	0.11112263026781008	0.11112263026781008	0.11112263026781008	0.11112263026781008	0.11112263026781008	0.11112263026781008	0.11112263026781008	0.11112263026781008	0.11112263026781008	0.11112263026781008	0.11112263026781008	0.11112263026781008	0.11112263026781008	0.11112263026781008	0.11112263026781008	0.11112263026781008	0.11112263026781008	0.11112263026781008	0.11112263026781008	0.11112263026781008	0.11112263026781008
0.042387199685807286	0.03806760199543144	0.03945299009665824	0.04025601521094108	0.04494242763728857	0.04151328376783535	0.04087572136603336	0.06008490526808473	0.04435263533056186	0.056030865807686285	0.06117441212480648	0.03795733707320822	0.04818519488532558	0.0376877776908345	0.03979543368549228	0.04139463306041333	0.03671786416260112	0.04639203900852709	0.049515308079611194	0.039516535141167375	0.04451592161038928	0.04451592161038928	0.04451592161038928	0.04451592161038928	0.04451592161038928	0.04451592161038928	0.04451592161038928	0.04451592161038928	0.04451592161038928	0.04451592161038928	0.04451592161038928	0.04451592161038928	0.04451592161038928	0.04451592161038928	0.04451592161038928	0.04451592161038928	0.04451592161038928	0.04451592161038928	0.04451592161038928	0.04451592161038928	0.04451592161038928	0.04451592161038928	0.04451592161038928	0.04451592161038928	0.04451592161038928	0.04451592161038928	0.04451592161038928	0.04451592161038928	0.04451592161038928	0.04451592161038928
0.04228181117976963	0.05111657906579406	0.07164046097850355	0.04006635545862113	0.059537196799831084	0.046090734890705726	0.06926077897114004	0.058072049778854745	0.0345575627246823	0.04767289520579294	0.04189680829524322	0.07142983988789024	0.05117539927502724	0.04163688795511071	0.040438774735227	0.036898858329681906	0.0486184744185256	0.040567887641813606	0.04774404138298854	0.03642814876848261	0.03543987604051638	0.04304410015742894	0.03924198809897266	0.03924198809897266	0.03924198809897266	0.03924198809897266	0.03924198809897266	0.03924198809897266	0.03924198809897266	0.03924198809897266	0.03924198809897266	0.03924198809897266	0.03924198809897266	0.03924198809897266	0.03924198809897266	0.03924198809897266	0.03924198809897266	0.03924198809897266	0.03924198809897266	0.03924198809897266	0.03924198809897266	0.03924198809897266	0.03924198809897266	0.03924198809897266	0.03924198809897266	0.03924198809897266	0.03924198809897266	0.03924198809897266	0.03924198809897266	0.03924198809897266
0.14022031641320604	0.1391105570409996	0.09941586802032788	0.12042305245872797	0.134995758064932	0.13200219094327256	0.11572448658714778	0.22526709477549683	0.10104702455455113	0.12400101556025518	0.14182217918762885	0.11568001937649372	0.1125405860026709	0.09956229756602995	0.1893602607420436	0.19744647113280822	0.14242243273433888	0.1434860337943769	0.1434952042202046	0.1609058249798211	0.15220051460001283	0.15220051460001283	0.15220051460001283	0.15220051460001283	0.15220051460001283	0.15220051460001283	0.15220051460001283	0.15220051460001283	0.15220051460001283	0.15220051460001283	0.15220051460001283	0.15220051460001283	0.15220051460001283	0.15220051460001283	0.15220051460001283	0.15220051460001283	0.15220051460001283	0.15220051460001283	0.15220051460001283	0.15220051460001283	0.15220051460001283	0.15220051460001283	0.15220051460001283	0.15220051460001283	0.15220051460001283	0.15220051460001283	0.15220051460001283	0.15220051460001283	0.15220051460001283	0.15220051460001283
0.14522451367926145	0.12842293378545186	0.13921584097517473	0.1003094863854586	0.1386536601628355	0.12098289150017848	0.1561356066103214	0.11058962857891792	0.14304647551099184	0.08631638959482643	0.12370412815888182	0.1579231548460441	0.13283209772076368	0.15524259542936583	0.17187204958981186	0.10644043402738593	0.19221678977233145	0.1416632428951526	0.10870061229156257	0.136445344714571	0.08756312557412042	0.14256148861640858	0.09572322673450927	0.11914235767545893	0.11914235767545893	0.11914235767545893	0.11914235767545893	0.11914235767545893	0.11914235767545893	0.11914235767545893	0.11914235767545893	0.11914235767545893	0.11914235767545893	0.11914235767545893	0.11914235767545893	0.11914235767545893	0.11914235767545893	0.11914235767545893	0.11914235767545893	0.11914235767545893	0.11914235767545893	0.11914235767545893	0.11914235767545893	0.11914235767545893	0.11914235767545893	0.11914235767545893	0.11914235767545893	0.11914235767545893	0.11914235767545893	0.11914235767545893
0.09183264136266159	0.10052196300005081	0.1388620830236798	0.07714615263567266	0.1358740327872079	0.11322356841849986	0.12086370794381307	0.13164519501541563	0.11558627680624423	0.09069543491181653	0.10215755550358249	0.1276153900323724	0.11931008930298455	0.11798437244776899	0.0725516348729249	0.11253551405941416	0.0989670351877732	0.08564413918045889	0.08379028579505018	0.1415646718817387	0.07117715741254267	0.1336683439015857	0.1024227506570642	0.1024227506570642	0.1024227506570642	0.1024227506570642	0.1024227506570642	0.1024227506570642	0.1024227506570642	0.1024227506570642	0.1024227506570642	0.1024227506570642	0.1024227506570642	0.1024227506570642	0.1024227506570642	0.1024227506570642	0.1024227506570642	0.1024227506570642	0.1024227506570642	0.1024227506570642	0.1024227506570642	0.1024227506570642	0.1024227506570642	0.1024227506570642	0.1024227506570642	0.1024227506570642	0.1024227506570642	0.1024227506570642	0.1024227506570642	0.1024227506570642
0.07814758614852081	0.07859288872693887	0.07589664497185196	0.07165666667192282	0.08817816939277365	0.03895055476195283	0.062034856823016654	0.04374710017353594	0.09742155114772623	0.06862453153474726	0.06143680254214423	0.07841999623435571	0.0595948310079999	0.0834277571643492	0.06338036972861992	0.08009425441269818	0.07421835536644526	0.07663915368774943	0.0	0.06552896214048981	0.08584970841582995	0.059567379489661246	0.07463592762557804	0.0620111164908577	0.0658827781669156	0.059823270484557746	0.09017448144953613	0.06861146832006086	0.08683940834798215	0.0595143303139502	0.08169152114049497	0.0706029257272226	0.0706029257272226	0.0706029257272226	0.0706029257272226	0.0706029257272226	0.0706029257272226	0.0706029257272226	0.0706029257272226	0.0706029257272226	0.0706029257272226	0.0706029257272226	0.0706029257272226	0.0706029257272226	0.0706029257272226	0.0706029257272226	0.0706029257272226	0.0706029257272226	0.0706029257272226	0.0706029257272226
0.06958469285251344	0.047274691522992573	0.08284041976701353	0.06391041680247093	0.058650337632540406	0.07919992728348688	0.0733243913064726	0.05885114105173144	0.05636667912612202	0.06151452342358229	0.0560728015945066	0.06340376042045373	0.06921366709937038	0.06534651268031907	0.06178048424406983	0.05543800117900618	0.07250197465647402	0.053416438433630024	0.06785609239301953	0.07856474404780257	0.06803878187780875	0.07040332726763308	0.06650619541504371	0.06975857227166694	0.052446064648347036	0.08596529998826744	0.06639731072893017	0.0563277953777688	0.06587791245358113	0.07109340391755413	0.07418287701852047	0.0726381404680373	0.0726381404680373	0.0726381404680373	0.0726381404680373	0.0726381404680373	0.0726381404680373	0.0726381404680373	0.0726381404680373	0.0726381404680373	0.0726381404680373	0.0726381404680373	0.0726381404680373	0.0726381404680373	0.0726381404680373	0.0726381404680373	0.0726381404680373	0.0726381404680373	0.0726381404680373	0.0726381404680373
0.12347061934596969	0.11844543474754016	0.11522460757657543	0.07622050861494115	0.1034547446605335	0.08423124459839547	0.10490676370946682	0.1317945084753034	0.08147191351004336	0.0981984294898471	0.12450552045997176	0.10006468418500918	0.10324870017821453	0.0970399622326255	0.12613557041296788	0.060602466290492776	0.09383029692695438	0.09830785563215483	0.12257673620015366	0.09703464286662065	0.07442897248055308	0.08573180767358686	0.08573180767358686	0.08573180767358686	0.08573180767358686	0.08573180767358686	0.08573180767358686	0.08573180767358686	0.08573180767358686	0.08573180767358686	0.08573180767358686	0.08573180767358686	0.08573180767358686	0.08573180767358686	0.08573180767358686	0.08573180767358686	0.08573180767358686	0.08573180767358686	0.08573180767358686	0.08573180767358686	0.08573180767358686	0.08573180767358686	0.08573180767358686	0.08573180767358686	0.08573180767358686	0.08573180767358686	0.08573180767358686	0.08573180767358686	0.08573180767358686	0.08573180767358686
0.7168063426799919	0.0	0.5363501369801237	0.0	0.0	0.0	0.0	0.0	0.0	0.0	0.8823471807696739	0.0	0.0	0.0	0.0	0.0	0.9945420407479799	0.0	0.0	0.0	1.1499404688853534	0.5749702344426767	0.5749702344426767	0.5749702344426767	0.5749702344426767	0.5749702344426767	0.5749702344426767	0.5749702344426767	0.5749702344426767	0.5749702344426767	0.5749702344426767	0.5749702344426767	0.5749702344426767	0.5749702344426767	0.5749702344426767	0.5749702344426767	0.5749702344426767	0.5749702344426767	0.5749702344426767	0.5749702344426767	0.5749702344426767	0.5749702344426767	0.5749702344426767	0.5749702344426767	0.5749702344426767	0.5749702344426767	0.5749702344426767	0.5749702344426767	0.5749702344426767	0.5749702344426767
0.07533863280025266	0.08342447173536882	0.06686544654743659	0.09095367072966612	0.10025383141199029	0.0587558654553737	0.0900638897337506	0.10490465454095134	0.09191651074537353	0.10940729709430295	0.10523949551549307	0.1078628456793828	0.0714344219715376	0.12648790254085557	0.08857692321609795	0.0827255956164527	0.06915290531095651	0.09105485528750572	0.10785055914288388	0.10651245491026794	0.04576275155584679	0.11093426836373657	0.1638282872631579	0.08643833011109528	0.059653173170270454	0.07144128048038152	0.1126687870234988	0.07811923224763653	0.07295733570547788	0.07553828397655721	0.07553828397655721	0.07553828397655721	0.07553828397655721	0.07553828397655721	0.07553828397655721	0.07553828397655721	0.07553828397655721	0.07553828397655721	0.07553828397655721	0.07553828397655721	0.07553828397655721	0.07553828397655721	0.07553828397655721	0.07553828397655721	0.07553828397655721	0.07553828397655721	0.07553828397655721	0.07553828397655721	0.07553828397655721	0.07553828397655721
0.08450658737641131	0.09473065301510074	0.06186567535216527	0.12014990963628407	0.11125293040836104	0.08768417676127872	0.07587377332620363	0.086269839225991	0.09183820111341714	0.10340266979980232	0.10411719198624468	0.09451454418027107	0.09927029583289704	0.05989801477984147	0.0803381100974817	0.0991303399467904	0.09070467420952283	0.10037196663464501	0.08683792034302294	0.08059894010659932	0.0935956016794866	0.09685473726178176	0.09248127960040599	0.09025087670970483	0.09834891819200507	0.11655630324588277	0.09022584991728178	0.0958050271772909	0.10422686143856193	0.10467689317950614	0.10223264450756746	0.0773845185784178	0.09504702113603058	0.11556019594062764	0.09455870605444372	0.10505945099753568	0.10505945099753568	0.10505945099753568	0.10505945099753568	0.10505945099753568	0.10505945099753568	0.10505945099753568	0.10505945099753568	0.10505945099753568	0.10505945099753568	0.10505945099753568	0.10505945099753568	0.10505945099753568	0.10505945099753568	0.10505945099753568
0.04496428052404364	0.08344938545968648	0.07867481920615624	0.061296088443328574	0.06172947018869108	0.04963423517806705	0.09513229944797745	0.07531911013890505	0.05592677002773885	0.05514795672075315	0.07866398070695388	0.06786245881417129	0.05960208612743388	0.08541637436697914	0.07493727270303074	0.07028838940617212	0.0475764274502055	0.0688449723922447	0.061131669969193815	0.057595019954141895	0.07882010557831716	0.0498565793636536	0.07132023801074337	0.061347615029668935	0.06649728624264602	0.0709906558575767	0.04301614697485748	0.07869465366447828	0.08335879415028448	0.07013544393304051	0.06718526120884097	0.08056653858956478	0.07752592653836912	0.06324069867282257	0.09330967244513066	0.05218448638075471	0.07814120518357358	0.06937753671268186	0.0744582820220775	0.07651407147260436	0.07548617674734093	0.07548617674734093	0.07548617674734093	0.07548617674734093	0.07548617674734093	0.07548617674734093	0.07548617674734093	0.07548617674734093	0.07548617674734093	0.07548617674734093
0.08964584875632123	0.07884989166015861	0.08221989163619585	0.08640709140306374	0.08403588207962016	0.07697871644555404	0.06576514792411704	0.05994253362097131	0.09829149413580265	0.1044238527524063	0.09892472128187142	0.0746731209369503	0.07575175650595317	0.10615361856540848	0.1060311665048403	0.09637929034006014	0.07967987236907031	0.10007717785931418	0.0962345470889327	0.10442904582888746	0.08299956318053124	0.07203895652776321	0.08432955183890214	0.0775952336913848	0.06080074881161835	0.06919799125150157	0.06919799125150157	0.06919799125150157	0.06919799125150157	0.06919799125150157	0.06919799125150157	0.06919799125150157	0.06919799125150157	0.06919799125150157	0.06919799125150157	0.06919799125150157	0.06919799125150157	0.06919799125150157	0.06919799125150157	0.06919799125150157	0.06919799125150157	0.06919799125150157	0.06919799125150157	0.06919799125150157	0.06919799125150157	0.06919799125150157	0.06919799125150157	0.06919799125150157	0.06919799125150157	0.06919799125150157
0.07463217994692536	0.12819401713825224	0.1156338833290916	0.06449062698172553	0.07683153569340027	0.07677125287032546	0.07365605993805716	0.05110751316332623	0.06609550283004284	0.09736488170813622	0.06294406089325714	0.06514027356943672	0.08493195721020398	0.09573107814594517	0.08773785473026112	0.0730299133453247	0.09014495880169175	0.07707680450879491	0.09200462143535383	0.08134406181728758	0.05039614328065904	0.07690806022232032	0.0883822014780566	0.08025434351870274	0.10222587550333025	0.05142974942219294	0.062492552927641984	0.07461095532248667	0.07423447400939068	0.07584386473992413	0.0893317141727275	0.08258778945632582	0.08258778945632582	0.08258778945632582	0.08258778945632582	0.08258778945632582	0.08258778945632582	0.08258778945632582	0.08258778945632582	0.08258778945632582	0.08258778945632582	0.08258778945632582	0.08258778945632582	0.08258778945632582	0.08258778945632582	0.08258778945632582	0.08258778945632582	0.08258778945632582	0.08258778945632582	0.08258778945632582
0.3075066174576902	0.41738726349261024	0.3901116128904448	0.07855599660319458	0.6096618036744941	0.0007780902971698997	0.03607370798952118	0.3572955743383808	0.2722201906904914	0.4313540092031641	0.27199108087119744	0.37575229073661615	0.0	0.07855599660319458	0.14036736537298558	0.2731058622378797	0.07855599660319458	0.03793465069210671	0.15776466783948018	0.31442633324685143	0.4579193701628098	0.0	0.0	0.4996478101143879	0.4313540092031641	0.3895117515536386	0.41043288037840137	0.41043288037840137	0.41043288037840137	0.41043288037840137	0.41043288037840137	0.41043288037840137	0.41043288037840137	0.41043288037840137	0.41043288037840137	0.41043288037840137	0.41043288037840137	0.41043288037840137	0.41043288037840137	0.41043288037840137	0.41043288037840137	0.41043288037840137	0.41043288037840137	0.41043288037840137	0.41043288037840137	0.41043288037840137	0.41043288037840137	0.41043288037840137	0.41043288037840137	0.41043288037840137
0.05506148326491875	0.057295537763184794	0.06097913395554435	0.07030408804371711	0.06348578601489933	0.051867928240817915	0.06123118939144653	0.0608710778213254	0.04647396137963582	0.05552090670385724	0.062482673990048185	0.04798976676152748	0.05129588569680883	0.050950293132936975	0.04347405876604324	0.052377645388248975	0.04661850757570727	0.0462683269808772	0.05057889898796123	0.07631397686407779	0.043517697651964664	0.06708048286698474	0.052586774493551924	0.05983362868026833	0.05983362868026833	0.05983362868026833	0.05983362868026833	0.05983362868026833	0.05983362868026833	0.05983362868026833	0.05983362868026833	0.05983362868026833	0.05983362868026833	0.05983362868026833	0.05983362868026833	0.05983362868026833	0.05983362868026833	0.05983362868026833	0.05983362868026833	0.05983362868026833	0.05983362868026833	0.05983362868026833	0.05983362868026833	0.05983362868026833	0.05983362868026833	0.05983362868026833	0.05983362868026833	0.05983362868026833	0.05983362868026833	0.05983362868026833
0.05038400146517985	0.04993274810464605	0.08580830354264307	0.05338917463932641	0.06819742768239112	0.0006081331970487689	0.04756936665295622	0.07576282889372173	0.05459757756324156	0.10183006923104157	0.05322075351716099	0.03343420510759125	0.07401440683036437	0.02214034944607761	0.0431036353022042	0.045847424451896504	0.07803410129416136	0.07581757989000416	0.06073527841706364	0.08281765450812306	0.057580967883300284	0.09663225304461431	0.043241224564746994	0.08951026127720425	0.07699839168502672	0.058151088630500704	0.08057208319705707	0.04424665121495348	0.08368715736362907	0.05532843997306655	0.001135181967824368	0.02823181097044546	0.02823181097044546	0.02823181097044546	0.02823181097044546	0.02823181097044546	0.02823181097044546	0.02823181097044546	0.02823181097044546	0.02823181097044546	0.02823181097044546	0.02823181097044546	0.02823181097044546	0.02823181097044546	0.02823181097044546	0.02823181097044546	0.02823181097044546	0.02823181097044546	0.02823181097044546	0.02823181097044546
0.1611885480813236	0.14404316077633314	0.0	0.0	0.0	0.11133616388926053	0.0	0.0004117203264366957	0.0020401058332219202	0.0	0.18182351270385452	0.0	0.0	0.1665223277822936	0.0	0.041567284263364826	0.0005713761365549109	0.0	0.0	0.0	0.17853978408963422	0.0	0.07427428115043747	0.0	0.0	0.0	0.019088117257404422	0.0020401058332219202	0.0	0.0	0.019088117257404422	0.0	0.16652232778229353	0.0	0.16652232778229353	0.17855455891889924	0.21272837594418517	0.0	0.10636418797209259	0.10636418797209259	0.10636418797209259	0.10636418797209259	0.10636418797209259	0.10636418797209259	0.10636418797209259	0.10636418797209259	0.10636418797209259	0.10636418797209259	0.10636418797209259	0.10636418797209259
0.1608003749910672	0.0002890967273001146	0.13079479812559797	0.07817666154377574	0.1644693321061278	0.11946342027581361	0.1337782651754213	0.24721992926905412	0.16226809205625156	0.17624560932339411	0.23984835041156083	0.14743442805365814	0.11692660501098671	0.27118287777872385	0.02918720566287126	0.242132752829588	0.08610595164799885	0.15174191884538468	0.12761439668283092	0.10153335862636081	0.11676164833352225	0.2601266107843551	0.11436549575460504	0.18779171777589349	0.05211961065649094	0.17225133332454398	0.2160260095695928	0.24402784908927536	0.16884231089500654	0.05335240388990547	0.14645425943114454	0.1590323681846081	0.2499242607652304	0.11959168798687927	0.09795252460160618	0.013403059978106107	0.1409808432450803	0.12557950964312634	0.2310573209654503	0.05215300344531707	0.053364775638803354	0.22646917296685146	0.004954415545570249	0.13276118120921993	0.06885779837739509	0.06885779837739509	0.06885779837739509	0.06885779837739509	0.06885779837739509	0.06885779837739509
0.06545893424903286	0.04258120485260709	0.10255721520270705	0.05391847319269617	0.04815303438014339	0.01228913063744546	0.1125090752225384	0.07082902961404938	0.04661527119081075	0.05282852193394762	0.10109904941028248	0.0008370318753396908	0.01228159067117871	0.05289405679136665	0.021944707949387257	0.012277460756221938	0.10264993605690835	0.05456371003502838	0.013331630243625802	0.04388376720167607	0.043985144958818306	0.03885892468886707	0.08403140929744529	0.03291590218014412	0.05024163835945507	0.0219587678203106	0.048892913492056066	0.1092376597201986	0.049193800757020185	0.0621569448665562	0.06438253539703671	0.050318557869755594	0.08992121699199998	0.06446031221762011	0.06760246688266758	0.1255154226600601	0.07182240379490817	0.11329577262565636	0.056309927953969295	0.05288118955044345	0.06624210636005354	0.08914343076725749	0.12464559017644024	0.0924439115094488	0.14622081685467103	0.11933236418205992	0.11933236418205992	0.11933236418205992	0.11933236418205992	0.11933236418205992
0.14558872391775685	0.14819508471298112	0.1321369447826767	0.10249237954031579	0.15283211167975524	0.14325451465765174	0.08216652657299986	0.13127101025923346	0.062374282413756824	0.0935282815657363	0.1493105857355695	0.11731215311414037	0.13450736232106955	0.06708029512018526	0.17556950203737853	0.17001153862249146	0.12838886200434338	0.1418698010467919	0.07793053588207699	0.06195169183951603	0.10633606364100355	0.13579567891332525	0.10846967196387892	0.05179921457408594	0.10114651944834259	0.1108257421534295	0.10476119007402308	0.07439136247187275	0.1253221790608892	0.0900800687150604	0.025419199393387194	0.08689555879834686	0.15336205286694837	0.008903752142033362	0.1054920512099829	0.1361968526565754	0.12875525472771931	0.14361533422138745	0.04612816914864997	0.09487175168501871	0.09487175168501871	0.09487175168501871	0.09487175168501871	0.09487175168501871	0.09487175168501871	0.09487175168501871	0.09487175168501871	0.09487175168501871	0.09487175168501871	0.09487175168501871
0.19791582643265895	0.34499872358447903	0.249894795418894	0.19323952214252973	0.16676658294484747	0.21205267117784896	0.26626559561938107	0.18242319248215125	0.1667665829448475	0.17459488771349937	0.17459488771349937	0.17459488771349937	0.17459488771349937	0.17459488771349937	0.17459488771349937	0.17459488771349937	0.17459488771349937	0.17459488771349937	0.17459488771349937	0.17459488771349937	0.17459488771349937	0.17459488771349937	0.17459488771349937	0.17459488771349937	0.17459488771349937	0.17459488771349937	0.17459488771349937	0.17459488771349937	0.17459488771349937	0.17459488771349937	0.17459488771349937	0.17459488771349937	0.17459488771349937	0.17459488771349937	0.17459488771349937	0.17459488771349937	0.17459488771349937	0.17459488771349937	0.17459488771349937	0.17459488771349937	0.17459488771349937	0.17459488771349937	0.17459488771349937	0.17459488771349937	0.17459488771349937	0.17459488771349937	0.17459488771349937	0.17459488771349937	0.17459488771349937	0.17459488771349937
0.0	0.0	0.0	0.0	0.0	0.0	0.0	0.0	0.0	0.0	0.0	0.06537687868266742	0.0	0.0	0.0	0.0	0.0	0.03658789096793496	0.0	0.14657442458888426	0.07328721229444213	0.07328721229444213	0.07328721229444213	0.07328721229444213	0.07328721229444213	0.07328721229444213	0.07328721229444213	0.07328721229444213	0.07328721229444213	0.07328721229444213	0.07328721229444213	0.07328721229444213	0.07328721229444213	0.07328721229444213	0.07328721229444213	0.07328721229444213	0.07328721229444213	0.07328721229444213	0.07328721229444213	0.07328721229444213	0.07328721229444213	0.07328721229444213	0.07328721229444213	0.07328721229444213	0.07328721229444213	0.07328721229444213	0.07328721229444213	0.07328721229444213	0.07328721229444213	0.07328721229444213
0.0	0.0	0.11371368746139882	0.0	0.1899058492436083	0.0	0.0	0.14711912457989712	0.00042051239136005103	0.19028730669445668	0.0	0.0	0.0	0.0	0.14711912457989715	0.17007832204111792	0.18642613301542274	0.0	0.00042051239136005103	0.1826872320927461	0.0	0.019495733679076338	0.07587987148552817	0.18236749496692653	0.11989835689133424	0.0	0.04245493114029711	0.17007832204111795	0.00042051239136005103	0.15160407759415473	0.0	0.0	0.0	0.0	0.0	0.0	0.0	0.0	0.0	0.0	0.0	0.0	0.0	0.0	0.0	0.0	0.0	0.0	0.0	0.0
0.06567746322902415	0.06881200831161856	0.06699575318697208	0.0833201695643662	0.09662257549436525	0.05729178796639632	0.06768106994010267	0.06917581889203399	0.061194585729256824	0.08748204113263489	0.05024177402355283	0.08174775170130273	0.09093979397104855	0.05210828310240278	0.08102117179225668	0.06639822878781781	0.07308806648897355	0.05113112239261728	0.07358839843179833	0.07842726657030866	0.07017142933051994	0.06843454873162268	0.0893830318756061	0.07890879030361438	0.07890879030361438	0.07890879030361438	0.07890879030361438	0.07890879030361438	0.07890879030361438	0.07890879030361438	0.07890879030361438	0.07890879030361438	0.07890879030361438	0.07890879030361438	0.07890879030361438	0.07890879030361438	0.07890879030361438	0.07890879030361438	0.07890879030361438	0.07890879030361438	0.07890879030361438	0.07890879030361438	0.07890879030361438	0.07890879030361438	0.07890879030361438	0.07890879030361438	0.07890879030361438	0.07890879030361438	0.07890879030361438	0.07890879030361438
0.1652997343069793	0.08329431069281633	0.12625487590496234	0.18902962609690255	0.1312427514784146	0.12533152412148646	0.11784640195955667	0.14457255060381574	0.18884962037144945	0.14164617295705334	0.10995819079110772	0.12580218187408054	0.12580218187408054	0.12580218187408054	0.12580218187408054	0.12580218187408054	0.12580218187408054	0.12580218187408054	0.12580218187408054	0.12580218187408054	0.12580218187408054	0.12580218187408054	0.12580218187408054	0.12580218187408054	0.12580218187408054	0.12580218187408054	0.12580218187408054	0.12580218187408054	0.12580218187408054	0.12580218187408054	0.12580218187408054	0.12580218187408054	0.12580218187408054	0.12580218187408054	0.12580218187408054	0.12580218187408054	0.12580218187408054	0.12580218187408054	0.12580218187408054	0.12580218187408054	0.12580218187408054	0.12580218187408054	0.12580218187408054	0.12580218187408054	0.12580218187408054	0.12580218187408054	0.12580218187408054	0.12580218187408054	0.12580218187408054	0.12580218187408054
0.09271791402481007	0.09441142813113791	0.12228556097844169	0.08031448369786473	0.14020089929293456	0.12476294682518257	0.10414940633431796	0.06770003391131488	0.10629670895448577	0.09695243363633878	0.11011627207052331	0.07948726015591465	0.08651647424610277	0.07455898821349602	0.1125338550872462	0.07616220963992337	0.11717357157458064	0.09982557834198896	0.1027476810267442	0.11679428257023673	0.09494384960229672	0.09260265923506128	0.10352192746379076	0.08188989864374595	0.08855628379824558	0.08591515801192667	0.0689874790919153	0.10030626753704618	0.08464687331448074	0.08464687331448074	0.08464687331448074	0.08464687331448074	0.08464687331448074	0.08464687331448074	0.08464687331448074	0.08464687331448074	0.08464687331448074	0.08464687331448074	0.08464687331448074	0.08464687331448074	0.08464687331448074	0.08464687331448074	0.08464687331448074	0.08464687331448074	0.08464687331448074	0.08464687331448074	0.08464687331448074	0.08464687331448074	0.08464687331448074	0.08464687331448074
0.11637809719515745	0.0	0.017630521069321208	0.1266264152378536	0.12672766844543665	0.12858771110530692	0.10078135327620748	0.08624167960369034	0.0640120148173474	0.1481409675156498	0.0	0.05821950765921468	0.05057720578456215	0.10754709261792439	0.05810443206386483	0.006660983027802329	0.09090884867686304	0.05823874319283705	0.08436749035542285	0.10291939822095054	0.17062786632496577	0.12934668058061147	0.1468727226626932	0.09133671187827686	0.0001436737877085412	0.05569444872597957	0.10347721128011049	0.0	0.09130760812822358	0.10614564940541212	0.014622614114006904	0.10438535008215791	0.05950398209808241	0.05950398209808241	0.05950398209808241	0.05950398209808241	0.05950398209808241	0.05950398209808241	0.05950398209808241	0.05950398209808241	0.05950398209808241	0.05950398209808241	0.05950398209808241	0.05950398209808241	0.05950398209808241	0.05950398209808241	0.05950398209808241	0.05950398209808241	0.05950398209808241	0.05950398209808241
0.12863737156039837	0.07265276906981795	0.10972399579868881	0.09260735967144963	0.0952592482665501	0.0	0.12488521384598876	0.0006279647325138333	0.0006360075198390035	0.09598847111052465	0.012786639430899796	0.09332976144644321	0.0549411834097099	0.0	0.06129619994673334	0.06194879479536946	0.1753980353915211	0.1101954117439865	0.09282027499634744	0.023373254828033128	0.07937272435413764	0.0723415578186447	0.12721903973632845	0.09497048557701164	0.05222440250929814	0.08412117920161996	0.09649540470866781	0.13107129802775472	0.034857192924086774	0.14855259706920768	0.05734768432732898	0.0008714752216919272	0.07158039515494902	0.14461069075011024	0.15252879701490854	0.06716556250997822	0.10984717976244338	0.10984717976244338	0.10984717976244338	0.10984717976244338	0.10984717976244338	0.10984717976244338	0.10984717976244338	0.10984717976244338	0.10984717976244338	0.10984717976244338	0.10984717976244338	0.10984717976244338	0.10984717976244338	0.10984717976244338
0.07686101222532934	0.11056622666744863	0.07806983466783732	0.09024725971422488	0.07524758875558536	0.08277265585239203	0.06276545448694473	0.056353920164136706	0.08938137520871337	0.05317278729107789	0.07245096164862523	0.0659559578901571	0.0830707027937056	0.08308367504478933	0.07331273596081793	0.08668035705196926	0.06502571155450988	0.08374593149942496	0.062308344210071885	0.08731156361031941	0.10300464286934724	0.08154068736973116	0.07333098537729273	0.10601875839354213	0.08367387364898983	0.07260370277166434	0.0553543937658949	0.07721446297697233	0.11916105861832109	0.06718341094537075	0.06196020376829606	0.0645718073568334	0.0645718073568334	0.0645718073568334	0.0645718073568334	0.0645718073568334	0.0645718073568334	0.0645718073568334	0.0645718073568334	0.0645718073568334	0.0645718073568334	0.0645718073568334	0.0645718073568334	0.0645718073568334	0.0645718073568334	0.0645718073568334	0.0645718073568334	0.0645718073568334	0.0645718073568334	0.0645718073568334
0.06803202487354928	0.0982206652106148	0.08187069476676576	0.08336530555560728	0.0732304482573651	0.0714463453347584	0.02610622748703159	0.12936220699339807	0.08954778754141102	0.08610841376224618	0.07384988846064132	0.08547512626791251	0.08357064669860112	0.11920562033987583	0.049225114686072435	0.06318800052431536	0.04498685168795569	0.10026742204745447	0.1341333788560067	0.05157318427903903	0.10262721702436647	0.07562264604028797	0.020180632787529653	0.09734515361879437	0.07488525915256058	0.06823987672825277	0.07611843680346694	0.09033941823566348	0.09486346751737407	0.03374894130019251	0.06823104599287651	0.1167760116775684	0.0729380264021023	0.12438804572017431	0.08399513728919146	0.10992339666326559	0.12200760770155669	0.11596550218241115	0.11596550218241115	0.11596550218241115	0.11596550218241115	0.11596550218241115	0.11596550218241115	0.11596550218241115	0.11596550218241115	0.11596550218241115	0.11596550218241115	0.11596550218241115	0.11596550218241115	0.11596550218241115
0.05163107978994871	0.0	0.00231560887955978	0.0546494904050395	0.0	0.0	0.0	0.0	0.18833661187367573	0.08732744599169001	0.06789854061411464	0.09725484458999556	0.08220000142855335	0.10101827145189196	0.02491437411369955	0.09699088036273057	0.014767860733595067	0.07599327102561998	0.07091450767237797	0.008693537410670568	0.024363045041851755	0.08691837241307218	0.08128554645666089	0.05462879054170458	0.03651491431528811	0.060913850718964054	0.03873223273938902	0.06027876565312102	0.05464949040503951	0.08504131909163037	0.08974046704215227	0.033707900179905624	0.061724183611028945	0.061724183611028945	0.061724183611028945	0.061724183611028945	0.061724183611028945	0.061724183611028945	0.061724183611028945	0.061724183611028945	0.061724183611028945	0.061724183611028945	0.061724183611028945	0.061724183611028945	0.061724183611028945	0.061724183611028945	0.061724183611028945	0.061724183611028945	0.061724183611028945	0.061724183611028945
0.0629127818837343	0.16500122819034388	0.09011538467159044	0.0012763182989091648	0.0	0.0	0.0	0.0	0.09011538467159044	0.011941788975169782	0.10643672942845568	0.06965343708556296	0.10417866105987059	0.15684819930607968	0.1548504546454675	0.09011538467159044	0.17045311996319623	0.0	0.04646701294947743	0.0	0.004414259507690475	0.001276318298909165	0.004414259507690475	0.0	0.0	0.0	0.06965343708556296	0.0	0.06962981797857966	0.09139170297049963	0.11458655383105064	0.10298912840077513	0.10298912840077513	0.10298912840077513	0.10298912840077513	0.10298912840077513	0.10298912840077513	0.10298912840077513	0.10298912840077513	0.10298912840077513	0.10298912840077513	0.10298912840077513	0.10298912840077513	0.10298912840077513	0.10298912840077513	0.10298912840077513	0.10298912840077513	0.10298912840077513	0.10298912840077513	0.10298912840077513
0.058673406690043166	0.06020148003139317	0.002517184787715906	0.01469400034865085	0.018971032432921444	0.07394609408679831	0.09863226595964684	0.11151559989067966	0.06071747579104235	0.03898926300624197	0.06798111472039045	0.010613698603289536	0.046988729760469417	0.04546688162992318	0.04269533596863914	0.0831363387860342	0.09712206134035714	0.0867893596993763	0.04696610421275079	0.06342779413399997	0.04674811366672275	0.05485453877820306	0.0789908635403551	0.04251944357493566	0.06764856463191529	0.021343591656756526	0.05322351063556889	0.06627133153527813	0.018960941597275544	0.04555223903060863	0.06835569351858188	0.04969297879330765	0.07687748028645824	0.03774723648501806	0.10329886836612609	0.05301653248863053	0.07624574055902489	0.08632379607900238	0.018965030987158318	0.0007211757120026221	0.00984310334958047	0.00984310334958047	0.00984310334958047	0.00984310334958047	0.00984310334958047	0.00984310334958047	0.00984310334958047	0.00984310334958047	0.00984310334958047	0.00984310334958047
0.04197016002570518	0.03236407913721789	0.026225334312943584	0.049592595823392614	0.07589338566712128	0.03975545815324168	0.060941878571017905	0.055523741873187635	0.02636385048889668	0.028989994027343646	0.06055434721062489	0.05354680136542501	0.04670823922707866	0.046650548498156426	0.05018447245165489	0.03594741298917363	0.04088509162163358	0.06642537795090378	0.03649416924335374	0.06938872549884827	0.04612452317358145	0.08014773532589523	0.035921032443100735	0.054538745052822905	0.060160631104873095	0.02513943086521664	0.06301368063667817	0.04545666931964162	0.051921546392656774	0.0333323759583323	0.03728004451876696	0.04995176087547021	0.03569584957755341	0.050916375720527214	0.03329175802595162	0.042104066873239414	0.042104066873239414	0.042104066873239414	0.042104066873239414	0.042104066873239414	0.042104066873239414	0.042104066873239414	0.042104066873239414	0.042104066873239414	0.042104066873239414	0.042104066873239414	0.042104066873239414	0.042104066873239414	0.042104066873239414	0.042104066873239414
0.060453002047631474	0.03088178788691612	0.10348653890644925	0.08141495908226441	0.10349651856606853	0.03045743480590544	0.0676822886739066	0.08299580426704603	0.05810516117674015	0.06513051357150688	0.015266944618528034	0.1136462440255676	0.13986147436428772	0.11217778864870159	0.030841308722445743	0.06988594195396323	0.08092704109559745	0.049349651382925866	0.08196215393647623	0.06944319850278775	0.09522481529420634	0.040612564240774744	0.11329094537009567	0.0075802075637812095	0.06063298481713947	0.009817140017845512	0.0767184814631963	0.02707801019798534	0.10036087803189389	0.09456832897699043	0.09746460350444215	0.09746460350444215	0.09746460350444215	0.09746460350444215	0.09746460350444215	0.09746460350444215	0.09746460350444215	0.09746460350444215	0.09746460350444215	0.09746460350444215	0.09746460350444215	0.09746460350444215	0.09746460350444215	0.09746460350444215	0.09746460350444215	0.09746460350444215	0.09746460350444215	0.09746460350444215	0.09746460350444215	0.09746460350444215
0.2514842372401172	0.0	0.24918883296670297	0.0	0.0	0.24918883296670297	0.0	0.0	0.009599592084385464	0.0	0.0027755810500083187	0.0	0.0	0.0005601489478397193	0.0005601489478397193	0.22655501977849155	0.0	0.0	0.19597192504600905	0.0	0.0	0.0	0.10102899138411604	0.0	0.22655501977849155	0.0	0.2167163953824887	0.19597192504600905	0.0	0.009592592710691692	0.0	0.0	0.025969543186059475	0.10110675184786237	0.0	0.050553375923931186	0.050553375923931186	0.050553375923931186	0.050553375923931186	0.050553375923931186	0.050553375923931186	0.050553375923931186	0.050553375923931186	0.050553375923931186	0.050553375923931186	0.050553375923931186	0.050553375923931186	0.050553375923931186	0.050553375923931186	0.050553375923931186
0.06790731333805794	0.07406758966864455	0.09604171522032381	0.03269562576041946	0.07283546762593825	0.04158968938786976	0.02285925324690983	0.06502387465366696	0.05884007517822823	0.06412872688573548	0.05408214830184293	0.005002502201720107	0.059623826269426215	0.07221778938588948	0.07750582400094329	0.0486041163594281	0.0634504103447937	0.06860077487868498	0.10303218565512465	0.05152193361689758	0.00010275038513474967	0.06683794211677958	0.0624049165079607	0.0018621930536456169	0.13449285536704772	0.0	0.00010275038513474967	0.018893792233714537	0.036020120342950296	0.07019352030650233	0.0359176671581473	0.05832928161889792	0.00010275038513474967	0.00010275038513474967	0.0	5.1375192567374835e-05	5.1375192567374835e-05	5.1375192567374835e-05	5.1375192567374835e-05	5.1375192567374835e-05	5.1375192567374835e-05	5.1375192567374835e-05	5.1375192567374835e-05	5.1375192567374835e-05	5.1375192567374835e-05	5.1375192567374835e-05	5.1375192567374835e-05	5.1375192567374835e-05	5.1375192567374835e-05	5.1375192567374835e-05
0.0834515482768375	0.09668798853180417	0.08590700135075117	0.13195433631224998	0.1290109344734367	0.15080187801972408	0.10234892680919672	0.12192614169114777	0.11245670556756442	0.08779004116491843	0.13466973177352298	0.14530123865373398	0.1297828838147825	0.1429250102904429	0.13399965493259977	0.12684627839952053	0.09399313613197463	0.10050347211736202	0.1298318798190795	0.11282147819330339	0.10730738026290818	0.10320156331716943	0.09736036669970043	0.12504599630941787	0.09975526645993418	0.05186659093616431	0.1184291764396609	0.12778003621203918	0.11766628899909766	0.12265022580899923	0.09228648993160542	0.10746835787030232	0.10746835787030232	0.10746835787030232	0.10746835787030232	0.10746835787030232	0.10746835787030232	0.10746835787030232	0.10746835787030232	0.10746835787030232	0.10746835787030232	0.10746835787030232	0.10746835787030232	0.10746835787030232	0.10746835787030232	0.10746835787030232	0.10746835787030232	0.10746835787030232	0.10746835787030232	0.10746835787030232
0.07317163316967694	0.09114738077275378	0.08854445589206662	0.05809220951874057	0.08246779053159957	0.06922091929429086	0.07599805149434306	0.05996893054885966	0.06573444647909016	0.05447026052410653	0.08218935785780443	0.07417158928472375	0.08031236991041875	0.06294533097380994	0.06512234800327227	0.09013993995072228	0.07240914101268045	0.07661145894388789	0.06756842904033071	0.07231786707200441	0.07429726471965896	0.06950195105467642	0.077898991255641	0.0851280874495389	0.05759326097535829	0.0883366311847555	0.06297173221011107	0.08914823169310468	0.04963612158585155	0.08186042767458487	0.07195607926454389	0.06380041378962677	0.06787824652708532	0.06787824652708532	0.06787824652708532	0.06787824652708532	0.06787824652708532	0.06787824652708532	0.06787824652708532	0.06787824652708532	0.06787824652708532	0.06787824652708532	0.06787824652708532	0.06787824652708532	0.06787824652708532	0.06787824652708532	0.06787824652708532	0.06787824652708532	0.06787824652708532	0.06787824652708532
0.047142595323165136	0.09275141136937476	0.059194919528596464	0.05450066987577853	0.04481563603059843	0.033592370648690015	0.03999665056952153	0.04960141903217279	0.06247976435473391	0.049158752472427084	0.05688122473849399	0.00010688200254853362	0.06789574621068074	0.057671767674019644	0.03411965248366601	0.043718809761065354	0.049662923326745184	0.0722832732745906	0.053290051581431824	0.06817648899489995	0.046953940228838344	0.05253513897700192	0.046127350766502366	0.03122180696671944	0.03753203014689459	0.06187550462249687	0.025664639080220847	0.043770071851358866	0.043770071851358866	0.043770071851358866	0.043770071851358866	0.043770071851358866	0.043770071851358866	0.043770071851358866	0.043770071851358866	0.043770071851358866	0.043770071851358866	0.043770071851358866	0.043770071851358866	0.043770071851358866	0.043770071851358866	0.043770071851358866	0.043770071851358866	0.043770071851358866	0.043770071851358866	0.043770071851358866	0.043770071851358866	0.043770071851358866	0.043770071851358866	0.043770071851358866
0.06016516438720399	0.03713766331417961	0.05546448281428094	0.04543091844922893	0.05528849235523821	0.06647304343578977	0.07088293159036545	0.040733582794338495	0.03882040265512482	0.05726441970876286	0.05252193456719488	0.034699951139789235	0.00925983517723216	0.03637581036672733	0.023864526995892043	0.04597695187838353	0.035202997106069334	0.048656753315810826	0.06692041565499814	0.030600824274339376	0.04814640369544995	0.0672047324505078	0.050947612528021734	0.015961582389854775	0.044214719126073714	0.05008390273138351	0.06106837241148894	0.05675057205040596	0.030173337450008518	0.06256386321229458	0.047601187561017465	0.06082680877671867	0.039392558356884544	0.04640045113931699	0.047861256636104244	0.03537863483381293	0.052772348855717265	0.03779727199245506	0.07867060489245734	0.0475366407202731	0.022100095412717388	0.04718043030887427	0.050690937742909975	0.042747042197488344	0.03782856065768765	0.04984117093566504	0.08115262467408971	0.06549689780487737	0.06549689780487737	0.06549689780487737
0.4000280095808299	0.4177438202295342	0.0010120651597565408	0.5927938408298629	0.2736392946864602	0.18247306031302885	0.5642557040274477	0.3225418606968162	0.0	0.0	0.18257639322521416	0.5707268379062109	0.37889224344825995	0.0	0.3644126768372595	0.5602954521398962	0.4779762716489029	0.5114599460546171	0.3539044082698111	0.43834273636671844	0.5867720001168958	0.1106455497441819	0.7323962347405758	0.3225418606968162	0.5499894195917011	0.5522662324761523	0.644250028857808	0.6623169179474309	0.0010120651597565408	0.43813143546299416	0.6410858271298722	0.42490478755888983	0.0	0.21245239377944491	0.21245239377944491	0.21245239377944491	0.21245239377944491	0.21245239377944491	0.21245239377944491	0.21245239377944491	0.21245239377944491	0.21245239377944491	0.21245239377944491	0.21245239377944491	0.21245239377944491	0.21245239377944491	0.21245239377944491	0.21245239377944491	0.21245239377944491	0.21245239377944491
0.7176294867427304	0.502737142021167	0.09060678422194945	0.0	0.502737142021167	0.009212073958600185	0.738067311228487	0.032795005530126056	0.751929617722868	0.8104724175525553	0.0	0.669995390730528	0.6504252027976904	0.0	0.8062610162769969	0.009212073958600185	0.0	0.8055626979299689	1.0793210898047778	0.8270505950239341	0.6851061961471218	0.8794205712515433	1.2770393473843604	0.3822812489930071	1.325404821065588	1.1522746170855036	0.7181608265553976	1.3294367612990237	0.7516021396842658	0.7834932003308006	0.8064368475728713	0.806436847572871	0.8064368475728712	0.8064368475728712	0.8064368475728712	0.8064368475728712	0.8064368475728712	0.8064368475728712	0.8064368475728712	0.8064368475728712	0.8064368475728712	0.8064368475728712	0.8064368475728712	0.8064368475728712	0.8064368475728712	0.8064368475728712	0.8064368475728712	0.8064368475728712	0.8064368475728712	0.8064368475728712
0.03313594166944512	0.024655216425310662	0.025411795345185843	0.05133171535501183	0.05032492727899993	0.0653645484865834	0.04042069742545516	0.03861423322171203	0.05835447518212782	0.06736654193974617	0.05836805409682658	0.03630891243900701	0.03305525318677076	0.05485207435281354	0.06019724182954525	0.03970795337535831	0.05798144677233964	0.04304930142507341	0.045161218987497344	0.03568207340195933	0.06539311656827998	0.05053759498511966	0.05053759498511966	0.05053759498511966	0.05053759498511966	0.05053759498511966	0.05053759498511966	0.05053759498511966	0.05053759498511966	0.05053759498511966	0.05053759498511966	0.05053759498511966	0.05053759498511966	0.05053759498511966	0.05053759498511966	0.05053759498511966	0.05053759498511966	0.05053759498511966	0.05053759498511966	0.05053759498511966	0.05053759498511966	0.05053759498511966	0.05053759498511966	0.05053759498511966	0.05053759498511966	0.05053759498511966	0.05053759498511966	0.05053759498511966	0.05053759498511966	0.05053759498511966
0.04074533476854349	0.03692683872785661	0.03916228440563717	0.04385945501214296	0.04547618340843775	0.03772921771448466	0.03476518651663974	0.030372266511762842	0.029725998730450606	0.025706272948645796	0.0295154548047188	0.03948856539187078	0.03833243888736951	0.03980189782320731	0.06168805892682571	0.05696502551722238	0.038841586361880495	0.03714164121759297	0.025623727381410562	0.03589794179941773	0.05608214983189565	0.034638474948903236	0.04536031239039944	0.04536031239039944	0.04536031239039944	0.04536031239039944	0.04536031239039944	0.04536031239039944	0.04536031239039944	0.04536031239039944	0.04536031239039944	0.04536031239039944	0.04536031239039944	0.04536031239039944	0.04536031239039944	0.04536031239039944	0.04536031239039944	0.04536031239039944	0.04536031239039944	0.04536031239039944	0.04536031239039944	0.04536031239039944	0.04536031239039944	0.04536031239039944	0.04536031239039944	0.04536031239039944	0.04536031239039944	0.04536031239039944	0.04536031239039944	0.04536031239039944
0.04602042737882841	0.050621022795009546	0.048983920476116403	0.04624710397609122	0.05300601976781362	0.035471318935550764	0.03306735823474935	0.06922124783078601	0.03723765852286097	0.06810876213326593	0.04757947458650623	0.037319092365810845	0.04236675812330642	0.04389407931866891	0.027631862897638488	0.06263803543703975	0.03299339354546874	0.04420697481071479	0.03908727959171443	0.0470427463102382	0.04332258027579421	0.028117553191506987	0.0357200667336506	0.0357200667336506	0.0357200667336506	0.0357200667336506	0.0357200667336506	0.0357200667336506	0.0357200667336506	0.0357200667336506	0.0357200667336506	0.0357200667336506	0.0357200667336506	0.0357200667336506	0.0357200667336506	0.0357200667336506	0.0357200667336506	0.0357200667336506	0.0357200667336506	0.0357200667336506	0.0357200667336506	0.0357200667336506	0.0357200667336506	0.0357200667336506	0.0357200667336506	0.0357200667336506	0.0357200667336506	0.0357200667336506	0.0357200667336506	0.0357200667336506
0.03921351642212537	0.039338429400228726	0.03938815617569669	0.03160162257410888	0.0435523989345912	0.0433662936298387	0.03204134377722151	0.02697914318194758	0.0236765867735413	0.024796304548909926	0.03126312823579911	0.024784960478128434	0.032363687175024046	0.023229194891863602	0.04436149716073663	0.03686092859688815	0.02800766235980809	0.04408425317286276	0.05215017249387435	0.048117212833368554	0.048117212833368554	0.048117212833368554	0.048117212833368554	0.048117212833368554	0.048117212833368554	0.048117212833368554	0.048117212833368554	0.048117212833368554	0.048117212833368554	0.048117212833368554	0.048117212833368554	0.048117212833368554	0.048117212833368554	0.048117212833368554	0.048117212833368554	0.048117212833368554	0.048117212833368554	0.048117212833368554	0.048117212833368554	0.048117212833368554	0.048117212833368554	0.048117212833368554	0.048117212833368554	0.048117212833368554	0.048117212833368554	0.048117212833368554	0.048117212833368554	0.048117212833368554	0.048117212833368554	0.048117212833368554
[truncated: 6 more columns]
