# Supplementary material for: Neuronal tuning aligns dynamically with object and texture manifolds across the visual hierarchy
Source: Nat Neurosci. 2026 Mar 10;29(4):864–75. doi: 10.1038/s41593-026-02207-1 (PMC13061647; doi:10.1038/s41593-026-02207-1)
Supplement: Supplementary file 6 — Average PSTH for each session and thread before or after optimization Fig. 5a. Response rate for each 10 ms time window in csv format to reproduce Fig. 5c. [file 41593_2026_2207_MOESM6_ESM.zip › Figure5C_src_normresp_wdw_0-10_DeePSim_mean.csv]

0	1	2	3	4	5	6	7	8	9	10	11	12	13	14	15	16	17	18	19	20	21	22	23	24	25	26	27	28	29	30	31	32	33	34	35	36	37	38	39	40	41	42	43	44	45	46	47	48	49
0.08263174103061155	0.23998604011222036	0.24879841158717966	0.11855432854337751	0.21453829379970815	0.14804752756271652	0.18673373416359462	0.184331938787454	0.16980367120401546	0.19266657883824673	0.20152569867527334	0.18913303978777504	0.14361702639851734	0.17144339993216526	0.1604225417177175	0.09284361886332516	0.16395661956823088	0.11315903458311277	0.1666485433563348	0.1287417641115081	0.1272608905780296	0.11239023666382708	0.22858548118711228	0.15065749236764062	0.14090555718828693	0.11691015047380332	0.2136270623417882	0.12919056249077543	0.1642733304701514	0.1692060486631659	0.1265939807264603	0.18417977577118594	0.20916285807782542	0.15764965598426625	0.1341140464985605	0.14357793834204355	0.19133643580466037	0.15854682492379513	0.10400982582918605	0.202531380698292	0.07791602378964621	0.18515043179720217	0.13704801852756815	0.15813153838435265	0.22096055234807666	0.06595461683413288	0.12991290113613452	0.0979337589851337	0.0979337589851337	0.0979337589851337
0.28371398347531396	0.261932463776645	0.24310038618059582	0.19423992544745872	0.11939331739386345	0.2627627637970177	0.16769097060788235	0.14125328136253879	0.15032451685286166	0.19159713259888708	0.22711663915094435	0.20226484666763328	0.24142495455523413	0.20726168315066082	0.13774297112602216	0.2481285712250498	0.14596457590278422	0.23281650363507683	0.21968506106434102	0.20517200912920894	0.16358633100158151	0.2874542963793029	0.13502168959933228	0.1891716082085365	0.22014397147177892	0.19919809637018654	0.13211409628728749	0.10375649470744681	0.15537783685160553	0.11689690892822417	0.17803087099892217	0.35662944763991833	0.2601993093611974	0.1936660271154766	0.08620454498659265	0.13993528605103464	0.13993528605103464	0.13993528605103464	0.13993528605103464	0.13993528605103464	0.13993528605103464	0.13993528605103464	0.13993528605103464	0.13993528605103464	0.13993528605103464	0.13993528605103464	0.13993528605103464	0.13993528605103464	0.13993528605103464	0.13993528605103464
0.13122001725204488	0.03248410520879203	0.1006307765880498	0.08194293408184838	0.11042481136208886	0.03943903646441568	0.08692930969205674	0.09393856222518247	0.050237819536486324	0.12856050443756237	0.09382201051063002	0.08821151412952623	0.052249363039344056	0.015984019616653824	0.10002590126670914	0.2141811254639938	0.21231989942809593	0.2651540567707616	0.19944607768021821	0.1444898384866353	0.022814754171263902	0.13974385199672548	0.10657010272992673	0.02384949953997555	0.1287773977170404	0.12500167921118355	0.08523878064320455	0.22298666411779192	0.0710005452170484	0.05690303639224422	0.20083084976791574	0.06006870061971475	0.2077910142612142	0.13392985744046448	0.13392985744046448	0.13392985744046448	0.13392985744046448	0.13392985744046448	0.13392985744046448	0.13392985744046448	0.13392985744046448	0.13392985744046448	0.13392985744046448	0.13392985744046448	0.13392985744046448	0.13392985744046448	0.13392985744046448	0.13392985744046448	0.13392985744046448	0.13392985744046448
0.34766120651191296	0.30709765683308154	0.17849488479942638	0.17421444291343216	0.26550975855458564	0.17212321395391214	0.19397829662670915	0.2293793539346942	0.13811550492988803	0.19270267337687885	0.13545266821493035	0.17107575858658933	0.22773961462246625	0.3231469810762172	0.13443263764732563	0.16823856115156902	0.17249250352903892	0.1541907217329641	0.1779338284491987	0.1773070757720568	0.1476150887530018	0.21037608326542412	0.12535555055337022	0.22049072180145146	0.16788282621639145	0.13141401913887138	0.07891949481351691	0.23662637185838997	0.11574305123437972	0.12146151376428256	0.11047503626519306	0.22088078061105446	0.119560081155427	0.1329512909392361	0.21850489806086396	0.22640880974492403	0.16141701951926749	0.15045633886805965	0.15593667919366358	0.15593667919366358	0.15593667919366358	0.15593667919366358	0.15593667919366358	0.15593667919366358	0.15593667919366358	0.15593667919366358	0.15593667919366358	0.15593667919366358	0.15593667919366358	0.15593667919366358
0.4420466668035896	0.2737380022921815	0.23307514642154475	0.2653500094459366	0.28724627264025543	0.303735433326069	0.3443938283864245	0.3495803663110827	0.3128898171021842	0.3612480766512428	0.34376372325476917	0.40382077750601975	0.34937423381895266	0.3267959983311941	0.4097783560662642	0.33407888697192684	0.46880224206464616	0.3639778790186447	0.3127560433101017	0.5221394046627392	0.4486116692611883	0.2675796627532559	0.38283737595910344	0.3280857325597419	0.4285063030285039	0.2703679664531283	0.5001311893569556	0.29524837054139913	0.45488444796142574	0.3053358444936144	0.3801101462275201	0.3801101462275201	0.3801101462275201	0.3801101462275201	0.3801101462275201	0.3801101462275201	0.3801101462275201	0.3801101462275201	0.3801101462275201	0.3801101462275201	0.3801101462275201	0.3801101462275201	0.3801101462275201	0.3801101462275201	0.3801101462275201	0.3801101462275201	0.3801101462275201	0.3801101462275201	0.3801101462275201	0.3801101462275201
0.5363974336503923	0.6379622013586732	0.6963446835052742	0.5319641277689379	0.6979946132291586	0.6101669535432067	0.6788622441795386	0.5507213862815379	0.5152213130753512	0.48587219788581626	0.6353335190100801	0.6209077150507706	0.51118690518551	0.4503969783701556	0.705809394995537	0.5262524537205854	0.5079201077019497	0.7044293271145602	0.6071836589595344	0.527112524947849	0.37421383072917974	0.6209186735209363	0.45513903256400357	0.5086180769241648	0.771916039674573	0.6608612462792464	0.4709269411065742	0.4433251317803895	0.4255711568543623	0.5128660269367732	0.7121688028786243	0.44379638036974717	0.8038985996628566	0.7391365929197204	0.6894315403999083	0.7956697795696338	0.48664000141565217	0.7439460084422657	0.7246945842307946	0.5862558388251345	0.6554752115279645	0.6554752115279645	0.6554752115279645	0.6554752115279645	0.6554752115279645	0.6554752115279645	0.6554752115279645	0.6554752115279645	0.6554752115279645	0.6554752115279645
0.28076876148529856	0.38946849796316657	0.5672215565474841	0.25242635398226326	0.25619455473940816	0.49503206034721575	0.441939489238928	0.28236879573819484	0.3814964042558825	0.5011241514087863	0.4833426011796348	0.489298112602631	0.3041317514027589	0.3524781676284611	0.28444433107858297	0.3083063355662085	0.35478488512887096	0.30416011842087187	0.4026902332840579	0.6185344237857671	0.289842520166003	0.2296479890261679	0.4320025910274722	0.5254702838092999	0.21056662819487584	0.2585971487314792	0.2345818884631775	0.2345818884631775	0.2345818884631775	0.2345818884631775	0.2345818884631775	0.2345818884631775	0.2345818884631775	0.2345818884631775	0.2345818884631775	0.2345818884631775	0.2345818884631775	0.2345818884631775	0.2345818884631775	0.2345818884631775	0.2345818884631775	0.2345818884631775	0.2345818884631775	0.2345818884631775	0.2345818884631775	0.2345818884631775	0.2345818884631775	0.2345818884631775	0.2345818884631775	0.2345818884631775
0.5124244491569554	0.5319293906715321	0.4674729075774691	0.45030080732503286	0.48250672711167614	0.4581223163609985	0.4610195652389046	0.5424675782438747	0.5732298827519419	0.5635799574916188	0.49003525471827897	0.48834522658115265	0.3924684081553011	0.49345778739660845	0.4874938983207903	0.48463008081552006	0.53742989313582	0.5765036919869907	0.4386463211662759	0.5800328807206961	0.7401425067576158	0.7360047226647053	0.7245578222350194	0.640349433796193	0.5545412874816643	0.48056952005200665	0.5697682100808874	0.525168865066447	0.525168865066447	0.525168865066447	0.525168865066447	0.525168865066447	0.525168865066447	0.525168865066447	0.525168865066447	0.525168865066447	0.525168865066447	0.525168865066447	0.525168865066447	0.525168865066447	0.525168865066447	0.525168865066447	0.525168865066447	0.525168865066447	0.525168865066447	0.525168865066447	0.525168865066447	0.525168865066447	0.525168865066447	0.525168865066447
0.1515572360230716	0.09219337416988281	0.20060479136322315	0.16432086423157638	0.09906650218715414	0.16010829578396282	0.08239494562098114	0.1675971866548877	0.07496306263119218	0.17610546826206513	0.15033168531183666	0.15897105088729735	0.1648205731003413	0.18934066344296477	0.13241010531342495	0.12012986895306894	0.10695410378598419	0.08054464522807343	0.15096873690008852	0.1604955840541854	0.11931760754878286	0.11098898832008941	0.057617676140089516	0.10069095945901552	0.1685265898485591	0.1029119187788738	0.14618557457333406	0.05905470432909739	0.24865329859214488	0.11007518142117637	0.10397240771107827	0.1381519454372458	0.12053380961727754	0.28308808802912633	0.20181094882320194	0.20181094882320194	0.20181094882320194	0.20181094882320194	0.20181094882320194	0.20181094882320194	0.20181094882320194	0.20181094882320194	0.20181094882320194	0.20181094882320194	0.20181094882320194	0.20181094882320194	0.20181094882320194	0.20181094882320194	0.20181094882320194	0.20181094882320194
0.20332962235801333	0.14809033836700206	0.29807818641685097	0.25181085430128763	0.1322085559610095	0.09439912770653948	0.17826569606937534	0.14249256326127088	0.39172891520292047	0.1531972060945351	0.17290419157216147	0.236126262882431	0.28076763651191894	0.35637101923703896	0.18794857093353354	0.23716426315960862	0.14112087333022982	0.07770853545412588	0.19994440663519245	0.33306312546497113	0.4822859553385732	0.26577782601355443	0.3914414492589491	0.14750939309787414	0.21982084973355673	0.3088003321655897	0.43669671304011953	0.3092807735866027	0.3746859588111674	0.20075342242395433	0.24301324724918136	0.32471271965870385	0.43878651741535113	0.3817496185370275	0.3817496185370275	0.3817496185370275	0.3817496185370275	0.3817496185370275	0.3817496185370275	0.3817496185370275	0.3817496185370275	0.3817496185370275	0.3817496185370275	0.3817496185370275	0.3817496185370275	0.3817496185370275	0.3817496185370275	0.3817496185370275	0.3817496185370275	0.3817496185370275
0.42748955100042046	0.31562421154690984	0.3420239829455457	0.2393065624637118	0.34471981849187	0.27517976959849966	0.23643964899206832	0.3962409510314959	0.166690422983281	0.29678290212758385	0.29694444504850925	0.26212121431059454	0.48543258011303386	0.40878851001487826	0.334891637444682	0.31066121488533943	0.3726190539509694	0.464599623933217	0.31758975601536227	0.38688468334020254	0.2579228166168603	0.3787051065666861	0.21182023358678864	0.4568605818601843	0.44462656528775146	0.30210234325795193	0.4482283240988702	0.4568044307864471	0.39864248848997497	0.4714106811612908	0.495110594782043	0.4832606379716669	0.4832606379716669	0.4832606379716669	0.4832606379716669	0.4832606379716669	0.4832606379716669	0.4832606379716669	0.4832606379716669	0.4832606379716669	0.4832606379716669	0.4832606379716669	0.4832606379716669	0.4832606379716669	0.4832606379716669	0.4832606379716669	0.4832606379716669	0.4832606379716669	0.4832606379716669	0.4832606379716669
0.25898453598408033	0.28843441165528033	0.3237732245010078	0.3321188945476333	0.3546137235227118	0.25537631037258296	0.3535106645095084	0.3651734665537098	0.3884749989981261	0.4395870020205206	0.3402871268207896	0.3626118186829817	0.41911472751702594	0.5941068984251746	0.4273202817264408	0.48907013101608443	0.5341812816997544	0.6368895281745297	0.5412917656160228	0.6640450548702458	0.5096785432979399	0.5991868371332508	0.5540460647713185	0.7892536565538755	0.6058378394315561	0.6833936488024167	0.6229330557229673	0.8895122990150293	0.8045766479913165	0.8622475277298906	0.8286551843515723	0.8454513560407314	0.8454513560407314	0.8454513560407314	0.8454513560407314	0.8454513560407314	0.8454513560407314	0.8454513560407314	0.8454513560407314	0.8454513560407314	0.8454513560407314	0.8454513560407314	0.8454513560407314	0.8454513560407314	0.8454513560407314	0.8454513560407314	0.8454513560407314	0.8454513560407314	0.8454513560407314	0.8454513560407314
0.460632348443521	0.43773105890047886	0.48552492581363227	0.41584365340355445	0.2848826149167406	0.28381143316040325	0.316132691223281	0.32744835086519913	0.34491568465566314	0.378764928316448	0.3958390975821778	0.4099384505592995	0.48235359154918206	0.40602587620334624	0.3227644738236158	0.43324963895954605	0.4239509685900653	0.3940409431124032	0.27433512345124955	0.3764986185564336	0.4266374924210733	0.43521979031230285	0.3172517125688116	0.439757495930891	0.4130234143735381	0.5691567743183439	0.3971206426135792	0.25583211873237777	0.3914331999441552	0.3184884162592127	0.21401545717373452	0.2662519367164736	0.2662519367164736	0.2662519367164736	0.2662519367164736	0.2662519367164736	0.2662519367164736	0.2662519367164736	0.2662519367164736	0.2662519367164736	0.2662519367164736	0.2662519367164736	0.2662519367164736	0.2662519367164736	0.2662519367164736	0.2662519367164736	0.2662519367164736	0.2662519367164736	0.2662519367164736	0.2662519367164736
0.4255987150639493	0.20238983887743833	0.3786164424350343	0.40101216893992364	0.24705497491251696	0.1699320193738712	0.23316566097844924	0.4283147826516729	0.3238096421082262	0.23699954273067678	0.27651063897443606	0.33399999842269057	0.24955582916453223	0.23501734422249848	0.36126296825926907	0.40782829618614463	0.26926295938686384	0.5052716303498085	0.36828174841959677	0.2574292909866944	0.38301649101324486	0.28095145656016873	0.541157443167036	0.530795175256631	0.6212939282879542	0.35896694668585044	0.3209100945863938	0.4513767209059465	0.4208451798969525	0.3542465659835609	0.3688731304494244	0.45590189608988424	0.4123875132696543	0.4123875132696543	0.4123875132696543	0.4123875132696543	0.4123875132696543	0.4123875132696543	0.4123875132696543	0.4123875132696543	0.4123875132696543	0.4123875132696543	0.4123875132696543	0.4123875132696543	0.4123875132696543	0.4123875132696543	0.4123875132696543	0.4123875132696543	0.4123875132696543	0.4123875132696543
0.2181610380781608	0.2437116648125041	0.30410884697472096	0.22611669539577708	0.15688509852724514	0.21767236067961432	0.22391992471450375	0.11630005002487656	0.16847524725059768	0.1670913585354454	0.13152347357782296	0.12187945046069845	0.3687728586291793	0.15702004689260293	0.16782384134786438	0.2333421531054914	0.2610535036957243	0.12324267571732084	0.23584537824897592	0.1862870544213831	0.15883148569978514	0.2974492040500151	0.11442381163184942	0.19425730575679034	0.1539758784043277	0.23016554617773713	0.058986518176282976	0.1486643564600376	0.21580730355527059	0.14803534908333116	0.18192132631930089	0.18192132631930089	0.18192132631930089	0.18192132631930089	0.18192132631930089	0.18192132631930089	0.18192132631930089	0.18192132631930089	0.18192132631930089	0.18192132631930089	0.18192132631930089	0.18192132631930089	0.18192132631930089	0.18192132631930089	0.18192132631930089	0.18192132631930089	0.18192132631930089	0.18192132631930089	0.18192132631930089	0.18192132631930089
0.2877098642266117	0.326014906054541	0.2829132737059673	0.3096799262615492	0.2797131685914294	0.3024348039417478	0.23805615028118893	0.2593469431879966	0.20132997656566506	0.2716842369223905	0.27654951869952854	0.14809866573176267	0.25609072128250643	0.22099039252991448	0.19496749629351812	0.2663504000726	0.2997009692683916	0.21333378593309626	0.22251979535424993	0.41473883774710496	0.1977864719632865	0.3532721014636334	0.25306594351131406	0.3031690224874738	0.3031690224874738	0.3031690224874738	0.3031690224874738	0.3031690224874738	0.3031690224874738	0.3031690224874738	0.3031690224874738	0.3031690224874738	0.3031690224874738	0.3031690224874738	0.3031690224874738	0.3031690224874738	0.3031690224874738	0.3031690224874738	0.3031690224874738	0.3031690224874738	0.3031690224874738	0.3031690224874738	0.3031690224874738	0.3031690224874738	0.3031690224874738	0.3031690224874738	0.3031690224874738	0.3031690224874738	0.3031690224874738	0.3031690224874738
0.24529875199747203	0.303822628927558	0.23218667369764603	0.2190412306827317	0.23409039175215035	0.23645063260893756	0.17786345602507428	0.3463940168638946	0.24693375635232875	0.20214605368538327	0.21095838725407656	0.2127684679426126	0.18706129094416343	0.31884323316395835	0.3391920567696496	0.2778318940134777	0.24429606711672264	0.28111732756452784	0.2334797432029563	0.24153884530717093	0.3051088822034576	0.28496356869369593	0.23233409767144983	0.25864883318257287	0.25864883318257287	0.25864883318257287	0.25864883318257287	0.25864883318257287	0.25864883318257287	0.25864883318257287	0.25864883318257287	0.25864883318257287	0.25864883318257287	0.25864883318257287	0.25864883318257287	0.25864883318257287	0.25864883318257287	0.25864883318257287	0.25864883318257287	0.25864883318257287	0.25864883318257287	0.25864883318257287	0.25864883318257287	0.25864883318257287	0.25864883318257287	0.25864883318257287	0.25864883318257287	0.25864883318257287	0.25864883318257287	0.25864883318257287
0.705979082222813	0.6641351603774971	0.2926819517915775	0.4774123807482509	0.40735804561956895	0.39239844469603674	0.358730625312493	0.4034053559008363	0.4085180597647373	0.300924072077032	0.4856637378070841	0.34672077355440595	0.3598246865671086	0.4336059452175956	0.5844718509423076	0.38215138358757267	0.5733581922101108	0.512896332364165	0.38139977435232963	0.41967142811008196	0.6687083547621313	0.35267312253140143	0.3032997208162509	0.32534899246333165	0.7798652809725912	0.6543861806097389	0.7413474894047035	0.5363941792264671	0.3946940617987013	0.3292984949002389	0.3619962783494701	0.3619962783494701	0.3619962783494701	0.3619962783494701	0.3619962783494701	0.3619962783494701	0.3619962783494701	0.3619962783494701	0.3619962783494701	0.3619962783494701	0.3619962783494701	0.3619962783494701	0.3619962783494701	0.3619962783494701	0.3619962783494701	0.3619962783494701	0.3619962783494701	0.3619962783494701	0.3619962783494701	0.3619962783494701
0.15834873670519364	0.3771446258660121	0.27049194261167375	0.22138520695801261	0.2585108244173422	0.1555653546773381	0.1738247292967091	0.13192658969049356	0.15702964541306688	0.14522207309178278	0.2199158272466112	0.16400726465375554	0.1823905710069203	0.18706495253957212	0.18174175252086922	0.1266105239044487	0.18721727667237595	0.15352923476715555	0.15298370291098518	0.25119941696274994	0.21936076118777106	0.13165259315325592	0.049484014667651274	0.15072876608441788	0.1475616510858814	0.2068832819680268	0.14780833747965724	0.30144095583361097	0.25824564902790886	0.25809728783491087	0.191039480718318	0.147102091674912	0.169070786196615	0.169070786196615	0.169070786196615	0.169070786196615	0.169070786196615	0.169070786196615	0.169070786196615	0.169070786196615	0.169070786196615	0.169070786196615	0.169070786196615	0.169070786196615	0.169070786196615	0.169070786196615	0.169070786196615	0.169070786196615	0.169070786196615	0.169070786196615
0.5132361175808712	0.5037507147205907	0.4252309167943227	0.382509665467127	0.3705950423657444	0.498226894506522	0.4137131384977125	0.20071470761042856	0.33070143910816113	0.4618714238445271	0.289579395815659	0.5092609203643361	0.3800039569571661	0.4107319124030161	0.40629194472379115	0.39987803163374797	0.4907118369423068	0.35072778555865636	0.489226218546234	0.46417529937649904	0.4609302809396703	0.5772027914641205	0.6117638059651597	0.5592605869195235	0.513396555662501	0.49702367271912085	0.4253433069186292	0.4903729577236909	0.46561917147719967	0.5738024654264914	0.36944743783993916	0.5578160942016774	0.7908434272454433	0.5618022178078139	0.671343818525042	0.616573018166428	0.616573018166428	0.616573018166428	0.616573018166428	0.616573018166428	0.616573018166428	0.616573018166428	0.616573018166428	0.616573018166428	0.616573018166428	0.616573018166428	0.616573018166428	0.616573018166428	0.616573018166428	0.616573018166428
0.4209660721813408	0.21114353601770372	0.332566418004103	0.35414607230711975	0.2889100955077844	0.252374577922299	0.20972302887672578	0.255454295112783	0.20327443865041192	0.20709410733163008	0.20772211153010647	0.26717429598698555	0.22614140343247444	0.24653997438499808	0.2418417770781371	0.22829817360831836	0.41515198333406983	0.4410459169301396	0.2630594231507263	0.20160122243107087	0.34870692887467825	0.253179326413264	0.2878945555145251	0.306613461603225	0.2654108647999317	0.2742815792358267	0.2842262801119332	0.32225012488979027	0.30323820250086175	0.30323820250086175	0.30323820250086175	0.30323820250086175	0.30323820250086175	0.30323820250086175	0.30323820250086175	0.30323820250086175	0.30323820250086175	0.30323820250086175	0.30323820250086175	0.30323820250086175	0.30323820250086175	0.30323820250086175	0.30323820250086175	0.30323820250086175	0.30323820250086175	0.30323820250086175	0.30323820250086175	0.30323820250086175	0.30323820250086175	0.30323820250086175
0.12679173567927796	0.1570560600871788	0.12657615826844223	0.03286122372407931	0.02668893749898618	0.09179161659146504	0.062713894540619	0.0615603830997558	0.10921375019817682	0.184323115000788	0.004447983828247033	0.13985415799740544	0.07284933190662125	0.030135379191126972	0.06235285983278722	0.15228258809437314	0.06697011670149693	0.03143909644678858	0.0472938045547753	0.08226004260906396	0.046657542484394576	0.027369093718871734	0.08493153562780016	0.10830653380985633	0.1685353805344831	0.11634244699826925	0.04148670392218199	0.08353623711616547	0.08160046764749507	0.08256835238183027	0.08256835238183027	0.08256835238183027	0.08256835238183027	0.08256835238183027	0.08256835238183027	0.08256835238183027	0.08256835238183027	0.08256835238183027	0.08256835238183027	0.08256835238183027	0.08256835238183027	0.08256835238183027	0.08256835238183027	0.08256835238183027	0.08256835238183027	0.08256835238183027	0.08256835238183027	0.08256835238183027	0.08256835238183027	0.08256835238183027
0.2981959204053687	0.4452533978797266	0.2562971522639865	0.3828973934186307	0.37863088271000517	0.24537480374282977	0.2745259608111109	0.3656318840626391	0.45803506066741645	0.3305002253840706	0.3070502914778832	0.27957257527631113	0.2634411251355268	0.21517496114318851	0.25900823058692546	0.35164496513494575	0.20796639345844656	0.2644320056094853	0.35516169405547393	0.2309234719660275	0.2233184838506393	0.18956566820105397	0.26968869430949144	0.20641769505135787	0.2189739972015146	0.2812631622047311	0.25011857970312285	0.25011857970312285	0.25011857970312285	0.25011857970312285	0.25011857970312285	0.25011857970312285	0.25011857970312285	0.25011857970312285	0.25011857970312285	0.25011857970312285	0.25011857970312285	0.25011857970312285	0.25011857970312285	0.25011857970312285	0.25011857970312285	0.25011857970312285	0.25011857970312285	0.25011857970312285	0.25011857970312285	0.25011857970312285	0.25011857970312285	0.25011857970312285	0.25011857970312285	0.25011857970312285
0.30491103690522176	0.2600306345188575	0.34606399659227044	0.4477113607314239	0.29977446555933823	0.23664755718587924	0.28645411370155704	0.29644433711290236	0.285198323346055	0.2759297934937374	0.2620827472948047	0.3852385018209297	0.3651505306320602	0.3339581280524623	0.20855200252852335	0.2033649677527602	0.2645591447240825	0.2716298157032273	0.3688771300648888	0.21536291858593676	0.30340412542669015	0.31545139575228676	0.30942776058948845	0.30942776058948845	0.30942776058948845	0.30942776058948845	0.30942776058948845	0.30942776058948845	0.30942776058948845	0.30942776058948845	0.30942776058948845	0.30942776058948845	0.30942776058948845	0.30942776058948845	0.30942776058948845	0.30942776058948845	0.30942776058948845	0.30942776058948845	0.30942776058948845	0.30942776058948845	0.30942776058948845	0.30942776058948845	0.30942776058948845	0.30942776058948845	0.30942776058948845	0.30942776058948845	0.30942776058948845	0.30942776058948845	0.30942776058948845	0.30942776058948845
0.252599579099154	0.26911936357597055	0.18135214087013327	0.16927417704415174	0.2531001788314137	0.23578535716002152	0.2709553685930969	0.3237878517453574	0.25568941547958596	0.28009172932584625	0.25273752506699304	0.3159017623025918	0.2535441985773113	0.25094333035525185	0.2533225237425551	0.2991406241123184	0.34144728024576665	0.3599678850541976	0.33189755981741326	0.26825644259293113	0.20513432752675662	0.3368779906693126	0.2657658197873312	0.3457090807437391	0.3403135705926258	0.25807672710238155	0.3531608588362773	0.3056187929693294	0.3056187929693294	0.3056187929693294	0.3056187929693294	0.3056187929693294	0.3056187929693294	0.3056187929693294	0.3056187929693294	0.3056187929693294	0.3056187929693294	0.3056187929693294	0.3056187929693294	0.3056187929693294	0.3056187929693294	0.3056187929693294	0.3056187929693294	0.3056187929693294	0.3056187929693294	0.3056187929693294	0.3056187929693294	0.3056187929693294	0.3056187929693294	0.3056187929693294
0.6624620102810657	0.6364143155026405	0.8026213259176724	0.5971795914635641	0.7448926150713802	0.606232173873871	0.6114792277925987	0.5148008991167197	0.5650324406717112	0.6457234837511561	0.5774290229209188	0.5739981937533183	0.4573332258719105	0.5193662853724487	0.6349899841360477	0.38431810479131395	0.56087369883954	0.5527108065599144	0.7578494272412728	0.6635574343753821	0.5045115237032358	0.6431090197254367	0.6865721071276938	0.5203572247062419	0.5092507623879634	0.4093525391546751	0.6216432665226547	0.5046216294146288	0.48282810699964096	0.4937248682071349	0.4937248682071349	0.4937248682071349	0.4937248682071349	0.4937248682071349	0.4937248682071349	0.4937248682071349	0.4937248682071349	0.4937248682071349	0.4937248682071349	0.4937248682071349	0.4937248682071349	0.4937248682071349	0.4937248682071349	0.4937248682071349	0.4937248682071349	0.4937248682071349	0.4937248682071349	0.4937248682071349	0.4937248682071349	0.4937248682071349
0.6928685462052455	0.7062934144767605	0.6203851242213841	0.6289941707513127	0.6421627901457625	0.5372327342952863	0.5844308612636434	0.5071813632396357	0.5828521243444951	0.6570075117039693	0.44250020132517937	0.3269521365986542	0.5470311789422374	0.4978530567348925	0.5463914714052577	0.5822863854286389	0.6256266734172706	0.6065886466601061	0.6833644980465009	0.5306091851281037	0.5840980100196475	0.5015990329595548	0.5863800669368797	0.5214290681510259	0.6585527780126981	0.4144903312522986	0.5378517034419901	0.6031127856997417	0.6846750238901665	0.6068488672820865	0.5179661426655549	0.5343853030172349	0.42299728438336537	0.6156396565555116	0.7760684684323225	0.5569544661013068	0.6585539729793063	0.7032441668373878	0.680899069908347	0.680899069908347	0.680899069908347	0.680899069908347	0.680899069908347	0.680899069908347	0.680899069908347	0.680899069908347	0.680899069908347	0.680899069908347	0.680899069908347	0.680899069908347
0.018580589735515695	0.0	0.0008831532404970476	0.00934810782017012	0.0	0.0	0.0	0.0	0.0	0.04365041823175727	0.0	0.0	0.022348863716765244	0.0	0.0	0.012568901007011789	0.0052543214702743405	0.011941098465316451	0.02297666616974662	0.0	0.020842843957265527	0.0	0.0008831532404970476	0.0023891729999967683	0.07334128552158212	0.0023891729999967683	0.08975603483007055	0.013986975466181368	0.07290668369286524	0.0	0.0	0.0	0.0	0.0	0.0	0.020842843957265527	0.010405576611459483	0.0	0.0	0.0008831532404970476	0.016376148466178138	0.0	0.008188074233089069	0.008188074233089069	0.008188074233089069	0.008188074233089069	0.008188074233089069	0.008188074233089069	0.008188074233089069	0.008188074233089069
0.2914936403545463	0.18514680489929647	0.11214957537195047	0.21635656044344476	0.11723728260763171	0.2336105432491883	0.25733676031495106	0.18232723829016131	0.18738401140570965	0.13823616358477855	0.15626530598073937	0.24330757507787162	0.1354300582123716	0.15297730032788354	0.18699323631481649	0.1770785281423771	0.23068531841472684	0.1447270632810196	0.20587556389178652	0.11457015210382605	0.20039329851362425	0.17611239176177818	0.0974782440011322	0.16415187137082152	0.11178158462238694	0.16025962346231432	0.13452813975138428	0.16567922687648454	0.1501036833139344	0.1501036833139344	0.1501036833139344	0.1501036833139344	0.1501036833139344	0.1501036833139344	0.1501036833139344	0.1501036833139344	0.1501036833139344	0.1501036833139344	0.1501036833139344	0.1501036833139344	0.1501036833139344	0.1501036833139344	0.1501036833139344	0.1501036833139344	0.1501036833139344	0.1501036833139344	0.1501036833139344	0.1501036833139344	0.1501036833139344	0.1501036833139344
0.49983114761347147	0.6699227637372517	0.4901461066817015	0.5668910210965956	0.49886987121641324	0.528543524667739	0.47069417036552164	0.619385338146055	0.4422355158813552	0.5213827698191135	0.6663032734391829	0.61481275158603	0.4391270341898569	0.5661549103481862	0.6332587811103799	0.6069269249311815	0.5207000370547535	0.5644107587763121	0.5760770186471443	0.5653972687086255	0.49252072435163385	0.6351175540581856	0.5562921112480417	0.5551939597557883	0.4323355939612934	0.49376477685854087	0.49376477685854087	0.49376477685854087	0.49376477685854087	0.49376477685854087	0.49376477685854087	0.49376477685854087	0.49376477685854087	0.49376477685854087	0.49376477685854087	0.49376477685854087	0.49376477685854087	0.49376477685854087	0.49376477685854087	0.49376477685854087	0.49376477685854087	0.49376477685854087	0.49376477685854087	0.49376477685854087	0.49376477685854087	0.49376477685854087	0.49376477685854087	0.49376477685854087	0.49376477685854087	0.49376477685854087
0.5622559841513571	0.5599073598761732	0.5194549960999824	0.5371617111957541	0.5749697901437232	0.6226179748399873	0.6088815239232904	0.5630823195661647	0.598967493782961	0.5454164076745779	0.6105453527020016	0.6492526196989523	0.6257943042732419	0.707538226431546	0.4819832190328079	0.5309690579122591	0.5151701394257812	0.6098177231959715	0.5534166170091999	0.5410065922959376	0.6003235818147057	0.5706650870553217	0.5706650870553217	0.5706650870553217	0.5706650870553217	0.5706650870553217	0.5706650870553217	0.5706650870553217	0.5706650870553217	0.5706650870553217	0.5706650870553217	0.5706650870553217	0.5706650870553217	0.5706650870553217	0.5706650870553217	0.5706650870553217	0.5706650870553217	0.5706650870553217	0.5706650870553217	0.5706650870553217	0.5706650870553217	0.5706650870553217	0.5706650870553217	0.5706650870553217	0.5706650870553217	0.5706650870553217	0.5706650870553217	0.5706650870553217	0.5706650870553217	0.5706650870553217
0.07734092919381416	0.16797774598871948	0.037251942774918584	0.15225093144500756	0.10981724534397246	0.10048487414069196	0.16361212962198968	0.11502416801434134	0.11439656782966048	0.17066662676153868	0.15216431006878703	0.15778892736677072	0.09457823462023461	0.20475405990459628	0.11255233860404093	0.1323725516974406	0.11474256850072963	0.19732578432490153	0.13407197597497753	0.08048891177899431	0.10193351014830693	0.09624920774839917	0.05619453603047547	0.07622187188943733	0.07622187188943733	0.07622187188943733	0.07622187188943733	0.07622187188943733	0.07622187188943733	0.07622187188943733	0.07622187188943733	0.07622187188943733	0.07622187188943733	0.07622187188943733	0.07622187188943733	0.07622187188943733	0.07622187188943733	0.07622187188943733	0.07622187188943733	0.07622187188943733	0.07622187188943733	0.07622187188943733	0.07622187188943733	0.07622187188943733	0.07622187188943733	0.07622187188943733	0.07622187188943733	0.07622187188943733	0.07622187188943733	0.07622187188943733
0.3703550667410368	0.25679826337669276	0.2348362219620166	0.3149257912136403	0.3093882347910376	0.28212643893950956	0.32488332371959244	0.18401281845088727	0.36927644720122516	0.4658130615083343	0.3625794745649844	0.3967708697436136	0.37581064854575574	0.6729412756112133	0.6298056110151321	0.7287650897985583	0.12272925988223561	0.10681393502089699	0.1195055547671019	0.10138208672501918	0.09446616019613416	0.09792412346057668	0.09792412346057668	0.09792412346057668	0.09792412346057668	0.09792412346057668	0.09792412346057668	0.09792412346057668	0.09792412346057668	0.09792412346057668	0.09792412346057668	0.09792412346057668	0.09792412346057668	0.09792412346057668	0.09792412346057668	0.09792412346057668	0.09792412346057668	0.09792412346057668	0.09792412346057668	0.09792412346057668	0.09792412346057668	0.09792412346057668	0.09792412346057668	0.09792412346057668	0.09792412346057668	0.09792412346057668	0.09792412346057668	0.09792412346057668	0.09792412346057668	0.09792412346057668
0.29898716724546276	0.3562713038044911	0.34940466798670705	0.37641872266886583	0.26893165414396647	0.26614806122504	0.3942416302488872	0.2918459292126591	0.18187012572715852	0.3012057508724135	0.23351601703766897	0.4105260363535444	0.2921012669409944	0.3408166609662409	0.2380791662184256	0.27252558879707917	0.29828558724320836	0.25052953104866765	0.4923286794747893	0.3179776705475887	0.4709980209554622	0.38061789353334324	0.41292944631305445	0.3847623488725607	0.4139956381069675	0.39937899348976413	0.39937899348976413	0.39937899348976413	0.39937899348976413	0.39937899348976413	0.39937899348976413	0.39937899348976413	0.39937899348976413	0.39937899348976413	0.39937899348976413	0.39937899348976413	0.39937899348976413	0.39937899348976413	0.39937899348976413	0.39937899348976413	0.39937899348976413	0.39937899348976413	0.39937899348976413	0.39937899348976413	0.39937899348976413	0.39937899348976413	0.39937899348976413	0.39937899348976413	0.39937899348976413	0.39937899348976413
0.6669077499853788	0.7162329394226814	0.7210983648137101	0.7017095538926325	0.7199057312188912	0.660871847517163	0.5894591514285853	0.8635607339469844	0.8306895295951566	0.7009905994693074	0.9025658063733711	0.6931592518451396	0.9072121609612935	0.8904935921672114	0.8737074466778707	0.7145504915258637	0.6805939865256068	0.7844419115566024	0.6831271165899433	0.7576665167490527	0.7203968166694981	0.7203968166694981	0.7203968166694981	0.7203968166694981	0.7203968166694981	0.7203968166694981	0.7203968166694981	0.7203968166694981	0.7203968166694981	0.7203968166694981	0.7203968166694981	0.7203968166694981	0.7203968166694981	0.7203968166694981	0.7203968166694981	0.7203968166694981	0.7203968166694981	0.7203968166694981	0.7203968166694981	0.7203968166694981	0.7203968166694981	0.7203968166694981	0.7203968166694981	0.7203968166694981	0.7203968166694981	0.7203968166694981	0.7203968166694981	0.7203968166694981	0.7203968166694981	0.7203968166694981
0.3007179884837143	0.42070792948487357	0.35427068344682655	0.4069645336513463	0.39664667688429955	0.42193903192814275	0.35044864584583096	0.4676569711399868	0.3879342357026408	0.41632106758262594	0.32011916418696407	0.20542202714770058	0.3212122215585465	0.4697974610924069	0.6217607228758512	0.6174888660859085	0.4146672095925877	0.3829956375617986	0.5355759387416917	0.2547205419306955	0.324812651623614	0.35530397545601494	0.34005831353981447	0.34005831353981447	0.34005831353981447	0.34005831353981447	0.34005831353981447	0.34005831353981447	0.34005831353981447	0.34005831353981447	0.34005831353981447	0.34005831353981447	0.34005831353981447	0.34005831353981447	0.34005831353981447	0.34005831353981447	0.34005831353981447	0.34005831353981447	0.34005831353981447	0.34005831353981447	0.34005831353981447	0.34005831353981447	0.34005831353981447	0.34005831353981447	0.34005831353981447	0.34005831353981447	0.34005831353981447	0.34005831353981447	0.34005831353981447	0.34005831353981447
0.38683246361481066	0.40602714762514464	0.36175609305334805	0.3903828077242202	0.41734812346786015	0.2743016401548878	0.41325880820365307	0.372771920246278	0.43987749867635384	0.3716816287270675	0.4047189421697568	0.44576812723565135	0.2937624165227622	0.40973323079027557	0.29321904934345955	0.3521147484391766	0.2556096750526076	0.3519197374644997	0.40306284674422393	0.40524110322989665	0.40415197498706024	0.40415197498706024	0.40415197498706024	0.40415197498706024	0.40415197498706024	0.40415197498706024	0.40415197498706024	0.40415197498706024	0.40415197498706024	0.40415197498706024	0.40415197498706024	0.40415197498706024	0.40415197498706024	0.40415197498706024	0.40415197498706024	0.40415197498706024	0.40415197498706024	0.40415197498706024	0.40415197498706024	0.40415197498706024	0.40415197498706024	0.40415197498706024	0.40415197498706024	0.40415197498706024	0.40415197498706024	0.40415197498706024	0.40415197498706024	0.40415197498706024	0.40415197498706024	0.40415197498706024
0.08076490557238925	0.34424577837128134	0.11215503332710444	0.10491862588422786	0.2846686735614976	0.10743196601468988	0.04894797290383324	0.15003575411450115	0.11226963089118297	0.14427471581010573	0.141670857757995	0.15049606505570814	0.16445565194653777	0.19005275716411163	0.23510859104256016	0.16642281935373546	0.1526479497074004	0.13409763114251297	0.10575881521720218	0.15781242851152277	0.08320522399334798	0.12537120242674987	0.22285665454201964	0.1481657600696052	0.08157743047794506	0.20757808700273875	0.043827758882506486	0.10941973592222072	0.087239585916553	0.09551439829224248	0.1147425425649485	0.11416933267940374	0.11148622542476201	0.11907035871658955	0.08239509562512394	0.10073272717085675	0.10073272717085675	0.10073272717085675	0.10073272717085675	0.10073272717085675	0.10073272717085675	0.10073272717085675	0.10073272717085675	0.10073272717085675	0.10073272717085675	0.10073272717085675	0.10073272717085675	0.10073272717085675	0.10073272717085675	0.10073272717085675
0.3670773674397357	0.4443297595275266	0.3515574533140335	0.3742927828676044	0.28767653791417186	0.32459694132555034	0.33919189717082593	0.36301933603923286	0.3226111573221578	0.293531275491911	0.28310838332129934	0.25822017039722256	0.32165114235435227	0.2460899976603118	0.3182268884250192	0.3370480384396439	0.3276374634323316	0.3276374634323316	0.3276374634323316	0.3276374634323316	0.3276374634323316	0.3276374634323316	0.3276374634323316	0.3276374634323316	0.3276374634323316	0.3276374634323316	0.3276374634323316	0.3276374634323316	0.3276374634323316	0.3276374634323316	0.3276374634323316	0.3276374634323316	0.3276374634323316	0.3276374634323316	0.3276374634323316	0.3276374634323316	0.3276374634323316	0.3276374634323316	0.3276374634323316	0.3276374634323316	0.3276374634323316	0.3276374634323316	0.3276374634323316	0.3276374634323316	0.3276374634323316	0.3276374634323316	0.3276374634323316	0.3276374634323316	0.3276374634323316	0.3276374634323316
0.4136835604026506	0.44277369103883474	0.41291459034283157	0.26057128532461893	0.37845130315591613	0.3423103980109841	0.3519872923053258	0.3367576874918387	0.4723529369336166	0.3437963016202193	0.40389375026918484	0.3651224686773923	0.32613768370502966	0.347087894324589	0.3320434926494356	0.23396423836012645	0.28503342345390364	0.4025740881467873	0.313965035686129	0.35520207254706193	0.2295393168108367	0.2476958735007142	0.23752396003144444	0.1945217786875643	0.21602286935950435	0.21602286935950435	0.21602286935950435	0.21602286935950435	0.21602286935950435	0.21602286935950435	0.21602286935950435	0.21602286935950435	0.21602286935950435	0.21602286935950435	0.21602286935950435	0.21602286935950435	0.21602286935950435	0.21602286935950435	0.21602286935950435	0.21602286935950435	0.21602286935950435	0.21602286935950435	0.21602286935950435	0.21602286935950435	0.21602286935950435	0.21602286935950435	0.21602286935950435	0.21602286935950435	0.21602286935950435	0.21602286935950435
0.5285572492530405	0.568830742227462	0.49036459576739094	0.5064103940673587	0.5953500515834173	0.5005530853933421	0.4212505902405352	0.4441783767780647	0.5525628394883757	0.5837175446416004	0.5405028858474388	0.42658774948847006	0.4974536339192348	0.4903493232705104	0.46299428616447375	0.44415982614725075	0.4405737021036529	0.31146088997477045	0.37601729603921163	0.37601729603921163	0.37601729603921163	0.37601729603921163	0.37601729603921163	0.37601729603921163	0.37601729603921163	0.37601729603921163	0.37601729603921163	0.37601729603921163	0.37601729603921163	0.37601729603921163	0.37601729603921163	0.37601729603921163	0.37601729603921163	0.37601729603921163	0.37601729603921163	0.37601729603921163	0.37601729603921163	0.37601729603921163	0.37601729603921163	0.37601729603921163	0.37601729603921163	0.37601729603921163	0.37601729603921163	0.37601729603921163	0.37601729603921163	0.37601729603921163	0.37601729603921163	0.37601729603921163	0.37601729603921163	0.37601729603921163
0.2701648847251491	0.266207024829873	0.3101485227043687	0.20819409747462034	0.2898476120684363	0.3193545047778778	0.31275988430798735	0.35329786005388636	0.258360819829297	0.27869896221351725	0.24051441423419764	0.3126331259116218	0.26142918599963283	0.31989370276089385	0.2304896618526692	0.26854563432644385	0.22680857542117128	0.22492134028598115	0.2798417026254399	0.2726546178999254	0.277538125091991	0.27509637149595817	0.27509637149595817	0.27509637149595817	0.27509637149595817	0.27509637149595817	0.27509637149595817	0.27509637149595817	0.27509637149595817	0.27509637149595817	0.27509637149595817	0.27509637149595817	0.27509637149595817	0.27509637149595817	0.27509637149595817	0.27509637149595817	0.27509637149595817	0.27509637149595817	0.27509637149595817	0.27509637149595817	0.27509637149595817	0.27509637149595817	0.27509637149595817	0.27509637149595817	0.27509637149595817	0.27509637149595817	0.27509637149595817	0.27509637149595817	0.27509637149595817	0.27509637149595817
0.2666143013248567	0.34308987537598057	0.3409840845890957	0.28338117915968997	0.4019982761509633	0.44946059690332524	0.22468022267698096	0.2862909838262111	0.28088339018552233	0.2958613501864209	0.2883723701859716	0.2883723701859716	0.2883723701859716	0.2883723701859716	0.2883723701859716	0.2883723701859716	0.2883723701859716	0.2883723701859716	0.2883723701859716	0.2883723701859716	0.2883723701859716	0.2883723701859716	0.2883723701859716	0.2883723701859716	0.2883723701859716	0.2883723701859716	0.2883723701859716	0.2883723701859716	0.2883723701859716	0.2883723701859716	0.2883723701859716	0.2883723701859716	0.2883723701859716	0.2883723701859716	0.2883723701859716	0.2883723701859716	0.2883723701859716	0.2883723701859716	0.2883723701859716	0.2883723701859716	0.2883723701859716	0.2883723701859716	0.2883723701859716	0.2883723701859716	0.2883723701859716	0.2883723701859716	0.2883723701859716	0.2883723701859716	0.2883723701859716	0.2883723701859716
0.26375372494962834	0.28018648921450023	0.2365547434488108	0.27129068412593593	0.14118434964861984	0.25044241435707926	0.23268626933706188	0.23347558733041965	0.30540808903900274	0.3951272409473987	0.2522417161487323	0.027470925570772856	0.23144400622983508	0.293121352797061	0.3028310256327048	0.2785022345532714	0.23286786801582582	0.3850096440666755	0.30893875604125065	0.30893875604125065	0.30893875604125065	0.30893875604125065	0.30893875604125065	0.30893875604125065	0.30893875604125065	0.30893875604125065	0.30893875604125065	0.30893875604125065	0.30893875604125065	0.30893875604125065	0.30893875604125065	0.30893875604125065	0.30893875604125065	0.30893875604125065	0.30893875604125065	0.30893875604125065	0.30893875604125065	0.30893875604125065	0.30893875604125065	0.30893875604125065	0.30893875604125065	0.30893875604125065	0.30893875604125065	0.30893875604125065	0.30893875604125065	0.30893875604125065	0.30893875604125065	0.30893875604125065	0.30893875604125065	0.30893875604125065
0.2841977895032936	0.06114510183751472	0.25444393316514075	0.18424789224517193	0.18871138654826958	0.09552902312532954	0.12717597521477675	0.12747140887691732	0.15397923417319342	0.13370644505964102	0.1044901558628486	0.1795426733623798	0.16563771431610713	0.17428492583783478	0.14487193160492456	0.18750224995570872	0.1831680113709308	0.035590164436040315	0.039559604079252256	0.2891835230124735	0.0906028088441841	0.19665822008119585	0.15499651074775428	0.2074931799715434	0.209239709624668	0.2512432845370501	0.09270487692883554	0.1330852609589677	0.20957195479969162	0.07897355330235804	0.13542113671939168	0.10719734501087486	0.10719734501087486	0.10719734501087486	0.10719734501087486	0.10719734501087486	0.10719734501087486	0.10719734501087486	0.10719734501087486	0.10719734501087486	0.10719734501087486	0.10719734501087486	0.10719734501087486	0.10719734501087486	0.10719734501087486	0.10719734501087486	0.10719734501087486	0.10719734501087486	0.10719734501087486	0.10719734501087486
0.13773412374032443	0.15636523303679797	0.14384842280357632	0.14076436298196715	0.1384320951802368	0.212715332899645	0.22434951605595332	0.1544552970684339	0.05577038572502237	0.18230060783728666	0.12109321939357308	0.09908809348948901	0.1423758161167328	0.16462947982116138	0.2518087264787111	0.20262091200464624	0.15692577806360516	0.18838477546487156	0.1456110736268394	0.1404004145012626	0.24531647169411355	0.15622563671332002	0.13792179298046273	0.1565691017860054	0.14724544738323403	0.14724544738323403	0.14724544738323403	0.14724544738323403	0.14724544738323403	0.14724544738323403	0.14724544738323403	0.14724544738323403	0.14724544738323403	0.14724544738323403	0.14724544738323403	0.14724544738323403	0.14724544738323403	0.14724544738323403	0.14724544738323403	0.14724544738323403	0.14724544738323403	0.14724544738323403	0.14724544738323403	0.14724544738323403	0.14724544738323403	0.14724544738323403	0.14724544738323403	0.14724544738323403	0.14724544738323403	0.14724544738323403
1.016246051221544	0.8679168728699991	0.83739962486921	0.7359256401832183	0.9245041776894255	0.9090922078595742	0.8904414836163149	0.8872208374644703	0.7670963096153863	0.76672219160591	0.7389505898725434	0.7528363907392267	0.7528363907392267	0.7528363907392267	0.7528363907392267	0.7528363907392267	0.7528363907392267	0.7528363907392267	0.7528363907392267	0.7528363907392267	0.7528363907392267	0.7528363907392267	0.7528363907392267	0.7528363907392267	0.7528363907392267	0.7528363907392267	0.7528363907392267	0.7528363907392267	0.7528363907392267	0.7528363907392267	0.7528363907392267	0.7528363907392267	0.7528363907392267	0.7528363907392267	0.7528363907392267	0.7528363907392267	0.7528363907392267	0.7528363907392267	0.7528363907392267	0.7528363907392267	0.7528363907392267	0.7528363907392267	0.7528363907392267	0.7528363907392267	0.7528363907392267	0.7528363907392267	0.7528363907392267	0.7528363907392267	0.7528363907392267	0.7528363907392267
0.6420220028355158	0.7269609232921674	0.8827973552633723	0.7003046228568343	0.6559509709399622	0.7607870587104424	0.773677262431559	0.6590962670701063	0.7380627902076276	0.7705971574542442	0.8039171393319792	0.7433360758706852	0.5936640553530814	0.567143959493927	0.6912330832989617	0.671877706908399	0.7002239951605722	0.8437131870048274	0.7719685910826998	0.7719685910826998	0.7719685910826998	0.7719685910826998	0.7719685910826998	0.7719685910826998	0.7719685910826998	0.7719685910826998	0.7719685910826998	0.7719685910826998	0.7719685910826998	0.7719685910826998	0.7719685910826998	0.7719685910826998	0.7719685910826998	0.7719685910826998	0.7719685910826998	0.7719685910826998	0.7719685910826998	0.7719685910826998	0.7719685910826998	0.7719685910826998	0.7719685910826998	0.7719685910826998	0.7719685910826998	0.7719685910826998	0.7719685910826998	0.7719685910826998	0.7719685910826998	0.7719685910826998	0.7719685910826998	0.7719685910826998
0.23773614236257776	0.28636263942190326	0.352785732241367	0.2908947256472664	0.4061192452592735	0.3772911943359769	0.2819141924325617	0.20559131011234055	0.28206926895306716	0.19556521804762195	0.22860496929554094	0.22309112775044976	0.21637704164449392	0.2969903916080484	0.30653214846637494	0.3017612700372117	0.3017612700372117	0.3017612700372117	0.3017612700372117	0.3017612700372117	0.3017612700372117	0.3017612700372117	0.3017612700372117	0.3017612700372117	0.3017612700372117	0.3017612700372117	0.3017612700372117	0.3017612700372117	0.3017612700372117	0.3017612700372117	0.3017612700372117	0.3017612700372117	0.3017612700372117	0.3017612700372117	0.3017612700372117	0.3017612700372117	0.3017612700372117	0.3017612700372117	0.3017612700372117	0.3017612700372117	0.3017612700372117	0.3017612700372117	0.3017612700372117	0.3017612700372117	0.3017612700372117	0.3017612700372117	0.3017612700372117	0.3017612700372117	0.3017612700372117	0.3017612700372117
0.10363300592364828	0.128399368800366	0.1332223523669071	0.09116109941839719	0.06427083783620019	0.09535942564888729	0.1794381219132049	0.11738477489456936	0.07438623896187373	0.1267798773069897	0.07036566241546882	0.1143851804693501	0.08118066295880894	0.23698432129961777	0.15188569504768573	0.010860411760659711	0.06722544015331103	0.18060170331135275	0.13871930981648842	0.12812937609346028	0.19574350587878525	0.16952765766816624	0.07320901654171873	0.08953507958171353	0.1624581534981519	0.21401667882812006	0.07184564838085301	0.11393317717236802	0.09288941277661052	0.09288941277661052	0.09288941277661052	0.09288941277661052	0.09288941277661052	0.09288941277661052	0.09288941277661052	0.09288941277661052	0.09288941277661052	0.09288941277661052	0.09288941277661052	0.09288941277661052	0.09288941277661052	0.09288941277661052	0.09288941277661052	0.09288941277661052	0.09288941277661052	0.09288941277661052	0.09288941277661052	0.09288941277661052	0.09288941277661052	0.09288941277661052
0.3638990302070284	0.25000291821297327	0.23158929911107495	0.18296876269542117	0.23028444002106455	0.14617557281872862	0.17625726365873592	0.16639835445451104	0.28966600925703284	0.22942022640161291	0.1594784545754696	0.2343635370691166	0.18685421995924967	0.25369968513543134	0.26071639293267246	0.13646735332948168	0.3072738658993166	0.11795017893425733	0.20428249540113022	0.22394254675588654	0.2719472988868241	0.13119403390390286	0.268437792154947	0.19981591302942492	0.19981591302942492	0.19981591302942492	0.19981591302942492	0.19981591302942492	0.19981591302942492	0.19981591302942492	0.19981591302942492	0.19981591302942492	0.19981591302942492	0.19981591302942492	0.19981591302942492	0.19981591302942492	0.19981591302942492	0.19981591302942492	0.19981591302942492	0.19981591302942492	0.19981591302942492	0.19981591302942492	0.19981591302942492	0.19981591302942492	0.19981591302942492	0.19981591302942492	0.19981591302942492	0.19981591302942492	0.19981591302942492	0.19981591302942492
0.3028083635505639	0.32571439693894544	0.3032353530334191	0.38150904209435105	0.3461633108773591	0.32467545792587194	0.39746267363853227	0.3189856910198551	0.3071574897580617	0.36361956187552263	0.32391738895576067	0.2782189506876813	0.31297455438146793	0.21938953513236611	0.2145380472325441	0.3267342641697482	0.19989145482095907	0.30879207133316183	0.22312983052740512	0.21338590734082885	0.32246803436309024	0.26792697085195954	0.26792697085195954	0.26792697085195954	0.26792697085195954	0.26792697085195954	0.26792697085195954	0.26792697085195954	0.26792697085195954	0.26792697085195954	0.26792697085195954	0.26792697085195954	0.26792697085195954	0.26792697085195954	0.26792697085195954	0.26792697085195954	0.26792697085195954	0.26792697085195954	0.26792697085195954	0.26792697085195954	0.26792697085195954	0.26792697085195954	0.26792697085195954	0.26792697085195954	0.26792697085195954	0.26792697085195954	0.26792697085195954	0.26792697085195954	0.26792697085195954	0.26792697085195954
0.21945241938817445	0.15679099454137094	0.34968629474871094	0.2102519891936621	0.15245243021281676	0.24262200118005436	0.26526911252465035	0.1902337670200744	0.2614824415330831	0.1872706418347103	0.23654833658666266	0.26759370720241893	0.2093547695806394	0.16179662033683676	0.2787335966704578	0.24546689917077505	0.1188536965473307	0.28956244302417583	0.20420806978575326	0.20420806978575326	0.20420806978575326	0.20420806978575326	0.20420806978575326	0.20420806978575326	0.20420806978575326	0.20420806978575326	0.20420806978575326	0.20420806978575326	0.20420806978575326	0.20420806978575326	0.20420806978575326	0.20420806978575326	0.20420806978575326	0.20420806978575326	0.20420806978575326	0.20420806978575326	0.20420806978575326	0.20420806978575326	0.20420806978575326	0.20420806978575326	0.20420806978575326	0.20420806978575326	0.20420806978575326	0.20420806978575326	0.20420806978575326	0.20420806978575326	0.20420806978575326	0.20420806978575326	0.20420806978575326	0.20420806978575326
0.2556595787683054	0.24974420592576066	0.2179878682298746	0.23596319576412356	0.18331333530325758	0.19762721219445406	0.3008159825611438	0.2895349345161074	0.21863930709656404	0.27485092924529886	0.3080396159032811	0.35148348820748665	0.2575476006781231	0.2576694838433826	0.26840311097995107	0.2388503786181207	0.31573908529914585	0.388979762414199	0.2474878120551314	0.22873291625130507	0.23811036415321823	0.23811036415321823	0.23811036415321823	0.23811036415321823	0.23811036415321823	0.23811036415321823	0.23811036415321823	0.23811036415321823	0.23811036415321823	0.23811036415321823	0.23811036415321823	0.23811036415321823	0.23811036415321823	0.23811036415321823	0.23811036415321823	0.23811036415321823	0.23811036415321823	0.23811036415321823	0.23811036415321823	0.23811036415321823	0.23811036415321823	0.23811036415321823	0.23811036415321823	0.23811036415321823	0.23811036415321823	0.23811036415321823	0.23811036415321823	0.23811036415321823	0.23811036415321823	0.23811036415321823
0.0	0.0	0.0	0.0	0.0	0.0	0.0	0.0	0.0	0.0	0.0	0.0	0.05448625049408138	0.0	0.0	0.0	0.0	0.0	0.0	0.0	0.0	0.0	0.009341438594757055	0.0	0.009341438594757055	0.0	0.0	0.0	0.0	0.0	0.0	0.0	0.0	0.0	0.0	0.0	0.0	0.02968384472422538	0.0	0.0	0.00020148975908715187	0.00010074487954357593	0.00010074487954357593	0.00010074487954357593	0.00010074487954357593	0.00010074487954357593	0.00010074487954357593	0.00010074487954357593	0.00010074487954357593	0.00010074487954357593
0.08976548191417467	0.0	0.1294203210028112	0.0	0.23691094438407492	0.0	0.03734022072394264	0.13968896431354424	0.07241542205260318	0.0	0.26102999202575355	0.17664549311345001	0.23129687970267152	0.0035472352081064515	0.05653271913809342	0.33236341255707547	0.17450758078713302	0.14778924022801837	0.14573797831251317	0.2665876810660016	0.19690084914941222	0.2968532603073883	0.009596249207075387	0.1561318899678089	0.11400302630629912	0.00041397177131991366	0.10768881838087552	0.009596249207075387	0.09228708616452852	0.08997246779983463	0.17352275791274405	0.3823923365052988	0.2253235401564802	0.08083099844744279	0.019192498414150775	0.15031761437994695	0.3392441262952419	0.13065293766806144	0.2655620535824146	0.05823751579362059	0.37844234502316915	0.07822767665599174	0.3233064034658827	0.3054171025085357	0.014169115372934445	0.2037685082204738	0.10896881179670412	0.10896881179670412	0.10896881179670412	0.10896881179670412
0.43551219549697007	0.3594494717438757	0.37765999849864057	0.34995150795308355	0.4470466164448635	0.38120113875188566	0.31195874814942653	0.44630398531745136	0.3450182855132342	0.4557202665769917	0.36064023152664193	0.39305876669167805	0.4737785003285293	0.3419381153376475	0.3634692154085487	0.33285472999507765	0.4564859345674422	0.28776126928717327	0.4464539779582245	0.3508020972945803	0.47518732434051253	0.4735183559257483	0.42641752151757745	0.43344153769699745	0.33301440288557305	0.45654088829045414	0.3410105174142927	0.3506690255315938	0.4426562162311808	0.31462060774147393	0.4130306789069309	0.3295425414892002	0.3474299349868662	0.4569826481960298	0.45401496603703706	0.28204209148990184	0.352298677432928	0.33023636107500515	0.4929679313179195	0.31302789697485883	0.5062372899653612	0.40963259347011005	0.40963259347011005	0.40963259347011005	0.40963259347011005	0.40963259347011005	0.40963259347011005	0.40963259347011005	0.40963259347011005	0.40963259347011005
0.1578499963099888	0.16094033012277922	0.1953663147100663	0.19361481454539795	0.11730859433515704	0.23584186235574206	0.14754010901557402	0.07694228769493293	0.1480825689362618	0.14428078092733523	0.09156432730689691	0.12866233725607784	0.1417321196456311	0.10813042485074306	0.20567962623626249	0.1520764060384527	0.13276107798725773	0.10672216752951738	0.1412976627658853	0.08053459884294002	0.14831977028463775	0.11530473099346905	0.21237135540758018	0.07389411280380181	0.11605021657976991	0.1372241457421719	0.07968452971759843	0.12359514332053907	0.07754150598248392	0.029128249960829113	0.08137783618779076	0.037775080993760035	0.14458927530717355	0.12970009571984564	0.11763532140961952	0.07425937366283816	0.09256245373710008	0.06126408171759361	0.08159589277341268	0.04416429754862659	0.15962568903353191	0.10734988907477061	0.0757255230219275	0.09167564577848675	0.1110940342639806	0.1467554357127283	0.12892473498835447	0.12892473498835447	0.12892473498835447	0.12892473498835447
0.2618117996536586	0.5695521093079173	0.5676807197261419	0.650257947196358	0.5082891447490919	0.30795579230833053	0.7996269381679292	0.48003374141992955	0.3920274100838077	0.5848257278688637	0.44648428292313963	0.3339937601302528	0.3154371605065826	0.3508803122816559	0.4608429008301127	0.25235909861796596	0.35445183540403324	0.5276281721322748	0.5872138613605978	0.3105860249436346	0.41436241539188823	0.40236440766031906	0.39257158722607305	0.2469128966251991	0.41201262959383705	0.3832622602488605	0.2742357282324033	0.425540255533795	0.531117964080774	0.3228856494208925	0.45215738099584685	0.23141714621554904	0.36208315208402875	0.4329789658517832	0.1944355510928898	0.28259606942107846	0.44135238579900826	0.41857335010788355	0.2202667587318437	0.6500743445940395	0.6888721988941878	0.4310411660590579	0.43213669501478286	0.4315889305369204	0.4315889305369204	0.4315889305369204	0.4315889305369204	0.4315889305369204	0.4315889305369204	0.4315889305369204
0.269270821682335	0.10328707260930618	0.2959483203118197	0.35822716975425706	0.290956603322438	0.2623410898129674	0.20859061901127307	0.28866203746370867	0.334219325540605	0.21801445538933936	0.19692782339856182	0.3580284447550187	0.2774781340767903	0.2774781340767903	0.2774781340767903	0.2774781340767903	0.2774781340767903	0.2774781340767903	0.2774781340767903	0.2774781340767903	0.2774781340767903	0.2774781340767903	0.2774781340767903	0.2774781340767903	0.2774781340767903	0.2774781340767903	0.2774781340767903	0.2774781340767903	0.2774781340767903	0.2774781340767903	0.2774781340767903	0.2774781340767903	0.2774781340767903	0.2774781340767903	0.2774781340767903	0.2774781340767903	0.2774781340767903	0.2774781340767903	0.2774781340767903	0.2774781340767903	0.2774781340767903	0.2774781340767903	0.2774781340767903	0.2774781340767903	0.2774781340767903	0.2774781340767903	0.2774781340767903	0.2774781340767903	0.2774781340767903	0.2774781340767903
0.2600933256514052	0.18367387668269447	0.16660545758071724	0.15816476111878058	0.26130913856992877	0.28318481172091525	0.04228070327578953	0.1394925404381201	0.21474353758544307	0.159962554036826	0.18397386297004137	0.27413438723253963	0.26036433033124373	0.28042083794527123	0.16090873217281612	0.3994673779647114	0.05073860763439828	0.2012709705565223	0.1894227896872237	0.07129349409822384	0.2890016987150856	0.23771895254036587	0.2502797804849738	0.09657743213713094	0.16807029095910891	0.21617615755571426	0.2915508301483833	0.2007469273701356	0.16389065670223243	0.1603660654161046	0.27142867545764454	0.23538930336345912	0.24917377796348006	0.16091689501483686	0.16356967153332272	0.3293342311795709	0.19945684374924094	0.3500638634216826	0.2622921869011718	0.281473853110456	0.23584537422592097	0.25865961366818846	0.25865961366818846	0.25865961366818846	0.25865961366818846	0.25865961366818846	0.25865961366818846	0.25865961366818846	0.25865961366818846	0.25865961366818846
0.2855090165390023	0.3373751660983119	0.2674047926272817	0.3315033948506767	0.30368012902094726	0.24223161023318068	0.25920961053466285	0.2290349142164808	0.32680290561156333	0.33107355994701104	0.3363219377553036	0.42791249015264976	0.32918182697748183	0.3072880952449077	0.3129317992043355	0.29773587833676113	0.35128289284571407	0.44463123283208766	0.39363843220798456	0.33248481029588356	0.3520941352381641	0.346928648866472	0.33544177683611753	0.34165022762557595	0.32773652374229356	0.24798727692604156	0.3255948142454501	0.40702004187566676	0.3634218909146527	0.3586351947191434	0.3469135358810674	0.38064048963379155	0.31432830530537365	0.37386265823488357	0.3545435307420823	0.3023121372586625	0.329758471510331	0.350596441782393	0.2729480703487308	0.33693400925232375	0.19613846415371328	0.34118449823818403	0.31171153209524144	0.3224345516080259	0.42253485068286334	0.37248470114544463	0.37248470114544463	0.37248470114544463	0.37248470114544463	0.37248470114544463
0.20598068754630386	0.0	0.0	0.10718629939386966	0.0	0.16067084340847815	0.0	0.0029441065096544074	0.0	0.0	0.0	0.0	0.0	0.0	0.0	0.0	0.10718629939386966	0.0	0.16067084340847815	0.0	0.0	0.0029441065096544074	0.0	0.0	0.0	0.0	0.0	0.0	0.0	0.0	0.0	0.16067084340847815	0.0	0.0	0.0	0.0029441065096544074	0.0	0.0	0.0	0.0	0.0	0.0	0.0	0.0	0.0	0.0	0.0	0.0	0.0	0.0
0.3351666720516632	0.23192979447934936	0.31828216699564843	0.13656017673054627	0.011369503126691839	0.18096504524897	0.3019398442309649	0.2218664010193191	0.05364062588658961	0.16996142895662938	0.08097691742680752	0.09304083631548105	0.12527419868103387	0.03150777387863282	0.1962887385012977	0.10933512108933835	0.15844432115994792	0.08298338798789179	0.08411288756636474	0.07088126434909901	0.06432639367133995	0.18418580492393313	0.13493575832574967	0.09005822900669617	0.17993511129386566	0.13109771647230278	0.08872539832581451	0.11456874277107652	0.03192681777281365	0.08042437955993217	0.04960628557979374	0.13603875639933644	0.1733537064775634	0.11241503505256902	0.047123058790110556	0.26487586530732043	0.050270332892509574	0.1492285267595677	0.005722322404678407	0.050270332892509574	0.06779188288207287	0.13331743305662655	0.3165881871195577	0.22495281008809215	0.22495281008809215	0.22495281008809215	0.22495281008809215	0.22495281008809215	0.22495281008809215	0.22495281008809215
0.4932380318539881	0.41791317097747865	0.33431264639806163	0.42198089958473867	0.4420763935481294	0.5116454058651567	0.6133333322736824	0.3457712658092755	0.5621253063486198	0.49047624949731217	0.4140854520958065	0.38290172337651535	0.2757020050905337	0.4455193591592691	0.4476827562946262	0.45649155942539366	0.42003595594733606	0.4275646685637983	0.6075579140299757	0.47460170036097654	0.3914639786960709	0.6594349965243118	0.49740078247833946	0.4666416882060621	0.4140668585652426	0.3705268205077657	0.47381127071565815	0.45977533742068366	0.4572431874315889	0.39293504571810983	0.48301010862900984	0.4110410954020165	0.4760079768565514	0.41776669347148543	0.466123462270074	0.6851364523879291	0.4778851121501385	0.32131489343614483	0.42843163977665166	0.5724275991668236	0.5004296194717377	0.5004296194717377	0.5004296194717377	0.5004296194717377	0.5004296194717377	0.5004296194717377	0.5004296194717377	0.5004296194717377	0.5004296194717377	0.5004296194717377
0.24695373603787313	0.06917480217126537	0.2515105302543454	0.15351760411933285	0.11363875478187453	0.3507859622119628	0.34128319467714796	0.26387379751341433	0.22608136108553975	0.11302850998847137	0.3386678049903865	0.30681720594955164	0.36819605210439016	0.19192148606587997	0.12073228073841413	0.23736917809130625	0.17166109063535717	0.11219106549031817	0.33732013059087784	0.0835706306013283	0.29899950463630787	0.14070943645229125	0.1332583013413848	0.14461499155426172	0.11132938716122068	0.14120175586189582	0.2859565797022885	0.06734406837408652	0.43949069578168	0.10842166226654827	0.1074419514350078	0.27030303395479216	0.21589784232215212	0.28768360754592787	0.07415002290773147	0.15967480849662574	0.16044780758798097	0.09093444488307062	0.40829796300654897	0.26602951586788426	0.23056655727432365	0.24829803657110394	0.24829803657110394	0.24829803657110394	0.24829803657110394	0.24829803657110394	0.24829803657110394	0.24829803657110394	0.24829803657110394	0.24829803657110394
0.19674660760755994	0.1061031022469579	0.17084342109352268	0.10744848970541951	0.11175970114558548	0.19029180310655405	0.17183709293192911	0.2219280325974509	0.07052306110382386	0.1648111499256846	0.1956473182471923	0.05943137102740465	0.12495991360970403	0.14100840021454225	0.1082816187330316	0.15766714542529975	0.20533145131540473	0.1296401410298968	0.1468951011165768	0.18511267466307282	0.09930014653355085	0.15920955459313232	0.10323013061641392	0.07544143934950769	0.1116930480274627	0.14549244226565927	0.07237383425358462	0.11345110542298	0.08063406267828865	0.07525301108824498	0.08565137563937796	0.13098345905549758	0.07537249176014497	0.15286979917572455	0.10534779015106484	0.09809845008441156	0.12707670473519245	0.17127242618370797	0.07770884797717788	0.11503116264124624	0.17905848997018395	0.05677003279244034	0.0855398066479264	0.11591409415607494	0.11200197783308694	0.07846582822206512	0.057469084934273974	0.06010179607840745	0.13523903035040444	0.18750823591978877
0.15971684541635783	0.4282173320189438	0.2186569144526584	0.09095586938735345	0.03201580035105288	0.4378180193149102	0.026377694266541282	0.13883994595136828	0.2985732860808827	0.0	0.27205828053138154	0.008640598690084152	0.05140725429233736	0.318253382096116	0.579797769154811	0.40119366020676195	0.5160333975177648	0.6427215859107958	0.9510856332122463	0.0024983021959791513	0.24203211611362715	0.13883994595136828	0.47196524273530877	0.009144789099677557	0.05140725429233736	0.03201580035105288	0.0010083808191868055	0.27820057702548656	0.9503237632512652	0.18503504795008277	1.0769438990180744	0.0010083808191868055	0.6580131473576655	0.13883994595136828	0.08541716642977598	0.44295193498982843	0.5828002617603836	0.4337181268204955	0.0	0.1418589332700974	0.44595442282162057	0.40056865322736523	0.176898639669592	0.445954427595401	0.2506727148037113	0.0	0.1872447076381331	0.2272975131427426	0.564558975774333	0.2186569144526584
0.7962685711328373	0.47759818394510944	0.3336625680709305	0.6958971382112289	0.3785656881780898	0.4361780342440095	0.7098819060048825	0.7049937556207043	0.5935615564665264	0.44921143603871916	0.3890389767313264	0.3888516968678779	0.5647116670621807	0.48717161885186516	0.5218654379648475	0.8815500101006405	0.8134531650368316	0.7446119616364378	0.5104687389321984	0.4527214491828031	0.5142134035396548	0.5335877121690995	0.581636538500065	0.6376359088458653	0.743334463464227	0.7323830464898716	0.5926024743860625	0.5116605419465818	0.24684844862476837	0.6568995100872761	0.5361980228270503	0.7407238658474047	0.6643751158438647	0.5966832077005589	0.536285320602644	0.45684320644698195	0.25882977804978863	0.5204646288774631	0.4835736908929009	0.36401735047438516	0.5973839296014612	0.5345976513569801	0.5668068206163599	0.6648532736873947	0.5510427879968505	0.41958218423124216	0.41598864313930944	0.5620274879712864	0.5992520074932259	0.4645600850106697
0.22805150777719507	0.21327283009900738	0.14045605501920727	0.24231231659301458	0.177798881306385	0.1553016572580541	0.2377651165981375	0.17823997690243293	0.1035028325167004	0.19734915829353536	0.20941877270406886	0.21806171075488037	0.1487281496257555	0.2454554367180607	0.28819327942135975	0.21411120269279768	0.2544083172976329	0.2405224013506867	0.13232142323851137	0.183282101651571	0.247256180826412	0.15072520485205212	0.1887486577494849	0.23831149764055168	0.24524548320034026	0.1887412825695748	0.28418695751631207	0.17011028543313664	0.22953296070377227	0.2925636735642461	0.2687286370074305	0.13160114300666467	0.1957996129983417	0.1895223746793859	0.24613751803646403	0.1899811761438844	0.2361080689398964	0.2482025992400582	0.25925077366289173	0.2150670552433617	0.13315705402687594	0.3030477943702223	0.19189707998780298	0.134703846606595	0.2303190146697069	0.1567397004771229	0.2374632909228002	0.14927994968418867	0.2868588159175941	0.2520727699248018
0.1282556277942227	0.34245478357807646	0.38835962949822117	0.14665408562623483	0.17856418354845024	0.1321413054235624	0.19447906909941762	0.24730497097311943	0.2865632127268916	0.3317729029885872	0.180653444434953	0.2986072630623867	0.3073424086974443	0.14134212703565655	0.26186888544610115	0.24568180693164682	0.07682514811123922	0.3031026650001474	0.21080401234443177	0.24207784044466746	0.2787170623452253	0.20959668622612107	0.3541751893648521	0.33532485803150397	0.3380954322110084	0.3062847066824204	0.24860530658071092	0.2506405498493574	0.1646315056216514	0.32428020935454244	0.16599913017924486	0.18853627942679677	0.18712369545157653	0.2960834164946228	0.19616736848975824	0.23677771230268785	0.2905701705683639	0.22487360835487852	0.3293421081816609	0.1910405417092918	0.3324114232645406	0.39478818838357876	0.24237920487799716	0.18975470971983802	0.26130350063925734	0.3248250133002423	0.16565885645873216	0.28355338305097927	0.3645570408480964	0.42982406374494064
0.6451548237093098	0.5944105450012357	0.6976401269681421	0.6291391672292256	0.6943216745401402	0.5142020149573772	0.5475831319667057	0.8319629528183872	0.6285024874279115	0.6868188623181013	0.7182753137781042	0.632425390721911	0.6504291960752335	0.5295547974997946	0.640040633615348	0.6364425189314326	0.6501863844312069	0.6378543838094238	0.5301744584137749	0.6905696016799217	0.6036793804814301	0.6257261804572339	0.6010998306467783	0.6412827395100832	0.7631995736759355	0.8077628346696107	0.6867675971142354	0.6518275797487242	0.5623204636555397	0.6188960591741978	0.5395652593069717	0.6898270771390832	0.5876968581740958	0.8476049682921396	0.5873662069281246	0.82286253663916	0.8083331610695103	0.7243763125037467	0.893229707431003	0.6508998791259342	0.6766017268547613	0.6764515195666577	0.6602306303565587	0.6683410749616082	0.6683410749616082	0.6683410749616082	0.6683410749616082	0.6683410749616082	0.6683410749616082	0.6683410749616082
0.2923588325368259	0.12131394934124141	0.2553878009634377	0.13730184039503773	0.34956796358483	0.21981914124841545	0.1495472515681525	0.19025975421109348	0.17372706061173973	0.195189691575229	0.10129440988649409	0.14824205073086155	0.14824205073086155	0.14824205073086155	0.14824205073086155	0.14824205073086155	0.14824205073086155	0.14824205073086155	0.14824205073086155	0.14824205073086155	0.14824205073086155	0.14824205073086155	0.14824205073086155	0.14824205073086155	0.14824205073086155	0.14824205073086155	0.14824205073086155	0.14824205073086155	0.14824205073086155	0.14824205073086155	0.14824205073086155	0.14824205073086155	0.14824205073086155	0.14824205073086155	0.14824205073086155	0.14824205073086155	0.14824205073086155	0.14824205073086155	0.14824205073086155	0.14824205073086155	0.14824205073086155	0.14824205073086155	0.14824205073086155	0.14824205073086155	0.14824205073086155	0.14824205073086155	0.14824205073086155	0.14824205073086155	0.14824205073086155	0.14824205073086155
0.6005853514518725	0.6294870467710159	0.5240361778154121	0.700779348848728	0.550985212797597	0.5124694328079259	0.5317273228027615	0.5317273228027615	0.5317273228027615	0.5317273228027615	0.5317273228027615	0.5317273228027615	0.5317273228027615	0.5317273228027615	0.5317273228027615	0.5317273228027615	0.5317273228027615	0.5317273228027615	0.5317273228027615	0.5317273228027615	0.5317273228027615	0.5317273228027615	0.5317273228027615	0.5317273228027615	0.5317273228027615	0.5317273228027615	0.5317273228027615	0.5317273228027615	0.5317273228027615	0.5317273228027615	0.5317273228027615	0.5317273228027615	0.5317273228027615	0.5317273228027615	0.5317273228027615	0.5317273228027615	0.5317273228027615	0.5317273228027615	0.5317273228027615	0.5317273228027615	0.5317273228027615	0.5317273228027615	0.5317273228027615	0.5317273228027615	0.5317273228027615	0.5317273228027615	0.5317273228027615	0.5317273228027615	0.5317273228027615	0.5317273228027615
0.0	0.13020025768819832	0.0	0.0	0.0	0.00029953180467053795	0.13325023840555214	0.0	0.00029953180467053795	0.03024073107688378	0.10479324222632806	0.0	0.0	0.13325023840555214	0.13325023840555214	0.00029953180467053795	0.0	0.12990072588352777	0.0	0.05403548973678891	0.0	0.0	0.14016722072289595	0.12990072588352777	0.12990072588352777	0.10479324222632806	0.0	0.0	0.10992648964601213	0.22594036602818968	0.0	0.0	0.20214560736828455	0.0	0.0	0.13325023840555214	0.06662511920277607	0.06662511920277607	0.06662511920277607	0.06662511920277607	0.06662511920277607	0.06662511920277607	0.06662511920277607	0.06662511920277607	0.06662511920277607	0.06662511920277607	0.06662511920277607	0.06662511920277607	0.06662511920277607	0.06662511920277607
0.20109370569867382	0.2087862231417336	0.1972850975488565	0.24938093741682563	0.22611911761200792	0.23090544678942931	0.28421554334567894	0.3081973450981412	0.39506279970979546	0.30203982812318525	0.3488499589648796	0.34318935695022273	0.25430353917724935	0.21294234996637315	0.3165125116519308	0.278874625268779	0.3286038376499517	0.2518463460585305	0.3448100821708699	0.21237469616085397	0.2979776004666211	0.18603585124558217	0.20185771762395768	0.2971441795346492	0.24019915849805748	0.32039215850639774	0.3051016595439609	0.3127469090251793	0.3127469090251793	0.3127469090251793	0.3127469090251793	0.3127469090251793	0.3127469090251793	0.3127469090251793	0.3127469090251793	0.3127469090251793	0.3127469090251793	0.3127469090251793	0.3127469090251793	0.3127469090251793	0.3127469090251793	0.3127469090251793	0.3127469090251793	0.3127469090251793	0.3127469090251793	0.3127469090251793	0.3127469090251793	0.3127469090251793	0.3127469090251793	0.3127469090251793
0.3517719411145219	0.1739929625476479	0.23214525276858752	0.21676277867285157	0.21171354488008937	0.254335853676127	0.11076347640484417	0.08174147217059555	0.09382042934070714	0.20850327134720817	0.07468347359259554	0.3539008884569606	0.24045164155105286	0.23635021500100095	0.19859089327039997	0.15564173877677545	0.268124629808419	0.10864554431336099	0.2039874500849177	0.14473111526248716	0.17435928267370243	0.17435928267370243	0.17435928267370243	0.17435928267370243	0.17435928267370243	0.17435928267370243	0.17435928267370243	0.17435928267370243	0.17435928267370243	0.17435928267370243	0.17435928267370243	0.17435928267370243	0.17435928267370243	0.17435928267370243	0.17435928267370243	0.17435928267370243	0.17435928267370243	0.17435928267370243	0.17435928267370243	0.17435928267370243	0.17435928267370243	0.17435928267370243	0.17435928267370243	0.17435928267370243	0.17435928267370243	0.17435928267370243	0.17435928267370243	0.17435928267370243	0.17435928267370243	0.17435928267370243
0.27092472883572566	0.27730685475194206	0.3817005032902516	0.4161056999206217	0.3068847342481422	0.3018416235568193	0.3108395255378564	0.279043596601696	0.2794262428419739	0.2508483365423438	0.1763221858654382	0.3963151119618483	0.3801488117924374	0.3755751729282042	0.4423967146286949	0.31705441910983484	0.29503277104910797	0.2946403544152303	0.3871943076345123	0.42563542369469365	0.32103550732361197	0.31346659551774836	0.3069486972911394	0.3708721637233317	0.29507665745713796	0.34483181882059266	0.23974003323649995	0.27479982717138607	0.2104411773017373	0.26486723219821817	0.30391290019996847	0.3223262759051739	0.32974023724984675	0.2413528376059205	0.3900226941845196	0.32353314970901853	0.42719254061347406	0.3753628451612463	0.3753628451612463	0.3753628451612463	0.3753628451612463	0.3753628451612463	0.3753628451612463	0.3753628451612463	0.3753628451612463	0.3753628451612463	0.3753628451612463	0.3753628451612463	0.3753628451612463	0.3753628451612463
0.44497734590251947	0.2690163999484037	0.31203345202951005	0.31391884734403536	0.35971735148296	0.254989892770353	0.3283837205919261	0.21130303350671745	0.23101494327694042	0.21818967013149995	0.3442808432175615	0.2788246100450489	0.2976505387550463	0.311121122003373	0.33129828681162493	0.45642739787029013	0.33993202729891586	0.3169540416999286	0.39598905763948966	0.3340083591375055	0.3863208149054983	0.3299522121169571	0.42712016117893103	0.3757302659538256	0.28194605879759	0.2564254173047343	0.2859869605475043	0.3888943685538228	0.3166313519167168	0.13903083939842215	0.28506447301855725	0.20693949506916842	0.24600198404386284	0.24600198404386284	0.24600198404386284	0.24600198404386284	0.24600198404386284	0.24600198404386284	0.24600198404386284	0.24600198404386284	0.24600198404386284	0.24600198404386284	0.24600198404386284	0.24600198404386284	0.24600198404386284	0.24600198404386284	0.24600198404386284	0.24600198404386284	0.24600198404386284	0.24600198404386284
0.6870565206669411	0.3603850570018894	0.19045011249297636	0.32182810058137074	0.4932578427725629	0.41620222549186764	0.17684960990128715	0.24145692410110003	0.6180332494318002	0.35074508729839343	0.19966208815032985	0.0743478309696531	0.2506271153044546	0.2852808918966756	0.12474079498801602	0.32105625846715297	0.12365640741504623	0.2517116634593489	0.35180112311696893	0.160767068438812	0.25168633522613704	0.6289692547344984	0.21072967178784244	0.46537187887785386	0.30816234795401476	0.40686603443715935	0.10260923021813691	0.1300533174166694	0.14929527595721068	0.25868498866941053	0.27285454451989494	0.32479162215819113	0.0	0.17112022506922817	0.08556011253461408	0.08556011253461408	0.08556011253461408	0.08556011253461408	0.08556011253461408	0.08556011253461408	0.08556011253461408	0.08556011253461408	0.08556011253461408	0.08556011253461408	0.08556011253461408	0.08556011253461408	0.08556011253461408	0.08556011253461408	0.08556011253461408	0.08556011253461408
0.22637412699579898	0.2504160969585606	0.29207378496484093	0.36815492024891644	0.29103059545104804	0.3023221561170356	0.36907868048403797	0.2776136752967152	0.27876393713086917	0.23393732038124793	0.3278317159322465	0.47910580134380176	0.41087658712741	0.4481177496197358	0.2718048543861524	0.3705808701467729	0.32310826230412076	0.2981851845924036	0.32599112502183414	0.40359910565024654	0.5024576766357306	0.38152028675845595	0.4419889816970933	0.4419889816970933	0.4419889816970933	0.4419889816970933	0.4419889816970933	0.4419889816970933	0.4419889816970933	0.4419889816970933	0.4419889816970933	0.4419889816970933	0.4419889816970933	0.4419889816970933	0.4419889816970933	0.4419889816970933	0.4419889816970933	0.4419889816970933	0.4419889816970933	0.4419889816970933	0.4419889816970933	0.4419889816970933	0.4419889816970933	0.4419889816970933	0.4419889816970933	0.4419889816970933	0.4419889816970933	0.4419889816970933	0.4419889816970933	0.4419889816970933
0.043278328777818814	0.26467471430397554	0.12207224922287771	0.08798112986625686	0.11458580359178304	0.1671653913742502	0.00011536382205550175	0.026160095640197098	0.2533134956554179	0.1000728394560991	0.09247923378712258	0.3036517329825393	0.10390053715870178	0.2464155671507277	0.2200464169123501	0.1827171838974663	0.48015598727439246	0.23651606941742875	0.19912558993105828	0.25462760346718755	0.31439224187332937	0.24171078470742371	0.09682847304010309	0.23249105788098523	0.42624417269381637	0.14285593710787933	0.10187934451674845	0.3001421987578619	0.2748890745687191	0.2155763705648999	0.1438735037955228	0.19135948067662725	0.4048765165688742	0.1713788965122673	0.19677489898108716	0.2858420599006836	0.29074247147126336	0.20337032072693076	0.2619242447501179	0.4481497399556222	0.26920423672132393	0.3586769883384731	0.3586769883384731	0.3586769883384731	0.3586769883384731	0.3586769883384731	0.3586769883384731	0.3586769883384731	0.3586769883384731	0.3586769883384731
0.29955023844321793	0.1858550882191027	0.1315217176384628	0.16074849941906613	0.13901585745925502	0.23502702943051737	0.22547548388761762	0.1434611146848367	0.18727186231955356	0.1996846610391631	0.2412043680074834	0.1488108447345056	0.10158147060538135	0.10200024109589843	0.19456494414438766	0.1501725381831884	0.25601193521703236	0.18244209719813304	0.2108123378280462	0.25883844719870364	0.19299948757966726	0.2699634643050234	0.17316543289157088	0.27391226443011407	0.19388306938606534	0.23389766690808972	0.23389766690808972	0.23389766690808972	0.23389766690808972	0.23389766690808972	0.23389766690808972	0.23389766690808972	0.23389766690808972	0.23389766690808972	0.23389766690808972	0.23389766690808972	0.23389766690808972	0.23389766690808972	0.23389766690808972	0.23389766690808972	0.23389766690808972	0.23389766690808972	0.23389766690808972	0.23389766690808972	0.23389766690808972	0.23389766690808972	0.23389766690808972	0.23389766690808972	0.23389766690808972	0.23389766690808972
0.32789009646251427	0.26186332377746474	0.15582265881039792	0.5730542819015902	0.31250479913534207	0.25831546524006344	0.2207181484238516	0.32586681817870417	0.2791291587622632	0.4083593018277459	0.3019928630396701	0.4061058773756717	0.4332071451467177	0.27364626335801223	0.221307974063466	0.41178666212012643	0.3874363107592563	0.3743488857842693	0.2311333879185892	0.3183717586437907	0.5027822902578581	0.36541920433733666	0.30432306427397166	0.4582072474898313	0.21678459025944216	0.13760358921097635	0.3150453193820171	0.30135823970220393	0.5007429531757752	0.3824351182653841	0.44158903572057967	0.44158903572057967	0.44158903572057967	0.44158903572057967	0.44158903572057967	0.44158903572057967	0.44158903572057967	0.44158903572057967	0.44158903572057967	0.44158903572057967	0.44158903572057967	0.44158903572057967	0.44158903572057967	0.44158903572057967	0.44158903572057967	0.44158903572057967	0.44158903572057967	0.44158903572057967	0.44158903572057967	0.44158903572057967
0.23210841967837406	0.36297810759180305	0.4088014503317165	0.2974914312422297	0.361629213459917	0.3089186216683538	0.336695911519052	0.3579437768923911	0.30384186241654604	0.19459951970677944	0.35309119171758896	0.30936311767782027	0.4384832609628093	0.45720966919458966	0.38141334522498077	0.19987823140376432	0.33235546802351906	0.3189471216792976	0.32565129485140837	0.32565129485140837	0.32565129485140837	0.32565129485140837	0.32565129485140837	0.32565129485140837	0.32565129485140837	0.32565129485140837	0.32565129485140837	0.32565129485140837	0.32565129485140837	0.32565129485140837	0.32565129485140837	0.32565129485140837	0.32565129485140837	0.32565129485140837	0.32565129485140837	0.32565129485140837	0.32565129485140837	0.32565129485140837	0.32565129485140837	0.32565129485140837	0.32565129485140837	0.32565129485140837	0.32565129485140837	0.32565129485140837	0.32565129485140837	0.32565129485140837	0.32565129485140837	0.32565129485140837	0.32565129485140837	0.32565129485140837
0.3693071364926667	0.15846629199167434	0.14350865986877867	0.10450483918658779	0.12602569514086853	0.3488786183310396	0.12341082935423694	0.10184051241119807	0.21781606091387526	0.005437832064197566	0.14037276031388357	0.2416464726713417	0.26988168615580943	0.07379842499664842	0.2280843729356687	0.12367347603752113	0.18832549412498628	0.14620623230214586	0.15194696280035772	0.15531444935477617	0.1460818668895302	0.16581388483953308	0.07876890912739117	0.12615332305465402	0.10613408704637739	0.2161695657645457	0.054982083532468896	0.21721195692631448	0.1265647509470012	0.17188835393665786	0.17188835393665786	0.17188835393665786	0.17188835393665786	0.17188835393665786	0.17188835393665786	0.17188835393665786	0.17188835393665786	0.17188835393665786	0.17188835393665786	0.17188835393665786	0.17188835393665786	0.17188835393665786	0.17188835393665786	0.17188835393665786	0.17188835393665786	0.17188835393665786	0.17188835393665786	0.17188835393665786	0.17188835393665786	0.17188835393665786
0.4520087155136582	0.39970449049452866	0.23973888048430958	0.29630465227030645	0.27604333814099213	0.2957155853384144	0.18525117966443366	0.17724306514616237	0.2902385386777442	0.22790382405871293	0.31322118940100124	0.2724133158256856	0.3092746560607461	0.17944732216517423	0.19143247636901264	0.18037804423632983	0.34376192537221484	0.14184321888139262	0.3767339215315658	0.18962224025759764	0.4294955104600883	0.22624887577834574	0.32787219311921706	0.32787219311921706	0.32787219311921706	0.32787219311921706	0.32787219311921706	0.32787219311921706	0.32787219311921706	0.32787219311921706	0.32787219311921706	0.32787219311921706	0.32787219311921706	0.32787219311921706	0.32787219311921706	0.32787219311921706	0.32787219311921706	0.32787219311921706	0.32787219311921706	0.32787219311921706	0.32787219311921706	0.32787219311921706	0.32787219311921706	0.32787219311921706	0.32787219311921706	0.32787219311921706	0.32787219311921706	0.32787219311921706	0.32787219311921706	0.32787219311921706
0.1403256168276097	0.12226508018186806	0.12152504946326434	0.09198165551425268	0.0860026525211356	0.14887695178653185	0.1323167105601023	0.08976276828952273	0.23864361927508726	0.06170136172191344	0.0784086416896741	0.15696599614789436	0.09757588180749066	0.07542403303758352	0.12572357410004123	0.21106932958980296	0.061880473990109534	0.07098158011831268	0.047725353375451064	0.1769066366222799	0.14450214360278066	0.1322655794879663	0.10140344114632716	0.09665669232294562	0.1567405109955355	0.13632315081646534	0.14653183090600042	0.14653183090600042	0.14653183090600042	0.14653183090600042	0.14653183090600042	0.14653183090600042	0.14653183090600042	0.14653183090600042	0.14653183090600042	0.14653183090600042	0.14653183090600042	0.14653183090600042	0.14653183090600042	0.14653183090600042	0.14653183090600042	0.14653183090600042	0.14653183090600042	0.14653183090600042	0.14653183090600042	0.14653183090600042	0.14653183090600042	0.14653183090600042	0.14653183090600042	0.14653183090600042
0.18087479763011216	0.22558567015547504	0.36919342390893584	0.2331557846943034	0.23026829958631284	0.2043895056244123	0.20992190848778614	0.22919700408750793	0.1970812821921666	0.14616220363808477	0.16151754987644568	0.18750638965765304	0.14192006029056006	0.2164967567631027	0.2497455984272045	0.16355685482060164	0.15729914412933454	0.12122089889807477	0.251308820829836	0.210735721082695	0.19747099947528174	0.1798019066301884	0.13299871697548174	0.08984539993041547	0.11142205845294861	0.11142205845294861	0.11142205845294861	0.11142205845294861	0.11142205845294861	0.11142205845294861	0.11142205845294861	0.11142205845294861	0.11142205845294861	0.11142205845294861	0.11142205845294861	0.11142205845294861	0.11142205845294861	0.11142205845294861	0.11142205845294861	0.11142205845294861	0.11142205845294861	0.11142205845294861	0.11142205845294861	0.11142205845294861	0.11142205845294861	0.11142205845294861	0.11142205845294861	0.11142205845294861	0.11142205845294861	0.11142205845294861
0.2781765066776082	0.21558157040904702	0.29266094916518515	0.14846768758507342	0.19383074791679492	0.36791522427452433	0.17081045407492051	0.15954257398172056	0.21925586030941427	0.3558180583016458	0.1805955863561079	0.30643846581718936	0.14572135321039667	0.2798288164126523	0.30119126342647334	0.32663181582184575	0.263168948742781	0.17895237762695418	0.2787857524914207	0.36821150473243003	0.42602639343705895	0.2875651276455686	0.12518896048427297	0.33596115235651713	0.23057505642039505	0.23057505642039505	0.23057505642039505	0.23057505642039505	0.23057505642039505	0.23057505642039505	0.23057505642039505	0.23057505642039505	0.23057505642039505	0.23057505642039505	0.23057505642039505	0.23057505642039505	0.23057505642039505	0.23057505642039505	0.23057505642039505	0.23057505642039505	0.23057505642039505	0.23057505642039505	0.23057505642039505	0.23057505642039505	0.23057505642039505	0.23057505642039505	0.23057505642039505	0.23057505642039505	0.23057505642039505	0.23057505642039505
0.24586996735514188	0.14387785560231073	0.1434029573660802	0.13144031904552272	0.2264750870165109	0.2672861298188622	0.23394293931555493	0.09627856653025978	0.08727326892864339	0.1264268370602294	0.27143806010551635	0.15507627842672983	0.17606391602802118	0.08278791849263718	0.13716435750204212	0.1643062905357111	0.1477805257426595	0.18620357776473231	0.2026476036314748	0.11023682298572565	0.08500668873896683	0.14069029361322932	0.1233211796902727	0.132005736651751	0.132005736651751	0.132005736651751	0.132005736651751	0.132005736651751	0.132005736651751	0.132005736651751	0.132005736651751	0.132005736651751	0.132005736651751	0.132005736651751	0.132005736651751	0.132005736651751	0.132005736651751	0.132005736651751	0.132005736651751	0.132005736651751	0.132005736651751	0.132005736651751	0.132005736651751	0.132005736651751	0.132005736651751	0.132005736651751	0.132005736651751	0.132005736651751	0.132005736651751	0.132005736651751
0.4208865932487611	0.29959681170362223	0.2997229179161008	0.30845562505124663	0.39563234480708387	0.3880247007286782	0.27365737925636135	0.2977193561485946	0.2510264985783104	0.28846604773193274	0.34347583258815895	0.39323288859218886	0.32855748169573484	0.33190400786599816	0.36781711773665965	0.34188117868534207	0.36613963865957316	0.36418125336124796	0.4301440388846652	0.32607221501686273	0.38166476772407765	0.26137984522353686	0.32860098483173594	0.38924876751060683	0.3589248761711714	0.3589248761711714	0.3589248761711714	0.3589248761711714	0.3589248761711714	0.3589248761711714	0.3589248761711714	0.3589248761711714	0.3589248761711714	0.3589248761711714	0.3589248761711714	0.3589248761711714	0.3589248761711714	0.3589248761711714	0.3589248761711714	0.3589248761711714	0.3589248761711714	0.3589248761711714	0.3589248761711714	0.3589248761711714	0.3589248761711714	0.3589248761711714	0.3589248761711714	0.3589248761711714	0.3589248761711714	0.3589248761711714
0.1463241417872693	0.2774865725725555	0.16784428033721518	0.19171451310103607	0.13895831508359624	0.1930502673979244	0.13838802618866075	0.16234284135227847	0.2092658621013817	0.15016835600748293	0.13851422265303248	0.18633423760186027	0.11731437961002404	0.2231374037772731	0.11008411853976242	0.10806926896830704	0.292448319839976	0.1441732742755789	0.1895936531504781	0.2160245155147052	0.10384167161830173	0.09442465466346005	0.17263670665071573	0.2927683780923467	0.1581047439557653	0.115129021191227	0.13564052006652394	0.21047689940871095	0.231866935634207	0.2343471323682574	0.23310703400123223	0.23310703400123223	0.23310703400123223	0.23310703400123223	0.23310703400123223	0.23310703400123223	0.23310703400123223	0.23310703400123223	0.23310703400123223	0.23310703400123223	0.23310703400123223	0.23310703400123223	0.23310703400123223	0.23310703400123223	0.23310703400123223	0.23310703400123223	0.23310703400123223	0.23310703400123223	0.23310703400123223	0.23310703400123223
0.23371789722781933	0.19169383971712203	0.1915950731888975	0.16598902017636577	0.20536182319620813	0.2564133811282832	0.1431287159438116	0.16736551655043436	0.22730549970142083	0.24186921357418778	0.08049115574447285	0.09690401608106691	0.15047553082651177	0.13770266664258574	0.12691414796555958	0.10725914759917858	0.12000234431872521	0.16034740644268533	0.17400669714763903	0.1591277498275417	0.17073034199736215	0.14747880679853204	0.12662981743578422	0.18841384668877378	0.1238689796170583	0.128619389037242	0.1421845825920381	0.1321308667858649	0.11354453426996965	0.13307710380074336	0.1475661310514944	0.14032161742611887	0.14032161742611887	0.14032161742611887	0.14032161742611887	0.14032161742611887	0.14032161742611887	0.14032161742611887	0.14032161742611887	0.14032161742611887	0.14032161742611887	0.14032161742611887	0.14032161742611887	0.14032161742611887	0.14032161742611887	0.14032161742611887	0.14032161742611887	0.14032161742611887	0.14032161742611887	0.14032161742611887
0.07837658357429275	0.10963255854330134	0.065465728124526	0.07054831934769644	0.06473950599384608	0.07588348898765693	0.08522525371166026	0.12553275423996277	0.09437573680486733	0.05671687479654133	0.11281799096589633	0.15302105706602045	0.1411285844313875	0.05737732035493223	0.0703030377336922	0.11208689025113586	0.023253582741471154	0.12036752950826604	0.11568852436798265	0.18398727794619132	0.1227502133947387	0.10990638559491593	0.16893090285183776	0.11595077620442594	0.06087709918241733	0.09138047011868501	0.04649825163734841	0.18503593920670425	0.044555046665729674	0.08172857854083038	0.06314181260328003	0.06314181260328003	0.06314181260328003	0.06314181260328003	0.06314181260328003	0.06314181260328003	0.06314181260328003	0.06314181260328003	0.06314181260328003	0.06314181260328003	0.06314181260328003	0.06314181260328003	0.06314181260328003	0.06314181260328003	0.06314181260328003	0.06314181260328003	0.06314181260328003	0.06314181260328003	0.06314181260328003	0.06314181260328003
0.20299473312324642	0.09434350065967828	0.12191134560730355	0.08521376076321888	0.07061894089514613	0.06776718146728779	0.06030069992333089	0.071609298725855	0.027872832874586854	0.11451729876347463	0.09077815884694927	0.055220452636966164	0.11370410758227047	0.16236143281200985	0.09331380701176077	0.10838238367469495	0.07585055706539609	0.10561182769299225	0.10350265037021063	0.11648378975612945	0.10999322006317004	0.10999322006317004	0.10999322006317004	0.10999322006317004	0.10999322006317004	0.10999322006317004	0.10999322006317004	0.10999322006317004	0.10999322006317004	0.10999322006317004	0.10999322006317004	0.10999322006317004	0.10999322006317004	0.10999322006317004	0.10999322006317004	0.10999322006317004	0.10999322006317004	0.10999322006317004	0.10999322006317004	0.10999322006317004	0.10999322006317004	0.10999322006317004	0.10999322006317004	0.10999322006317004	0.10999322006317004	0.10999322006317004	0.10999322006317004	0.10999322006317004	0.10999322006317004	0.10999322006317004
0.13508931924899806	0.07290532492156906	0.041451068926039024	0.025277347820468917	0.0666360824050528	0.09803553061138005	0.03362786496340798	0.0559165588613613	0.0688375506026121	0.09668526074761158	6.961332094611498e-05	0.0032274025535658814	0.03769677814061474	0.017132659315562748	0.06039462355984297	0.01659806207722252	0.10185403436116312	0.10945327134660267	0.07546160614001284	0.046817714044868404	0.04609189022890501	0.08235358262705691	0.03964383288611384	0.10229473198332334	0.04451112247194608	0.01513659504726439	0.06395871357294867	0.03954765431010653	0.03954765431010653	0.03954765431010653	0.03954765431010653	0.03954765431010653	0.03954765431010653	0.03954765431010653	0.03954765431010653	0.03954765431010653	0.03954765431010653	0.03954765431010653	0.03954765431010653	0.03954765431010653	0.03954765431010653	0.03954765431010653	0.03954765431010653	0.03954765431010653	0.03954765431010653	0.03954765431010653	0.03954765431010653	0.03954765431010653	0.03954765431010653	0.03954765431010653
0.057404616247325145	0.08221749036454883	0.07316964699331314	0.046174125787967764	0.12487050382031761	0.10018844629444654	0.0776625832195751	0.05554355421786963	0.08962076881828897	0.04070768321784864	0.038111418099714287	0.0880382436986819	0.051342745007993185	0.055315079319806296	0.0635445615232268	0.018441965492001125	0.04834669450204939	0.10604258587749246	0.040922959587695956	0.06901300830672705	0.07400636579127193	0.042929107300898335	0.04762055137951978	0.07056669298479552	0.04918652485877005	0.04591709207708247	0.09288879362506915	0.048088886361803924	0.09652310075793305	0.08390758267153577	0.009965460375233678	0.10802390818403315	0.05899468427963341	0.05899468427963341	0.05899468427963341	0.05899468427963341	0.05899468427963341	0.05899468427963341	0.05899468427963341	0.05899468427963341	0.05899468427963341	0.05899468427963341	0.05899468427963341	0.05899468427963341	0.05899468427963341	0.05899468427963341	0.05899468427963341	0.05899468427963341	0.05899468427963341	0.05899468427963341
0.040905058864781484	0.04507067781564134	0.164343632921059	0.0	0.32577700565761436	0.0003038707812016583	0.08367751951541746	0.10631126272214877	0.08247568724173115	0.057829646127647856	0.0	0.08700273761367948	0.014088012493520083	0.0	0.4871086778546647	0.24355433892733236	0.24355433892733236	0.24355433892733236	0.24355433892733236	0.24355433892733236	0.24355433892733236	0.24355433892733236	0.24355433892733236	0.24355433892733236	0.24355433892733236	0.24355433892733236	0.24355433892733236	0.24355433892733236	0.24355433892733236	0.24355433892733236	0.24355433892733236	0.24355433892733236	0.24355433892733236	0.24355433892733236	0.24355433892733236	0.24355433892733236	0.24355433892733236	0.24355433892733236	0.24355433892733236	0.24355433892733236	0.24355433892733236	0.24355433892733236	0.24355433892733236	0.24355433892733236	0.24355433892733236	0.24355433892733236	0.24355433892733236	0.24355433892733236	0.24355433892733236	0.24355433892733236
0.09693476959052999	0.18375891749980303	0.09248017364141527	0.12892456589161597	0.1016986374085627	0.06581177478406158	0.08386476638485883	0.07928547710105559	0.08818118911245959	0.1320214672883557	0.0637866991765083	0.12199545452904646	0.04371165608732402	0.08025870029354122	0.1384162741905042	0.10635511036287458	0.04639589585371651	0.04812904538397516	0.020617424758598554	0.07506566577488648	0.11709981738945577	0.08462754032195757	0.08913024012079718	0.1354386870841262	0.11228446360246169	0.11228446360246169	0.11228446360246169	0.11228446360246169	0.11228446360246169	0.11228446360246169	0.11228446360246169	0.11228446360246169	0.11228446360246169	0.11228446360246169	0.11228446360246169	0.11228446360246169	0.11228446360246169	0.11228446360246169	0.11228446360246169	0.11228446360246169	0.11228446360246169	0.11228446360246169	0.11228446360246169	0.11228446360246169	0.11228446360246169	0.11228446360246169	0.11228446360246169	0.11228446360246169	0.11228446360246169	0.11228446360246169
0.10531456298136933	0.07886278213032644	0.06769466067409799	0.20646530438073638	0.06812411880603524	0.09293433058083753	0.006116101882274833	0.02680871424958551	0.06007109034190431	0.23408027515606697	0.08309876810776856	0.1257173304845154	0.15965390796316717	0.053943044981076854	0.027849471656052834	0.1650981827371298	0.1085800160776209	0.07365191103265159	0.0	0.07922055639564546	0.2912483344556833	0.12333934166841981	0.07679221490641427	0.08627062007656644	0.08153141749149036	0.08153141749149036	0.08153141749149036	0.08153141749149036	0.08153141749149036	0.08153141749149036	0.08153141749149036	0.08153141749149036	0.08153141749149036	0.08153141749149036	0.08153141749149036	0.08153141749149036	0.08153141749149036	0.08153141749149036	0.08153141749149036	0.08153141749149036	0.08153141749149036	0.08153141749149036	0.08153141749149036	0.08153141749149036	0.08153141749149036	0.08153141749149036	0.08153141749149036	0.08153141749149036	0.08153141749149036	0.08153141749149036
0.07518311176399264	0.051860003369130006	0.10412870778342867	0.12669854512996367	0.022433490918162977	0.037050122059514044	0.11822883784315583	0.08065962843754712	0.0827497027860041	0.042506555552535276	0.05297315185967866	0.005052517672686887	0.06441397531784983	0.08488237072444584	0.0647344010127039	0.002449831912955389	0.032906520863437	0.03906914030708318	0.07486916073505802	0.10405984705881648	0.08589862736118917	0.08680985236884971	0.09110360672355639	0.07899986250938978	0.030196494342513803	0.1169148318353398	0.08481825007851726	0.08362376336221951	0.03626492164099889	0.071416567812335	0.05384074472666695	0.05384074472666695	0.05384074472666695	0.05384074472666695	0.05384074472666695	0.05384074472666695	0.05384074472666695	0.05384074472666695	0.05384074472666695	0.05384074472666695	0.05384074472666695	0.05384074472666695	0.05384074472666695	0.05384074472666695	0.05384074472666695	0.05384074472666695	0.05384074472666695	0.05384074472666695	0.05384074472666695	0.05384074472666695
0.05410346545323713	0.03267271797961831	0.011577708436733133	0.0005721926768586952	0.014762731159184063	0.01912953664528014	0.018681836179350826	0.037038211153459885	0.04724758211384748	0.06239917711186314	0.05036620837497229	0.03716401569022091	0.05988824262805545	0.048526129159138176	0.048526129159138176	0.048526129159138176	0.048526129159138176	0.048526129159138176	0.048526129159138176	0.048526129159138176	0.048526129159138176	0.048526129159138176	0.048526129159138176	0.048526129159138176	0.048526129159138176	0.048526129159138176	0.048526129159138176	0.048526129159138176	0.048526129159138176	0.048526129159138176	0.048526129159138176	0.048526129159138176	0.048526129159138176	0.048526129159138176	0.048526129159138176	0.048526129159138176	0.048526129159138176	0.048526129159138176	0.048526129159138176	0.048526129159138176	0.048526129159138176	0.048526129159138176	0.048526129159138176	0.048526129159138176	0.048526129159138176	0.048526129159138176	0.048526129159138176	0.048526129159138176	0.048526129159138176	0.048526129159138176
0.2940941111465069	0.5025558282921813	0.4136943561184549	0.4363673544870229	0.3640238565512903	0.43485474432164206	0.5424073088026203	0.41429983292667083	0.31255575344529923	0.3783731572945363	0.5205168296183639	0.4705009904167475	0.4996656293034332	0.46932611497619686	0.3917923649982075	0.2170029217509362	0.5169042769425729	0.411294388438652	0.3754575311193093	0.48484582034048573	0.46465578355371123	0.39960456775466086	0.44360082880439755	0.32884984354665836	0.3801874026913932	0.3545186231190257	0.3545186231190257	0.3545186231190257	0.3545186231190257	0.3545186231190257	0.3545186231190257	0.3545186231190257	0.3545186231190257	0.3545186231190257	0.3545186231190257	0.3545186231190257	0.3545186231190257	0.3545186231190257	0.3545186231190257	0.3545186231190257	0.3545186231190257	0.3545186231190257	0.3545186231190257	0.3545186231190257	0.3545186231190257	0.3545186231190257	0.3545186231190257	0.3545186231190257	0.3545186231190257	0.3545186231190257
0.0028316591194764798	0.07068430435228513	0.016109963862452954	0.03473881271046762	0.044619559332933725	0.0025327203255324283	0.01345454049083419	0.02497620449545969	0.010854018798664126	0.04280012431086562	0.05269024962542286	0.046837968926219026	0.014517898448041225	0.03998864120923219	0.01270160841619067	0.0031322006707735803	0.019274506307067972	0.02537191724670535	0.0	0.0026554233449148203	0.03348522583177251	0.034286943020840475	0.017873308786110827	0.06335951657492975	0.018025079382085182	0.0	0.009012539691042591	0.009012539691042591	0.009012539691042591	0.009012539691042591	0.009012539691042591	0.009012539691042591	0.009012539691042591	0.009012539691042591	0.009012539691042591	0.009012539691042591	0.009012539691042591	0.009012539691042591	0.009012539691042591	0.009012539691042591	0.009012539691042591	0.009012539691042591	0.009012539691042591	0.009012539691042591	0.009012539691042591	0.009012539691042591	0.009012539691042591	0.009012539691042591	0.009012539691042591	0.009012539691042591
0.05456800305394513	0.0	0.04092600229045885	0.09972537036789539	0.052948750180764795	0.027453788245731033	0.06732718098009507	0.05620569858628855	0.0025936694911479832	0.04107734635005422	0.12560011821181347	0.0	0.13296195796554158	0.00015134405959537492	0.0	0.0	0.0025936694911479832	0.0	0.00015134405959537492	0.06121185543099235	0.0682284464765945	0.027302444186135654	0.0	0.017873365786977687	0.027302444186135654	0.06732718098009507	0.047314812583115366	0.047314812583115366	0.047314812583115366	0.047314812583115366	0.047314812583115366	0.047314812583115366	0.047314812583115366	0.047314812583115366	0.047314812583115366	0.047314812583115366	0.047314812583115366	0.047314812583115366	0.047314812583115366	0.047314812583115366	0.047314812583115366	0.047314812583115366	0.047314812583115366	0.047314812583115366	0.047314812583115366	0.047314812583115366	0.047314812583115366	0.047314812583115366	0.047314812583115366	0.047314812583115366
0.13826804048331154	0.050298629449151304	0.09687478557031269	0.11304153503505757	0.11225132761080656	0.06048857757616932	0.09063790325513074	0.09082168777982613	0.09097928651359018	0.05127946965670903	0.03112959781191636	0.06807645466211457	0.05013356527510211	0.11198224600875144	0.07548179740287965	0.11643978900837197	0.14940960928130842	0.0655804892314296	0.08446221869789337	0.1171260061767481	0.11756829238563084	0.10786451954059273	0.04061199936488614	0.09690859795161645	0.0822876880649249	0.07229977312238592	0.07729373059365541	0.07729373059365541	0.07729373059365541	0.07729373059365541	0.07729373059365541	0.07729373059365541	0.07729373059365541	0.07729373059365541	0.07729373059365541	0.07729373059365541	0.07729373059365541	0.07729373059365541	0.07729373059365541	0.07729373059365541	0.07729373059365541	0.07729373059365541	0.07729373059365541	0.07729373059365541	0.07729373059365541	0.07729373059365541	0.07729373059365541	0.07729373059365541	0.07729373059365541	0.07729373059365541
0.18758130619169538	0.18658075583332268	0.11098777154025878	0.2446235730112906	0.14558968611917286	0.2214030282201799	0.172822538338088	0.16549294755945165	0.1316167897618461	0.14408297664047484	0.11475464383017249	0.04438834014808287	0.16383369696147093	0.18017262872815334	0.1785637883576086	0.05360052272370559	0.13942658535951716	0.1427399915869327	0.1875427700868311	0.1700233507568491	0.1567680835298029	0.12997152815552393	0.20542440189815442	0.11921950935434585	0.11236023420555159	0.11578987177994873	0.11578987177994873	0.11578987177994873	0.11578987177994873	0.11578987177994873	0.11578987177994873	0.11578987177994873	0.11578987177994873	0.11578987177994873	0.11578987177994873	0.11578987177994873	0.11578987177994873	0.11578987177994873	0.11578987177994873	0.11578987177994873	0.11578987177994873	0.11578987177994873	0.11578987177994873	0.11578987177994873	0.11578987177994873	0.11578987177994873	0.11578987177994873	0.11578987177994873	0.11578987177994873	0.11578987177994873
0.4836214515891144	0.3607705696464868	0.4494872785609245	0.4316350720191024	0.4598244405213464	0.4811409858478815	0.5510103672143044	0.42710538036079587	0.2961335720661094	0.4853064854139715	0.4717853636963221	0.5649409443445661	0.4678466007835271	0.4840721860799648	0.40160724338539683	0.4887351269234642	0.47614071283820636	0.4285395106954526	0.4472539338091567	0.5006984728166566	0.46863006109883354	0.5942633328993696	0.5930904009643434	0.3652270782304842	0.5528394441674165	0.4590332611989504	0.4590332611989504	0.4590332611989504	0.4590332611989504	0.4590332611989504	0.4590332611989504	0.4590332611989504	0.4590332611989504	0.4590332611989504	0.4590332611989504	0.4590332611989504	0.4590332611989504	0.4590332611989504	0.4590332611989504	0.4590332611989504	0.4590332611989504	0.4590332611989504	0.4590332611989504	0.4590332611989504	0.4590332611989504	0.4590332611989504	0.4590332611989504	0.4590332611989504	0.4590332611989504	0.4590332611989504
0.2678900777254967	0.17820519774862326	0.2613791976232375	0.2031774967007667	0.25498422133599313	0.22647221040794246	0.19637935416266739	0.18479890901224272	0.2310211675677775	0.24274101891260372	0.22058661949876657	0.19931962530752706	0.2717581300333383	0.23054753302675754	0.23221687306613212	0.2445126099969482	0.2130713805889304	0.20490247704492717	0.23449278392963055	0.12531158868381978	0.23602735514474246	0.1666474194476437	0.20548607102688027	0.2439461229152331	0.20931078323859098	0.22662845307691204	0.22662845307691204	0.22662845307691204	0.22662845307691204	0.22662845307691204	0.22662845307691204	0.22662845307691204	0.22662845307691204	0.22662845307691204	0.22662845307691204	0.22662845307691204	0.22662845307691204	0.22662845307691204	0.22662845307691204	0.22662845307691204	0.22662845307691204	0.22662845307691204	0.22662845307691204	0.22662845307691204	0.22662845307691204	0.22662845307691204	0.22662845307691204	0.22662845307691204	0.22662845307691204	0.22662845307691204
0.643816143339212	0.5444316197398018	0.36661945780414434	0.3585921186996824	0.6148089832190677	0.5069575501167423	0.4304907807528864	0.590876390280026	0.44471959711996945	0.43218482980028783	0.40121189938401475	0.44724609295495743	0.46935642404570155	0.4494942946304921	0.5103460190009599	0.3753213081974804	0.5956997314615659	0.46563705789528514	0.5717435179843122	0.6339909652149353	0.6028672415996237	0.6028672415996237	0.6028672415996237	0.6028672415996237	0.6028672415996237	0.6028672415996237	0.6028672415996237	0.6028672415996237	0.6028672415996237	0.6028672415996237	0.6028672415996237	0.6028672415996237	0.6028672415996237	0.6028672415996237	0.6028672415996237	0.6028672415996237	0.6028672415996237	0.6028672415996237	0.6028672415996237	0.6028672415996237	0.6028672415996237	0.6028672415996237	0.6028672415996237	0.6028672415996237	0.6028672415996237	0.6028672415996237	0.6028672415996237	0.6028672415996237	0.6028672415996237	0.6028672415996237
0.2684615015226765	0.2782345435118468	0.2448467208851697	0.2123566547925419	0.22378051934617108	0.21019360766633724	0.2512405959007142	0.24946965152976214	0.2315705907721903	0.2154395568330085	0.21490677213863624	0.2587101989417373	0.23904757930168447	0.18428133831196206	0.19383609758382506	0.1998193895877363	0.21096771286870422	0.2565653517115007	0.14839058326047905	0.2810554897469199	0.2147230365036995	0.2147230365036995	0.2147230365036995	0.2147230365036995	0.2147230365036995	0.2147230365036995	0.2147230365036995	0.2147230365036995	0.2147230365036995	0.2147230365036995	0.2147230365036995	0.2147230365036995	0.2147230365036995	0.2147230365036995	0.2147230365036995	0.2147230365036995	0.2147230365036995	0.2147230365036995	0.2147230365036995	0.2147230365036995	0.2147230365036995	0.2147230365036995	0.2147230365036995	0.2147230365036995	0.2147230365036995	0.2147230365036995	0.2147230365036995	0.2147230365036995	0.2147230365036995	0.2147230365036995
0.4587844937364011	0.16516167206935495	0.30187022008650966	0.355775727869864	0.28176249217582716	0.11198505048630823	0.24578414249957853	0.4651587783828297	0.17329569943359496	0.2851346170544333	0.3261424283279619	0.2966779603469355	0.12615372978114822	0.11188477842770547	0.21956776425146085	0.31999554425474525	0.21237729556988066	0.41692783592308197	0.14428226300546043	0.2529879929113248	0.1050191980744103	0.4003150877454958	0.26579488613021873	0.11994192045415726	0.2743901156282413	0.24555711941508676	0.18348620139000418	0.21452166040254544	0.21452166040254544	0.21452166040254544	0.21452166040254544	0.21452166040254544	0.21452166040254544	0.21452166040254544	0.21452166040254544	0.21452166040254544	0.21452166040254544	0.21452166040254544	0.21452166040254544	0.21452166040254544	0.21452166040254544	0.21452166040254544	0.21452166040254544	0.21452166040254544	0.21452166040254544	0.21452166040254544	0.21452166040254544	0.21452166040254544	0.21452166040254544	0.21452166040254544
0.3432075327226117	0.34475108235103674	0.18464135143434451	0.33289287126207645	0.3700125902589349	0.22655477556881928	0.41184682093891783	0.42159718711605426	0.19877813327964622	0.529673575434789	0.36814195471095595	0.4322953184681982	0.4258634812267631	0.32688279033945317	0.30687609053370735	0.4009309439874013	0.2629954664547252	0.32750703570869144	0.40310286447698707	0.33431121306123573	0.355874155497086	0.4189645132732687	0.3036340543440024	0.2972036867206524	0.3004188705323274	0.3004188705323274	0.3004188705323274	0.3004188705323274	0.3004188705323274	0.3004188705323274	0.3004188705323274	0.3004188705323274	0.3004188705323274	0.3004188705323274	0.3004188705323274	0.3004188705323274	0.3004188705323274	0.3004188705323274	0.3004188705323274	0.3004188705323274	0.3004188705323274	0.3004188705323274	0.3004188705323274	0.3004188705323274	0.3004188705323274	0.3004188705323274	0.3004188705323274	0.3004188705323274	0.3004188705323274	0.3004188705323274
0.4779610676322561	0.43753527753716653	0.3630263618074188	0.46685110366095584	0.3816375842182264	0.5128981203165448	0.40377775604648874	0.35094214186204387	0.32327540568760865	0.49675867707487514	0.5254506072823883	0.46335043586605573	0.37709028589904214	0.34458446200005294	0.5312803775150021	0.5691092400766224	0.37959432182024416	0.5250000473624739	0.567630426793781	0.4534244011591123	0.5570145885741435	0.44498315987952275	0.4231697177943148	0.3639380336336166	0.5460982507738674	0.38258342916911103	0.4643408399714892	0.4643408399714892	0.4643408399714892	0.4643408399714892	0.4643408399714892	0.4643408399714892	0.4643408399714892	0.4643408399714892	0.4643408399714892	0.4643408399714892	0.4643408399714892	0.4643408399714892	0.4643408399714892	0.4643408399714892	0.4643408399714892	0.4643408399714892	0.4643408399714892	0.4643408399714892	0.4643408399714892	0.4643408399714892	0.4643408399714892	0.4643408399714892	0.4643408399714892	0.4643408399714892
0.2815972866870234	0.022521599439556866	0.12687449281954497	0.11182392216369776	0.0	0.0	0.1456933061697192	0.05334136713684462	0.3213863925283622	0.13013392958922848	0.05085755022780621	0.19672061453495301	0.14501026191833324	0.07923786777972429	0.036484327947210085	0.21340789582290667	0.16656552866034016	0.1617106595635758	0.14736161575970855	0.03937863862919139	0.17953851158113848	0.1280023972912612	0.12819051785739985	0.12809645757433052	0.12809645757433052	0.12809645757433052	0.12809645757433052	0.12809645757433052	0.12809645757433052	0.12809645757433052	0.12809645757433052	0.12809645757433052	0.12809645757433052	0.12809645757433052	0.12809645757433052	0.12809645757433052	0.12809645757433052	0.12809645757433052	0.12809645757433052	0.12809645757433052	0.12809645757433052	0.12809645757433052	0.12809645757433052	0.12809645757433052	0.12809645757433052	0.12809645757433052	0.12809645757433052	0.12809645757433052	0.12809645757433052	0.12809645757433052
0.05145216701864651	0.13591695219128905	0.06087185185882358	0.2382909687242514	0.11501782014808745	0.13600426164525825	0.12117993128095364	0.031024123679988743	0.1867088847425621	0.19486515907263083	0.13681423263308448	0.05719560545303156	0.08523860266561971	0.1558472247149586	0.15354485419957387	0.06898815128152952	0.10222327666220567	0.15511872625970533	0.1722588877687427	0.07756950855558027	0.07134469347016287	0.07445710101287156	0.07445710101287156	0.07445710101287156	0.07445710101287156	0.07445710101287156	0.07445710101287156	0.07445710101287156	0.07445710101287156	0.07445710101287156	0.07445710101287156	0.07445710101287156	0.07445710101287156	0.07445710101287156	0.07445710101287156	0.07445710101287156	0.07445710101287156	0.07445710101287156	0.07445710101287156	0.07445710101287156	0.07445710101287156	0.07445710101287156	0.07445710101287156	0.07445710101287156	0.07445710101287156	0.07445710101287156	0.07445710101287156	0.07445710101287156	0.07445710101287156	0.07445710101287156
0.1389659157770024	0.16066571680046837	0.10204614634310324	0.10937783866153998	0.06842465350947444	0.07733589854257163	0.02955735952985288	0.17316757003315977	0.2277397262273026	0.1300549640206809	0.1803721950234068	0.10936417289767343	0.12843380497098628	0.13059834004106652	0.04868144419016895	0.0846661736913396	0.17515627947806806	0.11672367767937673	0.13731101557007863	0.19853639706528667	0.13695698522782748	0.13926374560266727	0.0423198251193346	0.18094302829995088	0.09174532091991756	0.13161205737598422	0.11374457590193093	0.07994540608311171	0.10971767550803578	0.13290714200605144	0.12347149230758803	0.21723547599857504	0.08215669802967249	0.14969608701412376	0.14969608701412376	0.14969608701412376	0.14969608701412376	0.14969608701412376	0.14969608701412376	0.14969608701412376	0.14969608701412376	0.14969608701412376	0.14969608701412376	0.14969608701412376	0.14969608701412376	0.14969608701412376	0.14969608701412376	0.14969608701412376	0.14969608701412376	0.14969608701412376
0.2539519079760933	0.09804054920556911	0.12209706200123081	0.18139911867623307	0.23292451543047832	0.21439468193929645	0.08961001092176837	0.13606863378385095	0.196179239216738	0.04233004936019374	0.14575300227530033	0.1643976611910989	0.08117099916765008	0.19052658351653945	0.023327533429714577	0.07868035645363282	0.14707913993329338	0.04675368737687458	0.257242458519212	0.24945096656291213	0.2646302372173319	0.04686577821014077	0.11474339119306277	0.23118925245814437	0.09137938092068086	0.14477917895462608	0.18132627215712174	0.0691394506910692	0.13979771333336813	0.07375103577980172	0.09703700098195842	0.05460860583693007	0.059899895413209454	0.057254250625069766	0.057254250625069766	0.057254250625069766	0.057254250625069766	0.057254250625069766	0.057254250625069766	0.057254250625069766	0.057254250625069766	0.057254250625069766	0.057254250625069766	0.057254250625069766	0.057254250625069766	0.057254250625069766	0.057254250625069766	0.057254250625069766	0.057254250625069766	0.057254250625069766
0.6303203006150572	0.5784207822845657	0.5991243849279438	0.504103385826543	0.5565668799440918	0.4870845089415882	0.5798775091304041	0.44826884889577956	0.5822236432295216	0.49672539365076973	0.6398695218912027	0.529103427445286	0.4753636989717589	0.5172686359290054	0.4693008560546305	0.6395881940003486	0.6344945522487785	0.6538080070755083	0.5504347012569523	0.5815772677171921	0.6473946465446125	0.6144859571309024	0.6144859571309024	0.6144859571309024	0.6144859571309024	0.6144859571309024	0.6144859571309024	0.6144859571309024	0.6144859571309024	0.6144859571309024	0.6144859571309024	0.6144859571309024	0.6144859571309024	0.6144859571309024	0.6144859571309024	0.6144859571309024	0.6144859571309024	0.6144859571309024	0.6144859571309024	0.6144859571309024	0.6144859571309024	0.6144859571309024	0.6144859571309024	0.6144859571309024	0.6144859571309024	0.6144859571309024	0.6144859571309024	0.6144859571309024	0.6144859571309024	0.6144859571309024
0.3319633591265632	0.14360591816250046	0.25019599693978534	0.22175763768796147	0.20586497128976786	0.2196109448726318	0.2999016320012299	0.17264785883258352	0.13680943433768342	0.20755308202412656	0.2320680754146015	0.17816851812868212	0.19727830776646485	0.2679264435916157	0.17404713322360835	0.1994766430157522	0.18014086587314607	0.1563942801721772	0.2356934626289412	0.2961390862240995	0.14773344126286705	0.5595656764788822	0.10936255090199545	0.14720742733304168	0.12828498911751857	0.12828498911751857	0.12828498911751857	0.12828498911751857	0.12828498911751857	0.12828498911751857	0.12828498911751857	0.12828498911751857	0.12828498911751857	0.12828498911751857	0.12828498911751857	0.12828498911751857	0.12828498911751857	0.12828498911751857	0.12828498911751857	0.12828498911751857	0.12828498911751857	0.12828498911751857	0.12828498911751857	0.12828498911751857	0.12828498911751857	0.12828498911751857	0.12828498911751857	0.12828498911751857	0.12828498911751857	0.12828498911751857
0.27858960217539064	0.462252726274819	0.2099415927214995	0.3138784320366268	0.39037660877361097	0.21415613623245955	0.2771715465337096	0.32188619750254266	0.19671553605416553	0.21398009904894105	0.23326130169647735	0.3508790954087103	0.20643624331416113	0.4438338142315846	0.449400406681373	0.36096582405580385	0.24495347476175594	0.400163149211761	0.36797248924807924	0.2905092496822577	0.26040377255472047	0.3989443453215615	0.3644952403724407	0.341412745377478	0.36719021229403065	0.2721801066876919	0.3196851594908613	0.3196851594908613	0.3196851594908613	0.3196851594908613	0.3196851594908613	0.3196851594908613	0.3196851594908613	0.3196851594908613	0.3196851594908613	0.3196851594908613	0.3196851594908613	0.3196851594908613	0.3196851594908613	0.3196851594908613	0.3196851594908613	0.3196851594908613	0.3196851594908613	0.3196851594908613	0.3196851594908613	0.3196851594908613	0.3196851594908613	0.3196851594908613	0.3196851594908613	0.3196851594908613
0.13600715306462993	0.08602679721019385	0.1851989646620786	0.13080591926789858	0.12266695037663003	0.17486433064254311	0.12349869948125745	0.14434408596519893	0.13874813221698648	0.1984133166916654	0.16225722080323546	0.15695586144837526	0.1250139311815517	0.08716915171437446	0.14674555434109463	0.11809507844648583	0.1489566683728707	0.20109415950760542	0.16559661179213547	0.12532956119298064	0.14546308649255804	0.14546308649255804	0.14546308649255804	0.14546308649255804	0.14546308649255804	0.14546308649255804	0.14546308649255804	0.14546308649255804	0.14546308649255804	0.14546308649255804	0.14546308649255804	0.14546308649255804	0.14546308649255804	0.14546308649255804	0.14546308649255804	0.14546308649255804	0.14546308649255804	0.14546308649255804	0.14546308649255804	0.14546308649255804	0.14546308649255804	0.14546308649255804	0.14546308649255804	0.14546308649255804	0.14546308649255804	0.14546308649255804	0.14546308649255804	0.14546308649255804	0.14546308649255804	0.14546308649255804
0.25212905832362176	0.18282701691771439	0.08642508186299049	0.11467123741082405	0.1830088935171579	0.24167515043185273	0.18305574779232708	0.0869536238938863	0.1584149828378482	0.11686845141562899	0.09138886958427277	0.17968339174131506	0.14294903492720162	0.2095428591752168	0.12696902816016667	0.13289081296960886	0.14733697370905768	0.14387110239231804	0.11123505096166965	0.09558799590643267	0.19451121153187906	0.2129143589720151	0.2037127852519471	0.2037127852519471	0.2037127852519471	0.2037127852519471	0.2037127852519471	0.2037127852519471	0.2037127852519471	0.2037127852519471	0.2037127852519471	0.2037127852519471	0.2037127852519471	0.2037127852519471	0.2037127852519471	0.2037127852519471	0.2037127852519471	0.2037127852519471	0.2037127852519471	0.2037127852519471	0.2037127852519471	0.2037127852519471	0.2037127852519471	0.2037127852519471	0.2037127852519471	0.2037127852519471	0.2037127852519471	0.2037127852519471	0.2037127852519471	0.2037127852519471
0.46689966500560914	0.6481669276063637	0.3071062873468855	0.4876740242028423	0.5044160105485115	0.7242871818559597	0.5311009783201177	0.4085719944131154	0.3142357032002118	0.3429978105787913	0.29946286488499446	0.5657560571508591	0.30635907699433246	0.4245560011515942	0.6123604813957092	0.4092707887936219	0.5352026364214382	0.4177760696084581	0.5614697179324599	0.4107536791692179	0.48611169855083886	0.48611169855083886	0.48611169855083886	0.48611169855083886	0.48611169855083886	0.48611169855083886	0.48611169855083886	0.48611169855083886	0.48611169855083886	0.48611169855083886	0.48611169855083886	0.48611169855083886	0.48611169855083886	0.48611169855083886	0.48611169855083886	0.48611169855083886	0.48611169855083886	0.48611169855083886	0.48611169855083886	0.48611169855083886	0.48611169855083886	0.48611169855083886	0.48611169855083886	0.48611169855083886	0.48611169855083886	0.48611169855083886	0.48611169855083886	0.48611169855083886	0.48611169855083886	0.48611169855083886
0.7418303331083106	0.4466886122141483	0.5305350349510094	0.5058170720925309	0.445330683089556	0.5870674087746524	0.3541735550748228	0.3123921491701877	0.7267875320768611	0.47783735494338414	0.5986279107353547	0.5804331430412953	0.48710540673818686	0.8240375898937444	0.5329876333239754	0.5187748228897879	0.46306602920974665	0.42045596875925983	0.4972578646611206	0.4125675705240629	0.4923547580460587	0.5111230310087611	0.37292195534437245	0.44202249317656683	0.44202249317656683	0.44202249317656683	0.44202249317656683	0.44202249317656683	0.44202249317656683	0.44202249317656683	0.44202249317656683	0.44202249317656683	0.44202249317656683	0.44202249317656683	0.44202249317656683	0.44202249317656683	0.44202249317656683	0.44202249317656683	0.44202249317656683	0.44202249317656683	0.44202249317656683	0.44202249317656683	0.44202249317656683	0.44202249317656683	0.44202249317656683	0.44202249317656683	0.44202249317656683	0.44202249317656683	0.44202249317656683	0.44202249317656683
0.4640467516961557	0.4667726420936299	0.5755208189254558	0.6558500563174974	0.5417346234893291	0.5039186700134524	0.4463361840979915	0.31742545099985076	0.3918515656996497	0.3829918290566129	0.26170760406904425	0.43823262236979105	0.5193950210949492	0.4782149691065075	0.3350457143397208	0.42996965313799396	0.5165381846377823	0.37891554093702406	0.4354706512917619	0.3938063493568307	0.44446350755879044	0.47547703247845896	0.45997027001862467	0.45997027001862467	0.45997027001862467	0.45997027001862467	0.45997027001862467	0.45997027001862467	0.45997027001862467	0.45997027001862467	0.45997027001862467	0.45997027001862467	0.45997027001862467	0.45997027001862467	0.45997027001862467	0.45997027001862467	0.45997027001862467	0.45997027001862467	0.45997027001862467	0.45997027001862467	0.45997027001862467	0.45997027001862467	0.45997027001862467	0.45997027001862467	0.45997027001862467	0.45997027001862467	0.45997027001862467	0.45997027001862467	0.45997027001862467	0.45997027001862467
0.24760857249404242	0.3045476062851224	0.1980462723096999	0.1899572412572541	0.15089667004316065	0.10158376362778773	0.0501775758861649	0.13342700060622212	0.08192081913909208	0.11359871637798422	0.14937739395804364	0.09977748482366067	0.2973926232620194	0.0025267367926236056	0.04247439642858066	0.12344265167846163	0.0887319233181974	0.1011598425701528	0.06594787728444292	0.1488106816636941	0.06979870926836106	0.0140735353219761	0.06253627812549027	0.08808891045393683	0.13464532481186123	0.16982988419144057	0.07347121134043885	0.1687619349716454	0.05363432806517194	0.09100635624472485	0.11804093386694474	0.1045236450558348	0.1045236450558348	0.1045236450558348	0.1045236450558348	0.1045236450558348	0.1045236450558348	0.1045236450558348	0.1045236450558348	0.1045236450558348	0.1045236450558348	0.1045236450558348	0.1045236450558348	0.1045236450558348	0.1045236450558348	0.1045236450558348	0.1045236450558348	0.1045236450558348	0.1045236450558348	0.1045236450558348
0.38747213205498215	0.2972845052741693	0.44833049273988357	0.29919638676679056	0.262071015911515	0.26673697836796967	0.2947332619873584	0.3510852501780985	0.2904138417941225	0.4700486344738305	0.3842177331917292	0.26474268364191517	0.4043092590229164	0.3661779488137758	0.3961211518506881	0.4530948729884876	0.24741928957736067	0.23754483919568875	0.44995325874544967	0.4123924895293366	0.3155187456317539	0.2776719127851561	0.35590806268539044	0.34955376600545907	0.2748015928250564	0.3118486716454636	0.30392403975852333	0.24646947124624033	0.29390855018145545	0.4066170609908281	0.391112447815703	0.3988647544032655	0.3988647544032655	0.3988647544032655	0.3988647544032655	0.3988647544032655	0.3988647544032655	0.3988647544032655	0.3988647544032655	0.3988647544032655	0.3988647544032655	0.3988647544032655	0.3988647544032655	0.3988647544032655	0.3988647544032655	0.3988647544032655	0.3988647544032655	0.3988647544032655	0.3988647544032655	0.3988647544032655
0.48174247303217393	0.47394107651567874	0.48956451818092966	0.44478152955080574	0.5012967213308491	0.4219618741387079	0.42305172824033704	0.6185697532729522	0.3612320023391205	0.46904785896266094	0.26911087668661876	0.5703096398932335	0.42782934846318077	0.4419196147453743	0.5544987395725225	0.4378878670616016	0.3959039461106232	0.45699239200146624	0.2643818390692402	0.32511699913071745	0.5336251425222707	0.42937107082649406	0.42937107082649406	0.42937107082649406	0.42937107082649406	0.42937107082649406	0.42937107082649406	0.42937107082649406	0.42937107082649406	0.42937107082649406	0.42937107082649406	0.42937107082649406	0.42937107082649406	0.42937107082649406	0.42937107082649406	0.42937107082649406	0.42937107082649406	0.42937107082649406	0.42937107082649406	0.42937107082649406	0.42937107082649406	0.42937107082649406	0.42937107082649406	0.42937107082649406	0.42937107082649406	0.42937107082649406	0.42937107082649406	0.42937107082649406	0.42937107082649406	0.42937107082649406
0.0	0.022484000261991346	0.0012396368224381802	0.0	0.4546427021424395	0.22363028483696945	0.05747186015343457	0.3352188356125773	0.0	0.0	0.5514669879810461	0.0	0.43369538653608425	0.0	0.22363028483696945	0.0	0.0	0.22363028483696945	0.0	0.0	0.0	0.0	0.0	0.0	0.0	0.0	0.0	0.0	0.0	0.0	0.0	0.0	0.0	0.0	0.0	0.0	0.0	0.0	0.0	0.0	0.0	0.0	0.0	0.0	0.0	0.0	0.0	0.0	0.0	0.0
0.43959661912743364	0.19673546775504844	0.29764048527697873	0.2131070159451022	0.20376608889581346	0.2281821117706247	0.4045795376759426	0.2210015333836689	0.31263308783515836	0.26566400326070994	0.25139797958091664	0.2779828093868278	0.20763928569205173	0.22011231227891714	0.4143563517269597	0.1979913987935171	0.31397520597886375	0.2227849993050981	0.21693960504864596	0.21840210835885715	0.2634547440923239	0.3838223363925517	0.36505373031835653	0.22301027547793545	0.11182174536825205	0.34217172576694604	0.21568045799669336	0.24187416788248328	0.3211741102826932	0.2815241390825882	0.2815241390825882	0.2815241390825882	0.2815241390825882	0.2815241390825882	0.2815241390825882	0.2815241390825882	0.2815241390825882	0.2815241390825882	0.2815241390825882	0.2815241390825882	0.2815241390825882	0.2815241390825882	0.2815241390825882	0.2815241390825882	0.2815241390825882	0.2815241390825882	0.2815241390825882	0.2815241390825882	0.2815241390825882	0.2815241390825882
0.5353753302164046	0.49467558730458905	0.5011028598182344	0.635079626004828	0.5364800168739345	0.4288790471684316	0.40637380054730543	0.5181960657148219	0.38183464957624036	0.4510154690800286	0.43160613599871356	0.40000228955248296	0.6038696212649797	0.3771896185065115	0.40505291345022393	0.5945657696343314	0.34858875837400977	0.4804756296080058	0.47498021833702525	0.33396019774122576	0.5440287909895514	0.42211784244168254	0.5263488299908583	0.584433670175266	0.532178996107627	0.5810249584792652	0.5321887537203442	0.355210749676543	0.4539142255785202	0.31993063278833794	0.5914270753319759	0.4287157555352317	0.4077755413027577	0.5859804888744945	0.40855301541780004	0.4972667521461473	0.4972667521461473	0.4972667521461473	0.4972667521461473	0.4972667521461473	0.4972667521461473	0.4972667521461473	0.4972667521461473	0.4972667521461473	0.4972667521461473	0.4972667521461473	0.4972667521461473	0.4972667521461473	0.4972667521461473	0.4972667521461473
0.2514484242233239	0.3455049738152443	0.2439011518350397	0.2710954598145709	0.26237954882622283	0.25408516627202193	0.270781747233718	0.3362626822739245	0.3638722056676267	0.23984406447393056	0.38796151932754136	0.3085641593996122	0.3206634934116683	0.3096562245280582	0.30920356057809	0.34103241918442584	0.21405110818215398	0.28801559966570556	0.23428654381223296	0.2761162952789683	0.18843430889885115	0.33681058167860517	0.44051602032279974	0.3123592651882862	0.289904846176155	0.2405611903802336	0.2895566922789655	0.26530356435474634	0.2830535760793373	0.20991523021055922	0.2811886894678224	0.2707262920276871	0.2603895084903452	0.21451614523238946	0.2484569929121479	0.21023258878752327	0.251279360307914	0.185377523219967	0.2577351165389607	0.27071448945050475	0.2642248029947328	0.2642248029947328	0.2642248029947328	0.2642248029947328	0.2642248029947328	0.2642248029947328	0.2642248029947328	0.2642248029947328	0.2642248029947328	0.2642248029947328
0.35617549983676133	0.19745645103563414	0.21599754252488546	0.32455713920234575	0.41446992236242997	0.27070244808976307	0.2929452843572036	0.35148291218180205	0.3999279972141648	0.26910770475815643	0.1961873719071382	0.3698779899247465	0.30880455846799576	0.3056291295725243	0.24771959057242537	0.33809664122707256	0.25355454524724136	0.39902429009587764	0.4825537836275583	0.2778909750316532	0.3300260069953653	0.2606200193404631	0.2968328649855119	0.32298700741018294	0.3836865604143674	0.35333678391227513	0.35333678391227513	0.35333678391227513	0.35333678391227513	0.35333678391227513	0.35333678391227513	0.35333678391227513	0.35333678391227513	0.35333678391227513	0.35333678391227513	0.35333678391227513	0.35333678391227513	0.35333678391227513	0.35333678391227513	0.35333678391227513	0.35333678391227513	0.35333678391227513	0.35333678391227513	0.35333678391227513	0.35333678391227513	0.35333678391227513	0.35333678391227513	0.35333678391227513	0.35333678391227513	0.35333678391227513
0.34409381527927974	0.39889658535415606	0.42200804741744513	0.36425128128486567	0.3792633638703578	0.21654722457356884	0.4259354519326491	0.3705915134260193	0.24372076460927503	0.38869280875615453	0.34339426008133256	0.26693536703592446	0.2737332853200603	0.3567944229276591	0.36321863992724646	0.2907889956420436	0.3519809603693818	0.38542596834218273	0.2671976227197806	0.32836979219344126	0.39426538944182765	0.32463144802933114	0.26171735791299516	0.2943974063787653	0.3085361048952832	0.305177490785801	0.3315228481207029	0.4308255463168055	0.31524092626778294	0.3545403188180161	0.37515182296332783	0.36484607089067195	0.36484607089067195	0.36484607089067195	0.36484607089067195	0.36484607089067195	0.36484607089067195	0.36484607089067195	0.36484607089067195	0.36484607089067195	0.36484607089067195	0.36484607089067195	0.36484607089067195	0.36484607089067195	0.36484607089067195	0.36484607089067195	0.36484607089067195	0.36484607089067195	0.36484607089067195	0.36484607089067195
0.0	0.0	0.32819456326554086	0.39391370354099037	0.5232879356727423	0.2599985041083591	0.17545920671623197	0.3478446385910669	0.17013761918155715	0.41592416662365683	0.5835355689484286	0.26535076126440693	0.0	0.1315055137004378	0.2654366227676257	0.1545378876296197	0.6434933945094019	0.22467323571782039	0.4650216645006534	0.3969421364680635	0.08772960335811598	0.22970050945443102	0.5619200411538616	0.6186028488933674	0.06465634880920873	0.0	0.032328174404604365	0.032328174404604365	0.032328174404604365	0.032328174404604365	0.032328174404604365	0.032328174404604365	0.032328174404604365	0.032328174404604365	0.032328174404604365	0.032328174404604365	0.032328174404604365	0.032328174404604365	0.032328174404604365	0.032328174404604365	0.032328174404604365	0.032328174404604365	0.032328174404604365	0.032328174404604365	0.032328174404604365	0.032328174404604365	0.032328174404604365	0.032328174404604365	0.032328174404604365	0.032328174404604365
0.24547430711522614	0.24151986335393769	0.24905163652391418	0.32973800742522047	0.19481594385671913	0.24767667720727	0.264977514677775	0.24897409967427894	0.2533023077319646	0.18442297420937667	0.24765024724205165	0.21431443790348453	0.2365756228050561	0.3035195684411233	0.23008078400920662	0.2806968084227777	0.30308286104428506	0.18564749492770186	0.3456515909821514	0.2120249460795175	0.31074263629354326	0.2799953353201665	0.22709101511833854	0.2535431752192525	0.2535431752192525	0.2535431752192525	0.2535431752192525	0.2535431752192525	0.2535431752192525	0.2535431752192525	0.2535431752192525	0.2535431752192525	0.2535431752192525	0.2535431752192525	0.2535431752192525	0.2535431752192525	0.2535431752192525	0.2535431752192525	0.2535431752192525	0.2535431752192525	0.2535431752192525	0.2535431752192525	0.2535431752192525	0.2535431752192525	0.2535431752192525	0.2535431752192525	0.2535431752192525	0.2535431752192525	0.2535431752192525	0.2535431752192525
0.1774373394646141	0.1458200084479679	0.04979136124695018	0.0	0.0019630635236955614	0.004493718031303308	0.020664326149672434	0.1407097284646291	0.0	0.11484445669786755	0.020664326149672434	0.09043412775336987	0.051754424770645735	0.0685152073372939	0.07408714282759382	0.005310628046218024	0.04979136124695018	0.132177695183153	0.049676813883096124	0.00022909472770810845	0.14248780285033175	0.13414075870684858	0.000567590983912184	0.0962351579713779	0.020664326149672434	0.036286179303337274	0.09221706702449957	0.0	0.10214082540060006	0.1529565686966795	0.018184228924783965	0.08557039881073175	0.08557039881073175	0.08557039881073175	0.08557039881073175	0.08557039881073175	0.08557039881073175	0.08557039881073175	0.08557039881073175	0.08557039881073175	0.08557039881073175	0.08557039881073175	0.08557039881073175	0.08557039881073175	0.08557039881073175	0.08557039881073175	0.08557039881073175	0.08557039881073175	0.08557039881073175	0.08557039881073175
0.06302060218824997	0.0014280740832553437	0.07822351895098804	0.0	0.029097098984355377	0.1165656294476055	0.15665067568815477	0.000288204228505687	0.15776132963329853	0.12498819124322945	0.17698018804853566	0.10225828662668854	0.22904124575946072	0.1165656294476055	0.2564220664320551	0.07793531472248237	0.0	0.0	0.0	0.2173958419910387	0.18020303002133378	0.1008302125434332	0.051991996805306216	0.0	0.0	0.09129699680266547	0.0	0.0	0.0	0.0	0.12821103321602756	0.029097098984355377	0.0	0.1008302125434332	0.000288204228505687	0.37119293282749694	0.12821103321602756	0.06932266240707496	0.09876684781155126	0.09876684781155126	0.09876684781155126	0.09876684781155126	0.09876684781155126	0.09876684781155126	0.09876684781155126	0.09876684781155126	0.09876684781155126	0.09876684781155126	0.09876684781155126	0.09876684781155126
0.37318791177339283	0.13550403488618049	0.16123010719150882	0.14837128001267502	0.35110997915621556	0.20978885720482784	0.1481689118680968	0.2527049342907417	0.3119146512228571	0.25957144498310075	0.17207664146173438	0.12249992673696955	0.5867992986792386	0.24835656945796733	0.254723848231248	0.25188337407469125	0.19290153326934703	0.03851259748836451	0.2044915381268676	0.341428662541771	0.1632356022681514	0.07736919033974171	0.4014387591289103	0.17919580781194086	0.42738141038505323	0.21990401871545054	0.31431211718829427	0.04609161210550631	0.2549485261928522	0.2453622194091178	0.18861784764954645	0.3257277340361014	0.35433580578247775	0.14469420047686146	0.055119804012415535	0.12794023561319698	0.21695651781047315	0.18120792339791955	0.1101974171708236	0.10675050589192103	0.30833027118504547	0.275291259568129	0.08305373875512204	0.0	0.04152686937756102	0.04152686937756102	0.04152686937756102	0.04152686937756102	0.04152686937756102	0.04152686937756102
0.13510119020004108	0.17480778280883064	0.05857811553695068	0.07741715183707928	0.1345414509272428	0.10390118137256713	0.05242518834162775	0.11137170779969165	0.03567903404806504	0.16022183585069247	0.186163827293755	0.14773114020697742	0.10612700765554493	0.03883447096227188	0.23578213540313778	0.1476219728742239	0.10122388765964543	0.0385826808748074	0.08782316837439264	0.091165816912966	0.0004222019619535868	0.09634035388335992	0.07389183619370172	0.09180711294666427	0.06666167403365854	0.11470898163869343	0.06394348290833712	0.10475199083619965	0.1168886154943662	0.1038037185548418	0.005410527895097628	0.07654495879339394	0.07973682234450813	0.12925334511889036	0.0014602227565898376	0.004035511075752338	0.10652879134768753	0.13652949900942377	0.18036830430860637	0.16800539819047922	0.14421091745154677	0.1126383123654199	0.19953975261991688	0.3207016570974695	0.22170005380522534	0.2712008554513475	0.2712008554513475	0.2712008554513475	0.2712008554513475	0.2712008554513475
0.2993375997901485	0.20047220053586925	0.2133736027023539	0.2473299653340598	0.2047432591745137	0.31231025263779266	0.5326255116024797	0.4844937215584984	0.25265516076934086	0.28584685656209363	0.30160618636828784	0.31218671066803855	0.3925546428177483	0.4575781358251618	0.46620421512301086	0.19153060696611765	0.200703260889041	0.169995222167156	0.3848402752451435	0.10788846101062903	0.3251927129299744	0.27582335102537126	0.17014141639285027	0.31994057104810353	0.17385445551011938	0.26860416939503357	0.1334755704875105	0.2391044611786206	0.21611782761587284	0.34176536899803084	0.179126318146973	0.20114808764167483	0.340709147154822	0.2779675547647936	0.2563516974550751	0.22605722780079945	0.2969042754067323	0.25942041125609727	0.3814667958795238	0.32044360356781054	0.32044360356781054	0.32044360356781054	0.32044360356781054	0.32044360356781054	0.32044360356781054	0.32044360356781054	0.32044360356781054	0.32044360356781054	0.32044360356781054	0.32044360356781054
0.0022044784704161545	0.04139260636283413	0.29976387003565036	0.6579045760273479	0.4345162863727595	0.039739247510022016	0.3785124934393968	0.19811839571474668	0.5862260490590857	0.39217222238691624	0.39217222238691624	0.39217222238691624	0.39217222238691624	0.39217222238691624	0.39217222238691624	0.39217222238691624	0.39217222238691624	0.39217222238691624	0.39217222238691624	0.39217222238691624	0.39217222238691624	0.39217222238691624	0.39217222238691624	0.39217222238691624	0.39217222238691624	0.39217222238691624	0.39217222238691624	0.39217222238691624	0.39217222238691624	0.39217222238691624	0.39217222238691624	0.39217222238691624	0.39217222238691624	0.39217222238691624	0.39217222238691624	0.39217222238691624	0.39217222238691624	0.39217222238691624	0.39217222238691624	0.39217222238691624	0.39217222238691624	0.39217222238691624	0.39217222238691624	0.39217222238691624	0.39217222238691624	0.39217222238691624	0.39217222238691624	0.39217222238691624	0.39217222238691624	0.39217222238691624
0.0	0.0	0.0	0.0	0.0	0.0	0.0	0.02561152367755447	0.0	0.06187234305637296	0.20422658798888568	0.0	0.0	0.0	0.0	0.0012570034289762521	0.06859935278790946	0.0	0.12821362088977345	0.011761070653557667	0.06998734577166557	0.06998734577166557	0.06998734577166557	0.06998734577166557	0.06998734577166557	0.06998734577166557	0.06998734577166557	0.06998734577166557	0.06998734577166557	0.06998734577166557	0.06998734577166557	0.06998734577166557	0.06998734577166557	0.06998734577166557	0.06998734577166557	0.06998734577166557	0.06998734577166557	0.06998734577166557	0.06998734577166557	0.06998734577166557	0.06998734577166557	0.06998734577166557	0.06998734577166557	0.06998734577166557	0.06998734577166557	0.06998734577166557	0.06998734577166557	0.06998734577166557	0.06998734577166557	0.06998734577166557
0.0	0.10620451556231365	0.26510932199468545	0.029718451798207972	0.0014585698330377452	0.013647013575353436	0.0	0.05310225778115683	0.5473936456525262	0.0014585698330377452	0.0	0.0	0.0	0.0	0.0014585698330377452	0.00029435867395203577	0.00796173219336292	0.0	0.13124326917109824	0.0	0.13270183900413599	0.0	0.029718451798207972	0.13094891049714621	0.00029435867395203577	0.05310225778115683	0.13094891049714621	0.2636507495012822	0.013647013575353436	0.05310225778115683	0.020150175935678614	0.102983387205928	0.061566781570803315	0.061566781570803315	0.061566781570803315	0.061566781570803315	0.061566781570803315	0.061566781570803315	0.061566781570803315	0.061566781570803315	0.061566781570803315	0.061566781570803315	0.061566781570803315	0.061566781570803315	0.061566781570803315	0.061566781570803315	0.061566781570803315	0.061566781570803315	0.061566781570803315	0.061566781570803315
0.3255009166145467	0.1217328208412426	0.13476115846752415	0.1541561265540673	0.08276047231869872	0.23437499303965312	0.1511706004285422	0.1529545486174435	0.24114473219647614	0.20918495677161145	0.14663290584994496	0.18850010593952143	0.18228031159345834	0.2926376761328701	0.1632319855260263	0.2595884116289551	0.23319193921784367	0.224155145192642	0.2751742209675088	0.34660743333920796	0.18523301630126054	0.17679772641133454	0.35810080428249375	0.2674492653469141	0.2674492653469141	0.2674492653469141	0.2674492653469141	0.2674492653469141	0.2674492653469141	0.2674492653469141	0.2674492653469141	0.2674492653469141	0.2674492653469141	0.2674492653469141	0.2674492653469141	0.2674492653469141	0.2674492653469141	0.2674492653469141	0.2674492653469141	0.2674492653469141	0.2674492653469141	0.2674492653469141	0.2674492653469141	0.2674492653469141	0.2674492653469141	0.2674492653469141	0.2674492653469141	0.2674492653469141	0.2674492653469141	0.2674492653469141
0.22936540879239634	0.3456556829166276	0.4117523575514441	0.29284958509099174	0.4378837720647937	0.3184292282120797	0.2588296159739672	0.435611573554869	0.39223646876671614	0.421731731475956	0.007136945030094368	0.21443433825302516	0.21443433825302516	0.21443433825302516	0.21443433825302516	0.21443433825302516	0.21443433825302516	0.21443433825302516	0.21443433825302516	0.21443433825302516	0.21443433825302516	0.21443433825302516	0.21443433825302516	0.21443433825302516	0.21443433825302516	0.21443433825302516	0.21443433825302516	0.21443433825302516	0.21443433825302516	0.21443433825302516	0.21443433825302516	0.21443433825302516	0.21443433825302516	0.21443433825302516	0.21443433825302516	0.21443433825302516	0.21443433825302516	0.21443433825302516	0.21443433825302516	0.21443433825302516	0.21443433825302516	0.21443433825302516	0.21443433825302516	0.21443433825302516	0.21443433825302516	0.21443433825302516	0.21443433825302516	0.21443433825302516	0.21443433825302516	0.21443433825302516
0.40132300542164195	0.5422909631207843	0.3242595671973309	0.5473188070147266	0.37138504748986617	0.4377713628160783	0.2744520855664742	0.17782588046213868	0.5316943723779674	0.32575693611229645	0.4742969621542281	0.42114549729433604	0.3912940177063965	0.38447476296173266	0.24820641577652924	0.3424798302552652	0.36429258759406047	0.5080100265884044	0.33171850267184705	0.2845108482315879	0.5113515766468157	0.4568068448362853	0.3359677158078463	0.38367904441290634	0.39957100011678154	0.3969071362250101	0.36434672435619164	0.31526915519813425	0.33980793977716295	0.33980793977716295	0.33980793977716295	0.33980793977716295	0.33980793977716295	0.33980793977716295	0.33980793977716295	0.33980793977716295	0.33980793977716295	0.33980793977716295	0.33980793977716295	0.33980793977716295	0.33980793977716295	0.33980793977716295	0.33980793977716295	0.33980793977716295	0.33980793977716295	0.33980793977716295	0.33980793977716295	0.33980793977716295	0.33980793977716295	0.33980793977716295
0.05980049070718259	0.03167271391215619	0.024190813138287793	0.18462599313019898	0.0	0.33686426073341014	0.04394601589878067	0.15731444190662983	0.2627701807647931	0.0542356042002629	0.2834901612433735	0.1253670902458746	0.01353828526787737	0.06195204417188874	0.0	0.2809059203748411	0.01353828526787737	0.00459614337640145	0.252597901450028	0.18122347150561866	0.14426078644938542	0.15108392998292655	0.07412490278450602	0.1372453192858906	0.11847287616236145	0.03772909840616516	0.19762107532248416	0.06504866495385762	0.07169273584966623	0.13067786722928115	0.22045778432299537	0.0722219034080915	0.14633984386554344	0.14633984386554344	0.14633984386554344	0.14633984386554344	0.14633984386554344	0.14633984386554344	0.14633984386554344	0.14633984386554344	0.14633984386554344	0.14633984386554344	0.14633984386554344	0.14633984386554344	0.14633984386554344	0.14633984386554344	0.14633984386554344	0.14633984386554344	0.14633984386554344	0.14633984386554344
0.17825321310868686	0.0734860102337099	0.07739354418383092	0.16866362436828156	0.01206011555636447	0.23119787511344278	0.2038991524817679	0.1499092118221752	0.06455746015873581	0.0075108903826584085	0.1407788017777455	0.10151243688265847	0.05390998071194531	0.054028263524085574	0.09051647079246729	0.27879779999588394	0.058103307416386224	0.22441468956255003	0.07289101627725317	0.10128223305139805	0.08898584208441698	0.25663693327599085	0.1335880532094738	0.1623238857540138	0.1280143045194003	0.10018973926526827	0.14893605006653812	0.15175636798566608	0.1169109980619256	0.13255850560130716	0.14124662116431932	0.12824689776461565	0.2730735568132047	0.2958452736625508	0.26695694567320594	0.3410499380649909	0.30400344186909845	0.30400344186909845	0.30400344186909845	0.30400344186909845	0.30400344186909845	0.30400344186909845	0.30400344186909845	0.30400344186909845	0.30400344186909845	0.30400344186909845	0.30400344186909845	0.30400344186909845	0.30400344186909845	0.30400344186909845
0.3695727503843005	0.282865431836966	0.17828530664386694	0.4368820012317447	0.26915377329829204	0.2699790962161545	0.27649689819265544	0.2989746209418419	0.28008852344538315	0.26122400373176097	0.29259656884126295	0.21574090263024648	0.41202005112171675	0.35351023107555646	0.543927643276461	0.4089938442475856	0.32405276083488077	0.4216688483004603	0.2631496856362852	0.23682619123504403	0.24020624394885987	0.2744590998894974	0.2964474347471456	0.23771454088436883	0.3144503762460658	0.3078573726925194	0.3168139428518692	0.3740640480450505	0.348841726538311	0.31401001159655273	0.23213681246435186	0.27307341203045227	0.27307341203045227	0.27307341203045227	0.27307341203045227	0.27307341203045227	0.27307341203045227	0.27307341203045227	0.27307341203045227	0.27307341203045227	0.27307341203045227	0.27307341203045227	0.27307341203045227	0.27307341203045227	0.27307341203045227	0.27307341203045227	0.27307341203045227	0.27307341203045227	0.27307341203045227	0.27307341203045227
0.20297027552261557	0.10350335433993779	0.16822837351430794	0.11788839381728508	0.011103392629039017	0.15902694915120613	0.17439054936325554	0.10773086811090031	0.17588483345998843	0.1541624258517221	0.08807148338836394	0.18310746029220515	0.2718139304783084	0.23847572407521575	0.13931884676827191	0.10831814633417228	0.16320936540280045	0.2349192271951797	0.08356266147147476	0.18245892867128014	0.24592225445792268	0.3385028466176518	0.13468128663647141	0.23776429127478016	0.24790847167782654	0.14120146384378118	0.2043576453626865	0.06354757585799188	0.17232527548781404	0.12935189782540166	0.08549069081069927	0.041143868130895815	0.16181544707462125	0.05560352396388043	0.06881751074913584	0.08057204587541772	0.21059190057229488	0.14558197322385627	0.14558197322385627	0.14558197322385627	0.14558197322385627	0.14558197322385627	0.14558197322385627	0.14558197322385627	0.14558197322385627	0.14558197322385627	0.14558197322385627	0.14558197322385627	0.14558197322385627	0.14558197322385627
0.0	0.0	0.0	0.0	0.05469169249199351	0.0	0.0	0.0	0.16914854765678863	0.10722474723976609	0.1180520195324779	0.05469169249199351	0.14017196594154152	0.0569790383762783	0.12440289034228899	0.0	0.12430699878386191	0.03506875378665379	0.05697903837627829	0.1137058548924986	0.23022009780469657	0.06269966325077272	0.21213350639386264	0.039949272206500325	0.13633013560376436	0.234146156652248	0.033472290412385475	0.06486089809647902	0.03944513774396024	0.03826867573748379	0.3385006493230301	0.0	0.16925032466151504	0.16925032466151504	0.16925032466151504	0.16925032466151504	0.16925032466151504	0.16925032466151504	0.16925032466151504	0.16925032466151504	0.16925032466151504	0.16925032466151504	0.16925032466151504	0.16925032466151504	0.16925032466151504	0.16925032466151504	0.16925032466151504	0.16925032466151504	0.16925032466151504	0.16925032466151504
0.0	0.00024040604474189126	0.07639594902305644	0.1069474502423139	0.15031666232849283	0.08410769236015109	0.10837908669937103	0.028391369879731038	0.09525336207030956	0.08410769236015109	0.06500987461319209	0.0011912304123152203	0.07878627613555732	0.10957031711168624	0.18429422497797968	0.0	0.0	0.08410769236015109	0.08822766790066221	0.0	0.17496609207302005	0.1042591111588599	0.028391369879731038	0.0	0.0	0.00411997554051111	0.08410769236015109	0.2560650146290494	0.06883183683771407	0.04360961813092082	0.18158151539410552	0.11259556676251317	0.11259556676251317	0.11259556676251317	0.11259556676251317	0.11259556676251317	0.11259556676251317	0.11259556676251317	0.11259556676251317	0.11259556676251317	0.11259556676251317	0.11259556676251317	0.11259556676251317	0.11259556676251317	0.11259556676251317	0.11259556676251317	0.11259556676251317	0.11259556676251317	0.11259556676251317	0.11259556676251317
0.17069086895431146	0.08049029748521497	0.05584135615984176	0.06385595320951891	0.06416440176328517	0.06651668532467893	0.10079390557305963	0.07748757279203089	0.004061598102623242	0.14349065875506806	0.24466879546397882	0.056278318993479404	0.04496982137337491	0.01684759895456102	0.040362661281544684	0.0015013619884090554	0.07023179312679163	0.10450979108467282	0.08163677807708043	0.07119045919306051	0.06431862151575174	0.13109419075028775	0.05665939612085419	0.15241491154353853	0.08840840720470781	0.18114644302008498	0.09729146499202708	0.15341655655069847	0.13136875689114222	0.06173353459122754	0.0461037007110957	0.1168944339612631	0.10373808488171538	0.027839479827787943	0.03764289473013142	0.0967374674543945	0.01817374801084938	0.07104095222368012	0.1336336589630883	0.12084407786493222	0.12723886841401028	0.12723886841401028	0.12723886841401028	0.12723886841401028	0.12723886841401028	0.12723886841401028	0.12723886841401028	0.12723886841401028	0.12723886841401028	0.12723886841401028
0.25243673095989977	0.13313312774762118	0.20124630467619295	0.10671101151129288	0.23933271119258517	0.03584585931429879	0.1331043934692643	0.12587915822910764	0.10342766394148131	0.10788689069592157	0.15794191912528535	0.11453181297180909	0.1268344828866329	0.07753782093363643	0.08724582250031429	0.09092079956787782	0.07507681336148171	0.1271712430916301	0.14025459297755496	0.05684821029765151	0.19880811359074096	0.02150200689459662	0.08909778356881255	0.14282039388912893	0.19352008738227877	0.08212370034330772	0.10105990470470265	0.07515820854249469	0.06336147506200394	0.08300824598013995	0.1308900134883268	0.07663404544006996	0.13415172162683406	0.047286011516330675	0.14775609932778785	0.09752105542205927	0.09752105542205927	0.09752105542205927	0.09752105542205927	0.09752105542205927	0.09752105542205927	0.09752105542205927	0.09752105542205927	0.09752105542205927	0.09752105542205927	0.09752105542205927	0.09752105542205927	0.09752105542205927	0.09752105542205927	0.09752105542205927
0.21768489589351986	0.0889856974388903	0.0808587113584085	0.10199641478939483	0.11712086912026688	0.16345718788144745	0.0701711839808438	0.27941052073980005	0.13508222865324807	0.08458817023358127	0.13190658443538023	0.13420534555301425	0.08952009142096366	0.1687697769689107	0.04722466702805498	0.07687921400297747	0.10918564085775695	0.15613532599718002	0.1528465145228295	0.15008152884415238	0.07961952564205436	0.22809950916669725	0.0027649862711699165	0.12333390490832555	0.06069927871927163	0.07406745608062917	0.14013398840448527	0.19114666611625122	0.18833226928482164	0.21925184791259966	0.20379205859871063	0.20379205859871063	0.20379205859871063	0.20379205859871063	0.20379205859871063	0.20379205859871063	0.20379205859871063	0.20379205859871063	0.20379205859871063	0.20379205859871063	0.20379205859871063	0.20379205859871063	0.20379205859871063	0.20379205859871063	0.20379205859871063	0.20379205859871063	0.20379205859871063	0.20379205859871063	0.20379205859871063	0.20379205859871063
0.18403406884861026	0.12669494263351194	0.1660897125365476	0.21043713580379247	0.0	0.021641285988382896	0.20765736080558578	0.0	0.19679550988573083	0.029640946058704116	0.04712719826545158	0.00799966007032122	0.16330993753834092	0.1262281518436455	0.0	0.0	0.1262281518436455	0.0	0.37579282765061633	0.08420898396014699	0.0922086440304682	0.008466450860187654	0.0	0.08420898396014699	0.2320784217921754	0.0	0.0	0.00046679078986643264	0.0	0.010312644278661486	0.04712719826545158	0.0	0.0	0.1887958498154096	0.0	0.0943979249077048	0.0943979249077048	0.0943979249077048	0.0943979249077048	0.0943979249077048	0.0943979249077048	0.0943979249077048	0.0943979249077048	0.0943979249077048	0.0943979249077048	0.0943979249077048	0.0943979249077048	0.0943979249077048	0.0943979249077048	0.0943979249077048
0.11960812150817612	0.19783141832090376	0.14241838584967403	0.13549869941062917	0.18460348717523364	0.09749109050995482	0.09850270144178364	0.09931407850958231	0.13999347126234865	0.05752945968926951	0.11104339365299035	0.08145337228733616	0.043614212701433924	0.10993892711809738	0.09454478927687335	0.07124916672561059	0.027026346600377598	0.0476703466886603	0.015446794226929237	0.08451463561045652	0.06103012092544826	0.14584622979009648	0.0	0.08187765232773277	0.06458818747817122	0.09795197647919898	0.09457775861747302	0.0777125729975896	0.023386291314956897	0.05795737631791401	0.015446794226929237	0.029956601798702135	0.04327631810424986	0.040068744197816704	0.016584229512808437	0.028326486855312572	0.028326486855312572	0.028326486855312572	0.028326486855312572	0.028326486855312572	0.028326486855312572	0.028326486855312572	0.028326486855312572	0.028326486855312572	0.028326486855312572	0.028326486855312572	0.028326486855312572	0.028326486855312572	0.028326486855312572	0.028326486855312572
0.20051445810621754	0.4488368544248748	0.29700682334683826	0.5922564930791839	0.45101450321912884	0.3561150823037765	0.49053287526506856	0.4980084263275382	0.35672243629402595	0.28584750755356975	0.38335110690595847	0.6097257449357014	0.2186359890471356	0.25532189893172025	0.2888028841671849	0.44128381061208155	0.29292121987816405	0.3456080092765066	0.37787454062459974	0.5275318907953739	0.4082942599382962	0.5085847270680883	0.5322805828898097	0.39416661995332625	0.6546157082468672	0.26640770537516606	0.364602611756495	0.4832032423596901	0.491317323390844	0.3505085084460769	0.494097421743795	0.422302965094936	0.422302965094936	0.422302965094936	0.422302965094936	0.422302965094936	0.422302965094936	0.422302965094936	0.422302965094936	0.422302965094936	0.422302965094936	0.422302965094936	0.422302965094936	0.422302965094936	0.422302965094936	0.422302965094936	0.422302965094936	0.422302965094936	0.422302965094936	0.422302965094936
0.5117238655085792	0.5089530193673337	0.3099363881851831	0.2707226307866136	0.2288927796609889	0.39109725467773865	0.39410347065398077	0.38709020234826513	0.48784909770869667	0.4513844812284403	0.2898763922459811	0.23399938405851872	0.24555263485774398	0.3025088880471992	0.41502007636610994	0.39171915599857143	0.35364539394352856	0.294404367022304	0.38613536928238607	0.39328088980250114	0.3799857154016976	0.35699412864784635	0.4650931011167506	0.43465915830822455	0.2199976259391806	0.36751170269645894	0.38614190731081066	0.3295634780459768	0.26580612557856875	0.24383761914915658	0.3157928080381898	0.444879769459616	0.3803362887489029	0.3803362887489029	0.3803362887489029	0.3803362887489029	0.3803362887489029	0.3803362887489029	0.3803362887489029	0.3803362887489029	0.3803362887489029	0.3803362887489029	0.3803362887489029	0.3803362887489029	0.3803362887489029	0.3803362887489029	0.3803362887489029	0.3803362887489029	0.3803362887489029	0.3803362887489029
0.21975480570666323	0.14413443196177472	0.1873878880064083	0.07434073349639872	0.08910170145545303	0.060989673231336264	0.1365000270621312	0.20618451688551426	0.11155822980912637	0.10907463031632779	0.07312565539903912	0.16130361792688924	0.11243489486707835	0.09136497979378981	0.18250025145817192	0.12907160219752067	0.05257738344796546	0.18447551913979574	0.06670121009493099	0.10181687255331312	0.04810416288822774	0.10901681673550001	0.0804508090029232	0.1107036069091421	0.2319964604730992	0.11250133532552493	0.19566612317983417	0.15408372925267955	0.15408372925267955	0.15408372925267955	0.15408372925267955	0.15408372925267955	0.15408372925267955	0.15408372925267955	0.15408372925267955	0.15408372925267955	0.15408372925267955	0.15408372925267955	0.15408372925267955	0.15408372925267955	0.15408372925267955	0.15408372925267955	0.15408372925267955	0.15408372925267955	0.15408372925267955	0.15408372925267955	0.15408372925267955	0.15408372925267955	0.15408372925267955	0.15408372925267955
0.16977188153122338	0.14637919169621993	0.14221205306343132	0.13523596648269218	0.10325789465564578	0.20417326623823873	0.12793711818055994	0.13986227781375252	0.1658457970337014	0.17736310843723735	0.1276929465271674	0.07345354538601809	0.10259118861517436	0.11918191948316499	0.06662418286005935	0.0886922717610659	0.08890759888977806	0.10355004057765291	0.14678633337716257	0.12866843030554528	0.09904124917343085	0.13094456629275864	0.12112014333691264	0.09059286240683806	0.12525704866854395	0.08396173771686749	0.08762820623775731	0.11483954732436463	0.14919819211027455	0.12537319115635914	0.19337678661913293	0.1702384189532365	0.07342662174114054	0.1477173886668072	0.06929896617860111	0.11216792230533361	0.08617789561575097	0.129993160238289	0.12794397044786748	0.1723848366526952	0.15425792452162293	0.19604618072125046	0.14268706899959321	0.15503047393256808	0.1206348257747336	0.11119883087918181	0.12221255465136409	0.11670569276527294	0.11670569276527294	0.11670569276527294
0.3224438256716114	0.826154219180969	0.4306508089066745	0.319695544730178	1.2128722281210975	0.28452745237253496	0.7267626936710234	0.4216741887962116	0.48161709945177744	0.7271248150793509	0.0	0.5273549837594189	0.47713291433961114	0.0747015230104936	0.029325760111179655	0.2851599930973828	0.851713150703301	0.5626140627922465	0.3705770194768098	0.5549687252141043	1.3818671655203683	0.6711523983503478	0.5536980285061605	0.4670499516955256	1.1011065417366808	1.0480248554348477	0.5709525269196134	0.49881333687264867	1.2161838696170162	0.8349457913918478	0.7277304912022226	0.3182525817974099	0.6271079152610691	0.47268024852923957	0.47268024852923957	0.47268024852923957	0.47268024852923957	0.47268024852923957	0.47268024852923957	0.47268024852923957	0.47268024852923957	0.47268024852923957	0.47268024852923957	0.47268024852923957	0.47268024852923957	0.47268024852923957	0.47268024852923957	0.47268024852923957	0.47268024852923957	0.47268024852923957
0.6342847430678901	0.0057575462241251174	0.0	0.6175221867942208	0.6818953122483398	1.380384897998472	1.0007016302964664	0.7533545022265921	1.0078262703462462	0.21653489845544147	0.6172931039798729	2.184464604719686	0.47571355730091763	0.8192857978765835	0.4699560110767925	0.460385857726079	0.17118047128328054	0.7238713669946867	0.4514340609501793	1.523365791409547	2.7785771962697976	0.9234223736385153	1.0664032670495907	0.37959591218900196	1.4393473494152338	0.8483796593480225	2.012569583582646	1.6478740837628831	0.01991298188119177	1.7740184509713333	2.1876095062025867	1.2246396006849092	1.706124553443748	1.706124553443748	1.706124553443748	1.706124553443748	1.706124553443748	1.706124553443748	1.706124553443748	1.706124553443748	1.706124553443748	1.706124553443748	1.706124553443748	1.706124553443748	1.706124553443748	1.706124553443748	1.706124553443748	1.706124553443748	1.706124553443748	1.706124553443748
0.13365885087692597	0.2378819287136486	0.19441974810232104	0.14023652073876344	0.14322442053479614	0.1654539195859189	0.1665304175444397	0.15720558689979963	0.18992943512848667	0.10863361224233976	0.1531780662392108	0.13563756578453906	0.20433085632446055	0.1507852578899535	0.13834497143654056	0.17290958070911722	0.16816126104457577	0.14867825710254107	0.1399460078782459	0.1503773449131291	0.13976452922526517	0.14507093706919713	0.14507093706919713	0.14507093706919713	0.14507093706919713	0.14507093706919713	0.14507093706919713	0.14507093706919713	0.14507093706919713	0.14507093706919713	0.14507093706919713	0.14507093706919713	0.14507093706919713	0.14507093706919713	0.14507093706919713	0.14507093706919713	0.14507093706919713	0.14507093706919713	0.14507093706919713	0.14507093706919713	0.14507093706919713	0.14507093706919713	0.14507093706919713	0.14507093706919713	0.14507093706919713	0.14507093706919713	0.14507093706919713	0.14507093706919713	0.14507093706919713	0.14507093706919713
0.17478601557448106	0.13392272068245606	0.15464341561773404	0.08208616225532679	0.0969034159154032	0.1381248178736356	0.11700503928642393	0.10686474821778927	0.05016046621020119	0.10867805007372738	0.12741077697369585	0.10764615156495343	0.06735555737806628	0.13687668089092792	0.133870272593482	0.09231767505270884	0.15726805992764661	0.1617216388337275	0.1114254829309251	0.1019933799115584	0.1072911735013691	0.11433250463632735	0.11081183906884823	0.11081183906884823	0.11081183906884823	0.11081183906884823	0.11081183906884823	0.11081183906884823	0.11081183906884823	0.11081183906884823	0.11081183906884823	0.11081183906884823	0.11081183906884823	0.11081183906884823	0.11081183906884823	0.11081183906884823	0.11081183906884823	0.11081183906884823	0.11081183906884823	0.11081183906884823	0.11081183906884823	0.11081183906884823	0.11081183906884823	0.11081183906884823	0.11081183906884823	0.11081183906884823	0.11081183906884823	0.11081183906884823	0.11081183906884823	0.11081183906884823
0.13712129392082772	0.16308380927479973	0.0977198267174668	0.15725226801420264	0.2565056834651292	0.16549817905564293	0.16215231697773932	0.14704306253015578	0.11833528267278311	0.1093705463375923	0.2363642937345263	0.1591729872188236	0.15004094416690328	0.2090390039963676	0.1713182792989951	0.15147355612753857	0.1435237686344016	0.14227667701797428	0.17146479471599194	0.17555674985431372	0.18693777449340518	0.17336806498151042	0.18015291973745778	0.18015291973745778	0.18015291973745778	0.18015291973745778	0.18015291973745778	0.18015291973745778	0.18015291973745778	0.18015291973745778	0.18015291973745778	0.18015291973745778	0.18015291973745778	0.18015291973745778	0.18015291973745778	0.18015291973745778	0.18015291973745778	0.18015291973745778	0.18015291973745778	0.18015291973745778	0.18015291973745778	0.18015291973745778	0.18015291973745778	0.18015291973745778	0.18015291973745778	0.18015291973745778	0.18015291973745778	0.18015291973745778	0.18015291973745778	0.18015291973745778
0.09673220012352049	0.10748263484817061	0.11525335800862635	0.07579265405432228	0.11916929527274002	0.0859849808029818	0.13930568078293648	0.09069305330677434	0.10546966413812149	0.08092837052138376	0.08242341687862872	0.10815514591869294	0.08276938968247828	0.1370517419223142	0.10960324454109557	0.11459021387391997	0.1700629230511111	0.137443066563326	0.14434348593452664	0.1408932762489263	0.1408932762489263	0.1408932762489263	0.1408932762489263	0.1408932762489263	0.1408932762489263	0.1408932762489263	0.1408932762489263	0.1408932762489263	0.1408932762489263	0.1408932762489263	0.1408932762489263	0.1408932762489263	0.1408932762489263	0.1408932762489263	0.1408932762489263	0.1408932762489263	0.1408932762489263	0.1408932762489263	0.1408932762489263	0.1408932762489263	0.1408932762489263	0.1408932762489263	0.1408932762489263	0.1408932762489263	0.1408932762489263	0.1408932762489263	0.1408932762489263	0.1408932762489263	0.1408932762489263	0.1408932762489263
[truncated: 6 more columns]
