# Supplementary material for: Neuronal tuning aligns dynamically with object and texture manifolds across the visual hierarchy
Source: Nat Neurosci. 2026 Mar 10;29(4):864–75. doi: 10.1038/s41593-026-02207-1 (PMC13061647; doi:10.1038/s41593-026-02207-1)
Supplement: Supplementary file 6 — Average PSTH for each session and thread before or after optimization Fig. 5a. Response rate for each 10 ms time window in csv format to reproduce Fig. 5c. [file 41593_2026_2207_MOESM6_ESM.zip › Figure5C_src_normresp_wdw_0-10_DeePSim_sem.csv]

0	1	2	3	4	5	6	7	8	9	10	11	12	13	14	15	16	17	18	19	20	21	22	23	24	25	26	27	28	29	30	31	32	33	34	35	36	37	38	39	40	41	42	43	44	45	46	47	48	49
0.04093736112052208	0.04748163568775768	0.04983446354800022	0.03487797701134372	0.04473468479489224	0.03063172891301968	0.036063206213477556	0.050763463152406076	0.03625004873479887	0.044938926504912276	0.040847276811017366	0.0499027338376803	0.03893269268232843	0.04677832580178634	0.033885190576038095	0.03106057845249005	0.04409799167171416	0.02974353284074539	0.037552055282780425	0.0319852260367057	0.04233392579060801	0.029926758656947848	0.054413675894079465	0.038277736787693174	0.03476929953339421	0.036111748848155545	0.05742731188374878	0.03184090844476965	0.03834556452783931	0.03871419119535615	0.038520801870598004	0.04903334640706766	0.05276786223859676	0.041311276080219686	0.04349770199064717	0.03444080123851204	0.04227926867506432	0.045976867193485184	0.02669641934772485	0.044477576606667915	0.022151143648226318	0.045538707400504884	0.029935391192856365	0.04101657383186914	0.050031627754086205	0.023361957874959677	0.03865524261542628	0.031008600245192978	0.031008600245192978	0.031008600245192978
0.05970845640102873	0.06559357949459947	0.06302379583601117	0.05174646457827223	0.04510882864409316	0.06429667672999241	0.043421701421943376	0.050418857589048974	0.047343301433252716	0.05016320960999759	0.07064992242978005	0.07895855441359116	0.061050134646231824	0.062212442479689274	0.051045284326862804	0.0654673523135506	0.04196304101918405	0.06662125154097502	0.06873694687200044	0.06168920347738543	0.04465549106032816	0.080465948377454	0.042405700667123465	0.05998264009087907	0.0577292876879617	0.059581397540938955	0.04121886936779748	0.049376150694349356	0.06244545379249701	0.03713017984954747	0.05492491630274699	0.08187686513004981	0.07231500270318365	0.061142917414340525	0.03987116424740146	0.05050704083087099	0.05050704083087099	0.05050704083087099	0.05050704083087099	0.05050704083087099	0.05050704083087099	0.05050704083087099	0.05050704083087099	0.05050704083087099	0.05050704083087099	0.05050704083087099	0.05050704083087099	0.05050704083087099	0.05050704083087099	0.05050704083087099
0.05432325685980532	0.019228645691580257	0.052464423933844505	0.03936172514445603	0.046132500280317575	0.029840336870269584	0.048113892428922375	0.05438055976260596	0.030439071282571107	0.06736684549270852	0.04322621001380398	0.04621713145521683	0.03619002659181712	0.009406412350646962	0.058287370469379714	0.06805588119624113	0.07707765018602106	0.1033792879778888	0.08041949588185823	0.05570421710968659	0.02242543931704705	0.0750117966509001	0.07342185081288614	0.02242535364887001	0.06298057152183707	0.07305103758244634	0.05755892481107473	0.08099811639595983	0.04057312638175462	0.037716773035991503	0.07600735678838488	0.04091017590154045	0.09196979748793031	0.06643998669473539	0.06643998669473539	0.06643998669473539	0.06643998669473539	0.06643998669473539	0.06643998669473539	0.06643998669473539	0.06643998669473539	0.06643998669473539	0.06643998669473539	0.06643998669473539	0.06643998669473539	0.06643998669473539	0.06643998669473539	0.06643998669473539	0.06643998669473539	0.06643998669473539
0.06444663713478017	0.0507836542071199	0.0406131562377518	0.0356118620193213	0.04005016364166213	0.037297171238977724	0.0374540100299986	0.05554139636216387	0.03094473136599832	0.03861702108254847	0.0336848435195487	0.03991670353314953	0.05074862314433797	0.05434461123771299	0.029876778553231426	0.0415231324154628	0.03764123426629391	0.03517142318528648	0.043698860879942514	0.038308997077019916	0.04374087486744628	0.05281942871529466	0.028238270383017943	0.041689249630868244	0.034083816315917746	0.03230620816826219	0.022506308535406177	0.044881547931723206	0.027653417944612697	0.02887466573222951	0.033289670394866966	0.038981109759919495	0.030598188864141385	0.034141316067255234	0.0452399139854188	0.05245086919719462	0.047728384428450406	0.04072574725413521	0.04422706584129281	0.04422706584129281	0.04422706584129281	0.04422706584129281	0.04422706584129281	0.04422706584129281	0.04422706584129281	0.04422706584129281	0.04422706584129281	0.04422706584129281	0.04422706584129281	0.04422706584129281
0.06555484519594648	0.060196298066702396	0.06563038751801477	0.051310399131058865	0.0576994812279332	0.070705200060692	0.04894372541520247	0.04951977457338178	0.05440965679367103	0.05841672442239931	0.05911736005792243	0.06465765928218122	0.05800495871870463	0.05176981872756594	0.06228697417238337	0.055904278987067506	0.0631751853695743	0.055106028276896424	0.05044483968101901	0.07494770889862262	0.068163623014448	0.057766707289271864	0.06082895066389935	0.06128412858993773	0.06836330981233324	0.05543777259942793	0.0680185250345854	0.04692267079705441	0.06771512103282495	0.050953774373236685	0.05933444770303082	0.05933444770303082	0.05933444770303082	0.05933444770303082	0.05933444770303082	0.05933444770303082	0.05933444770303082	0.05933444770303082	0.05933444770303082	0.05933444770303082	0.05933444770303082	0.05933444770303082	0.05933444770303082	0.05933444770303082	0.05933444770303082	0.05933444770303082	0.05933444770303082	0.05933444770303082	0.05933444770303082	0.05933444770303082
0.09630929190675229	0.11270065297825352	0.09768239891806459	0.10590102769903963	0.11602956658274576	0.11603940757923656	0.12429513182392828	0.11273781495827705	0.09302167368276591	0.11244888433698312	0.0978406222429163	0.11964493471550673	0.11257103574825474	0.10486147190340579	0.12535684722077314	0.10389236575401722	0.11504828390036896	0.13304507921337894	0.10413837054167055	0.12302262228872338	0.08341474486896461	0.10991012281756245	0.08239429610735874	0.09653150201086587	0.13888946545103628	0.10670764378784924	0.08423738230823677	0.07992473905849523	0.07634673559236171	0.09994742524062732	0.14108233133723347	0.09936293235086721	0.15049607604663223	0.13481457488299384	0.13014393083503195	0.09107088685622033	0.09055955569488226	0.13043432553577858	0.172998229950385	0.13264264410874912	0.15282043702956707	0.15282043702956707	0.15282043702956707	0.15282043702956707	0.15282043702956707	0.15282043702956707	0.15282043702956707	0.15282043702956707	0.15282043702956707	0.15282043702956707
0.0797978273380365	0.10022425158151153	0.12227006561396424	0.07543230489801547	0.08830864093482273	0.10940175843446659	0.09010207613010196	0.08288306786087382	0.08973338068205432	0.12081031653207878	0.11228667377126188	0.10440145423722963	0.09257740491587574	0.09265054162775016	0.08239809206227706	0.07374821347147338	0.10097007676629668	0.08208105103389236	0.09908754158120504	0.126333159203427	0.10867273734085256	0.09745053629942962	0.10534050125840425	0.10941016317522066	0.06835227847136878	0.07390980072320187	0.07113103959728533	0.07113103959728533	0.07113103959728533	0.07113103959728533	0.07113103959728533	0.07113103959728533	0.07113103959728533	0.07113103959728533	0.07113103959728533	0.07113103959728533	0.07113103959728533	0.07113103959728533	0.07113103959728533	0.07113103959728533	0.07113103959728533	0.07113103959728533	0.07113103959728533	0.07113103959728533	0.07113103959728533	0.07113103959728533	0.07113103959728533	0.07113103959728533	0.07113103959728533	0.07113103959728533
0.05021235669569188	0.047540439556421156	0.041070888695198156	0.03879780958137258	0.04342923648331479	0.04467813005829526	0.04248909568252569	0.03866356528958871	0.039319215324729095	0.04861237304691907	0.043157059159372874	0.046115986838348645	0.037324527209635514	0.04559060095023636	0.044242024000414555	0.042295254289186505	0.05302511916005466	0.04473900418214019	0.04079926978009865	0.04238367562505543	0.047752954800266256	0.051692216951942094	0.049317568159557734	0.04713851397067145	0.0375827810209944	0.047075670564611594	0.05912212822810561	0.0530988993963586	0.0530988993963586	0.0530988993963586	0.0530988993963586	0.0530988993963586	0.0530988993963586	0.0530988993963586	0.0530988993963586	0.0530988993963586	0.0530988993963586	0.0530988993963586	0.0530988993963586	0.0530988993963586	0.0530988993963586	0.0530988993963586	0.0530988993963586	0.0530988993963586	0.0530988993963586	0.0530988993963586	0.0530988993963586	0.0530988993963586	0.0530988993963586	0.0530988993963586
0.04989799970212474	0.024846766679324082	0.046310613295111644	0.04254282935061012	0.03102540845378986	0.03618982699751051	0.031342710163019295	0.055420521165799826	0.031098110709951148	0.046312411216808104	0.04720781942559965	0.040520677702766295	0.04211332473730691	0.04464615422680144	0.038822643046775976	0.049772954643963974	0.025653408998040732	0.0305921150362982	0.042833566872604964	0.052397639524894214	0.03928173758335603	0.03340803857190187	0.02297062139314442	0.036515561825437776	0.04361741521736481	0.029646999355502853	0.04449057851346895	0.0263890606274073	0.062275724731981355	0.04453902740045433	0.0388320080852048	0.03873771318742345	0.04941959173545098	0.06439321320893059	0.05690640247219078	0.05690640247219078	0.05690640247219078	0.05690640247219078	0.05690640247219078	0.05690640247219078	0.05690640247219078	0.05690640247219078	0.05690640247219078	0.05690640247219078	0.05690640247219078	0.05690640247219078	0.05690640247219078	0.05690640247219078	0.05690640247219078	0.05690640247219078
0.061626849013364716	0.04401805408545478	0.09037607137486216	0.09330002455123756	0.04864733367325249	0.03320683451987716	0.0627802727736241	0.049646980604468406	0.0948271596661999	0.06399454525432606	0.06058178026282885	0.07320916958611536	0.06486895397968051	0.09806612835265828	0.05167157731596684	0.08460203861145653	0.043699059862840464	0.03432894089637185	0.07701107935534642	0.09628316251648104	0.12536926493217285	0.07030172776694749	0.08865983413102498	0.06019936487009774	0.05359001336310117	0.08167597629386499	0.10360382281180006	0.09367971115575253	0.09209378377803208	0.04564317929377863	0.07619287709376468	0.06871785091544573	0.07106657597317176	0.06989221344430875	0.06989221344430875	0.06989221344430875	0.06989221344430875	0.06989221344430875	0.06989221344430875	0.06989221344430875	0.06989221344430875	0.06989221344430875	0.06989221344430875	0.06989221344430875	0.06989221344430875	0.06989221344430875	0.06989221344430875	0.06989221344430875	0.06989221344430875	0.06989221344430875
0.08932208451399096	0.0611727830419236	0.05551234529750797	0.0482815145638003	0.06696748648478677	0.06672830530897486	0.05201244863894574	0.08237879124775331	0.044453733892932834	0.06628890982988275	0.05813631647980229	0.058176672313334225	0.08060782438910508	0.05768724181629063	0.05661204321633482	0.058421807049142585	0.06430090103799237	0.0788659047627606	0.07120165645290862	0.06244451888622391	0.06301468785247866	0.07038778944554071	0.04911661984908812	0.07117095825418943	0.08069258762745361	0.0509492395337708	0.07275695679281996	0.07609670782802741	0.07285352958573957	0.07632262911105357	0.06182115026021849	0.06907188968563603	0.06907188968563603	0.06907188968563603	0.06907188968563603	0.06907188968563603	0.06907188968563603	0.06907188968563603	0.06907188968563603	0.06907188968563603	0.06907188968563603	0.06907188968563603	0.06907188968563603	0.06907188968563603	0.06907188968563603	0.06907188968563603	0.06907188968563603	0.06907188968563603	0.06907188968563603	0.06907188968563603
0.04677004956305561	0.039614511406277274	0.047128662641624214	0.044304742969498004	0.04904026787366074	0.043313847819043697	0.04635457690866329	0.05216047486687008	0.04822275916924352	0.06303548835603424	0.047533520858353905	0.04134103686150878	0.04097388246485002	0.053427444748395274	0.04755443455107861	0.05429471763283486	0.048351253337529966	0.06385356268228636	0.057189056479160644	0.06491369866189614	0.04835343434634514	0.0531819873232551	0.05498879720239087	0.05221672420010924	0.05799649605254064	0.05292962019045787	0.05368763368631437	0.06461697529039319	0.07795262192227667	0.054539419348298444	0.06394986038462361	0.05924463986646103	0.05924463986646103	0.05924463986646103	0.05924463986646103	0.05924463986646103	0.05924463986646103	0.05924463986646103	0.05924463986646103	0.05924463986646103	0.05924463986646103	0.05924463986646103	0.05924463986646103	0.05924463986646103	0.05924463986646103	0.05924463986646103	0.05924463986646103	0.05924463986646103	0.05924463986646103	0.05924463986646103
0.08574508226237255	0.05468967563753897	0.07362433343052287	0.05208834752229108	0.05538374252110142	0.0506939706466921	0.05881009885331453	0.05389044056067523	0.06265737834139036	0.05737576451243631	0.06555259493108423	0.0655026980804514	0.08087760295812532	0.05248931047736999	0.051865987086505604	0.057251878344485356	0.05475251304425347	0.06297625657534757	0.05243524087455945	0.06014126909574649	0.06840157383541826	0.06825937300421185	0.05702911647544709	0.06904470187913683	0.06266598064997402	0.06100859719340261	0.061243519002276106	0.054368359422555385	0.070644497055503	0.051350234834264104	0.04663700403042554	0.04899361943234482	0.04899361943234482	0.04899361943234482	0.04899361943234482	0.04899361943234482	0.04899361943234482	0.04899361943234482	0.04899361943234482	0.04899361943234482	0.04899361943234482	0.04899361943234482	0.04899361943234482	0.04899361943234482	0.04899361943234482	0.04899361943234482	0.04899361943234482	0.04899361943234482	0.04899361943234482	0.04899361943234482
0.07663737641644146	0.05282300165614199	0.074762020410234	0.08640881164647869	0.05865839259680205	0.04618961741069324	0.05951931720496041	0.08089758840189105	0.0695463609214539	0.04959489260961346	0.06878146272473028	0.049681243527836455	0.061050144737814914	0.053273539955460046	0.0808679035612036	0.06394500187805921	0.05935460895192257	0.08211684803205839	0.05784985409445735	0.06918218806043522	0.06898531857137803	0.06186031463120524	0.08949570370975272	0.08022309656589477	0.07159869647252776	0.06382211674412645	0.06739617725232809	0.075216683069162	0.07348254257494122	0.06758856779828287	0.07085692550257604	0.07758014391503228	0.07421853470880416	0.07421853470880416	0.07421853470880416	0.07421853470880416	0.07421853470880416	0.07421853470880416	0.07421853470880416	0.07421853470880416	0.07421853470880416	0.07421853470880416	0.07421853470880416	0.07421853470880416	0.07421853470880416	0.07421853470880416	0.07421853470880416	0.07421853470880416	0.07421853470880416	0.07421853470880416
0.05288638438795416	0.04546846254170638	0.054715649079727535	0.048485691531085444	0.04820237921103597	0.045740869775649014	0.052834693117971836	0.03333040779079014	0.05056217649806873	0.056076788602621996	0.03979191523612033	0.05127986958518879	0.08195248931303162	0.041064883947237694	0.05138565419708128	0.052725116092119474	0.056514277184355664	0.03624901092591567	0.04738162420324686	0.05906060806534591	0.04965226694510267	0.05104503737659247	0.03617508186144932	0.04515758169971611	0.03692370376043001	0.05581624409111491	0.022892416786262738	0.03674594257254355	0.052924400721995404	0.04661052939633094	0.049767465059163164	0.049767465059163164	0.049767465059163164	0.049767465059163164	0.049767465059163164	0.049767465059163164	0.049767465059163164	0.049767465059163164	0.049767465059163164	0.049767465059163164	0.049767465059163164	0.049767465059163164	0.049767465059163164	0.049767465059163164	0.049767465059163164	0.049767465059163164	0.049767465059163164	0.049767465059163164	0.049767465059163164	0.049767465059163164
0.06395955871929478	0.07450862875338281	0.05806581156268979	0.04657237954159823	0.04310386232397457	0.07083931925063566	0.04846586587424838	0.05330083460369775	0.04193331160449832	0.045083892572858705	0.04992302467846808	0.038658160289340514	0.06197116642852861	0.04469271711772475	0.04104983555972647	0.054452711532761926	0.04760433702513548	0.04688092122685344	0.047226976557589985	0.05439326125697259	0.042550383076589655	0.06099034253132902	0.0429133964101668	0.05195186947074791	0.05195186947074791	0.05195186947074791	0.05195186947074791	0.05195186947074791	0.05195186947074791	0.05195186947074791	0.05195186947074791	0.05195186947074791	0.05195186947074791	0.05195186947074791	0.05195186947074791	0.05195186947074791	0.05195186947074791	0.05195186947074791	0.05195186947074791	0.05195186947074791	0.05195186947074791	0.05195186947074791	0.05195186947074791	0.05195186947074791	0.05195186947074791	0.05195186947074791	0.05195186947074791	0.05195186947074791	0.05195186947074791	0.05195186947074791
0.05313818437268433	0.04974755781705134	0.037305992866008476	0.040916800721789964	0.04469365993212738	0.05076134310519948	0.03942832183134571	0.0649127326278641	0.043653147878300984	0.03960780637257852	0.034486318348752	0.04239609575821124	0.040555056380097036	0.05856333807351718	0.04446465850975352	0.04975332900981084	0.04947992261100664	0.06117157279526904	0.04588125217389902	0.05206511089299781	0.05220328417533466	0.04475522879979906	0.04735437058971044	0.046054799694754754	0.046054799694754754	0.046054799694754754	0.046054799694754754	0.046054799694754754	0.046054799694754754	0.046054799694754754	0.046054799694754754	0.046054799694754754	0.046054799694754754	0.046054799694754754	0.046054799694754754	0.046054799694754754	0.046054799694754754	0.046054799694754754	0.046054799694754754	0.046054799694754754	0.046054799694754754	0.046054799694754754	0.046054799694754754	0.046054799694754754	0.046054799694754754	0.046054799694754754	0.046054799694754754	0.046054799694754754	0.046054799694754754	0.046054799694754754
0.13284723431163104	0.1722942328971876	0.08733036334848641	0.10587507738765761	0.12705817134830802	0.09573766108228274	0.08377877344140684	0.09553523418843475	0.09229278255432295	0.07997042533432257	0.11286469851896878	0.09821919403507608	0.10493331030121665	0.10830456913727894	0.10855402504371185	0.09970763904899742	0.13815726244780652	0.13761351701633953	0.10449116638085483	0.09724056545023453	0.13425180050834903	0.09806110695246428	0.09960855160862306	0.08172438602258073	0.15886204293273146	0.1234491512491922	0.13703489893347442	0.11714347733174406	0.0846100613407802	0.07881526880231081	0.08171266507154551	0.08171266507154551	0.08171266507154551	0.08171266507154551	0.08171266507154551	0.08171266507154551	0.08171266507154551	0.08171266507154551	0.08171266507154551	0.08171266507154551	0.08171266507154551	0.08171266507154551	0.08171266507154551	0.08171266507154551	0.08171266507154551	0.08171266507154551	0.08171266507154551	0.08171266507154551	0.08171266507154551	0.08171266507154551
0.054351419552893555	0.07331712599680902	0.058594588488128964	0.048669122450341946	0.055707373322413545	0.04264497906128787	0.04904596919436629	0.03910215991722897	0.04948535833878723	0.03909347474374198	0.05017821386334911	0.04530285211620236	0.042306924490535566	0.04627434259073645	0.04501303974184864	0.03530382651061243	0.048061921092711866	0.05533908506812089	0.0436200757517621	0.04759410767005223	0.04873853497137011	0.03820570484403101	0.020261038670445406	0.03980203585801243	0.03390580411576077	0.04719110224720803	0.048896412795718124	0.07203040289825685	0.04723258994334601	0.0618456206764956	0.050804747542335035	0.051856456321546535	0.051330601931940785	0.051330601931940785	0.051330601931940785	0.051330601931940785	0.051330601931940785	0.051330601931940785	0.051330601931940785	0.051330601931940785	0.051330601931940785	0.051330601931940785	0.051330601931940785	0.051330601931940785	0.051330601931940785	0.051330601931940785	0.051330601931940785	0.051330601931940785	0.051330601931940785	0.051330601931940785
0.09815438092869345	0.07542328980997333	0.08904383759973208	0.06983998122730166	0.07107481462129839	0.06912021808066252	0.06913498271667272	0.04882702245832071	0.0732466166376551	0.07821584306441635	0.056759840995109404	0.07249877268928184	0.06735924776482517	0.07006195926850053	0.06994792393765556	0.06558535138529152	0.06386672973980242	0.05674047220854111	0.0771024026663171	0.06471206436781797	0.07175126029961831	0.07751698511605529	0.08803648766727216	0.06079159542485563	0.07704961780950373	0.07633806418539268	0.07033269402396593	0.06500838353730971	0.06369695195542678	0.07867635569078071	0.05268447130185882	0.07131185539081296	0.0941514192477425	0.09221469417567467	0.10427904129458762	0.09824686773513115	0.09824686773513115	0.09824686773513115	0.09824686773513115	0.09824686773513115	0.09824686773513115	0.09824686773513115	0.09824686773513115	0.09824686773513115	0.09824686773513115	0.09824686773513115	0.09824686773513115	0.09824686773513115	0.09824686773513115	0.09824686773513115
0.07085949947695315	0.040333861104187456	0.05884864360294931	0.04763016899878597	0.04467000330142958	0.05650670858372869	0.03515793879217748	0.050232463488336224	0.0417080378984466	0.04662717270184711	0.043799261665635976	0.046480164969934956	0.04075537266824725	0.04697311364558594	0.04235568477161966	0.040414080367294734	0.06421372411460448	0.06636847497294389	0.043963000815455074	0.04666845141433718	0.07255610039902707	0.04635541389472536	0.05279514377714196	0.060362147752526865	0.040647175125612264	0.04342203084350894	0.053374504389920155	0.05680241184142562	0.05508845811567289	0.05508845811567289	0.05508845811567289	0.05508845811567289	0.05508845811567289	0.05508845811567289	0.05508845811567289	0.05508845811567289	0.05508845811567289	0.05508845811567289	0.05508845811567289	0.05508845811567289	0.05508845811567289	0.05508845811567289	0.05508845811567289	0.05508845811567289	0.05508845811567289	0.05508845811567289	0.05508845811567289	0.05508845811567289	0.05508845811567289	0.05508845811567289
0.06571490350531932	0.06493761328757727	0.051176395726818744	0.03177702057827898	0.020479843501098122	0.04247050116909774	0.041775593286653576	0.038144993606204	0.05136929245986592	0.06862787783890047	0.003681771190786743	0.05615189100005138	0.038006032143798926	0.028904930004950743	0.04326242060196207	0.05552282490377679	0.041757953917381886	0.020596285371610432	0.03251685306896447	0.0441172406956505	0.03222031720412227	0.0182460024823598	0.04588574313299509	0.048630965614463215	0.07688391035596681	0.05588317146295196	0.02834969134854881	0.04073333749677672	0.04085674820203297	0.04079504284940485	0.04079504284940485	0.04079504284940485	0.04079504284940485	0.04079504284940485	0.04079504284940485	0.04079504284940485	0.04079504284940485	0.04079504284940485	0.04079504284940485	0.04079504284940485	0.04079504284940485	0.04079504284940485	0.04079504284940485	0.04079504284940485	0.04079504284940485	0.04079504284940485	0.04079504284940485	0.04079504284940485	0.04079504284940485	0.04079504284940485
0.05548874656143701	0.06011561856671364	0.03788716125699907	0.046325475192084895	0.05667573500162978	0.050040814243943126	0.047497967816562514	0.04948787467991712	0.06572152984575248	0.04384128173592399	0.04510497056956184	0.041893613666530355	0.05120985813794607	0.039582524749588295	0.04441878300066274	0.05919322194485401	0.03294722969166099	0.04898697496064302	0.06025579935982075	0.041401973958351726	0.03796907287563109	0.0368557770809323	0.04461120995628638	0.04423835371323461	0.0412346100427054	0.044789091577545556	0.04301185081012548	0.04301185081012548	0.04301185081012548	0.04301185081012548	0.04301185081012548	0.04301185081012548	0.04301185081012548	0.04301185081012548	0.04301185081012548	0.04301185081012548	0.04301185081012548	0.04301185081012548	0.04301185081012548	0.04301185081012548	0.04301185081012548	0.04301185081012548	0.04301185081012548	0.04301185081012548	0.04301185081012548	0.04301185081012548	0.04301185081012548	0.04301185081012548	0.04301185081012548	0.04301185081012548
0.061654222417251194	0.037585598510026345	0.05122375509416789	0.05755009146151849	0.04525014001014714	0.045338427453511077	0.04287829733018883	0.037545781859487155	0.050118579876112755	0.05472740510407957	0.0459409179278604	0.0510609406424532	0.054962104466844415	0.04128184967130659	0.03796209428310814	0.03959053922763394	0.047967561017296434	0.040666840993517514	0.05022543894572869	0.03915557573465	0.04565545146441273	0.057870223472357506	0.051762837468385114	0.051762837468385114	0.051762837468385114	0.051762837468385114	0.051762837468385114	0.051762837468385114	0.051762837468385114	0.051762837468385114	0.051762837468385114	0.051762837468385114	0.051762837468385114	0.051762837468385114	0.051762837468385114	0.051762837468385114	0.051762837468385114	0.051762837468385114	0.051762837468385114	0.051762837468385114	0.051762837468385114	0.051762837468385114	0.051762837468385114	0.051762837468385114	0.051762837468385114	0.051762837468385114	0.051762837468385114	0.051762837468385114	0.051762837468385114	0.051762837468385114
0.03307139584000144	0.04445228538592878	0.030586718285729564	0.02974446283048366	0.049967126810144646	0.03338873386080307	0.045063245046618364	0.0475918132324983	0.037259192019101287	0.04475735522086256	0.04244117398116254	0.042454615361581335	0.039314605806529186	0.03825487008941958	0.037877791960429154	0.041605961760641345	0.05235917526540428	0.05654381873004718	0.04839346257462688	0.0390314438737077	0.033794532156639565	0.04564858135769475	0.04046514007764928	0.04544694466155875	0.03679715161679934	0.036883125929687344	0.04293701978444258	0.039910072857064965	0.039910072857064965	0.039910072857064965	0.039910072857064965	0.039910072857064965	0.039910072857064965	0.039910072857064965	0.039910072857064965	0.039910072857064965	0.039910072857064965	0.039910072857064965	0.039910072857064965	0.039910072857064965	0.039910072857064965	0.039910072857064965	0.039910072857064965	0.039910072857064965	0.039910072857064965	0.039910072857064965	0.039910072857064965	0.039910072857064965	0.039910072857064965	0.039910072857064965
0.12981121129259204	0.07858768409588965	0.08745176247370323	0.10518118528116799	0.10046339173747224	0.08926225501982715	0.09779064566969888	0.0908000264308839	0.07737547684512888	0.0955445174027149	0.10344357036500432	0.08152729026696218	0.09273555559211091	0.09336889551787592	0.08046560999786058	0.08224930757038458	0.08154791420050075	0.09789997974253266	0.10459881414399688	0.10808866873678416	0.0913718206934584	0.11321842109403651	0.10606743195922456	0.08173799717191965	0.09599897805523726	0.09342918681446458	0.08353390481954129	0.0915906927098212	0.09839554104018547	0.09499311687500334	0.09499311687500334	0.09499311687500334	0.09499311687500334	0.09499311687500334	0.09499311687500334	0.09499311687500334	0.09499311687500334	0.09499311687500334	0.09499311687500334	0.09499311687500334	0.09499311687500334	0.09499311687500334	0.09499311687500334	0.09499311687500334	0.09499311687500334	0.09499311687500334	0.09499311687500334	0.09499311687500334	0.09499311687500334	0.09499311687500334
0.1066153329667706	0.09994145145229763	0.09168742122574854	0.10490814723487804	0.10763731771687478	0.06959250441302038	0.09699976041078333	0.07861753351283099	0.0852719424748379	0.08948688170206526	0.07827414422483259	0.07797252143684462	0.07247667366407029	0.08142257828526331	0.08573899158083519	0.07384871915848987	0.09513983423505795	0.08397646565493287	0.10905909051118212	0.07554841997646006	0.09220934143459844	0.08145258849593197	0.06881783505174072	0.08663309669965173	0.09286068838185557	0.06262397003670898	0.09065026802339489	0.07906882504243175	0.09794649108944803	0.08407297642424927	0.07981454896125344	0.07967983830077771	0.08004343921215158	0.09294844098522344	0.09686230469327561	0.08262405442488313	0.08131168498896141	0.10181185702269517	0.0915617710058283	0.0915617710058283	0.0915617710058283	0.0915617710058283	0.0915617710058283	0.0915617710058283	0.0915617710058283	0.0915617710058283	0.0915617710058283	0.0915617710058283	0.0915617710058283	0.0915617710058283
0.01858058973551569	0.0	0.0008831532404970476	0.009295396048126006	0.0	0.0	0.0	0.0	0.0	0.042753736549059056	0.0	0.0	0.022348863716765244	0.0	0.0	0.010396526940188716	0.005201722049028102	0.011681989512677599	0.02292386952761978	0.0	0.020842843957265524	0.0	0.0008831532404970476	0.0023891729999967683	0.05045352940725563	0.0023891729999967683	0.06923792929393731	0.013934216169136026	0.042163647409344626	0.0	0.0	0.0	0.0	0.0	0.0	0.020842843957265524	0.007262909757577916	0.0	0.0	0.0008831532404970476	0.01407681853146317	0.0	0.007038409265731585	0.007038409265731585	0.007038409265731585	0.007038409265731585	0.007038409265731585	0.007038409265731585	0.007038409265731585	0.007038409265731585
0.06888740112944453	0.05561007922284063	0.029154397219944183	0.053430293588895936	0.025842234021468315	0.04028281809270432	0.04924311771190208	0.0366618792402351	0.04525525335726418	0.034818353732066036	0.03575824073814183	0.054391133717173364	0.04978767999116271	0.04241758093460324	0.04082566993893356	0.04111813442554559	0.04998683776502239	0.037305607586527297	0.04860965085956592	0.039722112335381025	0.045511372948898544	0.047598742446209936	0.03338341380720797	0.04288295821137136	0.03992916664618734	0.04607541154887738	0.037857655152126454	0.04392935716193754	0.040893506157032	0.040893506157032	0.040893506157032	0.040893506157032	0.040893506157032	0.040893506157032	0.040893506157032	0.040893506157032	0.040893506157032	0.040893506157032	0.040893506157032	0.040893506157032	0.040893506157032	0.040893506157032	0.040893506157032	0.040893506157032	0.040893506157032	0.040893506157032	0.040893506157032	0.040893506157032	0.040893506157032	0.040893506157032
0.07438791677609267	0.0716778364754126	0.08063094487941512	0.06492968123936067	0.059433082479698515	0.0694982086582475	0.06968621614251781	0.06806469089103287	0.08281858502820688	0.07455188016895242	0.07546795452906474	0.0858943202593184	0.07072441153422981	0.06500617201297891	0.0819062927743206	0.0664528607916497	0.06156718595547916	0.07569672822418035	0.07885818551142325	0.07139170425143994	0.07986881245357166	0.07428529189376741	0.07341201138205503	0.07005828897810618	0.06095480719452499	0.06550654808631558	0.06550654808631558	0.06550654808631558	0.06550654808631558	0.06550654808631558	0.06550654808631558	0.06550654808631558	0.06550654808631558	0.06550654808631558	0.06550654808631558	0.06550654808631558	0.06550654808631558	0.06550654808631558	0.06550654808631558	0.06550654808631558	0.06550654808631558	0.06550654808631558	0.06550654808631558	0.06550654808631558	0.06550654808631558	0.06550654808631558	0.06550654808631558	0.06550654808631558	0.06550654808631558	0.06550654808631558
0.05650657652045968	0.038679924170619745	0.04746904333803855	0.044778643078600085	0.04370820215547619	0.05559524312683311	0.050645118219085815	0.05028836075602083	0.04412531105569483	0.043704057274074636	0.05087723477392818	0.05227887223259584	0.05223850395555983	0.05425216177131682	0.043934917021943444	0.04357497198398707	0.05304871084814614	0.052040490288393845	0.04485526700984549	0.035988970138520905	0.04404266577841754	0.04001581795846922	0.04001581795846922	0.04001581795846922	0.04001581795846922	0.04001581795846922	0.04001581795846922	0.04001581795846922	0.04001581795846922	0.04001581795846922	0.04001581795846922	0.04001581795846922	0.04001581795846922	0.04001581795846922	0.04001581795846922	0.04001581795846922	0.04001581795846922	0.04001581795846922	0.04001581795846922	0.04001581795846922	0.04001581795846922	0.04001581795846922	0.04001581795846922	0.04001581795846922	0.04001581795846922	0.04001581795846922	0.04001581795846922	0.04001581795846922	0.04001581795846922	0.04001581795846922
0.026046812344914936	0.053232851432358015	0.017318817153988843	0.041104076596124715	0.031026200887415697	0.0319281944066122	0.042367644678393275	0.039493403547144194	0.03765547727039539	0.04031786941851997	0.03905369332249331	0.0445606807795069	0.027112912597590886	0.04726730142373282	0.034782207544988	0.036422510338800604	0.02853718536556687	0.04034523531550114	0.0494261950969851	0.02474946879336816	0.03606305111939252	0.03316686534378652	0.023052864662101175	0.028109865002943844	0.028109865002943844	0.028109865002943844	0.028109865002943844	0.028109865002943844	0.028109865002943844	0.028109865002943844	0.028109865002943844	0.028109865002943844	0.028109865002943844	0.028109865002943844	0.028109865002943844	0.028109865002943844	0.028109865002943844	0.028109865002943844	0.028109865002943844	0.028109865002943844	0.028109865002943844	0.028109865002943844	0.028109865002943844	0.028109865002943844	0.028109865002943844	0.028109865002943844	0.028109865002943844	0.028109865002943844	0.028109865002943844	0.028109865002943844
0.06579165251643206	0.04516671334068669	0.034766884576070925	0.05358994900740031	0.04597731674511541	0.04543722008368704	0.0458826929151729	0.034248564404165904	0.051282463649065836	0.05953855056855338	0.04480181973265858	0.052783458484114656	0.04882356379075965	0.05768239784958952	0.07559825638088327	0.06475308759551159	0.02759980062017706	0.03009317785826994	0.02616614259704238	0.027606010990066952	0.024128868373219196	0.025867439681643074	0.025867439681643074	0.025867439681643074	0.025867439681643074	0.025867439681643074	0.025867439681643074	0.025867439681643074	0.025867439681643074	0.025867439681643074	0.025867439681643074	0.025867439681643074	0.025867439681643074	0.025867439681643074	0.025867439681643074	0.025867439681643074	0.025867439681643074	0.025867439681643074	0.025867439681643074	0.025867439681643074	0.025867439681643074	0.025867439681643074	0.025867439681643074	0.025867439681643074	0.025867439681643074	0.025867439681643074	0.025867439681643074	0.025867439681643074	0.025867439681643074	0.025867439681643074
0.062242414231140304	0.05508159286819751	0.06942189832667159	0.06421457532047246	0.04588064174780335	0.05079647349160093	0.06517528925700058	0.046179078432670585	0.04810296379438322	0.06036772818194251	0.04987050563052903	0.05326186457241815	0.053546687113605024	0.04725174239934558	0.06061150001976526	0.06276720656664192	0.054325919465825025	0.052051556478379044	0.07732649037394212	0.07165639601440345	0.07259344105225547	0.0752595064155931	0.08401413173777168	0.06920246508707123	0.048376578469518906	0.05878952177829507	0.05878952177829507	0.05878952177829507	0.05878952177829507	0.05878952177829507	0.05878952177829507	0.05878952177829507	0.05878952177829507	0.05878952177829507	0.05878952177829507	0.05878952177829507	0.05878952177829507	0.05878952177829507	0.05878952177829507	0.05878952177829507	0.05878952177829507	0.05878952177829507	0.05878952177829507	0.05878952177829507	0.05878952177829507	0.05878952177829507	0.05878952177829507	0.05878952177829507	0.05878952177829507	0.05878952177829507
0.08604865658901398	0.08925217656027765	0.0905616368261517	0.08078113054486105	0.0887801131405155	0.07948566373429533	0.06714854280677343	0.09192485106209407	0.08443513747066722	0.08336018724821807	0.09762214074539921	0.08941496194304718	0.09362625877074486	0.09687944732840159	0.08845033478433036	0.09077538789136794	0.08547853491233229	0.08648762712596647	0.06628557483707209	0.08527511486319006	0.07578034485013108	0.07578034485013108	0.07578034485013108	0.07578034485013108	0.07578034485013108	0.07578034485013108	0.07578034485013108	0.07578034485013108	0.07578034485013108	0.07578034485013108	0.07578034485013108	0.07578034485013108	0.07578034485013108	0.07578034485013108	0.07578034485013108	0.07578034485013108	0.07578034485013108	0.07578034485013108	0.07578034485013108	0.07578034485013108	0.07578034485013108	0.07578034485013108	0.07578034485013108	0.07578034485013108	0.07578034485013108	0.07578034485013108	0.07578034485013108	0.07578034485013108	0.07578034485013108	0.07578034485013108
0.06016690971238774	0.056613491982968084	0.045199194486443946	0.038808778679576515	0.041773224547938026	0.039904742665962584	0.04380360722618079	0.05676854819994437	0.0419395828086891	0.053391199331948344	0.042019047232516725	0.03662351023834479	0.04179877006823398	0.05251594856427453	0.05631195367966055	0.042980667690880645	0.046571891273806475	0.0463442675244748	0.058769949559914735	0.03933548810442868	0.03398208341184221	0.04041159035843426	0.03719683688513824	0.03719683688513824	0.03719683688513824	0.03719683688513824	0.03719683688513824	0.03719683688513824	0.03719683688513824	0.03719683688513824	0.03719683688513824	0.03719683688513824	0.03719683688513824	0.03719683688513824	0.03719683688513824	0.03719683688513824	0.03719683688513824	0.03719683688513824	0.03719683688513824	0.03719683688513824	0.03719683688513824	0.03719683688513824	0.03719683688513824	0.03719683688513824	0.03719683688513824	0.03719683688513824	0.03719683688513824	0.03719683688513824	0.03719683688513824	0.03719683688513824
0.05747434373581383	0.045089153927745484	0.053044386197559586	0.05522276390934171	0.06249406049425541	0.04122654563783889	0.03750218828745009	0.056205841575890245	0.05867703271458409	0.042286156779154815	0.05203399292849687	0.060859329756942034	0.04973808686921988	0.054631286773710305	0.04189674799115542	0.052079354723283136	0.04023805363160352	0.05433967762959159	0.05341036889022217	0.05308412362312145	0.05324724625667181	0.05324724625667181	0.05324724625667181	0.05324724625667181	0.05324724625667181	0.05324724625667181	0.05324724625667181	0.05324724625667181	0.05324724625667181	0.05324724625667181	0.05324724625667181	0.05324724625667181	0.05324724625667181	0.05324724625667181	0.05324724625667181	0.05324724625667181	0.05324724625667181	0.05324724625667181	0.05324724625667181	0.05324724625667181	0.05324724625667181	0.05324724625667181	0.05324724625667181	0.05324724625667181	0.05324724625667181	0.05324724625667181	0.05324724625667181	0.05324724625667181	0.05324724625667181	0.05324724625667181
0.039315294120134736	0.08043059163267229	0.05622115273280068	0.04084510284023724	0.07706534269934534	0.0404886263388461	0.02958724499168616	0.06377974177086038	0.04009800059853004	0.05117673986907527	0.05886847889481263	0.057587695112969586	0.084675637955515	0.06921873550743789	0.07455761860305989	0.07352158624591539	0.06374072563575833	0.05892913645003754	0.04043424337349214	0.05576847706729565	0.04582988710608022	0.045756925424385995	0.06511922034896832	0.05166351268540351	0.03700305031913465	0.07385567518482562	0.02253431882958743	0.0451397769397155	0.059681660595220565	0.045778896105294384	0.04234086211358748	0.051377226757617585	0.03838153551295045	0.04114274394973538	0.045159525382461194	0.04315113466609829	0.04315113466609829	0.04315113466609829	0.04315113466609829	0.04315113466609829	0.04315113466609829	0.04315113466609829	0.04315113466609829	0.04315113466609829	0.04315113466609829	0.04315113466609829	0.04315113466609829	0.04315113466609829	0.04315113466609829	0.04315113466609829
0.05321335902263517	0.05377665164287919	0.059520189883809464	0.05236560422783032	0.039082480934205015	0.05172303386291778	0.04893886398117408	0.049315778665575606	0.06564442083419847	0.043937492712833974	0.05108420060302555	0.038847049813163226	0.04556969742181023	0.04146473706136684	0.0498470179876182	0.04854150088094453	0.04919425943428136	0.04919425943428136	0.04919425943428136	0.04919425943428136	0.04919425943428136	0.04919425943428136	0.04919425943428136	0.04919425943428136	0.04919425943428136	0.04919425943428136	0.04919425943428136	0.04919425943428136	0.04919425943428136	0.04919425943428136	0.04919425943428136	0.04919425943428136	0.04919425943428136	0.04919425943428136	0.04919425943428136	0.04919425943428136	0.04919425943428136	0.04919425943428136	0.04919425943428136	0.04919425943428136	0.04919425943428136	0.04919425943428136	0.04919425943428136	0.04919425943428136	0.04919425943428136	0.04919425943428136	0.04919425943428136	0.04919425943428136	0.04919425943428136	0.04919425943428136
0.05806577938622247	0.05293803999154471	0.053481168566938755	0.04412563577238733	0.0494890934148636	0.05349135630104922	0.052709086986302014	0.051113409567191466	0.06596981645028246	0.060499719225311784	0.06294661659440295	0.05032014945441864	0.0427798843170611	0.05825307091862368	0.05209089239337645	0.04121128382699754	0.0476350259222299	0.05951908357214128	0.057139477950002744	0.06470072645530885	0.04028823072930232	0.038654907608245116	0.03476805417626369	0.037159545589437085	0.03596379988285039	0.03596379988285039	0.03596379988285039	0.03596379988285039	0.03596379988285039	0.03596379988285039	0.03596379988285039	0.03596379988285039	0.03596379988285039	0.03596379988285039	0.03596379988285039	0.03596379988285039	0.03596379988285039	0.03596379988285039	0.03596379988285039	0.03596379988285039	0.03596379988285039	0.03596379988285039	0.03596379988285039	0.03596379988285039	0.03596379988285039	0.03596379988285039	0.03596379988285039	0.03596379988285039	0.03596379988285039	0.03596379988285039
0.12615566643136752	0.09362136279609372	0.08889338762120093	0.09374096611066068	0.12016484751916888	0.09826212953357362	0.09313542440686916	0.08567373927847421	0.11723535276408092	0.08607556394237303	0.09721939521886566	0.10644840545035589	0.11041079794731347	0.10622124577383013	0.08189030055927213	0.07854339568985341	0.08417268414518805	0.06637937862776512	0.07527603138647658	0.07527603138647658	0.07527603138647658	0.07527603138647658	0.07527603138647658	0.07527603138647658	0.07527603138647658	0.07527603138647658	0.07527603138647658	0.07527603138647658	0.07527603138647658	0.07527603138647658	0.07527603138647658	0.07527603138647658	0.07527603138647658	0.07527603138647658	0.07527603138647658	0.07527603138647658	0.07527603138647658	0.07527603138647658	0.07527603138647658	0.07527603138647658	0.07527603138647658	0.07527603138647658	0.07527603138647658	0.07527603138647658	0.07527603138647658	0.07527603138647658	0.07527603138647658	0.07527603138647658	0.07527603138647658	0.07527603138647658
0.051395511794653195	0.05244561656312826	0.04949356164476213	0.046884297143089025	0.04444947604673458	0.05099187198709687	0.05546057635640617	0.048606772094272624	0.05512567426931367	0.03532515586848067	0.05452309589502335	0.036579699698537894	0.048164240628361575	0.06306944202642963	0.04273942828524174	0.04959563674907815	0.041481152804453976	0.04020446909430044	0.06602788848071164	0.049637336647022134	0.048289805706835304	0.04896357117692871	0.04896357117692871	0.04896357117692871	0.04896357117692871	0.04896357117692871	0.04896357117692871	0.04896357117692871	0.04896357117692871	0.04896357117692871	0.04896357117692871	0.04896357117692871	0.04896357117692871	0.04896357117692871	0.04896357117692871	0.04896357117692871	0.04896357117692871	0.04896357117692871	0.04896357117692871	0.04896357117692871	0.04896357117692871	0.04896357117692871	0.04896357117692871	0.04896357117692871	0.04896357117692871	0.04896357117692871	0.04896357117692871	0.04896357117692871	0.04896357117692871	0.04896357117692871
0.058014554879536384	0.05287179708489443	0.06087945403720013	0.05357264443323958	0.07558452696513032	0.07928630914868862	0.03874437989924875	0.06101405897449828	0.055855427083933123	0.060657632319928226	0.058256529701930675	0.058256529701930675	0.058256529701930675	0.058256529701930675	0.058256529701930675	0.058256529701930675	0.058256529701930675	0.058256529701930675	0.058256529701930675	0.058256529701930675	0.058256529701930675	0.058256529701930675	0.058256529701930675	0.058256529701930675	0.058256529701930675	0.058256529701930675	0.058256529701930675	0.058256529701930675	0.058256529701930675	0.058256529701930675	0.058256529701930675	0.058256529701930675	0.058256529701930675	0.058256529701930675	0.058256529701930675	0.058256529701930675	0.058256529701930675	0.058256529701930675	0.058256529701930675	0.058256529701930675	0.058256529701930675	0.058256529701930675	0.058256529701930675	0.058256529701930675	0.058256529701930675	0.058256529701930675	0.058256529701930675	0.058256529701930675	0.058256529701930675	0.058256529701930675
0.05390870556385447	0.05254101671830726	0.05480761763712245	0.047407084225074045	0.03848913060808827	0.04532238106746519	0.045646248324896395	0.05389985410826465	0.049037302814845744	0.06082063193782951	0.04823624662963902	0.013011842659847988	0.04393577463989896	0.059666008287860894	0.04364966204025238	0.05074572637840686	0.05126561112937126	0.0945035686595471	0.07288458989445917	0.07288458989445917	0.07288458989445917	0.07288458989445917	0.07288458989445917	0.07288458989445917	0.07288458989445917	0.07288458989445917	0.07288458989445917	0.07288458989445917	0.07288458989445917	0.07288458989445917	0.07288458989445917	0.07288458989445917	0.07288458989445917	0.07288458989445917	0.07288458989445917	0.07288458989445917	0.07288458989445917	0.07288458989445917	0.07288458989445917	0.07288458989445917	0.07288458989445917	0.07288458989445917	0.07288458989445917	0.07288458989445917	0.07288458989445917	0.07288458989445917	0.07288458989445917	0.07288458989445917	0.07288458989445917	0.07288458989445917
0.12955155465387566	0.05658757503621214	0.098530577712972	0.07748341634020213	0.09708720084724103	0.04393763374317817	0.05724535634374042	0.05571265709997984	0.06696126657642701	0.05666106340033804	0.07656693368014598	0.08809530061689544	0.06483827218952976	0.08284602549475154	0.06491695254760067	0.08767936530969606	0.08804635111365888	0.03195140602903621	0.028425250221608796	0.10094331659741038	0.04676981467528135	0.07181958583514095	0.07526949436160417	0.08843770389147844	0.10514093302899251	0.11158856590234292	0.04059657272123058	0.05972212514647099	0.09413423021256648	0.055931251109519714	0.07329304884843063	0.06461214997897517	0.06461214997897517	0.06461214997897517	0.06461214997897517	0.06461214997897517	0.06461214997897517	0.06461214997897517	0.06461214997897517	0.06461214997897517	0.06461214997897517	0.06461214997897517	0.06461214997897517	0.06461214997897517	0.06461214997897517	0.06461214997897517	0.06461214997897517	0.06461214997897517	0.06461214997897517	0.06461214997897517
0.06627237550212056	0.04757040914991466	0.03649705063808762	0.049395532914674425	0.03994682556583172	0.051153982048399216	0.053822917792969174	0.044104463827187954	0.02613640055903244	0.056423341393938335	0.0423969555603945	0.030970661339681235	0.0453320992521486	0.046688768380675476	0.06341534929192665	0.06810180857900995	0.04142243249293758	0.05790039055485195	0.043980661378013215	0.040873469448850216	0.05823725495926483	0.05101943224436592	0.044582635801111895	0.03705865663342047	0.04082064621726618	0.04082064621726618	0.04082064621726618	0.04082064621726618	0.04082064621726618	0.04082064621726618	0.04082064621726618	0.04082064621726618	0.04082064621726618	0.04082064621726618	0.04082064621726618	0.04082064621726618	0.04082064621726618	0.04082064621726618	0.04082064621726618	0.04082064621726618	0.04082064621726618	0.04082064621726618	0.04082064621726618	0.04082064621726618	0.04082064621726618	0.04082064621726618	0.04082064621726618	0.04082064621726618	0.04082064621726618	0.04082064621726618
0.10890156334488107	0.06329107361026141	0.05794586299553133	0.07732728971633852	0.08045895454074735	0.0683451063520066	0.07969182535184309	0.06715775231675904	0.05605134578799436	0.08356302756591827	0.056331380649631196	0.06994720410777473	0.06994720410777473	0.06994720410777473	0.06994720410777473	0.06994720410777473	0.06994720410777473	0.06994720410777473	0.06994720410777473	0.06994720410777473	0.06994720410777473	0.06994720410777473	0.06994720410777473	0.06994720410777473	0.06994720410777473	0.06994720410777473	0.06994720410777473	0.06994720410777473	0.06994720410777473	0.06994720410777473	0.06994720410777473	0.06994720410777473	0.06994720410777473	0.06994720410777473	0.06994720410777473	0.06994720410777473	0.06994720410777473	0.06994720410777473	0.06994720410777473	0.06994720410777473	0.06994720410777473	0.06994720410777473	0.06994720410777473	0.06994720410777473	0.06994720410777473	0.06994720410777473	0.06994720410777473	0.06994720410777473	0.06994720410777473	0.06994720410777473
0.11856289742504098	0.11507986970672107	0.11255625504739121	0.10844331398923555	0.10343848049764304	0.12294528507357295	0.12729526367051064	0.10454198050557181	0.1122807072879857	0.11130587209442022	0.1172596635029825	0.10153876290719024	0.08518067949042893	0.07704296967150526	0.1256125873274591	0.09782729027507847	0.11109527980664521	0.10172712726540742	0.10641120353602632	0.10641120353602632	0.10641120353602632	0.10641120353602632	0.10641120353602632	0.10641120353602632	0.10641120353602632	0.10641120353602632	0.10641120353602632	0.10641120353602632	0.10641120353602632	0.10641120353602632	0.10641120353602632	0.10641120353602632	0.10641120353602632	0.10641120353602632	0.10641120353602632	0.10641120353602632	0.10641120353602632	0.10641120353602632	0.10641120353602632	0.10641120353602632	0.10641120353602632	0.10641120353602632	0.10641120353602632	0.10641120353602632	0.10641120353602632	0.10641120353602632	0.10641120353602632	0.10641120353602632	0.10641120353602632	0.10641120353602632
0.06579070228077763	0.0641456999509553	0.08320178916699889	0.07427225035409314	0.08689254040371319	0.06447112935948135	0.061288394188524976	0.048184019512141664	0.08054936589351945	0.05563705396110271	0.07057442379515154	0.06740442369632225	0.049434918436037985	0.06621683500110517	0.06642361432009185	0.0663202246605985	0.0663202246605985	0.0663202246605985	0.0663202246605985	0.0663202246605985	0.0663202246605985	0.0663202246605985	0.0663202246605985	0.0663202246605985	0.0663202246605985	0.0663202246605985	0.0663202246605985	0.0663202246605985	0.0663202246605985	0.0663202246605985	0.0663202246605985	0.0663202246605985	0.0663202246605985	0.0663202246605985	0.0663202246605985	0.0663202246605985	0.0663202246605985	0.0663202246605985	0.0663202246605985	0.0663202246605985	0.0663202246605985	0.0663202246605985	0.0663202246605985	0.0663202246605985	0.0663202246605985	0.0663202246605985	0.0663202246605985	0.0663202246605985	0.0663202246605985	0.0663202246605985
0.08374102575634447	0.05759312527530694	0.04772666840246554	0.042644389620014676	0.03426441426734685	0.04046650130642688	0.0624809642750204	0.042351683425597225	0.0342732626904807	0.05467022535918231	0.04161554593676163	0.05405366425094449	0.04765836863437106	0.08554918276429052	0.06778931678775416	0.007393826420281453	0.03765215669722029	0.11042752839173174	0.05387113381829545	0.0629376037064691	0.06573302900027407	0.06550948299238805	0.06050575743227818	0.03761822759427386	0.0578338890497195	0.09492739841792391	0.04140982938705687	0.04860612504723546	0.04500797721714616	0.04500797721714616	0.04500797721714616	0.04500797721714616	0.04500797721714616	0.04500797721714616	0.04500797721714616	0.04500797721714616	0.04500797721714616	0.04500797721714616	0.04500797721714616	0.04500797721714616	0.04500797721714616	0.04500797721714616	0.04500797721714616	0.04500797721714616	0.04500797721714616	0.04500797721714616	0.04500797721714616	0.04500797721714616	0.04500797721714616	0.04500797721714616
0.06418976847832457	0.058297309281439336	0.0522957161322397	0.04728728213669316	0.04502970767408759	0.046858880634879536	0.04499563091307892	0.042402253214943265	0.0710158973576668	0.05100122475554245	0.04486282658434584	0.054248842997909205	0.042099789741188824	0.055026318846444426	0.04835664521976213	0.04694705668300307	0.06508606995252376	0.05075900647972046	0.053555932903404754	0.06167548643640292	0.04609686614358313	0.039100075324386314	0.0687887830807846	0.05394442920258546	0.05394442920258546	0.05394442920258546	0.05394442920258546	0.05394442920258546	0.05394442920258546	0.05394442920258546	0.05394442920258546	0.05394442920258546	0.05394442920258546	0.05394442920258546	0.05394442920258546	0.05394442920258546	0.05394442920258546	0.05394442920258546	0.05394442920258546	0.05394442920258546	0.05394442920258546	0.05394442920258546	0.05394442920258546	0.05394442920258546	0.05394442920258546	0.05394442920258546	0.05394442920258546	0.05394442920258546	0.05394442920258546	0.05394442920258546
0.06999308960700473	0.06421733330853285	0.05231045253452437	0.06782740166992517	0.06317292713983984	0.06734051238855997	0.06401647822090673	0.060714327628855654	0.06286506603948158	0.07188785105365644	0.06192071227044945	0.05254098090681763	0.05860754303127941	0.047357764396331464	0.04870500984488735	0.05078367672756642	0.06810004926969863	0.054234282414424295	0.05796174308780531	0.04884592824968567	0.06831549523305287	0.05858071174136928	0.05858071174136928	0.05858071174136928	0.05858071174136928	0.05858071174136928	0.05858071174136928	0.05858071174136928	0.05858071174136928	0.05858071174136928	0.05858071174136928	0.05858071174136928	0.05858071174136928	0.05858071174136928	0.05858071174136928	0.05858071174136928	0.05858071174136928	0.05858071174136928	0.05858071174136928	0.05858071174136928	0.05858071174136928	0.05858071174136928	0.05858071174136928	0.05858071174136928	0.05858071174136928	0.05858071174136928	0.05858071174136928	0.05858071174136928	0.05858071174136928	0.05858071174136928
0.05830387942193802	0.060418112338503444	0.07380547453509542	0.07083441016744586	0.056487637393764584	0.064783872487394	0.07866574170679967	0.053133431260998155	0.0623697619719363	0.05449278287235958	0.07891544467346905	0.07619749392128937	0.04984120899002957	0.04961045848344399	0.07757488054500661	0.09019138549361294	0.05297834018934452	0.07944390658831224	0.06621112338882838	0.06621112338882838	0.06621112338882838	0.06621112338882838	0.06621112338882838	0.06621112338882838	0.06621112338882838	0.06621112338882838	0.06621112338882838	0.06621112338882838	0.06621112338882838	0.06621112338882838	0.06621112338882838	0.06621112338882838	0.06621112338882838	0.06621112338882838	0.06621112338882838	0.06621112338882838	0.06621112338882838	0.06621112338882838	0.06621112338882838	0.06621112338882838	0.06621112338882838	0.06621112338882838	0.06621112338882838	0.06621112338882838	0.06621112338882838	0.06621112338882838	0.06621112338882838	0.06621112338882838	0.06621112338882838	0.06621112338882838
0.04117240360733666	0.04663716681573804	0.04039579494908242	0.04858265770304917	0.03005474785693412	0.04549121233434846	0.048040448956325164	0.04634596436865269	0.03713393844450543	0.0378036852884044	0.04766685696091824	0.05461012374743823	0.039930895522238864	0.051624083768469775	0.048986009235836125	0.04347105270168378	0.04843294226683552	0.05285463558436039	0.041783984351289674	0.04270034633967004	0.04224216534547986	0.04224216534547986	0.04224216534547986	0.04224216534547986	0.04224216534547986	0.04224216534547986	0.04224216534547986	0.04224216534547986	0.04224216534547986	0.04224216534547986	0.04224216534547986	0.04224216534547986	0.04224216534547986	0.04224216534547986	0.04224216534547986	0.04224216534547986	0.04224216534547986	0.04224216534547986	0.04224216534547986	0.04224216534547986	0.04224216534547986	0.04224216534547986	0.04224216534547986	0.04224216534547986	0.04224216534547986	0.04224216534547986	0.04224216534547986	0.04224216534547986	0.04224216534547986	0.04224216534547986
0.0	0.0	0.0	0.0	0.0	0.0	0.0	0.0	0.0	0.0	0.0	0.0	0.05448625049408137	0.0	0.0	0.0	0.0	0.0	0.0	0.0	0.0	0.0	0.009341438594757055	0.0	0.009341438594757055	0.0	0.0	0.0	0.0	0.0	0.0	0.0	0.0	0.0	0.0	0.0	0.0	0.02209005723214475	0.0	0.0	0.00020148975908715181	0.00010074487954357591	0.00010074487954357591	0.00010074487954357591	0.00010074487954357591	0.00010074487954357591	0.00010074487954357591	0.00010074487954357591	0.00010074487954357591	0.00010074487954357591
0.08976548191417472	0.0	0.0981626885089601	0.0	0.13298627768403978	0.0	0.03734022072394264	0.09908686781823103	0.07241542205260319	0.0	0.13742415514896036	0.13106290390286784	0.17292877115854777	0.0035472352081064524	0.039021697814250515	0.1353787161435518	0.120568670391338	0.10404646152078607	0.10413573777357599	0.14865344442307324	0.1230290132816655	0.19396883438533724	0.009596249207075387	0.10878578182209823	0.09367922557336204	0.00028763103666260004	0.06680771941683773	0.00959624920707539	0.09207319521632501	0.08975858284409628	0.10751009395046714	0.2686157413628193	0.09864406791243092	0.05899588689251147	0.013335107844204696	0.13038326719319054	0.18164353435500866	0.09930386433687977	0.19461235442095984	0.042156548353130895	0.1930081303875773	0.051833766772323035	0.14407468846889884	0.14733250038730467	0.010121537346380768	0.1277433356937969	0.06893243652008883	0.06893243652008883	0.06893243652008883	0.06893243652008883
0.07666737736897594	0.05178059338130414	0.06361954895624762	0.05839772689864638	0.07034044860886353	0.07395048828735444	0.06230643512683554	0.059742853666284505	0.05495246402024626	0.05441293673180326	0.0650554661986439	0.06634749419801372	0.06463123859968374	0.056612761670837196	0.07373702659756831	0.04892888994666423	0.07543900922143905	0.04702979760039167	0.06595522207312737	0.05624211507370363	0.07116203474343297	0.06920243038119701	0.06464825175141413	0.06403569199879199	0.06322840891884049	0.05948900993658914	0.06045569931383038	0.05746830400775055	0.06113617713362143	0.054494312320690866	0.06112621263020872	0.053619037638425	0.05763332845976173	0.08523949926057368	0.07480473346134398	0.04436696578545375	0.06044982382643614	0.055945609407397914	0.07041473852436936	0.0567125183989577	0.0789129311858134	0.06781272479238555	0.06781272479238555	0.06781272479238555	0.06781272479238555	0.06781272479238555	0.06781272479238555	0.06781272479238555	0.06781272479238555	0.06781272479238555
0.0415019837467602	0.0430037534463674	0.048303794596292936	0.045873268387568576	0.0443215295065423	0.059338996353723056	0.05047677723499298	0.043383075383864274	0.045758604311666125	0.06286568657930296	0.03892597767329157	0.03592237467825846	0.03801622323268502	0.04043094718988967	0.04481649066295572	0.0614811595499599	0.04846388545414807	0.03603744496018379	0.05131414976066645	0.03911099782361529	0.05022952536911267	0.041247493571872254	0.07048340486336763	0.045073544913818236	0.05599749352673823	0.04417457826329445	0.040754452941809884	0.03226429406132988	0.03352592441995086	0.017434051089806963	0.029610784702993553	0.016321677251151908	0.06151820437602428	0.049004712074763215	0.044446987788913504	0.03489682649360753	0.035048483884399656	0.026664091615770134	0.033651952572004415	0.02725778819640477	0.06827064031445519	0.056709030108166025	0.028894753966342973	0.041428843664698956	0.03710349567000882	0.0484389756807235	0.04277123567536616	0.04277123567536616	0.04277123567536616	0.04277123567536616
0.07409154762365855	0.1229047473462537	0.15348260398125396	0.17624058355906133	0.09509117374303999	0.09924098652195248	0.17521330438476967	0.11480964763838039	0.12818854623032874	0.1485177652128164	0.11494430318784846	0.1182034001755431	0.09247907944444718	0.09582072166228536	0.12616339735947826	0.11219303831230122	0.10302007182657603	0.1380814334378919	0.12214146875316281	0.09300715384862777	0.12563032635080595	0.12302090533888481	0.09961086602941747	0.07789857697850575	0.1231483842263865	0.10703931655005224	0.10050835611494566	0.12676434935245184	0.14822648986117917	0.09887462495082504	0.1437712851821279	0.07197597653103453	0.10436109688875085	0.14979524200507316	0.0762424370044505	0.09219063690672526	0.16011843772813544	0.11223860483677599	0.08190755655191795	0.15869269780664283	0.1348949795835795	0.11265464668661206	0.12299804655884705	0.11782634662272956	0.11782634662272956	0.11782634662272956	0.11782634662272956	0.11782634662272956	0.11782634662272956	0.11782634662272956
0.07742506762191105	0.04491790541124552	0.08344807982891646	0.09469673795869754	0.07031927466580346	0.07529907896315523	0.08008374068180862	0.0931913121960602	0.08171880807395612	0.06922265538530362	0.069361151436433	0.08837173773821136	0.07886644458732217	0.07886644458732217	0.07886644458732217	0.07886644458732217	0.07886644458732217	0.07886644458732217	0.07886644458732217	0.07886644458732217	0.07886644458732217	0.07886644458732217	0.07886644458732217	0.07886644458732217	0.07886644458732217	0.07886644458732217	0.07886644458732217	0.07886644458732217	0.07886644458732217	0.07886644458732217	0.07886644458732217	0.07886644458732217	0.07886644458732217	0.07886644458732217	0.07886644458732217	0.07886644458732217	0.07886644458732217	0.07886644458732217	0.07886644458732217	0.07886644458732217	0.07886644458732217	0.07886644458732217	0.07886644458732217	0.07886644458732217	0.07886644458732217	0.07886644458732217	0.07886644458732217	0.07886644458732217	0.07886644458732217	0.07886644458732217
0.08657281182840156	0.05883341861614118	0.05431443984136969	0.06060554100831215	0.08702127760692473	0.08949637965476433	0.03527291186800994	0.05299167955285264	0.061302046728626214	0.05067385783953135	0.06497747280259121	0.0852235711597362	0.08496895977344748	0.09121141601955829	0.057371456757697205	0.11750534453727493	0.03177062796880275	0.10179575481391304	0.0669179985145414	0.032041613860579785	0.08773501522692484	0.07467741396928002	0.07087442509687271	0.04364917594873106	0.05929214265197177	0.07839931721921618	0.10297384718325774	0.06328733269105243	0.07378243472902377	0.054705596878369185	0.07586828585370632	0.07840444532433313	0.08318634827111707	0.06097446485377921	0.0686842530568916	0.09887061981088062	0.05896320807195828	0.10082878809832166	0.07194856401584582	0.07635799768736407	0.08881866836241577	0.08258833302488992	0.08258833302488992	0.08258833302488992	0.08258833302488992	0.08258833302488992	0.08258833302488992	0.08258833302488992	0.08258833302488992	0.08258833302488992
0.06056425473592664	0.04908170576066291	0.0471787431116462	0.05230603994541895	0.04826489073294533	0.037595345292457706	0.04712837787708479	0.050710436534985415	0.05007895138223656	0.05227106380160817	0.05330832201631781	0.0599278534100122	0.060980510179715376	0.05434426832743782	0.041293334189332856	0.053271954786393245	0.052559242233010554	0.06349062558971733	0.058349060970181964	0.03938084533417963	0.06323546420307039	0.05115898541288919	0.04904737590284864	0.055644450597596054	0.06342829671312966	0.051751990136069945	0.05794722270860124	0.07557054473929611	0.05782932341670802	0.05762350836959203	0.06020654537654187	0.05531595481367414	0.056928193719525295	0.05961930313735735	0.059581656968007005	0.054545694433782425	0.055882367856935386	0.06607715682047335	0.05297869460376429	0.05526801718182515	0.03739058307600816	0.05098568266172121	0.047421069811726065	0.05637607482296182	0.050797933222829605	0.053587004022895714	0.053587004022895714	0.053587004022895714	0.053587004022895714	0.053587004022895714
0.20598068754630386	0.0	0.0	0.10718629939386964	0.0	0.16067084340847812	0.0	0.0029441065096544074	0.0	0.0	0.0	0.0	0.0	0.0	0.0	0.0	0.10718629939386966	0.0	0.16067084340847812	0.0	0.0	0.0029441065096544074	0.0	0.0	0.0	0.0	0.0	0.0	0.0	0.0	0.0	0.16067084340847812	0.0	0.0	0.0	0.0029441065096544074	0.0	0.0	0.0	0.0	0.0	0.0	0.0	0.0	0.0	0.0	0.0	0.0	0.0	0.0
0.10915916129620114	0.09139980608277581	0.1457755934435475	0.05944524102485081	0.011254700291495313	0.08171376221269573	0.12058594773287465	0.08563996572510475	0.04845317893317871	0.08184471911514837	0.045918786597206246	0.057646333992547254	0.061762766087620935	0.016223356024512258	0.1138308768172887	0.07622482137307918	0.07559399666010776	0.049276258956519735	0.05860613252749217	0.029498827641549513	0.03679651528427871	0.0867189122187041	0.06896858685792952	0.05863014646141536	0.08014314854646762	0.06673322770357117	0.053449625407358675	0.058258598830146384	0.022691376947902988	0.049225402069964466	0.04960628557979373	0.0652788530441175	0.07791968915574975	0.06077463939460447	0.045076149225489734	0.09728660394692616	0.035666481264626196	0.07635785525865191	0.005180248077357716	0.040229533072360185	0.048666735553585944	0.0627783906778934	0.1076162654049217	0.08519732804140755	0.08519732804140755	0.08519732804140755	0.08519732804140755	0.08519732804140755	0.08519732804140755	0.08519732804140755
0.11201443075237165	0.0946756055893597	0.08402075348547908	0.10854278070716494	0.09329151928642629	0.09378226314320308	0.0976460812071971	0.0712051827296033	0.08187941123724334	0.08776866976910447	0.09456449949949358	0.06290468343612265	0.06171448538777105	0.09743815777609155	0.08246365726651382	0.08276764685207737	0.09147807433912065	0.10771175594920972	0.09936417677503889	0.10623280664128515	0.09209296903580069	0.1002893968099406	0.09636776719681685	0.09851537999043	0.0822660616110878	0.08772775815726366	0.07815693936363013	0.08915258636906807	0.07818853611830892	0.0866756548336818	0.07593217648556844	0.0794814030754142	0.08609038266858128	0.07595013622669973	0.07767049101022164	0.1062057926008723	0.09521721722056815	0.06427351774782375	0.07606735773125906	0.11815546621142095	0.09711141197134	0.09711141197134	0.09711141197134	0.09711141197134	0.09711141197134	0.09711141197134	0.09711141197134	0.09711141197134	0.09711141197134	0.09711141197134
0.0885317868695647	0.054350321892310836	0.10531766893708534	0.10922357468873731	0.0657509974491601	0.1359405376421731	0.10592424050130311	0.0972742987600285	0.10778320713579455	0.06688052538965304	0.09766327870657272	0.1068219379828612	0.13463402224787796	0.09219765542912663	0.07370295296105663	0.11321961274706706	0.08964041909250035	0.06957938844409359	0.1078246246567215	0.04428904140123979	0.12153698266051986	0.06197878230531495	0.07130385890013562	0.06983887644603885	0.05551694879500508	0.07114954686375229	0.10744927848801548	0.055755659889354915	0.1301483246497851	0.06186281472456954	0.07064793533054153	0.13072732662347952	0.08871123086496102	0.10370166031082143	0.06283850380688985	0.05960990849565797	0.09336342333651004	0.054288483628417386	0.1443149300394673	0.1244649060336627	0.0996820104749585	0.1120734582543106	0.1120734582543106	0.1120734582543106	0.1120734582543106	0.1120734582543106	0.1120734582543106	0.1120734582543106	0.1120734582543106	0.1120734582543106
0.07513629054517125	0.035544967706933966	0.046575765650419425	0.03669132245189929	0.03826598504187665	0.06601774398876345	0.055521324948102004	0.04888859402069744	0.026304873426863835	0.037671832492285125	0.04097483478168822	0.02873493755627234	0.029937487277945762	0.04912866253464342	0.03223190020008625	0.04348151561608828	0.05452006307995758	0.041533471865094214	0.0437171152587753	0.0392976042286404	0.03776179560504728	0.05832926408452023	0.027876861252545217	0.028956124848512545	0.03284236818826609	0.05246841827007964	0.04089061268302729	0.0400387438508636	0.03736481910931487	0.022712968480216686	0.03157484935160846	0.043193747909061234	0.02361368933758565	0.05754584816439564	0.04973066411786566	0.04125921630235285	0.03657968863179604	0.06011823509181365	0.02314379186537463	0.0351985693345014	0.061072218284723465	0.02291505751651269	0.03100348489018087	0.040505126104776086	0.038396580937262594	0.029420515604292968	0.024309129011367774	0.034960610490747675	0.045362171177879766	0.04772402155226637
0.13753417700998705	0.29788952345214015	0.21865691445265853	0.09095586938735345	0.024640021048120415	0.3038246875669605	0.023408729937160373	0.13627836996405526	0.22850543937781487	0.0	0.22269745844425723	0.008640598690084154	0.05088817280947344	0.24189116023337237	0.3303648224808666	0.2805013376496599	0.3030841776825221	0.3464262916452337	0.467628582604913	0.0024983021959791513	0.21909987043300308	0.13627836996405526	0.3114004067001032	0.00863792248947012	0.05088817280947344	0.024640021048120415	0.0007006313967945441	0.2087945179873086	0.4005987723111493	0.1763081042687087	0.45180558875007537	0.0007006313967945441	0.3391249700142175	0.13627836996405523	0.05780075306863647	0.30779340684165407	0.3171135692412202	0.26721996716878754	0.0	0.10268781039557182	0.33397285437163227	0.2470689106546989	0.1763777831632869	0.2783345633138627	0.182392046569767	0.0	0.14388026529490977	0.21852964969111588	0.3214043236338504	0.21865691445265853
0.17657581467049377	0.14248144677219993	0.10163852414983626	0.13999770365621142	0.09178837028991244	0.09425406694391274	0.1326317065386038	0.14092153126650958	0.13386028036715686	0.115233174650537	0.11762181098775791	0.11640334431451418	0.10037353132167455	0.10352196726150173	0.128912736825526	0.13027481176462152	0.14980736363045646	0.15461030618820698	0.11212023849826881	0.11119396905108206	0.1276095003632684	0.11915026767139951	0.11522753587160375	0.11113181285554231	0.13802213520118636	0.16305506345039203	0.12634555250331847	0.11154591959908444	0.07243088152267999	0.11094767625301255	0.10671074195837937	0.18988164372202587	0.14954529861096044	0.12228722203555878	0.1191978352229385	0.12714345010587158	0.06754289839725247	0.1385762886906599	0.09626499426101112	0.10736122496966602	0.13961204124970825	0.134450931192641	0.1146450064830468	0.13740868608604598	0.13579343059723878	0.09707053355828149	0.09091603565601454	0.1095674132501017	0.1455646670235929	0.12598330401156507
0.051806979544970724	0.05423312121529885	0.03909040523910174	0.04726782348690387	0.045016268250403224	0.04032399016262507	0.05123010633708356	0.050549226188550844	0.02500642407169512	0.041515595064837346	0.04783053401465108	0.05838986832989207	0.05761403074958376	0.047830015352588504	0.07088784778480198	0.04323835667123761	0.0727178129353931	0.06333510497631292	0.039833865491921194	0.041653867038322114	0.07644543195442813	0.041424642958525465	0.05321607974073258	0.05010964653932688	0.07623894827650937	0.04585792231345778	0.0602481295106959	0.046811408542128514	0.07146940701081464	0.045436678579121946	0.05721350552545069	0.03571186322698288	0.047507847523650615	0.05261942578480232	0.05439139486742679	0.040643591962623876	0.04865518877811335	0.04618574059869818	0.07816566487554444	0.04954881949358581	0.041287926206315856	0.05294016887025576	0.054959858003144534	0.03292146848013874	0.06461219900451927	0.03982604744596462	0.046355867036216296	0.035729964053767015	0.04857743726514443	0.049292660999119664
0.04319346526882357	0.09206394861969112	0.06742605997265118	0.04927928627103226	0.05607651825477401	0.05664050393590507	0.06274681798521313	0.06203107820961629	0.06855472236045872	0.08396099536794842	0.06837144724680189	0.09049827096665303	0.08540378725083746	0.04682049930884484	0.07616996313904821	0.06889665256095578	0.03151240023729421	0.07374886595020505	0.063894459950424	0.07171850386656473	0.0948875525803354	0.04932544268506575	0.09564327859522899	0.06761399213494547	0.06957928454511389	0.07300675758032331	0.07563319360224141	0.06791842331473831	0.06046810371646464	0.0819924845963314	0.0652004537131279	0.05638110484662999	0.06976952504861947	0.08150261479821785	0.08729208273569967	0.0723861318359757	0.0674678656753424	0.0740454610494328	0.08082821926216684	0.06210752292557019	0.06905274240850902	0.08434390601627594	0.07852397953404763	0.049174619786963705	0.06961540769467449	0.08335603303895557	0.0574133552284382	0.0657519664129452	0.08568860399796036	0.10088932422630364
0.08300691802239181	0.06542530533760886	0.08658323418559029	0.09398945278344653	0.07045269871628243	0.09101959132164619	0.07190207557303652	0.10873758355741159	0.0750050378542544	0.10424915778439073	0.08001251705586492	0.06735226659868078	0.05909491084867315	0.06918982600135812	0.08724499553664392	0.07031441645714429	0.0905578983108116	0.06970551605979322	0.0657782594990131	0.07171303325616665	0.08103347250704745	0.07222340334064282	0.09074281854976596	0.08038578842836369	0.08327364093717964	0.08820120863705792	0.07503076297448193	0.06659000239296128	0.06279479572912298	0.08721240090708948	0.07587151211047805	0.0726994775756658	0.0794620916469139	0.07950230711945873	0.08182587967069735	0.08395936932538796	0.06488740941719949	0.07983228803271815	0.11503426453465179	0.08493426497691581	0.07893151832771303	0.08787031992333158	0.06407331817389676	0.07597181904861418	0.07597181904861418	0.07597181904861418	0.07597181904861418	0.07597181904861418	0.07597181904861418	0.07597181904861418
0.10538415499090713	0.06087795973491526	0.08518225897062627	0.0643663147724137	0.10302242086047224	0.08074019665471552	0.06780825476481213	0.0699713839555826	0.07351865353878695	0.07441078616785331	0.04335555153491985	0.05888316885138657	0.05888316885138657	0.05888316885138657	0.05888316885138657	0.05888316885138657	0.05888316885138657	0.05888316885138657	0.05888316885138657	0.05888316885138657	0.05888316885138657	0.05888316885138657	0.05888316885138657	0.05888316885138657	0.05888316885138657	0.05888316885138657	0.05888316885138657	0.05888316885138657	0.05888316885138657	0.05888316885138657	0.05888316885138657	0.05888316885138657	0.05888316885138657	0.05888316885138657	0.05888316885138657	0.05888316885138657	0.05888316885138657	0.05888316885138657	0.05888316885138657	0.05888316885138657	0.05888316885138657	0.05888316885138657	0.05888316885138657	0.05888316885138657	0.05888316885138657	0.05888316885138657	0.05888316885138657	0.05888316885138657	0.05888316885138657	0.05888316885138657
0.1095794011344846	0.1039299969000426	0.08817719084266563	0.11307156125661078	0.09388272349674268	0.101911270334595	0.09789699691566883	0.09789699691566883	0.09789699691566883	0.09789699691566883	0.09789699691566883	0.09789699691566883	0.09789699691566883	0.09789699691566883	0.09789699691566883	0.09789699691566883	0.09789699691566883	0.09789699691566883	0.09789699691566883	0.09789699691566883	0.09789699691566883	0.09789699691566883	0.09789699691566883	0.09789699691566883	0.09789699691566883	0.09789699691566883	0.09789699691566883	0.09789699691566883	0.09789699691566883	0.09789699691566883	0.09789699691566883	0.09789699691566883	0.09789699691566883	0.09789699691566883	0.09789699691566883	0.09789699691566883	0.09789699691566883	0.09789699691566883	0.09789699691566883	0.09789699691566883	0.09789699691566883	0.09789699691566883	0.09789699691566883	0.09789699691566883	0.09789699691566883	0.09789699691566883	0.09789699691566883	0.09789699691566883	0.09789699691566883	0.09789699691566883
0.0	0.12989339071169925	0.0	0.0	0.0	0.0002995318046705379	0.13325023840555214	0.0	0.0002995318046705379	0.030240731076883774	0.10479324222632805	0.0	0.0	0.1332502384055521	0.13325023840555214	0.0002995318046705379	0.0	0.12990072588352777	0.0	0.0540354897367889	0.0	0.0	0.12154834082964645	0.12990072588352775	0.12990072588352775	0.10479324222632805	0.0	0.0	0.10478734518051157	0.15813665948661387	0.0	0.0	0.14399362087389755	0.0	0.0	0.1332502384055521	0.06662511920277606	0.06662511920277606	0.06662511920277606	0.06662511920277606	0.06662511920277606	0.06662511920277606	0.06662511920277606	0.06662511920277606	0.06662511920277606	0.06662511920277606	0.06662511920277606	0.06662511920277606	0.06662511920277606	0.06662511920277606
0.05339887170613162	0.03934916443956049	0.046391258160377945	0.05251813103770484	0.047821126622691765	0.04588969964182772	0.06166073465254902	0.07315857742421565	0.06331380711725579	0.056036448155972196	0.056130664643502456	0.06388324218633583	0.05081759871058636	0.05912866857698149	0.05433571240651666	0.04849899549632115	0.05642748720677009	0.048230994118789505	0.05901513438231137	0.040137059419081175	0.06190887463307682	0.040142757268851414	0.05960616625912478	0.0668188587037194	0.05363900121853937	0.07537055011105355	0.06251806711086913	0.06894430861096133	0.06894430861096133	0.06894430861096133	0.06894430861096133	0.06894430861096133	0.06894430861096133	0.06894430861096133	0.06894430861096133	0.06894430861096133	0.06894430861096133	0.06894430861096133	0.06894430861096133	0.06894430861096133	0.06894430861096133	0.06894430861096133	0.06894430861096133	0.06894430861096133	0.06894430861096133	0.06894430861096133	0.06894430861096133	0.06894430861096133	0.06894430861096133	0.06894430861096133
0.1032608713870091	0.060955566317628364	0.06988709500444394	0.07207238410428163	0.07088311051278938	0.08050631953718183	0.05220175491188251	0.04195738250131071	0.04932085621437838	0.06951409935106682	0.042313861457396865	0.11648358759357233	0.07654976461166411	0.08731185535228089	0.06921972679906922	0.06795613663760199	0.07716138842368148	0.045737033718318686	0.0676044204378764	0.059530572678594976	0.0635674965582357	0.0635674965582357	0.0635674965582357	0.0635674965582357	0.0635674965582357	0.0635674965582357	0.0635674965582357	0.0635674965582357	0.0635674965582357	0.0635674965582357	0.0635674965582357	0.0635674965582357	0.0635674965582357	0.0635674965582357	0.0635674965582357	0.0635674965582357	0.0635674965582357	0.0635674965582357	0.0635674965582357	0.0635674965582357	0.0635674965582357	0.0635674965582357	0.0635674965582357	0.0635674965582357	0.0635674965582357	0.0635674965582357	0.0635674965582357	0.0635674965582357	0.0635674965582357	0.0635674965582357
0.06833576462449956	0.04388049290527941	0.05977929916564377	0.059136940815066145	0.05264228028962552	0.04991860752199686	0.06083505338588796	0.052216751130473665	0.03597203651923688	0.0438568800204147	0.035231921290469474	0.0599099248983198	0.07098278717979926	0.06827868582722578	0.060034754226116004	0.05550689150957756	0.047607473118780025	0.05911269504961319	0.05631205646140505	0.06304873638759748	0.0432153153217957	0.04830146567735986	0.04982243324331403	0.0618855451983259	0.05235264221529017	0.059383322776872215	0.05056938341936233	0.05254118245610986	0.039952692249546014	0.04467481152500259	0.050983759383742944	0.04691141712453645	0.053512354858108686	0.03837690314083345	0.061737745920640665	0.05175570729640544	0.047789727723627294	0.049772717510016364	0.049772717510016364	0.049772717510016364	0.049772717510016364	0.049772717510016364	0.049772717510016364	0.049772717510016364	0.049772717510016364	0.049772717510016364	0.049772717510016364	0.049772717510016364	0.049772717510016364	0.049772717510016364
0.11949656488875092	0.06691237421304119	0.06051322955247328	0.0725990659446858	0.07835760559346083	0.0697724402114146	0.063869074206588	0.05116828493722999	0.05807726055247675	0.05336276868114127	0.07340018681124062	0.05762893133329738	0.05903436019772894	0.06764951597719425	0.07101974981393747	0.07431830387525744	0.06690158906519647	0.06904298697526637	0.07742459225613622	0.07609905152959434	0.06503385708702954	0.08358208924199338	0.08677205245356913	0.0811114460044271	0.05786529161277073	0.05965142792096784	0.06686129747696022	0.07545427719421861	0.07551567018189362	0.04804950438613964	0.06180509616111042	0.056827246764317156	0.05931617146271379	0.05931617146271379	0.05931617146271379	0.05931617146271379	0.05931617146271379	0.05931617146271379	0.05931617146271379	0.05931617146271379	0.05931617146271379	0.05931617146271379	0.05931617146271379	0.05931617146271379	0.05931617146271379	0.05931617146271379	0.05931617146271379	0.05931617146271379	0.05931617146271379	0.05931617146271379
0.20768846447410563	0.1567119246140417	0.1123001998105319	0.11283672280996747	0.2207319412574577	0.16569027519653262	0.09380709358557768	0.10493493435500113	0.18710928742869753	0.12527641140703044	0.09418888678878426	0.06393669114902462	0.11273292087763949	0.11283956220077364	0.08082893394750201	0.12030566581566367	0.10810114547451416	0.11060300147733562	0.1540141115622802	0.07733012289752463	0.08981535033580476	0.20608791747723473	0.10305929053019519	0.2051121453493375	0.12269255613716357	0.15068809334280261	0.07382744114402015	0.0839092546705806	0.1006567605447983	0.11590392722507849	0.10514867500895052	0.11661860109186074	0.0	0.12437860519623507	0.062189302598117537	0.062189302598117537	0.062189302598117537	0.062189302598117537	0.062189302598117537	0.062189302598117537	0.062189302598117537	0.062189302598117537	0.062189302598117537	0.062189302598117537	0.062189302598117537	0.062189302598117537	0.062189302598117537	0.062189302598117537	0.062189302598117537	0.062189302598117537
0.07553868029294585	0.05775403773060639	0.06323171214887216	0.07711140166871588	0.07663198867254102	0.06364477221680888	0.08481336608009434	0.046815542471707654	0.0640880854392225	0.05475930922368933	0.0633441448517953	0.07416283344276975	0.06794675797337547	0.07490838419715545	0.0606807936041615	0.06768780192112879	0.07474504686810253	0.05764229055412644	0.07299440744882023	0.06571946146770764	0.09133284815976689	0.07606365377467718	0.08369825096722204	0.08369825096722204	0.08369825096722204	0.08369825096722204	0.08369825096722204	0.08369825096722204	0.08369825096722204	0.08369825096722204	0.08369825096722204	0.08369825096722204	0.08369825096722204	0.08369825096722204	0.08369825096722204	0.08369825096722204	0.08369825096722204	0.08369825096722204	0.08369825096722204	0.08369825096722204	0.08369825096722204	0.08369825096722204	0.08369825096722204	0.08369825096722204	0.08369825096722204	0.08369825096722204	0.08369825096722204	0.08369825096722204	0.08369825096722204	0.08369825096722204
0.03132800111581458	0.13095064411636148	0.05936386472553515	0.05941728861884876	0.06696063402109614	0.09122051464469554	0.00011536382205550173	0.021354656044459647	0.11257060229460611	0.06842179723279779	0.06269521635189423	0.13083651164946136	0.07068371468200856	0.12208752251349574	0.13843966206030398	0.08377193303561148	0.1265632011783817	0.09441387857750586	0.09373979456585657	0.1188041541574459	0.11337280551665564	0.11760406443388682	0.056242098594558844	0.12917287670420832	0.18595830326077456	0.08010495764432395	0.059326732384747095	0.13875278814729758	0.13463046668582251	0.08658736731563395	0.06603597082258522	0.08360534492765041	0.1624577668135674	0.10189983318200083	0.09082189577607812	0.1256958092683324	0.1170562105378753	0.10600194476068843	0.11858176019605672	0.14483953936913369	0.12348260556787273	0.1341610724685032	0.1341610724685032	0.1341610724685032	0.1341610724685032	0.1341610724685032	0.1341610724685032	0.1341610724685032	0.1341610724685032	0.1341610724685032
0.07857084302188327	0.057764062566793624	0.06183790260449281	0.055463700774257066	0.04182391675248816	0.06364334934400284	0.06290118506270297	0.043824673758574455	0.05331059416459861	0.050150971817045045	0.05611437842355275	0.04913157897171235	0.03463098141676668	0.03269932769756707	0.0579894396635348	0.04536354075099579	0.05765857317478412	0.05884211499857714	0.06720681342137907	0.058199961727984355	0.05694331874446314	0.07464135872990031	0.04987587321912769	0.07015940894837465	0.05141677688424228	0.060788092916308475	0.060788092916308475	0.060788092916308475	0.060788092916308475	0.060788092916308475	0.060788092916308475	0.060788092916308475	0.060788092916308475	0.060788092916308475	0.060788092916308475	0.060788092916308475	0.060788092916308475	0.060788092916308475	0.060788092916308475	0.060788092916308475	0.060788092916308475	0.060788092916308475	0.060788092916308475	0.060788092916308475	0.060788092916308475	0.060788092916308475	0.060788092916308475	0.060788092916308475	0.060788092916308475	0.060788092916308475
0.11681064316844732	0.09950771013298751	0.08589986734956379	0.19597686875681028	0.1167136264862774	0.10430548754585404	0.1018332657191637	0.12164820076771789	0.10881182738885538	0.12437416779642022	0.12251492003866146	0.12769629116744094	0.14075191984115223	0.11638907706442857	0.09315327626843227	0.11588970229015558	0.13855899233483857	0.12239412346820314	0.0874404734313571	0.12646843406398542	0.16113383827184954	0.12020910819778273	0.1213917533424606	0.1353059531865718	0.09403483895474649	0.0544184900283825	0.11652096143755568	0.12130657388432589	0.1336868161666574	0.11981471896281597	0.1267507675647367	0.1267507675647367	0.1267507675647367	0.1267507675647367	0.1267507675647367	0.1267507675647367	0.1267507675647367	0.1267507675647367	0.1267507675647367	0.1267507675647367	0.1267507675647367	0.1267507675647367	0.1267507675647367	0.1267507675647367	0.1267507675647367	0.1267507675647367	0.1267507675647367	0.1267507675647367	0.1267507675647367	0.1267507675647367
0.08407865866488787	0.0657495214795638	0.07633626148820331	0.06689236195664304	0.08547557807820548	0.06744892597279924	0.06576103068656887	0.06072508814963765	0.06308049010123042	0.04376177887554567	0.056972577290568115	0.06417253342214982	0.0744164632707171	0.06984307522757528	0.05885626576413154	0.06001062677102408	0.061748357622329796	0.06731502461111952	0.06453169111672466	0.06453169111672466	0.06453169111672466	0.06453169111672466	0.06453169111672466	0.06453169111672466	0.06453169111672466	0.06453169111672466	0.06453169111672466	0.06453169111672466	0.06453169111672466	0.06453169111672466	0.06453169111672466	0.06453169111672466	0.06453169111672466	0.06453169111672466	0.06453169111672466	0.06453169111672466	0.06453169111672466	0.06453169111672466	0.06453169111672466	0.06453169111672466	0.06453169111672466	0.06453169111672466	0.06453169111672466	0.06453169111672466	0.06453169111672466	0.06453169111672466	0.06453169111672466	0.06453169111672466	0.06453169111672466	0.06453169111672466
0.10805766443308938	0.058195177188707724	0.05524295140870579	0.05135746127164163	0.04949902393183721	0.08920665494880448	0.049655042936029486	0.044333148658140226	0.07505221806337671	0.003267003991125102	0.05288321511471953	0.07764418065252723	0.08013948964139934	0.033245187360156664	0.07239037663253142	0.04513465407756268	0.06217543745342609	0.04963951731736648	0.05297895285730521	0.06757886827807316	0.05787514589743594	0.05763833947487039	0.04154020658161743	0.05082179635153701	0.046038256598860454	0.05615583782594185	0.028655638815386342	0.08913251331810292	0.05335459529746166	0.07124355430778229	0.07124355430778229	0.07124355430778229	0.07124355430778229	0.07124355430778229	0.07124355430778229	0.07124355430778229	0.07124355430778229	0.07124355430778229	0.07124355430778229	0.07124355430778229	0.07124355430778229	0.07124355430778229	0.07124355430778229	0.07124355430778229	0.07124355430778229	0.07124355430778229	0.07124355430778229	0.07124355430778229	0.07124355430778229	0.07124355430778229
0.10487060663192885	0.10751960180544053	0.061982136594549354	0.07322383747777918	0.06793720427188772	0.07727260629352001	0.05384483468277739	0.06179527477799291	0.07580235671818253	0.05760467943085935	0.06641176676413159	0.0616996142739477	0.09652536553289168	0.053354312616366174	0.05528097570402765	0.06022299326858458	0.0805825251063303	0.06043590007434317	0.09019135793398074	0.05128047899220437	0.10148317972036998	0.06696588111289441	0.08422453041663219	0.08422453041663219	0.08422453041663219	0.08422453041663219	0.08422453041663219	0.08422453041663219	0.08422453041663219	0.08422453041663219	0.08422453041663219	0.08422453041663219	0.08422453041663219	0.08422453041663219	0.08422453041663219	0.08422453041663219	0.08422453041663219	0.08422453041663219	0.08422453041663219	0.08422453041663219	0.08422453041663219	0.08422453041663219	0.08422453041663219	0.08422453041663219	0.08422453041663219	0.08422453041663219	0.08422453041663219	0.08422453041663219	0.08422453041663219	0.08422453041663219
0.056009016276484316	0.049882848918561165	0.05227924750040613	0.040430013351952884	0.04034210424253482	0.05446180154483052	0.055085464931504284	0.04194903244787402	0.06879860851664801	0.03187561283312342	0.041004802261773686	0.056524706287604705	0.04413489756635269	0.034010828862362306	0.050161745823823656	0.06248799114688485	0.03228808474070074	0.038605589736495666	0.026694722229504232	0.06819383660925961	0.05425335468835054	0.051425559209982256	0.04465161907672052	0.0416882545236888	0.05932686056966936	0.05404130940929756	0.05668408498948346	0.05668408498948346	0.05668408498948346	0.05668408498948346	0.05668408498948346	0.05668408498948346	0.05668408498948346	0.05668408498948346	0.05668408498948346	0.05668408498948346	0.05668408498948346	0.05668408498948346	0.05668408498948346	0.05668408498948346	0.05668408498948346	0.05668408498948346	0.05668408498948346	0.05668408498948346	0.05668408498948346	0.05668408498948346	0.05668408498948346	0.05668408498948346	0.05668408498948346	0.05668408498948346
0.05977824760111898	0.05429718509546307	0.0773536527270628	0.06772274473798734	0.05919322781562331	0.06717830901904767	0.06246253480081439	0.06579386795814915	0.05646332016214966	0.04182762473284072	0.048103348189343295	0.05074179628118848	0.04141179674665368	0.05580552900876902	0.06381402140682503	0.03776775243389036	0.05266735887573406	0.056186020345965114	0.06992232950442022	0.0561127938438364	0.057351907051912294	0.04783490973945419	0.04148598951185031	0.0319032770354545	0.03669463327365241	0.03669463327365241	0.03669463327365241	0.03669463327365241	0.03669463327365241	0.03669463327365241	0.03669463327365241	0.03669463327365241	0.03669463327365241	0.03669463327365241	0.03669463327365241	0.03669463327365241	0.03669463327365241	0.03669463327365241	0.03669463327365241	0.03669463327365241	0.03669463327365241	0.03669463327365241	0.03669463327365241	0.03669463327365241	0.03669463327365241	0.03669463327365241	0.03669463327365241	0.03669463327365241	0.03669463327365241	0.03669463327365241
0.08047607326625147	0.06257954643157321	0.0656111216916322	0.04857147528441229	0.05878615625933749	0.08039127331695642	0.04866195104020213	0.06197769696432616	0.04867867214422925	0.07003029005308163	0.05395898277437984	0.06902682825325036	0.04105540672185646	0.06163654424564775	0.06522149396123546	0.06798331942258497	0.06011896003864882	0.04710709060106671	0.062199264315531085	0.07305110989820977	0.09069681941656134	0.060539357168449055	0.049666129766191135	0.07305940472671216	0.06136276724645164	0.06136276724645164	0.06136276724645164	0.06136276724645164	0.06136276724645164	0.06136276724645164	0.06136276724645164	0.06136276724645164	0.06136276724645164	0.06136276724645164	0.06136276724645164	0.06136276724645164	0.06136276724645164	0.06136276724645164	0.06136276724645164	0.06136276724645164	0.06136276724645164	0.06136276724645164	0.06136276724645164	0.06136276724645164	0.06136276724645164	0.06136276724645164	0.06136276724645164	0.06136276724645164	0.06136276724645164	0.06136276724645164
0.06133444312156098	0.04738871326713154	0.040327812999538845	0.03609047510284769	0.05473177251177232	0.054808098823217494	0.05863990340727042	0.03861487864206617	0.03296185835779587	0.03427981856001637	0.06868874173783351	0.049517038011401115	0.05200431074892303	0.03105397821828683	0.03810120364684671	0.05114941370602003	0.03789629545437331	0.05020992041050201	0.04298173423046182	0.04380934498757898	0.028584882539190268	0.04583138794653111	0.039559740169181054	0.04269556405785608	0.04269556405785608	0.04269556405785608	0.04269556405785608	0.04269556405785608	0.04269556405785608	0.04269556405785608	0.04269556405785608	0.04269556405785608	0.04269556405785608	0.04269556405785608	0.04269556405785608	0.04269556405785608	0.04269556405785608	0.04269556405785608	0.04269556405785608	0.04269556405785608	0.04269556405785608	0.04269556405785608	0.04269556405785608	0.04269556405785608	0.04269556405785608	0.04269556405785608	0.04269556405785608	0.04269556405785608	0.04269556405785608	0.04269556405785608
0.08966384058470311	0.06221961864027928	0.06486901022098195	0.07531520976784514	0.07811040294968899	0.09251896650764385	0.05693781767892941	0.06380516495131054	0.052578451399857465	0.06161852710067011	0.06232928526663547	0.059913900430455684	0.062020795844757205	0.05780353054727031	0.06867198800073983	0.07369734695896242	0.0699397110751911	0.061112580333396734	0.08296938551835703	0.054348253055271065	0.07011457634277132	0.05273438401519367	0.059042447620718426	0.07558128607351937	0.0673118668471189	0.0673118668471189	0.0673118668471189	0.0673118668471189	0.0673118668471189	0.0673118668471189	0.0673118668471189	0.0673118668471189	0.0673118668471189	0.0673118668471189	0.0673118668471189	0.0673118668471189	0.0673118668471189	0.0673118668471189	0.0673118668471189	0.0673118668471189	0.0673118668471189	0.0673118668471189	0.0673118668471189	0.0673118668471189	0.0673118668471189	0.0673118668471189	0.0673118668471189	0.0673118668471189	0.0673118668471189	0.0673118668471189
0.045690350010587036	0.04636087359274652	0.042632972761463654	0.042840058111880394	0.0421477237937757	0.053191052403964274	0.04010761692062314	0.04769849913023306	0.04781854007776467	0.04376758808049513	0.035562693492072354	0.057517834471190556	0.03729092975195537	0.04437154625687372	0.034395296575570146	0.03681137572727936	0.052725420668104456	0.044950035207648564	0.04188010288950056	0.04507800783633406	0.02860106199557229	0.02983374526540288	0.043474217837714775	0.04972717969089038	0.04070392916732022	0.03368772681742451	0.041149303775868576	0.05328154590562239	0.048920426497045304	0.047440700893768145	0.04818056369540672	0.04818056369540672	0.04818056369540672	0.04818056369540672	0.04818056369540672	0.04818056369540672	0.04818056369540672	0.04818056369540672	0.04818056369540672	0.04818056369540672	0.04818056369540672	0.04818056369540672	0.04818056369540672	0.04818056369540672	0.04818056369540672	0.04818056369540672	0.04818056369540672	0.04818056369540672	0.04818056369540672	0.04818056369540672
0.04695781209935574	0.04186709027259045	0.039012433922372074	0.038164194333896215	0.036550352595970184	0.046087583852639905	0.03278949037070234	0.04204450165680821	0.04116652667949999	0.04542246719875414	0.027880268003230065	0.026125018172133585	0.031979258541888184	0.03690779595791001	0.029510285518084756	0.03274310041872294	0.0288652378467864	0.03484410163731594	0.03317343616862366	0.040142404828343754	0.03660062157686141	0.03395952286378472	0.030926796955127515	0.039626441124871965	0.04011719397601723	0.04301567572053733	0.03986398487322037	0.033147896837603066	0.030469552383248243	0.031878884542216414	0.03405626708677674	0.03296757581449658	0.03296757581449658	0.03296757581449658	0.03296757581449658	0.03296757581449658	0.03296757581449658	0.03296757581449658	0.03296757581449658	0.03296757581449658	0.03296757581449658	0.03296757581449658	0.03296757581449658	0.03296757581449658	0.03296757581449658	0.03296757581449658	0.03296757581449658	0.03296757581449658	0.03296757581449658	0.03296757581449658
0.04307338238568864	0.0421418027618982	0.035192456057280025	0.0343214976308146	0.030172092503094963	0.03481201633546194	0.04130650754092848	0.043496888139996755	0.03825087035259565	0.023818809056574734	0.03809089212299357	0.04695800351525176	0.04800388563154583	0.033477783301375845	0.040648788801353454	0.04354021953803587	0.019651869790642096	0.052942653936991185	0.04489661180035494	0.05799514567849398	0.04230171082420455	0.047018170357767806	0.05480745513485433	0.05012375978357371	0.02999997599654962	0.03771861861960433	0.02492790951574673	0.05913992409383261	0.03426896813324052	0.039346370960285516	0.03680766954676302	0.03680766954676302	0.03680766954676302	0.03680766954676302	0.03680766954676302	0.03680766954676302	0.03680766954676302	0.03680766954676302	0.03680766954676302	0.03680766954676302	0.03680766954676302	0.03680766954676302	0.03680766954676302	0.03680766954676302	0.03680766954676302	0.03680766954676302	0.03680766954676302	0.03680766954676302	0.03680766954676302	0.03680766954676302
0.05375574554710355	0.032699320695763326	0.037637153778509694	0.03126824037272333	0.02259956381888325	0.03007285660905495	0.02615338934886371	0.022967430377452257	0.013545120360128048	0.033491775766377595	0.034261289164760546	0.024996352345875446	0.043181858298680466	0.04622682667822255	0.03896564743493619	0.03390396888837184	0.024524455964065453	0.03901315069344012	0.04747517334991452	0.03730736676940463	0.04239127005965958	0.04239127005965958	0.04239127005965958	0.04239127005965958	0.04239127005965958	0.04239127005965958	0.04239127005965958	0.04239127005965958	0.04239127005965958	0.04239127005965958	0.04239127005965958	0.04239127005965958	0.04239127005965958	0.04239127005965958	0.04239127005965958	0.04239127005965958	0.04239127005965958	0.04239127005965958	0.04239127005965958	0.04239127005965958	0.04239127005965958	0.04239127005965958	0.04239127005965958	0.04239127005965958	0.04239127005965958	0.04239127005965958	0.04239127005965958	0.04239127005965958	0.04239127005965958	0.04239127005965958
0.05528936278860772	0.030077734552070034	0.022496919043957463	0.016811516051026397	0.028033085940431336	0.046052632347162094	0.018422999648184196	0.03290363958833472	0.027304760184889792	0.03773517077012947	4.85888756419455e-05	0.0022526703106592943	0.024768728710953952	0.015525858887511422	0.03278428215551949	0.016070015023810877	0.042915648626559784	0.04065412117389117	0.035567364904185085	0.022400579561800242	0.03369028386479042	0.04433036169771023	0.019347641363436648	0.05555422524813039	0.031851064581689834	0.01003441803134715	0.030194300692328292	0.02011435936183772	0.02011435936183772	0.02011435936183772	0.02011435936183772	0.02011435936183772	0.02011435936183772	0.02011435936183772	0.02011435936183772	0.02011435936183772	0.02011435936183772	0.02011435936183772	0.02011435936183772	0.02011435936183772	0.02011435936183772	0.02011435936183772	0.02011435936183772	0.02011435936183772	0.02011435936183772	0.02011435936183772	0.02011435936183772	0.02011435936183772	0.02011435936183772	0.02011435936183772
0.02117320932978735	0.03953804976586883	0.024212866417034278	0.018567103910513142	0.03432484164408544	0.0356829202294555	0.03927823589955446	0.02114669599676884	0.03179356677839961	0.02271636631181792	0.021784841048075584	0.02856824673470597	0.020930066479259792	0.024279097107394284	0.025441281914491458	0.01124687590936697	0.0283918465861456	0.03252086447674878	0.01772240011885276	0.022059853470504532	0.023949208852038207	0.018413818419053308	0.01908655984721893	0.028067896693867778	0.02186756868858381	0.01947920274426818	0.03082248117858432	0.024861259731860652	0.03336066897452826	0.03641056477669656	0.005855163135242023	0.036882185851219246	0.021368674493230634	0.021368674493230634	0.021368674493230634	0.021368674493230634	0.021368674493230634	0.021368674493230634	0.021368674493230634	0.021368674493230634	0.021368674493230634	0.021368674493230634	0.021368674493230634	0.021368674493230634	0.021368674493230634	0.021368674493230634	0.021368674493230634	0.021368674493230634	0.021368674493230634	0.021368674493230634
0.040905058864781484	0.033704804443513786	0.11470896997900697	0.0	0.3257770056576143	0.0003038707812016582	0.08214700007198551	0.10631126272214876	0.08247568724173117	0.056305458183037775	0.0	0.062093875373811946	0.014088012493520086	0.0	0.28537766107523516	0.14268883053761758	0.14268883053761758	0.14268883053761758	0.14268883053761758	0.14268883053761758	0.14268883053761758	0.14268883053761758	0.14268883053761758	0.14268883053761758	0.14268883053761758	0.14268883053761758	0.14268883053761758	0.14268883053761758	0.14268883053761758	0.14268883053761758	0.14268883053761758	0.14268883053761758	0.14268883053761758	0.14268883053761758	0.14268883053761758	0.14268883053761758	0.14268883053761758	0.14268883053761758	0.14268883053761758	0.14268883053761758	0.14268883053761758	0.14268883053761758	0.14268883053761758	0.14268883053761758	0.14268883053761758	0.14268883053761758	0.14268883053761758	0.14268883053761758	0.14268883053761758	0.14268883053761758
0.03206632897346487	0.0359177985497976	0.0365602389132545	0.044413980514088354	0.03384602745063174	0.029607585329391145	0.032322445940850396	0.026263279235609845	0.03184417138464602	0.03649651385949806	0.02389921878100746	0.02920459508170487	0.01977137616522756	0.027931203803408276	0.03921536033533691	0.033267519187004616	0.027316259707363486	0.021618768030286756	0.010550650285832562	0.023159305370204636	0.036582527030847856	0.03296890289228565	0.028860046934785867	0.03638797021052399	0.032624008572654926	0.032624008572654926	0.032624008572654926	0.032624008572654926	0.032624008572654926	0.032624008572654926	0.032624008572654926	0.032624008572654926	0.032624008572654926	0.032624008572654926	0.032624008572654926	0.032624008572654926	0.032624008572654926	0.032624008572654926	0.032624008572654926	0.032624008572654926	0.032624008572654926	0.032624008572654926	0.032624008572654926	0.032624008572654926	0.032624008572654926	0.032624008572654926	0.032624008572654926	0.032624008572654926	0.032624008572654926	0.032624008572654926
0.060079111268441954	0.04412534714054098	0.05042980426608944	0.0904828123232751	0.04164964499721649	0.055750580794669484	0.006116101882274833	0.018580645663911266	0.027740570423039675	0.09437597105998233	0.0527892290338038	0.05946871309113084	0.07296852422480665	0.037126863631101084	0.021403464090443993	0.07649926884760913	0.07374747098081601	0.041045520986201865	0.0	0.046501742350159594	0.08386399793145208	0.04912483552751602	0.04098063680055596	0.0453490736678374	0.043164855234196685	0.043164855234196685	0.043164855234196685	0.043164855234196685	0.043164855234196685	0.043164855234196685	0.043164855234196685	0.043164855234196685	0.043164855234196685	0.043164855234196685	0.043164855234196685	0.043164855234196685	0.043164855234196685	0.043164855234196685	0.043164855234196685	0.043164855234196685	0.043164855234196685	0.043164855234196685	0.043164855234196685	0.043164855234196685	0.043164855234196685	0.043164855234196685	0.043164855234196685	0.043164855234196685	0.043164855234196685	0.043164855234196685
0.03505058559528195	0.024755641400625552	0.04271150563885283	0.04966190931069461	0.014790419790753044	0.02661858896146417	0.04439237700287285	0.039018885601661495	0.04052155810715622	0.028871680179365925	0.0270102075621384	0.0033480678814840586	0.03229768669587342	0.03879919771368502	0.03942128693497237	0.0023973374893084547	0.024052678057054876	0.027306614551697552	0.03166149209526003	0.04539976976075491	0.04306239173567817	0.0520008289431698	0.04126424484233968	0.033308342659092376	0.021456902894132875	0.0496652056697239	0.036929193615924887	0.03692814161858315	0.02202598207000304	0.03499079192649829	0.028508386998250666	0.028508386998250666	0.028508386998250666	0.028508386998250666	0.028508386998250666	0.028508386998250666	0.028508386998250666	0.028508386998250666	0.028508386998250666	0.028508386998250666	0.028508386998250666	0.028508386998250666	0.028508386998250666	0.028508386998250666	0.028508386998250666	0.028508386998250666	0.028508386998250666	0.028508386998250666	0.028508386998250666	0.028508386998250666
0.027161794440928314	0.019361361660530606	0.011036442028359518	0.0005721926768586951	0.013674530085158808	0.013356833490515033	0.01434081768329068	0.017806119487833987	0.022066376674516528	0.03516490296168285	0.023844560483555287	0.019478020358442295	0.036384383547077764	0.02793120195276003	0.02793120195276003	0.02793120195276003	0.02793120195276003	0.02793120195276003	0.02793120195276003	0.02793120195276003	0.02793120195276003	0.02793120195276003	0.02793120195276003	0.02793120195276003	0.02793120195276003	0.02793120195276003	0.02793120195276003	0.02793120195276003	0.02793120195276003	0.02793120195276003	0.02793120195276003	0.02793120195276003	0.02793120195276003	0.02793120195276003	0.02793120195276003	0.02793120195276003	0.02793120195276003	0.02793120195276003	0.02793120195276003	0.02793120195276003	0.02793120195276003	0.02793120195276003	0.02793120195276003	0.02793120195276003	0.02793120195276003	0.02793120195276003	0.02793120195276003	0.02793120195276003	0.02793120195276003	0.02793120195276003
0.08015173248221608	0.10440536582109809	0.09239851550253408	0.09928783135671616	0.08405672169081115	0.08374993936444323	0.11764615254834118	0.07906695209620287	0.08431433687484982	0.07586708673773507	0.09707847675873917	0.11218355523416564	0.11826903030642977	0.08601825912924581	0.08297582931374482	0.05548832202561033	0.10100373297712474	0.0939811293428301	0.08213620070529098	0.11679072331130573	0.07961005191151647	0.09092231148305044	0.0970778907281134	0.08377403816137911	0.0843617421689674	0.08406789016517324	0.08406789016517324	0.08406789016517324	0.08406789016517324	0.08406789016517324	0.08406789016517324	0.08406789016517324	0.08406789016517324	0.08406789016517324	0.08406789016517324	0.08406789016517324	0.08406789016517324	0.08406789016517324	0.08406789016517324	0.08406789016517324	0.08406789016517324	0.08406789016517324	0.08406789016517324	0.08406789016517324	0.08406789016517324	0.08406789016517324	0.08406789016517324	0.08406789016517324	0.08406789016517324	0.08406789016517324
0.0026276187203031964	0.04367343145278913	0.010398678502870153	0.01995233586051234	0.021558662119850625	0.002026553443776819	0.013454540490834188	0.01587202558015158	0.010854018798664126	0.021513668490330182	0.02451704838704151	0.02879887415909369	0.011215093002408104	0.022183478268095164	0.012544880842593508	0.0031322006707735794	0.013545975531658237	0.016377507799298998	0.0	0.0020282619854017645	0.01914185195822787	0.019313337306268642	0.012103005897637104	0.03196068295771331	0.013766610313278173	0.0	0.006883305156639086	0.006883305156639086	0.006883305156639086	0.006883305156639086	0.006883305156639086	0.006883305156639086	0.006883305156639086	0.006883305156639086	0.006883305156639086	0.006883305156639086	0.006883305156639086	0.006883305156639086	0.006883305156639086	0.006883305156639086	0.006883305156639086	0.006883305156639086	0.006883305156639086	0.006883305156639086	0.006883305156639086	0.006883305156639086	0.006883305156639086	0.006883305156639086	0.006883305156639086	0.006883305156639086
0.05456800305394512	0.0	0.04092600229045885	0.0585416164039193	0.05294875018076479	0.027298982818194786	0.06732718098009507	0.043316719914318354	0.0025936694911479832	0.04092240134974611	0.08330568917787083	0.0	0.09281302512484796	0.00015134405959537487	0.0	0.0	0.0025936694911479832	0.0	0.00015134405959537487	0.061211855430992335	0.06561951748932375	0.027302444186135654	0.0	0.015432559991973885	0.027302444186135654	0.06732718098009507	0.047314812583115366	0.047314812583115366	0.047314812583115366	0.047314812583115366	0.047314812583115366	0.047314812583115366	0.047314812583115366	0.047314812583115366	0.047314812583115366	0.047314812583115366	0.047314812583115366	0.047314812583115366	0.047314812583115366	0.047314812583115366	0.047314812583115366	0.047314812583115366	0.047314812583115366	0.047314812583115366	0.047314812583115366	0.047314812583115366	0.047314812583115366	0.047314812583115366	0.047314812583115366	0.047314812583115366
0.03327550919439279	0.01899181767290218	0.0295588067838786	0.03665881702228419	0.03749734345171197	0.023421787003940778	0.0303285494701186	0.029936891864651392	0.03628072007214005	0.019445791007237288	0.01609338580701794	0.02495821876698169	0.01512276367929436	0.03058241953328688	0.024149260469824654	0.038113340912424555	0.033614792383858894	0.019390983637200165	0.023669995515934763	0.03815087517735125	0.03673546785768511	0.04844978225914277	0.017481019936970432	0.03243309484169336	0.028656862710590005	0.02892896500434631	0.02879291385746816	0.02879291385746816	0.02879291385746816	0.02879291385746816	0.02879291385746816	0.02879291385746816	0.02879291385746816	0.02879291385746816	0.02879291385746816	0.02879291385746816	0.02879291385746816	0.02879291385746816	0.02879291385746816	0.02879291385746816	0.02879291385746816	0.02879291385746816	0.02879291385746816	0.02879291385746816	0.02879291385746816	0.02879291385746816	0.02879291385746816	0.02879291385746816	0.02879291385746816	0.02879291385746816
0.07445737837344486	0.05377731342074378	0.03798247146631901	0.0601593176811456	0.041195158206134924	0.0692733428419479	0.051882511766009984	0.051490328483474436	0.045543298970636754	0.05564976740124231	0.044635467504990624	0.024602176598308153	0.046253175420836394	0.049335777704525095	0.05875817963561005	0.02947091328283427	0.046841775801072606	0.04230248116952936	0.05197246659347923	0.050055032052291136	0.05123623170135775	0.04445626148671727	0.05932483946136863	0.04479185389372553	0.04410929013598666	0.04445057201485609	0.04445057201485609	0.04445057201485609	0.04445057201485609	0.04445057201485609	0.04445057201485609	0.04445057201485609	0.04445057201485609	0.04445057201485609	0.04445057201485609	0.04445057201485609	0.04445057201485609	0.04445057201485609	0.04445057201485609	0.04445057201485609	0.04445057201485609	0.04445057201485609	0.04445057201485609	0.04445057201485609	0.04445057201485609	0.04445057201485609	0.04445057201485609	0.04445057201485609	0.04445057201485609	0.04445057201485609
0.1451206105493465	0.10995788375877526	0.10273682766430353	0.10084034885928912	0.13062247667626334	0.10533637603213117	0.11403413042998299	0.10302066735887509	0.07879624378324164	0.10478720492097185	0.09925438791064385	0.11447197244797608	0.09545938593559458	0.11347339029957446	0.09243668721626698	0.10739196941591723	0.09841133238593841	0.1100712313236062	0.10647289636642579	0.10795255122087546	0.10770480076942372	0.09882937629927445	0.10221660774669059	0.09411564281572331	0.10993257317535772	0.1020241079955405	0.1020241079955405	0.1020241079955405	0.1020241079955405	0.1020241079955405	0.1020241079955405	0.1020241079955405	0.1020241079955405	0.1020241079955405	0.1020241079955405	0.1020241079955405	0.1020241079955405	0.1020241079955405	0.1020241079955405	0.1020241079955405	0.1020241079955405	0.1020241079955405	0.1020241079955405	0.1020241079955405	0.1020241079955405	0.1020241079955405	0.1020241079955405	0.1020241079955405	0.1020241079955405	0.1020241079955405
0.06628505666159658	0.03147947898485527	0.04527284866219171	0.044236399791907084	0.039422107972838336	0.04464861284832695	0.0374315859993675	0.03900651825591639	0.047510587702037324	0.05100266085380543	0.04251727267774315	0.04629371369382276	0.049396114531592254	0.04539785147298577	0.05399905134364485	0.037602678076268	0.041352835796305415	0.0449672678777017	0.05473136955903429	0.031061678243932946	0.05255879512863753	0.04426630814432117	0.033641754454760364	0.03962501139464987	0.04149729521688194	0.0405611533057659	0.0405611533057659	0.0405611533057659	0.0405611533057659	0.0405611533057659	0.0405611533057659	0.0405611533057659	0.0405611533057659	0.0405611533057659	0.0405611533057659	0.0405611533057659	0.0405611533057659	0.0405611533057659	0.0405611533057659	0.0405611533057659	0.0405611533057659	0.0405611533057659	0.0405611533057659	0.0405611533057659	0.0405611533057659	0.0405611533057659	0.0405611533057659	0.0405611533057659	0.0405611533057659	0.0405611533057659
0.13646464270865144	0.10678384796517479	0.08076455083776159	0.06788428494664864	0.1068614677829448	0.09319888482427324	0.08732780404858104	0.11402905265318929	0.09266245568942526	0.09900703934469247	0.07966423586711603	0.08135929032814725	0.10887696558616329	0.0861869974255105	0.09116722723257092	0.0887219966870655	0.08857077333362237	0.08776626164349906	0.08566027742044223	0.11404291684771892	0.09985159713408057	0.09985159713408057	0.09985159713408057	0.09985159713408057	0.09985159713408057	0.09985159713408057	0.09985159713408057	0.09985159713408057	0.09985159713408057	0.09985159713408057	0.09985159713408057	0.09985159713408057	0.09985159713408057	0.09985159713408057	0.09985159713408057	0.09985159713408057	0.09985159713408057	0.09985159713408057	0.09985159713408057	0.09985159713408057	0.09985159713408057	0.09985159713408057	0.09985159713408057	0.09985159713408057	0.09985159713408057	0.09985159713408057	0.09985159713408057	0.09985159713408057	0.09985159713408057	0.09985159713408057
0.0656012460066186	0.04489531686938119	0.05234765406836727	0.03886970493633539	0.03505591875517161	0.047569135863936234	0.040717140836013556	0.036473103375350736	0.027482004856106242	0.036458502742347264	0.03987791839411554	0.03432919692401246	0.04299250172758398	0.03275982799890552	0.03036055163315428	0.04079227982825271	0.034190565511661435	0.047596606502729594	0.030700589384758187	0.042714251888745794	0.03670742063675199	0.03670742063675199	0.03670742063675199	0.03670742063675199	0.03670742063675199	0.03670742063675199	0.03670742063675199	0.03670742063675199	0.03670742063675199	0.03670742063675199	0.03670742063675199	0.03670742063675199	0.03670742063675199	0.03670742063675199	0.03670742063675199	0.03670742063675199	0.03670742063675199	0.03670742063675199	0.03670742063675199	0.03670742063675199	0.03670742063675199	0.03670742063675199	0.03670742063675199	0.03670742063675199	0.03670742063675199	0.03670742063675199	0.03670742063675199	0.03670742063675199	0.03670742063675199	0.03670742063675199
0.1546790115380195	0.07965545924135208	0.1066189319542021	0.154571243440019	0.15622441566941037	0.06604454949603113	0.1305328969267947	0.18828094658130995	0.07604970820918248	0.13840832471828202	0.15302007265824785	0.11851256698659678	0.0873039178782344	0.0508955725481468	0.14868663074676972	0.13424603861661918	0.1079336237887328	0.12367010901414256	0.06224381889906129	0.1029137616080133	0.08564680873550147	0.19202288600256148	0.11650614259373135	0.06778267649643031	0.11490345001215282	0.1494438578425657	0.08919142502917038	0.11931764143586804	0.11931764143586804	0.11931764143586804	0.11931764143586804	0.11931764143586804	0.11931764143586804	0.11931764143586804	0.11931764143586804	0.11931764143586804	0.11931764143586804	0.11931764143586804	0.11931764143586804	0.11931764143586804	0.11931764143586804	0.11931764143586804	0.11931764143586804	0.11931764143586804	0.11931764143586804	0.11931764143586804	0.11931764143586804	0.11931764143586804	0.11931764143586804	0.11931764143586804
0.11196673216041929	0.08126303714215985	0.05204605931844433	0.09480504041124181	0.08958801283893504	0.055682455787694374	0.09465045732459912	0.09460795186354849	0.05475200480107027	0.10509583165434869	0.08883187832118969	0.09541513050976648	0.09440924863917823	0.08635189030387368	0.0959810086302933	0.08985031114142993	0.06829065929865112	0.06797572892446052	0.09784668365407065	0.08800821067029077	0.1019999920642644	0.08958410560973455	0.0815299013611922	0.08787047372191915	0.08470018754155567	0.08470018754155567	0.08470018754155567	0.08470018754155567	0.08470018754155567	0.08470018754155567	0.08470018754155567	0.08470018754155567	0.08470018754155567	0.08470018754155567	0.08470018754155567	0.08470018754155567	0.08470018754155567	0.08470018754155567	0.08470018754155567	0.08470018754155567	0.08470018754155567	0.08470018754155567	0.08470018754155567	0.08470018754155567	0.08470018754155567	0.08470018754155567	0.08470018754155567	0.08470018754155567	0.08470018754155567	0.08470018754155567
0.12542465727282232	0.09163548866645961	0.07699335654324144	0.08676332899765282	0.076708776506368	0.0806021699059206	0.08876733520352736	0.07274201718452619	0.06776420489781913	0.07425837342341983	0.10289290029433465	0.08910437196406006	0.0693794875857558	0.06328171391937007	0.08576561908562717	0.12003074164988936	0.08083998993670584	0.08458360109833694	0.10115139890334184	0.07447097739404762	0.08446414693907632	0.08286165053975501	0.07914775793513355	0.08538804296210258	0.08482732460670157	0.10783863920812649	0.09633298190741403	0.09633298190741403	0.09633298190741403	0.09633298190741403	0.09633298190741403	0.09633298190741403	0.09633298190741403	0.09633298190741403	0.09633298190741403	0.09633298190741403	0.09633298190741403	0.09633298190741403	0.09633298190741403	0.09633298190741403	0.09633298190741403	0.09633298190741403	0.09633298190741403	0.09633298190741403	0.09633298190741403	0.09633298190741403	0.09633298190741403	0.09633298190741403	0.09633298190741403	0.09633298190741403
0.13565675668475774	0.015167057387583789	0.07044931650744433	0.06664284301407411	0.0	0.0	0.08712639869656756	0.0391826490359563	0.12390660117735372	0.08194358911933743	0.03919499826808806	0.09042997059105504	0.08270201789993711	0.0535496667955229	0.0201242967912608	0.10436643057064474	0.09417059738700762	0.08934602956795973	0.07686442060486295	0.037045952056311456	0.0893087094161012	0.07554163192978947	0.08504703868327607	0.08029433530653277	0.08029433530653277	0.08029433530653277	0.08029433530653277	0.08029433530653277	0.08029433530653277	0.08029433530653277	0.08029433530653277	0.08029433530653277	0.08029433530653277	0.08029433530653277	0.08029433530653277	0.08029433530653277	0.08029433530653277	0.08029433530653277	0.08029433530653277	0.08029433530653277	0.08029433530653277	0.08029433530653277	0.08029433530653277	0.08029433530653277	0.08029433530653277	0.08029433530653277	0.08029433530653277	0.08029433530653277	0.08029433530653277	0.08029433530653277
0.028669286681497083	0.05476442383111859	0.042086112670013505	0.07209455747735753	0.052319369758670464	0.05467178924724894	0.05159222077014503	0.02829140347352577	0.061462070994507574	0.06285647965409935	0.05097821331795459	0.029852338152050097	0.04296770810301715	0.056072833956268636	0.05737218404208145	0.03764091443546115	0.052714226704966505	0.06043303363192484	0.06057228577300481	0.04446676319677058	0.04245031417511724	0.043458538685943904	0.043458538685943904	0.043458538685943904	0.043458538685943904	0.043458538685943904	0.043458538685943904	0.043458538685943904	0.043458538685943904	0.043458538685943904	0.043458538685943904	0.043458538685943904	0.043458538685943904	0.043458538685943904	0.043458538685943904	0.043458538685943904	0.043458538685943904	0.043458538685943904	0.043458538685943904	0.043458538685943904	0.043458538685943904	0.043458538685943904	0.043458538685943904	0.043458538685943904	0.043458538685943904	0.043458538685943904	0.043458538685943904	0.043458538685943904	0.043458538685943904	0.043458538685943904
0.05532134850139246	0.06128228492681292	0.04455255089239811	0.0465463663547331	0.03929617050102839	0.0397712310535463	0.02421084064425068	0.05737726723729025	0.06531326306172985	0.05177979338933214	0.05421452680911723	0.04673394003136801	0.050461530604243944	0.04315398024862439	0.0200079810057235	0.039292826000913696	0.05604890710144968	0.046699339307854026	0.05373294862196709	0.06171916832835963	0.05409859228594454	0.0498845130971288	0.023982381467277176	0.05808859763891039	0.0447859287589736	0.05003816263466883	0.04777653067777559	0.03394389337309721	0.042724658455441024	0.05270997733724796	0.04586706905140238	0.06489044271720681	0.05398499307801946	0.059437717897613145	0.059437717897613145	0.059437717897613145	0.059437717897613145	0.059437717897613145	0.059437717897613145	0.059437717897613145	0.059437717897613145	0.059437717897613145	0.059437717897613145	0.059437717897613145	0.059437717897613145	0.059437717897613145	0.059437717897613145	0.059437717897613145	0.059437717897613145	0.059437717897613145
0.07977592199461615	0.04642303887381853	0.0512487122302824	0.06882445645094398	0.07526344865675184	0.07468335209667902	0.04647047546602857	0.07257700959639105	0.07417214490173553	0.034557894568740886	0.0625935454747723	0.06353697969760556	0.04878210001686667	0.0666736233562418	0.01582157741725574	0.03774069927056759	0.06279703816646667	0.025148028458415007	0.07593288149646137	0.08345612747625543	0.07428728163676683	0.026855475340343802	0.052185494218017554	0.08441024390455053	0.05077106107095078	0.05551180661767557	0.0677892886440959	0.034659936709076036	0.047693212396583494	0.04422251995367401	0.05269353997451382	0.036504568666597514	0.035094037087596563	0.03579930287709704	0.03579930287709704	0.03579930287709704	0.03579930287709704	0.03579930287709704	0.03579930287709704	0.03579930287709704	0.03579930287709704	0.03579930287709704	0.03579930287709704	0.03579930287709704	0.03579930287709704	0.03579930287709704	0.03579930287709704	0.03579930287709704	0.03579930287709704	0.03579930287709704
0.10371451839363217	0.08739710863948796	0.07116783390200447	0.08624936846181928	0.09012523163380978	0.07737424624944396	0.08273192189835685	0.07903039574870005	0.0739805289435326	0.06874480635862534	0.0887832049873104	0.08225325519232601	0.06769939863387911	0.08530304812953168	0.06846486001333965	0.1031225040727218	0.0839857118047624	0.09007869561304117	0.07988267244700642	0.0800899656059248	0.11075646144877262	0.09542321352734871	0.09542321352734871	0.09542321352734871	0.09542321352734871	0.09542321352734871	0.09542321352734871	0.09542321352734871	0.09542321352734871	0.09542321352734871	0.09542321352734871	0.09542321352734871	0.09542321352734871	0.09542321352734871	0.09542321352734871	0.09542321352734871	0.09542321352734871	0.09542321352734871	0.09542321352734871	0.09542321352734871	0.09542321352734871	0.09542321352734871	0.09542321352734871	0.09542321352734871	0.09542321352734871	0.09542321352734871	0.09542321352734871	0.09542321352734871	0.09542321352734871	0.09542321352734871
0.0654348234223441	0.039523067909431706	0.040226639628905644	0.04448715626129323	0.0485503585225851	0.040904030629428434	0.04918280163208795	0.041753096191360264	0.033231433691952784	0.036605136354188154	0.04303601283547808	0.03913390329997615	0.04978964001901301	0.04796330696893897	0.0398699488814078	0.04102896662334585	0.04710875249298451	0.03578870461244847	0.04052377384664261	0.07264248186306921	0.04035968036860223	0.08777297039665921	0.029698113615160785	0.030898047285765087	0.030298080450462936	0.030298080450462936	0.030298080450462936	0.030298080450462936	0.030298080450462936	0.030298080450462936	0.030298080450462936	0.030298080450462936	0.030298080450462936	0.030298080450462936	0.030298080450462936	0.030298080450462936	0.030298080450462936	0.030298080450462936	0.030298080450462936	0.030298080450462936	0.030298080450462936	0.030298080450462936	0.030298080450462936	0.030298080450462936	0.030298080450462936	0.030298080450462936	0.030298080450462936	0.030298080450462936	0.030298080450462936	0.030298080450462936
0.07923028699002593	0.10321806410516034	0.05453171612412879	0.09359294917740259	0.07627604594074311	0.05482131466942383	0.07304104323019786	0.07721649930677663	0.0708982230415753	0.0592338716156288	0.06782684508500514	0.10829721800679865	0.0526957544694576	0.08497972927793428	0.0811371059590886	0.08189346482395306	0.08342638653950346	0.09558787991907848	0.08392386059311199	0.08476895679826776	0.06661927606003262	0.08240535167947748	0.0804493942883046	0.07819305875997311	0.08207121862704653	0.07993869281125379	0.08100495571915017	0.08100495571915017	0.08100495571915017	0.08100495571915017	0.08100495571915017	0.08100495571915017	0.08100495571915017	0.08100495571915017	0.08100495571915017	0.08100495571915017	0.08100495571915017	0.08100495571915017	0.08100495571915017	0.08100495571915017	0.08100495571915017	0.08100495571915017	0.08100495571915017	0.08100495571915017	0.08100495571915017	0.08100495571915017	0.08100495571915017	0.08100495571915017	0.08100495571915017	0.08100495571915017
0.04627129605357094	0.03333397422926196	0.0404876475678258	0.03249862668691714	0.034572516044196915	0.052435869876523634	0.03366191774391895	0.03452678778953919	0.03789533485202489	0.045558461882918316	0.04032868677117377	0.03805216551382139	0.02832826514874182	0.02605827207629909	0.03191597175657641	0.040114606806498594	0.03881719039767371	0.041613143839528556	0.04219301656473842	0.03127963164515739	0.036736324104947905	0.036736324104947905	0.036736324104947905	0.036736324104947905	0.036736324104947905	0.036736324104947905	0.036736324104947905	0.036736324104947905	0.036736324104947905	0.036736324104947905	0.036736324104947905	0.036736324104947905	0.036736324104947905	0.036736324104947905	0.036736324104947905	0.036736324104947905	0.036736324104947905	0.036736324104947905	0.036736324104947905	0.036736324104947905	0.036736324104947905	0.036736324104947905	0.036736324104947905	0.036736324104947905	0.036736324104947905	0.036736324104947905	0.036736324104947905	0.036736324104947905	0.036736324104947905	0.036736324104947905
0.05674425747597949	0.03686640996033608	0.02644177474134282	0.027565255664339438	0.052166194906036405	0.050879512596910655	0.037605024519837944	0.031803256609461546	0.040035107479615466	0.03302223574104972	0.029459171128207604	0.04039457392150483	0.03807093831871613	0.042054754173288515	0.03109633277780561	0.03368043939558858	0.04411156105380472	0.036985500952086074	0.02981922858163296	0.029477001721478168	0.04883617394318634	0.05062956104431911	0.049732867493752726	0.049732867493752726	0.049732867493752726	0.049732867493752726	0.049732867493752726	0.049732867493752726	0.049732867493752726	0.049732867493752726	0.049732867493752726	0.049732867493752726	0.049732867493752726	0.049732867493752726	0.049732867493752726	0.049732867493752726	0.049732867493752726	0.049732867493752726	0.049732867493752726	0.049732867493752726	0.049732867493752726	0.049732867493752726	0.049732867493752726	0.049732867493752726	0.049732867493752726	0.049732867493752726	0.049732867493752726	0.049732867493752726	0.049732867493752726	0.049732867493752726
0.1436915987922765	0.11444314655042338	0.07808568163228155	0.10199014538631755	0.09022258028749296	0.14307166457985604	0.11847590527326417	0.09838372672426324	0.09075685556367863	0.07440354841760834	0.07309112617925716	0.11574892200883917	0.08777257373154583	0.09196807581497067	0.10619078176651295	0.10255948632702051	0.12819244068730848	0.10002022536608642	0.10228210933660092	0.11689356323992177	0.10958783628826135	0.10958783628826135	0.10958783628826135	0.10958783628826135	0.10958783628826135	0.10958783628826135	0.10958783628826135	0.10958783628826135	0.10958783628826135	0.10958783628826135	0.10958783628826135	0.10958783628826135	0.10958783628826135	0.10958783628826135	0.10958783628826135	0.10958783628826135	0.10958783628826135	0.10958783628826135	0.10958783628826135	0.10958783628826135	0.10958783628826135	0.10958783628826135	0.10958783628826135	0.10958783628826135	0.10958783628826135	0.10958783628826135	0.10958783628826135	0.10958783628826135	0.10958783628826135	0.10958783628826135
0.14665484825682593	0.09642480537288818	0.09947578544416959	0.13099039730272735	0.10079353673094366	0.11229980988306199	0.08100374123960569	0.08149358507588987	0.11730731857162799	0.10852212919416425	0.10827480579530166	0.12248675550889117	0.09635675927641114	0.15852180255806786	0.11014196071783941	0.12127500684965829	0.0933789371124461	0.10433972552181892	0.12366190799892984	0.1065196100413966	0.10355213245436011	0.09797902978718662	0.09291478269125494	0.09544690623922078	0.09544690623922078	0.09544690623922078	0.09544690623922078	0.09544690623922078	0.09544690623922078	0.09544690623922078	0.09544690623922078	0.09544690623922078	0.09544690623922078	0.09544690623922078	0.09544690623922078	0.09544690623922078	0.09544690623922078	0.09544690623922078	0.09544690623922078	0.09544690623922078	0.09544690623922078	0.09544690623922078	0.09544690623922078	0.09544690623922078	0.09544690623922078	0.09544690623922078	0.09544690623922078	0.09544690623922078	0.09544690623922078	0.09544690623922078
0.12923235128141097	0.08356251699854797	0.09653291073739996	0.10092893107157656	0.08868834739805795	0.08553104465551915	0.0950506243661019	0.06963023099805489	0.09794562436878013	0.07472296600907688	0.07664017484569004	0.08855907406732201	0.0857405525828175	0.09590232161601839	0.07890479243436936	0.08711524354386257	0.09679741836220337	0.07333467031322505	0.10644612567782162	0.09453950106660536	0.08980137394625004	0.10159511174284129	0.09569824284454566	0.09569824284454566	0.09569824284454566	0.09569824284454566	0.09569824284454566	0.09569824284454566	0.09569824284454566	0.09569824284454566	0.09569824284454566	0.09569824284454566	0.09569824284454566	0.09569824284454566	0.09569824284454566	0.09569824284454566	0.09569824284454566	0.09569824284454566	0.09569824284454566	0.09569824284454566	0.09569824284454566	0.09569824284454566	0.09569824284454566	0.09569824284454566	0.09569824284454566	0.09569824284454566	0.09569824284454566	0.09569824284454566	0.09569824284454566	0.09569824284454566
0.08868395789050355	0.09097021561499825	0.08387139978124528	0.08788506105232056	0.07323981343351779	0.057917375775882705	0.04620250644735804	0.06585050509607074	0.05861757597020827	0.06582972479695634	0.06832398262123637	0.06800235044077221	0.10200830293249619	0.0020214484985195914	0.03263765103682309	0.06993665329220222	0.055402836864182056	0.06313712537507936	0.04444937855683401	0.07697265179369485	0.04294658372711568	0.011636266224264554	0.04294753010724155	0.05316997434492673	0.07565822123013928	0.08196183761393762	0.05418606361185549	0.08383127836982324	0.04634028241478995	0.0636286342314353	0.08727986185780154	0.07545424804461842	0.07545424804461842	0.07545424804461842	0.07545424804461842	0.07545424804461842	0.07545424804461842	0.07545424804461842	0.07545424804461842	0.07545424804461842	0.07545424804461842	0.07545424804461842	0.07545424804461842	0.07545424804461842	0.07545424804461842	0.07545424804461842	0.07545424804461842	0.07545424804461842	0.07545424804461842	0.07545424804461842
0.07861420634836525	0.058157477517873424	0.06750306117134408	0.05036497986109459	0.0479960995330731	0.05464156746452002	0.06999772342318591	0.06267197476078315	0.08584996721266913	0.07886712219297298	0.07782889870566545	0.04393291509611753	0.06886807099165194	0.06116092566419857	0.07756394899444866	0.06999076811559814	0.053114911459247426	0.060939099211052984	0.06848928907140397	0.0705755357490109	0.0508342881035422	0.06247420263407072	0.07497502484831602	0.07693727088323307	0.054413377543718125	0.06549841243066161	0.05289085875359918	0.06687663684113178	0.06362388860124202	0.06406395486641096	0.06579447393262253	0.06492921439951675	0.06492921439951675	0.06492921439951675	0.06492921439951675	0.06492921439951675	0.06492921439951675	0.06492921439951675	0.06492921439951675	0.06492921439951675	0.06492921439951675	0.06492921439951675	0.06492921439951675	0.06492921439951675	0.06492921439951675	0.06492921439951675	0.06492921439951675	0.06492921439951675	0.06492921439951675	0.06492921439951675
0.09551353772113494	0.08928406491856034	0.08721824547580274	0.12471685340400211	0.1029173661434428	0.08641270255661322	0.0780896905502722	0.11029952315266948	0.07894845660759192	0.08223155587770578	0.0735123776222052	0.0924275349028933	0.0776944588497027	0.08882296069486964	0.10250366721026821	0.09764349400508711	0.09072620652710231	0.09787443143791247	0.07275895556727645	0.0935910421815928	0.09380862972958026	0.09369983595558652	0.09369983595558652	0.09369983595558652	0.09369983595558652	0.09369983595558652	0.09369983595558652	0.09369983595558652	0.09369983595558652	0.09369983595558652	0.09369983595558652	0.09369983595558652	0.09369983595558652	0.09369983595558652	0.09369983595558652	0.09369983595558652	0.09369983595558652	0.09369983595558652	0.09369983595558652	0.09369983595558652	0.09369983595558652	0.09369983595558652	0.09369983595558652	0.09369983595558652	0.09369983595558652	0.09369983595558652	0.09369983595558652	0.09369983595558652	0.09369983595558652	0.09369983595558652
0.0	0.021248744655742866	0.00123963682243818	0.0	0.3119710306726097	0.22363028483696942	0.05747186015343457	0.3352188356125773	0.0	0.0	0.5514669879810461	0.0	0.4336953865360842	0.0	0.22363028483696942	0.0	0.0	0.22363028483696942	0.0	0.0	0.0	0.0	0.0	0.0	0.0	0.0	0.0	0.0	0.0	0.0	0.0	0.0	0.0	0.0	0.0	0.0	0.0	0.0	0.0	0.0	0.0	0.0	0.0	0.0	0.0	0.0	0.0	0.0	0.0	0.0
0.09223784594619285	0.06079081708056935	0.06276179457564701	0.06292451668586685	0.047501575898183185	0.056812750434873265	0.09403884386641562	0.058553386351415895	0.07677939290542	0.0691873182390737	0.0685070864303222	0.08693418942131245	0.05856577796100481	0.06866423471875126	0.09031585459658395	0.05532472111329649	0.0804251620497845	0.06759190868344553	0.05257497296531614	0.06314850000423712	0.06923755859569629	0.08863805991817145	0.09829742224898957	0.05338953859217927	0.04341724864157946	0.09114310654080314	0.057955801404833855	0.060153293014362244	0.06972227948686159	0.06493778625061192	0.06493778625061192	0.06493778625061192	0.06493778625061192	0.06493778625061192	0.06493778625061192	0.06493778625061192	0.06493778625061192	0.06493778625061192	0.06493778625061192	0.06493778625061192	0.06493778625061192	0.06493778625061192	0.06493778625061192	0.06493778625061192	0.06493778625061192	0.06493778625061192	0.06493778625061192	0.06493778625061192	0.06493778625061192	0.06493778625061192
0.09781481966582935	0.09852190774119332	0.06898091693174113	0.09157698236065288	0.06342523573642428	0.07090743251455703	0.06379716030655157	0.07563738681306174	0.07155540272688135	0.08975347594956994	0.08380585851068065	0.07849776961820795	0.0811477665068207	0.06158485704824888	0.06470876850703979	0.08970868127853616	0.06350695439574279	0.07931293421985458	0.08885233262675342	0.051609773662690483	0.07921544705368483	0.07721121407164426	0.08210350047450111	0.07853044712284343	0.08931017253721289	0.08627320395117426	0.08906397864106545	0.055819569563608784	0.07657149623785288	0.0508408512695745	0.10479061156493773	0.07083893976328126	0.07177073574649102	0.08695950778682829	0.08542395930976342	0.08619173354829585	0.08619173354829585	0.08619173354829585	0.08619173354829585	0.08619173354829585	0.08619173354829585	0.08619173354829585	0.08619173354829585	0.08619173354829585	0.08619173354829585	0.08619173354829585	0.08619173354829585	0.08619173354829585	0.08619173354829585	0.08619173354829585
0.06455712270418107	0.05112700907221364	0.041084101026724246	0.05664819516329146	0.0462811192398647	0.04629237966788362	0.048301070762601525	0.051930283871669584	0.056022329102739625	0.04536026714010647	0.0569391514229002	0.058972131794223205	0.05066658569730923	0.04993396359833892	0.04925104066438424	0.05441348253965491	0.04293086507538751	0.05411935555100933	0.05153375892809481	0.041207806404202386	0.03907642595968411	0.062285628370756144	0.06214581240100063	0.05942870784753427	0.06316861166925158	0.049999778103422765	0.06684227498930831	0.058544485270959415	0.04658619117547238	0.043555012252714756	0.05384723391937239	0.050420142716749695	0.05328210958570209	0.044146031761709746	0.058974225925536576	0.03728925683501704	0.039067671716757124	0.04151991965677765	0.05052345405646879	0.04464083079177145	0.047582142424120115	0.047582142424120115	0.047582142424120115	0.047582142424120115	0.047582142424120115	0.047582142424120115	0.047582142424120115	0.047582142424120115	0.047582142424120115	0.047582142424120115
0.07975739050310197	0.046086046953571415	0.06388896727505648	0.0649390642790555	0.06438634193341414	0.0595923211600229	0.050209079742899176	0.08206134412305711	0.07110835766515286	0.06047178595499312	0.05434748692882584	0.07469132420689022	0.053333458171014994	0.07177084415376427	0.05827014992544201	0.07322271726744747	0.05611653966665298	0.07020645121656797	0.07421826374372974	0.052680654694289016	0.06729866507174663	0.04985156599492511	0.06781473842731996	0.06819674600841681	0.07466118682455145	0.07142896641648412	0.07142896641648412	0.07142896641648412	0.07142896641648412	0.07142896641648412	0.07142896641648412	0.07142896641648412	0.07142896641648412	0.07142896641648412	0.07142896641648412	0.07142896641648412	0.07142896641648412	0.07142896641648412	0.07142896641648412	0.07142896641648412	0.07142896641648412	0.07142896641648412	0.07142896641648412	0.07142896641648412	0.07142896641648412	0.07142896641648412	0.07142896641648412	0.07142896641648412	0.07142896641648412	0.07142896641648412
0.07704783455373848	0.0712063829921685	0.07963830960736605	0.061867000204682276	0.06213506096140399	0.04608674788075971	0.07277527863800011	0.059085766951727146	0.04657084247673708	0.06861931980925683	0.055148216943492194	0.049020060895802985	0.048479678349506304	0.05814120844361697	0.05613828618158103	0.045246335142605454	0.06212106584446983	0.06044142058653404	0.040963158038505205	0.05062605502720073	0.05962827300347817	0.05915615265097372	0.04402286882687311	0.05679226241691033	0.05285875706164605	0.057566871894369105	0.058560602340144326	0.061379694067684794	0.04870433651191277	0.06274104602003	0.05858638191680316	0.060663713968416584	0.060663713968416584	0.060663713968416584	0.060663713968416584	0.060663713968416584	0.060663713968416584	0.060663713968416584	0.060663713968416584	0.060663713968416584	0.060663713968416584	0.060663713968416584	0.060663713968416584	0.060663713968416584	0.060663713968416584	0.060663713968416584	0.060663713968416584	0.060663713968416584	0.060663713968416584	0.060663713968416584
0.0	0.0	0.2337815999614304	0.2491971197521199	0.2569859679461416	0.21531090978043887	0.12246744530358732	0.25027455647265684	0.17013761918155715	0.27466840948076665	0.3038997401256383	0.20123166580567173	0.0	0.1315055137004378	0.22060933387643164	0.13283964815601715	0.3270850457805047	0.21628595219867477	0.26223573572466813	0.25332214191996344	0.08772960335811597	0.1460444984105478	0.27734225015792496	0.31469335290144956	0.03292722540643782	0.0	0.01646361270321891	0.01646361270321891	0.01646361270321891	0.01646361270321891	0.01646361270321891	0.01646361270321891	0.01646361270321891	0.01646361270321891	0.01646361270321891	0.01646361270321891	0.01646361270321891	0.01646361270321891	0.01646361270321891	0.01646361270321891	0.01646361270321891	0.01646361270321891	0.01646361270321891	0.01646361270321891	0.01646361270321891	0.01646361270321891	0.01646361270321891	0.01646361270321891	0.01646361270321891	0.01646361270321891
0.05638757299082393	0.04061746722888497	0.04318418941156488	0.04632165530388516	0.03938028900675092	0.04973337010577583	0.04622253853919609	0.03998936210850238	0.05120615300044966	0.04302305507327126	0.049456006623863714	0.039128404488132824	0.03823828637119822	0.04559579957506413	0.03658724186554685	0.042747654485760685	0.04720355420077737	0.032626311358686995	0.04551301469191976	0.03757348946602311	0.04560386606003601	0.05595318373936882	0.04734039510916321	0.05164678942426601	0.05164678942426601	0.05164678942426601	0.05164678942426601	0.05164678942426601	0.05164678942426601	0.05164678942426601	0.05164678942426601	0.05164678942426601	0.05164678942426601	0.05164678942426601	0.05164678942426601	0.05164678942426601	0.05164678942426601	0.05164678942426601	0.05164678942426601	0.05164678942426601	0.05164678942426601	0.05164678942426601	0.05164678942426601	0.05164678942426601	0.05164678942426601	0.05164678942426601	0.05164678942426601	0.05164678942426601	0.05164678942426601	0.05164678942426601
0.08452093958935707	0.07709046120599936	0.049672995891893466	0.0	0.001963063523695562	0.0027586127691258014	0.020664326149672434	0.07885291268704879	0.0	0.058029736336670426	0.020664326149672434	0.06271058121084605	0.03663277582593842	0.05062138128071971	0.05266562385603566	0.005310628046218024	0.04967299589189346	0.07503047086300378	0.04967681388309614	0.00015917692603657373	0.07194984918879109	0.07285774128911361	0.000567590983912184	0.0667380719428541	0.02066432614967243	0.031246483702527424	0.0582285629748351	0.0	0.05733065700772355	0.07057050727924505	0.01818422892478397	0.04437736810201451	0.04437736810201451	0.04437736810201451	0.04437736810201451	0.04437736810201451	0.04437736810201451	0.04437736810201451	0.04437736810201451	0.04437736810201451	0.04437736810201451	0.04437736810201451	0.04437736810201451	0.04437736810201451	0.04437736810201451	0.04437736810201451	0.04437736810201451	0.04437736810201451	0.04437736810201451	0.04437736810201451
0.06302060218824997	0.001428074083255344	0.0779284574573688	0.0	0.029097098984355373	0.11656562944760548	0.12563694581804546	0.00028820422850568694	0.11219067320049414	0.12498819124322945	0.13413413113904055	0.10080370479325995	0.1610647377200223	0.11656562944760548	0.17897809971401957	0.07793531472248237	0.0	0.0	0.0	0.1521563093973804	0.1371108795900286	0.10083021254343319	0.05199199680530621	0.0	0.0	0.07873401694230645	0.0	0.0	0.0	0.0	0.12821103321602756	0.029097098984355373	0.0	0.10083021254343319	0.00028820422850568694	0.2719258938721535	0.12821103321602756	0.06932266240707496	0.09876684781155126	0.09876684781155126	0.09876684781155126	0.09876684781155126	0.09876684781155126	0.09876684781155126	0.09876684781155126	0.09876684781155126	0.09876684781155126	0.09876684781155126	0.09876684781155126	0.09876684781155126
0.17940083370047183	0.08981349961050375	0.11308005555072186	0.09790903497986034	0.14558122822957395	0.15673420119537412	0.09770184671478979	0.13632128101122234	0.15047770175173647	0.12908814331414162	0.12010079767192881	0.07655596910816985	0.19476658474274167	0.1278595180202789	0.1419580151522808	0.13973758850830456	0.12811632080585436	0.03648250761200712	0.1199807765142656	0.14658793278466173	0.09432593957655798	0.04549413995594557	0.17097763261513824	0.11848085998130613	0.15709932074640787	0.15410793969932862	0.16883336075729669	0.037453877958105175	0.1784126199591065	0.13550083895410406	0.10534547719077121	0.15516028337914875	0.22869293217546993	0.10215929252207784	0.02988512150196596	0.08072504779471512	0.11818190809069774	0.10109322368265256	0.08264676219433718	0.08378706908280271	0.1346615156369835	0.12954971622157652	0.08182404848296408	0.0	0.04091202424148204	0.04091202424148204	0.04091202424148204	0.04091202424148204	0.04091202424148204	0.04091202424148204
0.07619409760313006	0.07309554736889128	0.04055275014960764	0.04729149433057367	0.061150082328550966	0.05276704422925736	0.03810561676160666	0.051712601533693815	0.024571866643158285	0.07288444807481081	0.08310179928351376	0.06572212314944952	0.05974988690629068	0.03693461059377843	0.09213494539927986	0.05952533671178959	0.057159718547143	0.03458220681389984	0.05230935449045669	0.061742114215144174	0.00042220196195358686	0.05516501067354781	0.04048018191860149	0.05249626019403936	0.0449233798180889	0.055011707892121904	0.043082903374865866	0.05919584000398313	0.05636673127372684	0.047768744466867276	0.0041762841886296585	0.04765084841226347	0.04719292076014188	0.06248063157062675	0.0014602227565898376	0.0039490390909103735	0.06451429560643174	0.08660035643138693	0.07677902480806394	0.08930687965754443	0.07705678173388346	0.06567490730577612	0.07766735920279609	0.1070179337415835	0.08905878952773688	0.09803836163466019	0.09803836163466019	0.09803836163466019	0.09803836163466019	0.09803836163466019
0.1287057218813026	0.05511133644780458	0.06923694837747767	0.06901309133306038	0.07586254321563118	0.0883587744049464	0.12408707064975563	0.13062558187987075	0.10734894417564494	0.10682297340937737	0.11606059369842278	0.10897489565758987	0.12079758647509731	0.14997151325963815	0.10932675661031195	0.0661595688927816	0.05336823710404867	0.062221154642587075	0.11844015901356775	0.054105395881155045	0.10057411295604132	0.09497877199732903	0.07457480847920628	0.09408255157326309	0.09673346306339883	0.0972800297782851	0.07001617194841671	0.07340756527525272	0.08871602912860165	0.09473340860187672	0.08944997377489894	0.06345715344762418	0.12031830189581046	0.11196616214888425	0.08166462928866236	0.07460667803411906	0.0997226548189025	0.09335723261259811	0.14878285627367566	0.12107004444313688	0.12107004444313688	0.12107004444313688	0.12107004444313688	0.12107004444313688	0.12107004444313688	0.12107004444313688	0.12107004444313688	0.12107004444313688	0.12107004444313688	0.12107004444313688
0.0022044784704161545	0.034006689747739384	0.16798132711829836	0.27251638843961656	0.212885357509931	0.034016036642374785	0.27149684535638047	0.1302521464705788	0.25699380390613835	0.19362297518835858	0.19362297518835858	0.19362297518835858	0.19362297518835858	0.19362297518835858	0.19362297518835858	0.19362297518835858	0.19362297518835858	0.19362297518835858	0.19362297518835858	0.19362297518835858	0.19362297518835858	0.19362297518835858	0.19362297518835858	0.19362297518835858	0.19362297518835858	0.19362297518835858	0.19362297518835858	0.19362297518835858	0.19362297518835858	0.19362297518835858	0.19362297518835858	0.19362297518835858	0.19362297518835858	0.19362297518835858	0.19362297518835858	0.19362297518835858	0.19362297518835858	0.19362297518835858	0.19362297518835858	0.19362297518835858	0.19362297518835858	0.19362297518835858	0.19362297518835858	0.19362297518835858	0.19362297518835858	0.19362297518835858	0.19362297518835858	0.19362297518835858	0.19362297518835858	0.19362297518835858
0.0	0.0	0.0	0.0	0.0	0.0	0.0	0.02561152367755447	0.0	0.04702258342006237	0.14299518914015025	0.0	0.0	0.0	0.0	0.0012570034289762523	0.06859935278790946	0.0	0.10511128258203743	0.011761070653557667	0.058436176617797556	0.058436176617797556	0.058436176617797556	0.058436176617797556	0.058436176617797556	0.058436176617797556	0.058436176617797556	0.058436176617797556	0.058436176617797556	0.058436176617797556	0.058436176617797556	0.058436176617797556	0.058436176617797556	0.058436176617797556	0.058436176617797556	0.058436176617797556	0.058436176617797556	0.058436176617797556	0.058436176617797556	0.058436176617797556	0.058436176617797556	0.058436176617797556	0.058436176617797556	0.058436176617797556	0.058436176617797556	0.058436176617797556	0.058436176617797556	0.058436176617797556	0.058436176617797556	0.058436176617797556
0.0	0.07412888695921807	0.1839800701366119	0.029718451798207965	0.0014585698330377454	0.01364701357535344	0.0	0.05310225778115682	0.28771396375488467	0.0014585698330377454	0.0	0.0	0.0	0.0	0.0014585698330377454	0.00029435867395203566	0.005370196596132847	0.0	0.13094169348284165	0.0	0.11948628495709444	0.0	0.029718451798207972	0.1309489104971462	0.00029435867395203566	0.05310225778115682	0.13094891049714621	0.1747382413195958	0.013647013575353436	0.05310225778115682	0.014452950350711305	0.10298338720592799	0.058718168778319646	0.058718168778319646	0.058718168778319646	0.058718168778319646	0.058718168778319646	0.058718168778319646	0.058718168778319646	0.058718168778319646	0.058718168778319646	0.058718168778319646	0.058718168778319646	0.058718168778319646	0.058718168778319646	0.058718168778319646	0.058718168778319646	0.058718168778319646	0.058718168778319646	0.058718168778319646
0.08265539389252775	0.05188327065769654	0.057434979537283805	0.057721712680578116	0.03736420531491872	0.08012970236444922	0.05770263875304106	0.05765881210030386	0.06810170378284154	0.06430735618659927	0.05646464896309206	0.05914269640867652	0.055626364552552314	0.08670285873009036	0.046362905102445125	0.06975492075172463	0.07781752580418126	0.06078837569331305	0.07383775039145316	0.08309079106220149	0.05662356738094465	0.07152558258422873	0.07258550896895545	0.0720555457765921	0.0720555457765921	0.0720555457765921	0.0720555457765921	0.0720555457765921	0.0720555457765921	0.0720555457765921	0.0720555457765921	0.0720555457765921	0.0720555457765921	0.0720555457765921	0.0720555457765921	0.0720555457765921	0.0720555457765921	0.0720555457765921	0.0720555457765921	0.0720555457765921	0.0720555457765921	0.0720555457765921	0.0720555457765921	0.0720555457765921	0.0720555457765921	0.0720555457765921	0.0720555457765921	0.0720555457765921	0.0720555457765921	0.0720555457765921
0.12180191430556075	0.14115913824815035	0.15028512663162055	0.1143724621965572	0.16499990529587147	0.14566481737065637	0.10518765509841278	0.1304316661021228	0.16216610751008184	0.14796249341840487	0.006984016245889458	0.07747325483214716	0.07747325483214716	0.07747325483214716	0.07747325483214716	0.07747325483214716	0.07747325483214716	0.07747325483214716	0.07747325483214716	0.07747325483214716	0.07747325483214716	0.07747325483214716	0.07747325483214716	0.07747325483214716	0.07747325483214716	0.07747325483214716	0.07747325483214716	0.07747325483214716	0.07747325483214716	0.07747325483214716	0.07747325483214716	0.07747325483214716	0.07747325483214716	0.07747325483214716	0.07747325483214716	0.07747325483214716	0.07747325483214716	0.07747325483214716	0.07747325483214716	0.07747325483214716	0.07747325483214716	0.07747325483214716	0.07747325483214716	0.07747325483214716	0.07747325483214716	0.07747325483214716	0.07747325483214716	0.07747325483214716	0.07747325483214716	0.07747325483214716
0.08608634054128637	0.10727850425416743	0.07183958719047785	0.12386044305019403	0.07879540862888484	0.09058281933638161	0.09302834887678489	0.05193352332852703	0.09611683220911807	0.10002168054539289	0.10098235028464861	0.08269679843074132	0.08076988849712997	0.09034778403207108	0.06589881988978413	0.07726258687140955	0.08714284270197227	0.09397040639099537	0.08970444242849608	0.07125296912239734	0.0899437416703806	0.11571236138771447	0.06515453320507358	0.07314919644607638	0.0827697069828411	0.09062851339450133	0.07086654281936293	0.07894641743721025	0.07490648012828659	0.07490648012828659	0.07490648012828659	0.07490648012828659	0.07490648012828659	0.07490648012828659	0.07490648012828659	0.07490648012828659	0.07490648012828659	0.07490648012828659	0.07490648012828659	0.07490648012828659	0.07490648012828659	0.07490648012828659	0.07490648012828659	0.07490648012828659	0.07490648012828659	0.07490648012828659	0.07490648012828659	0.07490648012828659	0.07490648012828659	0.07490648012828659
0.04897087044266815	0.020491827039430782	0.024190813138287793	0.13038523921521786	0.0	0.16157659759995863	0.027719449059374977	0.08276566685211433	0.1373612002941851	0.0542356042002629	0.13511810268720895	0.09919034696513139	0.013538285267877367	0.05961898309696963	0.0	0.1065829267913325	0.013538285267877367	0.00459614337640145	0.11484798977946331	0.11315856896544033	0.09685443116176005	0.08438074411041245	0.06785241670437289	0.09738060352181095	0.08183109543597529	0.027311064690945557	0.10344799482830978	0.060378335960939826	0.07169273584966623	0.09138227362527614	0.127556998938338	0.06594492581837016	0.09675096237835407	0.09675096237835407	0.09675096237835407	0.09675096237835407	0.09675096237835407	0.09675096237835407	0.09675096237835407	0.09675096237835407	0.09675096237835407	0.09675096237835407	0.09675096237835407	0.09675096237835407	0.09675096237835407	0.09675096237835407	0.09675096237835407	0.09675096237835407	0.09675096237835407	0.09675096237835407
0.12241980162973023	0.05141680703124145	0.054004268026453334	0.09578768673435821	0.011938339306053413	0.09485544049076171	0.10978646792257833	0.06978127344640504	0.044422603269868494	0.005780536331734784	0.0979630835714173	0.09392024943653865	0.05124926997313192	0.03780336935376476	0.06300114748931805	0.10572345601807635	0.05271606281730591	0.12374906184750342	0.0506227055823406	0.05952529835559104	0.0560247587219612	0.1003373587941944	0.0872016108866438	0.07746542738324948	0.07257741000622732	0.06631728513457127	0.11604165546837969	0.11289117180942372	0.07241378867343573	0.07340296888255055	0.06255349367919802	0.10171168048106681	0.11310353177267035	0.11196036768652003	0.15087069402694125	0.14296759015262075	0.14691914208978102	0.14691914208978102	0.14691914208978102	0.14691914208978102	0.14691914208978102	0.14691914208978102	0.14691914208978102	0.14691914208978102	0.14691914208978102	0.14691914208978102	0.14691914208978102	0.14691914208978102	0.14691914208978102	0.14691914208978102
0.06937590658254932	0.06621099326062418	0.06168422296510187	0.09049770309072802	0.08668244024667157	0.07103503873060059	0.08930997130840447	0.0682085645491972	0.05628364022684703	0.06023173638016104	0.06767383065009856	0.05400913587313632	0.10413915170873023	0.0755218491489456	0.10248791483718021	0.07781308439602541	0.08179175949335024	0.07331980105354305	0.06948689520856567	0.06101594341790334	0.05602261191734674	0.07665571697636357	0.07432075117024331	0.07020906589966669	0.07380048368659041	0.07877709643528764	0.0858555496796455	0.08173631749971748	0.06808183517626845	0.07543690304628155	0.06032361431513867	0.06788025868071011	0.06788025868071011	0.06788025868071011	0.06788025868071011	0.06788025868071011	0.06788025868071011	0.06788025868071011	0.06788025868071011	0.06788025868071011	0.06788025868071011	0.06788025868071011	0.06788025868071011	0.06788025868071011	0.06788025868071011	0.06788025868071011	0.06788025868071011	0.06788025868071011	0.06788025868071011	0.06788025868071011
0.08512441424825226	0.061656126163877036	0.0996139763254267	0.059837052569018126	0.010476580814761976	0.07591816252207467	0.08045212547709589	0.05667846624440995	0.101690997752899	0.07937143395573791	0.06047024770001249	0.08920161732506615	0.11715074964812473	0.09830024393843625	0.06463142775352429	0.05585826014693866	0.08828314503636625	0.09262502424100788	0.05816043422436938	0.07852501307144759	0.13434739375580607	0.1053991447660139	0.07135746944897872	0.09436271980256074	0.09264130192768048	0.07225465796326233	0.08520287518559555	0.04530804864368838	0.09723722127908105	0.07248609332255497	0.052719017256491	0.021678749261952488	0.08107538732572998	0.04670866015479006	0.04666433493377634	0.058669180496994634	0.08559152607650955	0.07213035328675209	0.07213035328675209	0.07213035328675209	0.07213035328675209	0.07213035328675209	0.07213035328675209	0.07213035328675209	0.07213035328675209	0.07213035328675209	0.07213035328675209	0.07213035328675209	0.07213035328675209	0.07213035328675209
0.0	0.0	0.0	0.0	0.05469169249199352	0.0	0.0	0.0	0.08698242334334857	0.06016342072089724	0.04792222382833455	0.054691692491993536	0.10465122507737068	0.0511348257897362	0.07673563232226853	0.0	0.07161909154350381	0.02391045081876029	0.04033085767769228	0.06766444692256764	0.11032364866565769	0.060502470551563145	0.12178123897290903	0.03440081890389158	0.07905728395106577	0.12489576770682821	0.01905518945231204	0.05910211272005974	0.018902854273953426	0.025967731302850128	0.13423063249614942	0.0	0.06711531624807471	0.06711531624807471	0.06711531624807471	0.06711531624807471	0.06711531624807471	0.06711531624807471	0.06711531624807471	0.06711531624807471	0.06711531624807471	0.06711531624807471	0.06711531624807471	0.06711531624807471	0.06711531624807471	0.06711531624807471	0.06711531624807471	0.06711531624807471	0.06711531624807471	0.06711531624807471
0.0	0.0002404060447418912	0.06581541745901837	0.10694745024231386	0.11401213957379897	0.08410769236015109	0.09748755420950628	0.024478120818313128	0.08446110980952355	0.08410769236015109	0.06500987461319208	0.0011912304123152203	0.049695339230467706	0.07684558792684892	0.12313802396748859	0.0	0.0	0.0841076923601511	0.08406652168842801	0.0	0.10085368771083775	0.10425911115885994	0.024478120818313128	0.0	0.0	0.004119975540511111	0.08410769236015109	0.18880143246864994	0.04892091553925884	0.04336158786686698	0.12633877908577013	0.08485018347631855	0.08485018347631855	0.08485018347631855	0.08485018347631855	0.08485018347631855	0.08485018347631855	0.08485018347631855	0.08485018347631855	0.08485018347631855	0.08485018347631855	0.08485018347631855	0.08485018347631855	0.08485018347631855	0.08485018347631855	0.08485018347631855	0.08485018347631855	0.08485018347631855	0.08485018347631855	0.08485018347631855
0.08836249425301361	0.04909808075266873	0.038041899728907334	0.04059172048629766	0.044857520669023716	0.04602397778208386	0.053936248983558144	0.05508343853571938	0.004061598102623242	0.06291338575011761	0.07625027212520158	0.0415060609089279	0.03900140563108271	0.015782336363236484	0.031574328024506826	0.0015013619884090557	0.040505398884870925	0.05820132862223534	0.04830359884730489	0.040716870897767155	0.04117189180922965	0.06399721296092768	0.033639058784665755	0.07834620716762353	0.040122147794050524	0.06834260321888591	0.07006023734658756	0.08752667055383676	0.060637702471538914	0.04257202419237163	0.023901512650655692	0.081842896806775	0.05668386211152101	0.023894138106473752	0.019709169949717664	0.0583180982950957	0.015802464806843438	0.04922956032388768	0.08019758908832485	0.09235261262189987	0.08627510085511236	0.08627510085511236	0.08627510085511236	0.08627510085511236	0.08627510085511236	0.08627510085511236	0.08627510085511236	0.08627510085511236	0.08627510085511236	0.08627510085511236
0.08859123524592925	0.04315299306272281	0.0585967680632043	0.0354352302089702	0.06845091986351934	0.024416512033642545	0.05511842311419236	0.05135158861807266	0.04098224940198064	0.038525651715957406	0.05506025909763875	0.038466230785949136	0.043577255625561084	0.0328220965518216	0.053211403683939756	0.04813808325597514	0.032457113325402714	0.05816580685980338	0.048075685041344095	0.026291933923938852	0.06406852062371246	0.020672580044381304	0.04342001849301856	0.053815861325498086	0.059228573976613984	0.03709063073020094	0.03918632638640554	0.03922128469172624	0.04501347953481515	0.03362884023018809	0.049930080275014256	0.03540776693373775	0.04411993871300945	0.025263137455164304	0.04229284829852413	0.033777992876844215	0.033777992876844215	0.033777992876844215	0.033777992876844215	0.033777992876844215	0.033777992876844215	0.033777992876844215	0.033777992876844215	0.033777992876844215	0.033777992876844215	0.033777992876844215	0.033777992876844215	0.033777992876844215	0.033777992876844215	0.033777992876844215
0.09238255514629998	0.05298811512224821	0.04858023001771118	0.06355844343516777	0.06574192699615347	0.07733306139894368	0.05089313963890631	0.11274034946876832	0.07653107627554753	0.059906980451425874	0.07493864351584706	0.07747215458678379	0.06415060817504363	0.08617071473093033	0.03629046652738747	0.05663992600617283	0.07021268531287383	0.0870263613486945	0.08429260895375786	0.08404773573344376	0.059298322609366544	0.10766590077808846	0.0022120536506218982	0.06633567498847429	0.054366615837972594	0.05467435359694373	0.0687567130856704	0.08677433700094489	0.09362324311516051	0.10084893497172506	0.0972360890434428	0.0972360890434428	0.0972360890434428	0.0972360890434428	0.0972360890434428	0.0972360890434428	0.0972360890434428	0.0972360890434428	0.0972360890434428	0.0972360890434428	0.0972360890434428	0.0972360890434428	0.0972360890434428	0.0972360890434428	0.0972360890434428	0.0972360890434428	0.0972360890434428	0.0972360890434428	0.0972360890434428	0.0972360890434428
0.18403406884861023	0.12621291778471544	0.16323088281586126	0.16840524475088264	0.0	0.021641285988382896	0.20765736080558572	0.0	0.18868945033387685	0.02281228414608891	0.04712719826545157	0.007999660070321222	0.16330993753834092	0.12622815184364547	0.0	0.0	0.12622815184364547	0.0	0.2619403748470951	0.08420898396014699	0.08431304398434811	0.00846645086018765	0.0	0.08420898396014699	0.20270053911712294	0.0	0.0	0.00046679078986643264	0.0	0.008250356488940519	0.04712719826545157	0.0	0.0	0.1887958498154096	0.0	0.0943979249077048	0.0943979249077048	0.0943979249077048	0.0943979249077048	0.0943979249077048	0.0943979249077048	0.0943979249077048	0.0943979249077048	0.0943979249077048	0.0943979249077048	0.0943979249077048	0.0943979249077048	0.0943979249077048	0.0943979249077048	0.0943979249077048
0.047230717579788986	0.09400996879435113	0.06559316041030318	0.06428504542640935	0.07799766526901439	0.054219787158560545	0.07517406534227859	0.049422887000482814	0.06518636559664527	0.03605190355950698	0.0590078722432308	0.050894285445010436	0.03813049049222474	0.054546967062779395	0.05281247374221232	0.041403585382736884	0.01741859849162149	0.031698342235945566	0.015446794226929237	0.04398542929676257	0.039719895287719346	0.062339597262277766	0.0	0.04345448631282993	0.04500218675847568	0.05262856788746442	0.04592204866476452	0.06165254235151119	0.016142382793566366	0.04098181510338427	0.015446794226929237	0.029956601798702142	0.035403829937205124	0.03086286475185915	0.010021424467730114	0.020442144609794634	0.020442144609794634	0.020442144609794634	0.020442144609794634	0.020442144609794634	0.020442144609794634	0.020442144609794634	0.020442144609794634	0.020442144609794634	0.020442144609794634	0.020442144609794634	0.020442144609794634	0.020442144609794634	0.020442144609794634	0.020442144609794634
0.07612574924806235	0.14496827104547763	0.11063868677995643	0.11890381263589299	0.09941447645933046	0.08685528612325208	0.11490640557721397	0.10672647527398377	0.10197266164049923	0.1091617568142708	0.12184205383194008	0.14914493535899587	0.08869702758366864	0.09206638505911008	0.08656807744806734	0.10037156446496609	0.0871927523816378	0.10448137236241398	0.09416991885727022	0.13024839307605263	0.09477303340023223	0.10445684011055295	0.11647704986718826	0.09970049632255668	0.11264531220079847	0.09231020767988787	0.10387848978826525	0.10938811090953214	0.12400414608965152	0.0945801997326757	0.11123091800852836	0.10290555887060203	0.10290555887060203	0.10290555887060203	0.10290555887060203	0.10290555887060203	0.10290555887060203	0.10290555887060203	0.10290555887060203	0.10290555887060203	0.10290555887060203	0.10290555887060203	0.10290555887060203	0.10290555887060203	0.10290555887060203	0.10290555887060203	0.10290555887060203	0.10290555887060203	0.10290555887060203	0.10290555887060203
0.07815479278744838	0.07530010716483623	0.07314598157808964	0.06583979081479854	0.04741410559143697	0.06390011590860237	0.0696057652648192	0.06961278431132087	0.08762185292793416	0.08162847455545401	0.07503141327961403	0.05940835986241213	0.0656758288511898	0.07410898997901971	0.09237312871657333	0.08080530715072408	0.06483822255059705	0.059813582390361164	0.08467753463850868	0.0620614119073907	0.0867608012342207	0.0695916604301572	0.08117561110746434	0.09091076860556065	0.05785312821291015	0.07912709614854527	0.06951777890886177	0.06841354055618626	0.05946476777001054	0.07139184318227776	0.0667288003020981	0.07765490052686182	0.07219185041447997	0.07219185041447997	0.07219185041447997	0.07219185041447997	0.07219185041447997	0.07219185041447997	0.07219185041447997	0.07219185041447997	0.07219185041447997	0.07219185041447997	0.07219185041447997	0.07219185041447997	0.07219185041447997	0.07219185041447997	0.07219185041447997	0.07219185041447997	0.07219185041447997	0.07219185041447997
0.05454889711113367	0.0485564381438511	0.057633697271760445	0.0382044587316735	0.04607591422272224	0.03386377992595558	0.052572501700126006	0.059167453215951384	0.049297773505277746	0.05101453302754163	0.033933447429690726	0.05244207342902574	0.04602273733369883	0.0426481439816378	0.051978018117011276	0.05160619506345156	0.03329866543211095	0.059869658853253585	0.03896420092423721	0.05154867657459753	0.025175601793462864	0.04483415792524228	0.04310465512238518	0.051714257760546264	0.06662225888291626	0.048152184196625654	0.06373157593766922	0.05594188006714744	0.05594188006714744	0.05594188006714744	0.05594188006714744	0.05594188006714744	0.05594188006714744	0.05594188006714744	0.05594188006714744	0.05594188006714744	0.05594188006714744	0.05594188006714744	0.05594188006714744	0.05594188006714744	0.05594188006714744	0.05594188006714744	0.05594188006714744	0.05594188006714744	0.05594188006714744	0.05594188006714744	0.05594188006714744	0.05594188006714744	0.05594188006714744	0.05594188006714744
0.04140682019440851	0.0440427182713038	0.03601318900583436	0.03717147975967157	0.03409671277462407	0.053594162750664184	0.039834954720712384	0.045622086116687145	0.04219658349017265	0.04491277043313855	0.04349754396071925	0.030485926910632326	0.034221978651534125	0.039374290714294255	0.028358430351682645	0.028807277943548912	0.03291387027765515	0.03509762841355749	0.04593228029984695	0.03916948993932173	0.040278852715804156	0.03569597310132106	0.03396951502992542	0.02768841765726678	0.037874312343848235	0.028445560199964352	0.028760007140653167	0.034349264474036294	0.048158183113227226	0.036860534809723504	0.05284825047619011	0.046900908505551	0.03229785052164688	0.0423146978969857	0.028954328702147227	0.03562115637323487	0.02412895744449076	0.031187419531714097	0.03287553715434757	0.03782114470318439	0.0475623109042868	0.0544055222587192	0.032768228497517725	0.046800269187484006	0.030966310109833434	0.04365864828870966	0.03442172065144634	0.039040184470077996	0.039040184470077996	0.039040184470077996
0.18804863433372682	0.4519196555424281	0.30396169076725293	0.2620907865260391	0.5204399982905746	0.2813302466965842	0.4181606506095828	0.276694582341381	0.29942146348242077	0.41002862578299226	0.0	0.31146617914070845	0.333947432816697	0.06450020377198357	0.029325760111179662	0.22875015586899178	0.4171171513231925	0.33531763146771687	0.2774231607731325	0.3205090435303897	0.5365951614885391	0.42976040846078234	0.35313352206851073	0.2809754224391068	0.4992448832553504	0.503605926430891	0.3532348634250613	0.3334957238351939	0.48696954640838136	0.4035089339771734	0.38732770530438276	0.20410472595867163	0.3545449937544265	0.2793248598565491	0.2793248598565491	0.2793248598565491	0.2793248598565491	0.2793248598565491	0.2793248598565491	0.2793248598565491	0.2793248598565491	0.2793248598565491	0.2793248598565491	0.2793248598565491	0.2793248598565491	0.2793248598565491	0.2793248598565491	0.2793248598565491	0.2793248598565491	0.2793248598565491
0.6263902869126561	0.005757546224125118	0.0	0.42144863599332394	0.5095754285759133	0.779484112698974	0.9733985191429646	0.46317006592696863	0.7034450397280235	0.209519432314656	0.45253559648784053	0.9285934045355725	0.4698436368058086	0.5869324340653129	0.4699560110767924	0.4086979529010474	0.12782657033886055	0.4550546954488209	0.3324991667844118	0.704970984304271	1.0466996759332154	0.6493624409076305	0.7114569438565562	0.31719012049300593	0.7636309823300943	0.5085829800300753	0.8415302626613742	0.7404410504816289	0.01991298188119177	0.8555147826015131	0.8616844382599532	0.7019520935323998	0.7818182658961765	0.7818182658961765	0.7818182658961765	0.7818182658961765	0.7818182658961765	0.7818182658961765	0.7818182658961765	0.7818182658961765	0.7818182658961765	0.7818182658961765	0.7818182658961765	0.7818182658961765	0.7818182658961765	0.7818182658961765	0.7818182658961765	0.7818182658961765	0.7818182658961765	0.7818182658961765
0.037536421318900774	0.041039238422275325	0.05392867106984724	0.03280042556007128	0.03274236478702795	0.03508125736894016	0.02984488740267172	0.03185804051959411	0.04469907787976568	0.026299417994215642	0.03934292934713902	0.024905103808734147	0.043480820948552365	0.033394532027034254	0.036249389075377614	0.038645545540566845	0.032555698428859664	0.03517318912119152	0.03543204764601872	0.03335761975905814	0.02816029346624624	0.030758956612652186	0.030758956612652186	0.030758956612652186	0.030758956612652186	0.030758956612652186	0.030758956612652186	0.030758956612652186	0.030758956612652186	0.030758956612652186	0.030758956612652186	0.030758956612652186	0.030758956612652186	0.030758956612652186	0.030758956612652186	0.030758956612652186	0.030758956612652186	0.030758956612652186	0.030758956612652186	0.030758956612652186	0.030758956612652186	0.030758956612652186	0.030758956612652186	0.030758956612652186	0.030758956612652186	0.030758956612652186	0.030758956612652186	0.030758956612652186	0.030758956612652186	0.030758956612652186
0.036458484003650975	0.028224016120172026	0.03072605335088623	0.02282769106884169	0.027984268829667473	0.03441628012893486	0.024331083266442028	0.025808546204128077	0.017390223080534683	0.033245801012234955	0.02797013097926595	0.034915289402777674	0.019539414310660783	0.02921051449333077	0.03407003892023276	0.02200364213222603	0.035498527641496934	0.033349109629418255	0.032572578920231535	0.024829570955410194	0.028736063119975633	0.027787892620414617	0.028261977870195125	0.028261977870195125	0.028261977870195125	0.028261977870195125	0.028261977870195125	0.028261977870195125	0.028261977870195125	0.028261977870195125	0.028261977870195125	0.028261977870195125	0.028261977870195125	0.028261977870195125	0.028261977870195125	0.028261977870195125	0.028261977870195125	0.028261977870195125	0.028261977870195125	0.028261977870195125	0.028261977870195125	0.028261977870195125	0.028261977870195125	0.028261977870195125	0.028261977870195125	0.028261977870195125	0.028261977870195125	0.028261977870195125	0.028261977870195125	0.028261977870195125
0.037220989602220284	0.040301432526603266	0.03164129861790262	0.040149557939538824	0.05276087920641932	0.03684925927507705	0.04376411838648793	0.03003135256080568	0.03356061381557778	0.03090980033419797	0.046280861020052126	0.029376736343149103	0.033310357965202375	0.04823687166550511	0.04121006035928356	0.04056853904674772	0.03230460230902445	0.04240381316188503	0.028779146902559925	0.05011377865702998	0.041249251172429	0.035738413502015426	0.038493832337222214	0.038493832337222214	0.038493832337222214	0.038493832337222214	0.038493832337222214	0.038493832337222214	0.038493832337222214	0.038493832337222214	0.038493832337222214	0.038493832337222214	0.038493832337222214	0.038493832337222214	0.038493832337222214	0.038493832337222214	0.038493832337222214	0.038493832337222214	0.038493832337222214	0.038493832337222214	0.038493832337222214	0.038493832337222214	0.038493832337222214	0.038493832337222214	0.038493832337222214	0.038493832337222214	0.038493832337222214	0.038493832337222214	0.038493832337222214	0.038493832337222214
0.029764789799612855	0.031090712583390346	0.03216554644193317	0.01996609194291288	0.028340802698182985	0.026238725246774754	0.031013241039639178	0.022087509776629728	0.027031952648355888	0.01999973317413055	0.03104308219762893	0.02860105664048903	0.018790875228355385	0.02924679778791061	0.0280640119122199	0.02726224457456973	0.039438087621129866	0.030031641211424768	0.03261290726776005	0.031322274239592406	0.031322274239592406	0.031322274239592406	0.031322274239592406	0.031322274239592406	0.031322274239592406	0.031322274239592406	0.031322274239592406	0.031322274239592406	0.031322274239592406	0.031322274239592406	0.031322274239592406	0.031322274239592406	0.031322274239592406	0.031322274239592406	0.031322274239592406	0.031322274239592406	0.031322274239592406	0.031322274239592406	0.031322274239592406	0.031322274239592406	0.031322274239592406	0.031322274239592406	0.031322274239592406	0.031322274239592406	0.031322274239592406	0.031322274239592406	0.031322274239592406	0.031322274239592406	0.031322274239592406	0.031322274239592406
[truncated: 6 more columns]
