# Supplementary material for: Neuronal tuning aligns dynamically with object and texture manifolds across the visual hierarchy
Source: Nat Neurosci. 2026 Mar 10;29(4):864–75. doi: 10.1038/s41593-026-02207-1 (PMC13061647; doi:10.1038/s41593-026-02207-1)
Supplement: Supplementary file 6 — Average PSTH for each session and thread before or after optimization Fig. 5a. Response rate for each 10 ms time window in csv format to reproduce Fig. 5c. [file 41593_2026_2207_MOESM6_ESM.zip › Figure5C_src_normresp_wdw_10-20_BigGAN_mean.csv]

0	1	2	3	4	5	6	7	8	9	10	11	12	13	14	15	16	17	18	19	20	21	22	23	24	25	26	27	28	29	30	31	32	33	34	35	36	37	38	39	40	41	42	43	44	45	46	47	48	49
0.1940424794815201	0.1475346507734092	0.1502538930453075	0.17077507196378544	0.20714265225985365	0.1256006272194675	0.07018553358244169	0.15140660333884323	0.23590186754966622	0.1538261006143228	0.09259040564868685	0.13210275927640786	0.19376240348110452	0.1285906826110107	0.1412634113048751	0.18655338562944454	0.14464100791106838	0.14740839700662964	0.17270157529574742	0.10566003965842911	0.08148700689105369	0.1533358360547878	0.10744280903955744	0.051465120939007666	0.10740323946505087	0.11850694213267021	0.15551895263731771	0.12762978783782788	0.20254514258622214	0.2050541553701358	0.06555126856914703	0.08806741863471096	0.14148232854410236	0.11392566074922111	0.14746362982776265	0.192267541348345	0.16016177597577455	0.04126038224096987	0.14682316302600137	0.048729967405014146	0.07258248853468481	0.08631629657727083	0.13675466550319967	0.12169877782905154	0.06842404560741348	0.07956208573077142	0.2528028014660967	0.16618244359843407	0.16618244359843407	0.16618244359843407
0.17939478046804033	0.11211007753073182	0.2328485523523213	0.13675436344224948	0.20567533625558515	0.2000480397471146	0.16580771143125403	0.1461331308814944	0.12508387585383715	0.1550707355309666	0.10477875606931185	0.25073378728839124	0.1457713507194946	0.20274896541423543	0.19718347444365725	0.1678299387858753	0.24562365766830854	0.1044679335134213	0.17903931113543925	0.05426477298406895	0.08836142760253514	0.11232238908191956	0.09317592247904483	0.17341231491139947	0.2762111906820814	0.16162636837991212	0.1673491849992123	0.08683771693546731	0.1574626360002835	0.23870147064118025	0.15723531978155555	0.12655419091500844	0.14817411361029836	0.28059079631857387	0.09940216939839505	0.18999648285848447	0.18999648285848447	0.18999648285848447	0.18999648285848447	0.18999648285848447	0.18999648285848447	0.18999648285848447	0.18999648285848447	0.18999648285848447	0.18999648285848447	0.18999648285848447	0.18999648285848447	0.18999648285848447	0.18999648285848447	0.18999648285848447
0.07207881551879858	0.11400663386433127	0.0001025924311151476	0.06403588832973629	0.0765416961986302	0.07160588206447432	0.029500919569259237	0.13099661206871263	0.028865390064276263	0.09049816479208438	0.11224844800436996	0.09934214731097873	0.09820473457242473	0.020818056174869384	0.10116242151250725	0.08050768738918147	0.06641028634743842	0.0010167067483592483	0.019016011566578766	0.14962161969394497	0.0698476978823281	0.09013165465486063	0.10025535092786188	0.07338218148351527	0.06299986591194993	0.0	0.0	0.09697948662523877	0.19587201071258145	0.004756375211776731	0.18177361229808298	0.14312728605166763	0.09924938307903669	0.12118833456535216	0.12118833456535216	0.12118833456535216	0.12118833456535216	0.12118833456535216	0.12118833456535216	0.12118833456535216	0.12118833456535216	0.12118833456535216	0.12118833456535216	0.12118833456535216	0.12118833456535216	0.12118833456535216	0.12118833456535216	0.12118833456535216	0.12118833456535216	0.12118833456535216
0.16651561036465493	0.24474947855523288	0.260764349869864	0.13098445363469288	0.041344013648567254	0.2366249928416168	0.12356934823745772	0.10656245970087778	0.17681583696807615	0.1354058428816709	0.20600703778215518	0.07463623898520752	0.2361423131583322	0.23664563783438458	0.16411965213826782	0.1630895038083397	0.22583929653493254	0.23944949600565135	0.16175198234850974	0.1936711594509286	0.23421291013359447	0.1437217890781725	0.19993575316022838	0.154930076404945	0.16985743373403722	0.15872291941275782	0.06632222281414618	0.20165459163355082	0.10877549510667787	0.2032287546828432	0.16288681740379427	0.13128897925832947	0.1210955160065081	0.12936328819115916	0.1239145309186415	0.16462787425037065	0.1862608418175271	0.18238211756786332	0.18432147969269522	0.18432147969269522	0.18432147969269522	0.18432147969269522	0.18432147969269522	0.18432147969269522	0.18432147969269522	0.18432147969269522	0.18432147969269522	0.18432147969269522	0.18432147969269522	0.18432147969269522
0.2390919884285745	0.2687806420800396	0.2578015886952004	0.1467506529735639	0.3402975561050896	0.28935493900910564	0.3556871981442736	0.3612683570120326	0.4886109137664612	0.35266363164728337	0.2763468355452358	0.2949229045754211	0.4398154000237619	0.28675652558143894	0.2711513517405936	0.3744627695739409	0.45396364154336455	0.2947920259036772	0.24374405280857855	0.2232735178965082	0.2769658243874826	0.40053093285199753	0.4075776295318376	0.31832624643384805	0.39741995543476394	0.30198430121194986	0.34153052649199156	0.3625023199949462	0.35069467815581407	0.3401652198252525	0.34542994899053325	0.34542994899053325	0.34542994899053325	0.34542994899053325	0.34542994899053325	0.34542994899053325	0.34542994899053325	0.34542994899053325	0.34542994899053325	0.34542994899053325	0.34542994899053325	0.34542994899053325	0.34542994899053325	0.34542994899053325	0.34542994899053325	0.34542994899053325	0.34542994899053325	0.34542994899053325	0.34542994899053325	0.34542994899053325
0.5423907417915351	0.5324529343862165	0.5199821909178683	0.43765671200313205	0.9112140900546292	0.5906254102105789	0.44873966446994823	0.6753507612722588	0.6381552002357931	0.5929219569852823	0.5713234025293398	0.4916689316166851	0.6790046365028469	0.7279083853200108	0.4730805941594093	0.6159853458702178	0.7758257148328443	0.7146026141535575	0.6821614723548733	0.5431605206893497	0.4411440672772523	0.6522471161750139	0.5753328867299522	0.44763506997466357	0.5684850401109952	0.639260409847667	0.5189681859727774	0.6528079121879694	0.6150061014030859	0.7116191454391525	0.6350597855878829	0.6486002094885182	0.38935046330554646	0.4393966755579841	0.5802233584511712	0.41285054235445073	0.5760726842087283	0.5588942495787836	0.43173737399101786	0.3936518973442487	0.41269463566763326	0.41269463566763326	0.41269463566763326	0.41269463566763326	0.41269463566763326	0.41269463566763326	0.41269463566763326	0.41269463566763326	0.41269463566763326	0.41269463566763326
0.3334927608436944	0.44436355644465775	0.5161002055801773	0.3363946786074935	0.388174164055539	0.3101768525589891	0.19999392353943804	0.5678154226354748	0.34166194016215307	0.4956701511663676	0.33020920569818946	0.49384955375561485	0.2873173551918725	0.5254123613904245	0.31436565570618596	0.5326349160154487	0.40205760660683637	0.16649728442443862	0.40571251919239215	0.6009876666243376	0.23016964669945528	0.1952746440291905	0.4481798496618316	0.20617426563896118	0.2991863120455926	0.2478176029335675	0.27350195748958006	0.27350195748958006	0.27350195748958006	0.27350195748958006	0.27350195748958006	0.27350195748958006	0.27350195748958006	0.27350195748958006	0.27350195748958006	0.27350195748958006	0.27350195748958006	0.27350195748958006	0.27350195748958006	0.27350195748958006	0.27350195748958006	0.27350195748958006	0.27350195748958006	0.27350195748958006	0.27350195748958006	0.27350195748958006	0.27350195748958006	0.27350195748958006	0.27350195748958006	0.27350195748958006
0.39561425296080954	0.46044909073916834	0.4052018052457147	0.39127167150887954	0.4295082261965986	0.5713320678631431	0.47482753585060733	0.5430886472765317	0.5763948957523167	0.4451979153583583	0.4427403324141947	0.40465872286828675	0.46626732771881324	0.4496402537612289	0.4924386648675357	0.5741463743263332	0.5961376516293708	0.5201081697530437	0.5230199749242618	0.535442249465449	0.7841103189901978	0.7346278961146425	0.6746007095397388	0.5886763535222904	0.5024214829174392	0.4633100498595567	0.5412860730327331	0.502298061446145	0.502298061446145	0.502298061446145	0.502298061446145	0.502298061446145	0.502298061446145	0.502298061446145	0.502298061446145	0.502298061446145	0.502298061446145	0.502298061446145	0.502298061446145	0.502298061446145	0.502298061446145	0.502298061446145	0.502298061446145	0.502298061446145	0.502298061446145	0.502298061446145	0.502298061446145	0.502298061446145	0.502298061446145	0.502298061446145
0.1564880891164531	0.126163665114824	0.16717307284132407	0.05451024453129489	0.12797201085365212	0.19502904531576112	0.09213523815439903	0.06433256255725607	0.0962656819211514	0.06778473238440699	0.025030003576057103	0.039271012926171495	0.12263454589390937	0.11103719491225227	0.08898077110954448	0.11412651132182332	0.1157827822486745	0.07448125681265833	0.07086121217827367	0.06479626610220032	0.057904701949706726	0.09276791637687187	0.1505880884718449	0.17953794894303543	0.1344484097569781	0.17953755351604608	0.164729279542336	0.04776762796663881	0.1911436694113197	0.0882570830710849	0.17240567713046934	0.1376684497344379	0.026967493527656754	0.07902468744338385	0.05299609048552031	0.05299609048552031	0.05299609048552031	0.05299609048552031	0.05299609048552031	0.05299609048552031	0.05299609048552031	0.05299609048552031	0.05299609048552031	0.05299609048552031	0.05299609048552031	0.05299609048552031	0.05299609048552031	0.05299609048552031	0.05299609048552031	0.05299609048552031
0.2871155163873196	0.124817138410413	0.16259535849804035	0.1607759286547412	0.27025236684568044	0.2882807327655658	0.14518276998586527	0.22642695628370693	0.16910513491170778	0.15157680900477977	0.20483772804625597	0.20689441835220493	0.1658820759133393	0.1572441465255858	0.30378921196081504	0.23271361739238056	0.2616602245714426	0.14217694962277716	0.2659400562954446	0.3390324329268571	0.15943737391749577	0.32984296466661744	0.2219462665026635	0.1417094623285259	0.11755910467463207	0.045955736726842056	0.16317051036512115	0.2253198614327014	0.23371070856829873	0.06047820943150859	0.2588446837019056	0.11546109963864772	0.22609468148699782	0.17077789056282278	0.17077789056282278	0.17077789056282278	0.17077789056282278	0.17077789056282278	0.17077789056282278	0.17077789056282278	0.17077789056282278	0.17077789056282278	0.17077789056282278	0.17077789056282278	0.17077789056282278	0.17077789056282278	0.17077789056282278	0.17077789056282278	0.17077789056282278	0.17077789056282278
0.393851390466891	0.2474255865231829	0.38461167471514285	0.30288740257613395	0.33327813060702993	0.30029693624304354	0.21068247533256568	0.3598874374265047	0.3180806251049987	0.3013090169137299	0.28577794023583036	0.3690712912542593	0.29774256882433703	0.2551610725003762	0.27220313515243993	0.44587926656020627	0.3445320455021137	0.3127134612164145	0.2602735448790586	0.34197708039749464	0.3403251821519894	0.29819143669330767	0.47063518084129874	0.43854951450244173	0.43519969673753056	0.5631751572476411	0.3106100671142321	0.2914530910692976	0.3848953441055556	0.35934302431507437	0.31227427359067444	0.3358086489528744	0.3358086489528744	0.3358086489528744	0.3358086489528744	0.3358086489528744	0.3358086489528744	0.3358086489528744	0.3358086489528744	0.3358086489528744	0.3358086489528744	0.3358086489528744	0.3358086489528744	0.3358086489528744	0.3358086489528744	0.3358086489528744	0.3358086489528744	0.3358086489528744	0.3358086489528744	0.3358086489528744
0.2371451991249639	0.2430319107438708	0.3337764763706461	0.35438824013679093	0.3517104848794821	0.3416274132797993	0.31842831235251756	0.4608046365585979	0.3418929817863734	0.3791350084633133	0.38525453382020836	0.4192284782144432	0.39196416043182153	0.4220202044319788	0.385518487230043	0.5233155189154076	0.5064049628020042	0.5696643338080726	0.5970021245755428	0.5532272652231796	0.5171085193712885	0.5418978865424616	0.611076402677162	0.5263705579960258	0.6563460616047915	0.6357172292209028	0.6432470375977235	0.6892436988378716	0.7281663213274012	0.7226730025318496	0.9205016958170656	0.8215873491744576	0.8215873491744576	0.8215873491744576	0.8215873491744576	0.8215873491744576	0.8215873491744576	0.8215873491744576	0.8215873491744576	0.8215873491744576	0.8215873491744576	0.8215873491744576	0.8215873491744576	0.8215873491744576	0.8215873491744576	0.8215873491744576	0.8215873491744576	0.8215873491744576	0.8215873491744576	0.8215873491744576
0.5551585947499936	0.3503706596217207	0.6824351581607121	0.4059285612603745	0.4692652360032876	0.2999088974962085	0.3271287610961709	0.2371279029498699	0.41703054927174554	0.19487157242437614	0.17545722312167772	0.4532465063486517	0.3968345063856202	0.2765021624512603	0.4195053192457825	0.45554842345633373	0.33552571659568314	0.4363707733495559	0.4360234895246099	0.5860531579482837	0.5493061262621386	0.29453626347736284	0.2593499273006647	0.3164604474751464	0.2895550094657751	0.29087498894808395	0.41896391527896926	0.29839098320464846	0.36543882538663736	0.3040466326034881	0.3728285633367465	0.3384375979701173	0.3384375979701173	0.3384375979701173	0.3384375979701173	0.3384375979701173	0.3384375979701173	0.3384375979701173	0.3384375979701173	0.3384375979701173	0.3384375979701173	0.3384375979701173	0.3384375979701173	0.3384375979701173	0.3384375979701173	0.3384375979701173	0.3384375979701173	0.3384375979701173	0.3384375979701173	0.3384375979701173
0.32459744719401296	0.3296109563291545	0.23516063143840424	0.21449171310978998	0.14679328382807613	0.1477889061560424	0.2998123787953518	0.16989412304478319	0.19956692052060235	0.23843749635719552	0.1701273672438136	0.3952520281368618	0.3379415814348699	0.26829773251911326	0.23338913647662715	0.3560399516242882	0.3539222420325307	0.4116201139734469	0.19973260483595945	0.2610622636952458	0.31665536517915893	0.3318573189451434	0.444536178517388	0.372966716777225	0.43193999801519417	0.41936369791224015	0.24631799525040657	0.5482588707981204	0.48243077128546313	0.4131259091123161	0.47713337515825577	0.38577885617891833	0.43145611566858705	0.43145611566858705	0.43145611566858705	0.43145611566858705	0.43145611566858705	0.43145611566858705	0.43145611566858705	0.43145611566858705	0.43145611566858705	0.43145611566858705	0.43145611566858705	0.43145611566858705	0.43145611566858705	0.43145611566858705	0.43145611566858705	0.43145611566858705	0.43145611566858705	0.43145611566858705
0.23659164023930904	0.17795961807809363	0.34336136131321887	0.140104770860003	0.15867250441659186	0.227341143488209	0.2835541593749315	0.16959633627430493	0.17424960778910625	0.18146723800301487	0.21070058825246432	0.14143077768935433	0.10781154268122481	0.046614907021705614	0.15804727752500752	0.2803635260672667	0.14022785672483468	0.25489344008719433	0.18820239520358178	0.05416451684312815	0.189872942610836	0.24602403155944153	0.1578390750179194	0.15860552911833983	0.19129751202068174	0.205280044312354	0.07972598179921361	0.12359237036824178	0.09913524089984281	0.09085684461195022	0.0949960427558965	0.0949960427558965	0.0949960427558965	0.0949960427558965	0.0949960427558965	0.0949960427558965	0.0949960427558965	0.0949960427558965	0.0949960427558965	0.0949960427558965	0.0949960427558965	0.0949960427558965	0.0949960427558965	0.0949960427558965	0.0949960427558965	0.0949960427558965	0.0949960427558965	0.0949960427558965	0.0949960427558965	0.0949960427558965
0.2736743092936211	0.2457232331019494	0.28671525507171575	0.27827510560826174	0.25676145135729983	0.17006019276429765	0.16500096330625108	0.29479885614881957	0.19403791347629054	0.1938490933099286	0.21231876311679712	0.17969503132952006	0.07482042765099016	0.16213278880575485	0.1732284412239986	0.18076851728490256	0.2203635580742221	0.18435275191045056	0.32665738417564505	0.17801167888633748	0.170757038324597	0.28896739229307744	0.21628827399242467	0.25262783314275106	0.25262783314275106	0.25262783314275106	0.25262783314275106	0.25262783314275106	0.25262783314275106	0.25262783314275106	0.25262783314275106	0.25262783314275106	0.25262783314275106	0.25262783314275106	0.25262783314275106	0.25262783314275106	0.25262783314275106	0.25262783314275106	0.25262783314275106	0.25262783314275106	0.25262783314275106	0.25262783314275106	0.25262783314275106	0.25262783314275106	0.25262783314275106	0.25262783314275106	0.25262783314275106	0.25262783314275106	0.25262783314275106	0.25262783314275106
0.5257296398407314	0.1121371124323976	0.1613989077645403	0.20797836086429394	0.17339371647711846	0.11558016885413447	0.21368784789999895	0.12236401546300571	0.3693796377853001	0.2608586769542543	0.24522816961265484	0.16691500471917833	0.2108561501788827	0.13757074540391637	0.1903148338545842	0.16857224944962576	0.16590868007776882	0.30912249464259894	0.26810356997862184	0.3429662533948011	0.19713234976149518	0.3162023996989587	0.21568328985679677	0.2659428447778777	0.2659428447778777	0.2659428447778777	0.2659428447778777	0.2659428447778777	0.2659428447778777	0.2659428447778777	0.2659428447778777	0.2659428447778777	0.2659428447778777	0.2659428447778777	0.2659428447778777	0.2659428447778777	0.2659428447778777	0.2659428447778777	0.2659428447778777	0.2659428447778777	0.2659428447778777	0.2659428447778777	0.2659428447778777	0.2659428447778777	0.2659428447778777	0.2659428447778777	0.2659428447778777	0.2659428447778777	0.2659428447778777	0.2659428447778777
0.4195961011649255	0.831638674067394	0.6205568395776266	0.3980388503159522	0.4835879203453614	0.43025646181427785	0.5864254893574656	0.24729753640174298	0.4544049699290187	0.40553277318633346	0.37855662524544315	0.2922027089194004	0.2857837682606622	0.46940961501614276	0.2838190855473501	0.21266067159807792	0.5658805685351179	0.3937946150463016	0.3187922523318991	0.6297512006178391	0.3584898746166699	0.44281833820216177	0.33727306145835007	0.6208407336616572	0.28142739851407916	0.4400695361371727	0.7170965432879202	0.5089162157615373	0.4973157074898511	0.273484247887103	0.385399977688477	0.385399977688477	0.385399977688477	0.385399977688477	0.385399977688477	0.385399977688477	0.385399977688477	0.385399977688477	0.385399977688477	0.385399977688477	0.385399977688477	0.385399977688477	0.385399977688477	0.385399977688477	0.385399977688477	0.385399977688477	0.385399977688477	0.385399977688477	0.385399977688477	0.385399977688477
0.25866735915989175	0.21587271144087938	0.18851062439297234	0.10918780681025723	0.20885884082142836	0.12633048489952312	0.14432480758361252	0.11924170533526135	0.20403126773167615	0.1364188485276546	0.15750438885958162	0.12134158689049875	0.21822674779897866	0.027730336015881468	0.10101397048588731	0.22047620257077272	0.006057935140741951	0.08947808506581795	0.10605230183648892	0.09178534071984333	0.10801290465694643	0.09247849944626636	0.07343584440696048	0.10317588490860444	0.07129476710893756	0.1250647186803371	0.19049423248631225	0.12273657512583033	0.09318720739652654	0.22880025133470683	0.2346258135359923	0.12137308573836951	0.1779994496371809	0.1779994496371809	0.1779994496371809	0.1779994496371809	0.1779994496371809	0.1779994496371809	0.1779994496371809	0.1779994496371809	0.1779994496371809	0.1779994496371809	0.1779994496371809	0.1779994496371809	0.1779994496371809	0.1779994496371809	0.1779994496371809	0.1779994496371809	0.1779994496371809	0.1779994496371809
0.5294476280483615	0.4211132352592318	0.5089432644877715	0.44672131254940656	0.38175903449966075	0.4040567950098092	0.3575036402187911	0.6813982405300658	0.3333591419769349	0.44157035424904584	0.531398869007593	0.3156037859853637	0.5059660738975372	0.3951001553297201	0.3784107399598642	0.33471697723440247	0.4496917467128852	0.5850911745959	0.4388481250158552	0.7700704775565622	0.5227625635745848	0.5074175341894104	0.5837214591786636	0.6029779934052764	0.5822023155678382	0.4354988806382591	0.41440487272423415	0.46627912890040935	0.513524020348365	0.666762027648363	0.424467376808273	0.4423628117676028	0.6746186507135595	0.6029077317397765	0.49616779716436904	0.5495377644520728	0.5495377644520728	0.5495377644520728	0.5495377644520728	0.5495377644520728	0.5495377644520728	0.5495377644520728	0.5495377644520728	0.5495377644520728	0.5495377644520728	0.5495377644520728	0.5495377644520728	0.5495377644520728	0.5495377644520728	0.5495377644520728
0.3481685607173056	0.28097869192821645	0.17726035424515788	0.1756923128388091	0.3221121089834661	0.32057730507690035	0.24709568000396487	0.3037146234599604	0.2801066008770004	0.19504258226380872	0.19433172774966465	0.16033038500412003	0.2146834420645379	0.22899315302559572	0.23384378349309765	0.1948069222590953	0.24805554667836943	0.11320933863081474	0.22288157855712037	0.25804083621790896	0.2606593814697482	0.23392995627690655	0.23432690245129795	0.18346462110592482	0.2074037174716828	0.3112267125993863	0.27424937618363177	0.23192954876818386	0.25308946247590786	0.25308946247590786	0.25308946247590786	0.25308946247590786	0.25308946247590786	0.25308946247590786	0.25308946247590786	0.25308946247590786	0.25308946247590786	0.25308946247590786	0.25308946247590786	0.25308946247590786	0.25308946247590786	0.25308946247590786	0.25308946247590786	0.25308946247590786	0.25308946247590786	0.25308946247590786	0.25308946247590786	0.25308946247590786	0.25308946247590786	0.25308946247590786
0.18088204751545556	0.05686122612733544	0.0	0.040579052255626524	0.10115786073694265	0.0020743538892564754	0.0468233217997617	0.08873018487532441	0.0983822451676716	0.16884184834391042	0.11165905270666791	0.05073132383370885	0.10368454827164292	0.03160806094649436	0.03274520489946861	0.042587932206440214	0.045314653823774725	0.0515589233679099	0.0	0.07023086867522164	0.011546572303560711	0.02063193140463056	0.06813632189228233	0.06783735566919924	0.03759517425955449	0.12344023318024805	0.18225423199419757	0.10936211627995499	0.0	0.05468105813997749	0.05468105813997749	0.05468105813997749	0.05468105813997749	0.05468105813997749	0.05468105813997749	0.05468105813997749	0.05468105813997749	0.05468105813997749	0.05468105813997749	0.05468105813997749	0.05468105813997749	0.05468105813997749	0.05468105813997749	0.05468105813997749	0.05468105813997749	0.05468105813997749	0.05468105813997749	0.05468105813997749	0.05468105813997749	0.05468105813997749
0.3470758148866778	0.2697949813068283	0.3180927519009284	0.27875017825736736	0.2917215194304989	0.33223319365791787	0.24200152954750703	0.31957761232852466	0.4345587118672275	0.27247114417605617	0.34591420888546437	0.20479677227631204	0.3609115379356031	0.25455426150928967	0.2537524240794004	0.2056341504474841	0.18677140007406004	0.29632814252862605	0.2703158827626275	0.27211953754193624	0.3447929524277189	0.2404703694572204	0.35435372354339656	0.26748233531729476	0.24873950576472217	0.2824777926349762	0.26560864919984917	0.26560864919984917	0.26560864919984917	0.26560864919984917	0.26560864919984917	0.26560864919984917	0.26560864919984917	0.26560864919984917	0.26560864919984917	0.26560864919984917	0.26560864919984917	0.26560864919984917	0.26560864919984917	0.26560864919984917	0.26560864919984917	0.26560864919984917	0.26560864919984917	0.26560864919984917	0.26560864919984917	0.26560864919984917	0.26560864919984917	0.26560864919984917	0.26560864919984917	0.26560864919984917
0.24971538698711232	0.3600388199608479	0.28520141955272116	0.18238138388274003	0.4030266279682909	0.21008673399361463	0.2283401665004551	0.2772329315318912	0.23624949134305748	0.24037979775311483	0.2685809369472623	0.2957840866037629	0.3580717263658559	0.25378472430268084	0.2372059481957363	0.24959721855992031	0.26403351085590404	0.28996468741179254	0.4234755602467827	0.23859063541732972	0.34467515088232187	0.275399890971302	0.3100375209268119	0.3100375209268119	0.3100375209268119	0.3100375209268119	0.3100375209268119	0.3100375209268119	0.3100375209268119	0.3100375209268119	0.3100375209268119	0.3100375209268119	0.3100375209268119	0.3100375209268119	0.3100375209268119	0.3100375209268119	0.3100375209268119	0.3100375209268119	0.3100375209268119	0.3100375209268119	0.3100375209268119	0.3100375209268119	0.3100375209268119	0.3100375209268119	0.3100375209268119	0.3100375209268119	0.3100375209268119	0.3100375209268119	0.3100375209268119	0.3100375209268119
0.28313525358025937	0.22946103198492088	0.21928228087712914	0.26265784057745767	0.2359209538360802	0.30830935464707554	0.3291478360144103	0.28463908786662534	0.29703216835206564	0.25048778336447675	0.3241235483174435	0.2487339559926076	0.3203422075614001	0.28518134140358664	0.26937166321664296	0.26239751262346067	0.219740710165727	0.2818914512168342	0.22438784930356895	0.24610451218965843	0.29887195176705644	0.27837796404024306	0.21037223302210897	0.31926622888321127	0.333644528136053	0.1191247595336662	0.34893680559317414	0.23403078256342016	0.23403078256342016	0.23403078256342016	0.23403078256342016	0.23403078256342016	0.23403078256342016	0.23403078256342016	0.23403078256342016	0.23403078256342016	0.23403078256342016	0.23403078256342016	0.23403078256342016	0.23403078256342016	0.23403078256342016	0.23403078256342016	0.23403078256342016	0.23403078256342016	0.23403078256342016	0.23403078256342016	0.23403078256342016	0.23403078256342016	0.23403078256342016	0.23403078256342016
0.5620351691553284	0.6746808487509744	0.6152716777304452	0.6129482129152393	0.43272029936862527	0.4720711143279251	0.5641894653569355	0.45903714545774066	0.4586320446590853	0.7363893990997953	0.4794756530812953	0.6479217694439668	0.5828264507724017	0.6244903986963823	0.39694442713781325	0.6992021920103287	0.5748467267053633	0.6516626990865874	0.6500892193779777	0.7046408056154211	0.33673634975530703	0.4949894539772129	0.622503322937139	0.5513644170336852	0.4298220820678248	0.3123991287503638	0.4433271891322806	0.5375273462639751	0.30059118673343777	0.41905926649870645	0.41905926649870645	0.41905926649870645	0.41905926649870645	0.41905926649870645	0.41905926649870645	0.41905926649870645	0.41905926649870645	0.41905926649870645	0.41905926649870645	0.41905926649870645	0.41905926649870645	0.41905926649870645	0.41905926649870645	0.41905926649870645	0.41905926649870645	0.41905926649870645	0.41905926649870645	0.41905926649870645	0.41905926649870645	0.41905926649870645
0.6116045927424865	0.6520222279285763	0.5923453367662932	0.49448691732134414	0.664174498880734	0.5600967612212749	0.7178696171644209	0.5545410900873878	0.6921503875825383	0.6864114872174194	0.45792934219002235	0.7065715038969373	0.5608505834083475	0.6644212232048582	0.7855478366042445	0.6923343763366392	0.3294846513699869	0.5533235286272958	0.42602822255558204	0.5358177142519776	0.689056492716263	0.43028524940897445	0.5535086100670121	0.6066384530679577	0.5954914449863291	0.4012440144589812	0.5244187487598752	0.4216144018414006	0.397181149473118	0.5799967459565745	0.4558930852431022	0.7066433057423583	0.5860352181469476	0.5884882396412642	0.7971048189939421	0.5211814118978234	0.46738389421771676	0.46346308722572493	0.46542349072172085	0.46542349072172085	0.46542349072172085	0.46542349072172085	0.46542349072172085	0.46542349072172085	0.46542349072172085	0.46542349072172085	0.46542349072172085	0.46542349072172085	0.46542349072172085	0.46542349072172085
0.0	0.008324461289167587	0.0	0.0	0.0	0.0	0.0	0.0	0.0	0.0	0.033348550331624836	0.0	0.0	0.0	0.0	0.06460494778927647	0.0014130451847952762	0.0	0.0	8.245306327135734e-05	0.0	0.0014954982480666337	0.0	0.0	0.0	0.03668021280832323	0.0	0.0	0.0038226767999948296	0.0	0.0	0.0334310033948962	0.033348550331624836	0.0004085612600250762	0.033348550331624836	0.0	0.0	0.0	0.022379160745890192	0.0	0.0	0.0	0.0	0.0	0.0	0.0	0.0	0.0	0.0	0.0
0.19545471993932206	0.1617649689242036	0.23358879672810345	0.147923587149906	0.23018290636020936	0.2544498272408153	0.11728156556050631	0.13447599617464273	0.11738537648946838	0.15590814602065006	0.23782919015901852	0.11396941273740432	0.1293291583833327	0.1385592517371472	0.2515346370547595	0.13753326556954595	0.10773052009760603	0.1928432463577477	0.14433527519095124	0.12683168262149586	0.11653356146064363	0.04836062404942454	0.1855216166050693	0.11815200652718422	0.0762920142903222	0.22450559803254486	0.12552654636782465	0.1470185244536201	0.13627253541072237	0.13627253541072237	0.13627253541072237	0.13627253541072237	0.13627253541072237	0.13627253541072237	0.13627253541072237	0.13627253541072237	0.13627253541072237	0.13627253541072237	0.13627253541072237	0.13627253541072237	0.13627253541072237	0.13627253541072237	0.13627253541072237	0.13627253541072237	0.13627253541072237	0.13627253541072237	0.13627253541072237	0.13627253541072237	0.13627253541072237	0.13627253541072237
0.6939617608168065	0.5695400617146811	0.7060169539365138	0.6525390796137192	0.7971901152889344	0.5369280080279791	0.4721703261547277	0.46754672063489233	0.42208636375562547	0.45895021933029523	0.6698478481493	0.41869789000029073	0.6393391101739989	0.4177980167727312	0.40267235001978635	0.5546883966673841	0.714515166168918	0.46608447736268876	0.5490067521781153	0.5429855037181309	0.42524193517762465	0.5550448990328776	0.6589217174998869	0.5935131358981781	0.5209690939889707	0.5572411149435744	0.5572411149435744	0.5572411149435744	0.5572411149435744	0.5572411149435744	0.5572411149435744	0.5572411149435744	0.5572411149435744	0.5572411149435744	0.5572411149435744	0.5572411149435744	0.5572411149435744	0.5572411149435744	0.5572411149435744	0.5572411149435744	0.5572411149435744	0.5572411149435744	0.5572411149435744	0.5572411149435744	0.5572411149435744	0.5572411149435744	0.5572411149435744	0.5572411149435744	0.5572411149435744	0.5572411149435744
0.5759891157848481	0.6416168369865548	0.6839837805001114	0.6270024338402659	0.6744590823726355	0.5002682174891823	0.6306576220642116	0.6089694417833662	0.5235053426175205	0.7015864852701538	0.5498562172668786	0.6436875867747535	0.5513877180978053	0.5225079059227459	0.521877672607159	0.569390024465658	0.6053548762910105	0.6449352732740556	0.5475971568914879	0.646186215183146	0.5294078016263377	0.5877970084047418	0.5877970084047418	0.5877970084047418	0.5877970084047418	0.5877970084047418	0.5877970084047418	0.5877970084047418	0.5877970084047418	0.5877970084047418	0.5877970084047418	0.5877970084047418	0.5877970084047418	0.5877970084047418	0.5877970084047418	0.5877970084047418	0.5877970084047418	0.5877970084047418	0.5877970084047418	0.5877970084047418	0.5877970084047418	0.5877970084047418	0.5877970084047418	0.5877970084047418	0.5877970084047418	0.5877970084047418	0.5877970084047418	0.5877970084047418	0.5877970084047418	0.5877970084047418
0.07780749855917415	0.1910404757891412	0.1705335262196235	0.07880102031386314	0.1615856073030043	0.08716876512604849	0.05262582041370166	0.18712252684855768	0.1402518417682089	0.15550285595485583	0.060685451864295345	0.04802082960050125	0.15799461302494622	0.09963938672626836	0.09433251124661163	0.051499740631415415	0.08336167650160402	0.07853071361256421	0.016690261931431586	0.10760898112623052	0.11064408667528451	0.12831092369595892	0.05755357368231649	0.0929322486891377	0.0929322486891377	0.0929322486891377	0.0929322486891377	0.0929322486891377	0.0929322486891377	0.0929322486891377	0.0929322486891377	0.0929322486891377	0.0929322486891377	0.0929322486891377	0.0929322486891377	0.0929322486891377	0.0929322486891377	0.0929322486891377	0.0929322486891377	0.0929322486891377	0.0929322486891377	0.0929322486891377	0.0929322486891377	0.0929322486891377	0.0929322486891377	0.0929322486891377	0.0929322486891377	0.0929322486891377	0.0929322486891377	0.0929322486891377
0.394849300453858	0.3276924703378148	0.2206901980332503	0.4486256822287758	0.2828433439577404	0.22116799991009115	0.34664500029093975	0.3074939072647406	0.4263298856090798	0.35806725562332964	0.505081688953439	0.3893452225399051	0.39861623475586583	0.5756074969514978	0.6722441171806545	0.5129528828289913	0.16233688208422029	0.08326631926657281	0.03793574762554543	0.24360340847497586	0.12126333958882522	0.18243337403190055	0.18243337403190055	0.18243337403190055	0.18243337403190055	0.18243337403190055	0.18243337403190055	0.18243337403190055	0.18243337403190055	0.18243337403190055	0.18243337403190055	0.18243337403190055	0.18243337403190055	0.18243337403190055	0.18243337403190055	0.18243337403190055	0.18243337403190055	0.18243337403190055	0.18243337403190055	0.18243337403190055	0.18243337403190055	0.18243337403190055	0.18243337403190055	0.18243337403190055	0.18243337403190055	0.18243337403190055	0.18243337403190055	0.18243337403190055	0.18243337403190055	0.18243337403190055
0.4561238871876082	0.43706761639183006	0.29579875771722836	0.2773405265578087	0.26257176727958315	0.370075476291653	0.28366054493563453	0.3563963948925596	0.2267556913984037	0.33405546848991513	0.41298082644718365	0.2851401005109385	0.3171694223803486	0.3482303697183104	0.30190491781054196	0.2151636906860823	0.20556302168385945	0.34456343971031866	0.23364056302760908	0.2008822870808232	0.3647302323048808	0.2947603106274258	0.27882568489880916	0.40506939384724366	0.20862180544639136	0.30684559964681757	0.30684559964681757	0.30684559964681757	0.30684559964681757	0.30684559964681757	0.30684559964681757	0.30684559964681757	0.30684559964681757	0.30684559964681757	0.30684559964681757	0.30684559964681757	0.30684559964681757	0.30684559964681757	0.30684559964681757	0.30684559964681757	0.30684559964681757	0.30684559964681757	0.30684559964681757	0.30684559964681757	0.30684559964681757	0.30684559964681757	0.30684559964681757	0.30684559964681757	0.30684559964681757	0.30684559964681757
0.6191162230738712	0.7207022281688253	0.7036473275064351	0.6807307927144038	0.6023619603663446	0.7858520655797103	0.7662087860418814	0.698855292252591	0.9381042126175073	0.5849752945280859	0.836520205017085	0.6763247561237555	0.8068570172574449	0.7611761466379896	0.6684325376855773	0.7386141488095798	0.7155616162364415	0.6339915946237323	0.8673718313881553	0.6620138749757244	0.7646928531819398	0.7646928531819398	0.7646928531819398	0.7646928531819398	0.7646928531819398	0.7646928531819398	0.7646928531819398	0.7646928531819398	0.7646928531819398	0.7646928531819398	0.7646928531819398	0.7646928531819398	0.7646928531819398	0.7646928531819398	0.7646928531819398	0.7646928531819398	0.7646928531819398	0.7646928531819398	0.7646928531819398	0.7646928531819398	0.7646928531819398	0.7646928531819398	0.7646928531819398	0.7646928531819398	0.7646928531819398	0.7646928531819398	0.7646928531819398	0.7646928531819398	0.7646928531819398	0.7646928531819398
0.3366935875303943	0.33444807330733695	0.3068869741311683	0.48402107674967937	0.3491664052797616	0.5036470472391074	0.3198815638734128	0.42533262578888276	0.353825898216193	0.3817560118198261	0.26314781151124805	0.3043988261676622	0.25111777033517474	0.45048191613059796	0.6410752507059374	0.606979647908801	0.4905795954569215	0.4481801102630551	0.42266106362048383	0.24916151072668102	0.34528656310816713	0.2886600990313567	0.31697333106976194	0.31697333106976194	0.31697333106976194	0.31697333106976194	0.31697333106976194	0.31697333106976194	0.31697333106976194	0.31697333106976194	0.31697333106976194	0.31697333106976194	0.31697333106976194	0.31697333106976194	0.31697333106976194	0.31697333106976194	0.31697333106976194	0.31697333106976194	0.31697333106976194	0.31697333106976194	0.31697333106976194	0.31697333106976194	0.31697333106976194	0.31697333106976194	0.31697333106976194	0.31697333106976194	0.31697333106976194	0.31697333106976194	0.31697333106976194	0.31697333106976194
0.36307483428581827	0.3882932890991708	0.32199553986211915	0.31584801123100087	0.39806372620734665	0.4074009340098023	0.3755648354297104	0.4157907652008991	0.37958573972075027	0.37103881054458515	0.48648026663967264	0.43516630994475003	0.4007348994449385	0.3529840400990012	0.5061855162703716	0.34258195192789376	0.44268112994694525	0.35754633988999657	0.3212076329328797	0.41490833288747037	0.368057982910175	0.368057982910175	0.368057982910175	0.368057982910175	0.368057982910175	0.368057982910175	0.368057982910175	0.368057982910175	0.368057982910175	0.368057982910175	0.368057982910175	0.368057982910175	0.368057982910175	0.368057982910175	0.368057982910175	0.368057982910175	0.368057982910175	0.368057982910175	0.368057982910175	0.368057982910175	0.368057982910175	0.368057982910175	0.368057982910175	0.368057982910175	0.368057982910175	0.368057982910175	0.368057982910175	0.368057982910175	0.368057982910175	0.368057982910175
0.07928597149184466	0.12693569901393298	0.06163182420582851	0.1293976375327039	0.009041257908629034	0.29071450250676373	0.27838505408216824	0.23122780050413774	0.1156110780745473	0.2026561734867129	0.22925560463117317	0.012712634102611387	0.05558298048772108	0.16782225755769412	0.12533445671487237	0.19403850318749669	0.17469864164702323	0.06853086785186986	0.06865751442402417	0.18694560394533116	0.04033019630330494	0.09961682179807545	0.10229472354742214	0.11670586405283254	0.11202331426412875	0.07869862833554567	0.08368191887493422	0.13949079480889137	0.10871973007338115	0.10358844605419168	0.060198052168707966	0.18332413298492486	0.16156794425438328	0.12481980735595266	0.011183896216621362	0.06800185178628701	0.06800185178628701	0.06800185178628701	0.06800185178628701	0.06800185178628701	0.06800185178628701	0.06800185178628701	0.06800185178628701	0.06800185178628701	0.06800185178628701	0.06800185178628701	0.06800185178628701	0.06800185178628701	0.06800185178628701	0.06800185178628701
0.3229414245366727	0.4412962760252261	0.375458449574644	0.3036677281088489	0.3577479756674609	0.34814342977832363	0.38672421573443755	0.3919828100663515	0.4515886875414327	0.24128853769681674	0.2393074062025702	0.2910439051769054	0.2943709539758386	0.2888732722398068	0.4732639728324787	0.3699591577967778	0.42161156531462823	0.42161156531462823	0.42161156531462823	0.42161156531462823	0.42161156531462823	0.42161156531462823	0.42161156531462823	0.42161156531462823	0.42161156531462823	0.42161156531462823	0.42161156531462823	0.42161156531462823	0.42161156531462823	0.42161156531462823	0.42161156531462823	0.42161156531462823	0.42161156531462823	0.42161156531462823	0.42161156531462823	0.42161156531462823	0.42161156531462823	0.42161156531462823	0.42161156531462823	0.42161156531462823	0.42161156531462823	0.42161156531462823	0.42161156531462823	0.42161156531462823	0.42161156531462823	0.42161156531462823	0.42161156531462823	0.42161156531462823	0.42161156531462823	0.42161156531462823
0.4238020627706818	0.3648665486594951	0.4293365070899935	0.32480668237202476	0.33131028063088924	0.1831594175405612	0.27942154447921896	0.276761261987279	0.39657308607973163	0.3678256479152031	0.39291616018560854	0.3908686971411989	0.26592090784081124	0.22887985543429462	0.28823215425998344	0.2869432750788101	0.35167150291798777	0.2936230085753845	0.264694460821858	0.29605070397082855	0.26465645699914686	0.2444338761229692	0.29998348356429017	0.30778584052639746	0.3038846620453438	0.3038846620453438	0.3038846620453438	0.3038846620453438	0.3038846620453438	0.3038846620453438	0.3038846620453438	0.3038846620453438	0.3038846620453438	0.3038846620453438	0.3038846620453438	0.3038846620453438	0.3038846620453438	0.3038846620453438	0.3038846620453438	0.3038846620453438	0.3038846620453438	0.3038846620453438	0.3038846620453438	0.3038846620453438	0.3038846620453438	0.3038846620453438	0.3038846620453438	0.3038846620453438	0.3038846620453438	0.3038846620453438
0.5928094140644283	0.4594228658277397	0.3928200840665825	0.5926950399407286	0.28653349314180415	0.6072958430951004	0.44738546421115477	0.589184072633173	0.43996562402926115	0.3023080176811154	0.2868798949887654	0.40234140795870815	0.4817388323267144	0.5164470788432103	0.606824791346379	0.44330409726553655	0.3888763594655802	0.4076770250395552	0.3982766922525677	0.3982766922525677	0.3982766922525677	0.3982766922525677	0.3982766922525677	0.3982766922525677	0.3982766922525677	0.3982766922525677	0.3982766922525677	0.3982766922525677	0.3982766922525677	0.3982766922525677	0.3982766922525677	0.3982766922525677	0.3982766922525677	0.3982766922525677	0.3982766922525677	0.3982766922525677	0.3982766922525677	0.3982766922525677	0.3982766922525677	0.3982766922525677	0.3982766922525677	0.3982766922525677	0.3982766922525677	0.3982766922525677	0.3982766922525677	0.3982766922525677	0.3982766922525677	0.3982766922525677	0.3982766922525677	0.3982766922525677
0.30620555656408455	0.3498675657899561	0.2099475378385088	0.21263278930267746	0.20911169744260683	0.21163998666228206	0.2858537804508462	0.4375463181558059	0.32106182501057495	0.17230321235803556	0.2918363185600919	0.3273735976964807	0.29933732301380517	0.23303144487844504	0.33184123665985066	0.19153742286019307	0.1921730191888471	0.32303910042017736	0.28609251784036305	0.18507713294485886	0.17566716866782092	0.1803721508063399	0.1803721508063399	0.1803721508063399	0.1803721508063399	0.1803721508063399	0.1803721508063399	0.1803721508063399	0.1803721508063399	0.1803721508063399	0.1803721508063399	0.1803721508063399	0.1803721508063399	0.1803721508063399	0.1803721508063399	0.1803721508063399	0.1803721508063399	0.1803721508063399	0.1803721508063399	0.1803721508063399	0.1803721508063399	0.1803721508063399	0.1803721508063399	0.1803721508063399	0.1803721508063399	0.1803721508063399	0.1803721508063399	0.1803721508063399	0.1803721508063399	0.1803721508063399
0.32450024338021505	0.4045123758418928	0.2968410570943809	0.2543534181260131	0.26729909470263163	0.4160752720638445	0.3836099198159266	0.29810538920976065	0.31531019370998664	0.27800715653639735	0.296658675123192	0.296658675123192	0.296658675123192	0.296658675123192	0.296658675123192	0.296658675123192	0.296658675123192	0.296658675123192	0.296658675123192	0.296658675123192	0.296658675123192	0.296658675123192	0.296658675123192	0.296658675123192	0.296658675123192	0.296658675123192	0.296658675123192	0.296658675123192	0.296658675123192	0.296658675123192	0.296658675123192	0.296658675123192	0.296658675123192	0.296658675123192	0.296658675123192	0.296658675123192	0.296658675123192	0.296658675123192	0.296658675123192	0.296658675123192	0.296658675123192	0.296658675123192	0.296658675123192	0.296658675123192	0.296658675123192	0.296658675123192	0.296658675123192	0.296658675123192	0.296658675123192	0.296658675123192
0.28224530058365704	0.15786003072716767	0.3734358264427795	0.3094342131047627	0.30849534564142217	0.13552304672050214	0.2797791795154625	0.4003994255386485	0.18063735254864074	0.3592925402734305	0.2816656222513246	0.20222342425324177	0.25604980411070977	0.27668848565885573	0.23401695965333164	0.2325001415622163	0.2213621458014544	0.3234119206769805	0.2723870332392174	0.2723870332392174	0.2723870332392174	0.2723870332392174	0.2723870332392174	0.2723870332392174	0.2723870332392174	0.2723870332392174	0.2723870332392174	0.2723870332392174	0.2723870332392174	0.2723870332392174	0.2723870332392174	0.2723870332392174	0.2723870332392174	0.2723870332392174	0.2723870332392174	0.2723870332392174	0.2723870332392174	0.2723870332392174	0.2723870332392174	0.2723870332392174	0.2723870332392174	0.2723870332392174	0.2723870332392174	0.2723870332392174	0.2723870332392174	0.2723870332392174	0.2723870332392174	0.2723870332392174	0.2723870332392174	0.2723870332392174
0.3795686834817494	0.16647476031433425	0.2571326104539608	0.2055739739211533	0.12146077774354859	0.10860374911433453	0.04681047230508763	0.23403598662048894	0.2011042417182265	0.30219194787631654	0.2602915141747639	0.10201704199396354	0.18919787755327752	0.17438381481891982	0.043599483014648985	0.23461379788501843	0.0901979344197883	0.09381362323014356	0.02609473541420079	0.1512668878210004	0.027725355774141838	0.06825249611080528	0.18179735797766236	0.10431456414174882	0.10805221862349088	0.121932847403918	0.12466568128008224	0.2209270229049104	0.02382532041414413	0.24360965931925305	0.017408249458176116	0.13050895438871457	0.13050895438871457	0.13050895438871457	0.13050895438871457	0.13050895438871457	0.13050895438871457	0.13050895438871457	0.13050895438871457	0.13050895438871457	0.13050895438871457	0.13050895438871457	0.13050895438871457	0.13050895438871457	0.13050895438871457	0.13050895438871457	0.13050895438871457	0.13050895438871457	0.13050895438871457	0.13050895438871457
0.33164466432642137	0.20519534862588995	0.12708175250157747	0.07484050668409473	0.14530663971220167	0.18810984565582445	0.1729265570325276	0.13969203419395082	0.05877370606776686	0.2052130104807441	0.13611352400349358	0.1379887625499026	0.26593274616807866	0.19617885126424547	0.16813638346295942	0.08763265738869136	0.10190040429660639	0.1258968829127291	0.1517689768389322	0.12128169471185216	0.16474277968997844	0.1699129058727284	0.1536401968330889	0.08780022260338993	0.12072020971823941	0.12072020971823941	0.12072020971823941	0.12072020971823941	0.12072020971823941	0.12072020971823941	0.12072020971823941	0.12072020971823941	0.12072020971823941	0.12072020971823941	0.12072020971823941	0.12072020971823941	0.12072020971823941	0.12072020971823941	0.12072020971823941	0.12072020971823941	0.12072020971823941	0.12072020971823941	0.12072020971823941	0.12072020971823941	0.12072020971823941	0.12072020971823941	0.12072020971823941	0.12072020971823941	0.12072020971823941	0.12072020971823941
0.8764159422064152	0.8751792747853878	0.875949203317894	1.0149729994371999	0.9113450976713586	0.7902770295037335	0.9131651191709375	0.917553146786045	0.9000525359495688	0.5476948669541523	0.8091944518890909	0.6784446594216216	0.6784446594216216	0.6784446594216216	0.6784446594216216	0.6784446594216216	0.6784446594216216	0.6784446594216216	0.6784446594216216	0.6784446594216216	0.6784446594216216	0.6784446594216216	0.6784446594216216	0.6784446594216216	0.6784446594216216	0.6784446594216216	0.6784446594216216	0.6784446594216216	0.6784446594216216	0.6784446594216216	0.6784446594216216	0.6784446594216216	0.6784446594216216	0.6784446594216216	0.6784446594216216	0.6784446594216216	0.6784446594216216	0.6784446594216216	0.6784446594216216	0.6784446594216216	0.6784446594216216	0.6784446594216216	0.6784446594216216	0.6784446594216216	0.6784446594216216	0.6784446594216216	0.6784446594216216	0.6784446594216216	0.6784446594216216	0.6784446594216216
0.6387923884767256	0.8176916729942258	0.8900567821957244	0.8313945512400291	0.7887809380790153	0.7638289414030797	0.6397321180827805	0.5799366259366914	0.7110027505678715	0.7106891568431187	0.6566752710644024	0.689664924353835	0.5729108883548581	0.715626111886311	0.8163497298834799	0.8040117758245987	0.7935191534936178	0.6423779257804834	0.7179485396370506	0.7179485396370506	0.7179485396370506	0.7179485396370506	0.7179485396370506	0.7179485396370506	0.7179485396370506	0.7179485396370506	0.7179485396370506	0.7179485396370506	0.7179485396370506	0.7179485396370506	0.7179485396370506	0.7179485396370506	0.7179485396370506	0.7179485396370506	0.7179485396370506	0.7179485396370506	0.7179485396370506	0.7179485396370506	0.7179485396370506	0.7179485396370506	0.7179485396370506	0.7179485396370506	0.7179485396370506	0.7179485396370506	0.7179485396370506	0.7179485396370506	0.7179485396370506	0.7179485396370506	0.7179485396370506	0.7179485396370506
0.4449861142305027	0.3115023126070651	0.34144199871904823	0.5011483030231131	0.1908305130655847	0.2946836193606096	0.16934154537917878	0.3052042855190398	0.19167392379259157	0.1950836741681938	0.34780381036588515	0.19291682463620505	0.3787121438182462	0.5255035985558446	0.26960394655437564	0.39755377255511015	0.39755377255511015	0.39755377255511015	0.39755377255511015	0.39755377255511015	0.39755377255511015	0.39755377255511015	0.39755377255511015	0.39755377255511015	0.39755377255511015	0.39755377255511015	0.39755377255511015	0.39755377255511015	0.39755377255511015	0.39755377255511015	0.39755377255511015	0.39755377255511015	0.39755377255511015	0.39755377255511015	0.39755377255511015	0.39755377255511015	0.39755377255511015	0.39755377255511015	0.39755377255511015	0.39755377255511015	0.39755377255511015	0.39755377255511015	0.39755377255511015	0.39755377255511015	0.39755377255511015	0.39755377255511015	0.39755377255511015	0.39755377255511015	0.39755377255511015	0.39755377255511015
0.14819446214472762	0.027024329417832088	0.13445852129790017	0.10099420780196054	0.10870568559472818	0.1674158456968482	0.04176097066537184	0.20702613409694406	0.0	0.05343581852218368	0.09245794484364075	0.04954161283799003	0.12686317609641123	0.18850215816139526	0.04912540773959502	0.12495949199255386	0.11062524532957015	0.08968309670943118	0.14944062919368625	0.14838005581580688	0.08760501126292422	0.001439485700349994	0.17213716638712534	0.15076747500302842	0.03397255929698454	0.33728715634811673	0.12316671758843178	0.19720697783416805	0.1601868477112999	0.1601868477112999	0.1601868477112999	0.1601868477112999	0.1601868477112999	0.1601868477112999	0.1601868477112999	0.1601868477112999	0.1601868477112999	0.1601868477112999	0.1601868477112999	0.1601868477112999	0.1601868477112999	0.1601868477112999	0.1601868477112999	0.1601868477112999	0.1601868477112999	0.1601868477112999	0.1601868477112999	0.1601868477112999	0.1601868477112999	0.1601868477112999
0.26606392889980746	0.3586264669696786	0.21103046808981385	0.2450954133746912	0.21323985764883224	0.1871825967704336	0.3040680525396766	0.16892413923956778	0.3399018710207649	0.25634024806384137	0.2042031112334447	0.14938342998169712	0.28433733090520485	0.2768273330218395	0.24558571908903457	0.26686634186766767	0.3834755032196248	0.193907375139413	0.1135977601623514	0.314229795745372	0.45085827503529796	0.22906052274538002	0.22238087816712868	0.22572070045625434	0.22572070045625434	0.22572070045625434	0.22572070045625434	0.22572070045625434	0.22572070045625434	0.22572070045625434	0.22572070045625434	0.22572070045625434	0.22572070045625434	0.22572070045625434	0.22572070045625434	0.22572070045625434	0.22572070045625434	0.22572070045625434	0.22572070045625434	0.22572070045625434	0.22572070045625434	0.22572070045625434	0.22572070045625434	0.22572070045625434	0.22572070045625434	0.22572070045625434	0.22572070045625434	0.22572070045625434	0.22572070045625434	0.22572070045625434
0.2842903555467664	0.4097942524766815	0.40862961676635035	0.25206310155554246	0.3255216428725863	0.38484328325617073	0.3464420691346021	0.36513235539106276	0.3012620094082339	0.3485608423934549	0.32004310242857437	0.35145954070414703	0.3004831862228105	0.3460902689050513	0.5146791133235962	0.26557054293442806	0.29982073747157123	0.21899688804270165	0.35417503079334783	0.2796048502389994	0.18775192159765658	0.23367838591832799	0.23367838591832799	0.23367838591832799	0.23367838591832799	0.23367838591832799	0.23367838591832799	0.23367838591832799	0.23367838591832799	0.23367838591832799	0.23367838591832799	0.23367838591832799	0.23367838591832799	0.23367838591832799	0.23367838591832799	0.23367838591832799	0.23367838591832799	0.23367838591832799	0.23367838591832799	0.23367838591832799	0.23367838591832799	0.23367838591832799	0.23367838591832799	0.23367838591832799	0.23367838591832799	0.23367838591832799	0.23367838591832799	0.23367838591832799	0.23367838591832799	0.23367838591832799
0.2007033564676338	0.23721962083630582	0.40671247673767974	0.2512696080092458	0.2703937859729257	0.1642201528636686	0.1505486730529932	0.16343730375460974	0.051099418173342875	0.2840576827385949	0.25996073447030293	0.207849951596181	0.24138068428182777	0.24917304241973845	0.2517060319463072	0.19215738041053435	0.16971167585936964	0.19722894992084603	0.18347031289010782	0.18347031289010782	0.18347031289010782	0.18347031289010782	0.18347031289010782	0.18347031289010782	0.18347031289010782	0.18347031289010782	0.18347031289010782	0.18347031289010782	0.18347031289010782	0.18347031289010782	0.18347031289010782	0.18347031289010782	0.18347031289010782	0.18347031289010782	0.18347031289010782	0.18347031289010782	0.18347031289010782	0.18347031289010782	0.18347031289010782	0.18347031289010782	0.18347031289010782	0.18347031289010782	0.18347031289010782	0.18347031289010782	0.18347031289010782	0.18347031289010782	0.18347031289010782	0.18347031289010782	0.18347031289010782	0.18347031289010782
0.3056776203571618	0.199568030246828	0.28878830763318725	0.40524182284418864	0.19833387507407924	0.25479420992405954	0.14134774967313213	0.19601442671981573	0.33040516373772816	0.37557861343051774	0.19867155632152164	0.2615050467905467	0.25323067076554584	0.26487791719343945	0.24592898486813272	0.2799349361466258	0.3247445149274086	0.2668063644032682	0.321015812984533	0.36765012278261305	0.34433296788357304	0.34433296788357304	0.34433296788357304	0.34433296788357304	0.34433296788357304	0.34433296788357304	0.34433296788357304	0.34433296788357304	0.34433296788357304	0.34433296788357304	0.34433296788357304	0.34433296788357304	0.34433296788357304	0.34433296788357304	0.34433296788357304	0.34433296788357304	0.34433296788357304	0.34433296788357304	0.34433296788357304	0.34433296788357304	0.34433296788357304	0.34433296788357304	0.34433296788357304	0.34433296788357304	0.34433296788357304	0.34433296788357304	0.34433296788357304	0.34433296788357304	0.34433296788357304	0.34433296788357304
0.0	0.010008684208668274	0.0	0.0	0.0	0.0	0.0	0.0	0.0	0.0	0.0	0.0	0.0	0.0	0.0	0.0	0.0	0.001069711316293369	0.0	0.0	0.0	0.0	0.001069711316293369	0.0	0.0	0.0	0.0	0.0	0.0	0.0	0.0	0.0	0.0	0.0	0.0	0.0	0.0	0.0	0.0	0.0	0.0	0.0	0.0	0.0	0.0	0.0	0.0	0.0	0.0	0.0
0.0	0.0	0.0	0.05997053185536266	0.0	0.0	0.1026264882891677	0.11994106371072533	0.0	0.02238995900322637	0.0	0.0	0.12970359497051612	0.09865725029878773	0.08786964777822705	0.18835346592222246	0.10107680046443666	0.13888640023764767	0.09617730205090144	0.08969621562343472	0.00044354118355705046	0.01408230473055197	0.15406759528007744	0.09997791101155586	0.08161033194253885	0.11922064145680643	0.005121270055198943	0.274514564118916	0.0010988903118777907	0.08786964777822705	0.17756586359254997	0.13827674297231832	0.07025222743437201	0.15969477122694256	0.1597266724660282	0.09349682477497735	0.1925763746935814	0.10019968179422259	0.01140182745462788	0.12970359497051612	0.13755848405458035	0.13865737436645817	0.04380798849862403	0.004899499463420417	0.18835346592222246	0.0013206609036563158	0.0948370634129394	0.0948370634129394	0.0948370634129394	0.0948370634129394
0.3933114160121592	0.378442958963441	0.38219967581011505	0.4095555762550237	0.32528531722531934	0.3230585814530334	0.39846747532223664	0.4912404747229093	0.45691238710491877	0.40341716648892356	0.3900894516407605	0.32808562931313645	0.41379158653389325	0.44287642888111395	0.41565605770940395	0.3239047730906182	0.383530306552831	0.23091125560291115	0.40273575618771945	0.324507469443636	0.45326858435356826	0.37566838131547614	0.3574251168344781	0.34012098187933254	0.41809297671245216	0.2935288709424263	0.4908900636059657	0.283395062345215	0.29370823284379083	0.44950203523767157	0.35745614838921974	0.40962085731162134	0.4114193076808168	0.3276236167881582	0.2422232275359271	0.285324997950395	0.45173279482899026	0.477355417021269	0.4547691781192359	0.3168233429530558	0.3172552987579684	0.31703932085551206	0.31703932085551206	0.31703932085551206	0.31703932085551206	0.31703932085551206	0.31703932085551206	0.31703932085551206	0.31703932085551206	0.31703932085551206
0.3252577471683304	0.13470286800264758	0.10163178641889657	0.14034361465896297	0.15164854882878984	0.1831827895065649	0.05495661728868141	0.09619321627034731	0.1234804415608437	0.0284305679581319	0.23488685020459588	0.18667289992038494	0.1017472937822503	0.1523917414065199	0.13525182658016585	0.13119400660570857	0.23562860199952523	0.1734719831129066	0.18799672717799176	0.1047022032740838	0.11964154026236164	0.13305877654423343	0.190337642687271	0.06783716032525368	0.1322950730899496	0.10431849462250223	0.04937007770765199	0.08709694033897421	0.006409957905668664	0.05579092204707313	0.08788137346769574	0.07473573529594477	0.0978998589793312	0.010286946809320678	0.14274342809989615	0.09848671306459145	0.1177177085728298	0.07206629862611087	0.17123751532663534	0.06590319996507822	0.09195142199799108	0.06902062246704177	0.05861511780447622	0.08836750399694028	0.07245507985830557	0.030341083427764794	0.05139808164303518	0.05139808164303518	0.05139808164303518	0.05139808164303518
0.30154016176607723	0.7798974662059119	0.6590349515774135	0.491049467501498	0.316936989192607	0.26574137903002004	0.2983524584600812	0.388448613889556	0.2616075581348151	0.40309698412607947	0.5643057409274247	0.36554784721931666	0.554450018712855	0.5289809370412042	0.18712667630247515	0.6482998936335429	0.5387599009655104	0.49349738833835727	0.5399534078249754	0.5218860422778663	0.09028193029655082	0.2970857667674017	0.2939124690132228	0.25752792767552213	0.42912989803007295	0.4675246584918656	0.3956479346184954	0.39838291742647247	0.41975827561469486	0.38413852516541247	0.4574247329265058	0.33166983366559827	0.34216307696304393	0.5866779948883926	0.33060035263560433	0.45877580696226933	0.5967934405742815	0.4223078205852707	0.4344838306646654	0.30088466922303186	0.4249777969402737	0.4276670011349354	0.1601076843445276	0.2938873427397315	0.2938873427397315	0.2938873427397315	0.2938873427397315	0.2938873427397315	0.2938873427397315	0.2938873427397315
0.31359145527882987	0.22249016708211722	0.23186686831993236	0.20433006297570772	0.14392269711958033	0.23824405790765557	0.13063822462887237	0.1344743473890781	0.13303881122402758	0.2951135791845995	0.2005886437696966	0.400821801401043	0.3007052225853698	0.3007052225853698	0.3007052225853698	0.3007052225853698	0.3007052225853698	0.3007052225853698	0.3007052225853698	0.3007052225853698	0.3007052225853698	0.3007052225853698	0.3007052225853698	0.3007052225853698	0.3007052225853698	0.3007052225853698	0.3007052225853698	0.3007052225853698	0.3007052225853698	0.3007052225853698	0.3007052225853698	0.3007052225853698	0.3007052225853698	0.3007052225853698	0.3007052225853698	0.3007052225853698	0.3007052225853698	0.3007052225853698	0.3007052225853698	0.3007052225853698	0.3007052225853698	0.3007052225853698	0.3007052225853698	0.3007052225853698	0.3007052225853698	0.3007052225853698	0.3007052225853698	0.3007052225853698	0.3007052225853698	0.3007052225853698
0.3523456363161798	0.31292517706178086	0.20371604935720927	0.27667680473247264	0.13072637979347765	0.30336104544219705	0.17738600510967542	0.1529262366783818	0.08867642345720106	0.12931512838579268	0.12242168710350092	0.15398890128657963	0.24172038125379114	0.3037337799371031	0.2464686232428459	0.3041503519499853	0.22832413328720155	0.17741288054749887	0.10944197975236605	0.19245395748149355	0.2003868178403321	0.3551844095802133	0.14416408069299694	0.1929223158495067	0.18605822428757793	0.28105979079641147	0.24039464612714082	0.14297849462719284	0.19381440765312405	0.35282124356127764	0.10910868578053418	0.12119666368741536	0.06125645423118434	0.14149209813673722	0.2010846199166559	0.1958692001689632	0.22742852847499193	0.2547116856248609	0.11657687872074114	0.2735713098630777	0.1339061575392332	0.20373873370115544	0.20373873370115544	0.20373873370115544	0.20373873370115544	0.20373873370115544	0.20373873370115544	0.20373873370115544	0.20373873370115544	0.20373873370115544
0.22933061837183696	0.3201436021788696	0.2610427394552297	0.2342189484481321	0.18540815559016804	0.29429884434118825	0.3229655651631295	0.20755201530883724	0.2933420159335272	0.2044671745641151	0.29557448543095655	0.2647151402931216	0.336742316206458	0.27454406125861075	0.28756773692187726	0.31144626475069576	0.22256111436967405	0.3214818231930932	0.3075702041878262	0.2185628042819752	0.32311434558539337	0.40075419751130525	0.26811712273681965	0.21210013938204325	0.38995642130648805	0.28298673441549815	0.3529804113571866	0.3355487417762644	0.3784023660758644	0.35609728605973606	0.3259690935145895	0.20520648139757708	0.3579335402699944	0.3716108375493477	0.3040443507459539	0.3700544039646793	0.2837566134863398	0.3661741356020682	0.35562666651035535	0.2964610144586557	0.303926438827829	0.14424837039624652	0.2313125312718817	0.2742769478932357	0.22467313028162186	0.24947503908742877	0.24947503908742877	0.24947503908742877	0.24947503908742877	0.24947503908742877
0.0	0.0	0.0	0.2831987964420701	0.0	0.0	0.0	0.2831987964420701	0.0	0.0	0.1148424636362889	0.0	0.0	0.27608002557715117	0.0	0.17214733222336948	0.0	0.2574758594328798	0.0	0.0	0.0	0.0	0.0	0.0	0.02951393642677853	0.0	0.0	0.0	0.0	0.0	0.0	0.0	0.0	0.0	0.0	0.1148424636362889	0.0	0.0	0.0	0.0	0.0	0.0	0.0	0.0	0.0	0.0	0.0	0.0	0.0	0.0
0.2082792647861754	0.22168270692176797	0.25135216896448753	0.1315738669866348	0.06085562202107235	0.03435540804965799	0.12893436106902173	0.08412147703968069	0.0602310795394925	0.15628310681936428	0.22651134323390415	0.31474891516854836	0.2356378124764702	0.1313188988192399	0.13449099419425573	0.07876521995009064	0.15663616286421533	0.06097615703832127	0.11238559404017955	0.09361250476564745	0.07470275550522935	0.05240557475338004	0.16143510978138315	0.12908352512734064	0.22084030845356153	0.08074939764425315	0.07469884687066734	0.10277508995404917	0.14304505784993307	0.045433517927777445	0.1147166929773326	0.16197523452843282	0.10716990490259602	0.1390460226934249	0.11483722799458154	0.04674091068333001	0.23642263062231353	0.08398090841923266	0.1305390218958252	0.0981800373372495	0.1170936956949968	0.15636752486240596	0.16468274516506975	0.16052513501373786	0.16052513501373786	0.16052513501373786	0.16052513501373786	0.16052513501373786	0.16052513501373786	0.16052513501373786
0.5405705331277244	0.549574780803383	0.4496896790863267	0.37092423950590325	0.5024740553991996	0.4544503589723368	0.5565515811326928	0.3343774924738464	0.40206202320428047	0.4246991453796016	0.5153507402902835	0.32222464178548216	0.3687894851797169	0.40940096202929327	0.6933363155619936	0.4064473519321498	0.2925416968675931	0.4964057845958972	0.5056168313777633	0.5067771127898437	0.4451293052801521	0.47523990035511937	0.3837018675640481	0.518843343290294	0.5965084092016942	0.36811367793869376	0.5046233139495941	0.44489519851807374	0.42745371224409706	0.517731665328449	0.45322873486343496	0.3605356696653251	0.534371297423155	0.5141795303302987	0.43999626946937204	0.3712880714899974	0.4464140638654979	0.4524249469340623	0.45668633062596925	0.5522449328943138	0.5044656317601416	0.5044656317601416	0.5044656317601416	0.5044656317601416	0.5044656317601416	0.5044656317601416	0.5044656317601416	0.5044656317601416	0.5044656317601416	0.5044656317601416
0.09090493377605278	0.13535498880071875	0.16418213498315606	0.29376212471898505	0.1933839695310517	0.32778614713314236	0.2052662495139217	0.2565685056104415	0.2520761557520691	0.21930371332945336	0.32138656224861156	0.13628264782686983	0.036731818457195524	0.07089967326311698	0.24088364463172038	0.31641310800815536	0.12785998327059309	0.20322577801682612	0.09687626204575898	0.2564408705503716	0.3948352116011258	0.19931625105213913	0.3389771615303391	0.18735965276788522	0.1258759219833998	0.2606625402755387	0.15772513864703636	0.10630452063193004	0.13854398900359835	0.26485138164196464	0.23568383213992394	0.08278195324598699	0.15772513972602176	0.46439000755840587	0.16977897646081114	0.1543580199275522	0.18202788660524574	0.17005669169257137	0.35312227742548485	0.10789304766881194	0.10018019424292195	0.10403662095586695	0.10403662095586695	0.10403662095586695	0.10403662095586695	0.10403662095586695	0.10403662095586695	0.10403662095586695	0.10403662095586695	0.10403662095586695
0.21642706070112316	0.09681486765372092	0.10542926319441763	0.06592589867578652	0.18971680136990013	0.13932953569786932	0.18515693243751621	0.11615908304786439	0.10557213779617702	0.1329531003334821	0.12868705423044421	0.10387313822554956	0.09835598990117328	0.12833708955414855	0.18664753305642595	0.20258570960837186	0.21926225747352493	0.09981795506144518	0.06189235345375272	0.037158956039010926	0.07844096625781075	0.07018263239800582	0.062467952525005775	0.03642476694881927	0.07621262545023955	0.09334156581123004	0.11372402903993231	0.12490141193602732	0.11211050095601349	0.036046324504994544	0.06328231079890721	0.09596354255563824	0.043244229665840725	0.04198369534559726	0.18368223790804142	0.07744188053019158	0.14569684667149196	0.06693800831809259	0.06747237221367175	0.1222558422349423	0.07101769534437656	0.08759274371738424	0.10074147781492178	0.10042993792570042	0.14442789391349048	0.0905610345373855	0.08047983561640175	0.143469623336208	0.13391441797882975	0.19478654929735956
0.0024983021959791513	0.0005402040102786458	0.025585062932745137	0.18899405277856993	0.2348154694952698	0.0005402040102786458	0.01461128901647406	0.4238095222738397	0.3317279782684302	0.0	0.05453899701722567	0.21995029332393817	0.002676752352834805	0.34937641456018004	0.4954744200621933	0.10671050151154028	0.3835725544431644	0.14929728895817324	0.18953425678884855	0.1460803325950598	0.4488543811963062	0.5264359306751107	0.2435330497957956	0.0	0.09745271720073582	0.0	0.4054004570025175	0.3028805519515331	0.4008782687194267	0.24407325357358495	0.26803770470798344	0.42326931826356107	0.29485509044990776	0.18953425678884855	0.0005402040102786458	0.38961338239085536	0.6597328737482204	0.4685505309699823	0.011934536663639254	0.18899405277856993	0.2735673925983013	0.48115471796868947	0.42326931826356107	0.7573647934721992	0.7189738725536713	0.10907799403445134	0.48330893921819906	0.011934536663639254	0.5725842801286878	0.18899405277856993
0.43196854950691166	0.7079986028493194	0.5018748492559658	0.516613076959664	0.8273955436225807	0.379729846704695	0.7323131937125837	0.5789536889866524	0.5666018087647519	0.4099796182278219	0.744827301030584	0.5769410434455748	0.5114776801540311	0.5773878850439822	0.7345340838165217	0.872909341215143	0.5468116487240817	0.5423539944722364	0.6102369094795197	0.6115130842009054	0.7466682882580153	0.9132318342445015	0.4365899928502803	0.7580758687573385	0.7161043213623653	0.5079230618550633	0.9163143561452003	0.3070574788556962	0.3347221808706557	0.6889473203743371	0.42490885948499113	0.7432019541935215	0.3997632937328581	0.46499626324157606	0.588038426390242	0.48428581535161885	0.8047689014817396	0.6625762451067814	0.5463774741629835	0.7918752706984663	0.6044786710456544	0.44088091656469586	0.7963077228970156	0.7926579353877123	0.6890023218746578	0.6254666184089585	0.5833851932573909	0.5118488914267234	0.8703834160201268	0.5280948873672666
0.20538727618912378	0.2294291420426637	0.14674648493318354	0.1403240849842707	0.2503354789949496	0.23261880141917177	0.185519199643427	0.2635501762499726	0.28400770369494777	0.1900555450304475	0.09989185030673797	0.20835909012245438	0.24147619061694003	0.27690141685950576	0.2719809661323235	0.19547064892398341	0.15934139413814138	0.25644583951083105	0.23643205033930775	0.2563220038015064	0.10788667410312071	0.2454705108116631	0.20845224158633013	0.1900147988500757	0.19137830223537877	0.16949264016986712	0.1510498486482232	0.1376248085409076	0.13117366840148162	0.18680961788718964	0.21799996323063942	0.17459715679178034	0.1624054685492737	0.16899546219079184	0.19936539666771827	0.19765406733432112	0.25345353122869685	0.18446887552806268	0.1482614279921862	0.16165471520689997	0.19472252075123253	0.16033357479758809	0.15149719927837588	0.2012372035703353	0.12995075542464837	0.24769682916290922	0.2809014294106193	0.18551987246879964	0.23929458611930443	0.19675832389646986
0.3314029936124663	0.3655684120748551	0.15605425472200812	0.2488241966043901	0.2263333369944921	0.3755345577824439	0.21391175491001535	0.22971157318504742	0.1805522729434633	0.22433931857880962	0.33435376842451275	0.16006940275626694	0.2826305137991332	0.3181052991571197	0.1803625883725494	0.31887248471636614	0.2976964254202963	0.32585459805854844	0.27896246017736676	0.2820107932470235	0.19911938459669778	0.16652581787235507	0.23795117203384064	0.22769747260796674	0.32929388872009185	0.18103888801026916	0.18465356136609326	0.22520891337557425	0.2917836288655324	0.3347801557292929	0.2441230970700983	0.27736515411894663	0.3143415966225469	0.1633624012531837	0.4011885085319757	0.2013921359895452	0.26733529107557596	0.23846239048692366	0.2143860895697153	0.2776820055509366	0.2326794547105948	0.3201764498552664	0.1908784635096428	0.2118935313059276	0.3130854459707932	0.12451357039380524	0.17598227075704004	0.2667142718250523	0.26820253269845273	0.2447342235743541
0.6307080399987726	0.5742047115317858	0.5700042587737839	0.6670189579433385	0.6101825714374817	0.5513456178022128	0.691548896713681	0.5369178438860359	0.3433823846420282	0.7021253931383898	0.5016942896129609	0.5538359027847849	0.5347016201756027	0.6794669944033378	0.8650804171242428	0.562137745730917	0.7564210777943321	0.7338855732933717	0.6334587650278948	0.6684611849639378	0.5699943330488169	0.6918547297789092	0.7321365693026475	0.6331233639874905	0.7056185289559925	0.7280820160915149	0.6779072122683316	0.5108451468353922	0.6309556973876691	0.49351505026743087	0.5756712240778824	0.8266449915365316	0.6722121037901759	0.7137754785846284	0.5261838057367644	0.7741816853414452	0.7933863866987331	0.7229382745233265	0.6769161524598255	0.5515622885069363	0.8397042512613825	0.7812879185614136	0.7507770685261067	0.7660324935437601	0.7660324935437601	0.7660324935437601	0.7660324935437601	0.7660324935437601	0.7660324935437601	0.7660324935437601
0.22081865346937635	0.09893891196323583	0.1786529102702634	0.1909283744286682	0.2645273732560819	0.2209718856722677	0.2627891323673219	0.0746270415084524	0.19585232625213558	0.1542567055399721	0.028388215912644427	0.09132246072630826	0.09132246072630826	0.09132246072630826	0.09132246072630826	0.09132246072630826	0.09132246072630826	0.09132246072630826	0.09132246072630826	0.09132246072630826	0.09132246072630826	0.09132246072630826	0.09132246072630826	0.09132246072630826	0.09132246072630826	0.09132246072630826	0.09132246072630826	0.09132246072630826	0.09132246072630826	0.09132246072630826	0.09132246072630826	0.09132246072630826	0.09132246072630826	0.09132246072630826	0.09132246072630826	0.09132246072630826	0.09132246072630826	0.09132246072630826	0.09132246072630826	0.09132246072630826	0.09132246072630826	0.09132246072630826	0.09132246072630826	0.09132246072630826	0.09132246072630826	0.09132246072630826	0.09132246072630826	0.09132246072630826	0.09132246072630826	0.09132246072630826
0.5621252570559673	0.43637575663502154	0.6783286742114154	0.5361115860985609	0.49220552726508915	0.5955460963061829	0.5438758117856362	0.5438758117856362	0.5438758117856362	0.5438758117856362	0.5438758117856362	0.5438758117856362	0.5438758117856362	0.5438758117856362	0.5438758117856362	0.5438758117856362	0.5438758117856362	0.5438758117856362	0.5438758117856362	0.5438758117856362	0.5438758117856362	0.5438758117856362	0.5438758117856362	0.5438758117856362	0.5438758117856362	0.5438758117856362	0.5438758117856362	0.5438758117856362	0.5438758117856362	0.5438758117856362	0.5438758117856362	0.5438758117856362	0.5438758117856362	0.5438758117856362	0.5438758117856362	0.5438758117856362	0.5438758117856362	0.5438758117856362	0.5438758117856362	0.5438758117856362	0.5438758117856362	0.5438758117856362	0.5438758117856362	0.5438758117856362	0.5438758117856362	0.5438758117856362	0.5438758117856362	0.5438758117856362	0.5438758117856362	0.5438758117856362
0.0	0.0	0.0	0.0	0.20784116141364442	0.0	0.0023747249487826665	0.0	0.0023747249487826665	0.0	0.0	0.0	0.0	0.19383539808297856	0.407035779531862	0.0	0.19383539808297856	0.0	0.0	0.26158555117189747	0.08645678357886226	0.0	0.08645678357886226	0.0	0.19383539808297856	0.008213195871494522	0.08645678357886226	0.0023747249487826665	0.00047925088747286074	0.0	0.0	0.0	0.0	0.0	0.0	0.0	0.0	0.0	0.0	0.0	0.0	0.0	0.0	0.0	0.0	0.0	0.0	0.0	0.0	0.0
0.20994328889388664	0.16704287207019797	0.26463918505332884	0.2497755389174137	0.29751474059626126	0.286630607080173	0.2006604435317622	0.21066219104061368	0.28502841898946973	0.2222858218620445	0.2290312084437792	0.22765153077676248	0.32925298510032597	0.23528334529619424	0.22584032075441557	0.264904377460966	0.15534002845843653	0.27301655644477624	0.2542129608527331	0.3354222420724437	0.2666445067159757	0.34855570093220617	0.23005261227216797	0.10527574167172535	0.3675239894892115	0.25067818585068347	0.21950768476104915	0.2350929353058663	0.2350929353058663	0.2350929353058663	0.2350929353058663	0.2350929353058663	0.2350929353058663	0.2350929353058663	0.2350929353058663	0.2350929353058663	0.2350929353058663	0.2350929353058663	0.2350929353058663	0.2350929353058663	0.2350929353058663	0.2350929353058663	0.2350929353058663	0.2350929353058663	0.2350929353058663	0.2350929353058663	0.2350929353058663	0.2350929353058663	0.2350929353058663	0.2350929353058663
0.2754999196670659	0.26167061811544656	0.09293155410808208	0.11890181925202614	0.11677962250583543	0.2540549524057879	0.11801087674124694	0.13576037852104386	0.1284695710126005	0.14382884517754657	0.29375987507954937	0.23898971503939445	0.10327046453351353	0.13442230058257076	0.21194575029092672	0.1332541274096415	0.30484622595724326	0.19544016683876617	0.15402192052688626	0.06971299856214899	0.11186745954451761	0.11186745954451761	0.11186745954451761	0.11186745954451761	0.11186745954451761	0.11186745954451761	0.11186745954451761	0.11186745954451761	0.11186745954451761	0.11186745954451761	0.11186745954451761	0.11186745954451761	0.11186745954451761	0.11186745954451761	0.11186745954451761	0.11186745954451761	0.11186745954451761	0.11186745954451761	0.11186745954451761	0.11186745954451761	0.11186745954451761	0.11186745954451761	0.11186745954451761	0.11186745954451761	0.11186745954451761	0.11186745954451761	0.11186745954451761	0.11186745954451761	0.11186745954451761	0.11186745954451761
0.3984196035514068	0.29241576853900586	0.3696342906308902	0.22758311313003718	0.21485769990094938	0.25900178694625525	0.2827760641918251	0.39273352392080785	0.3966473796149047	0.25787779251380066	0.2117594816285753	0.43269767212410587	0.344057742736607	0.30450524156490066	0.3517655442189175	0.30750491378526656	0.21861330744581878	0.2716211562681706	0.257418286486245	0.2775489088977441	0.3506008550187384	0.26982540932809884	0.30539800575252596	0.3744532872825871	0.200133754300149	0.3498169057985986	0.30905333515182193	0.30876671222645496	0.2308469646475169	0.1825205061844562	0.3755980398796389	0.23011419775610523	0.36781093744084364	0.32332909649118774	0.28731066650742726	0.27524917438999613	0.30726078512526606	0.2912549797576311	0.2912549797576311	0.2912549797576311	0.2912549797576311	0.2912549797576311	0.2912549797576311	0.2912549797576311	0.2912549797576311	0.2912549797576311	0.2912549797576311	0.2912549797576311	0.2912549797576311	0.2912549797576311
0.28149465140162766	0.4214793930315116	0.48286825101146524	0.31133133369508564	0.2359308225893948	0.24915242800414975	0.3290800063120288	0.27304872952874143	0.1473526725926057	0.2379045505099931	0.233310507764716	0.365107734533342	0.44594058322568597	0.27025863113603266	0.14463371156968177	0.3171707951518531	0.35316844554520194	0.2672062209354661	0.18726015697420823	0.25902812239057826	0.2772367921071039	0.29297612021820196	0.3925416199768642	0.3608235288350809	0.36657829181023466	0.2087402003067067	0.3055672542374214	0.3977614383745362	0.3157708665863097	0.34604691375891616	0.408540217445042	0.3064616959645059	0.35750095670477394	0.35750095670477394	0.35750095670477394	0.35750095670477394	0.35750095670477394	0.35750095670477394	0.35750095670477394	0.35750095670477394	0.35750095670477394	0.35750095670477394	0.35750095670477394	0.35750095670477394	0.35750095670477394	0.35750095670477394	0.35750095670477394	0.35750095670477394	0.35750095670477394	0.35750095670477394
0.22398840062327158	0.027565465969592234	0.2567442363991039	0.17543722822163862	0.19441631889306132	0.29460205400200523	0.22242301573673054	0.19630675900039574	0.2058106738068225	0.23391549422010924	0.23035042396201513	0.06851279485037202	0.164863345123606	0.12385070517244565	0.22038541674845297	0.4095707661478416	0.2486388941652321	0.5362019510127214	0.38638811637235787	0.3698899154570995	0.05227713739293619	0.27761376648638936	0.29338833815506066	0.5090013385358044	0.615075021539068	0.5256164699608112	0.2046108483395763	0.105462066125486	0.3762149854026401	0.0011373169311426148	0.5352569993981964	0.8081032697322303	0.2067184691964839	0.47942868417658374	0.3430735766865338	0.3430735766865338	0.3430735766865338	0.3430735766865338	0.3430735766865338	0.3430735766865338	0.3430735766865338	0.3430735766865338	0.3430735766865338	0.3430735766865338	0.3430735766865338	0.3430735766865338	0.3430735766865338	0.3430735766865338	0.3430735766865338	0.3430735766865338
0.381727475563433	0.17843242283193955	0.3266386950519703	0.17035234491587306	0.34933738554483335	0.29443151532735834	0.44482708656709596	0.27569850614367714	0.3224632535081414	0.15800781198624628	0.3318052156669051	0.24766595740476227	0.1627478748492548	0.35360970674982445	0.2909141556571161	0.1861762017352698	0.28977776000007666	0.24668459767166082	0.3840966223341166	0.21654574132175453	0.3301103254695012	0.19900901917682245	0.26455967232316185	0.26455967232316185	0.26455967232316185	0.26455967232316185	0.26455967232316185	0.26455967232316185	0.26455967232316185	0.26455967232316185	0.26455967232316185	0.26455967232316185	0.26455967232316185	0.26455967232316185	0.26455967232316185	0.26455967232316185	0.26455967232316185	0.26455967232316185	0.26455967232316185	0.26455967232316185	0.26455967232316185	0.26455967232316185	0.26455967232316185	0.26455967232316185	0.26455967232316185	0.26455967232316185	0.26455967232316185	0.26455967232316185	0.26455967232316185	0.26455967232316185
0.020801657029173755	0.3591985226449899	0.2116736961911832	0.2248971474435665	0.006511160063637078	0.13331144059104838	0.15098971126759633	0.018819992522509845	0.04674300866498487	0.14320469966707003	0.003163289013893731	0.31307203912963205	0.0	0.08931048622863084	0.17571304651007377	0.12841674517642127	0.018029756351500677	0.25545351552897533	0.003163289013893731	0.0	0.1511379020528556	0.43136882485482086	0.27995804029632676	0.23497498911151216	0.16527597503799946	0.4043753373674856	0.34144484535258646	0.0	0.13312685744305017	0.09268490831739186	0.3316285438631136	0.12993701651630765	0.11724134135067155	0.08229810222941282	0.1839556111473429	0.0800494317707121	0.2316005651956498	0.23791730444176992	0.09828144887256567	0.1392324622638368	0.12456928854489632	0.13190087540436654	0.13190087540436654	0.13190087540436654	0.13190087540436654	0.13190087540436654	0.13190087540436654	0.13190087540436654	0.13190087540436654	0.13190087540436654
0.07568042388519816	0.08003538670769844	0.16593611150145127	0.2504637119196888	0.12800586722865587	0.17227999965703494	0.10188478893561272	0.23515671920847803	0.1715999668729157	0.11729351982830723	0.22717539202091633	0.14502886529040235	0.05738360901748855	0.21663384821741738	0.33798546508260774	0.19627928111971796	0.07685581710726366	0.2571628636691578	0.1760804372166984	0.12511003436366294	0.19446365005762345	0.05741663609851718	0.31971025194088987	0.23194497854376106	0.22949433777140762	0.23071965815758433	0.23071965815758433	0.23071965815758433	0.23071965815758433	0.23071965815758433	0.23071965815758433	0.23071965815758433	0.23071965815758433	0.23071965815758433	0.23071965815758433	0.23071965815758433	0.23071965815758433	0.23071965815758433	0.23071965815758433	0.23071965815758433	0.23071965815758433	0.23071965815758433	0.23071965815758433	0.23071965815758433	0.23071965815758433	0.23071965815758433	0.23071965815758433	0.23071965815758433	0.23071965815758433	0.23071965815758433
0.5882990249286101	0.5499133504897723	0.24805585721205833	0.3003622693057373	0.04882953087899289	0.5469204638288017	0.21748433987543117	0.12490760877226066	0.3176837108845013	0.21339259049499287	0.1650155567701789	0.3657131796608958	0.26316393090289036	0.21455164573630908	0.30619170033957555	0.4085094242637823	0.18783887739046562	0.26816824819118495	0.32402829755754814	0.08424325703785948	0.15671889792541466	0.20675908346110414	0.3025034974142979	0.2717146496611986	0.29350638362311043	0.6278636227721641	0.2146102896751684	0.0021339942520447503	0.2753199410269391	0.29623938701271013	0.28577966401982463	0.28577966401982463	0.28577966401982463	0.28577966401982463	0.28577966401982463	0.28577966401982463	0.28577966401982463	0.28577966401982463	0.28577966401982463	0.28577966401982463	0.28577966401982463	0.28577966401982463	0.28577966401982463	0.28577966401982463	0.28577966401982463	0.28577966401982463	0.28577966401982463	0.28577966401982463	0.28577966401982463	0.28577966401982463
0.39798082747789476	0.3579508233735813	0.3172831154679363	0.4849742181095673	0.18812169983807564	0.3383827658713369	0.2948611147517858	0.40140627162794357	0.15730604850819016	0.1354084344994027	0.2203738021558009	0.2698628334337443	0.2943532030316659	0.31685800849833046	0.30041392817890494	0.28455470007706113	0.20514119199396677	0.35342471034935896	0.27928295117166285	0.27928295117166285	0.27928295117166285	0.27928295117166285	0.27928295117166285	0.27928295117166285	0.27928295117166285	0.27928295117166285	0.27928295117166285	0.27928295117166285	0.27928295117166285	0.27928295117166285	0.27928295117166285	0.27928295117166285	0.27928295117166285	0.27928295117166285	0.27928295117166285	0.27928295117166285	0.27928295117166285	0.27928295117166285	0.27928295117166285	0.27928295117166285	0.27928295117166285	0.27928295117166285	0.27928295117166285	0.27928295117166285	0.27928295117166285	0.27928295117166285	0.27928295117166285	0.27928295117166285	0.27928295117166285	0.27928295117166285
0.10091491092351836	0.18388946524718452	0.10433831690520644	0.13079477320777555	0.24501901078173255	0.29780352897123913	0.10371502864517862	0.16052870769323385	0.04592769259782277	0.08950799134574636	0.09009324096390835	0.08991002939771281	0.1207563196395454	0.08580263465794453	0.20238699502049154	0.2801526320977143	0.09323429134427588	0.00010165113685050272	0.11553989551653651	0.07234069150985165	0.09820942494932237	0.07913932418643568	0.19860981365306418	0.09165208292194453	0.20544992438927423	0.1321600489918136	0.1686005332121894	0.13387774437388866	0.11009158291614721	0.12198466364501795	0.12198466364501795	0.12198466364501795	0.12198466364501795	0.12198466364501795	0.12198466364501795	0.12198466364501795	0.12198466364501795	0.12198466364501795	0.12198466364501795	0.12198466364501795	0.12198466364501795	0.12198466364501795	0.12198466364501795	0.12198466364501795	0.12198466364501795	0.12198466364501795	0.12198466364501795	0.12198466364501795	0.12198466364501795	0.12198466364501795
0.31058172981755056	0.23173086069658436	0.16026161065225672	0.27865719390088084	0.11015072146155672	0.13241375488422832	0.23018652197121567	0.21719909149166933	0.2042602870450794	0.22986279341873017	0.31850503867144203	0.3078754054538056	0.13596887991303386	0.18549364810380992	0.20252655367874975	0.24393368321547837	0.23460619300174737	0.4285315419203928	0.22399708359802972	0.19478354757847133	0.3989489433681894	0.2424881446025928	0.3207185439853911	0.3207185439853911	0.3207185439853911	0.3207185439853911	0.3207185439853911	0.3207185439853911	0.3207185439853911	0.3207185439853911	0.3207185439853911	0.3207185439853911	0.3207185439853911	0.3207185439853911	0.3207185439853911	0.3207185439853911	0.3207185439853911	0.3207185439853911	0.3207185439853911	0.3207185439853911	0.3207185439853911	0.3207185439853911	0.3207185439853911	0.3207185439853911	0.3207185439853911	0.3207185439853911	0.3207185439853911	0.3207185439853911	0.3207185439853911	0.3207185439853911
0.14629637820800714	0.16671438999564694	0.11756981113661523	0.09205518025817168	0.1021215645714856	0.03963698606569766	0.16442689181983827	0.15168687779059112	0.17161455156123795	0.0625853155998865	0.15598286326215646	0.04368758656928748	0.051422512025937596	0.12394331369781741	0.21317304734598538	0.051412300210637335	0.011896806098332118	0.1893857886705981	0.08215501430700876	0.13564202973336062	0.06186054226013138	0.17581928144676154	0.08838314198203563	0.09873907046462353	0.2219758163916134	0.3152255874128448	0.26860070190222907	0.26860070190222907	0.26860070190222907	0.26860070190222907	0.26860070190222907	0.26860070190222907	0.26860070190222907	0.26860070190222907	0.26860070190222907	0.26860070190222907	0.26860070190222907	0.26860070190222907	0.26860070190222907	0.26860070190222907	0.26860070190222907	0.26860070190222907	0.26860070190222907	0.26860070190222907	0.26860070190222907	0.26860070190222907	0.26860070190222907	0.26860070190222907	0.26860070190222907	0.26860070190222907
0.16653820844187764	0.13514435994088148	0.03985942796549487	0.1200944460968408	0.18436138192128015	0.2327899614187712	0.1554019580422359	0.10576837882310437	0.23646629193967106	0.19828691608712432	0.1650735086309003	0.13977835287493798	0.14796807868922268	0.19278059272899015	0.22380408724849535	0.21189273109277493	0.17273916319668775	0.1662720993383248	0.17816189359373555	0.08053429210154615	0.1738051360658345	0.13082322938507546	0.116741800231658	0.1304234951615095	0.12358264769658374	0.12358264769658374	0.12358264769658374	0.12358264769658374	0.12358264769658374	0.12358264769658374	0.12358264769658374	0.12358264769658374	0.12358264769658374	0.12358264769658374	0.12358264769658374	0.12358264769658374	0.12358264769658374	0.12358264769658374	0.12358264769658374	0.12358264769658374	0.12358264769658374	0.12358264769658374	0.12358264769658374	0.12358264769658374	0.12358264769658374	0.12358264769658374	0.12358264769658374	0.12358264769658374	0.12358264769658374	0.12358264769658374
0.362762408953628	0.19132502567562806	0.051214633530929476	0.2741728365101395	0.36436655381049127	0.3498406790675563	0.3217938905338978	0.1956525894805201	0.20513699793961893	0.20911377899253325	0.22999559771766376	0.203741654254123	0.4119953957315629	0.21127522040248392	0.20195768437447317	0.2899280827988621	0.29296082114707966	0.29169677634223545	0.21228014941587808	0.29646069791351365	0.24191373085821635	0.2811245031194948	0.15523810618155684	0.267953799449695	0.2115959528156259	0.2115959528156259	0.2115959528156259	0.2115959528156259	0.2115959528156259	0.2115959528156259	0.2115959528156259	0.2115959528156259	0.2115959528156259	0.2115959528156259	0.2115959528156259	0.2115959528156259	0.2115959528156259	0.2115959528156259	0.2115959528156259	0.2115959528156259	0.2115959528156259	0.2115959528156259	0.2115959528156259	0.2115959528156259	0.2115959528156259	0.2115959528156259	0.2115959528156259	0.2115959528156259	0.2115959528156259	0.2115959528156259
0.1879731663765588	0.13693916855262303	0.21481898925264345	0.13155039003940872	0.12006932635987358	0.19159108573713424	0.16687865341451624	0.1503604938408877	0.21661354500116964	0.12367554340200224	0.10590060840173353	0.07392156712132535	0.24533148210119768	0.1569804615269057	0.09651570932344561	0.14894846654363197	0.14702960157689227	0.16587225939459285	0.17779694325399334	0.2084314390263471	0.22946876734368554	0.05947009782295266	0.08607076175738936	0.072770429790171	0.072770429790171	0.072770429790171	0.072770429790171	0.072770429790171	0.072770429790171	0.072770429790171	0.072770429790171	0.072770429790171	0.072770429790171	0.072770429790171	0.072770429790171	0.072770429790171	0.072770429790171	0.072770429790171	0.072770429790171	0.072770429790171	0.072770429790171	0.072770429790171	0.072770429790171	0.072770429790171	0.072770429790171	0.072770429790171	0.072770429790171	0.072770429790171	0.072770429790171	0.072770429790171
0.24658683096555992	0.4284181618441945	0.40581383418078015	0.3743720103588999	0.4443265266892627	0.2771254309242933	0.19970527043610295	0.2634005307142676	0.2555152854595853	0.291597286349496	0.4636112555909446	0.20039117811757634	0.4119395036463209	0.3536022278907711	0.2703342291022531	0.42971027266414574	0.36851182889181056	0.20816378496194365	0.42128007306032395	0.4663200619393357	0.2828787440598545	0.1928703325088357	0.33821636376171327	0.3253713219267923	0.3317938428442528	0.3317938428442528	0.3317938428442528	0.3317938428442528	0.3317938428442528	0.3317938428442528	0.3317938428442528	0.3317938428442528	0.3317938428442528	0.3317938428442528	0.3317938428442528	0.3317938428442528	0.3317938428442528	0.3317938428442528	0.3317938428442528	0.3317938428442528	0.3317938428442528	0.3317938428442528	0.3317938428442528	0.3317938428442528	0.3317938428442528	0.3317938428442528	0.3317938428442528	0.3317938428442528	0.3317938428442528	0.3317938428442528
0.21998734599743536	0.17889173272147982	0.20558095439342852	0.185215774917658	0.3168710873372614	0.21757480998294362	0.27130819450162497	0.12027411645275331	0.2002912058752172	0.2008215384653409	0.1870999290819458	0.20382512135821831	0.12463881096997952	0.3063377340642305	0.09327000672575152	0.09281315634602508	0.2410850237661832	0.14134662541393486	0.1036273130893491	0.166305226520106	0.15384511782040353	0.1586010044966014	0.28305810831710926	0.08496256734059318	0.17304310217265947	0.15454564094479634	0.21635117578453747	0.1404543921522935	0.19786176515441417	0.1195798144156109	0.15872078978501253	0.15872078978501253	0.15872078978501253	0.15872078978501253	0.15872078978501253	0.15872078978501253	0.15872078978501253	0.15872078978501253	0.15872078978501253	0.15872078978501253	0.15872078978501253	0.15872078978501253	0.15872078978501253	0.15872078978501253	0.15872078978501253	0.15872078978501253	0.15872078978501253	0.15872078978501253	0.15872078978501253	0.15872078978501253
0.11512089953619173	0.24907361802139638	0.11259824294093604	0.13487604688900715	0.13756351228999555	0.12605467082348218	0.20854591359717795	0.2376448272154658	0.1970639061000053	0.12270188457892338	0.14405546566632302	0.20300577165294711	0.16106718813920273	0.14147531647960332	0.14251859461911656	0.20756277008610205	0.09224942869631472	0.16112833990082479	0.15930892279693024	0.17781160106734775	0.08184919462518896	0.1563950271274575	0.13169173247068552	0.1141355780865244	0.2437712447438305	0.09176051535817695	0.24676550143813625	0.09983322841633957	0.18701416052549863	0.2466374259823061	0.10480381791702334	0.1757206219496647	0.1757206219496647	0.1757206219496647	0.1757206219496647	0.1757206219496647	0.1757206219496647	0.1757206219496647	0.1757206219496647	0.1757206219496647	0.1757206219496647	0.1757206219496647	0.1757206219496647	0.1757206219496647	0.1757206219496647	0.1757206219496647	0.1757206219496647	0.1757206219496647	0.1757206219496647	0.1757206219496647
0.07776274769272358	0.07516473247605096	0.09358343109278902	0.08965176763556326	0.12087970176988223	0.08019279852102619	0.06266212857690878	0.0	0.04036376336739373	0.03663415258755239	0.051299831408913615	0.06187051993495006	0.12343370137046873	0.0037846164573169007	0.13529001809696706	0.0437175884593548	0.11169561851459328	0.08382540131832071	0.02801553975525202	0.0003584511788904524	0.0823483023913379	0.05967344576488108	0.09630759791656764	0.04865533687562754	0.10365554965208602	0.04012876611295906	0.0585890333171243	0.11665070150212242	0.03456880965217368	0.11325309695552732	0.0739109533038505	0.0739109533038505	0.0739109533038505	0.0739109533038505	0.0739109533038505	0.0739109533038505	0.0739109533038505	0.0739109533038505	0.0739109533038505	0.0739109533038505	0.0739109533038505	0.0739109533038505	0.0739109533038505	0.0739109533038505	0.0739109533038505	0.0739109533038505	0.0739109533038505	0.0739109533038505	0.0739109533038505	0.0739109533038505
0.10918322909564859	0.06745952492625584	0.07727041721499864	0.08114305321304822	0.06869446173670125	0.04436272728871216	0.06803692583689482	0.029381109301617508	0.08484641493192133	0.03277386957342302	0.036257554550199876	0.1357694047730261	0.17737970854995241	0.12104021110354934	0.14776570932133895	0.09308370620911072	0.164737767060849	0.04937084607540957	0.13232279799291616	0.16720664853943587	0.14976472326617601	0.14976472326617601	0.14976472326617601	0.14976472326617601	0.14976472326617601	0.14976472326617601	0.14976472326617601	0.14976472326617601	0.14976472326617601	0.14976472326617601	0.14976472326617601	0.14976472326617601	0.14976472326617601	0.14976472326617601	0.14976472326617601	0.14976472326617601	0.14976472326617601	0.14976472326617601	0.14976472326617601	0.14976472326617601	0.14976472326617601	0.14976472326617601	0.14976472326617601	0.14976472326617601	0.14976472326617601	0.14976472326617601	0.14976472326617601	0.14976472326617601	0.14976472326617601	0.14976472326617601
0.09041767772474207	0.04200811792204346	0.025161974999483215	0.024774642205290798	0.06874192196694184	0.04486781292370928	0.005954170977830814	0.03542882141030795	0.05387593618956339	0.06778751919484145	0.029774410506892276	5.5690656756891984e-05	0.05002419009232563	0.0472990054399072	0.020493848835317262	0.02763251572882213	0.024774642205290798	0.08527786577546587	0.005622528720556473	0.06407379505977522	0.02258005295663051	0.07250332529408567	0.030784503720039685	0.0	0.029774410506892276	0.010046585586902997	0.04931385678581902	0.029680221186361006	0.029680221186361006	0.029680221186361006	0.029680221186361006	0.029680221186361006	0.029680221186361006	0.029680221186361006	0.029680221186361006	0.029680221186361006	0.029680221186361006	0.029680221186361006	0.029680221186361006	0.029680221186361006	0.029680221186361006	0.029680221186361006	0.029680221186361006	0.029680221186361006	0.029680221186361006	0.029680221186361006	0.029680221186361006	0.029680221186361006	0.029680221186361006	0.029680221186361006
0.10032290542675117	0.02941373952764748	0.09923794855238172	0.11169318181208246	0.01644668401761051	0.03280954729623302	0.014956182752033727	0.035595951274116834	0.10104761711830257	0.026827645577857072	0.03793100781544533	0.02224656533398866	0.018999841457243635	0.03113626631064745	0.06965557421020656	0.03203876652021113	0.07842387990646632	0.015102075285678989	0.010157761277129392	0.060841542742107554	0.05875540861568011	0.020191954367020554	0.030121209612540015	0.021844118009092167	0.04427129075951372	0.032846434704851435	0.061861586903807005	0.02664133270335833	0.10536330449345525	0.04237556882469734	0.10612934544547646	0.05491564730737531	0.08052249637642589	0.08052249637642589	0.08052249637642589	0.08052249637642589	0.08052249637642589	0.08052249637642589	0.08052249637642589	0.08052249637642589	0.08052249637642589	0.08052249637642589	0.08052249637642589	0.08052249637642589	0.08052249637642589	0.08052249637642589	0.08052249637642589	0.08052249637642589	0.08052249637642589	0.08052249637642589
0.5752102730050968	0.0	0.0	0.04908607063773779	0.0	0.00048619324992265326	0.0	0.022540819989632133	0.0	0.0	0.426082464522791	0.6600938155435059	0.0	0.2162887728554324	0.040251464267200235	0.12827011856131634	0.12827011856131634	0.12827011856131634	0.12827011856131634	0.12827011856131634	0.12827011856131634	0.12827011856131634	0.12827011856131634	0.12827011856131634	0.12827011856131634	0.12827011856131634	0.12827011856131634	0.12827011856131634	0.12827011856131634	0.12827011856131634	0.12827011856131634	0.12827011856131634	0.12827011856131634	0.12827011856131634	0.12827011856131634	0.12827011856131634	0.12827011856131634	0.12827011856131634	0.12827011856131634	0.12827011856131634	0.12827011856131634	0.12827011856131634	0.12827011856131634	0.12827011856131634	0.12827011856131634	0.12827011856131634	0.12827011856131634	0.12827011856131634	0.12827011856131634	0.12827011856131634
0.057713338545588626	0.04469507881032194	0.07691164187351077	0.13032846340979404	0.057886097503601935	0.07756893283176944	0.1320955741629342	0.1462256544608688	0.08275034397412223	0.034786062520065525	0.061537758798403105	0.042405093847587304	0.05510224515132385	0.06276835811485364	0.0556585056403984	0.11642231874040317	0.07413388105074659	0.037327411191933633	0.13020875975856658	0.06001683205874241	0.0856906886060235	0.07275911126300517	0.02896275092968335	0.12438544892563443	0.07667409992765889	0.07667409992765889	0.07667409992765889	0.07667409992765889	0.07667409992765889	0.07667409992765889	0.07667409992765889	0.07667409992765889	0.07667409992765889	0.07667409992765889	0.07667409992765889	0.07667409992765889	0.07667409992765889	0.07667409992765889	0.07667409992765889	0.07667409992765889	0.07667409992765889	0.07667409992765889	0.07667409992765889	0.07667409992765889	0.07667409992765889	0.07667409992765889	0.07667409992765889	0.07667409992765889	0.07667409992765889	0.07667409992765889
0.054511165821376745	0.07205166839972947	0.15690724275668536	0.12659541869339466	0.0	0.0016610955139089803	0.09617334987290709	0.09343153950665092	0.1769310098129113	0.08895692691056699	0.06127894529371736	0.0	0.001758022601617787	0.156022137064558	0.13987290040195363	0.13439222031498452	0.09102370436262229	0.07273974612668596	0.07449776831115541	0.13034239897244207	0.05182104740735151	0.0	0.040863753220046775	0.038404337808304115	0.039634045514175445	0.039634045514175445	0.039634045514175445	0.039634045514175445	0.039634045514175445	0.039634045514175445	0.039634045514175445	0.039634045514175445	0.039634045514175445	0.039634045514175445	0.039634045514175445	0.039634045514175445	0.039634045514175445	0.039634045514175445	0.039634045514175445	0.039634045514175445	0.039634045514175445	0.039634045514175445	0.039634045514175445	0.039634045514175445	0.039634045514175445	0.039634045514175445	0.039634045514175445	0.039634045514175445	0.039634045514175445	0.039634045514175445
0.0669161333795226	0.009856676156987392	0.012602644841884407	0.20194648516349997	0.16170495224774348	0.08047460286055277	0.0	0.03731020948767069	0.09022949337888163	0.008355586272793583	0.01917719352980016	0.003836969707208193	0.07796453860961958	0.09521945613113449	0.04990446469660218	0.1211953739019152	0.09590875760395158	0.037310209558907216	0.050428243854179315	0.0972244927449566	0.09174519547813074	0.042648269185927484	0.0	0.033284443208724895	0.05585331444989691	0.09521945613113449	0.20244285001118514	0.07425771006361	0.026217044768443516	0.0	0.013108522384221758	0.013108522384221758	0.013108522384221758	0.013108522384221758	0.013108522384221758	0.013108522384221758	0.013108522384221758	0.013108522384221758	0.013108522384221758	0.013108522384221758	0.013108522384221758	0.013108522384221758	0.013108522384221758	0.013108522384221758	0.013108522384221758	0.013108522384221758	0.013108522384221758	0.013108522384221758	0.013108522384221758	0.013108522384221758
0.037839552981081284	0.02194078063266771	0.02189030483687841	0.03954960602225423	0.024794901531039838	0.022755337345786456	0.01765930098986497	0.013649511844788869	0.057473336975570506	0.04745200290919445	0.014201861856919067	0.03812496270625952	0.03129074149910779	0.03470785210268365	0.03470785210268365	0.03470785210268365	0.03470785210268365	0.03470785210268365	0.03470785210268365	0.03470785210268365	0.03470785210268365	0.03470785210268365	0.03470785210268365	0.03470785210268365	0.03470785210268365	0.03470785210268365	0.03470785210268365	0.03470785210268365	0.03470785210268365	0.03470785210268365	0.03470785210268365	0.03470785210268365	0.03470785210268365	0.03470785210268365	0.03470785210268365	0.03470785210268365	0.03470785210268365	0.03470785210268365	0.03470785210268365	0.03470785210268365	0.03470785210268365	0.03470785210268365	0.03470785210268365	0.03470785210268365	0.03470785210268365	0.03470785210268365	0.03470785210268365	0.03470785210268365	0.03470785210268365	0.03470785210268365
0.6002075473391416	0.4116137120922282	0.35395145155127367	0.4499708037962074	0.3697082610210553	0.2804801710706429	0.28616013568261905	0.40717787752446005	0.4614142862146403	0.48198357480367504	0.21529278949485742	0.3110323853711367	0.2655770816029545	0.413193486816124	0.580341064992639	0.6218395978128908	0.4713261981487202	0.3219454776819445	0.34263723592714523	0.12529129412522585	0.447364195422681	0.39790792290818044	0.308569526224202	0.30150922403644037	0.4463020552738756	0.373905639655158	0.373905639655158	0.373905639655158	0.373905639655158	0.373905639655158	0.373905639655158	0.373905639655158	0.373905639655158	0.373905639655158	0.373905639655158	0.373905639655158	0.373905639655158	0.373905639655158	0.373905639655158	0.373905639655158	0.373905639655158	0.373905639655158	0.373905639655158	0.373905639655158	0.373905639655158	0.373905639655158	0.373905639655158	0.373905639655158	0.373905639655158	0.373905639655158
0.00771683198531261	0.014273827699928698	0.06964295438624593	0.0	0.008954809816937262	0.012106837335466747	0.007312862226001587	0.0008506863657656278	0.0008506863657656278	0.0008506863657656278	0.0804975696468685	0.02322863751686596	0.0506579619591746	0.026321239894799862	0.0	0.026846282668326137	0.004903038929343823	0.00511079843180389	0.009805496182702888	4.963867928308078e-05	0.04204572233900049	0.023828605938098563	0.019667771230626463	4.963867928308078e-05	0.017909619633874524	0.00010341391517308496	0.009006516774523804	0.009006516774523804	0.009006516774523804	0.009006516774523804	0.009006516774523804	0.009006516774523804	0.009006516774523804	0.009006516774523804	0.009006516774523804	0.009006516774523804	0.009006516774523804	0.009006516774523804	0.009006516774523804	0.009006516774523804	0.009006516774523804	0.009006516774523804	0.009006516774523804	0.009006516774523804	0.009006516774523804	0.009006516774523804	0.009006516774523804	0.009006516774523804	0.009006516774523804	0.009006516774523804
0.00020179207946049987	0.09793896868958774	0.00024215049535259987	0.0	0.10525779367206704	0.03567405974629099	0.0	0.025647388893449367	0.0	0.043683910697817054	0.0	0.0	0.0	0.1089233638671986	0.0	0.0	0.06548160366473416	0.0	0.0	0.0	0.0	0.0	0.0	0.0	0.0	0.0	0.0	0.0	0.0	0.0	0.0	0.0	0.0	0.0	0.0	0.0	0.0	0.0	0.0	0.0	0.0	0.0	0.0	0.0	0.0	0.0	0.0	0.0	0.0	0.0
0.09260224285338368	0.08136786641521944	0.06068372112449219	0.0494814998998481	0.05107752340661314	0.06843632962786053	0.07005574798535108	0.04771312068337597	0.019724386736084922	0.09098691614317699	0.09290720790847665	0.10169222137201288	0.10002804674775556	0.045810612153696126	0.11617174961032598	0.06548669576114473	0.06930558495471405	0.1421242176285107	0.03863440639397089	0.041963309992808756	0.14444026151800352	0.016640211478130294	0.038992401469612754	0.08546523176933492	0.03632867315750937	0.08558264866646574	0.06095566091198756	0.06095566091198756	0.06095566091198756	0.06095566091198756	0.06095566091198756	0.06095566091198756	0.06095566091198756	0.06095566091198756	0.06095566091198756	0.06095566091198756	0.06095566091198756	0.06095566091198756	0.06095566091198756	0.06095566091198756	0.06095566091198756	0.06095566091198756	0.06095566091198756	0.06095566091198756	0.06095566091198756	0.06095566091198756	0.06095566091198756	0.06095566091198756	0.06095566091198756	0.06095566091198756
0.11677766861702128	0.14095921239887432	0.2012287314387647	0.16786194520133163	0.11166961053433376	0.1444727581722777	0.0970611009117737	0.12061124963769125	0.25784559679931146	0.0625029713555343	0.19320450096533115	0.05826640720567906	0.09177876021902988	0.19843172719059043	0.1812564879251449	0.09041796448570019	0.058477540940452225	0.19449497971616744	0.11710939864817553	0.052669070360964854	0.1830443700356947	0.1446151280876872	0.1187470601786652	0.19642861486057273	0.21934988476456335	0.207889249812568	0.207889249812568	0.207889249812568	0.207889249812568	0.207889249812568	0.207889249812568	0.207889249812568	0.207889249812568	0.207889249812568	0.207889249812568	0.207889249812568	0.207889249812568	0.207889249812568	0.207889249812568	0.207889249812568	0.207889249812568	0.207889249812568	0.207889249812568	0.207889249812568	0.207889249812568	0.207889249812568	0.207889249812568	0.207889249812568	0.207889249812568	0.207889249812568
0.38636160535501096	0.8290118456660226	0.5261066517526785	0.4269511182134375	0.5032084948471698	0.7897764139016116	0.43051449747338677	0.4520507902744015	0.5679983442476634	0.29068373428576927	0.2897671556781693	0.5677409120336743	0.1898896805994362	0.4847356353905742	0.42896779026635834	0.48607934726052004	0.4446598463505656	0.6015167404303791	0.5226856149852321	0.4342889005060733	0.25825330246171324	0.481602860149118	0.46177685072479435	0.6788867451257484	0.6408248511916842	0.6598557981587163	0.6598557981587163	0.6598557981587163	0.6598557981587163	0.6598557981587163	0.6598557981587163	0.6598557981587163	0.6598557981587163	0.6598557981587163	0.6598557981587163	0.6598557981587163	0.6598557981587163	0.6598557981587163	0.6598557981587163	0.6598557981587163	0.6598557981587163	0.6598557981587163	0.6598557981587163	0.6598557981587163	0.6598557981587163	0.6598557981587163	0.6598557981587163	0.6598557981587163	0.6598557981587163	0.6598557981587163
0.21533143194117288	0.18687442022816436	0.2593573376519891	0.2561318604670356	0.21413615494987104	0.1151819046524233	0.23435437907417633	0.21124209249344075	0.3094611840073953	0.20275136357729184	0.21006707950565143	0.2514443488849609	0.18185335910783865	0.20282764815088047	0.1491735406811451	0.2593072228114303	0.22214579607854074	0.19534786462055306	0.26328165131769954	0.10381057413229325	0.16432852867866873	0.31290755010167315	0.17704757727736914	0.16580860042680715	0.29302547623825465	0.22941703833253088	0.22941703833253088	0.22941703833253088	0.22941703833253088	0.22941703833253088	0.22941703833253088	0.22941703833253088	0.22941703833253088	0.22941703833253088	0.22941703833253088	0.22941703833253088	0.22941703833253088	0.22941703833253088	0.22941703833253088	0.22941703833253088	0.22941703833253088	0.22941703833253088	0.22941703833253088	0.22941703833253088	0.22941703833253088	0.22941703833253088	0.22941703833253088	0.22941703833253088	0.22941703833253088	0.22941703833253088
0.2811869527344821	0.4482313003609521	0.41518776349780095	0.5975952716035668	0.3819818190681585	0.5587035647479679	0.6151512013241227	0.4913839611873154	0.1007696615534679	0.4018646130976977	0.4799801313116143	0.534981095635769	0.40354085579599935	0.5786079124438833	0.4378404516378181	0.2826614798634817	0.3697563500726267	0.4271960724464264	0.43400996062686814	0.46312811241952	0.4485690365231941	0.4485690365231941	0.4485690365231941	0.4485690365231941	0.4485690365231941	0.4485690365231941	0.4485690365231941	0.4485690365231941	0.4485690365231941	0.4485690365231941	0.4485690365231941	0.4485690365231941	0.4485690365231941	0.4485690365231941	0.4485690365231941	0.4485690365231941	0.4485690365231941	0.4485690365231941	0.4485690365231941	0.4485690365231941	0.4485690365231941	0.4485690365231941	0.4485690365231941	0.4485690365231941	0.4485690365231941	0.4485690365231941	0.4485690365231941	0.4485690365231941	0.4485690365231941	0.4485690365231941
0.15876962699073524	0.24251546698642656	0.31868288788311766	0.25425358215324617	0.18277466770392461	0.2479650665243118	0.2460307367052676	0.24426778310700512	0.2216182039710079	0.20337497832164023	0.198773406113992	0.3497260346287334	0.2975079096351092	0.3238911668329231	0.204094281662233	0.23427017778134107	0.20483030591517562	0.24050994565948425	0.2678913305861463	0.2847455456285572	0.27631843810735174	0.27631843810735174	0.27631843810735174	0.27631843810735174	0.27631843810735174	0.27631843810735174	0.27631843810735174	0.27631843810735174	0.27631843810735174	0.27631843810735174	0.27631843810735174	0.27631843810735174	0.27631843810735174	0.27631843810735174	0.27631843810735174	0.27631843810735174	0.27631843810735174	0.27631843810735174	0.27631843810735174	0.27631843810735174	0.27631843810735174	0.27631843810735174	0.27631843810735174	0.27631843810735174	0.27631843810735174	0.27631843810735174	0.27631843810735174	0.27631843810735174	0.27631843810735174	0.27631843810735174
0.1738735798011724	0.36057324852992473	0.38065794975001993	0.21230510239246386	0.2902470259483962	0.18103448706152542	0.38540836534202483	0.4292933494024566	0.4006033563309374	0.21955976716649883	0.13693426142343884	0.08784596638822065	0.08600027809065408	0.43984379130541673	0.00784310953514175	0.3671765384626546	0.24055148514790886	0.21394826476841997	0.17607785001418527	0.04574687575681328	0.33299306563396064	0.13892267706092087	0.12078810916210796	0.25147164678715855	0.10577651036301192	0.41586505229331766	0.22795796417075664	0.3219115082320371	0.3219115082320371	0.3219115082320371	0.3219115082320371	0.3219115082320371	0.3219115082320371	0.3219115082320371	0.3219115082320371	0.3219115082320371	0.3219115082320371	0.3219115082320371	0.3219115082320371	0.3219115082320371	0.3219115082320371	0.3219115082320371	0.3219115082320371	0.3219115082320371	0.3219115082320371	0.3219115082320371	0.3219115082320371	0.3219115082320371	0.3219115082320371	0.3219115082320371
0.34845266024447435	0.45037540659559355	0.4083594735464484	0.39054087702523266	0.3010235507055181	0.1468882472379602	0.33814103003275897	0.3927997531954651	0.38178690323461184	0.48701971191570764	0.3682829054605394	0.2240284457936982	0.2068741844225517	0.39535530314740164	0.31585778537197484	0.3778868244872766	0.40976125452754447	0.4878223005821369	0.2539944817875328	0.2316911978009369	0.2665575493455351	0.21333472960548652	0.2583885099377426	0.3774051896543649	0.31789684979605376	0.31789684979605376	0.31789684979605376	0.31789684979605376	0.31789684979605376	0.31789684979605376	0.31789684979605376	0.31789684979605376	0.31789684979605376	0.31789684979605376	0.31789684979605376	0.31789684979605376	0.31789684979605376	0.31789684979605376	0.31789684979605376	0.31789684979605376	0.31789684979605376	0.31789684979605376	0.31789684979605376	0.31789684979605376	0.31789684979605376	0.31789684979605376	0.31789684979605376	0.31789684979605376	0.31789684979605376	0.31789684979605376
0.39720549059823207	0.44204434311420454	0.4621075709745716	0.4785517419775373	0.3868333414264118	0.317305784724538	0.43098218335478483	0.6291230780819828	0.4294564965290026	0.40279023901335675	0.4853896525406442	0.4131996299473749	0.5667305848165191	0.526291465540105	0.4926575131574585	0.3728173651609086	0.5454659571668393	0.5165619432437086	0.5451888436248181	0.49214284409112885	0.45523307284832065	0.5069551971989319	0.387505963687719	0.47751962145107457	0.21656630111821548	0.49967049069127173	0.3581183959047436	0.3581183959047436	0.3581183959047436	0.3581183959047436	0.3581183959047436	0.3581183959047436	0.3581183959047436	0.3581183959047436	0.3581183959047436	0.3581183959047436	0.3581183959047436	0.3581183959047436	0.3581183959047436	0.3581183959047436	0.3581183959047436	0.3581183959047436	0.3581183959047436	0.3581183959047436	0.3581183959047436	0.3581183959047436	0.3581183959047436	0.3581183959047436	0.3581183959047436	0.3581183959047436
0.2006986623077574	0.0010857024993137698	0.0002191091168660842	0.07665681707156238	0.12334951638373604	0.0	0.27686127300057123	0.16688239049018905	0.154273899498457	0.1935820400794215	0.0	0.0010857024993137698	0.18609303084738651	0.023206958994692842	0.0	0.05925082386911086	0.37240517448928767	0.1567240858198725	0.0037549979375953507	0.1478705927657358	0.09964466694938914	0.05925082386911086	0.0037549979375953507	0.0315029109033531	0.0315029109033531	0.0315029109033531	0.0315029109033531	0.0315029109033531	0.0315029109033531	0.0315029109033531	0.0315029109033531	0.0315029109033531	0.0315029109033531	0.0315029109033531	0.0315029109033531	0.0315029109033531	0.0315029109033531	0.0315029109033531	0.0315029109033531	0.0315029109033531	0.0315029109033531	0.0315029109033531	0.0315029109033531	0.0315029109033531	0.0315029109033531	0.0315029109033531	0.0315029109033531	0.0315029109033531	0.0315029109033531	0.0315029109033531
0.23532245097153723	0.09909995121616327	0.030030203066858562	0.0873511291719057	0.05948565229577535	0.0	0.2431604240075758	0.01641067374698972	0.005677824097579406	0.1540042617841065	0.0	0.09590911077319539	0.042986149799475765	0.09139580942979565	0.12564891461558123	0.07167207320629423	0.1271233714288516	0.116126906532459	0.01739651379812468	0.1272973550481306	0.0005482411848736468	0.06392279811650213	0.06392279811650213	0.06392279811650213	0.06392279811650213	0.06392279811650213	0.06392279811650213	0.06392279811650213	0.06392279811650213	0.06392279811650213	0.06392279811650213	0.06392279811650213	0.06392279811650213	0.06392279811650213	0.06392279811650213	0.06392279811650213	0.06392279811650213	0.06392279811650213	0.06392279811650213	0.06392279811650213	0.06392279811650213	0.06392279811650213	0.06392279811650213	0.06392279811650213	0.06392279811650213	0.06392279811650213	0.06392279811650213	0.06392279811650213	0.06392279811650213	0.06392279811650213
0.14706194049530177	0.08670630196338185	0.09514999908406825	0.2967126145032488	0.0771664165177245	0.10276099933052321	0.13270596205928473	0.13327241019751435	0.16548720757898835	0.0684860480453893	0.06445145908451566	0.08356706621023623	0.08356706621023623	0.31899816663955965	0.1462764801704271	0.042786702393151875	0.11296322744282154	0.08345515163912129	0.004505072854612722	0.041346812405623386	0.03913343897560023	0.06388501049597663	0.12703813066177191	0.07625542185466863	0.0717503490000559	0.10312321227007835	0.05201383815045135	0.1354917829765767	0.08576364535198512	0.11667917539961174	0.1038918908705663	0.0	0.15592739922460405	0.07796369961230203	0.07796369961230203	0.07796369961230203	0.07796369961230203	0.07796369961230203	0.07796369961230203	0.07796369961230203	0.07796369961230203	0.07796369961230203	0.07796369961230203	0.07796369961230203	0.07796369961230203	0.07796369961230203	0.07796369961230203	0.07796369961230203	0.07796369961230203	0.07796369961230203
0.06895150361901754	0.11422511202592082	0.06331431936150747	0.054720556652615035	0.06464676033602289	0.09802023396470226	0.040568939916523473	0.21120931461629416	0.08418930834231304	0.15315554483843835	0.08031173660447663	0.10062278825408343	0.18635358008559336	0.14503902671303404	0.08618403964202977	0.14180348162450843	0.23145277466179703	0.08075133318647441	0.10133386755113516	0.27806617448777743	0.23573043030943916	0.21649061831509647	0.1728848358922097	0.1288917881939005	0.07162816652833122	0.24801987304699286	0.18040411702188783	0.044621950122221594	0.06736404805758495	0.08568791006046574	0.058764289134088675	0.1430287307334964	0.19185409437712078	0.16744141255530856	0.16744141255530856	0.16744141255530856	0.16744141255530856	0.16744141255530856	0.16744141255530856	0.16744141255530856	0.16744141255530856	0.16744141255530856	0.16744141255530856	0.16744141255530856	0.16744141255530856	0.16744141255530856	0.16744141255530856	0.16744141255530856	0.16744141255530856	0.16744141255530856
0.5152740512868996	0.4625874402785177	0.5002923186284701	0.5465217641679305	0.6755094572877002	0.4023561789897843	0.6939427221669392	0.572866291328	0.4632746995003017	0.48230995365947227	0.5456767030028383	0.4226462715073403	0.6259324375987413	0.44524001503098765	0.5371187238355873	0.5595058055207185	0.5824320474350098	0.4544946740933794	0.6323566479525561	0.5406099026512401	0.32699921320845554	0.43380455792984784	0.43380455792984784	0.43380455792984784	0.43380455792984784	0.43380455792984784	0.43380455792984784	0.43380455792984784	0.43380455792984784	0.43380455792984784	0.43380455792984784	0.43380455792984784	0.43380455792984784	0.43380455792984784	0.43380455792984784	0.43380455792984784	0.43380455792984784	0.43380455792984784	0.43380455792984784	0.43380455792984784	0.43380455792984784	0.43380455792984784	0.43380455792984784	0.43380455792984784	0.43380455792984784	0.43380455792984784	0.43380455792984784	0.43380455792984784	0.43380455792984784	0.43380455792984784
0.21906320204256707	0.11749757685990712	0.188146881810527	0.24506602918878623	0.3678321884033455	0.22872890105140659	0.2099243814119399	0.1671217445446083	0.10950134225784487	0.13617493811946976	0.1975759013770808	0.20179401458668053	0.3288506038085304	0.17886411404645136	0.2472523563496769	0.2315164434609747	0.24000185301109803	0.13843579655873814	0.1925091190066712	0.4084576670881249	0.2543083851915415	0.5497478441684852	0.19045085614114665	0.1423200492186674	0.16638545267990704	0.16638545267990704	0.16638545267990704	0.16638545267990704	0.16638545267990704	0.16638545267990704	0.16638545267990704	0.16638545267990704	0.16638545267990704	0.16638545267990704	0.16638545267990704	0.16638545267990704	0.16638545267990704	0.16638545267990704	0.16638545267990704	0.16638545267990704	0.16638545267990704	0.16638545267990704	0.16638545267990704	0.16638545267990704	0.16638545267990704	0.16638545267990704	0.16638545267990704	0.16638545267990704	0.16638545267990704	0.16638545267990704
0.4804255257667651	0.4395422682344317	0.33504921214747996	0.45550561732810574	0.2787228387922231	0.42379969401446344	0.23412393868110626	0.27402358498495927	0.29600089633663795	0.21014529415169583	0.4469002394069469	0.31503090847813264	0.4531216095151873	0.43576814308042294	0.2848658600700237	0.33835837759044585	0.30797787067413984	0.33777018534804043	0.44814604181205775	0.2860806265058784	0.1787785622929476	0.3255890115919053	0.4587602615861113	0.47069344950885317	0.16096219156517239	0.3800690927641105	0.27051564216464147	0.27051564216464147	0.27051564216464147	0.27051564216464147	0.27051564216464147	0.27051564216464147	0.27051564216464147	0.27051564216464147	0.27051564216464147	0.27051564216464147	0.27051564216464147	0.27051564216464147	0.27051564216464147	0.27051564216464147	0.27051564216464147	0.27051564216464147	0.27051564216464147	0.27051564216464147	0.27051564216464147	0.27051564216464147	0.27051564216464147	0.27051564216464147	0.27051564216464147	0.27051564216464147
0.10677456450073847	0.19273565271996376	0.2295227629520385	0.12303747196490156	0.15111770078319586	0.1372618996899766	0.15867581561530653	0.15985012941782753	0.1440204811019523	0.15692765796409777	0.17854196104169487	0.024239027445880527	0.2076153794914857	0.18856714763152763	0.13175091960173443	0.09139139051891511	0.16967986025050324	0.10088996694483937	0.08848935258509201	0.13870819585672306	0.11359877422090753	0.11359877422090753	0.11359877422090753	0.11359877422090753	0.11359877422090753	0.11359877422090753	0.11359877422090753	0.11359877422090753	0.11359877422090753	0.11359877422090753	0.11359877422090753	0.11359877422090753	0.11359877422090753	0.11359877422090753	0.11359877422090753	0.11359877422090753	0.11359877422090753	0.11359877422090753	0.11359877422090753	0.11359877422090753	0.11359877422090753	0.11359877422090753	0.11359877422090753	0.11359877422090753	0.11359877422090753	0.11359877422090753	0.11359877422090753	0.11359877422090753	0.11359877422090753	0.11359877422090753
0.1312591589427413	0.1624568234129464	0.14444695266745539	0.17639881552623488	0.20525497022013375	0.10794643025927986	0.1500600552860518	0.20885384139560317	0.09018280586102459	0.0835554874752657	0.1516132020723615	0.10594139466461291	0.23409500479168469	0.2501820145334758	0.23416023305193864	0.1815519298466823	0.11091189082548333	0.09088818087684705	0.09787706342993198	0.13418328131255505	0.10783232464401618	0.11983861117089015	0.11383546790745318	0.11383546790745318	0.11383546790745318	0.11383546790745318	0.11383546790745318	0.11383546790745318	0.11383546790745318	0.11383546790745318	0.11383546790745318	0.11383546790745318	0.11383546790745318	0.11383546790745318	0.11383546790745318	0.11383546790745318	0.11383546790745318	0.11383546790745318	0.11383546790745318	0.11383546790745318	0.11383546790745318	0.11383546790745318	0.11383546790745318	0.11383546790745318	0.11383546790745318	0.11383546790745318	0.11383546790745318	0.11383546790745318	0.11383546790745318	0.11383546790745318
0.44413949147348625	0.44238913625875625	0.3593328901026514	0.44635601568293537	0.3858242799980571	0.4171185441171082	0.490977035757598	0.5458292863349421	0.5615807229083005	0.45183270083157506	0.6613946813109666	0.40324945253438865	0.6510280230409615	0.5855173021971742	0.23276268963832314	0.3684437939948734	0.29670435107125603	0.6987379579030601	0.34571344344048854	0.37736952871093327	0.3615414860757109	0.3615414860757109	0.3615414860757109	0.3615414860757109	0.3615414860757109	0.3615414860757109	0.3615414860757109	0.3615414860757109	0.3615414860757109	0.3615414860757109	0.3615414860757109	0.3615414860757109	0.3615414860757109	0.3615414860757109	0.3615414860757109	0.3615414860757109	0.3615414860757109	0.3615414860757109	0.3615414860757109	0.3615414860757109	0.3615414860757109	0.3615414860757109	0.3615414860757109	0.3615414860757109	0.3615414860757109	0.3615414860757109	0.3615414860757109	0.3615414860757109	0.3615414860757109	0.3615414860757109
0.7440829642663752	0.5666106491986573	0.40795945856758703	0.3487376571769684	0.4250833319477343	0.47512915012231455	0.504935732551571	0.595995330802835	0.5209780234340734	0.4148601685840644	0.2657497209923188	0.45332777680214925	0.40065534112559376	0.5453042791943115	0.5132358254840025	0.570318498419105	0.5819751628655293	0.1508242180980013	0.3557891339222911	0.46308216584809053	0.6143494866086783	0.3005853966530005	0.5133010560997454	0.406943226376373	0.406943226376373	0.406943226376373	0.406943226376373	0.406943226376373	0.406943226376373	0.406943226376373	0.406943226376373	0.406943226376373	0.406943226376373	0.406943226376373	0.406943226376373	0.406943226376373	0.406943226376373	0.406943226376373	0.406943226376373	0.406943226376373	0.406943226376373	0.406943226376373	0.406943226376373	0.406943226376373	0.406943226376373	0.406943226376373	0.406943226376373	0.406943226376373	0.406943226376373	0.406943226376373
0.4242165281611946	0.5558141428935521	0.5171443027955991	0.3957825433331521	0.5641260824157054	0.4234382624950451	0.32285403356102765	0.2980301658066925	0.27194819132210274	0.3679436598923973	0.5588744869326752	0.4391403503148378	0.41047272522003486	0.4666446586266196	0.19530665913289194	0.5937929034225166	0.541155409035887	0.4067462371463056	0.3970682949523089	0.29764797015946304	0.2817178197302317	0.4201068383898124	0.350912329060022	0.350912329060022	0.350912329060022	0.350912329060022	0.350912329060022	0.350912329060022	0.350912329060022	0.350912329060022	0.350912329060022	0.350912329060022	0.350912329060022	0.350912329060022	0.350912329060022	0.350912329060022	0.350912329060022	0.350912329060022	0.350912329060022	0.350912329060022	0.350912329060022	0.350912329060022	0.350912329060022	0.350912329060022	0.350912329060022	0.350912329060022	0.350912329060022	0.350912329060022	0.350912329060022	0.350912329060022
0.14553894148745025	0.07640813322949855	0.12320102976811415	0.1392588278949935	0.0	0.1555514148547935	0.0611918654878367	0.14935282912389197	0.007042942726735463	0.1760835445592827	0.25817451100907785	0.12374384048211225	0.002352029397928899	0.08884101838927466	0.12057451229174261	0.024758802761982335	0.06496267798874109	0.08663072300303848	0.07277456476781546	0.037250361518295104	0.0814894821392604	0.12527857108760043	0.07491077968383839	0.00013724403922130848	0.0	0.061054621448615384	0.06422394963898503	0.10133706711805883	0.055058704732568596	0.07572807847627913	0.06185519579845632	0.06879163713736772	0.06879163713736772	0.06879163713736772	0.06879163713736772	0.06879163713736772	0.06879163713736772	0.06879163713736772	0.06879163713736772	0.06879163713736772	0.06879163713736772	0.06879163713736772	0.06879163713736772	0.06879163713736772	0.06879163713736772	0.06879163713736772	0.06879163713736772	0.06879163713736772	0.06879163713736772	0.06879163713736772
0.3843130443512271	0.3819912250236088	0.41981432328239365	0.3157954937113352	0.4589598472225471	0.25600076343649175	0.31317100334295067	0.3494032074246617	0.34142044732277876	0.3958245019063936	0.44687624491764266	0.28602499493117634	0.32822354681611726	0.28367775277053875	0.379683826403595	0.2923436034323244	0.3424881661350581	0.345488126441627	0.326801585284442	0.38097312606101835	0.29020808172153423	0.24706901710357726	0.27816491887949046	0.30782014049697826	0.2702390287874298	0.36418859430305023	0.2688372902669372	0.3944372187823199	0.27426232727113836	0.4221338934428136	0.3449165931240132	0.3835252432834134	0.3835252432834134	0.3835252432834134	0.3835252432834134	0.3835252432834134	0.3835252432834134	0.3835252432834134	0.3835252432834134	0.3835252432834134	0.3835252432834134	0.3835252432834134	0.3835252432834134	0.3835252432834134	0.3835252432834134	0.3835252432834134	0.3835252432834134	0.3835252432834134	0.3835252432834134	0.3835252432834134
0.5632204313747231	0.5402538481482487	0.45331928099755475	0.6295920866242358	0.5081086350015495	0.4402529677736632	0.5403710871632642	0.3762192308773104	0.49830627247120807	0.4413270047245607	0.45585518185093293	0.3938626471027293	0.3913093647614875	0.36698675819804055	0.22805912670897158	0.4053472548037935	0.4975734846418972	0.5564217779352421	0.43362447303887763	0.292233374408107	0.37688497451929454	0.3345591744637008	0.3345591744637008	0.3345591744637008	0.3345591744637008	0.3345591744637008	0.3345591744637008	0.3345591744637008	0.3345591744637008	0.3345591744637008	0.3345591744637008	0.3345591744637008	0.3345591744637008	0.3345591744637008	0.3345591744637008	0.3345591744637008	0.3345591744637008	0.3345591744637008	0.3345591744637008	0.3345591744637008	0.3345591744637008	0.3345591744637008	0.3345591744637008	0.3345591744637008	0.3345591744637008	0.3345591744637008	0.3345591744637008	0.3345591744637008	0.3345591744637008	0.3345591744637008
0.0	0.0	0.35780845573915115	0.0	0.09195497624549533	0.5363501369801237	0.0	0.0	0.0	0.0	0.0019834189159010883	0.0	0.0	0.0	0.0	0.0	0.0	0.0	0.0	0.0	0.03399098150328506	0.01699549075164253	0.01699549075164253	0.01699549075164253	0.01699549075164253	0.01699549075164253	0.01699549075164253	0.01699549075164253	0.01699549075164253	0.01699549075164253	0.01699549075164253	0.01699549075164253	0.01699549075164253	0.01699549075164253	0.01699549075164253	0.01699549075164253	0.01699549075164253	0.01699549075164253	0.01699549075164253	0.01699549075164253	0.01699549075164253	0.01699549075164253	0.01699549075164253	0.01699549075164253	0.01699549075164253	0.01699549075164253	0.01699549075164253	0.01699549075164253	0.01699549075164253	0.01699549075164253
0.5599298019787391	0.2562747510600843	0.20717841448583355	0.18830756617525246	0.21973974459972284	0.3363710827227419	0.3488850979076808	0.27873858350196745	0.3580705090420329	0.2554728698082785	0.28002024145719984	0.3340510821303503	0.20045469782818562	0.37267074890637747	0.3276595805057083	0.2595835813457542	0.1500795977176314	0.40940633681955124	0.38751942583386806	0.24740298088838458	0.29151362062283154	0.28377959157990873	0.30397396204836535	0.12693310432333124	0.12118328682824224	0.22052584431736938	0.23920464584689818	0.32117182498628777	0.45827775280058547	0.3897247888934366	0.3897247888934366	0.3897247888934366	0.3897247888934366	0.3897247888934366	0.3897247888934366	0.3897247888934366	0.3897247888934366	0.3897247888934366	0.3897247888934366	0.3897247888934366	0.3897247888934366	0.3897247888934366	0.3897247888934366	0.3897247888934366	0.3897247888934366	0.3897247888934366	0.3897247888934366	0.3897247888934366	0.3897247888934366	0.3897247888934366
0.5983432480763213	0.42326604705491394	0.5914965509092023	0.6528574900791193	0.5312851645045273	0.3800693857932355	0.33755575722638714	0.35069199345944896	0.5007631478427417	0.4182349935622401	0.30199624414158266	0.4916867158260918	0.38914857519898255	0.4129546212426569	0.5678300929908581	0.46519056442244866	0.5530655817312129	0.45602977662717514	0.52622469755903	0.4586670723463092	0.35429191580911734	0.4919697810849402	0.31334013561721136	0.5957897474545892	0.5884171335339098	0.5331854453244984	0.27215194275368204	0.49776800071038946	0.4046008989452179	0.5111809872202651	0.5197310852851628	0.3440707137317456	0.5978135501131583	0.6379101014448156	0.3203636868214001	0.4791368941331079	0.4791368941331079	0.4791368941331079	0.4791368941331079	0.4791368941331079	0.4791368941331079	0.4791368941331079	0.4791368941331079	0.4791368941331079	0.4791368941331079	0.4791368941331079	0.4791368941331079	0.4791368941331079	0.4791368941331079	0.4791368941331079
0.33465441203279955	0.3647498295584316	0.41369629358028454	0.3732875256736428	0.3681701971519073	0.344241537784189	0.3333444133715792	0.3337787459625849	0.20711820532203407	0.4529707631393141	0.3374279252418205	0.30372592878381655	0.2706362152796887	0.39098329774901164	0.2991418991651686	0.2194514017598834	0.38236409672113786	0.3693311959989559	0.4334632294538506	0.3461925946355614	0.44864357820989614	0.21756948460539047	0.21806843817126098	0.28694750790585094	0.19632280065779234	0.35663381548065287	0.29916083523237597	0.3264913106814149	0.23825033220178998	0.2438830866804712	0.37341755236424656	0.24656137232402936	0.20968707001336376	0.19034881895256286	0.26566037798890524	0.19927410515801175	0.27252696745974636	0.2740131989482033	0.3244259807438624	0.2298232217408123	0.27712460124233734	0.27712460124233734	0.27712460124233734	0.27712460124233734	0.27712460124233734	0.27712460124233734	0.27712460124233734	0.27712460124233734	0.27712460124233734	0.27712460124233734
0.44442543833358794	0.21740083863508466	0.5230255287259762	0.30327236020103454	0.47668092492552006	0.32895859043447395	0.2478650248292612	0.2249069886099152	0.35532475166222166	0.28793322895751383	0.3001126529898784	0.3213153914479541	0.30849233646199814	0.19495821911139402	0.1977468856752056	0.27478216989114373	0.35077147078641335	0.3666394928635623	0.4386023267499227	0.3802972275994427	0.33434656829655496	0.3854060937524578	0.31231331561881875	0.41102606060564567	0.3784482325458768	0.3947371465757612	0.3947371465757612	0.3947371465757612	0.3947371465757612	0.3947371465757612	0.3947371465757612	0.3947371465757612	0.3947371465757612	0.3947371465757612	0.3947371465757612	0.3947371465757612	0.3947371465757612	0.3947371465757612	0.3947371465757612	0.3947371465757612	0.3947371465757612	0.3947371465757612	0.3947371465757612	0.3947371465757612	0.3947371465757612	0.3947371465757612	0.3947371465757612	0.3947371465757612	0.3947371465757612	0.3947371465757612
0.3105017315459246	0.29901678906815216	0.3806110885009695	0.40551542555162956	0.4316828113411821	0.3441910935989462	0.3648589324631438	0.41942499357655144	0.25512245144739215	0.45816854113160915	0.2692427118710055	0.33665258948664284	0.21822898044003916	0.2857716062031766	0.3672130057435777	0.3167371029661272	0.4836466502789158	0.3938423697288836	0.25726155663429195	0.5166694891564386	0.3018354651964257	0.38104875172610947	0.35599619060188364	0.2559869680245298	0.5102105656999245	0.23924780425492131	0.2028198252670245	0.31126319645167466	0.3354332639864259	0.3014702419095427	0.3359860245716406	0.3187281332405917	0.3187281332405917	0.3187281332405917	0.3187281332405917	0.3187281332405917	0.3187281332405917	0.3187281332405917	0.3187281332405917	0.3187281332405917	0.3187281332405917	0.3187281332405917	0.3187281332405917	0.3187281332405917	0.3187281332405917	0.3187281332405917	0.3187281332405917	0.3187281332405917	0.3187281332405917	0.3187281332405917
0.20926343114908427	1.283655007314002	0.48650996519799217	0.27222019069049147	0.40659305624468817	0.6608450791291713	0.31470247930416484	0.14036736537298558	0.07855599660319458	0.08318958407187409	0.3412971071416896	0.03607370798952118	0.0	0.0	0.21040882192070046	0.39325847590735946	0.28555476801399754	0.3154805696013348	0.7015523745873722	0.7204360080818776	0.9926561987723691	0.14422286254449515	0.48166447251467515	0.0	0.4040399697782228	0.9730199303959843	0.6885299500871036	0.6885299500871036	0.6885299500871036	0.6885299500871036	0.6885299500871036	0.6885299500871036	0.6885299500871036	0.6885299500871036	0.6885299500871036	0.6885299500871036	0.6885299500871036	0.6885299500871036	0.6885299500871036	0.6885299500871036	0.6885299500871036	0.6885299500871036	0.6885299500871036	0.6885299500871036	0.6885299500871036	0.6885299500871036	0.6885299500871036	0.6885299500871036	0.6885299500871036	0.6885299500871036
0.33063646440507716	0.23626364374676384	0.18633183005624035	0.358101804056427	0.25295495382953903	0.18458824850731173	0.27403606007678233	0.2971412212411227	0.3255706184346625	0.36599932104592026	0.19109672481930567	0.23546109162812026	0.304713689830244	0.28096905760725277	0.17817138499302457	0.28038512303233964	0.213242558618178	0.3243027540915084	0.1700485682979344	0.22543844344464584	0.3482923814131135	0.21809157633133006	0.12232693611693987	0.17020925622413494	0.17020925622413494	0.17020925622413494	0.17020925622413494	0.17020925622413494	0.17020925622413494	0.17020925622413494	0.17020925622413494	0.17020925622413494	0.17020925622413494	0.17020925622413494	0.17020925622413494	0.17020925622413494	0.17020925622413494	0.17020925622413494	0.17020925622413494	0.17020925622413494	0.17020925622413494	0.17020925622413494	0.17020925622413494	0.17020925622413494	0.17020925622413494	0.17020925622413494	0.17020925622413494	0.17020925622413494	0.17020925622413494	0.17020925622413494
0.1769684593688744	0.07746878952478299	0.09269889883600202	0.15670868534103707	0.0006081331970487686	0.014494034365692582	0.04293768805982946	0.06723378821894758	0.00012272931841505812	0.2486190398617201	0.05472030688165661	0.07673792700931917	0.15557512124564185	0.0496384814577575	0.0620292334766334	0.09826612813853483	0.012513481337290968	0.05532843997306657	0.055328440078705375	0.08851653071133314	0.09678273421122031	0.06573863906917966	0.1028636391896462	0.002711415543865442	0.2352213303798522	0.033918953148091596	0.08778566819586932	0.0	0.06711105890053251	0.11525439062750867	0.22339448146241075	0.16932443604495973	0.16932443604495973	0.16932443604495973	0.16932443604495973	0.16932443604495973	0.16932443604495973	0.16932443604495973	0.16932443604495973	0.16932443604495973	0.16932443604495973	0.16932443604495973	0.16932443604495973	0.16932443604495973	0.16932443604495973	0.16932443604495973	0.16932443604495973	0.16932443604495973	0.16932443604495973	0.16932443604495973
0.16127508547513478	0.08313456852672965	0.07427428115043745	0.0020401058332219194	0.019088117257404422	0.00041172032643669573	0.007055886120798759	0.3496809466623329	0.0	0.0	0.0	0.0	0.0	0.13042428114666496	0.0	0.0	0.0	0.0	0.0	0.0	0.18315861888003934	0.0	0.26423961328223944	0.0	0.0	0.0	0.16652232778229356	0.18315861888003934	0.0	0.0	0.0	0.1485485623008749	0.0	0.0	0.019088117257404422	0.007055886120798759	0.0020401058332219194	0.17318958827218303	0.08761484705270248	0.08761484705270248	0.08761484705270248	0.08761484705270248	0.08761484705270248	0.08761484705270248	0.08761484705270248	0.08761484705270248	0.08761484705270248	0.08761484705270248	0.08761484705270248	0.08761484705270248
0.3027827976245809	0.12860807177847655	0.3457285468923419	0.15951687065196407	0.0028649929666322346	0.1437327249671989	0.519597066745755	0.22572296894978872	0.10114245932622154	0.26094842670548574	0.4597778804768167	0.4041029628216049	0.0	0.32907782282946796	0.0	0.4769668379440662	0.18248266843440988	0.07320996778716474	0.0	0.23414230674927353	0.13877830942162867	0.15361386588305087	0.20228491865244308	0.13356248794614417	0.07817666154377574	0.24458608756612032	0.2818817985929137	0.11483461603162777	0.20814795503502703	0.11835910149430282	0.38402388948379185	0.27722593478347596	0.3845328058038807	0.40055173252277915	0.6383145394890605	0.3828017616902746	0.3366087552186899	0.3825913953644456	0.5320247951527569	0.013403059978106107	0.3024671337614094	0.20005768210033265	0.12188101918794278	0.4615967004325656	0.2917388598102542	0.2917388598102542	0.2917388598102542	0.2917388598102542	0.2917388598102542	0.2917388598102542
0.1689904610497253	0.01228913063744546	0.027602060875321726	0.18405682990108346	0.021958767820310598	0.02476966875715056	0.058288716597228375	0.15972707655511012	0.12815084727562295	0.1709035987109375	0.17595137542431094	0.0541498015730288	0.04258553936300925	0.061520507582889045	0.1362970815891821	0.2265779915344799	0.14006861928913908	0.21596290864687698	0.13648848818087614	0.05278863749104066	0.0	0.19117175274213344	0.05511811474964596	0.0	0.011286586110022256	0.06595352712778044	0.12775661808902775	0.0388886470377302	0.04956082869563233	0.1399468962073296	0.15825584851892713	0.07550144154315337	0.07917525517534833	0.19605702533202785	0.05535609289289619	0.10926791726562657	0.00576501582250334	0.04613763012293959	0.0006031456599336954	0.0002434455349844242	0.0955198971687757	0.1667100438728197	0.2544766159916468	0.41948181787553973	0.1838844494575391	0.30168313366653937	0.30168313366653937	0.30168313366653937	0.30168313366653937	0.30168313366653937
0.44518141942913136	0.45582772776846864	0.09955850705016459	0.32537620552892693	0.41975550408295065	0.42665373271495066	0.2479493672719121	0.34865900493344104	0.20074911398171338	0.2612628742316202	0.3485480139140523	0.10219549366889867	0.288401789634122	0.12813542911169987	0.3300184164803094	0.3242234800840637	0.17710914081222207	0.2413865625021897	0.3766355726026988	0.23388132461745617	0.17120770966708054	0.10851980760674007	0.35375458384996805	0.08504181316794514	0.18741990753277113	0.11189302535557137	0.30451076471336075	0.15644519148166117	0.35594638427111225	0.4129665275871524	0.27728398295266354	0.21634967370441266	0.15720039915791653	0.1289665203086831	0.1615458038424098	0.3054485506502372	0.1609941604187288	0.09373595027740048	0.06853203052994332	0.0811339904036719	0.0811339904036719	0.0811339904036719	0.0811339904036719	0.0811339904036719	0.0811339904036719	0.0811339904036719	0.0811339904036719	0.0811339904036719	0.0811339904036719	0.0811339904036719
0.5295102114636515	0.35243685451302453	0.37110669820733017	0.47269111932268126	0.21489128294752602	0.19122787322430312	0.3647746650474412	0.2927136665220986	0.0	0.1463568332610493	0.1463568332610493	0.1463568332610493	0.1463568332610493	0.1463568332610493	0.1463568332610493	0.1463568332610493	0.1463568332610493	0.1463568332610493	0.1463568332610493	0.1463568332610493	0.1463568332610493	0.1463568332610493	0.1463568332610493	0.1463568332610493	0.1463568332610493	0.1463568332610493	0.1463568332610493	0.1463568332610493	0.1463568332610493	0.1463568332610493	0.1463568332610493	0.1463568332610493	0.1463568332610493	0.1463568332610493	0.1463568332610493	0.1463568332610493	0.1463568332610493	0.1463568332610493	0.1463568332610493	0.1463568332610493	0.1463568332610493	0.1463568332610493	0.1463568332610493	0.1463568332610493	0.1463568332610493	0.1463568332610493	0.1463568332610493	0.1463568332610493	0.1463568332610493	0.1463568332610493
0.0	0.0	0.0	0.0	0.0	0.0	0.0	0.0	0.0	0.0	0.0	0.0	0.0	0.0	0.0	0.0	0.0	0.0	0.0	0.01680152950508238	0.00840076475254119	0.00840076475254119	0.00840076475254119	0.00840076475254119	0.00840076475254119	0.00840076475254119	0.00840076475254119	0.00840076475254119	0.00840076475254119	0.00840076475254119	0.00840076475254119	0.00840076475254119	0.00840076475254119	0.00840076475254119	0.00840076475254119	0.00840076475254119	0.00840076475254119	0.00840076475254119	0.00840076475254119	0.00840076475254119	0.00840076475254119	0.00840076475254119	0.00840076475254119	0.00840076475254119	0.00840076475254119	0.00840076475254119	0.00840076475254119	0.00840076475254119	0.00840076475254119	0.00840076475254119
0.0	0.0	0.07586036825879547	0.0	0.0008410247827201023	0.002083671190053922	0.0	0.04245493114029711	0.38893310078478316	0.002083671190053922	0.1823674949669265	0.0	0.0	0.1823674949669265	0.04245493114029711	0.04245493114029711	0.0	0.0	0.0	0.0	0.0	0.17007832204111792	0.6393196731688016	0.002083671190053922	0.0	0.1823674949669265	0.17007832204111792	0.0	0.17007832204111792	0.21253325318141503	0.00042051239136005114	0.22742737492279763	0.11392394365707885	0.11392394365707885	0.11392394365707885	0.11392394365707885	0.11392394365707885	0.11392394365707885	0.11392394365707885	0.11392394365707885	0.11392394365707885	0.11392394365707885	0.11392394365707885	0.11392394365707885	0.11392394365707885	0.11392394365707885	0.11392394365707885	0.11392394365707885	0.11392394365707885	0.11392394365707885
0.24970005437590287	0.18040566801075092	0.2513477132001442	0.029766134458065713	0.3343986901786437	0.20489640351327845	0.1456136947693449	0.035563037613819924	0.22770272300448088	0.12615839828504166	0.16062412446492355	0.16424450934007118	0.2336401888521393	0.1996507380814866	0.21009291624357068	0.21770414469467866	0.18595617139599024	0.14885397093762107	0.15090379082001346	0.2442696187005369	0.2563118816957851	0.14490746050915793	0.23078873256849194	0.18784809653882492	0.18784809653882492	0.18784809653882492	0.18784809653882492	0.18784809653882492	0.18784809653882492	0.18784809653882492	0.18784809653882492	0.18784809653882492	0.18784809653882492	0.18784809653882492	0.18784809653882492	0.18784809653882492	0.18784809653882492	0.18784809653882492	0.18784809653882492	0.18784809653882492	0.18784809653882492	0.18784809653882492	0.18784809653882492	0.18784809653882492	0.18784809653882492	0.18784809653882492	0.18784809653882492	0.18784809653882492	0.18784809653882492	0.18784809653882492
0.4135435067300611	0.35998445738710644	0.37168192353333857	0.20386070930162922	0.2546353766153931	0.24385428780368548	0.42573709625341233	0.39866267606154576	0.33297030065560806	0.20618752699235493	0.1517868011424292	0.17898716406739207	0.17898716406739207	0.17898716406739207	0.17898716406739207	0.17898716406739207	0.17898716406739207	0.17898716406739207	0.17898716406739207	0.17898716406739207	0.17898716406739207	0.17898716406739207	0.17898716406739207	0.17898716406739207	0.17898716406739207	0.17898716406739207	0.17898716406739207	0.17898716406739207	0.17898716406739207	0.17898716406739207	0.17898716406739207	0.17898716406739207	0.17898716406739207	0.17898716406739207	0.17898716406739207	0.17898716406739207	0.17898716406739207	0.17898716406739207	0.17898716406739207	0.17898716406739207	0.17898716406739207	0.17898716406739207	0.17898716406739207	0.17898716406739207	0.17898716406739207	0.17898716406739207	0.17898716406739207	0.17898716406739207	0.17898716406739207	0.17898716406739207
0.21798435541084094	0.5329050488915691	0.4470535874465265	0.42323777550288544	0.45987080109135353	0.40603490066723985	0.4411718127271981	0.49911153833822075	0.3837518363426602	0.45524844631879524	0.3917086653087217	0.4292762212483677	0.4976265307698273	0.4316496253351827	0.38546255535475893	0.3986448559063092	0.5231924676361343	0.3922017716057469	0.4585353375075253	0.42247138316340677	0.5479304437008808	0.49437466094907523	0.5053662610986834	0.5617362689592379	0.487557514575571	0.3395526439257149	0.37046526222045195	0.3662238416797388	0.36834455195009536	0.36834455195009536	0.36834455195009536	0.36834455195009536	0.36834455195009536	0.36834455195009536	0.36834455195009536	0.36834455195009536	0.36834455195009536	0.36834455195009536	0.36834455195009536	0.36834455195009536	0.36834455195009536	0.36834455195009536	0.36834455195009536	0.36834455195009536	0.36834455195009536	0.36834455195009536	0.36834455195009536	0.36834455195009536	0.36834455195009536	0.36834455195009536
0.059953591134085875	0.014505305644154325	0.24286575454229767	0.2620843717385635	0.0007119146507097455	0.04027565872079023	0.13373988269735068	0.13780873062279073	0.1651573917321158	0.04819613225046991	0.05810957592885311	0.07143154186079109	0.0	0.15777369115054288	0.1125735926032272	0.07618398167495231	0.12288013488550856	0.07927586460080976	0.12041791521957919	0.2161615529786436	0.21559331131180895	0.08608052184915402	0.1272225710457566	0.09229591854661771	0.0	0.014505305644154325	0.07752428458209228	0.0	0.05692623566013668	0.13171599000382314	0.01521722029486407	0.24140279302149462	0.12831000665817935	0.12831000665817935	0.12831000665817935	0.12831000665817935	0.12831000665817935	0.12831000665817935	0.12831000665817935	0.12831000665817935	0.12831000665817935	0.12831000665817935	0.12831000665817935	0.12831000665817935	0.12831000665817935	0.12831000665817935	0.12831000665817935	0.12831000665817935	0.12831000665817935	0.12831000665817935
0.24050564347859335	0.16922631470849364	0.10915636503188046	0.2487462800207463	0.13791287956696738	0.0	0.3366109167577455	0.0342703712902087	0.08511590125763267	0.15070770172789721	0.05496085742451534	0.16397764424309286	0.0	0.06159106499502685	0.07986420780898529	0.223432476306936	0.07147145641520905	0.11720901900209997	0.0022986030473482223	0.34335716876015776	0.33219579652050363	0.31554023690642646	0.21602519858006072	0.11913962776745153	0.05496085742451534	0.1067181819713475	0.12588974733399572	0.3094972459996047	0.10851667903294128	0.15149690968696158	0.04509260440699431	0.16502144275152003	0.2819823793040304	0.3030750282940743	0.307706746139969	0.1298654971777447	0.21878612165885686	0.21878612165885686	0.21878612165885686	0.21878612165885686	0.21878612165885686	0.21878612165885686	0.21878612165885686	0.21878612165885686	0.21878612165885686	0.21878612165885686	0.21878612165885686	0.21878612165885686	0.21878612165885686	0.21878612165885686
0.3170362065739835	0.1680528778745072	0.3871083700154898	0.14824604234225663	0.11165972154645733	0.2725457722710928	0.36630501128294024	0.36326950180898465	0.19749007968702748	0.27925861130770246	0.25788819749831154	0.29411233043893703	0.44152238474554795	0.16571186307063338	0.3403690079940716	0.2985878881160763	0.168604893077295	0.27065112407541647	0.3672142858139478	0.21520503816364775	0.2643778764729363	0.34857604913910095	0.2616335736829085	0.2476087202739312	0.2567524176800959	0.509990432575713	0.3247151689626058	0.254140136507042	0.34695676570464573	0.2721290626247177	0.2687646092006185	0.27044683591266805	0.27044683591266805	0.27044683591266805	0.27044683591266805	0.27044683591266805	0.27044683591266805	0.27044683591266805	0.27044683591266805	0.27044683591266805	0.27044683591266805	0.27044683591266805	0.27044683591266805	0.27044683591266805	0.27044683591266805	0.27044683591266805	0.27044683591266805	0.27044683591266805	0.27044683591266805	0.27044683591266805
0.26688995240968766	0.30774371513563975	0.2519680201045857	0.13960002237346023	0.1385913195775229	0.09861521068526073	0.2486049496841737	0.08607336037323704	0.12297264101123034	0.17940029669030186	0.2419517702594955	0.27661164063840477	0.16252686503302266	0.2712312880330514	0.13611341337617375	0.13241087294182402	0.12839645795030435	0.31574051477014314	0.22714258557745523	0.03715503808314289	0.2249555491825258	0.1225278315190905	0.11851814205056835	0.04231374441379303	0.09899995897596296	0.29068487243872293	0.18056595816431154	0.13329005175701752	0.12348223085872427	0.09247634754094268	0.04260461369344673	0.26780936730282534	0.05262086325120995	0.06912470723376096	0.08853998587833964	0.1997712356568061	0.23419219164960758	0.21698171365320684	0.21698171365320684	0.21698171365320684	0.21698171365320684	0.21698171365320684	0.21698171365320684	0.21698171365320684	0.21698171365320684	0.21698171365320684	0.21698171365320684	0.21698171365320684	0.21698171365320684	0.21698171365320684
0.0	0.0	0.05873336080930982	0.0	0.0	0.0	0.0	0.0	0.25042752790485495	0.13242198249150458	0.049587860220228375	0.0008046431488891048	0.18721101219664815	0.008715088163389884	0.09118792162463368	0.04743400940894135	0.1620309494320861	0.014311123789885137	0.019905959924826137	0.054784609258641995	0.1424089250974854	0.047407370194271076	0.047272251340668585	0.06637356811660562	0.024375419615672942	0.03653843121959417	0.07791203138656913	0.12102305852164513	0.04807689448955769	0.0008046431488891048	0.15987709862079907	0.2505567427501906	0.20521692068549482	0.20521692068549482	0.20521692068549482	0.20521692068549482	0.20521692068549482	0.20521692068549482	0.20521692068549482	0.20521692068549482	0.20521692068549482	0.20521692068549482	0.20521692068549482	0.20521692068549482	0.20521692068549482	0.20521692068549482	0.20521692068549482	0.20521692068549482	0.20521692068549482	0.20521692068549482
0.0	0.0	0.0	0.0	0.0	0.0	0.0	0.0	0.037946854338619704	0.0	0.09011538467159044	0.13658239762106789	0.0	0.1119637684324305	0.12053470954273085	0.24188991695067039	0.12053470921016701	0.11739676833394953	0.0	0.004414259507690475	0.13771125589079983	0.11458655383105061	0.1117061905273499	0.0	0.011941788975169782	0.0002575779050805978	0.0	0.09011538467159044	0.0	0.03948075087517331	0.0012763182989091648	0.020378534587041235	0.020378534587041235	0.020378534587041235	0.020378534587041235	0.020378534587041235	0.020378534587041235	0.020378534587041235	0.020378534587041235	0.020378534587041235	0.020378534587041235	0.020378534587041235	0.020378534587041235	0.020378534587041235	0.020378534587041235	0.020378534587041235	0.020378534587041235	0.020378534587041235	0.020378534587041235	0.020378534587041235
0.17164959138483732	0.14048357735792052	0.04559172691199268	0.0	0.028428330310925225	0.12499596094099474	0.09105976487206169	0.13780095862657143	0.17072763837236551	0.1481037380128711	0.08352178888630932	0.036779662694794005	0.12199795734828263	0.04621777079115013	0.05216215157866819	0.03562479912822317	0.1511574602930094	0.06339123620977144	0.15362888971148309	0.14200067453562254	0.04704841426097483	0.10297274293420831	0.1425356871991573	0.004873917723147891	0.14559731440414886	0.09595887382262035	0.06328610894818484	0.007511851506941039	0.011549469832386649	0.036779662694794005	0.04760361681662838	0.11984276591515551	0.1746067432665035	0.09118345382398536	0.14638866960522726	0.12066712497040048	0.015258799615241342	0.1141675419891822	0.04251944357493566	0.05790193214210067	0.05021068785851816	0.05021068785851816	0.05021068785851816	0.05021068785851816	0.05021068785851816	0.05021068785851816	0.05021068785851816	0.05021068785851816	0.05021068785851816	0.05021068785851816
0.11911630295575634	0.1170106379383253	0.031223900264420956	0.0739277579724914	0.01847160901844715	0.13780040247378322	0.1168206453091736	0.07641264458751439	0.1483059958972179	0.04093883088211266	0.11590281770942924	0.07196963740685687	0.1389963518221015	0.11148665904294301	0.05675880115152361	0.19078180044583115	0.09581031510048756	0.030118460034889806	0.04450038525589815	0.1633775102003074	0.034291579509548975	0.11148665869809055	0.08582787697322096	0.09558993705163885	0.10529593874901529	0.15055376059478928	0.14026325047844446	0.03369747424028352	0.09792400016999757	0.07405645066002116	0.046134463024574066	0.06135845572209668	0.10154709270456913	0.07084701832658868	0.028229551459769242	0.04953828489317896	0.04953828489317896	0.04953828489317896	0.04953828489317896	0.04953828489317896	0.04953828489317896	0.04953828489317896	0.04953828489317896	0.04953828489317896	0.04953828489317896	0.04953828489317896	0.04953828489317896	0.04953828489317896	0.04953828489317896	0.04953828489317896
0.32208475230479816	0.2282160312790191	0.29766067631424764	0.019224835978409825	0.15992644238812026	0.33067232675515296	0.19899135785888072	0.2588633564044324	0.06288827702252346	0.23055367367035856	0.25323733920593816	0.16104150048521923	0.16341474867768788	0.18039820454890548	0.20877972901749262	0.12009895765490833	0.15238973382307094	0.06074305507156147	0.0	0.08196930653040083	0.06099444358437529	0.027093344240419568	0.18694819122021622	0.1608666201371442	0.09437066919602333	0.32699784511480273	0.12770478550390443	0.12516058958586354	0.05980645742259519	0.00030036993592260746	0.030053413679258897	0.030053413679258897	0.030053413679258897	0.030053413679258897	0.030053413679258897	0.030053413679258897	0.030053413679258897	0.030053413679258897	0.030053413679258897	0.030053413679258897	0.030053413679258897	0.030053413679258897	0.030053413679258897	0.030053413679258897	0.030053413679258897	0.030053413679258897	0.030053413679258897	0.030053413679258897	0.030053413679258897	0.030053413679258897
0.12260800900017284	0.0	0.0027755810500083196	0.0	0.22989074977633955	0.012375173134393784	0.22655501977849152	0.10105078075217638	0.0	0.0565526379185419	0.0	0.0	0.22655501977849152	0.0	0.10105078075217638	0.0	0.0	0.0	0.0565526379185419	0.0	0.0	0.0	0.24918883296670294	0.0	0.0	0.0	0.2429249708801655	0.0	0.0	0.24918883296670294	0.0	0.0	0.0	0.22655501977849152	0.0	0.11327750988924576	0.11327750988924576	0.11327750988924576	0.11327750988924576	0.11327750988924576	0.11327750988924576	0.11327750988924576	0.11327750988924576	0.11327750988924576	0.11327750988924576	0.11327750988924576	0.11327750988924576	0.11327750988924576	0.11327750988924576	0.11327750988924576
0.01486735425925813	0.1748099749778463	0.04123059806604422	0.1094184631510315	0.14521129184447173	0.0	0.18330623231155296	0.05118804970613084	0.005375584686427282	0.02829458404434034	0.042472512380459716	0.13233746259738657	0.0017608919692005524	0.09669226357043013	0.032549146248681	0.04683073711665544	0.11566495187940681	0.01955442516926695	0.032651896766478776	0.0017608919692005524	0.08726761744993171	0.0018636423543353022	0.0018636423543353022	0.08163301524360911	0.22187083547547767	0.0	0.07359791301556798	0.13182832654891066	0.06240801101997152	0.0022700280176764886	0.09088230848676015	0.06383611996456863	0.045709714634568806	0.0017608919692005524	0.018536153072315084	0.010148522520757819	0.010148522520757819	0.010148522520757819	0.010148522520757819	0.010148522520757819	0.010148522520757819	0.010148522520757819	0.010148522520757819	0.010148522520757819	0.010148522520757819	0.010148522520757819	0.010148522520757819	0.010148522520757819	0.010148522520757819	0.010148522520757819
0.4621058652021127	0.5443475738616942	0.3240709307009029	0.29005523334438066	0.22450336890315412	0.3330419997369914	0.3461023975780744	0.320991802701655	0.3852334771885132	0.2285065146019933	0.45105479086494776	0.41200115281533434	0.38397947821512485	0.37677656166095524	0.37373845552721185	0.343279829969543	0.11591954317873945	0.30780927777136247	0.31440693315265744	0.2982300332616721	0.3541824639971723	0.2627648388916202	0.2400215676845949	0.6177384069609749	0.31399891134934416	0.39359327311244746	0.24228391101899707	0.30194983284841803	0.3455799310180354	0.33614370368899427	0.48661556768827324	0.4113796356886338	0.4113796356886338	0.4113796356886338	0.4113796356886338	0.4113796356886338	0.4113796356886338	0.4113796356886338	0.4113796356886338	0.4113796356886338	0.4113796356886338	0.4113796356886338	0.4113796356886338	0.4113796356886338	0.4113796356886338	0.4113796356886338	0.4113796356886338	0.4113796356886338	0.4113796356886338	0.4113796356886338
0.4473813992293374	0.23904572009547476	0.5737361071880581	0.38807466632946774	0.3222952510840774	0.2228530186045136	0.2729596100749139	0.4053908944302633	0.30472242707733954	0.2065190348668424	0.43050521244158174	0.37631525508910796	0.3554486336813349	0.32532431017358004	0.33487855826798374	0.27922957911437296	0.26726249198984986	0.23911801107144942	0.28582455758428543	0.4039109877187465	0.2615367637780439	0.2278711110649378	0.21655730872367407	0.32940165721644904	0.22620062322221268	0.29508732918903197	0.32249327391435934	0.3990670213455586	0.4395352160228428	0.21579184370869953	0.3796878549469215	0.31371191977419566	0.34669988736055857	0.34669988736055857	0.34669988736055857	0.34669988736055857	0.34669988736055857	0.34669988736055857	0.34669988736055857	0.34669988736055857	0.34669988736055857	0.34669988736055857	0.34669988736055857	0.34669988736055857	0.34669988736055857	0.34669988736055857	0.34669988736055857	0.34669988736055857	0.34669988736055857	0.34669988736055857
0.235604058982948	0.11466976897855084	0.052470019168901726	0.06901358015476787	0.15767905896323747	0.08558290674550217	0.1304488281707008	0.035667495094780045	0.11100523550190682	0.09590510841082521	0.11268514574258603	0.13701835601380616	0.03313949004164828	0.15404415047650272	0.04259854181743163	0.0921908274224591	0.08355417339924565	0.04508218301424427	0.09546473598463025	0.06142564570407413	0.0024706957968251182	0.12013376737777051	0.07008660392515441	0.0936047238775219	0.07561991080735118	0.11486665622609606	0.10132063303348522	0.10809364462979064	0.10809364462979064	0.10809364462979064	0.10809364462979064	0.10809364462979064	0.10809364462979064	0.10809364462979064	0.10809364462979064	0.10809364462979064	0.10809364462979064	0.10809364462979064	0.10809364462979064	0.10809364462979064	0.10809364462979064	0.10809364462979064	0.10809364462979064	0.10809364462979064	0.10809364462979064	0.10809364462979064	0.10809364462979064	0.10809364462979064	0.10809364462979064	0.10809364462979064
0.15586076468189178	0.1508990480117355	0.09591877932826041	0.009564421518107085	0.13867739138822419	0.06243874374590432	0.12670925110492412	0.14831470304477476	0.034887478860134685	0.11679938269244927	0.10324581772519761	0.09234547999596224	0.06690993159205733	0.06457504573422344	0.06699411515838694	0.11446975987785395	0.11635945169722878	0.08396694172612484	0.0760265749913447	0.022603813392014695	0.12147218835301199	0.07433305422005385	0.0333689158594588	0.09568365469014654	0.07122229363909799	0.09687719618425991	0.2116062617005942	0.11207806246141779	0.16085941144364732	0.15670241823000036	0.12613061967134212	0.12055387218386114	0.06494745616405356	0.09792115770665112	0.09001526473250655	0.10595507856122686	0.08847664262124481	0.09591439070551326	0.06847717404217334	0.08773900429913274	0.08959929065041307	0.14055627458613904	0.06363268229032605	0.10065707230510315	0.018910552587550422	0.01529971463579486	0.08598124662709027	0.050640480631442567	0.050640480631442567	0.050640480631442567
0.3452913611336037	0.04692121617788745	0.2736795957305983	0.7349504452688103	0.0	0.29102393375702834	0.23050967456285815	0.2736795957305983	0.0938424323557749	0.3429600105173152	0.2736795957305983	0.3768697596807146	0.18257639322521418	0.40933477277792507	0.10217809879035977	0.20536826274047607	0.4786151875646419	0.37142222819188275	0.10217809879035977	0.03570074121261655	0.018356403186186546	0.7634126629433778	0.8582671604589093	0.7239086589442549	0.8730079739125021	0.5757784257726023	0.5421018148794988	0.8666028268934941	0.497150279391544	0.28475449201557396	0.286778622335087	0.3540778901654527	0.29102393375702834	0.3225509119612405	0.3225509119612405	0.3225509119612405	0.3225509119612405	0.3225509119612405	0.3225509119612405	0.3225509119612405	0.3225509119612405	0.3225509119612405	0.3225509119612405	0.3225509119612405	0.3225509119612405	0.3225509119612405	0.3225509119612405	0.3225509119612405	0.3225509119612405	0.3225509119612405
0.4189476183509725	0.3353846452657367	3.7261001399292337	0.0	0.3353846452657367	0.0	0.18955570279358258	1.9686962493656364	0.0	0.0	1.0873142629886046	1.4023548205205585	0.009212073958600188	0.0	0.03186077100990683	0.827050595023934	0.001859118304369496	0.0	0.4534375858396792	0.34645583752870635	3.255223787320609	0.08805128786840523	0.2195573554991199	1.5581906339998648	0.04293196327287652	1.5170388353218476	1.5828869123514127	0.003718236608738992	0.08619216956403575	2.1563320195436675	0.0	2.0340988473837665	1.0170494236918832	1.0170494236918832	1.0170494236918832	1.0170494236918832	1.0170494236918832	1.0170494236918832	1.0170494236918832	1.0170494236918832	1.0170494236918832	1.0170494236918832	1.0170494236918832	1.0170494236918832	1.0170494236918832	1.0170494236918832	1.0170494236918832	1.0170494236918832	1.0170494236918832	1.0170494236918832
0.21068643505982815	0.1632766025658194	0.1381621216420888	0.19083138089420634	0.18944582717640074	0.13558602814581586	0.12508897743338518	0.13029084471499722	0.059184311245234836	0.2112169238332361	0.13274355569054933	0.11970374650463732	0.14460250678062095	0.1684883913492842	0.2482934143583316	0.15772802138287675	0.21022359782277777	0.21118242155804265	0.1846516571317279	0.1487338162936529	0.25185913303328883	0.20029647466347086	0.20029647466347086	0.20029647466347086	0.20029647466347086	0.20029647466347086	0.20029647466347086	0.20029647466347086	0.20029647466347086	0.20029647466347086	0.20029647466347086	0.20029647466347086	0.20029647466347086	0.20029647466347086	0.20029647466347086	0.20029647466347086	0.20029647466347086	0.20029647466347086	0.20029647466347086	0.20029647466347086	0.20029647466347086	0.20029647466347086	0.20029647466347086	0.20029647466347086	0.20029647466347086	0.20029647466347086	0.20029647466347086	0.20029647466347086	0.20029647466347086	0.20029647466347086
0.18188561542075193	0.043083837708561265	0.14193703262665253	0.12320541614165514	0.14120602409861752	0.16358122517645599	0.11342193551201794	0.14776810090385986	0.1092840700940593	0.1880240457311692	0.036046232381765214	0.13029249830392342	0.18466833218595083	0.06334865407586382	0.09178030883694722	0.12537610020249	0.08920870194157436	0.12779221351758194	0.08032126913629678	0.09330990439531299	0.16987877274779137	0.11598074646743818	0.14292975960761478	0.14292975960761478	0.14292975960761478	0.14292975960761478	0.14292975960761478	0.14292975960761478	0.14292975960761478	0.14292975960761478	0.14292975960761478	0.14292975960761478	0.14292975960761478	0.14292975960761478	0.14292975960761478	0.14292975960761478	0.14292975960761478	0.14292975960761478	0.14292975960761478	0.14292975960761478	0.14292975960761478	0.14292975960761478	0.14292975960761478	0.14292975960761478	0.14292975960761478	0.14292975960761478	0.14292975960761478	0.14292975960761478	0.14292975960761478	0.14292975960761478
0.238328021153	0.18796035093976213	0.12271160548964677	0.10611320420519571	0.120945040443153	0.155351537890265	0.1584226468128922	0.10463309826895799	0.11052389528728537	0.11783423403182591	0.09620889721859195	0.14194674852841183	0.13103435201322913	0.12176173787474105	0.12149544616836512	0.20937234915483147	0.1999076701188529	0.22653287484391482	0.21798122779462203	0.14540765073542647	0.1042704507910318	0.209285858628172	0.1567781547096019	0.1567781547096019	0.1567781547096019	0.1567781547096019	0.1567781547096019	0.1567781547096019	0.1567781547096019	0.1567781547096019	0.1567781547096019	0.1567781547096019	0.1567781547096019	0.1567781547096019	0.1567781547096019	0.1567781547096019	0.1567781547096019	0.1567781547096019	0.1567781547096019	0.1567781547096019	0.1567781547096019	0.1567781547096019	0.1567781547096019	0.1567781547096019	0.1567781547096019	0.1567781547096019	0.1567781547096019	0.1567781547096019	0.1567781547096019	0.1567781547096019
0.1474755224413899	0.10763138203816536	0.14215144543631664	0.09523361795735201	0.13404940877660593	0.1441217773115627	0.09035224165286113	0.10248686590325727	0.14242356401167433	0.13107095955528417	0.15504195750651217	0.14341257831420348	0.148295723320724	0.14336964486393125	0.11565560226531953	0.1674662428619864	0.0731651354299901	0.18426192752855136	0.15477661038377985	0.16951926895616562	0.16951926895616562	0.16951926895616562	0.16951926895616562	0.16951926895616562	0.16951926895616562	0.16951926895616562	0.16951926895616562	0.16951926895616562	0.16951926895616562	0.16951926895616562	0.16951926895616562	0.16951926895616562	0.16951926895616562	0.16951926895616562	0.16951926895616562	0.16951926895616562	0.16951926895616562	0.16951926895616562	0.16951926895616562	0.16951926895616562	0.16951926895616562	0.16951926895616562	0.16951926895616562	0.16951926895616562	0.16951926895616562	0.16951926895616562	0.16951926895616562	0.16951926895616562	0.16951926895616562	0.16951926895616562
[truncated: 6 more columns]
