# Supplementary material for: Neuronal tuning aligns dynamically with object and texture manifolds across the visual hierarchy
Source: Nat Neurosci. 2026 Mar 10;29(4):864–75. doi: 10.1038/s41593-026-02207-1 (PMC13061647; doi:10.1038/s41593-026-02207-1)
Supplement: Supplementary file 6 — Average PSTH for each session and thread before or after optimization Fig. 5a. Response rate for each 10 ms time window in csv format to reproduce Fig. 5c. [file 41593_2026_2207_MOESM6_ESM.zip › Figure5C_src_normresp_wdw_10-20_BigGAN_sem.csv]

0	1	2	3	4	5	6	7	8	9	10	11	12	13	14	15	16	17	18	19	20	21	22	23	24	25	26	27	28	29	30	31	32	33	34	35	36	37	38	39	40	41	42	43	44	45	46	47	48	49
0.046217137368615734	0.06084987387588722	0.0421147656933543	0.056614028153039585	0.07189975067761656	0.04753309483098203	0.038869362190175255	0.0537608749038291	0.08082021343863079	0.05978387140455675	0.04017018331614218	0.03508865025199995	0.057903284083358965	0.040308898725061694	0.057423579576035014	0.06564944717571644	0.05178906154575894	0.04154066606769379	0.049544919950985734	0.03989766195935223	0.03495876478272393	0.053721048958344675	0.049777673772912465	0.02139290254345594	0.047326183770511156	0.032534601281824546	0.07378253909230836	0.05084380501940707	0.060532828228724224	0.07790118798639827	0.03278528847234631	0.03771187060361868	0.0423448761377564	0.04877713074321889	0.055751710517587615	0.05326265031881006	0.05199295687579511	0.020962059746457685	0.043281848060541146	0.02141746810747204	0.03084603232237649	0.030243095923674516	0.04555050313497905	0.03847381909629398	0.024211305366439183	0.04085407184795615	0.06743056840786138	0.05414232012790876	0.05414232012790876	0.05414232012790876
0.04759288204943925	0.0431432240550175	0.056799269352162285	0.05383398326507805	0.06624869927712153	0.05087157225491221	0.05062221184324473	0.042887439849407384	0.04453447905440069	0.046287649075856335	0.04158886711667185	0.0829292586178992	0.03932468387700943	0.07455727045550269	0.04327314557127557	0.05939876630752532	0.07354420066403056	0.035283404570255014	0.07176180513371888	0.025044332990887038	0.03740568582519013	0.03580596280284244	0.03507416241329723	0.04618942319734279	0.06510984665541805	0.05213130017502015	0.048935982892900826	0.035518326538099304	0.0656126192402233	0.06423665476455434	0.05162092159468979	0.04682234673362784	0.03931906011362067	0.08386461078682685	0.03785229409020228	0.06085845243851456	0.06085845243851456	0.06085845243851456	0.06085845243851456	0.06085845243851456	0.06085845243851456	0.06085845243851456	0.06085845243851456	0.06085845243851456	0.06085845243851456	0.06085845243851456	0.06085845243851456	0.06085845243851456	0.06085845243851456	0.06085845243851456
0.049799824805804985	0.0638034141180894	0.0001025924311151476	0.03832844085609225	0.0765416961986302	0.04913717043905879	0.027725183433477456	0.0954022275034761	0.020828855974391467	0.05203052577675657	0.07546504495018995	0.06184356285347096	0.05764277270528214	0.014333820937090814	0.059391644634923434	0.05220468136285693	0.04577286830842525	0.0007037833781258978	0.018493452869746355	0.08639843623483343	0.04891035297779915	0.06239630612637536	0.05506633130659777	0.052412830951355655	0.047470721627140305	0.0	0.0	0.05481855770463047	0.12939013809962244	0.004756375211776731	0.08530292461984562	0.11702493430667697	0.08725320643606996	0.10213907037137347	0.10213907037137347	0.10213907037137347	0.10213907037137347	0.10213907037137347	0.10213907037137347	0.10213907037137347	0.10213907037137347	0.10213907037137347	0.10213907037137347	0.10213907037137347	0.10213907037137347	0.10213907037137347	0.10213907037137347	0.10213907037137347	0.10213907037137347	0.10213907037137347
0.04406423118899415	0.06910899030834736	0.06315892676900352	0.04878895572193202	0.022954318804087236	0.056917545802500566	0.03833594901316908	0.03105322974840002	0.04675062196891423	0.04928787938916977	0.05763903817285196	0.02883575238636118	0.05728712397985427	0.07107476963987143	0.05111788635704102	0.04700355803269485	0.059979095606822165	0.049655357279243674	0.0344607304843229	0.052632276025342296	0.05113293117208576	0.03811237785485501	0.05441155687198147	0.041167533719814534	0.038819873442311296	0.05945524913950388	0.030896275954720612	0.06639839514997442	0.0419420412586975	0.055839786681503904	0.04622894054975063	0.03833246786740366	0.0358883083607085	0.0467640800961263	0.034157097293328414	0.06330728391557269	0.04558276071047491	0.049483857824578134	0.047533309267526525	0.047533309267526525	0.047533309267526525	0.047533309267526525	0.047533309267526525	0.047533309267526525	0.047533309267526525	0.047533309267526525	0.047533309267526525	0.047533309267526525	0.047533309267526525	0.047533309267526525
0.05703630316418011	0.0705137472166991	0.05838132646102745	0.04984207830332113	0.05678266133471967	0.05860780976241189	0.06648855780312336	0.07758649755789859	0.08778363159202307	0.06736239629811122	0.047269282661815855	0.10083251185237173	0.08267618743250378	0.08885780665998554	0.053108334443598526	0.06851249692722995	0.09038422856696988	0.07320995381460263	0.06376521900686402	0.06230708826226014	0.05658676041221919	0.07514023530955205	0.09435021426339087	0.0718907260355464	0.08908577053723307	0.06386227963073922	0.07463682260324855	0.07801025036610143	0.05758013247641671	0.07241648090918254	0.06499830669279962	0.06499830669279962	0.06499830669279962	0.06499830669279962	0.06499830669279962	0.06499830669279962	0.06499830669279962	0.06499830669279962	0.06499830669279962	0.06499830669279962	0.06499830669279962	0.06499830669279962	0.06499830669279962	0.06499830669279962	0.06499830669279962	0.06499830669279962	0.06499830669279962	0.06499830669279962	0.06499830669279962	0.06499830669279962
0.09822222475684222	0.11721873191586632	0.1273931003565478	0.08374300390221998	0.1508767689422195	0.11998510176634844	0.08542736541275987	0.1028079317753865	0.09673525941383375	0.11557461521923824	0.10842243117853459	0.08194645186523496	0.12313294274968374	0.10852206217980523	0.0876828443836456	0.12842096910290804	0.10767908252945446	0.08562026890728461	0.11502504093318343	0.1435729898185448	0.09742722699645918	0.09793644127857055	0.1342705411350407	0.10651897035543559	0.1245814279937287	0.12054013997495479	0.10245045917193124	0.10977894724264568	0.10919954623393086	0.10392946530345629	0.08948575789918801	0.11717475991571903	0.09403255209132057	0.10254977725480928	0.10510846102506097	0.08811668290669336	0.11038609679693312	0.10863618799072368	0.08304660567187479	0.09504310870820858	0.08904485719004168	0.08904485719004168	0.08904485719004168	0.08904485719004168	0.08904485719004168	0.08904485719004168	0.08904485719004168	0.08904485719004168	0.08904485719004168	0.08904485719004168
0.08063887943730447	0.15233223184451633	0.16002713149752357	0.10397159185403984	0.12817180586608107	0.09688885713627698	0.0853901924768935	0.14062807976908814	0.1079670300942623	0.17494143807535428	0.128156587715127	0.1532209318791806	0.09737501932220134	0.14934896455689617	0.12421885450143254	0.15276886468787867	0.12894660056613289	0.07981564677372162	0.14190935551070138	0.1783402659485936	0.08808330166828153	0.08433710173035042	0.13961824367122133	0.10188444935942723	0.09248091522843552	0.09538273641158454	0.09393182582001003	0.09393182582001003	0.09393182582001003	0.09393182582001003	0.09393182582001003	0.09393182582001003	0.09393182582001003	0.09393182582001003	0.09393182582001003	0.09393182582001003	0.09393182582001003	0.09393182582001003	0.09393182582001003	0.09393182582001003	0.09393182582001003	0.09393182582001003	0.09393182582001003	0.09393182582001003	0.09393182582001003	0.09393182582001003	0.09393182582001003	0.09393182582001003	0.09393182582001003	0.09393182582001003
0.03673984509154816	0.05536938130707246	0.05724211042093644	0.05483275618494022	0.04906996335495802	0.055618223875918325	0.05585169849763894	0.05141609698744828	0.06076452359843646	0.05777527328556341	0.061905836867586016	0.05404432484686102	0.050920473308020506	0.0515349526049209	0.03904234073319455	0.05097102957195377	0.053261191453693735	0.05562799637839636	0.061091987652158494	0.04946976496472917	0.0880115202928412	0.05784955602297248	0.06243001148964661	0.04659741446435612	0.04700145436001482	0.05413460798975299	0.06964383577362553	0.061889221881689264	0.061889221881689264	0.061889221881689264	0.061889221881689264	0.061889221881689264	0.061889221881689264	0.061889221881689264	0.061889221881689264	0.061889221881689264	0.061889221881689264	0.061889221881689264	0.061889221881689264	0.061889221881689264	0.061889221881689264	0.061889221881689264	0.061889221881689264	0.061889221881689264	0.061889221881689264	0.061889221881689264	0.061889221881689264	0.061889221881689264	0.061889221881689264	0.061889221881689264
0.04345702286950492	0.050613423201455746	0.05943650054137227	0.028354703729496236	0.04077356838192912	0.0735141878958581	0.04041502593405189	0.03785785890991017	0.03775118718184309	0.030153474075859794	0.013938168762983282	0.01903895079015895	0.036261244294585285	0.03650312120299675	0.02958133638577668	0.03089942260018701	0.053490483036315435	0.0275091400880347	0.02895735689067854	0.034472096999547	0.03274364572430572	0.039638040815283486	0.05476242470234113	0.0607107793226633	0.058265860898626703	0.055073247535065796	0.05061687712671319	0.02126874065955025	0.06159963633610184	0.031177707861761092	0.0601240998455494	0.04345349101651082	0.01863760021551349	0.033938556389337585	0.02628807830242554	0.02628807830242554	0.02628807830242554	0.02628807830242554	0.02628807830242554	0.02628807830242554	0.02628807830242554	0.02628807830242554	0.02628807830242554	0.02628807830242554	0.02628807830242554	0.02628807830242554	0.02628807830242554	0.02628807830242554	0.02628807830242554	0.02628807830242554
0.06972166326207681	0.044052635382387746	0.06086875055214596	0.055486636337744186	0.08507667669474911	0.0957154184456801	0.04570856296242477	0.07753221436530623	0.06087692508425008	0.04774371731820276	0.08547919686041136	0.06554655220785065	0.052202653796804395	0.07142589396231686	0.06579609514423743	0.080673582075383	0.054109548207089936	0.04949717893323947	0.07605420968130508	0.10978177570931384	0.057446074140446786	0.08443067686418224	0.06067688097640868	0.05926683643937214	0.05570170503112154	0.027879548469407517	0.04993335303176602	0.0642987424013882	0.08132138441438579	0.02350468407133084	0.07965308879264603	0.0451249809717986	0.056048997823199706	0.05058698939749916	0.05058698939749916	0.05058698939749916	0.05058698939749916	0.05058698939749916	0.05058698939749916	0.05058698939749916	0.05058698939749916	0.05058698939749916	0.05058698939749916	0.05058698939749916	0.05058698939749916	0.05058698939749916	0.05058698939749916	0.05058698939749916	0.05058698939749916	0.05058698939749916
0.08342428423700046	0.07856319586860096	0.07663000515695577	0.07784625711733145	0.08993236100259928	0.09441658079215305	0.06315938594584088	0.07766304610867061	0.06881347773968335	0.056862996745023126	0.07926632941317484	0.07174770109879201	0.06992273087497348	0.07645497374324088	0.08743332349882452	0.08403751077777444	0.0912353346654866	0.0731816321817986	0.08457443722172017	0.08710065787090666	0.09509712596903261	0.06901372041603597	0.116835335239589	0.08611121278306806	0.08468795887013128	0.07472907151396517	0.07801392716298786	0.08484395931128157	0.09999737221167611	0.07514194906054941	0.08309267997955917	0.07911731452005429	0.07911731452005429	0.07911731452005429	0.07911731452005429	0.07911731452005429	0.07911731452005429	0.07911731452005429	0.07911731452005429	0.07911731452005429	0.07911731452005429	0.07911731452005429	0.07911731452005429	0.07911731452005429	0.07911731452005429	0.07911731452005429	0.07911731452005429	0.07911731452005429	0.07911731452005429	0.07911731452005429
0.045756830746616274	0.059097066986367304	0.05736943742134647	0.06133907265927237	0.04892069636875218	0.06178871556772534	0.05507342418303403	0.07472602102661019	0.06015957804596875	0.04417332334353463	0.06396566111285382	0.07487388109507441	0.05219118088619564	0.04932104937985946	0.0631335243446314	0.06969380236726089	0.052994747596343546	0.06679311524573417	0.049670383051761975	0.08533466537172262	0.06855303238377322	0.06911142053035137	0.08025344136429856	0.06674364669436902	0.08307261306398236	0.08466500316775008	0.07399693797707563	0.07846188314582139	0.07304887185230637	0.08250386266045433	0.07382439382297415	0.07816412824171423	0.07816412824171423	0.07816412824171423	0.07816412824171423	0.07816412824171423	0.07816412824171423	0.07816412824171423	0.07816412824171423	0.07816412824171423	0.07816412824171423	0.07816412824171423	0.07816412824171423	0.07816412824171423	0.07816412824171423	0.07816412824171423	0.07816412824171423	0.07816412824171423	0.07816412824171423	0.07816412824171423
0.08786251899089827	0.08649613952334781	0.11567481595596553	0.06496985955948138	0.07625158284123854	0.0821470500129684	0.05881999204945784	0.058261420010706985	0.0646570378970431	0.045129213185999745	0.05364587818801362	0.08159852216669157	0.09223726052929705	0.06815255339146394	0.07179820145268617	0.09074103008518851	0.06069725725084059	0.08152484275527261	0.08007371671178816	0.09183428568078966	0.09011478048335551	0.058292569635280074	0.07439495987485154	0.08436959136980465	0.0761850539475095	0.07647355587850593	0.08157756062419656	0.07502886962476674	0.08000263529953848	0.07705752574629408	0.07832983706726954	0.0776936814067818	0.0776936814067818	0.0776936814067818	0.0776936814067818	0.0776936814067818	0.0776936814067818	0.0776936814067818	0.0776936814067818	0.0776936814067818	0.0776936814067818	0.0776936814067818	0.0776936814067818	0.0776936814067818	0.0776936814067818	0.0776936814067818	0.0776936814067818	0.0776936814067818	0.0776936814067818	0.0776936814067818
0.05734543150297127	0.07674067023037712	0.07111223228193306	0.055319757514775296	0.052785512399829676	0.04252364620212622	0.07698863654313105	0.05555041144941905	0.05713152569240126	0.05935401915363602	0.05010031587294104	0.08647225959485896	0.08055790846336018	0.07221218785419851	0.05980606782959799	0.10293765040292968	0.06960943564399273	0.0736310322272994	0.05670883412418891	0.06539403235364231	0.06479144669189507	0.08039535006797474	0.07922300967153778	0.08344793162944919	0.08148922824992487	0.07828179443932964	0.05451078939920734	0.09688511693693076	0.09754318534443045	0.07107270114834555	0.07886811842171643	0.08316743244735463	0.08101777543453553	0.08101777543453553	0.08101777543453553	0.08101777543453553	0.08101777543453553	0.08101777543453553	0.08101777543453553	0.08101777543453553	0.08101777543453553	0.08101777543453553	0.08101777543453553	0.08101777543453553	0.08101777543453553	0.08101777543453553	0.08101777543453553	0.08101777543453553	0.08101777543453553	0.08101777543453553
0.04815374967436987	0.07613328981951284	0.08732268508356784	0.046195033915839095	0.06985744138789765	0.05674201127970332	0.05810944135098074	0.05474727136811886	0.07691195139541263	0.05147602305792885	0.06070785248479774	0.05842413023284985	0.05943376224292798	0.03243791434096005	0.06308893237115845	0.09656675910146542	0.04640716250816521	0.05322506767086589	0.061220741726569675	0.02258420043739449	0.04926947409255285	0.06261173066046086	0.04910242013835597	0.04993638021326123	0.060322057940865495	0.07930121330164477	0.030822855366626933	0.05717153608100216	0.040143482654101094	0.035994220909807396	0.038068851781954245	0.038068851781954245	0.038068851781954245	0.038068851781954245	0.038068851781954245	0.038068851781954245	0.038068851781954245	0.038068851781954245	0.038068851781954245	0.038068851781954245	0.038068851781954245	0.038068851781954245	0.038068851781954245	0.038068851781954245	0.038068851781954245	0.038068851781954245	0.038068851781954245	0.038068851781954245	0.038068851781954245	0.038068851781954245
0.06159915619184956	0.06961230228610317	0.06361584451278059	0.0689544999479902	0.07280153208150955	0.05043312848308082	0.04336569903107268	0.06372676405977959	0.05383507152532685	0.06382397421802274	0.04831759259486629	0.061774840903929734	0.0282602569159116	0.057256150307378365	0.05215163052118916	0.04803835902623081	0.06288922612351527	0.04788384453065647	0.07539299754765638	0.05544862933213431	0.04408383318911584	0.06022667970724462	0.050785266780937637	0.055505973244091136	0.055505973244091136	0.055505973244091136	0.055505973244091136	0.055505973244091136	0.055505973244091136	0.055505973244091136	0.055505973244091136	0.055505973244091136	0.055505973244091136	0.055505973244091136	0.055505973244091136	0.055505973244091136	0.055505973244091136	0.055505973244091136	0.055505973244091136	0.055505973244091136	0.055505973244091136	0.055505973244091136	0.055505973244091136	0.055505973244091136	0.055505973244091136	0.055505973244091136	0.055505973244091136	0.055505973244091136	0.055505973244091136	0.055505973244091136
0.07915871580261535	0.038372624528375865	0.05028064068301675	0.04961582820393472	0.046923542529410896	0.04108081370988108	0.05278681283845729	0.03293416445600919	0.09780134454992732	0.05759293194322268	0.05891379210461506	0.04151265871972781	0.05921415146636679	0.039026536521868035	0.05897817213695198	0.05008526478936101	0.040343317383819716	0.0706719410914885	0.061949823301823435	0.07794281499200525	0.05832154498585404	0.06400233277045023	0.05820311542427806	0.06110272409736414	0.06110272409736414	0.06110272409736414	0.06110272409736414	0.06110272409736414	0.06110272409736414	0.06110272409736414	0.06110272409736414	0.06110272409736414	0.06110272409736414	0.06110272409736414	0.06110272409736414	0.06110272409736414	0.06110272409736414	0.06110272409736414	0.06110272409736414	0.06110272409736414	0.06110272409736414	0.06110272409736414	0.06110272409736414	0.06110272409736414	0.06110272409736414	0.06110272409736414	0.06110272409736414	0.06110272409736414	0.06110272409736414	0.06110272409736414
0.12621548982546144	0.12853962670421348	0.16186703455481896	0.10089994241657943	0.142102358952455	0.1690602681958761	0.15130807110847863	0.09720464953998773	0.10685230304200669	0.13056514368885735	0.12204003921852818	0.11443336097604004	0.09885900533865424	0.11694404609902698	0.102201726319021	0.07051250054001922	0.16537477841219905	0.1344244308817629	0.1347863154146867	0.1675238351542626	0.1222537954654679	0.1276130020478331	0.15009734977051084	0.15983441598784337	0.11230699639659293	0.1358978706459815	0.17376220565516512	0.13702491262298044	0.11903221970562099	0.10912013549719426	0.11407617760140762	0.11407617760140762	0.11407617760140762	0.11407617760140762	0.11407617760140762	0.11407617760140762	0.11407617760140762	0.11407617760140762	0.11407617760140762	0.11407617760140762	0.11407617760140762	0.11407617760140762	0.11407617760140762	0.11407617760140762	0.11407617760140762	0.11407617760140762	0.11407617760140762	0.11407617760140762	0.11407617760140762	0.11407617760140762
0.06699328973029398	0.06015477839847932	0.051198371982811866	0.06157247879913789	0.06733082315463489	0.04060552635359263	0.04491113132530919	0.04874792534191652	0.0660273904910331	0.051048362832753526	0.05898069229686197	0.04760608735507079	0.0643076452512682	0.02261577045437079	0.03571638484500317	0.058660119612377104	0.005216690021297244	0.03824395034616111	0.03918319452851665	0.0531394346580087	0.04901913714353623	0.045537901584210234	0.03453553958202944	0.04604865709537381	0.03242101987031158	0.04283563671496875	0.06929437006548655	0.0587309290778304	0.038447236991343094	0.07452816567222913	0.07737847423803162	0.05584710742352464	0.06661279083077815	0.06661279083077815	0.06661279083077815	0.06661279083077815	0.06661279083077815	0.06661279083077815	0.06661279083077815	0.06661279083077815	0.06661279083077815	0.06661279083077815	0.06661279083077815	0.06661279083077815	0.06661279083077815	0.06661279083077815	0.06661279083077815	0.06661279083077815	0.06661279083077815	0.06661279083077815
0.10131964166983065	0.08725540694046192	0.09496678250151172	0.08663168989519503	0.11227046038631769	0.0882292048386033	0.08036070023562585	0.11123304166155698	0.05587040337473886	0.09563650347687054	0.10898409905323417	0.06699425389414748	0.11165315129886265	0.09787780090347051	0.1007323186122305	0.08038131050566677	0.08192184153165688	0.09322856359757055	0.11222468638504113	0.09820152876061268	0.10511853576204722	0.07548123900989682	0.09542300933548138	0.08241616044402376	0.09251505842936096	0.09423707564895388	0.0743580850562947	0.08489000013838939	0.1094416621168619	0.11224287354917648	0.08539876982251503	0.0862864713549048	0.08486685034106504	0.09609554824849233	0.08705521714479242	0.09157538269664237	0.09157538269664237	0.09157538269664237	0.09157538269664237	0.09157538269664237	0.09157538269664237	0.09157538269664237	0.09157538269664237	0.09157538269664237	0.09157538269664237	0.09157538269664237	0.09157538269664237	0.09157538269664237	0.09157538269664237	0.09157538269664237
0.06684637481327353	0.06643927516504416	0.04043985845828587	0.04879837394012566	0.07698809220488949	0.05854287558796486	0.06115018794460235	0.06501686332261387	0.045905149215043094	0.05279749763439299	0.057389247969277996	0.04805438247287616	0.05596061102646781	0.03908341296800938	0.050374992032309905	0.04983872809937283	0.06964272477192951	0.031119054912213506	0.052256913711700055	0.08026740228127277	0.05801631717442676	0.06054152873968374	0.07635623076895391	0.05969021189330861	0.06395995558363617	0.06622597172893241	0.06272504889780386	0.0531177862278847	0.05792141756284428	0.05792141756284428	0.05792141756284428	0.05792141756284428	0.05792141756284428	0.05792141756284428	0.05792141756284428	0.05792141756284428	0.05792141756284428	0.05792141756284428	0.05792141756284428	0.05792141756284428	0.05792141756284428	0.05792141756284428	0.05792141756284428	0.05792141756284428	0.05792141756284428	0.05792141756284428	0.05792141756284428	0.05792141756284428	0.05792141756284428	0.05792141756284428
0.0849197134607645	0.050905107288245724	0.0	0.03999274685096981	0.07030072757895267	0.0019585570079357108	0.04623647506955067	0.05509986469333612	0.06026974973198846	0.08728694095250238	0.06044797380525446	0.045398680780287366	0.07326886555517485	0.030903921701259596	0.023193729799474802	0.032594527283261385	0.040142531712566036	0.036455202564068916	0.0	0.05291931924384164	0.01154657230356071	0.02063193140463056	0.06742930743268828	0.043209551919335766	0.02350956221428248	0.06941968594945036	0.1212190720776889	0.06424549876952529	0.0	0.032122749384762644	0.032122749384762644	0.032122749384762644	0.032122749384762644	0.032122749384762644	0.032122749384762644	0.032122749384762644	0.032122749384762644	0.032122749384762644	0.032122749384762644	0.032122749384762644	0.032122749384762644	0.032122749384762644	0.032122749384762644	0.032122749384762644	0.032122749384762644	0.032122749384762644	0.032122749384762644	0.032122749384762644	0.032122749384762644	0.032122749384762644
0.05233956099511787	0.07272867208878633	0.07033453141121163	0.05862668584465254	0.07010140854201796	0.06046942889330186	0.05104678345490124	0.07193356292315554	0.07680381770453559	0.06639453753070727	0.06702260017246654	0.04263651263997757	0.05688649105496019	0.04861883840196751	0.05219044757751063	0.04375442866155689	0.039225080542554074	0.06862714448315316	0.05435921676681223	0.0748128498439573	0.06783073470764422	0.054860153318905654	0.06346686968674255	0.04953994419906752	0.055882667832303064	0.04774809336414432	0.051815380598223694	0.051815380598223694	0.051815380598223694	0.051815380598223694	0.051815380598223694	0.051815380598223694	0.051815380598223694	0.051815380598223694	0.051815380598223694	0.051815380598223694	0.051815380598223694	0.051815380598223694	0.051815380598223694	0.051815380598223694	0.051815380598223694	0.051815380598223694	0.051815380598223694	0.051815380598223694	0.051815380598223694	0.051815380598223694	0.051815380598223694	0.051815380598223694	0.051815380598223694	0.051815380598223694
0.044776628735688884	0.05681040086619151	0.05551561819948298	0.037475332376483	0.05537619443205746	0.05017820799654804	0.055520605030982786	0.06261491909664094	0.04902976369368672	0.043099488533747704	0.06399593847595399	0.061232809146767556	0.05926040350355425	0.05890586357680818	0.0485982258288222	0.06736164877367795	0.06019065880842029	0.06170944797791137	0.0727835372530583	0.06669854578746333	0.06073857493549298	0.059068863399974976	0.05990371916773398	0.05990371916773398	0.05990371916773398	0.05990371916773398	0.05990371916773398	0.05990371916773398	0.05990371916773398	0.05990371916773398	0.05990371916773398	0.05990371916773398	0.05990371916773398	0.05990371916773398	0.05990371916773398	0.05990371916773398	0.05990371916773398	0.05990371916773398	0.05990371916773398	0.05990371916773398	0.05990371916773398	0.05990371916773398	0.05990371916773398	0.05990371916773398	0.05990371916773398	0.05990371916773398	0.05990371916773398	0.05990371916773398	0.05990371916773398	0.05990371916773398
0.06452159890534263	0.049354843637561985	0.03618871972231033	0.08514920894899386	0.054725932740316084	0.05525195568875091	0.05552457438763543	0.05509955169413413	0.04667802352952136	0.05000791792955065	0.06238802068207147	0.04509898288548815	0.06423881067990667	0.05174053767553864	0.061662802437932804	0.05643532616683201	0.049796716524489366	0.0855921057728618	0.057729949448687215	0.04901592047993627	0.05852544843040239	0.055781091509505956	0.05138096458385638	0.05903623191193015	0.06584558433725198	0.03091846819016728	0.10889463303259987	0.06990655061138358	0.06990655061138358	0.06990655061138358	0.06990655061138358	0.06990655061138358	0.06990655061138358	0.06990655061138358	0.06990655061138358	0.06990655061138358	0.06990655061138358	0.06990655061138358	0.06990655061138358	0.06990655061138358	0.06990655061138358	0.06990655061138358	0.06990655061138358	0.06990655061138358	0.06990655061138358	0.06990655061138358	0.06990655061138358	0.06990655061138358	0.06990655061138358	0.06990655061138358
0.12447025954477603	0.11791740147134626	0.13715318192048542	0.11693105845688588	0.09174600327741361	0.12323858326217438	0.11505858827692143	0.12249726760252232	0.11790205598974896	0.13783742340044886	0.1151816612614911	0.10701787149145883	0.11406988544721695	0.12744682245940864	0.09811106085900138	0.11447634401358792	0.11264783789529945	0.11296721789794516	0.13503429680225623	0.12526923752541222	0.0877849517311866	0.10542957857354039	0.11052618657461827	0.15382131523057976	0.10263556243670256	0.08164323603805472	0.12140292791745669	0.09355430664857263	0.08703858706810214	0.09029644685833739	0.09029644685833739	0.09029644685833739	0.09029644685833739	0.09029644685833739	0.09029644685833739	0.09029644685833739	0.09029644685833739	0.09029644685833739	0.09029644685833739	0.09029644685833739	0.09029644685833739	0.09029644685833739	0.09029644685833739	0.09029644685833739	0.09029644685833739	0.09029644685833739	0.09029644685833739	0.09029644685833739	0.09029644685833739	0.09029644685833739
0.10446887988025105	0.10088875897187909	0.11975371207957226	0.09914700328189406	0.11296060402563282	0.10370173043031854	0.10800059338513905	0.10540932705894417	0.10680915769700772	0.09661749795639411	0.12228187645472018	0.11225947399097498	0.0937539905473389	0.11200399992396119	0.12023264491078325	0.12861212191720273	0.07114717696779105	0.1009971328777981	0.11154644956382906	0.0958606715593834	0.1307686602010443	0.10499345012544806	0.0800602012359873	0.14182959139114723	0.10682181763225579	0.08604847080889552	0.09649664656301271	0.09409445600595653	0.08758333247086982	0.11500876265786433	0.0836124888452242	0.1434149218796329	0.11094773599019998	0.10990312752286253	0.15428086693305476	0.10677038848041612	0.09192509330390726	0.10672592231156251	0.09932550780773489	0.09932550780773489	0.09932550780773489	0.09932550780773489	0.09932550780773489	0.09932550780773489	0.09932550780773489	0.09932550780773489	0.09932550780773489	0.09932550780773489	0.09932550780773489	0.09932550780773489
0.0	0.008324461289167587	0.0	0.0	0.0	0.0	0.0	0.0	0.0	0.0	0.03334855033162484	0.0	0.0	0.0	0.0	0.04499804977900492	0.0014130451847952762	0.0	0.0	8.245306327135734e-05	0.0	0.0014120148877568579	0.0	0.0	0.0	0.03668021280832324	0.0	0.0	0.0038226767999948296	0.0	0.0	0.033345216551768704	0.03334855033162484	0.0004085612600250761	0.03334855033162484	0.0	0.0	0.0	0.02229342435198524	0.0	0.0	0.0	0.0	0.0	0.0	0.0	0.0	0.0	0.0	0.0
0.05615251892067112	0.07017677110820697	0.05406307193692782	0.04445736527736422	0.05999987432302847	0.06340470447127482	0.04035890340273566	0.03905788090715997	0.053636168562961384	0.039515012310018666	0.06889478744845608	0.037308483270389756	0.04672751447393906	0.035473195866290094	0.06934882784151417	0.0504527904060809	0.04426706214030217	0.05932681580397701	0.05086252434268003	0.04275710727833076	0.04028076101502499	0.02277803426775687	0.06117884158184638	0.03357790767960408	0.04289460760414437	0.0658969985775794	0.04683093673290142	0.04855425114307279	0.0476925939379871	0.0476925939379871	0.0476925939379871	0.0476925939379871	0.0476925939379871	0.0476925939379871	0.0476925939379871	0.0476925939379871	0.0476925939379871	0.0476925939379871	0.0476925939379871	0.0476925939379871	0.0476925939379871	0.0476925939379871	0.0476925939379871	0.0476925939379871	0.0476925939379871	0.0476925939379871	0.0476925939379871	0.0476925939379871	0.0476925939379871	0.0476925939379871
0.08208722735289599	0.0707611361362406	0.08606353941057572	0.09103135673333074	0.11322730322385473	0.09214360837591443	0.07378335289461423	0.06636441709108933	0.06171047630653438	0.09445667022833555	0.11355643433600081	0.07297540644307972	0.09317336357679928	0.08483595386790825	0.10002992913523687	0.09546056330945339	0.11491143629371525	0.08004403668822074	0.09800773334160466	0.09663353236688876	0.07849359192819905	0.09894368119617646	0.09935914395437209	0.08566106964007406	0.09068878261822336	0.0881749261291487	0.0881749261291487	0.0881749261291487	0.0881749261291487	0.0881749261291487	0.0881749261291487	0.0881749261291487	0.0881749261291487	0.0881749261291487	0.0881749261291487	0.0881749261291487	0.0881749261291487	0.0881749261291487	0.0881749261291487	0.0881749261291487	0.0881749261291487	0.0881749261291487	0.0881749261291487	0.0881749261291487	0.0881749261291487	0.0881749261291487	0.0881749261291487	0.0881749261291487	0.0881749261291487	0.0881749261291487
0.04775396239540502	0.05845721598210109	0.05403549833318743	0.07743731077282513	0.07010596053233632	0.06022679129499011	0.06845951890222654	0.06125821558085758	0.04835409230456097	0.03996761530113553	0.07317802072294696	0.0614423541172902	0.07611963282944759	0.07181112338678484	0.05566566732419843	0.06716641696317187	0.058622224664448275	0.07224094681739038	0.0629070728724207	0.07341771305354283	0.06803766770638768	0.07072769037996526	0.07072769037996526	0.07072769037996526	0.07072769037996526	0.07072769037996526	0.07072769037996526	0.07072769037996526	0.07072769037996526	0.07072769037996526	0.07072769037996526	0.07072769037996526	0.07072769037996526	0.07072769037996526	0.07072769037996526	0.07072769037996526	0.07072769037996526	0.07072769037996526	0.07072769037996526	0.07072769037996526	0.07072769037996526	0.07072769037996526	0.07072769037996526	0.07072769037996526	0.07072769037996526	0.07072769037996526	0.07072769037996526	0.07072769037996526	0.07072769037996526	0.07072769037996526
0.031064917793169083	0.05457944694794461	0.06532727190868502	0.04298923674222568	0.08624710821238661	0.03221112839324724	0.03815517510961457	0.07109989786809846	0.05812465108232633	0.05286706149857684	0.02617384362777417	0.026813686321007234	0.045347012635039395	0.04770181325655046	0.0326252620294602	0.028920335482036985	0.03410407369303046	0.03946437709494399	0.009650080241716055	0.04345655289085303	0.0367530416407265	0.048048881262845934	0.02707403018572889	0.03756145572428741	0.03756145572428741	0.03756145572428741	0.03756145572428741	0.03756145572428741	0.03756145572428741	0.03756145572428741	0.03756145572428741	0.03756145572428741	0.03756145572428741	0.03756145572428741	0.03756145572428741	0.03756145572428741	0.03756145572428741	0.03756145572428741	0.03756145572428741	0.03756145572428741	0.03756145572428741	0.03756145572428741	0.03756145572428741	0.03756145572428741	0.03756145572428741	0.03756145572428741	0.03756145572428741	0.03756145572428741	0.03756145572428741	0.03756145572428741
0.05469551422460071	0.057403717942236185	0.058947525984260105	0.07599365759046763	0.05554560383991021	0.057738198479395327	0.07130574546432468	0.0700542498572347	0.05017206818914656	0.060511256604283685	0.06209684284464383	0.055387117823833425	0.06432044235286745	0.08729830297135324	0.08402922868871827	0.07560237725771773	0.04291069279846882	0.028740838620185987	0.018206887265584278	0.052931737261684216	0.039613335734115865	0.046272536497900044	0.046272536497900044	0.046272536497900044	0.046272536497900044	0.046272536497900044	0.046272536497900044	0.046272536497900044	0.046272536497900044	0.046272536497900044	0.046272536497900044	0.046272536497900044	0.046272536497900044	0.046272536497900044	0.046272536497900044	0.046272536497900044	0.046272536497900044	0.046272536497900044	0.046272536497900044	0.046272536497900044	0.046272536497900044	0.046272536497900044	0.046272536497900044	0.046272536497900044	0.046272536497900044	0.046272536497900044	0.046272536497900044	0.046272536497900044	0.046272536497900044	0.046272536497900044
0.05694724156674477	0.1135408746616653	0.06907177657155378	0.056110636982453894	0.061047985820893665	0.07788325535914568	0.07056640387472066	0.08616392047335912	0.04729354807687078	0.06764156878262205	0.07138105621793127	0.06526586066302278	0.08665832596866156	0.08455492912093	0.1141012527107634	0.04831075775086628	0.0611188533789356	0.06974561539125655	0.07242558006865485	0.06028436359589829	0.0724891453310098	0.0839716034492119	0.07424326772796565	0.08894028772846099	0.051137861932073106	0.07003907483026704	0.07003907483026704	0.07003907483026704	0.07003907483026704	0.07003907483026704	0.07003907483026704	0.07003907483026704	0.07003907483026704	0.07003907483026704	0.07003907483026704	0.07003907483026704	0.07003907483026704	0.07003907483026704	0.07003907483026704	0.07003907483026704	0.07003907483026704	0.07003907483026704	0.07003907483026704	0.07003907483026704	0.07003907483026704	0.07003907483026704	0.07003907483026704	0.07003907483026704	0.07003907483026704	0.07003907483026704
0.1002024584184661	0.13481018237759376	0.10341679229934297	0.09295619323480907	0.10486256097366116	0.14349078170279517	0.13533562923338943	0.10869752361960153	0.13514266146734552	0.1006522649342112	0.11055820623826555	0.11909013360936159	0.10028571067347507	0.08499290055769852	0.09664053390666535	0.11785100916684309	0.10191237815365072	0.11833176861930146	0.11048416743380642	0.09571886010095647	0.10310151376738144	0.10310151376738144	0.10310151376738144	0.10310151376738144	0.10310151376738144	0.10310151376738144	0.10310151376738144	0.10310151376738144	0.10310151376738144	0.10310151376738144	0.10310151376738144	0.10310151376738144	0.10310151376738144	0.10310151376738144	0.10310151376738144	0.10310151376738144	0.10310151376738144	0.10310151376738144	0.10310151376738144	0.10310151376738144	0.10310151376738144	0.10310151376738144	0.10310151376738144	0.10310151376738144	0.10310151376738144	0.10310151376738144	0.10310151376738144	0.10310151376738144	0.10310151376738144	0.10310151376738144
0.049792826589875855	0.058310098737199896	0.054847027296537544	0.053957795550718175	0.08107719154069234	0.053014384171124446	0.061250523499647415	0.06817882598416393	0.04951223278810717	0.06733558770028625	0.04833374917789244	0.04333648643698259	0.04895681336246245	0.052629289135378045	0.050700400115534346	0.06249927096648287	0.048201778485472115	0.06457042758566799	0.06909032645460395	0.048440152042851174	0.05732046114656506	0.041106684115841514	0.04921357263120329	0.04921357263120329	0.04921357263120329	0.04921357263120329	0.04921357263120329	0.04921357263120329	0.04921357263120329	0.04921357263120329	0.04921357263120329	0.04921357263120329	0.04921357263120329	0.04921357263120329	0.04921357263120329	0.04921357263120329	0.04921357263120329	0.04921357263120329	0.04921357263120329	0.04921357263120329	0.04921357263120329	0.04921357263120329	0.04921357263120329	0.04921357263120329	0.04921357263120329	0.04921357263120329	0.04921357263120329	0.04921357263120329	0.04921357263120329	0.04921357263120329
0.05948225518993894	0.06798142288277001	0.08313503423097886	0.05673331004930745	0.06791665714297468	0.04837600878415135	0.04789556380021129	0.07436021420900692	0.05049459168440709	0.05992730954894005	0.08286288887359941	0.06611628797769839	0.07335564821281916	0.05515083949530051	0.05789451242696632	0.06515470141265728	0.06403681814739698	0.0683744746135026	0.05371553636888253	0.06630845751781773	0.06001199694335014	0.06001199694335014	0.06001199694335014	0.06001199694335014	0.06001199694335014	0.06001199694335014	0.06001199694335014	0.06001199694335014	0.06001199694335014	0.06001199694335014	0.06001199694335014	0.06001199694335014	0.06001199694335014	0.06001199694335014	0.06001199694335014	0.06001199694335014	0.06001199694335014	0.06001199694335014	0.06001199694335014	0.06001199694335014	0.06001199694335014	0.06001199694335014	0.06001199694335014	0.06001199694335014	0.06001199694335014	0.06001199694335014	0.06001199694335014	0.06001199694335014	0.06001199694335014	0.06001199694335014
0.04282575569332056	0.08162245977860656	0.04202759877677529	0.05918413635628313	0.00779519752266214	0.0955624064180406	0.11604313192107349	0.09163027755334283	0.05451557933985797	0.11731535293647126	0.08229491675859989	0.008315077492051877	0.0357691041592117	0.06856314327369978	0.07407500074330758	0.07687110633394556	0.08271789391138729	0.04124203060085601	0.03821294733569354	0.08729075633916261	0.029366455901617995	0.07313710005622188	0.05175749815701966	0.07820031474123451	0.0640013740936205	0.052828414803522405	0.05858331903206461	0.05854956084737942	0.06175543324948836	0.05305318880740353	0.0365098131486173	0.10600577419278036	0.0707164402279013	0.05746823527910139	0.00829949048011038	0.03288386287960588	0.03288386287960588	0.03288386287960588	0.03288386287960588	0.03288386287960588	0.03288386287960588	0.03288386287960588	0.03288386287960588	0.03288386287960588	0.03288386287960588	0.03288386287960588	0.03288386287960588	0.03288386287960588	0.03288386287960588	0.03288386287960588
0.05374156372431663	0.0625412462819515	0.06836955301255951	0.04666748951737079	0.06974689700546201	0.059010944211643525	0.06944214728754125	0.07340501386423567	0.05596889212114902	0.06463440629899656	0.04243471168180969	0.038448954250527446	0.054029370511593386	0.048017928574932325	0.07451543732743812	0.06845181200346347	0.07148362466545079	0.07148362466545079	0.07148362466545079	0.07148362466545079	0.07148362466545079	0.07148362466545079	0.07148362466545079	0.07148362466545079	0.07148362466545079	0.07148362466545079	0.07148362466545079	0.07148362466545079	0.07148362466545079	0.07148362466545079	0.07148362466545079	0.07148362466545079	0.07148362466545079	0.07148362466545079	0.07148362466545079	0.07148362466545079	0.07148362466545079	0.07148362466545079	0.07148362466545079	0.07148362466545079	0.07148362466545079	0.07148362466545079	0.07148362466545079	0.07148362466545079	0.07148362466545079	0.07148362466545079	0.07148362466545079	0.07148362466545079	0.07148362466545079	0.07148362466545079
0.06807448530622502	0.06988694212568593	0.08812003063418154	0.06385436630689692	0.06737518060812453	0.042951992475185725	0.06169266382211535	0.048612698467748176	0.07804890341011116	0.06946001525686302	0.07806162136704224	0.07053947972075554	0.06432858485286316	0.057353831401076916	0.04731377990983006	0.05465118899505508	0.07383771126830066	0.05241854613839083	0.05978800520725285	0.06157187013248539	0.06345423311856066	0.05359653788291335	0.052361328981042725	0.04382057902999322	0.04809095400551797	0.04809095400551797	0.04809095400551797	0.04809095400551797	0.04809095400551797	0.04809095400551797	0.04809095400551797	0.04809095400551797	0.04809095400551797	0.04809095400551797	0.04809095400551797	0.04809095400551797	0.04809095400551797	0.04809095400551797	0.04809095400551797	0.04809095400551797	0.04809095400551797	0.04809095400551797	0.04809095400551797	0.04809095400551797	0.04809095400551797	0.04809095400551797	0.04809095400551797	0.04809095400551797	0.04809095400551797	0.04809095400551797
0.12841670765884955	0.12283373319593276	0.10123850732418227	0.14137540169726107	0.09621963265675426	0.12999875932192168	0.10781645916186758	0.1184621520291153	0.09785258026880242	0.100930027046482	0.09843186410740108	0.09335500303995345	0.11624016850087128	0.13499827617153573	0.12812280374879495	0.12776192696826558	0.09904903146726136	0.10262745147925088	0.10083824147325614	0.10083824147325614	0.10083824147325614	0.10083824147325614	0.10083824147325614	0.10083824147325614	0.10083824147325614	0.10083824147325614	0.10083824147325614	0.10083824147325614	0.10083824147325614	0.10083824147325614	0.10083824147325614	0.10083824147325614	0.10083824147325614	0.10083824147325614	0.10083824147325614	0.10083824147325614	0.10083824147325614	0.10083824147325614	0.10083824147325614	0.10083824147325614	0.10083824147325614	0.10083824147325614	0.10083824147325614	0.10083824147325614	0.10083824147325614	0.10083824147325614	0.10083824147325614	0.10083824147325614	0.10083824147325614	0.10083824147325614
0.055388013106132394	0.06283553306267535	0.054298162956036844	0.04974433372185753	0.04978081259067947	0.04875448285935034	0.07164316630951673	0.0719431402867201	0.06703623008643754	0.04440650213341519	0.06824215018206609	0.07378010036241253	0.06869864581334628	0.05515556670487329	0.05686076674699028	0.05163099969352671	0.05021784668246254	0.0562449534836916	0.05288149855816193	0.04707043809095497	0.05147712965161255	0.04927378387128376	0.04927378387128376	0.04927378387128376	0.04927378387128376	0.04927378387128376	0.04927378387128376	0.04927378387128376	0.04927378387128376	0.04927378387128376	0.04927378387128376	0.04927378387128376	0.04927378387128376	0.04927378387128376	0.04927378387128376	0.04927378387128376	0.04927378387128376	0.04927378387128376	0.04927378387128376	0.04927378387128376	0.04927378387128376	0.04927378387128376	0.04927378387128376	0.04927378387128376	0.04927378387128376	0.04927378387128376	0.04927378387128376	0.04927378387128376	0.04927378387128376	0.04927378387128376
0.06610984479008021	0.06719875407649242	0.05908950160559239	0.0641871799749446	0.05623176138436603	0.08231484887368003	0.09372320054284705	0.08404980335057222	0.07716227578774433	0.07661441042548155	0.07688834310661294	0.07688834310661294	0.07688834310661294	0.07688834310661294	0.07688834310661294	0.07688834310661294	0.07688834310661294	0.07688834310661294	0.07688834310661294	0.07688834310661294	0.07688834310661294	0.07688834310661294	0.07688834310661294	0.07688834310661294	0.07688834310661294	0.07688834310661294	0.07688834310661294	0.07688834310661294	0.07688834310661294	0.07688834310661294	0.07688834310661294	0.07688834310661294	0.07688834310661294	0.07688834310661294	0.07688834310661294	0.07688834310661294	0.07688834310661294	0.07688834310661294	0.07688834310661294	0.07688834310661294	0.07688834310661294	0.07688834310661294	0.07688834310661294	0.07688834310661294	0.07688834310661294	0.07688834310661294	0.07688834310661294	0.07688834310661294	0.07688834310661294	0.07688834310661294
0.050714417811070285	0.032884480377584215	0.06889650694014078	0.06283729027370746	0.08029422704517743	0.04011009069980102	0.07871128164016186	0.08314484058331659	0.051019052479748285	0.0812886062431211	0.06636736579236588	0.043439260099145956	0.0689136699123898	0.06794670970236931	0.05252037469610462	0.04562214075725921	0.055001855491296	0.08815584907611314	0.07157885228370457	0.07157885228370457	0.07157885228370457	0.07157885228370457	0.07157885228370457	0.07157885228370457	0.07157885228370457	0.07157885228370457	0.07157885228370457	0.07157885228370457	0.07157885228370457	0.07157885228370457	0.07157885228370457	0.07157885228370457	0.07157885228370457	0.07157885228370457	0.07157885228370457	0.07157885228370457	0.07157885228370457	0.07157885228370457	0.07157885228370457	0.07157885228370457	0.07157885228370457	0.07157885228370457	0.07157885228370457	0.07157885228370457	0.07157885228370457	0.07157885228370457	0.07157885228370457	0.07157885228370457	0.07157885228370457	0.07157885228370457
0.11163789724012675	0.06694881136794048	0.11524282876958318	0.0767116562273116	0.07146025445647958	0.05811023072016119	0.03464868101364603	0.11156974111371323	0.09747720282435722	0.15384686192833325	0.0948165828777921	0.05752906854966556	0.07141028074863365	0.0812894112440147	0.04290314023687466	0.1293588562478535	0.06304836355221138	0.04724360515429352	0.02609473541420079	0.07795586515642054	0.01956679112241734	0.036729566517911795	0.07236587321483309	0.055513022764565816	0.0610672466013917	0.06509449802922625	0.0852420904620472	0.10202226240402631	0.017794624966363602	0.10123681722231255	0.017408249458176116	0.05932253334024433	0.05932253334024433	0.05932253334024433	0.05932253334024433	0.05932253334024433	0.05932253334024433	0.05932253334024433	0.05932253334024433	0.05932253334024433	0.05932253334024433	0.05932253334024433	0.05932253334024433	0.05932253334024433	0.05932253334024433	0.05932253334024433	0.05932253334024433	0.05932253334024433	0.05932253334024433	0.05932253334024433
0.0888030704880328	0.05267908131774235	0.046299066460376445	0.03405958956672484	0.06685678855842195	0.06310411678500266	0.06455886238897625	0.051559211439943395	0.03440516918010322	0.07527793053450539	0.0703441467962241	0.062208379372925796	0.09061981179288857	0.06600301334666277	0.0514962701571204	0.03891966417821184	0.0417218097652511	0.04558993517288892	0.05517653610477167	0.05844927064226461	0.0742287598714427	0.05062737699077201	0.051089301630408215	0.039746846174425005	0.04541807390241661	0.04541807390241661	0.04541807390241661	0.04541807390241661	0.04541807390241661	0.04541807390241661	0.04541807390241661	0.04541807390241661	0.04541807390241661	0.04541807390241661	0.04541807390241661	0.04541807390241661	0.04541807390241661	0.04541807390241661	0.04541807390241661	0.04541807390241661	0.04541807390241661	0.04541807390241661	0.04541807390241661	0.04541807390241661	0.04541807390241661	0.04541807390241661	0.04541807390241661	0.04541807390241661	0.04541807390241661	0.04541807390241661
0.07243837045156622	0.06818334851055088	0.08101830445383726	0.0949267710065469	0.09232758971268973	0.06978610361286529	0.09261060733183588	0.11390518521806585	0.09227883168282408	0.08010910927937501	0.09672626987563734	0.08841768957750618	0.08841768957750618	0.08841768957750618	0.08841768957750618	0.08841768957750618	0.08841768957750618	0.08841768957750618	0.08841768957750618	0.08841768957750618	0.08841768957750618	0.08841768957750618	0.08841768957750618	0.08841768957750618	0.08841768957750618	0.08841768957750618	0.08841768957750618	0.08841768957750618	0.08841768957750618	0.08841768957750618	0.08841768957750618	0.08841768957750618	0.08841768957750618	0.08841768957750618	0.08841768957750618	0.08841768957750618	0.08841768957750618	0.08841768957750618	0.08841768957750618	0.08841768957750618	0.08841768957750618	0.08841768957750618	0.08841768957750618	0.08841768957750618	0.08841768957750618	0.08841768957750618	0.08841768957750618	0.08841768957750618	0.08841768957750618	0.08841768957750618
0.11630269705318673	0.11907734543658256	0.15689490479840804	0.1315714172590441	0.13686835689695853	0.11351851718316099	0.12965725508313772	0.11885223287406525	0.12847349445739573	0.12067943921767357	0.11898275668658569	0.11984207271232628	0.1238991268852692	0.15566858669275807	0.14301018041417168	0.12836503574421956	0.10722851259520813	0.13914797074159005	0.12318824166839909	0.12318824166839909	0.12318824166839909	0.12318824166839909	0.12318824166839909	0.12318824166839909	0.12318824166839909	0.12318824166839909	0.12318824166839909	0.12318824166839909	0.12318824166839909	0.12318824166839909	0.12318824166839909	0.12318824166839909	0.12318824166839909	0.12318824166839909	0.12318824166839909	0.12318824166839909	0.12318824166839909	0.12318824166839909	0.12318824166839909	0.12318824166839909	0.12318824166839909	0.12318824166839909	0.12318824166839909	0.12318824166839909	0.12318824166839909	0.12318824166839909	0.12318824166839909	0.12318824166839909	0.12318824166839909	0.12318824166839909
0.1111990718201882	0.09502801908337172	0.105323547656809	0.11307109822718434	0.05222050080461947	0.07408203084246713	0.05399008989702482	0.08417908368518101	0.06981801090647786	0.09917952792592075	0.10662865074410069	0.07798642909679392	0.09090461093946935	0.11256659676773084	0.08091425318530432	0.09674042497651758	0.09674042497651758	0.09674042497651758	0.09674042497651758	0.09674042497651758	0.09674042497651758	0.09674042497651758	0.09674042497651758	0.09674042497651758	0.09674042497651758	0.09674042497651758	0.09674042497651758	0.09674042497651758	0.09674042497651758	0.09674042497651758	0.09674042497651758	0.09674042497651758	0.09674042497651758	0.09674042497651758	0.09674042497651758	0.09674042497651758	0.09674042497651758	0.09674042497651758	0.09674042497651758	0.09674042497651758	0.09674042497651758	0.09674042497651758	0.09674042497651758	0.09674042497651758	0.09674042497651758	0.09674042497651758	0.09674042497651758	0.09674042497651758	0.09674042497651758	0.09674042497651758
0.06980795256180734	0.02286845403590898	0.08018308585599807	0.06450924214934807	0.08079357640125258	0.06488634130638274	0.02682770115658396	0.10168184020556907	0.0	0.03676331367703184	0.04487649133920449	0.036596646317124185	0.049916676912739155	0.09961185750214507	0.04912540773959502	0.0635809182931136	0.06272641738670445	0.06453714900119299	0.09004025281363646	0.06987465012985061	0.06743917693065085	0.001439485700349994	0.06946232581168948	0.0937081988576141	0.03397255929698455	0.12526499042905825	0.07962529934660642	0.11551830426240416	0.0975718018045053	0.0975718018045053	0.0975718018045053	0.0975718018045053	0.0975718018045053	0.0975718018045053	0.0975718018045053	0.0975718018045053	0.0975718018045053	0.0975718018045053	0.0975718018045053	0.0975718018045053	0.0975718018045053	0.0975718018045053	0.0975718018045053	0.0975718018045053	0.0975718018045053	0.0975718018045053	0.0975718018045053	0.0975718018045053	0.0975718018045053	0.0975718018045053
0.06418224202952065	0.09488127294449769	0.05463352111653934	0.055146196917316995	0.05862759330282191	0.06964438373303708	0.09290973399443758	0.05407155982753944	0.10078969066933104	0.07644881676395703	0.06398127843423934	0.04749516471241187	0.0679856806577911	0.08434720378328682	0.07368401975452595	0.07825295734657886	0.08524758453442842	0.05511756912214144	0.04172180712469572	0.08439409365473918	0.07237774011760897	0.06271427126410571	0.05955868863824531	0.06113647995117552	0.06113647995117552	0.06113647995117552	0.06113647995117552	0.06113647995117552	0.06113647995117552	0.06113647995117552	0.06113647995117552	0.06113647995117552	0.06113647995117552	0.06113647995117552	0.06113647995117552	0.06113647995117552	0.06113647995117552	0.06113647995117552	0.06113647995117552	0.06113647995117552	0.06113647995117552	0.06113647995117552	0.06113647995117552	0.06113647995117552	0.06113647995117552	0.06113647995117552	0.06113647995117552	0.06113647995117552	0.06113647995117552	0.06113647995117552
0.06687959268995648	0.08588312234960359	0.08909352134719548	0.05748579012065086	0.08193636677922872	0.08677145610887346	0.07043737456184429	0.05767477603112144	0.07376191903312236	0.08074503502922298	0.07038543268912806	0.07868772880928226	0.056326746641525725	0.07075959049556838	0.08148412506285577	0.06115329001246877	0.0726407639081607	0.06284199117189608	0.0832726898033351	0.0857496397615048	0.06346024963301225	0.07460494469725852	0.07460494469725852	0.07460494469725852	0.07460494469725852	0.07460494469725852	0.07460494469725852	0.07460494469725852	0.07460494469725852	0.07460494469725852	0.07460494469725852	0.07460494469725852	0.07460494469725852	0.07460494469725852	0.07460494469725852	0.07460494469725852	0.07460494469725852	0.07460494469725852	0.07460494469725852	0.07460494469725852	0.07460494469725852	0.07460494469725852	0.07460494469725852	0.07460494469725852	0.07460494469725852	0.07460494469725852	0.07460494469725852	0.07460494469725852	0.07460494469725852	0.07460494469725852
0.06671653310657577	0.08364500017391623	0.15977263690259572	0.07804833366775049	0.08972740473101098	0.06355865880968432	0.06718803113703818	0.05890677282405904	0.029444204513445697	0.07136097982314232	0.08841331074053276	0.058883231397800696	0.07935124560874342	0.07032132713645786	0.07507112928272487	0.061589951081242	0.07444727831592772	0.07221481259458984	0.07333104545525877	0.07333104545525877	0.07333104545525877	0.07333104545525877	0.07333104545525877	0.07333104545525877	0.07333104545525877	0.07333104545525877	0.07333104545525877	0.07333104545525877	0.07333104545525877	0.07333104545525877	0.07333104545525877	0.07333104545525877	0.07333104545525877	0.07333104545525877	0.07333104545525877	0.07333104545525877	0.07333104545525877	0.07333104545525877	0.07333104545525877	0.07333104545525877	0.07333104545525877	0.07333104545525877	0.07333104545525877	0.07333104545525877	0.07333104545525877	0.07333104545525877	0.07333104545525877	0.07333104545525877	0.07333104545525877	0.07333104545525877
0.05157312046736751	0.054526656070963055	0.05712400081797203	0.09051529378865376	0.059147271397441914	0.05740185712818276	0.03409644831585609	0.05504245711412231	0.06625636031420953	0.0859531564347459	0.03897441988020816	0.05738927593646952	0.06168464850811516	0.046370586297801275	0.05037304108794483	0.05415703430545722	0.08498558925223948	0.0672149036832568	0.05426923211401575	0.05472120197888452	0.054495217046450134	0.054495217046450134	0.054495217046450134	0.054495217046450134	0.054495217046450134	0.054495217046450134	0.054495217046450134	0.054495217046450134	0.054495217046450134	0.054495217046450134	0.054495217046450134	0.054495217046450134	0.054495217046450134	0.054495217046450134	0.054495217046450134	0.054495217046450134	0.054495217046450134	0.054495217046450134	0.054495217046450134	0.054495217046450134	0.054495217046450134	0.054495217046450134	0.054495217046450134	0.054495217046450134	0.054495217046450134	0.054495217046450134	0.054495217046450134	0.054495217046450134	0.054495217046450134	0.054495217046450134
0.0	0.010008684208668274	0.0	0.0	0.0	0.0	0.0	0.0	0.0	0.0	0.0	0.0	0.0	0.0	0.0	0.0	0.0	0.0010697113162933694	0.0	0.0	0.0	0.0	0.0010697113162933694	0.0	0.0	0.0	0.0	0.0	0.0	0.0	0.0	0.0	0.0	0.0	0.0	0.0	0.0	0.0	0.0	0.0	0.0	0.0	0.0	0.0	0.0	0.0	0.0	0.0	0.0	0.0
0.0	0.0	0.0	0.05997053185536266	0.0	0.0	0.058889661010065986	0.08322574475547272	0.0	0.02238995900322637	0.0	0.0	0.09685135985097826	0.09865725029878776	0.0778878171265287	0.13085552785818866	0.0909962314628015	0.10506780195649829	0.09617730205090144	0.08969621562343472	0.0003077682003912263	0.010828819098330207	0.08756748612606266	0.09997791101155581	0.07753195508487518	0.10002914561170678	0.0041303365350208645	0.17939321979473816	0.0010988903118777907	0.0778878171265287	0.13001052845310038	0.11338126041744422	0.060469033176878885	0.11736232267813403	0.11348899410687484	0.08963595180578322	0.13346102622663628	0.07083599824540583	0.008371571204989015	0.09685135985097824	0.09628961021490481	0.09623772354628453	0.0400471208766476	0.0048994994634204165	0.13085552785818866	0.0013206609036563158	0.06608809438092249	0.06608809438092249	0.06608809438092249	0.06608809438092249
0.06846746002974073	0.0631399644520553	0.06141618719411311	0.0583900259252489	0.04642817527645287	0.05659666467690841	0.054363281520743864	0.0678031341846295	0.05565584449041324	0.06419799673263989	0.05996089572798793	0.0548403848097798	0.05827642363111282	0.06831710969944663	0.0502343366488467	0.06513644978883906	0.058897259508138816	0.06009869859213004	0.07084509102444142	0.05007812604799536	0.09240318272420237	0.06750291442188928	0.06100058558062543	0.0640740128498439	0.0776311820528127	0.05925853443048419	0.074436277455174	0.05056936760724045	0.05559517854520445	0.07218378251104463	0.08053453881962767	0.05981505129719427	0.07019845734258047	0.05728743386293205	0.06250252231341953	0.04900696261204968	0.061470643913935995	0.0581281674237885	0.06744838192612337	0.05089146961352387	0.05342175024393192	0.0521566099287279	0.0521566099287279	0.0521566099287279	0.0521566099287279	0.0521566099287279	0.0521566099287279	0.0521566099287279	0.0521566099287279	0.0521566099287279
0.0984601185617557	0.044358657947409307	0.031205667331062722	0.04095434198443289	0.06194286747417468	0.07064259678559356	0.036849732797766106	0.041128579157944066	0.046428813613373754	0.013579947057954784	0.06383807261189574	0.06427971988930738	0.048732577367539595	0.04876214044207754	0.04874347087812639	0.06528158391749747	0.06466428434167651	0.06325388838831596	0.055748054759967615	0.03950867193799036	0.04331683805405532	0.05422507376843349	0.05275575603724638	0.03898096178435155	0.06410706923603218	0.036320729425946996	0.02984066122626244	0.03152130906336145	0.006234606578512674	0.028367225900858852	0.04164539848016668	0.03253738572019196	0.03064212464311256	0.010110693612291147	0.0469764878988985	0.03313072406025071	0.04540428943097951	0.026191539499322635	0.051926012104155296	0.03302737994753482	0.038596179116768624	0.03400392438692477	0.04270158443798559	0.03911399688067488	0.03546634344523986	0.020202199032331884	0.02783427123878587	0.02783427123878587	0.02783427123878587	0.02783427123878587
0.0909473253015563	0.1739697897080551	0.17573457697558711	0.11705196381745356	0.10416561180809857	0.09690111943076765	0.09470892316766484	0.11673671117506872	0.08696760513004213	0.10736106007020228	0.12268572727209996	0.10161804784387914	0.13810431159583622	0.13331988678080767	0.10068772200325303	0.11830904488706928	0.11886564353906995	0.14859111869677638	0.1631210527176285	0.1628674577137177	0.051996979136533124	0.08821875228001848	0.09028642440853323	0.07737081334178621	0.13795833970785384	0.1280301607514308	0.10578987211505961	0.1196600667626074	0.12766216760521767	0.09546096341699897	0.14615482796084742	0.12261997382628077	0.0997862459309801	0.14368813793613655	0.12783140603606544	0.13165259875817714	0.14817629795900872	0.1322067393739238	0.11304788698747745	0.11904471639365422	0.13431451757650578	0.15462189580599617	0.060812647603495015	0.10771727170474558	0.10771727170474558	0.10771727170474558	0.10771727170474558	0.10771727170474558	0.10771727170474558	0.10771727170474558
0.08811217033700422	0.09296442392720797	0.07152240133130999	0.07058604702259086	0.0644126756233771	0.08800642947592904	0.05114922707042086	0.06996128829433453	0.05664778344499549	0.08151889282142981	0.06437556813219777	0.11169808291452099	0.08803682552335938	0.08803682552335938	0.08803682552335938	0.08803682552335938	0.08803682552335938	0.08803682552335938	0.08803682552335938	0.08803682552335938	0.08803682552335938	0.08803682552335938	0.08803682552335938	0.08803682552335938	0.08803682552335938	0.08803682552335938	0.08803682552335938	0.08803682552335938	0.08803682552335938	0.08803682552335938	0.08803682552335938	0.08803682552335938	0.08803682552335938	0.08803682552335938	0.08803682552335938	0.08803682552335938	0.08803682552335938	0.08803682552335938	0.08803682552335938	0.08803682552335938	0.08803682552335938	0.08803682552335938	0.08803682552335938	0.08803682552335938	0.08803682552335938	0.08803682552335938	0.08803682552335938	0.08803682552335938	0.08803682552335938	0.08803682552335938
0.09810294672776632	0.08345390896453315	0.07747790634478599	0.07279897183086374	0.054663500104890836	0.08228464072062047	0.06436520811967136	0.06031535435492812	0.04248476928781197	0.054004498636591555	0.07053815739112927	0.06279729465426957	0.09616959456780882	0.07491984945260334	0.09387132978763088	0.09935860612249892	0.0695883080256506	0.06118916280984479	0.04715755383590833	0.06236904584802596	0.0714609432211294	0.10191176142041221	0.05359867789317212	0.06928903562514122	0.08024296774814298	0.09044655401124668	0.0847943412288079	0.05650571334515728	0.0674688215453877	0.09219927577592044	0.05949208469179095	0.05762682703573221	0.03590769913494395	0.054778465961892425	0.08346169619026216	0.07410026280621063	0.07319897414796542	0.0744366375305303	0.04876977775822113	0.08928829659306864	0.05625487575753922	0.07277158617530394	0.07277158617530394	0.07277158617530394	0.07277158617530394	0.07277158617530394	0.07277158617530394	0.07277158617530394	0.07277158617530394	0.07277158617530394
0.04663572618392913	0.044081086427976666	0.046469141708670135	0.05168399333113329	0.03996025427884349	0.05477478251307156	0.05582196765573531	0.0340670675233589	0.04827005041706192	0.04345850209306617	0.05129497790220627	0.04594564037159617	0.0599410836692114	0.051735528795353085	0.06140760829196801	0.0615636015327489	0.05243607342398055	0.05707073468593396	0.05211760516307849	0.04329409714097285	0.06771193746375903	0.058148431656830764	0.04626421545903764	0.05207739325581242	0.06935629516610371	0.052087505670727605	0.048272377584464454	0.05286738548260914	0.05599244917662992	0.06484498748161537	0.07165924364875238	0.038802874593888925	0.0684209106021772	0.06792333564863859	0.05165713677732021	0.07068761887466707	0.05520245304853723	0.05110563257873263	0.057950276420662104	0.061564166057531636	0.05470807420081658	0.028287366100189892	0.053881775748801354	0.04666873890355232	0.034618954436480984	0.04064384667001665	0.04064384667001665	0.04064384667001665	0.04064384667001665	0.04064384667001665
0.0	0.0	0.0	0.28319879644207013	0.0	0.0	0.0	0.28319879644207013	0.0	0.0	0.11484246363628893	0.0	0.0	0.27608002557715117	0.0	0.17214733222336948	0.0	0.2574758594328798	0.0	0.0	0.0	0.0	0.0	0.0	0.02951393642677853	0.0	0.0	0.0	0.0	0.0	0.0	0.0	0.0	0.0	0.0	0.11484246363628893	0.0	0.0	0.0	0.0	0.0	0.0	0.0	0.0	0.0	0.0	0.0	0.0	0.0	0.0
0.10611982504264687	0.09664655942461388	0.12398634645470033	0.06266061486418506	0.05318383998670513	0.03435540804965798	0.06969567612324966	0.0600370533745014	0.048558894271568495	0.07661299018237115	0.09853641644204672	0.11120705426520532	0.08914884347823003	0.07131060331313913	0.06631925923779287	0.05520865776605649	0.07700145572913586	0.049346119846286264	0.06517426466894062	0.06535572587810017	0.05660885986403658	0.051795022497209714	0.08736604446583768	0.06695605450550816	0.09506130684859165	0.05711808475097138	0.051846120750607114	0.09657621934950483	0.07901895358340258	0.032771795771350865	0.06358052992511602	0.08339477055024973	0.05326750043304628	0.0709247044034909	0.06361651917090023	0.02489367441618229	0.11591448142433977	0.056989772700195715	0.08178781084377634	0.06625275154714359	0.08114303131811744	0.07983929508187979	0.07246722106003248	0.07615325807095613	0.07615325807095613	0.07615325807095613	0.07615325807095613	0.07615325807095613	0.07615325807095613	0.07615325807095613
0.09125947771678534	0.08848618236747625	0.09421124373577272	0.11858551981842291	0.10909832895556626	0.07791416669609513	0.08700711986077085	0.0775914601154519	0.08547370511826545	0.10408100616948404	0.10291036958332786	0.08238695582382967	0.07853420258607023	0.08763003363634547	0.10806425634248941	0.09539758493455355	0.06215457919758363	0.09233156831500462	0.09215315516389669	0.08939738985124161	0.09776476934056161	0.0763362894607476	0.07140340487041245	0.11302690195446051	0.10182188608898389	0.07364873222301484	0.11698623908368819	0.09756802461285992	0.1011219910559622	0.09549517413612997	0.08475640129858812	0.08230439638323338	0.09947152354726034	0.09261033757261587	0.09249190791914372	0.07600314253927531	0.08071215893244112	0.09111630689042312	0.08366742667780923	0.09636749501170376	0.09001746084475651	0.09001746084475651	0.09001746084475651	0.09001746084475651	0.09001746084475651	0.09001746084475651	0.09001746084475651	0.09001746084475651	0.09001746084475651	0.09001746084475651
0.049820828627472585	0.054739481917034025	0.08307060801002898	0.11124206173238967	0.0777796599000286	0.14203073358318316	0.08851821040495439	0.10436957051994984	0.1149661187279805	0.088588417644271	0.1340355351278517	0.08065233233702133	0.0356521450116901	0.0573439576927208	0.1016902040475941	0.13971289403533932	0.07180903978427675	0.08485918161333827	0.06322930814060551	0.1280259874657721	0.1778790391752638	0.0852880096419786	0.11823031803834322	0.08733563887057778	0.06935485757491792	0.10015051367816773	0.08606481547560285	0.0691701264591745	0.07405237758485632	0.1413886068024398	0.1344333435126054	0.05834241978722609	0.11989263902161362	0.13930532051319075	0.11675090320901504	0.08288005765770998	0.07931056385832137	0.10409735651220542	0.11781872759849929	0.06184974203614027	0.057306527962486364	0.05957813499931331	0.05957813499931331	0.05957813499931331	0.05957813499931331	0.05957813499931331	0.05957813499931331	0.05957813499931331	0.05957813499931331	0.05957813499931331
0.048748904803092526	0.03521907444963846	0.04605026120866139	0.03491165662426352	0.0631214419311295	0.044847026208161694	0.06919626837461891	0.0415222772188092	0.03444708075835295	0.052757199691265314	0.04458253843439155	0.037700410912371425	0.032337808695596146	0.03982433829333608	0.05230057328258961	0.06701672087306654	0.04744758998895385	0.029779393463432374	0.0225205086186884	0.03547616742734351	0.025473794220227768	0.030604119102617417	0.02915513534363885	0.018267264311752563	0.032958704796542386	0.04801869099965929	0.03617267598620516	0.04167428656928112	0.04210260934422617	0.017578422715307733	0.0294810853322994	0.04129437239133661	0.023911291057805095	0.018624450724488404	0.06310251100527792	0.03026815831828372	0.045759942715704	0.02495448782274109	0.02267617456891948	0.037332996957754154	0.030877591315197524	0.05216437349334842	0.042341482919502925	0.046384008100076056	0.05079733056494194	0.03163150049348237	0.030159486454360687	0.04861068972091723	0.03830114585918282	0.06719781622920462
0.0024983021959791513	0.0005402040102786457	0.02503067330271716	0.18899405277856993	0.23425587994216598	0.0005402040102786457	0.00978951513916499	0.29547801296310994	0.3317279782684302	0.0	0.05453899701722567	0.13622129658001322	0.002676752352834805	0.20695613799889084	0.28124283005625295	0.09754952234281575	0.27130433007922594	0.1459863122146557	0.18897481627951487	0.1460803325950598	0.31139289676344384	0.3015179112289621	0.172574571338507	0.0	0.09745271720073584	0.0	0.27131337005421546	0.17312067632222156	0.21707755321072733	0.23411721212628206	0.24059881785497308	0.2955061784352023	0.24444931539116974	0.18897481627951487	0.0005402040102786457	0.27113502012477825	0.3611282523661824	0.3251219031173384	0.009541276591211846	0.18899405277856993	0.22333694077453498	0.2696791751635336	0.29550617843520227	0.39063178800521914	0.348989046032736	0.07568798382382899	0.3333730685246701	0.009541276591211846	0.3384004096342617	0.18899405277856993
0.10733183447716779	0.13876252001338368	0.11598707806060679	0.13793350598944223	0.1669202048221887	0.09393389760501662	0.16211284207422075	0.12338883666317794	0.11347407835628293	0.08851902243636195	0.1681261141999348	0.16754662229521478	0.11792774749752535	0.105150712845829	0.13274520860196928	0.18020455620887382	0.11248544632207813	0.12128482250532452	0.1304171096705533	0.15187933935842948	0.13174958376365023	0.18802350991724037	0.11505408892804633	0.173295190456596	0.15277327938787788	0.126701891065591	0.16003513712587447	0.08418318407590893	0.09776042509126026	0.16112219084436968	0.12395398339352795	0.15804383431163754	0.1001185161329969	0.10646167032198965	0.1361945456876116	0.13228511256955128	0.1105160134734725	0.1652669503747057	0.0941287666801437	0.13631777651225882	0.11530228425462546	0.12036000146074602	0.12329238599216294	0.15719318757331455	0.14082762666164536	0.11915216974140239	0.11606005905679197	0.12210207790756823	0.13261668734960294	0.12775922499662198
0.05282565076483456	0.048562733347192445	0.041426371462799656	0.04718599601098965	0.05986654114077237	0.045053217873974934	0.062183667411354004	0.056284143928208054	0.05507610569734872	0.04662360127386896	0.03457183822914037	0.04884261604417862	0.06414163890874522	0.057689760989912325	0.05965601556562397	0.043542618533766134	0.0446909528661086	0.06060618725913443	0.06941255992152064	0.05579260114849868	0.033954693039186946	0.05701559831619682	0.05619121477472272	0.04880289877792627	0.04524735538662965	0.030505052550255627	0.0437312226578284	0.033099386818794437	0.03518229268801486	0.049840915029542694	0.052078226270972826	0.05195965600946532	0.03900479056198143	0.0336953640744127	0.042434412815163816	0.05231026212241425	0.052928086209797616	0.045550498939297766	0.03664753584148831	0.05032817631110312	0.041279675243870814	0.04385337090130233	0.04507796297665921	0.059523642038244756	0.0470613073095431	0.05310834480839143	0.06696274728469698	0.05216794342460397	0.06529190103132461	0.05710182021819087
0.07583245119949167	0.08440476322329411	0.08250613948389589	0.07502565558665264	0.06990370395037523	0.09368410071898062	0.05339155493861724	0.05680294087076	0.05587479980015677	0.06915366956541498	0.09047398114209104	0.05113249975033181	0.08845883011247033	0.06736275146924253	0.07753082316664422	0.07649794840366313	0.07541644823440745	0.059325073588556036	0.09166993086605164	0.08488639529680728	0.05469373231967304	0.05653063233163579	0.06479056554320567	0.08075707392227441	0.08997419961604874	0.06520036742064422	0.059159536914471296	0.05894991982242927	0.08922857651349611	0.08675499209199432	0.07251537026245165	0.06046040906733607	0.08380749098534675	0.06095537081290079	0.08520793128872947	0.05176397521890136	0.06132979806394507	0.06592157522014189	0.07158698626468482	0.05881538614286155	0.06616116948424408	0.07347309130543438	0.06786408463991297	0.06261488097304133	0.07281391092353494	0.05022507407851269	0.06569701702398634	0.0821539609596022	0.07782801754368077	0.06887702319597466
0.07336746744700308	0.08252365917439687	0.07462892713954965	0.07246897848098842	0.05536519038626121	0.08467441208570252	0.08169938928390637	0.07334067141277562	0.06085089584297099	0.0784782972546542	0.07383554106492951	0.06978524813587958	0.07184519781263828	0.07797520274026162	0.0977554870840618	0.08324526475270476	0.09101425934554463	0.08754260828820473	0.0915727639964833	0.06034715381134235	0.07766786742187252	0.08465179901826837	0.07997528023355811	0.0679796078714126	0.08251857581158295	0.08121077151583511	0.08313609624720546	0.07248478792728616	0.06900770212068781	0.0673871254394697	0.07670114717686263	0.08877562731550605	0.06998873843437664	0.08693122210111631	0.062197873291858115	0.09659546608175153	0.09594053377459226	0.10052936676006209	0.08298157882654449	0.0678615734227695	0.08299201475308617	0.09572370289105642	0.0998007943005307	0.09776224859579355	0.09776224859579355	0.09776224859579355	0.09776224859579355	0.09776224859579355	0.09776224859579355	0.09776224859579355
0.09937208045429295	0.07397138402126101	0.09478331679497033	0.11440084374862534	0.11277431674247243	0.10289578565213948	0.11607995996812108	0.06946971759448048	0.09191367856272255	0.08825128139399795	0.028225633101834766	0.05823845724791636	0.05823845724791636	0.05823845724791636	0.05823845724791636	0.05823845724791636	0.05823845724791636	0.05823845724791636	0.05823845724791636	0.05823845724791636	0.05823845724791636	0.05823845724791636	0.05823845724791636	0.05823845724791636	0.05823845724791636	0.05823845724791636	0.05823845724791636	0.05823845724791636	0.05823845724791636	0.05823845724791636	0.05823845724791636	0.05823845724791636	0.05823845724791636	0.05823845724791636	0.05823845724791636	0.05823845724791636	0.05823845724791636	0.05823845724791636	0.05823845724791636	0.05823845724791636	0.05823845724791636	0.05823845724791636	0.05823845724791636	0.05823845724791636	0.05823845724791636	0.05823845724791636	0.05823845724791636	0.05823845724791636	0.05823845724791636	0.05823845724791636
0.12176808966808517	0.11780115305614612	0.13767473368633226	0.1247672956108317	0.10904524014861364	0.12861921447088567	0.11883222730974966	0.11883222730974966	0.11883222730974966	0.11883222730974966	0.11883222730974966	0.11883222730974966	0.11883222730974966	0.11883222730974966	0.11883222730974966	0.11883222730974966	0.11883222730974966	0.11883222730974966	0.11883222730974966	0.11883222730974966	0.11883222730974966	0.11883222730974966	0.11883222730974966	0.11883222730974966	0.11883222730974966	0.11883222730974966	0.11883222730974966	0.11883222730974966	0.11883222730974966	0.11883222730974966	0.11883222730974966	0.11883222730974966	0.11883222730974966	0.11883222730974966	0.11883222730974966	0.11883222730974966	0.11883222730974966	0.11883222730974966	0.11883222730974966	0.11883222730974966	0.11883222730974966	0.11883222730974966	0.11883222730974966	0.11883222730974966	0.11883222730974966	0.11883222730974966	0.11883222730974966	0.11883222730974966	0.11883222730974966	0.11883222730974966
0.0	0.0	0.0	0.0	0.20784116141364442	0.0	0.0023747249487826656	0.0	0.0023747249487826656	0.0	0.0	0.0	0.0	0.1938353980829786	0.28210414589734517	0.0	0.1938353980829786	0.0	0.0	0.21664690761457064	0.08645678357886225	0.0	0.08645678357886225	0.0	0.1938353980829786	0.008213195871494522	0.08645678357886225	0.0023747249487826656	0.00047925088747286074	0.0	0.0	0.0	0.0	0.0	0.0	0.0	0.0	0.0	0.0	0.0	0.0	0.0	0.0	0.0	0.0	0.0	0.0	0.0	0.0	0.0
0.05310183245409364	0.05038211274705926	0.06320324233474654	0.06549506210418746	0.04879171061156153	0.0801860564051744	0.06319805527922812	0.0789496475496143	0.08438595539838956	0.08230954121820122	0.053316471418662685	0.05578474349468772	0.07640672307918914	0.06773100324745829	0.059496143748739704	0.0630943398917309	0.05386637785217762	0.08338913192606182	0.07195750193361618	0.0729749341497445	0.08593703752843714	0.07581169297364873	0.06024219043596077	0.04906227852688531	0.08953926795500845	0.06897019467373285	0.08589717886370628	0.07743368676871956	0.07743368676871956	0.07743368676871956	0.07743368676871956	0.07743368676871956	0.07743368676871956	0.07743368676871956	0.07743368676871956	0.07743368676871956	0.07743368676871956	0.07743368676871956	0.07743368676871956	0.07743368676871956	0.07743368676871956	0.07743368676871956	0.07743368676871956	0.07743368676871956	0.07743368676871956	0.07743368676871956	0.07743368676871956	0.07743368676871956	0.07743368676871956	0.07743368676871956
0.09598549728971054	0.08971100730713703	0.08714020864063761	0.07674037250910619	0.1049896209613523	0.12076075585791571	0.0617881262655195	0.053366898020959924	0.06736877785449605	0.08244135707813346	0.09766174400444011	0.08069673503207028	0.06842349555877357	0.07356375136736043	0.09209393092692914	0.07112783116004552	0.11152663315068166	0.0921100823654199	0.07126102767113958	0.05591257428672914	0.06358680097893435	0.06358680097893435	0.06358680097893435	0.06358680097893435	0.06358680097893435	0.06358680097893435	0.06358680097893435	0.06358680097893435	0.06358680097893435	0.06358680097893435	0.06358680097893435	0.06358680097893435	0.06358680097893435	0.06358680097893435	0.06358680097893435	0.06358680097893435	0.06358680097893435	0.06358680097893435	0.06358680097893435	0.06358680097893435	0.06358680097893435	0.06358680097893435	0.06358680097893435	0.06358680097893435	0.06358680097893435	0.06358680097893435	0.06358680097893435	0.06358680097893435	0.06358680097893435	0.06358680097893435
0.0775241011174919	0.06320322797669087	0.06992319730927499	0.05073193022325694	0.05362554543397246	0.06718022683429464	0.05991159956565852	0.061693027306704354	0.07987527126633863	0.056123650363802985	0.05373547273192693	0.061334674424504444	0.08151031399598771	0.04915793800693997	0.06625310916983818	0.05507122353734283	0.056603769012029015	0.0599928819000858	0.0598096919941775	0.05165492397417536	0.0836382265853288	0.07174145783246418	0.07111735670986956	0.09454440815034973	0.04976301489356547	0.0770837929017498	0.061416885624044626	0.05920304929141404	0.05234235716364495	0.055728877591970066	0.08988815070818468	0.048435975059345535	0.07146690116768045	0.0644216232197914	0.04299159072583825	0.04412650824033425	0.07360968425403973	0.058868096247186995	0.058868096247186995	0.058868096247186995	0.058868096247186995	0.058868096247186995	0.058868096247186995	0.058868096247186995	0.058868096247186995	0.058868096247186995	0.058868096247186995	0.058868096247186995	0.058868096247186995	0.058868096247186995
0.08569368051761986	0.10315464042455644	0.1300712739506436	0.09303866260578797	0.08596477410810574	0.06113392131844163	0.08116650636294263	0.1180806543928684	0.0706117595894279	0.07299680566023087	0.0759155453862129	0.12363718174371341	0.0980019784734075	0.06859196961662731	0.060070685503668404	0.0862673473957157	0.08681174071279532	0.08247756561218057	0.06250555010699141	0.07393888919120502	0.11317853724354646	0.07628549158298717	0.11800235703032785	0.08411875827530602	0.0944549110079365	0.06364740558112725	0.09469886738861984	0.10210819684817578	0.09428848563082116	0.09333396071518267	0.10441567911234766	0.09879322943798931	0.10160445427516848	0.10160445427516848	0.10160445427516848	0.10160445427516848	0.10160445427516848	0.10160445427516848	0.10160445427516848	0.10160445427516848	0.10160445427516848	0.10160445427516848	0.10160445427516848	0.10160445427516848	0.10160445427516848	0.10160445427516848	0.10160445427516848	0.10160445427516848	0.10160445427516848	0.10160445427516848
0.11638904759427077	0.023324533530993598	0.13909740861715175	0.1082480638268813	0.11151149925194608	0.14725600908454883	0.11556848216564858	0.13610403486317216	0.14229689371907764	0.14887091688157716	0.16539637799910506	0.06453516715954144	0.11722139268930727	0.10120639554537718	0.12152983002121386	0.20326212016911024	0.1900324229303663	0.21090759119688013	0.16791203159922802	0.19446510177787163	0.04236923155352947	0.2033038696233131	0.21126494322997044	0.195674961898042	0.19938920508070287	0.23688777794969015	0.13770650297129086	0.05784231908376042	0.16571051591233207	0.0011373169311426144	0.2104190981679891	0.35237226105690056	0.1947402139651669	0.19829353894777332	0.19651687645647012	0.19651687645647012	0.19651687645647012	0.19651687645647012	0.19651687645647012	0.19651687645647012	0.19651687645647012	0.19651687645647012	0.19651687645647012	0.19651687645647012	0.19651687645647012	0.19651687645647012	0.19651687645647012	0.19651687645647012	0.19651687645647012	0.19651687645647012
0.08873903957545386	0.05811121278241393	0.09070560144148906	0.05511711286725995	0.10754336392220083	0.07059198679188378	0.10207043677649438	0.06124231211970634	0.07031578688505612	0.08556466544579591	0.0785915630256472	0.06615108221931888	0.048767673153310744	0.12252639238191863	0.07461433469027462	0.05782499151822155	0.09530336582021574	0.07715654780623296	0.09519262936077799	0.07308839147244556	0.07010550828671469	0.06620447761845571	0.06815499295258519	0.06815499295258519	0.06815499295258519	0.06815499295258519	0.06815499295258519	0.06815499295258519	0.06815499295258519	0.06815499295258519	0.06815499295258519	0.06815499295258519	0.06815499295258519	0.06815499295258519	0.06815499295258519	0.06815499295258519	0.06815499295258519	0.06815499295258519	0.06815499295258519	0.06815499295258519	0.06815499295258519	0.06815499295258519	0.06815499295258519	0.06815499295258519	0.06815499295258519	0.06815499295258519	0.06815499295258519	0.06815499295258519	0.06815499295258519	0.06815499295258519
0.015777759857691413	0.21444768963428704	0.1104221489702175	0.11658519066467715	0.004509114581433723	0.09287922622458286	0.09542672195474633	0.01862863238798884	0.027296935879852564	0.09922684849545838	0.003163289013893731	0.27049532457725006	0.0	0.048483871213472675	0.11483278090286662	0.07661662506880358	0.01182765180938224	0.17296840706307684	0.003163289013893731	0.0	0.10520060464202674	0.20626909530587237	0.16347738375282442	0.1497131406217158	0.1599214734166305	0.285815510616683	0.1698006807103599	0.0	0.08100937553812584	0.06664278361851142	0.1700627728475805	0.08284201644344936	0.08758441562216689	0.08210603631171234	0.10256727947787549	0.0800494317707121	0.16162813169985737	0.13094455833434268	0.08686522555150775	0.09665334091076619	0.08805841122282014	0.09235587606679317	0.09235587606679317	0.09235587606679317	0.09235587606679317	0.09235587606679317	0.09235587606679317	0.09235587606679317	0.09235587606679317	0.09235587606679317
0.03611575234434309	0.033486149512259825	0.06938770004826751	0.08264612359186443	0.05629048564949429	0.06575057111149074	0.04654587340080282	0.06796810689328163	0.06806832970953663	0.05102129158105902	0.08107625707504827	0.06856401603003903	0.03278674816412845	0.07377042269894185	0.0974428968450555	0.06477207939103621	0.041719495381882334	0.08971669615370971	0.0739654015749745	0.054063174469234476	0.09226656975014426	0.03164641045740255	0.10882133407821111	0.08126380668946152	0.07005828828871921	0.07566104748909037	0.07566104748909037	0.07566104748909037	0.07566104748909037	0.07566104748909037	0.07566104748909037	0.07566104748909037	0.07566104748909037	0.07566104748909037	0.07566104748909037	0.07566104748909037	0.07566104748909037	0.07566104748909037	0.07566104748909037	0.07566104748909037	0.07566104748909037	0.07566104748909037	0.07566104748909037	0.07566104748909037	0.07566104748909037	0.07566104748909037	0.07566104748909037	0.07566104748909037	0.07566104748909037	0.07566104748909037
0.16568766913405758	0.21362663174405297	0.14004130404547724	0.15169733017390108	0.03970363701109176	0.22469601609382545	0.09939192499978693	0.0802714471567603	0.1571702963467514	0.12355818270404251	0.10861281833226234	0.17282325653997513	0.10989718343015131	0.11880108755544318	0.13886501369079202	0.16114480574702128	0.1292271431967931	0.1484832296736378	0.1685132000274636	0.04546541780640466	0.08970307722532067	0.11401569413755842	0.14371382009572733	0.1413542295020529	0.15876202092375802	0.18755944126116528	0.1339721718960998	0.0014771906314470773	0.12162645539319145	0.20694434744899684	0.16428540142109416	0.16428540142109416	0.16428540142109416	0.16428540142109416	0.16428540142109416	0.16428540142109416	0.16428540142109416	0.16428540142109416	0.16428540142109416	0.16428540142109416	0.16428540142109416	0.16428540142109416	0.16428540142109416	0.16428540142109416	0.16428540142109416	0.16428540142109416	0.16428540142109416	0.16428540142109416	0.16428540142109416	0.16428540142109416
0.091826845755713	0.0824818982051847	0.08796802107681084	0.10557978793292688	0.06209088762689757	0.07567861550097939	0.06722716577082855	0.08523837111061883	0.05502472341877269	0.04696000417533376	0.05320371963277157	0.09373935328442429	0.0859637627251664	0.09300362150931388	0.06381224155585065	0.06252388367727517	0.06402214690674984	0.08441242208979813	0.07421728449827399	0.07421728449827399	0.07421728449827399	0.07421728449827399	0.07421728449827399	0.07421728449827399	0.07421728449827399	0.07421728449827399	0.07421728449827399	0.07421728449827399	0.07421728449827399	0.07421728449827399	0.07421728449827399	0.07421728449827399	0.07421728449827399	0.07421728449827399	0.07421728449827399	0.07421728449827399	0.07421728449827399	0.07421728449827399	0.07421728449827399	0.07421728449827399	0.07421728449827399	0.07421728449827399	0.07421728449827399	0.07421728449827399	0.07421728449827399	0.07421728449827399	0.07421728449827399	0.07421728449827399	0.07421728449827399	0.07421728449827399
0.043620052778447375	0.07790077115634778	0.05803145745813346	0.06788643488310145	0.10590237482530467	0.10323011196120527	0.057973506132343075	0.08396121969466452	0.04404151637407965	0.06181173743119507	0.050389034191913755	0.06178947206607334	0.05583319479202592	0.058979889813911696	0.10166884183265552	0.08389634400198859	0.052672862180874386	0.00010165113685050272	0.060762153232672	0.042426260164577234	0.06047000614194056	0.0368720434866746	0.07328059590106195	0.05348855008082415	0.11977094401129217	0.07033460553646505	0.09398262211283946	0.062062494345923314	0.05835657413341528	0.06020953423966929	0.06020953423966929	0.06020953423966929	0.06020953423966929	0.06020953423966929	0.06020953423966929	0.06020953423966929	0.06020953423966929	0.06020953423966929	0.06020953423966929	0.06020953423966929	0.06020953423966929	0.06020953423966929	0.06020953423966929	0.06020953423966929	0.06020953423966929	0.06020953423966929	0.06020953423966929	0.06020953423966929	0.06020953423966929	0.06020953423966929
0.07885246386004847	0.09512577913167468	0.08090525536700802	0.09629643351286207	0.05337017736614834	0.05318445278135067	0.080022783155028	0.0687853726557414	0.07536664944521217	0.06837156643264493	0.11650446111730212	0.08094294735616431	0.06133524670914455	0.0788495073258478	0.07894760342915522	0.09996278239446817	0.07635767682023441	0.09223577777017608	0.07149516424939405	0.08133374098271605	0.11768060198680715	0.07885567591479349	0.09826813895080032	0.09826813895080032	0.09826813895080032	0.09826813895080032	0.09826813895080032	0.09826813895080032	0.09826813895080032	0.09826813895080032	0.09826813895080032	0.09826813895080032	0.09826813895080032	0.09826813895080032	0.09826813895080032	0.09826813895080032	0.09826813895080032	0.09826813895080032	0.09826813895080032	0.09826813895080032	0.09826813895080032	0.09826813895080032	0.09826813895080032	0.09826813895080032	0.09826813895080032	0.09826813895080032	0.09826813895080032	0.09826813895080032	0.09826813895080032	0.09826813895080032
0.053712490190246424	0.07712638226251829	0.06546748976855139	0.059109542950278676	0.05596249302796572	0.028611923925290113	0.06839923164226441	0.07207407472784437	0.08009678355950339	0.04363096743707279	0.07503353128891105	0.04368758656928748	0.030621603310228337	0.060309956112405444	0.08702684355737447	0.04481822739473198	0.010244736567264778	0.07760190105905627	0.04655185152992536	0.06658536459058889	0.0466122354202921	0.06970902117321304	0.05024044501008302	0.05541211960364721	0.08396893721465742	0.10744449132045279	0.0957067142675551	0.0957067142675551	0.0957067142675551	0.0957067142675551	0.0957067142675551	0.0957067142675551	0.0957067142675551	0.0957067142675551	0.0957067142675551	0.0957067142675551	0.0957067142675551	0.0957067142675551	0.0957067142675551	0.0957067142675551	0.0957067142675551	0.0957067142675551	0.0957067142675551	0.0957067142675551	0.0957067142675551	0.0957067142675551	0.0957067142675551	0.0957067142675551	0.0957067142675551	0.0957067142675551
0.05107658414712385	0.06531330733161465	0.031558168491362414	0.04889513931357093	0.08555973290122201	0.06493824941614944	0.06749293458272408	0.049698966507714396	0.07096456191969375	0.07683304591336017	0.06298062727125142	0.06307496109764055	0.05361918331013439	0.0831915335426835	0.05823094531675865	0.0659083820802252	0.06594939737303447	0.06329847751324372	0.050315570133315106	0.044379383137946676	0.06625360619642705	0.06755358804063495	0.04966047456329581	0.05427437451775278	0.0519674245405243	0.0519674245405243	0.0519674245405243	0.0519674245405243	0.0519674245405243	0.0519674245405243	0.0519674245405243	0.0519674245405243	0.0519674245405243	0.0519674245405243	0.0519674245405243	0.0519674245405243	0.0519674245405243	0.0519674245405243	0.0519674245405243	0.0519674245405243	0.0519674245405243	0.0519674245405243	0.0519674245405243	0.0519674245405243	0.0519674245405243	0.0519674245405243	0.0519674245405243	0.0519674245405243	0.0519674245405243	0.0519674245405243
0.08527864172521409	0.06208873836549261	0.028749881057907458	0.10772822654956976	0.10834575622587339	0.10050894286307407	0.09009559037783992	0.056137961210168695	0.07587908627698647	0.06841858474901823	0.08221178632163455	0.08303581139198088	0.10857177721352078	0.06512142748163506	0.06648016772919496	0.07560880643682705	0.08347773328368653	0.07160905040036354	0.060719861747102886	0.06639638933436552	0.07051899356782229	0.09047219317106159	0.0656510188826604	0.08571376582563466	0.07568239235414752	0.07568239235414752	0.07568239235414752	0.07568239235414752	0.07568239235414752	0.07568239235414752	0.07568239235414752	0.07568239235414752	0.07568239235414752	0.07568239235414752	0.07568239235414752	0.07568239235414752	0.07568239235414752	0.07568239235414752	0.07568239235414752	0.07568239235414752	0.07568239235414752	0.07568239235414752	0.07568239235414752	0.07568239235414752	0.07568239235414752	0.07568239235414752	0.07568239235414752	0.07568239235414752	0.07568239235414752	0.07568239235414752
0.052917909869961706	0.04602767082353791	0.054167417235903584	0.05346159754935853	0.05090645692700961	0.057272977542561526	0.06734663484850761	0.05060857257020102	0.07180792179437716	0.055413332930436245	0.047097527852525654	0.05351186866694612	0.07921865808743775	0.05301246451144482	0.040597209069552956	0.058580973450732314	0.04820209779141671	0.06464751159011763	0.05851988508023925	0.07082832831060229	0.06172599063707717	0.03540495845398446	0.040248209500342906	0.03782658397716368	0.03782658397716368	0.03782658397716368	0.03782658397716368	0.03782658397716368	0.03782658397716368	0.03782658397716368	0.03782658397716368	0.03782658397716368	0.03782658397716368	0.03782658397716368	0.03782658397716368	0.03782658397716368	0.03782658397716368	0.03782658397716368	0.03782658397716368	0.03782658397716368	0.03782658397716368	0.03782658397716368	0.03782658397716368	0.03782658397716368	0.03782658397716368	0.03782658397716368	0.03782658397716368	0.03782658397716368	0.03782658397716368	0.03782658397716368
0.053938926436465945	0.08035716888258748	0.07808872797678577	0.10612426331948391	0.08495372719844105	0.06687706117538902	0.05251394759159803	0.06744307574370219	0.07769475785481954	0.0786277031850062	0.11855559035587028	0.062243230051522526	0.10049276188194524	0.08526944240280737	0.06980977287795326	0.06745773043262344	0.09946589300158364	0.056765046804949294	0.0909245334252055	0.08033652032933429	0.07974592962666756	0.053346459313602074	0.06447955158686118	0.07250419006149336	0.06849187082417728	0.06849187082417728	0.06849187082417728	0.06849187082417728	0.06849187082417728	0.06849187082417728	0.06849187082417728	0.06849187082417728	0.06849187082417728	0.06849187082417728	0.06849187082417728	0.06849187082417728	0.06849187082417728	0.06849187082417728	0.06849187082417728	0.06849187082417728	0.06849187082417728	0.06849187082417728	0.06849187082417728	0.06849187082417728	0.06849187082417728	0.06849187082417728	0.06849187082417728	0.06849187082417728	0.06849187082417728	0.06849187082417728
0.05021532547697629	0.06885473862630292	0.056638911563745495	0.05981094118521655	0.08054651732595441	0.06211648720248657	0.07111486749203084	0.04436443036837149	0.04660088396538696	0.07485776533745436	0.05465907944781618	0.05428781635998599	0.042337379833089654	0.07902921167422347	0.0364512893333014	0.05552116551258766	0.06081741006076065	0.05899489062168232	0.048590569240289004	0.06703780514099575	0.05487014954898289	0.044798016082198695	0.0705705852876651	0.04165342302464355	0.05453435226969333	0.044986986665691994	0.07068937896391836	0.050992257038861205	0.05359408089122804	0.050457778614527514	0.05202592975287777	0.05202592975287777	0.05202592975287777	0.05202592975287777	0.05202592975287777	0.05202592975287777	0.05202592975287777	0.05202592975287777	0.05202592975287777	0.05202592975287777	0.05202592975287777	0.05202592975287777	0.05202592975287777	0.05202592975287777	0.05202592975287777	0.05202592975287777	0.05202592975287777	0.05202592975287777	0.05202592975287777	0.05202592975287777
0.03654980018642901	0.0624247019693049	0.045111564522600976	0.03679137955543074	0.047613130350799865	0.03358791184926861	0.047652751804858	0.07160040627863613	0.06248628300749952	0.045433569528860414	0.039759938961730586	0.06355205198960467	0.05312982562884628	0.04386944858579687	0.049396328903747205	0.06395512245767672	0.03820690199122074	0.047307870197604296	0.053603052105420115	0.06097058676206212	0.027995347249049205	0.051302699705934554	0.04143312388400152	0.04187077265209871	0.0690006204354554	0.031686164335108395	0.06676906709395528	0.03435800991271919	0.05002943245515063	0.055873704519453594	0.03391149118565311	0.04489259785255335	0.04489259785255335	0.04489259785255335	0.04489259785255335	0.04489259785255335	0.04489259785255335	0.04489259785255335	0.04489259785255335	0.04489259785255335	0.04489259785255335	0.04489259785255335	0.04489259785255335	0.04489259785255335	0.04489259785255335	0.04489259785255335	0.04489259785255335	0.04489259785255335	0.04489259785255335	0.04489259785255335
0.05604035581867955	0.04460915354728412	0.040036004088128005	0.04397407380240489	0.05183018478091208	0.04525066407281853	0.03374140385670495	0.0	0.02703609476467461	0.02985580398967849	0.035134172635067566	0.05000641529171597	0.05099489762137277	0.0033554883879085675	0.07898605547434939	0.027035485557682117	0.0562843116917447	0.04645298351896076	0.016168300237165492	0.0003584511788904523	0.04557697115342564	0.02615430444100418	0.05620740852419814	0.034041693129648304	0.051561785661682916	0.03219830788215325	0.05851372359548866	0.06552849960620409	0.029264981980814075	0.05702454480187375	0.04314476339134391	0.04314476339134391	0.04314476339134391	0.04314476339134391	0.04314476339134391	0.04314476339134391	0.04314476339134391	0.04314476339134391	0.04314476339134391	0.04314476339134391	0.04314476339134391	0.04314476339134391	0.04314476339134391	0.04314476339134391	0.04314476339134391	0.04314476339134391	0.04314476339134391	0.04314476339134391	0.04314476339134391	0.04314476339134391
0.034849188075809466	0.04661682340921354	0.035710252598436125	0.03671555141377619	0.033130350609830675	0.02402181977692886	0.031841783546239115	0.018840980126192255	0.03480134944400776	0.022123829456419816	0.02089990957902937	0.0622278832017259	0.0675303450240652	0.03555392193184812	0.06754647546662075	0.0382155480697281	0.06249398768869353	0.027437201408588942	0.0458567120655838	0.06673399428088835	0.05629535317323607	0.05629535317323607	0.05629535317323607	0.05629535317323607	0.05629535317323607	0.05629535317323607	0.05629535317323607	0.05629535317323607	0.05629535317323607	0.05629535317323607	0.05629535317323607	0.05629535317323607	0.05629535317323607	0.05629535317323607	0.05629535317323607	0.05629535317323607	0.05629535317323607	0.05629535317323607	0.05629535317323607	0.05629535317323607	0.05629535317323607	0.05629535317323607	0.05629535317323607	0.05629535317323607	0.05629535317323607	0.05629535317323607	0.05629535317323607	0.05629535317323607	0.05629535317323607	0.05629535317323607
0.0493962900274289	0.029161482002990527	0.02262005271703586	0.0247746422052908	0.04612911235071851	0.035837116027099984	0.005896422420454116	0.02571936393099767	0.05387593618956339	0.037672348535916035	0.024568475782691356	5.5690656756891984e-05	0.03464815696476773	0.0472990054399072	0.019465000782117905	0.024790436874997143	0.0247746422052908	0.03675875436504121	0.005622528720556472	0.04549206585009086	0.02252211058984242	0.03412121270081385	0.024592996341038977	0.0	0.024568475782691356	0.010046585586902995	0.030572178917014973	0.020309382251958982	0.020309382251958982	0.020309382251958982	0.020309382251958982	0.020309382251958982	0.020309382251958982	0.020309382251958982	0.020309382251958982	0.020309382251958982	0.020309382251958982	0.020309382251958982	0.020309382251958982	0.020309382251958982	0.020309382251958982	0.020309382251958982	0.020309382251958982	0.020309382251958982	0.020309382251958982	0.020309382251958982	0.020309382251958982	0.020309382251958982	0.020309382251958982	0.020309382251958982
0.03702435877482737	0.017805960849165473	0.04581718793579362	0.05629177681134798	0.016408301024887703	0.020240863143187036	0.014917803894887886	0.0187612033925789	0.05627319818946346	0.018449081411457742	0.016356563898305507	0.01791358099804996	0.01367955763003932	0.03090822540524381	0.03627607478810228	0.019142394232187478	0.04248819732612408	0.014912797738504908	0.00996903834858245	0.025595656255626636	0.03074471243842446	0.014249277090452579	0.02227612345569883	0.016676730161906045	0.03170655883696148	0.020245474632217594	0.0290606298608033	0.016186657297714232	0.03500325935673439	0.02839164192322993	0.04497337803352373	0.025953898410668568	0.035463638222096146	0.035463638222096146	0.035463638222096146	0.035463638222096146	0.035463638222096146	0.035463638222096146	0.035463638222096146	0.035463638222096146	0.035463638222096146	0.035463638222096146	0.035463638222096146	0.035463638222096146	0.035463638222096146	0.035463638222096146	0.035463638222096146	0.035463638222096146	0.035463638222096146	0.035463638222096146
0.5680697528148411	0.0	0.0	0.04908607063773778	0.0	0.00048619324992265326	0.0	0.022540819989632133	0.0	0.0	0.2920347109465665	0.43534408551974724	0.0	0.21628877285543244	0.04025146426720023	0.12827011856131634	0.12827011856131634	0.12827011856131634	0.12827011856131634	0.12827011856131634	0.12827011856131634	0.12827011856131634	0.12827011856131634	0.12827011856131634	0.12827011856131634	0.12827011856131634	0.12827011856131634	0.12827011856131634	0.12827011856131634	0.12827011856131634	0.12827011856131634	0.12827011856131634	0.12827011856131634	0.12827011856131634	0.12827011856131634	0.12827011856131634	0.12827011856131634	0.12827011856131634	0.12827011856131634	0.12827011856131634	0.12827011856131634	0.12827011856131634	0.12827011856131634	0.12827011856131634	0.12827011856131634	0.12827011856131634	0.12827011856131634	0.12827011856131634	0.12827011856131634	0.12827011856131634
0.023446663328985536	0.027148273689652752	0.04383246353494852	0.04507928504308601	0.03213794076913111	0.03732234055503343	0.05716997437739642	0.051582503564389856	0.04849084095054708	0.01721485137599663	0.029925248456455927	0.03488633019765124	0.024219766130464376	0.033334642425676145	0.030964322978511295	0.04654605537281929	0.04468479715089405	0.01851782794655498	0.03874246096420298	0.02935871316395049	0.03501371510533054	0.0326935130270037	0.017231471564551803	0.044678622527142435	0.03095504704584712	0.03095504704584712	0.03095504704584712	0.03095504704584712	0.03095504704584712	0.03095504704584712	0.03095504704584712	0.03095504704584712	0.03095504704584712	0.03095504704584712	0.03095504704584712	0.03095504704584712	0.03095504704584712	0.03095504704584712	0.03095504704584712	0.03095504704584712	0.03095504704584712	0.03095504704584712	0.03095504704584712	0.03095504704584712	0.03095504704584712	0.03095504704584712	0.03095504704584712	0.03095504704584712	0.03095504704584712	0.03095504704584712
0.03866691051010044	0.04692595881312576	0.08676391532809034	0.07852752932476798	0.0	0.0016610955139089803	0.05335160126745969	0.06502693415106624	0.14432174216917798	0.05999212589412994	0.034585387739777686	0.0	0.0017580226016177872	0.11471704192082458	0.10650102184845482	0.07467388623534048	0.06366298510828784	0.0485467851904201	0.05236811967811495	0.06892299676458029	0.05182104740735151	0.0	0.04086375322004677	0.03402094506481936	0.037442349142433065	0.037442349142433065	0.037442349142433065	0.037442349142433065	0.037442349142433065	0.037442349142433065	0.037442349142433065	0.037442349142433065	0.037442349142433065	0.037442349142433065	0.037442349142433065	0.037442349142433065	0.037442349142433065	0.037442349142433065	0.037442349142433065	0.037442349142433065	0.037442349142433065	0.037442349142433065	0.037442349142433065	0.037442349142433065	0.037442349142433065	0.037442349142433065	0.037442349142433065	0.037442349142433065	0.037442349142433065	0.037442349142433065
0.033866785952807926	0.008413045712247179	0.009034267234762723	0.06403873270374677	0.06078401585378908	0.04882926160819192	0.0	0.03731020948767069	0.05017129042438615	0.008355586272793581	0.018754493917681987	0.003836969707208193	0.04854424138781504	0.046073393614733546	0.036058954532039306	0.10661736950335333	0.05242854246037701	0.03679915790833126	0.037365696336695606	0.053986732298521196	0.05176937452541267	0.03683897698009722	0.0	0.029028603029714342	0.039482878881610284	0.05208476070521733	0.06823343888076228	0.041846603616808246	0.02621704476844351	0.0	0.013108522384221754	0.013108522384221754	0.013108522384221754	0.013108522384221754	0.013108522384221754	0.013108522384221754	0.013108522384221754	0.013108522384221754	0.013108522384221754	0.013108522384221754	0.013108522384221754	0.013108522384221754	0.013108522384221754	0.013108522384221754	0.013108522384221754	0.013108522384221754	0.013108522384221754	0.013108522384221754	0.013108522384221754	0.013108522384221754
0.02240289279080399	0.021888259778041527	0.02189030483687841	0.03954960602225423	0.02247917150135825	0.021871345218118447	0.017659300989864967	0.013649511844788869	0.03234185563402616	0.02943689743133125	0.01024786204264958	0.02642782553829664	0.029358001936289086	0.02789291373729286	0.02789291373729286	0.02789291373729286	0.02789291373729286	0.02789291373729286	0.02789291373729286	0.02789291373729286	0.02789291373729286	0.02789291373729286	0.02789291373729286	0.02789291373729286	0.02789291373729286	0.02789291373729286	0.02789291373729286	0.02789291373729286	0.02789291373729286	0.02789291373729286	0.02789291373729286	0.02789291373729286	0.02789291373729286	0.02789291373729286	0.02789291373729286	0.02789291373729286	0.02789291373729286	0.02789291373729286	0.02789291373729286	0.02789291373729286	0.02789291373729286	0.02789291373729286	0.02789291373729286	0.02789291373729286	0.02789291373729286	0.02789291373729286	0.02789291373729286	0.02789291373729286	0.02789291373729286	0.02789291373729286
0.1479364084843262	0.12286069242529482	0.09463473503256338	0.11549053152333866	0.10616938887683222	0.09820073910167158	0.09223456977331376	0.10561267095476959	0.10986726146214747	0.13173889627491536	0.08915340679611468	0.10693208368051849	0.08258122112504851	0.1309201745311166	0.13245200814058883	0.14516546159466853	0.12640694511018477	0.1021704134986583	0.1147763003979245	0.05849975772163499	0.11599289392467707	0.11337044662346325	0.10575273021095472	0.11636786875640263	0.1157768249329664	0.11607234684468452	0.11607234684468452	0.11607234684468452	0.11607234684468452	0.11607234684468452	0.11607234684468452	0.11607234684468452	0.11607234684468452	0.11607234684468452	0.11607234684468452	0.11607234684468452	0.11607234684468452	0.11607234684468452	0.11607234684468452	0.11607234684468452	0.11607234684468452	0.11607234684468452	0.11607234684468452	0.11607234684468452	0.11607234684468452	0.11607234684468452	0.11607234684468452	0.11607234684468452	0.11607234684468452	0.11607234684468452
0.004601930412533929	0.013414649341668364	0.038726941373539735	0.0	0.008954809816937262	0.009148396765344662	0.0054268234657665875	0.0008506863657656278	0.0008506863657656279	0.0008506863657656279	0.03780866126779463	0.017849168992505472	0.029651408423255626	0.019204741323293237	0.0	0.01858349768694682	0.002649000680225865	0.005059334567431223	0.008959769803524033	4.963867928308078e-05	0.027706573563400158	0.021554369283501924	0.017422931959521916	4.963867928308078e-05	0.01239737281887735	0.00010341391517308495	0.006250393367025217	0.006250393367025217	0.006250393367025217	0.006250393367025217	0.006250393367025217	0.006250393367025217	0.006250393367025217	0.006250393367025217	0.006250393367025217	0.006250393367025217	0.006250393367025217	0.006250393367025217	0.006250393367025217	0.006250393367025217	0.006250393367025217	0.006250393367025217	0.006250393367025217	0.006250393367025217	0.006250393367025217	0.006250393367025217	0.006250393367025217	0.006250393367025217	0.006250393367025217	0.006250393367025217
0.00020179207946049982	0.09793896868958775	0.00024215049535259987	0.0	0.10500583229602137	0.026473468057688687	0.0	0.025647388893449363	0.0	0.04368391069781705	0.0	0.0	0.0	0.1076801684737194	0.0	0.0	0.06548160366473416	0.0	0.0	0.0	0.0	0.0	0.0	0.0	0.0	0.0	0.0	0.0	0.0	0.0	0.0	0.0	0.0	0.0	0.0	0.0	0.0	0.0	0.0	0.0	0.0	0.0	0.0	0.0	0.0	0.0	0.0	0.0	0.0	0.0
0.033817614603766026	0.03631666667245003	0.026724159766414738	0.02183344671807824	0.024216524668444116	0.028446332060315188	0.024394777003158355	0.021147499870072584	0.013209144720341296	0.034211823151438024	0.03009575603012954	0.03710849046308788	0.03897192459892282	0.02269666519888129	0.044483662290446944	0.026250710030346344	0.03143302427065316	0.046087137287195414	0.017865438279134477	0.03087346234354412	0.04824248132279006	0.011309611246029293	0.021021712393042433	0.029930235916337963	0.017429922320937666	0.03766000772190878	0.027544965021423222	0.027544965021423222	0.027544965021423222	0.027544965021423222	0.027544965021423222	0.027544965021423222	0.027544965021423222	0.027544965021423222	0.027544965021423222	0.027544965021423222	0.027544965021423222	0.027544965021423222	0.027544965021423222	0.027544965021423222	0.027544965021423222	0.027544965021423222	0.027544965021423222	0.027544965021423222	0.027544965021423222	0.027544965021423222	0.027544965021423222	0.027544965021423222	0.027544965021423222	0.027544965021423222
0.04921358777547173	0.05936450852875124	0.07002553331854135	0.06772780820181322	0.05306449742685323	0.053319845376252215	0.06273025563892302	0.05458948414710941	0.11632086380246627	0.03700788486334731	0.06556104858950373	0.02637912787316836	0.04744575243077538	0.07617696520005339	0.06049834694928722	0.06340960780142112	0.035901848869241845	0.0692263386746154	0.04641909870368546	0.021775855334385235	0.08307429461692158	0.06412289989075738	0.05264450050552713	0.06839272168044601	0.09030376398847485	0.07934824283446043	0.07934824283446043	0.07934824283446043	0.07934824283446043	0.07934824283446043	0.07934824283446043	0.07934824283446043	0.07934824283446043	0.07934824283446043	0.07934824283446043	0.07934824283446043	0.07934824283446043	0.07934824283446043	0.07934824283446043	0.07934824283446043	0.07934824283446043	0.07934824283446043	0.07934824283446043	0.07934824283446043	0.07934824283446043	0.07934824283446043	0.07934824283446043	0.07934824283446043	0.07934824283446043	0.07934824283446043
0.11095905315337735	0.19200546901020524	0.12701508527375854	0.12456372652711097	0.12753072479583455	0.2205669492656414	0.1348532624486854	0.12613078346673706	0.14331676388621817	0.10596311929109964	0.10502005072220472	0.1459340024077856	0.08435843315682218	0.13386720915655345	0.12372329669947343	0.12390083980615033	0.1581843773143463	0.153517579050184	0.1253575391592312	0.12320373042238252	0.0882797288651475	0.1541311321343424	0.1344642890827616	0.14771801003754464	0.14789212566827337	0.147805067852909	0.147805067852909	0.147805067852909	0.147805067852909	0.147805067852909	0.147805067852909	0.147805067852909	0.147805067852909	0.147805067852909	0.147805067852909	0.147805067852909	0.147805067852909	0.147805067852909	0.147805067852909	0.147805067852909	0.147805067852909	0.147805067852909	0.147805067852909	0.147805067852909	0.147805067852909	0.147805067852909	0.147805067852909	0.147805067852909	0.147805067852909	0.147805067852909
0.04738121665102394	0.04765675265647993	0.05730496063455727	0.06042579177748136	0.045179476671951324	0.031132921922008772	0.05749229223632575	0.05258147634673649	0.05415524300761798	0.04706700406748264	0.05667817218181197	0.05060069435259085	0.0455863592990436	0.04869250435942556	0.05072959930087178	0.06615399500167653	0.06600382133356478	0.05188459108111473	0.06168913698370392	0.0348024608169122	0.043608770753682344	0.0674839702562216	0.04940099814474721	0.059294386236365286	0.057166053344822755	0.05823021979059402	0.05823021979059402	0.05823021979059402	0.05823021979059402	0.05823021979059402	0.05823021979059402	0.05823021979059402	0.05823021979059402	0.05823021979059402	0.05823021979059402	0.05823021979059402	0.05823021979059402	0.05823021979059402	0.05823021979059402	0.05823021979059402	0.05823021979059402	0.05823021979059402	0.05823021979059402	0.05823021979059402	0.05823021979059402	0.05823021979059402	0.05823021979059402	0.05823021979059402	0.05823021979059402	0.05823021979059402
0.0810867237115724	0.14446301097378805	0.1148109846724888	0.18073712765033018	0.10197541545711639	0.14379489461365752	0.14560395351671548	0.11527153778707713	0.053642107119692264	0.10008282511309076	0.13829220494584976	0.12593938560001255	0.12312269770493407	0.10375970628904836	0.08677187013630865	0.07449785950445727	0.10718934378198575	0.08680131087714685	0.07855562125388373	0.1131880732126158	0.09587184723324975	0.09587184723324975	0.09587184723324975	0.09587184723324975	0.09587184723324975	0.09587184723324975	0.09587184723324975	0.09587184723324975	0.09587184723324975	0.09587184723324975	0.09587184723324975	0.09587184723324975	0.09587184723324975	0.09587184723324975	0.09587184723324975	0.09587184723324975	0.09587184723324975	0.09587184723324975	0.09587184723324975	0.09587184723324975	0.09587184723324975	0.09587184723324975	0.09587184723324975	0.09587184723324975	0.09587184723324975	0.09587184723324975	0.09587184723324975	0.09587184723324975	0.09587184723324975	0.09587184723324975
0.03655620583447521	0.047463237155402405	0.04637210481179565	0.057448444317572483	0.039861334371454865	0.050002771090711294	0.04201081134208553	0.04876385755810735	0.039634328044340965	0.039971004738191554	0.03812505921289757	0.06016547693676984	0.059536081946593385	0.055920063438610626	0.03173101190770752	0.03296418490704401	0.040675492516366554	0.04613123929164355	0.055812985091689624	0.041105338143210476	0.04845916161745005	0.04845916161745005	0.04845916161745005	0.04845916161745005	0.04845916161745005	0.04845916161745005	0.04845916161745005	0.04845916161745005	0.04845916161745005	0.04845916161745005	0.04845916161745005	0.04845916161745005	0.04845916161745005	0.04845916161745005	0.04845916161745005	0.04845916161745005	0.04845916161745005	0.04845916161745005	0.04845916161745005	0.04845916161745005	0.04845916161745005	0.04845916161745005	0.04845916161745005	0.04845916161745005	0.04845916161745005	0.04845916161745005	0.04845916161745005	0.04845916161745005	0.04845916161745005	0.04845916161745005
0.09700580118053077	0.20513262446157882	0.15248258912815504	0.14875309265487505	0.15421705303989508	0.12723622099870763	0.16575790136086618	0.16603917787555347	0.1439655542781797	0.12808823101811312	0.10201230825364463	0.07326431161596865	0.0752623261242214	0.24557304805553984	0.00784310953514175	0.18687948738438498	0.17871987813091006	0.1423593703345403	0.11344591152558502	0.04574687575681328	0.14398330555064423	0.08752183674383873	0.078081172941004	0.12321791477443113	0.08002341631113515	0.19416867620398784	0.12505430253140337	0.15961148936769562	0.15961148936769562	0.15961148936769562	0.15961148936769562	0.15961148936769562	0.15961148936769562	0.15961148936769562	0.15961148936769562	0.15961148936769562	0.15961148936769562	0.15961148936769562	0.15961148936769562	0.15961148936769562	0.15961148936769562	0.15961148936769562	0.15961148936769562	0.15961148936769562	0.15961148936769562	0.15961148936769562	0.15961148936769562	0.15961148936769562	0.15961148936769562	0.15961148936769562
0.08341497045189138	0.11009942800376211	0.11899798163590926	0.15281930964720514	0.10854686589419701	0.08632909442503284	0.11568054400469575	0.10354274320077919	0.10924130637560488	0.13619991230897338	0.09495895098348019	0.09043763845698939	0.08527552545873622	0.10094900187837814	0.11918422230005493	0.12537257577880104	0.1442522185066513	0.12810529977346857	0.0765243817580875	0.08482093715155871	0.08246561092643855	0.08074462373346121	0.0816054443783244	0.12422923535188708	0.10291733986510575	0.10291733986510575	0.10291733986510575	0.10291733986510575	0.10291733986510575	0.10291733986510575	0.10291733986510575	0.10291733986510575	0.10291733986510575	0.10291733986510575	0.10291733986510575	0.10291733986510575	0.10291733986510575	0.10291733986510575	0.10291733986510575	0.10291733986510575	0.10291733986510575	0.10291733986510575	0.10291733986510575	0.10291733986510575	0.10291733986510575	0.10291733986510575	0.10291733986510575	0.10291733986510575	0.10291733986510575	0.10291733986510575
0.0700765947278436	0.08483212725554648	0.09279441504764784	0.11072917978582851	0.08736600199756132	0.07714638292118015	0.11691809745964023	0.12004804606262137	0.1286252668664277	0.08251443483241405	0.10298391759290608	0.09719272954203577	0.12036589807143284	0.09706313025926215	0.09487475603043935	0.0914034897245962	0.12016974325760948	0.11047980279327786	0.11548744080681715	0.11557824029146317	0.09852970978522235	0.11170162446490736	0.0863512364911122	0.10145558781026096	0.06994277378762263	0.1283189045662513	0.09913083917693696	0.09913083917693696	0.09913083917693696	0.09913083917693696	0.09913083917693696	0.09913083917693696	0.09913083917693696	0.09913083917693696	0.09913083917693696	0.09913083917693696	0.09913083917693696	0.09913083917693696	0.09913083917693696	0.09913083917693696	0.09913083917693696	0.09913083917693696	0.09913083917693696	0.09913083917693696	0.09913083917693696	0.09913083917693696	0.09913083917693696	0.09913083917693696	0.09913083917693696	0.09913083917693696
0.10398720714495761	0.0010857024993137694	0.0002191091168660842	0.07665681707156238	0.0989311769725309	0.0	0.14780386067754253	0.11180758577814784	0.10986747503891921	0.13320035112271822	0.0	0.0010857024993137694	0.1289754320493117	0.022102653993641072	0.0	0.05925082386911086	0.22003895427710238	0.111939340723034	0.0037549979375953507	0.10453017447261341	0.09739434397665694	0.05925082386911086	0.0037549979375953507	0.0315029109033531	0.0315029109033531	0.0315029109033531	0.0315029109033531	0.0315029109033531	0.0315029109033531	0.0315029109033531	0.0315029109033531	0.0315029109033531	0.0315029109033531	0.0315029109033531	0.0315029109033531	0.0315029109033531	0.0315029109033531	0.0315029109033531	0.0315029109033531	0.0315029109033531	0.0315029109033531	0.0315029109033531	0.0315029109033531	0.0315029109033531	0.0315029109033531	0.0315029109033531	0.0315029109033531	0.0315029109033531	0.0315029109033531	0.0315029109033531
0.07992370524763845	0.06168630426804657	0.02991515490448908	0.060345214730082725	0.04879477933019007	0.0	0.09458209218762799	0.012090430707668486	0.00513603302208528	0.07052355861357479	0.0	0.05161397100459969	0.031451715993138694	0.061868164233232145	0.06706012546881449	0.05069060144437374	0.07197961126776108	0.06419156283880634	0.012058327430316011	0.06432135356036597	0.0005482411848736465	0.03243479737261981	0.03243479737261981	0.03243479737261981	0.03243479737261981	0.03243479737261981	0.03243479737261981	0.03243479737261981	0.03243479737261981	0.03243479737261981	0.03243479737261981	0.03243479737261981	0.03243479737261981	0.03243479737261981	0.03243479737261981	0.03243479737261981	0.03243479737261981	0.03243479737261981	0.03243479737261981	0.03243479737261981	0.03243479737261981	0.03243479737261981	0.03243479737261981	0.03243479737261981	0.03243479737261981	0.03243479737261981	0.03243479737261981	0.03243479737261981	0.03243479737261981	0.03243479737261981
0.061974152287986986	0.050483395031812026	0.04376881893416041	0.08221290953088796	0.04265534166759592	0.05772974151911381	0.06807667150257672	0.06915439389720819	0.07278257574948122	0.044499410850813624	0.04493704960760278	0.05785177544231162	0.057851775442311626	0.1065628860722848	0.05862067794607647	0.04229835692319205	0.048442186139517465	0.05004222322703654	0.004407014094088137	0.041247838264275895	0.03854633175253394	0.04496806195999955	0.061030708023968615	0.04973265089037673	0.04980814696236309	0.05779407751195404	0.04299474979362269	0.06345049125993271	0.05505372172792731	0.05945705433053078	0.059919868315120396	0.0	0.08882453783810329	0.044412268919051645	0.044412268919051645	0.044412268919051645	0.044412268919051645	0.044412268919051645	0.044412268919051645	0.044412268919051645	0.044412268919051645	0.044412268919051645	0.044412268919051645	0.044412268919051645	0.044412268919051645	0.044412268919051645	0.044412268919051645	0.044412268919051645	0.044412268919051645	0.044412268919051645
0.033481589558561654	0.06453672246346	0.04741723072570392	0.04352594700506629	0.04436887455219422	0.054822068455080704	0.04056893991652348	0.08609311481965681	0.052066668788709254	0.07175608765344028	0.04605970286546034	0.04909092924250496	0.06788422456792871	0.06873872004366594	0.055434668012784266	0.06703612339420205	0.0828834283035852	0.05072105301901254	0.06340740337704624	0.08759538114593308	0.08708720328332148	0.07720013829405493	0.0730026111877375	0.07118585380951556	0.04774504495696483	0.0857307615088218	0.07494265946889463	0.0446219501222216	0.043392117330211415	0.059015425511235474	0.043722013639159917	0.06942450280118681	0.07515433657926612	0.07228941969022647	0.07228941969022647	0.07228941969022647	0.07228941969022647	0.07228941969022647	0.07228941969022647	0.07228941969022647	0.07228941969022647	0.07228941969022647	0.07228941969022647	0.07228941969022647	0.07228941969022647	0.07228941969022647	0.07228941969022647	0.07228941969022647	0.07228941969022647	0.07228941969022647
0.07954974837542778	0.07804465903132131	0.0950574629247467	0.08951567229142375	0.06438057287722528	0.09434609664399238	0.10667389085941868	0.10136485752952115	0.09293993810824291	0.08372496444109347	0.09383911650277571	0.09021236782145606	0.10465452177793264	0.08549025541340108	0.08923234762402021	0.0865583907243146	0.09660104494465585	0.10765659838045157	0.09157349368044596	0.10594931993599686	0.08849556543227191	0.0972224426841344	0.0972224426841344	0.0972224426841344	0.0972224426841344	0.0972224426841344	0.0972224426841344	0.0972224426841344	0.0972224426841344	0.0972224426841344	0.0972224426841344	0.0972224426841344	0.0972224426841344	0.0972224426841344	0.0972224426841344	0.0972224426841344	0.0972224426841344	0.0972224426841344	0.0972224426841344	0.0972224426841344	0.0972224426841344	0.0972224426841344	0.0972224426841344	0.0972224426841344	0.0972224426841344	0.0972224426841344	0.0972224426841344	0.0972224426841344	0.0972224426841344	0.0972224426841344
0.05318006016819455	0.03765916548160655	0.052028385669153195	0.04979339276163665	0.06782086718489341	0.05616067954085161	0.05230733770833671	0.045918496770518326	0.034346924701175174	0.045584525237862494	0.05646873542278675	0.04987941901597416	0.06305750201684915	0.06079417881438554	0.05949703883148013	0.07079110838319766	0.046114846405693875	0.0510313267046722	0.06158925848659294	0.16720206903820964	0.05707849923564594	0.14572409882770138	0.0504360915191422	0.03698433017749884	0.04371021084832052	0.04371021084832052	0.04371021084832052	0.04371021084832052	0.04371021084832052	0.04371021084832052	0.04371021084832052	0.04371021084832052	0.04371021084832052	0.04371021084832052	0.04371021084832052	0.04371021084832052	0.04371021084832052	0.04371021084832052	0.04371021084832052	0.04371021084832052	0.04371021084832052	0.04371021084832052	0.04371021084832052	0.04371021084832052	0.04371021084832052	0.04371021084832052	0.04371021084832052	0.04371021084832052	0.04371021084832052	0.04371021084832052
0.09082935913926077	0.10640648417060708	0.1358709031662454	0.1135199529983171	0.09746779021007711	0.12219207805856284	0.0836202535348559	0.07702463352412309	0.09493382906179525	0.07829246125774458	0.09541794909688935	0.08062987677796313	0.08274142296718139	0.1139397457052461	0.09376309937663309	0.09145675945523092	0.10750984214640909	0.09660962136174849	0.10507033123320556	0.08527060382973668	0.0691532057989969	0.08039563070346058	0.106714514609823	0.09879073487644918	0.0628297199036683	0.1422090845834688	0.10251940224356855	0.10251940224356855	0.10251940224356855	0.10251940224356855	0.10251940224356855	0.10251940224356855	0.10251940224356855	0.10251940224356855	0.10251940224356855	0.10251940224356855	0.10251940224356855	0.10251940224356855	0.10251940224356855	0.10251940224356855	0.10251940224356855	0.10251940224356855	0.10251940224356855	0.10251940224356855	0.10251940224356855	0.10251940224356855	0.10251940224356855	0.10251940224356855	0.10251940224356855	0.10251940224356855
0.033848573883822126	0.06710253008959477	0.08018417664629723	0.040602420618889204	0.05562741132727332	0.06030702934385402	0.0603463585233341	0.03631836202962123	0.040107854353434426	0.0519607933229656	0.06558304337306323	0.018994784296637045	0.06280316749725463	0.07859568208320498	0.0448065396975077	0.0434899616072221	0.055960979420674704	0.04272237557201569	0.03163864211766514	0.044527939252769204	0.038083290685217173	0.038083290685217173	0.038083290685217173	0.038083290685217173	0.038083290685217173	0.038083290685217173	0.038083290685217173	0.038083290685217173	0.038083290685217173	0.038083290685217173	0.038083290685217173	0.038083290685217173	0.038083290685217173	0.038083290685217173	0.038083290685217173	0.038083290685217173	0.038083290685217173	0.038083290685217173	0.038083290685217173	0.038083290685217173	0.038083290685217173	0.038083290685217173	0.038083290685217173	0.038083290685217173	0.038083290685217173	0.038083290685217173	0.038083290685217173	0.038083290685217173	0.038083290685217173	0.038083290685217173
0.03888748938930606	0.044361505633619285	0.07268362403602747	0.06382205077332956	0.059988887741980225	0.04334140487631721	0.04623604401962198	0.061972409152465435	0.048140655859736946	0.034245287527591206	0.04175753102412749	0.035281325614720395	0.06876577384334218	0.069086164702133	0.08268997222002794	0.0625811288139086	0.04387552965996727	0.030417411868031496	0.038368347745408884	0.044941335546438144	0.04309445087657276	0.052468233119618395	0.047781341998095576	0.047781341998095576	0.047781341998095576	0.047781341998095576	0.047781341998095576	0.047781341998095576	0.047781341998095576	0.047781341998095576	0.047781341998095576	0.047781341998095576	0.047781341998095576	0.047781341998095576	0.047781341998095576	0.047781341998095576	0.047781341998095576	0.047781341998095576	0.047781341998095576	0.047781341998095576	0.047781341998095576	0.047781341998095576	0.047781341998095576	0.047781341998095576	0.047781341998095576	0.047781341998095576	0.047781341998095576	0.047781341998095576	0.047781341998095576	0.047781341998095576
0.14299301390205535	0.11121190137738426	0.11364337907778022	0.12251954169326386	0.12531525192508636	0.12657607892436923	0.1280680169970466	0.15092161476222407	0.144482779442812	0.10881884736823674	0.14140894513754798	0.1039629669061818	0.152384883623041	0.15619084553989077	0.08149517565886129	0.12944936637119467	0.1067157246451003	0.17318352587787844	0.10876179725595893	0.13992275357325598	0.12434227541460746	0.12434227541460746	0.12434227541460746	0.12434227541460746	0.12434227541460746	0.12434227541460746	0.12434227541460746	0.12434227541460746	0.12434227541460746	0.12434227541460746	0.12434227541460746	0.12434227541460746	0.12434227541460746	0.12434227541460746	0.12434227541460746	0.12434227541460746	0.12434227541460746	0.12434227541460746	0.12434227541460746	0.12434227541460746	0.12434227541460746	0.12434227541460746	0.12434227541460746	0.12434227541460746	0.12434227541460746	0.12434227541460746	0.12434227541460746	0.12434227541460746	0.12434227541460746	0.12434227541460746
0.11272683327148902	0.13210042109734324	0.10649489491545469	0.10525959596604542	0.1543960054325386	0.12212678103304375	0.13722025210835867	0.17530363610314148	0.13394920039962674	0.11463682318421303	0.08438436556596199	0.1446039775496371	0.11251933172617169	0.17303909307540427	0.1629647999226459	0.1450021814631969	0.1366667503351982	0.06593446601635795	0.10641769559297927	0.11972467957780634	0.1628428364307935	0.11637894410272161	0.13083443031458408	0.12360668720865284	0.12360668720865284	0.12360668720865284	0.12360668720865284	0.12360668720865284	0.12360668720865284	0.12360668720865284	0.12360668720865284	0.12360668720865284	0.12360668720865284	0.12360668720865284	0.12360668720865284	0.12360668720865284	0.12360668720865284	0.12360668720865284	0.12360668720865284	0.12360668720865284	0.12360668720865284	0.12360668720865284	0.12360668720865284	0.12360668720865284	0.12360668720865284	0.12360668720865284	0.12360668720865284	0.12360668720865284	0.12360668720865284	0.12360668720865284
0.08438803523673627	0.10169640561025874	0.11057339416517119	0.11108517442163804	0.10293624955086826	0.1450537810556143	0.09628368325076911	0.0968816489963005	0.1063595065309669	0.07583255032247865	0.14099608258929322	0.09997136652997764	0.09099869675925469	0.1263100161923484	0.06984258531803884	0.13571437505173883	0.12115302795629472	0.11416454156385408	0.10423025955728706	0.08051148547995778	0.0885398812991501	0.13492382121395288	0.1117318512565515	0.1117318512565515	0.1117318512565515	0.1117318512565515	0.1117318512565515	0.1117318512565515	0.1117318512565515	0.1117318512565515	0.1117318512565515	0.1117318512565515	0.1117318512565515	0.1117318512565515	0.1117318512565515	0.1117318512565515	0.1117318512565515	0.1117318512565515	0.1117318512565515	0.1117318512565515	0.1117318512565515	0.1117318512565515	0.1117318512565515	0.1117318512565515	0.1117318512565515	0.1117318512565515	0.1117318512565515	0.1117318512565515	0.1117318512565515	0.1117318512565515
0.0670537908327616	0.04506140816736136	0.08063770184923005	0.08255044815199318	0.0	0.08651706540141778	0.06104905694812136	0.07061161401783024	0.006370888881990905	0.09742155114772623	0.10798992775967056	0.05923349000067846	0.002352029397928899	0.05930890037237968	0.08347127553358702	0.02475880276198233	0.04073008953467013	0.06341786416755993	0.053098436732734046	0.03710765233878215	0.05302228966127119	0.07285682185225438	0.062041610069033186	0.00013724403922130848	0.0	0.06105462144861539	0.060970378093133694	0.06668074417343467	0.048144787924881825	0.060473417838936165	0.061855195798456324	0.061164306818696244	0.061164306818696244	0.061164306818696244	0.061164306818696244	0.061164306818696244	0.061164306818696244	0.061164306818696244	0.061164306818696244	0.061164306818696244	0.061164306818696244	0.061164306818696244	0.061164306818696244	0.061164306818696244	0.061164306818696244	0.061164306818696244	0.061164306818696244	0.061164306818696244	0.061164306818696244	0.061164306818696244
0.06797830706056547	0.0799300242136563	0.09371196824139243	0.06842794734362669	0.08064922593543136	0.053096379862108446	0.07125939511966348	0.06729970240714363	0.07336368587415198	0.08254184213390942	0.08771298185999817	0.0605231461914774	0.06038035401395751	0.07235714690845066	0.0727586166785923	0.07840125007929216	0.06276164344246662	0.057209319003643504	0.06961850760509553	0.07862176563491265	0.05988436372031759	0.06216137698924873	0.07252578542464225	0.07115502014912505	0.057841297206020506	0.0787868848199868	0.04516676547641726	0.0635616252250522	0.06535956837163572	0.07204342091744446	0.061951330154006605	0.06699737553572555	0.06699737553572555	0.06699737553572555	0.06699737553572555	0.06699737553572555	0.06699737553572555	0.06699737553572555	0.06699737553572555	0.06699737553572555	0.06699737553572555	0.06699737553572555	0.06699737553572555	0.06699737553572555	0.06699737553572555	0.06699737553572555	0.06699737553572555	0.06699737553572555	0.06699737553572555	0.06699737553572555
0.12026141338599285	0.1461279271183938	0.11242498868369265	0.09177056793387466	0.10452350896910023	0.10459996643199919	0.17024275563677801	0.08452596290399103	0.09973913826064223	0.09888296233267499	0.0981427154006615	0.09620089313783353	0.1051245930071591	0.07641787207297708	0.0649806281402918	0.09415741928193837	0.12323861057160078	0.14852682987215854	0.1048898731401637	0.06929840556520289	0.08137415677927384	0.07533628117223837	0.07533628117223837	0.07533628117223837	0.07533628117223837	0.07533628117223837	0.07533628117223837	0.07533628117223837	0.07533628117223837	0.07533628117223837	0.07533628117223837	0.07533628117223837	0.07533628117223837	0.07533628117223837	0.07533628117223837	0.07533628117223837	0.07533628117223837	0.07533628117223837	0.07533628117223837	0.07533628117223837	0.07533628117223837	0.07533628117223837	0.07533628117223837	0.07533628117223837	0.07533628117223837	0.07533628117223837	0.07533628117223837	0.07533628117223837	0.07533628117223837	0.07533628117223837
0.0	0.0	0.35780845573915115	0.0	0.09195497624549533	0.5363501369801237	0.0	0.0	0.0	0.0	0.0019834189159010883	0.0	0.0	0.0	0.0	0.0	0.0	0.0	0.0	0.0	0.03399098150328506	0.01699549075164253	0.01699549075164253	0.01699549075164253	0.01699549075164253	0.01699549075164253	0.01699549075164253	0.01699549075164253	0.01699549075164253	0.01699549075164253	0.01699549075164253	0.01699549075164253	0.01699549075164253	0.01699549075164253	0.01699549075164253	0.01699549075164253	0.01699549075164253	0.01699549075164253	0.01699549075164253	0.01699549075164253	0.01699549075164253	0.01699549075164253	0.01699549075164253	0.01699549075164253	0.01699549075164253	0.01699549075164253	0.01699549075164253	0.01699549075164253	0.01699549075164253	0.01699549075164253
0.13402485149457843	0.08896237797770076	0.08149645283314262	0.058655391915272394	0.09053531255092677	0.10289232829815838	0.10977444297293655	0.1065355841053966	0.10728247561825466	0.07860290314992947	0.0844643673453184	0.07965432372324642	0.08469149117913789	0.10174055089662941	0.10293547926161802	0.09571896582329398	0.06760220511787876	0.14349666149990767	0.11291755177379201	0.07609524482720484	0.07849767031053573	0.08575968734217372	0.09316163530064711	0.05136813846267861	0.04657554710046212	0.09640214935538341	0.08627092741541802	0.08374930346667094	0.11616861677435442	0.09995896012051267	0.09995896012051267	0.09995896012051267	0.09995896012051267	0.09995896012051267	0.09995896012051267	0.09995896012051267	0.09995896012051267	0.09995896012051267	0.09995896012051267	0.09995896012051267	0.09995896012051267	0.09995896012051267	0.09995896012051267	0.09995896012051267	0.09995896012051267	0.09995896012051267	0.09995896012051267	0.09995896012051267	0.09995896012051267	0.09995896012051267
0.10784060221885755	0.10572284415355442	0.10506194977265611	0.10313262008990033	0.08100905493781976	0.11253789461996325	0.08256941122420113	0.0968361760038983	0.11551608365066544	0.10027173626854867	0.09014467709012278	0.08613765349209661	0.09315211393592938	0.07895637951911356	0.11570958593073208	0.0874426341949516	0.11831914577529717	0.0930785951754215	0.10678672590002511	0.1064068569761269	0.07703054209429153	0.13108642459012912	0.07335376653680976	0.12246354729804108	0.11860350339497659	0.08413133040644083	0.06642135743134502	0.09269625424661654	0.07355890177797177	0.09944842590770403	0.10416906996844823	0.08457743846560427	0.09643546498711994	0.10812943613137262	0.06373847644247913	0.08593395628692586	0.08593395628692586	0.08593395628692586	0.08593395628692586	0.08593395628692586	0.08593395628692586	0.08593395628692586	0.08593395628692586	0.08593395628692586	0.08593395628692586	0.08593395628692586	0.08593395628692586	0.08593395628692586	0.08593395628692586	0.08593395628692586
0.07534811699079932	0.06531700067162197	0.08007292644492382	0.08570929117046312	0.08203943360220854	0.07625783108989662	0.07347075345103699	0.07740710772640715	0.04963063648132036	0.08572742006827465	0.08221241187068352	0.07507346329913576	0.06395963617826059	0.07607920755157029	0.07190588208842508	0.05454074932019343	0.06944758565674619	0.07692618005123006	0.09078967964937185	0.09171802956408044	0.08320731364728824	0.0464804712391174	0.055338159379017406	0.05941494459799566	0.06631120138538617	0.07930488690820746	0.06480736800585266	0.07089789583509853	0.0650623663469871	0.05847908838575305	0.08658383268172852	0.05513032056199961	0.05161393011923273	0.04832182416837414	0.06641739927915247	0.054617051745836726	0.06830666213546507	0.06069969772519431	0.07505358609293515	0.06098191658074721	0.06801775133684118	0.06801775133684118	0.06801775133684118	0.06801775133684118	0.06801775133684118	0.06801775133684118	0.06801775133684118	0.06801775133684118	0.06801775133684118	0.06801775133684118
0.06889496103583448	0.06402272681818208	0.10330341563553164	0.07057941662790501	0.08035160730261719	0.09647128428985022	0.08098379517823884	0.05632482464440268	0.08321118664420916	0.07020239523822817	0.06622854236003656	0.09127713525313175	0.07765337551898797	0.0564255378858484	0.06391309801612545	0.07212658178986124	0.07229328783242679	0.07611637465257522	0.0811202793157537	0.09388514740519478	0.08483176568746909	0.10067798419126188	0.06879849627291261	0.08410453554896392	0.07116033784204133	0.07763243669550263	0.07763243669550263	0.07763243669550263	0.07763243669550263	0.07763243669550263	0.07763243669550263	0.07763243669550263	0.07763243669550263	0.07763243669550263	0.07763243669550263	0.07763243669550263	0.07763243669550263	0.07763243669550263	0.07763243669550263	0.07763243669550263	0.07763243669550263	0.07763243669550263	0.07763243669550263	0.07763243669550263	0.07763243669550263	0.07763243669550263	0.07763243669550263	0.07763243669550263	0.07763243669550263	0.07763243669550263
0.06644306474796184	0.06491594102159623	0.08332799464932313	0.09284954336205879	0.09027059620170617	0.08678242003629756	0.0830946163424204	0.07535458419048441	0.06384910481182887	0.08111910053599883	0.0770468012623739	0.07688083198306447	0.06087160860828874	0.07842153119711125	0.08734294620811521	0.06989433228598871	0.10047149451543491	0.07400136718211743	0.07026534583250628	0.08573104887468389	0.06621968604701978	0.07830794167292306	0.06944906633273819	0.05422422960428324	0.09534068342432095	0.0626648303676844	0.05931225235006944	0.07618311815537955	0.057602589853284515	0.06323735179097002	0.08315068663258608	0.07319401921177805	0.07319401921177805	0.07319401921177805	0.07319401921177805	0.07319401921177805	0.07319401921177805	0.07319401921177805	0.07319401921177805	0.07319401921177805	0.07319401921177805	0.07319401921177805	0.07319401921177805	0.07319401921177805	0.07319401921177805	0.07319401921177805	0.07319401921177805	0.07319401921177805	0.07319401921177805	0.07319401921177805
0.17674962448451093	0.5594308204201588	0.3680608232484162	0.2722201906904914	0.3241476195269595	0.45801166873489846	0.3147024793041649	0.14036736537298558	0.07855599660319458	0.07845974690717959	0.33730296159383794	0.03607370798952118	0.0	0.0	0.21040882192070046	0.32116747631296644	0.27199108087119744	0.3146710192024289	0.42650774043140305	0.472385717788647	0.5304246139344055	0.14025962814905824	0.3598389044885025	0.0	0.2838317090581078	0.5012117420487318	0.39252172555341974	0.39252172555341974	0.39252172555341974	0.39252172555341974	0.39252172555341974	0.39252172555341974	0.39252172555341974	0.39252172555341974	0.39252172555341974	0.39252172555341974	0.39252172555341974	0.39252172555341974	0.39252172555341974	0.39252172555341974	0.39252172555341974	0.39252172555341974	0.39252172555341974	0.39252172555341974	0.39252172555341974	0.39252172555341974	0.39252172555341974	0.39252172555341974	0.39252172555341974	0.39252172555341974
0.0664698158026157	0.04745769858199801	0.04220763403241371	0.06318936745761951	0.04864809007816894	0.04006054163120711	0.0724731113774436	0.06874532481875614	0.046822252954526675	0.07349524536955931	0.04394605960644269	0.053593569348753346	0.06789105915979055	0.060074328918361564	0.047100515950323725	0.05803228212512543	0.058703585824839845	0.059207565226435895	0.04484138173927042	0.0604439263662385	0.06734978152656994	0.04367848294722483	0.043732855971414825	0.043705669459319835	0.043705669459319835	0.043705669459319835	0.043705669459319835	0.043705669459319835	0.043705669459319835	0.043705669459319835	0.043705669459319835	0.043705669459319835	0.043705669459319835	0.043705669459319835	0.043705669459319835	0.043705669459319835	0.043705669459319835	0.043705669459319835	0.043705669459319835	0.043705669459319835	0.043705669459319835	0.043705669459319835	0.043705669459319835	0.043705669459319835	0.043705669459319835	0.043705669459319835	0.043705669459319835	0.043705669459319835	0.043705669459319835	0.043705669459319835
0.08076853319773097	0.0440076141755119	0.06441210060865876	0.07922541481653317	0.0006081331970487688	0.01249095950124929	0.04293768805982946	0.05552590157662222	0.0001227293184150581	0.1005805248344155	0.05459316979597595	0.058151088630500704	0.08509703752199022	0.049638481457757504	0.05071439358509751	0.06021158735196617	0.012386813674270865	0.05532843997306655	0.04424665121495348	0.06190743009804778	0.06426055298716957	0.05419423275176084	0.07142262504098691	0.0021676891518168503	0.10182935504357166	0.03316673007812511	0.0628340942649439	0.0	0.0555312596121869	0.08022459990754183	0.12758146415844981	0.10390303203299583	0.10390303203299583	0.10390303203299583	0.10390303203299583	0.10390303203299583	0.10390303203299583	0.10390303203299583	0.10390303203299583	0.10390303203299583	0.10390303203299583	0.10390303203299583	0.10390303203299583	0.10390303203299583	0.10390303203299583	0.10390303203299583	0.10390303203299583	0.10390303203299583	0.10390303203299583	0.10390303203299583
0.16127508547513478	0.05768613489412679	0.07427428115043747	0.00204010583322192	0.019088117257404422	0.0004117203264366957	0.007055886120798759	0.24293518907873765	0.0	0.0	0.0	0.0	0.0	0.1122616388369432	0.0	0.0	0.0	0.0	0.0	0.0	0.1831586188800394	0.0	0.26423961328223944	0.0	0.0	0.0	0.16652232778229353	0.1831586188800394	0.0	0.0	0.0	0.10307616380376927	0.0	0.0	0.019088117257404422	0.007055886120798759	0.00204010583322192	0.17318958827218303	0.08761484705270248	0.08761484705270248	0.08761484705270248	0.08761484705270248	0.08761484705270248	0.08761484705270248	0.08761484705270248	0.08761484705270248	0.08761484705270248	0.08761484705270248	0.08761484705270248	0.08761484705270248
0.15000320430856132	0.1286080717784766	0.18485470214133906	0.09539199909354894	0.001987986149115977	0.11898834000074117	0.21007299768609014	0.16439915652531276	0.10114245932622154	0.15275698730086779	0.20362375511632438	0.2570810405656571	0.0	0.18364395756960714	0.0	0.2790445180524313	0.11436549575460504	0.041914260344457416	0.0	0.1622529180323072	0.1255950645038394	0.1257055464885457	0.14036321245452113	0.13356248794614417	0.07817666154377573	0.1604184815799779	0.13419308753745848	0.10152169003494545	0.13565667172437137	0.11688231613059634	0.212477085608264	0.18371980333780452	0.2173243955525367	0.1981923026560152	0.2324919264445383	0.23804342932360034	0.17756196492553394	0.280406823384179	0.21464788272908605	0.013403059978106107	0.15604213178781276	0.13805527834282494	0.12188101918794275	0.22800360199309821	0.1749423105905205	0.1749423105905205	0.1749423105905205	0.1749423105905205	0.1749423105905205	0.1749423105905205
0.10652720737328211	0.01228913063744546	0.022468978594188147	0.0873096422203522	0.0219587678203106	0.02195969100493095	0.052793327814426534	0.08874448197833906	0.07220353517786501	0.08411108035702414	0.08416331630953877	0.0541498015730288	0.042585539363009246	0.05029846509853962	0.09669992742631829	0.09309514033680762	0.0791798668471284	0.12259970558932755	0.07476251534646991	0.052788637491040666	0.0	0.11575852429370176	0.05499201826126464	0.0	0.00783163418509335	0.045673607596665285	0.07097589893834874	0.028286600010810858	0.030694391184811366	0.07557116367722716	0.0846949249727396	0.05285027984147508	0.053714507485388786	0.08765393950964999	0.05411157992493652	0.06811052400845657	0.005640096646132952	0.028558035404262477	0.0006031456599336956	0.0001689240976329729	0.059855843360543844	0.08192024381298717	0.09983927446771718	0.121843533972221	0.09149799020457858	0.10667076208839979	0.10667076208839979	0.10667076208839979	0.10667076208839979	0.10667076208839979
0.17089824236821377	0.1457859232895893	0.04330099427008763	0.13743250046332484	0.12679539566488846	0.13137733893880318	0.10791781801437896	0.10806224788597606	0.07767950341101809	0.13829077017063937	0.11150988079464577	0.06286391674905614	0.09948295124371234	0.1177500974865044	0.13095052967311835	0.13629996810977216	0.07910668446580676	0.08767375830335715	0.13251829302963794	0.09530915984919708	0.06892192145058294	0.07657596547552901	0.11901607787094773	0.060277637793052	0.06811055644360717	0.053133817027146556	0.11371808772538039	0.07227751561810201	0.12825750300931968	0.14839879332658712	0.12628729571864614	0.10814339686860078	0.0897968824547912	0.09150740776277168	0.06161456281471042	0.14802846328476116	0.07035474816782161	0.04152968603080315	0.0674859673903692	0.054507826710586176	0.054507826710586176	0.054507826710586176	0.054507826710586176	0.054507826710586176	0.054507826710586176	0.054507826710586176	0.054507826710586176	0.054507826710586176	0.054507826710586176	0.054507826710586176
0.2727466211228183	0.19390338591217426	0.22329785112297373	0.25541634813018804	0.214891282947526	0.16732906032700515	0.22125540104278	0.2209340609963883	0.0	0.11046703049819415	0.11046703049819415	0.11046703049819415	0.11046703049819415	0.11046703049819415	0.11046703049819415	0.11046703049819415	0.11046703049819415	0.11046703049819415	0.11046703049819415	0.11046703049819415	0.11046703049819415	0.11046703049819415	0.11046703049819415	0.11046703049819415	0.11046703049819415	0.11046703049819415	0.11046703049819415	0.11046703049819415	0.11046703049819415	0.11046703049819415	0.11046703049819415	0.11046703049819415	0.11046703049819415	0.11046703049819415	0.11046703049819415	0.11046703049819415	0.11046703049819415	0.11046703049819415	0.11046703049819415	0.11046703049819415	0.11046703049819415	0.11046703049819415	0.11046703049819415	0.11046703049819415	0.11046703049819415	0.11046703049819415	0.11046703049819415	0.11046703049819415	0.11046703049819415	0.11046703049819415
0.0	0.0	0.0	0.0	0.0	0.0	0.0	0.0	0.0	0.0	0.0	0.0	0.0	0.0	0.0	0.0	0.0	0.0	0.0	0.01680152950508238	0.00840076475254119	0.00840076475254119	0.00840076475254119	0.00840076475254119	0.00840076475254119	0.00840076475254119	0.00840076475254119	0.00840076475254119	0.00840076475254119	0.00840076475254119	0.00840076475254119	0.00840076475254119	0.00840076475254119	0.00840076475254119	0.00840076475254119	0.00840076475254119	0.00840076475254119	0.00840076475254119	0.00840076475254119	0.00840076475254119	0.00840076475254119	0.00840076475254119	0.00840076475254119	0.00840076475254119	0.00840076475254119	0.00840076475254119	0.00840076475254119	0.00840076475254119	0.00840076475254119	0.00840076475254119
0.0	0.0	0.07586036825879547	0.0	0.0005835775649656094	0.0020836711900539223	0.0	0.04245493114029711	0.2560713523763489	0.0020836711900539223	0.18236749496692653	0.0	0.0	0.18236749496692653	0.04245493114029711	0.04245493114029711	0.0	0.0	0.0	0.0	0.0	0.17007832204111792	0.2903987187820957	0.0020836711900539227	0.0	0.18236749496692653	0.17007832204111795	0.0	0.17007832204111792	0.17376476296170498	0.00042051239136005103	0.1578092779082081	0.07911489514978408	0.07911489514978408	0.07911489514978408	0.07911489514978408	0.07911489514978408	0.07911489514978408	0.07911489514978408	0.07911489514978408	0.07911489514978408	0.07911489514978408	0.07911489514978408	0.07911489514978408	0.07911489514978408	0.07911489514978408	0.07911489514978408	0.07911489514978408	0.07911489514978408	0.07911489514978408
0.08682819040999695	0.06377722353962385	0.07381772254870082	0.02255059819158859	0.08590573338423228	0.07867501494971452	0.06517267592750814	0.034187759705943455	0.08871835695287202	0.06595178257554886	0.0795417185029102	0.06982245126905166	0.07891049199900306	0.06896841645076332	0.062161910092414105	0.09515452149045578	0.0639338771016847	0.06018507943940196	0.06561328068792778	0.06605932291043869	0.07540852872472859	0.05547661858657768	0.08029587128195577	0.06788624493426673	0.06788624493426673	0.06788624493426673	0.06788624493426673	0.06788624493426673	0.06788624493426673	0.06788624493426673	0.06788624493426673	0.06788624493426673	0.06788624493426673	0.06788624493426673	0.06788624493426673	0.06788624493426673	0.06788624493426673	0.06788624493426673	0.06788624493426673	0.06788624493426673	0.06788624493426673	0.06788624493426673	0.06788624493426673	0.06788624493426673	0.06788624493426673	0.06788624493426673	0.06788624493426673	0.06788624493426673	0.06788624493426673	0.06788624493426673
0.17102114618493972	0.15861862305860844	0.21140183216540023	0.12020047539466393	0.13923313212612934	0.11400652974301038	0.16211390669592834	0.15817340051245318	0.15065403312856532	0.11725431449480082	0.10816484179514975	0.11270957814497527	0.11270957814497527	0.11270957814497527	0.11270957814497527	0.11270957814497527	0.11270957814497527	0.11270957814497527	0.11270957814497527	0.11270957814497527	0.11270957814497527	0.11270957814497527	0.11270957814497527	0.11270957814497527	0.11270957814497527	0.11270957814497527	0.11270957814497527	0.11270957814497527	0.11270957814497527	0.11270957814497527	0.11270957814497527	0.11270957814497527	0.11270957814497527	0.11270957814497527	0.11270957814497527	0.11270957814497527	0.11270957814497527	0.11270957814497527	0.11270957814497527	0.11270957814497527	0.11270957814497527	0.11270957814497527	0.11270957814497527	0.11270957814497527	0.11270957814497527	0.11270957814497527	0.11270957814497527	0.11270957814497527	0.11270957814497527	0.11270957814497527
0.06380360927059599	0.11499524339280567	0.09517443142397002	0.0921231779752101	0.08045905380264426	0.1135873587646674	0.16635054421581175	0.12325191791796065	0.08953672069324876	0.08151713280956269	0.08847753794471067	0.09163713313703811	0.0971907094629137	0.10700131953092717	0.10170272840409829	0.0900607775725882	0.10793375991786479	0.10802275020137167	0.1265675049929729	0.12308188040046296	0.11820483066214671	0.10186945480891436	0.12374105757749537	0.11669729607329796	0.11689348612562345	0.07401528287152351	0.10626821319031274	0.09878622014652676	0.10252721666841974	0.10252721666841974	0.10252721666841974	0.10252721666841974	0.10252721666841974	0.10252721666841974	0.10252721666841974	0.10252721666841974	0.10252721666841974	0.10252721666841974	0.10252721666841974	0.10252721666841974	0.10252721666841974	0.10252721666841974	0.10252721666841974	0.10252721666841974	0.10252721666841974	0.10252721666841974	0.10252721666841974	0.10252721666841974	0.10252721666841974	0.10252721666841974
0.05769834779064001	0.014505305644154325	0.15482855079838398	0.14512259961812166	0.0007119146507097458	0.039543776960132344	0.1270067475587862	0.1048701320305599	0.09252790458585086	0.029999393208596445	0.058109575928853116	0.06486629166488361	0.0	0.08435336728743566	0.07859344088386498	0.055694448725979576	0.08056266792976667	0.05944097867253678	0.08361130983406867	0.1344480646491202	0.12804391129108186	0.08519753524919157	0.08829408617982996	0.06799905346684111	0.0	0.014505305644154325	0.07063219614173767	0.0	0.056926235660136666	0.08853037652153281	0.014496405949092694	0.14030192840818534	0.07739916717863903	0.07739916717863903	0.07739916717863903	0.07739916717863903	0.07739916717863903	0.07739916717863903	0.07739916717863903	0.07739916717863903	0.07739916717863903	0.07739916717863903	0.07739916717863903	0.07739916717863903	0.07739916717863903	0.07739916717863903	0.07739916717863903	0.07739916717863903	0.07739916717863903	0.07739916717863903
0.13288736256035555	0.09525287438548447	0.05709709933468789	0.1592356219774372	0.0764781348613053	0.0	0.15359503694434856	0.0342703712902087	0.06004771178567884	0.0929965559353262	0.05496085742451535	0.1121664432162915	0.0	0.05516110322538897	0.055488274734423665	0.09960329062202257	0.05728605195834844	0.06593705798167307	0.0021708749500476115	0.11607462354982317	0.17655669945525232	0.17774495704346435	0.127980470153539	0.0741931318488421	0.05496085742451535	0.10067247873460287	0.08493874865989673	0.19184318424905256	0.10615510794312066	0.10721536132882496	0.044314511823848615	0.08824782924028905	0.15372459014544043	0.16812685255087548	0.14738118134009584	0.07318876041038663	0.11028497087524124	0.11028497087524124	0.11028497087524124	0.11028497087524124	0.11028497087524124	0.11028497087524124	0.11028497087524124	0.11028497087524124	0.11028497087524124	0.11028497087524124	0.11028497087524124	0.11028497087524124	0.11028497087524124	0.11028497087524124
0.06997581716688789	0.052587527588600455	0.07754413709857466	0.06533810156866492	0.041001135600096696	0.06942626891634565	0.07894547866303435	0.07873418390686901	0.05533808624577786	0.08330986990409142	0.06742229882857566	0.07527982083185072	0.0993526791927191	0.047134834011667986	0.08509804573374756	0.07924316998136288	0.06875243100762955	0.06573350828305399	0.10410523789725837	0.055257886966177956	0.06290669956825659	0.10105859513477831	0.06456075696371756	0.06357482150096688	0.05762160452886407	0.10728467854637255	0.06212255036276929	0.06574675097411878	0.09341364996725224	0.07624868890688954	0.0667315842416061	0.07149013657424783	0.07149013657424783	0.07149013657424783	0.07149013657424783	0.07149013657424783	0.07149013657424783	0.07149013657424783	0.07149013657424783	0.07149013657424783	0.07149013657424783	0.07149013657424783	0.07149013657424783	0.07149013657424783	0.07149013657424783	0.07149013657424783	0.07149013657424783	0.07149013657424783	0.07149013657424783	0.07149013657424783
0.0962293753093237	0.13407905390586256	0.11002442262437001	0.07220252775754614	0.10030377229512408	0.06590404357323279	0.17576562035449333	0.056867316567058304	0.09119815990310581	0.07715382569958602	0.11310639117937683	0.11429494780069806	0.07762380984111045	0.1031941111468864	0.07277834300236413	0.07373916140480433	0.0726945441311705	0.09659720769577021	0.10540893824587802	0.030317409003922508	0.09685159416831343	0.06146548533168144	0.06731445149674528	0.03540483885886812	0.06869494951626803	0.1127156953873556	0.08437964508974383	0.07396347496792507	0.06469020559747367	0.048821967996932086	0.0277951443351173	0.0964333400248742	0.03547244187765114	0.05033154862109892	0.061824261729773	0.09189626840197661	0.08886364726357049	0.09037995783277356	0.09037995783277356	0.09037995783277356	0.09037995783277356	0.09037995783277356	0.09037995783277356	0.09037995783277356	0.09037995783277356	0.09037995783277356	0.09037995783277356	0.09037995783277356	0.09037995783277356	0.09037995783277356
0.0	0.0	0.05859339313512629	0.0	0.0	0.0	0.0	0.0	0.1777048734849011	0.07328594374300093	0.04724319362112952	0.0006780993652502849	0.09109992614548171	0.006724410663280272	0.06460427349708496	0.03909568225589726	0.09049406662419528	0.013633229724348026	0.01479883042657803	0.054644652827138984	0.10046987128715101	0.04726743979975037	0.047272251340668585	0.06020354460569276	0.024375419615672946	0.036538431219594165	0.052435374150142273	0.07559687006298617	0.047247306677654755	0.0006780993652502849	0.0856048132691014	0.25055674275019063	0.16808077800964602	0.16808077800964602	0.16808077800964602	0.16808077800964602	0.16808077800964602	0.16808077800964602	0.16808077800964602	0.16808077800964602	0.16808077800964602	0.16808077800964602	0.16808077800964602	0.16808077800964602	0.16808077800964602	0.16808077800964602	0.16808077800964602	0.16808077800964602	0.16808077800964602	0.16808077800964602
0.0	0.0	0.0	0.0	0.0	0.0	0.0	0.0	0.037946854338619704	0.0	0.09011538467159044	0.09984882876867149	0.0	0.11169694719073124	0.11154707133417167	0.15076418965111904	0.08596665539752096	0.0928122154064817	0.0	0.004414259507690475	0.11375129302452656	0.11458655383105064	0.11170619052734991	0.0	0.011941788975169782	0.00025757790508059775	0.0	0.09011538467159044	0.0	0.028277294624215847	0.0012763182989091652	0.014776806461562507	0.014776806461562507	0.014776806461562507	0.014776806461562507	0.014776806461562507	0.014776806461562507	0.014776806461562507	0.014776806461562507	0.014776806461562507	0.014776806461562507	0.014776806461562507	0.014776806461562507	0.014776806461562507	0.014776806461562507	0.014776806461562507	0.014776806461562507	0.014776806461562507	0.014776806461562507	0.014776806461562507
0.08172495327117765	0.07891500227937653	0.04559172691199268	0.0	0.028428330310925225	0.06932940449454825	0.060900448649655756	0.11080306006771681	0.0767080547834673	0.07289272112389146	0.051223720851471526	0.036779662694794005	0.062103071508382096	0.045568682991439236	0.051622154391113895	0.033257078677046664	0.06822361893323643	0.04747042288113211	0.09253767753564995	0.08442885881895716	0.03696821492444439	0.064179944848498	0.08633861921876057	0.004873917723147891	0.0746334732344078	0.05208443203437649	0.045764525304531005	0.0051080362595713495	0.006878440371673932	0.036779662694794005	0.045543355941635284	0.05972502788177105	0.09597286649274295	0.0631188877864671	0.0703359923955999	0.06364150689102793	0.010813226870146924	0.060726040111154046	0.04251944357493566	0.04749998443395005	0.045009714004442855	0.045009714004442855	0.045009714004442855	0.045009714004442855	0.045009714004442855	0.045009714004442855	0.045009714004442855	0.045009714004442855	0.045009714004442855	0.045009714004442855
0.05232259704318403	0.04703794426134474	0.02319237481974824	0.04029344898506383	0.015579848034841397	0.045957464799896076	0.041891162036691826	0.03902254266998166	0.04568437626616937	0.02924034116991096	0.07213245261853195	0.03601619506041192	0.04759954342366165	0.05868500702314173	0.03537174856950781	0.07185732396270221	0.041159118693930206	0.023157034642806423	0.028683124373994638	0.06095549969775189	0.025450214939210406	0.054655823578714464	0.03924446705674101	0.04458097549639072	0.044689342228941394	0.0540829207612636	0.05069177850301581	0.016832167829105522	0.04375123946968848	0.053289200957393514	0.028989111042985124	0.024647330176050954	0.04763421133938898	0.0363522209094811	0.02548412396314718	0.030918172436314135	0.030918172436314135	0.030918172436314135	0.030918172436314135	0.030918172436314135	0.030918172436314135	0.030918172436314135	0.030918172436314135	0.030918172436314135	0.030918172436314135	0.030918172436314135	0.030918172436314135	0.030918172436314135	0.030918172436314135	0.030918172436314135
0.11004247766371231	0.12872895480611113	0.11512800275867917	0.015236161717223452	0.08915493110351913	0.15874190846462674	0.09755080078219368	0.12570057219097064	0.042933979561546376	0.11505007764262215	0.1138488564964455	0.10485352273039268	0.08816241413585264	0.1000655900361469	0.10056456821595647	0.08383774539134706	0.09033424315723196	0.060743055071561476	0.0	0.056185665625112874	0.05265421290212592	0.027093344240419568	0.11797044682707022	0.09479426348105374	0.06700289541826876	0.14759303909342467	0.08839532069927494	0.0772110690996365	0.05270046441871386	0.00020792167311982533	0.026454193045916844	0.026454193045916844	0.026454193045916844	0.026454193045916844	0.026454193045916844	0.026454193045916844	0.026454193045916844	0.026454193045916844	0.026454193045916844	0.026454193045916844	0.026454193045916844	0.026454193045916844	0.026454193045916844	0.026454193045916844	0.026454193045916844	0.026454193045916844	0.026454193045916844	0.026454193045916844	0.026454193045916844	0.026454193045916844
0.12214205263497457	0.0	0.0027755810500083187	0.0	0.22643340708540488	0.00988107523815056	0.22655501977849155	0.10105078075217637	0.0	0.05655263791854189	0.0	0.0	0.22655501977849155	0.0	0.10105078075217637	0.0	0.0	0.0	0.05655263791854189	0.0	0.0	0.0	0.24918883296670297	0.0	0.0	0.0	0.2429249708801655	0.0	0.0	0.24918883296670297	0.0	0.0	0.0	0.22655501977849155	0.0	0.11327750988924577	0.11327750988924577	0.11327750988924577	0.11327750988924577	0.11327750988924577	0.11327750988924577	0.11327750988924577	0.11327750988924577	0.11327750988924577	0.11327750988924577	0.11327750988924577	0.11327750988924577	0.11327750988924577	0.11327750988924577	0.11327750988924577
0.009909027898856313	0.07430603692099674	0.035846269570203114	0.06451776628957838	0.06969979773021383	0.0	0.09655136573024295	0.037049531078462594	0.004766060761230658	0.02776889372565877	0.03602502163954064	0.07289993965072346	0.0017608919692005524	0.06314444676635793	0.027994531916110652	0.03697410162859568	0.05663824582072202	0.01850710415410325	0.028007952543837665	0.0017608919692005524	0.06048253721951277	0.0017596080457985526	0.0017596080457985526	0.05006534032448126	0.09845219755541842	0.0	0.05248763324521032	0.07293651482169011	0.0431386557934446	0.0018125255616045918	0.08074438119420288	0.04458933053013694	0.04570971463456881	0.0017608919692005528	0.018536153072315084	0.010148522520757819	0.010148522520757819	0.010148522520757819	0.010148522520757819	0.010148522520757819	0.010148522520757819	0.010148522520757819	0.010148522520757819	0.010148522520757819	0.010148522520757819	0.010148522520757819	0.010148522520757819	0.010148522520757819	0.010148522520757819	0.010148522520757819
0.11364827743716212	0.14204747534583992	0.09958966296474822	0.09503676408239033	0.09339146166743631	0.10961124328409116	0.09972540525185916	0.09929892066551053	0.11552432587366272	0.08819529931867798	0.11495893495635894	0.1215883170472067	0.11293353611558633	0.09690916246072102	0.13613428701959057	0.1066521856712125	0.06535366595983878	0.1334900293640852	0.0961341455126487	0.1016730812076296	0.10335858014823161	0.0985988799111181	0.08452190467311536	0.13714494764227522	0.10518195217748481	0.1353803868059195	0.08200070463603923	0.11085633161952986	0.10851612946744424	0.10279690734774204	0.10019125830590338	0.1014940828268227	0.1014940828268227	0.1014940828268227	0.1014940828268227	0.1014940828268227	0.1014940828268227	0.1014940828268227	0.1014940828268227	0.1014940828268227	0.1014940828268227	0.1014940828268227	0.1014940828268227	0.1014940828268227	0.1014940828268227	0.1014940828268227	0.1014940828268227	0.1014940828268227	0.1014940828268227	0.1014940828268227
0.08853209522884303	0.06817279268861473	0.0868254174991869	0.09151571912653936	0.07040066479058081	0.06862961120522273	0.06930614437174461	0.09107153710826213	0.07981859607218643	0.059904995732445655	0.08477291254372102	0.0850862449671251	0.08305515896130115	0.10144244855717668	0.06507985095961383	0.06535090608022852	0.07599543154261543	0.05591671290667086	0.06375458103329046	0.08320341960258959	0.061836501827302486	0.05614557340122912	0.05858590592719461	0.08147128484070382	0.06548732306340704	0.08795230534380005	0.0949076498726178	0.07666655533934318	0.07272032717009544	0.05426971933671893	0.06876856773137856	0.08590674748778847	0.07733765760958353	0.07733765760958353	0.07733765760958353	0.07733765760958353	0.07733765760958353	0.07733765760958353	0.07733765760958353	0.07733765760958353	0.07733765760958353	0.07733765760958353	0.07733765760958353	0.07733765760958353	0.07733765760958353	0.07733765760958353	0.07733765760958353	0.07733765760958353	0.07733765760958353	0.07733765760958353
0.0630627414619732	0.05382634971727433	0.03329423937146473	0.0374107168247383	0.06199888115605679	0.0482921588339466	0.05503919308486759	0.03431477603105249	0.056971477937219184	0.04890953721766806	0.04864334239544951	0.05828535763734657	0.019357690404456413	0.05783818474001933	0.03188478370074382	0.04206844163509156	0.04640640276914086	0.034409860837520075	0.03960700190301308	0.03369689345149177	0.0014235162733321621	0.05115655483689261	0.03827643614415968	0.050942532763900206	0.047131712400484575	0.051383796202352124	0.054346733369562965	0.052865264785957544	0.052865264785957544	0.052865264785957544	0.052865264785957544	0.052865264785957544	0.052865264785957544	0.052865264785957544	0.052865264785957544	0.052865264785957544	0.052865264785957544	0.052865264785957544	0.052865264785957544	0.052865264785957544	0.052865264785957544	0.052865264785957544	0.052865264785957544	0.052865264785957544	0.052865264785957544	0.052865264785957544	0.052865264785957544	0.052865264785957544	0.052865264785957544	0.052865264785957544
0.04815310968132965	0.055539731279394426	0.03435368637742935	0.006627092002724557	0.0539244999610583	0.03174575733241261	0.046268653078790155	0.06431648880330776	0.02037320075895987	0.03524036375169195	0.05462008430181327	0.05929332587205747	0.04513274913509705	0.03053730549048257	0.026965492859642837	0.04181202204340569	0.04685566467243312	0.04119348067052182	0.030185715306415988	0.01414856172882339	0.05531680989864631	0.041106941416603066	0.02209583623392729	0.04339953703754478	0.037719801888183226	0.0261694136031867	0.06112827363186668	0.040514838210958935	0.07067120253462691	0.059317408170785624	0.045424134818151225	0.03927220688495833	0.025315085165854255	0.03588056875407992	0.0327807195595014	0.04213708108543337	0.04124624628131646	0.036070981253460574	0.0307687675078773	0.04390397375362264	0.04350843771613732	0.06269428419740727	0.030587187437968257	0.04558659716966403	0.0120309568617102	0.008626012240124237	0.03420484961061489	0.02141543092536956	0.02141543092536956	0.02141543092536956
0.3409937841525371	0.04692121617788745	0.2736795957305983	0.4102263655444337	0.0	0.27350645555312114	0.18655700582067594	0.2736795957305983	0.06495948233006292	0.2752332983552133	0.2736795957305983	0.28806227017256303	0.18257639322521416	0.4093347727779251	0.10217809879035976	0.14140186190086845	0.4271013163372931	0.35377988610768596	0.10217809879035976	0.023972525118015224	0.017331691707476976	0.5299510126255008	0.5290458983079513	0.5170478908969367	0.5201792339154028	0.3775417985353401	0.4464324444531875	0.5335879713808935	0.4507187245087645	0.2054748017971087	0.20536266867569547	0.35407789016545266	0.27350645555312114	0.3137921728592869	0.3137921728592869	0.3137921728592869	0.3137921728592869	0.3137921728592869	0.3137921728592869	0.3137921728592869	0.3137921728592869	0.3137921728592869	0.3137921728592869	0.3137921728592869	0.3137921728592869	0.3137921728592869	0.3137921728592869	0.3137921728592869	0.3137921728592869	0.3137921728592869
0.41894761835097244	0.3353846452657367	1.8002624090954191	0.0	0.33538464526573664	0.0	0.18762831601367722	1.3867985841961104	0.0	0.0	0.8104724175525553	0.9734962403292542	0.009212073958600185	0.0	0.03186077100990683	0.8270505950239341	0.001859118304369496	0.0	0.34263506055617543	0.3350527213072899	1.374082072656932	0.08613473725321846	0.18906816248851274	1.0793210898047778	0.03458333990713625	0.9502436853174137	0.9383270347444187	0.0025738327451772405	0.08619216956403575	1.1064105645082323	0.0	1.1431513817226795	0.5715756908613397	0.5715756908613397	0.5715756908613397	0.5715756908613397	0.5715756908613397	0.5715756908613397	0.5715756908613397	0.5715756908613397	0.5715756908613397	0.5715756908613397	0.5715756908613397	0.5715756908613397	0.5715756908613397	0.5715756908613397	0.5715756908613397	0.5715756908613397	0.5715756908613397	0.5715756908613397
0.046675906070750006	0.04525975246929941	0.029171216503934467	0.03230562657376627	0.04148787544884338	0.036483984229739856	0.030274958363858812	0.040867451280766076	0.021215053474725968	0.053691986098932096	0.04398887964730464	0.036423785501315115	0.07082104416355159	0.048279817635697976	0.04641479337340338	0.03756116856546915	0.043491296832462945	0.05587424919278436	0.0467239509897274	0.04073230871983034	0.056233325402993334	0.04848281706141183	0.04848281706141183	0.04848281706141183	0.04848281706141183	0.04848281706141183	0.04848281706141183	0.04848281706141183	0.04848281706141183	0.04848281706141183	0.04848281706141183	0.04848281706141183	0.04848281706141183	0.04848281706141183	0.04848281706141183	0.04848281706141183	0.04848281706141183	0.04848281706141183	0.04848281706141183	0.04848281706141183	0.04848281706141183	0.04848281706141183	0.04848281706141183	0.04848281706141183	0.04848281706141183	0.04848281706141183	0.04848281706141183	0.04848281706141183	0.04848281706141183	0.04848281706141183
0.04260895883924598	0.01821808907654046	0.03459635261442033	0.034625560301604595	0.03659884780296575	0.04681204452913352	0.039951441176598754	0.039965246374676876	0.03883123763659257	0.05657883584515213	0.015968162164105494	0.04430128193317211	0.04634540197672278	0.02438841762027419	0.027332357775537313	0.03076223674702609	0.03230236067397206	0.03267787532385278	0.026612818871795927	0.03223544437748448	0.04765775972368871	0.029330980379735788	0.03849437005171225	0.03849437005171225	0.03849437005171225	0.03849437005171225	0.03849437005171225	0.03849437005171225	0.03849437005171225	0.03849437005171225	0.03849437005171225	0.03849437005171225	0.03849437005171225	0.03849437005171225	0.03849437005171225	0.03849437005171225	0.03849437005171225	0.03849437005171225	0.03849437005171225	0.03849437005171225	0.03849437005171225	0.03849437005171225	0.03849437005171225	0.03849437005171225	0.03849437005171225	0.03849437005171225	0.03849437005171225	0.03849437005171225	0.03849437005171225	0.03849437005171225
0.05649083619029604	0.0515653510957983	0.0445700261652074	0.030720473423301087	0.05100139589438585	0.04522863640840912	0.0452043810353188	0.04463682557859475	0.031801631056331346	0.03218393685099929	0.0367903634889118	0.038988104563850726	0.049080103134875014	0.0416230526060569	0.03711022775031321	0.055165391354320255	0.04629134298145556	0.057437628842121655	0.055047134908705275	0.045579796174679776	0.05877039016897681	0.0444789426518989	0.05162466641043786	0.05162466641043786	0.05162466641043786	0.05162466641043786	0.05162466641043786	0.05162466641043786	0.05162466641043786	0.05162466641043786	0.05162466641043786	0.05162466641043786	0.05162466641043786	0.05162466641043786	0.05162466641043786	0.05162466641043786	0.05162466641043786	0.05162466641043786	0.05162466641043786	0.05162466641043786	0.05162466641043786	0.05162466641043786	0.05162466641043786	0.05162466641043786	0.05162466641043786	0.05162466641043786	0.05162466641043786	0.05162466641043786	0.05162466641043786	0.05162466641043786
0.04368728211126742	0.03026085790258238	0.043817264630979395	0.034559317287586176	0.02934035473004141	0.04864780764878832	0.02904062666151254	0.033058394236228354	0.042394479455917324	0.041421469301476055	0.04258375440182525	0.04824639735509956	0.033914766131967346	0.026929872819710488	0.03942553669632511	0.05578564521533542	0.027067895189675357	0.045166405956032996	0.046199480380477734	0.045682943168255365	0.045682943168255365	0.045682943168255365	0.045682943168255365	0.045682943168255365	0.045682943168255365	0.045682943168255365	0.045682943168255365	0.045682943168255365	0.045682943168255365	0.045682943168255365	0.045682943168255365	0.045682943168255365	0.045682943168255365	0.045682943168255365	0.045682943168255365	0.045682943168255365	0.045682943168255365	0.045682943168255365	0.045682943168255365	0.045682943168255365	0.045682943168255365	0.045682943168255365	0.045682943168255365	0.045682943168255365	0.045682943168255365	0.045682943168255365	0.045682943168255365	0.045682943168255365	0.045682943168255365	0.045682943168255365
[truncated: 6 more columns]
