# Supplementary material for: Neuronal tuning aligns dynamically with object and texture manifolds across the visual hierarchy
Source: Nat Neurosci. 2026 Mar 10;29(4):864–75. doi: 10.1038/s41593-026-02207-1 (PMC13061647; doi:10.1038/s41593-026-02207-1)
Supplement: Supplementary file 6 — Average PSTH for each session and thread before or after optimization Fig. 5a. Response rate for each 10 ms time window in csv format to reproduce Fig. 5c. [file 41593_2026_2207_MOESM6_ESM.zip › Figure5C_src_normresp_wdw_10-20_DeePSim_mean.csv]

0	1	2	3	4	5	6	7	8	9	10	11	12	13	14	15	16	17	18	19	20	21	22	23	24	25	26	27	28	29	30	31	32	33	34	35	36	37	38	39	40	41	42	43	44	45	46	47	48	49
0.097554594295876	0.17164439682532573	0.23947289454991408	0.1925247367109903	0.12744911431442416	0.18015004501521897	0.22601741352388305	0.18426492464109548	0.11795651691797106	0.15465878294894395	0.1180031615837896	0.19278577764422275	0.06330083666686617	0.15913230923603397	0.20051199349662294	0.07371405345478073	0.12290308784213098	0.1933696792107736	0.10609651575349982	0.14436890437135627	0.10808831362902056	0.11987000405365585	0.18119556613158835	0.11659970447969585	0.11205966797619739	0.1461376337282732	0.18445417297320607	0.10914617751473714	0.17164250091605243	0.1461261246054722	0.15125815886183	0.13311771733790606	0.11111346605749428	0.18446079114292477	0.11170170627692194	0.06617460583464548	0.10147357077662121	0.0700762891538509	0.16517970244490393	0.13694675337770545	0.11666979149917667	0.10210762970227985	0.10504073867138496	0.08307129339105965	0.0900592279008236	0.09117170095494258	0.14335242704327525	0.11726206399910892	0.11726206399910892	0.11726206399910892
0.2377151639213106	0.22686165007377412	0.210058506295727	0.22849436362420134	0.18145415488422315	0.1828786720545602	0.16550096876649226	0.19784659302353821	0.12100923845679314	0.2590492110403213	0.05723480861919194	0.21909686929819785	0.23941240100614689	0.15683298319258815	0.16355717309927043	0.17536187237044895	0.21367949861832852	0.15760918791148873	0.18557226851844616	0.2078869298663823	0.202427337983042	0.13516917588218086	0.1711541163348542	0.13779869382913193	0.15030714466611964	0.17292767029805597	0.1634906907991982	0.15967128013903326	0.09759193188544853	0.19153356266579394	0.15717886756232977	0.16609792878722934	0.25157806312798325	0.1425612836189128	0.1730218347566431	0.15779155918777793	0.15779155918777793	0.15779155918777793	0.15779155918777793	0.15779155918777793	0.15779155918777793	0.15779155918777793	0.15779155918777793	0.15779155918777793	0.15779155918777793	0.15779155918777793	0.15779155918777793	0.15779155918777793	0.15779155918777793	0.15779155918777793
0.17493795936656173	0.071080600341991	0.04856553482246431	0.09990761052994727	0.2001751487091293	0.029751760484025547	0.09080375958468542	0.027350347452538296	0.07837203537546499	0.07529308231435204	0.054312143013193	0.03148606781231305	0.05445841529008605	0.06828141182342044	0.054135873720811134	0.11544704494354456	0.13282158506862363	0.08070450657162771	0.14498724746204908	0.05081129510063026	0.027807629824719255	0.13038561732530513	0.07656878651540502	0.02890649604238637	0.04596469172406795	0.08583087509783653	0.07921115962103754	0.13262655783131028	0.1523306823171817	0.00710902413764773	0.06630404756607984	0.021728530097009743	0.15224238779563498	0.08698545894632236	0.08698545894632236	0.08698545894632236	0.08698545894632236	0.08698545894632236	0.08698545894632236	0.08698545894632236	0.08698545894632236	0.08698545894632236	0.08698545894632236	0.08698545894632236	0.08698545894632236	0.08698545894632236	0.08698545894632236	0.08698545894632236	0.08698545894632236	0.08698545894632236
0.3470599422490102	0.26916543898891876	0.16162779909138061	0.20830981575386256	0.23969456238992656	0.15505335194615688	0.18916850476933503	0.2036757211688244	0.16282491148076345	0.1868794876725832	0.20642397127442152	0.2422257410114297	0.14091845446247708	0.26068683763670236	0.16275047429607317	0.10726559410507937	0.15308826931921388	0.1504876085223126	0.1351823074044058	0.1334784572195053	0.12762161549350232	0.09285730889389837	0.17266669151380257	0.20532136905811005	0.12269577762687078	0.1115388281225746	0.11230529580832421	0.15596081678107093	0.11124008699781456	0.1537621851572652	0.11045424988956616	0.1582994268284884	0.1368094978368693	0.17094279319080938	0.1360296013784167	0.1663311945021405	0.17737327911104442	0.1784596241090358	0.17791645161004008	0.17791645161004008	0.17791645161004008	0.17791645161004008	0.17791645161004008	0.17791645161004008	0.17791645161004008	0.17791645161004008	0.17791645161004008	0.17791645161004008	0.17791645161004008	0.17791645161004008
0.28051459297863035	0.40248825206521616	0.2563912039298582	0.32195434134390793	0.28399174847901804	0.2690041204209352	0.29436171573615444	0.31471758946653744	0.34270352835078904	0.2323058346502607	0.3513471674379863	0.3105914485490056	0.2476871115739273	0.30521736618765105	0.3477875184446446	0.2936776344730488	0.33343444655479176	0.25372880428882216	0.35509900858629395	0.3635987814160736	0.3370319514913679	0.24953296871700503	0.320047493705279	0.3061315303921586	0.21797872390139172	0.3444663967117247	0.35129394633480865	0.2671175076884417	0.3822897550750037	0.262417640115094	0.32235369759504884	0.32235369759504884	0.32235369759504884	0.32235369759504884	0.32235369759504884	0.32235369759504884	0.32235369759504884	0.32235369759504884	0.32235369759504884	0.32235369759504884	0.32235369759504884	0.32235369759504884	0.32235369759504884	0.32235369759504884	0.32235369759504884	0.32235369759504884	0.32235369759504884	0.32235369759504884	0.32235369759504884	0.32235369759504884
0.5651787205454367	0.5542710612456866	0.4911812348252596	0.40414594325666453	0.7086600675697536	0.7655094181142296	0.6230668905652768	0.6323332313154941	0.6334709670610603	0.45720723237079536	0.8339880452351166	0.5708425082739904	0.6510840123499881	0.6169079336140679	0.5261992777604558	0.7573556786478044	0.48506177801675143	0.5101611750993048	0.5040312802418757	0.3854309666185008	0.5152861822531251	0.6295297238016869	0.4588580643433207	0.6880133084734887	0.5760001532787163	0.5555721335596048	0.684182555957006	0.43337484152686373	0.3943055700493214	0.5348446412620942	0.47350925910944414	0.6108662149641757	0.5869490718168446	0.5663667154692824	0.6381847492744754	0.9858384919434946	0.6021821375808658	0.48513444924279864	0.5797542471217015	0.3893627040898369	0.48455847560576926	0.48455847560576926	0.48455847560576926	0.48455847560576926	0.48455847560576926	0.48455847560576926	0.48455847560576926	0.48455847560576926	0.48455847560576926	0.48455847560576926
0.536363430735743	0.4996576870766519	0.3198967389366688	0.37564241532299686	0.34457441964883667	0.23641670699200643	0.3266680789109703	0.2523004281210137	0.3916093951938998	0.34315900459870424	0.34906581713287804	0.33654412678760326	0.4870244613798523	0.2100400220036389	0.23788551499272234	0.24039180153840534	0.3272063993193954	0.384727899352752	0.3256610303738258	0.2933058325887861	0.22395808700849396	0.11562341925226226	0.37813596015241246	0.3471608854278881	0.44206532917475894	0.15857015307499014	0.3003177411248745	0.3003177411248745	0.3003177411248745	0.3003177411248745	0.3003177411248745	0.3003177411248745	0.3003177411248745	0.3003177411248745	0.3003177411248745	0.3003177411248745	0.3003177411248745	0.3003177411248745	0.3003177411248745	0.3003177411248745	0.3003177411248745	0.3003177411248745	0.3003177411248745	0.3003177411248745	0.3003177411248745	0.3003177411248745	0.3003177411248745	0.3003177411248745	0.3003177411248745	0.3003177411248745
0.521365621512921	0.4461281103969297	0.45030102976010733	0.44374163253967175	0.5244139335980676	0.47199146706045636	0.40469416404298236	0.5262448083277893	0.48333883562872615	0.4958265721770703	0.5247366125165643	0.5119002981513726	0.4712059056936454	0.48880586921243335	0.3802289357148142	0.49846529637742887	0.5089037700708593	0.5143454166356988	0.5097167582852066	0.5520408337072752	0.7109897759935645	0.6669774760088918	0.697299291817148	0.6426924734230728	0.5339894949899676	0.47064401689344476	0.5652544430074519	0.5179492299504483	0.5179492299504483	0.5179492299504483	0.5179492299504483	0.5179492299504483	0.5179492299504483	0.5179492299504483	0.5179492299504483	0.5179492299504483	0.5179492299504483	0.5179492299504483	0.5179492299504483	0.5179492299504483	0.5179492299504483	0.5179492299504483	0.5179492299504483	0.5179492299504483	0.5179492299504483	0.5179492299504483	0.5179492299504483	0.5179492299504483	0.5179492299504483	0.5179492299504483
0.10179191802982641	0.11595261971601807	0.1751694786898342	0.1771972632483732	0.09273075105233243	0.19488886759449314	0.08631092342657909	0.0611061769758253	0.09188721908323776	0.07958364500367145	0.09864925347752405	0.17022358793260894	0.11161591768513986	0.114861576842379	0.10100971155008337	0.09473069423549155	0.08636390053305486	0.09822315698410414	0.18479708218177135	0.12327602495951462	0.08514736103994838	0.11247134868378861	0.08270153886788544	0.10107515813742639	0.1736133128811572	0.12266582858633451	0.1451613500901925	0.09196605108247814	0.10656684165738799	0.08449383106671647	0.06624367633838547	0.1243415045258322	0.0627158701576961	0.1239084027602812	0.09331213645898864	0.09331213645898864	0.09331213645898864	0.09331213645898864	0.09331213645898864	0.09331213645898864	0.09331213645898864	0.09331213645898864	0.09331213645898864	0.09331213645898864	0.09331213645898864	0.09331213645898864	0.09331213645898864	0.09331213645898864	0.09331213645898864	0.09331213645898864
0.15572077731954406	0.2011384652145978	0.23936445545424967	0.06867373583587695	0.15064860656432497	0.140264348875447	0.13266580618451437	0.12823888591421	0.20080623426121777	0.22648865072744842	0.15729416360189805	0.21935300531546154	0.17551000836239464	0.2376010330550324	0.20896992148406318	0.2631094534921105	0.14147302665767295	0.13740099642234296	0.07684064329058853	0.13354287836133347	0.3300760971498667	0.2773669886535523	0.35185704108781823	0.0543671481860208	0.25025213163984095	0.15829969527717544	0.1610082474023373	0.4364148987785331	0.3153381389018949	0.2578134355226842	0.08697761384206153	0.214580926236354	0.2433495425311528	0.22896523438375338	0.22896523438375338	0.22896523438375338	0.22896523438375338	0.22896523438375338	0.22896523438375338	0.22896523438375338	0.22896523438375338	0.22896523438375338	0.22896523438375338	0.22896523438375338	0.22896523438375338	0.22896523438375338	0.22896523438375338	0.22896523438375338	0.22896523438375338	0.22896523438375338
0.3436661447633146	0.30063200839423326	0.29873781255268556	0.31545402905485215	0.3541932147378297	0.23764884641223563	0.16094074515051685	0.33822136488444304	0.16252269010857764	0.2491015151967538	0.3333515325305888	0.2527840275358245	0.25332627340745945	0.38339576146173215	0.3956721425355981	0.3167198525266708	0.3753434713254947	0.35187043706011817	0.26045717038680405	0.39984364299376285	0.35094790819365335	0.330810280157576	0.3844393248350604	0.5117893581478568	0.37861986029224853	0.42447742370970065	0.3066919132179921	0.33391468366573496	0.4716364368587728	0.3074818932622504	0.42179565458274276	0.3646387739224966	0.3646387739224966	0.3646387739224966	0.3646387739224966	0.3646387739224966	0.3646387739224966	0.3646387739224966	0.3646387739224966	0.3646387739224966	0.3646387739224966	0.3646387739224966	0.3646387739224966	0.3646387739224966	0.3646387739224966	0.3646387739224966	0.3646387739224966	0.3646387739224966	0.3646387739224966	0.3646387739224966
0.293471105783733	0.269953667022469	0.386580731619092	0.3165133144159969	0.32705443273351814	0.2964326360046644	0.31068155379430484	0.32625357455447757	0.296597047106705	0.41529333524260315	0.3743447320497831	0.3591528480728007	0.387044444879414	0.5327675837962003	0.5112212487308526	0.552229735712707	0.5213530560969053	0.6625675660702619	0.5048123938882948	0.6432980236728107	0.5415380093541944	0.46956514567719854	0.39736323056621364	0.6624402719691926	0.5942339515526721	0.6355715280485146	0.7513931482828348	0.7997515009839816	0.818244938259022	0.75114903187663	0.7802856650356754	0.7657173484561527	0.7657173484561527	0.7657173484561527	0.7657173484561527	0.7657173484561527	0.7657173484561527	0.7657173484561527	0.7657173484561527	0.7657173484561527	0.7657173484561527	0.7657173484561527	0.7657173484561527	0.7657173484561527	0.7657173484561527	0.7657173484561527	0.7657173484561527	0.7657173484561527	0.7657173484561527	0.7657173484561527
0.3122222223517476	0.4237705432292496	0.34678356836072544	0.40536003060066095	0.3296869294365892	0.37601430391911217	0.32681164805617197	0.4084378332839251	0.2666293845983474	0.33447833739887656	0.3722001503355551	0.4468185009939813	0.4137182292918366	0.39078184655371623	0.37396678741585593	0.3996943546542997	0.43394167408296547	0.4068769723666827	0.2682458902956631	0.4414000058367782	0.4004353903191509	0.40360833589288386	0.3285498184897637	0.30471565510456733	0.37806929691430663	0.5010210504751788	0.34500733697334685	0.25466051338464546	0.3645101241690952	0.2580428260734002	0.22667500600263757	0.24235891603801887	0.24235891603801887	0.24235891603801887	0.24235891603801887	0.24235891603801887	0.24235891603801887	0.24235891603801887	0.24235891603801887	0.24235891603801887	0.24235891603801887	0.24235891603801887	0.24235891603801887	0.24235891603801887	0.24235891603801887	0.24235891603801887	0.24235891603801887	0.24235891603801887	0.24235891603801887	0.24235891603801887
0.34367377594942844	0.2831656388533062	0.3398273735154125	0.3376465512742033	0.35288413005871805	0.3203437280452536	0.2501063607518261	0.35810046011964936	0.27374767625690083	0.246480915607235	0.3226928578824734	0.3148948781638104	0.17842169727131663	0.16069949447187587	0.2964770405869925	0.2706173203612696	0.3143361569613295	0.36207232521395	0.356216263287008	0.32606947970453654	0.3045170648147608	0.2867666934055131	0.47490550729651493	0.4243765383076733	0.5832117993988716	0.39929034157566273	0.3945112589192546	0.4836626778872506	0.5553439565954895	0.45255970502622	0.4714103231864027	0.5028170703866782	0.48711369678654043	0.48711369678654043	0.48711369678654043	0.48711369678654043	0.48711369678654043	0.48711369678654043	0.48711369678654043	0.48711369678654043	0.48711369678654043	0.48711369678654043	0.48711369678654043	0.48711369678654043	0.48711369678654043	0.48711369678654043	0.48711369678654043	0.48711369678654043	0.48711369678654043	0.48711369678654043
0.1793838026469869	0.29066572303780597	0.28384918781147	0.26933496585452166	0.1070322697635406	0.2147711788766307	0.12794871439737832	0.20278526083703902	0.23154614004885452	0.10060020005281145	0.1350931537535754	0.13729788395727646	0.25568916940975306	0.20173584512607146	0.1270353324965492	0.18203757537271245	0.20127272678974545	0.15931897575155773	0.16709114480786666	0.11930110437852982	0.11372169457713108	0.22080779170871295	0.0934560119108583	0.1676002468842525	0.13787450107656274	0.21955442218398397	0.10076337099331431	0.15418158019522393	0.10630117927991438	0.15667236294456038	0.1314867711122374	0.1314867711122374	0.1314867711122374	0.1314867711122374	0.1314867711122374	0.1314867711122374	0.1314867711122374	0.1314867711122374	0.1314867711122374	0.1314867711122374	0.1314867711122374	0.1314867711122374	0.1314867711122374	0.1314867711122374	0.1314867711122374	0.1314867711122374	0.1314867711122374	0.1314867711122374	0.1314867711122374	0.1314867711122374
0.27910314912151324	0.303895537319535	0.19990349523074624	0.2604997731537439	0.13771597787551398	0.2913379968297948	0.2400269110067071	0.18751250335761377	0.19933741226744406	0.2437500254347987	0.20837568149759805	0.1151681199262259	0.14874919549000962	0.2480923499802728	0.142473478709661	0.2746494869881161	0.2800252638648644	0.16044549141545145	0.20040485048375237	0.29395057907220645	0.15931925517058595	0.2705870364663609	0.2261631826393658	0.24837510955286335	0.24837510955286335	0.24837510955286335	0.24837510955286335	0.24837510955286335	0.24837510955286335	0.24837510955286335	0.24837510955286335	0.24837510955286335	0.24837510955286335	0.24837510955286335	0.24837510955286335	0.24837510955286335	0.24837510955286335	0.24837510955286335	0.24837510955286335	0.24837510955286335	0.24837510955286335	0.24837510955286335	0.24837510955286335	0.24837510955286335	0.24837510955286335	0.24837510955286335	0.24837510955286335	0.24837510955286335	0.24837510955286335	0.24837510955286335
0.31115574314114924	0.2700638081384182	0.23247543434236817	0.2559574755418464	0.29112099931132013	0.1852305206036679	0.1775979447901666	0.22119340745998636	0.18259309455593448	0.20256487327449377	0.2359402725488969	0.15842838970524192	0.15286743106792508	0.20584843739541295	0.3009396865967085	0.25805293722041234	0.19414101244004064	0.1475483705994336	0.2301132493521948	0.24174659806281953	0.25869088541247554	0.24820488706591393	0.25118894143134823	0.24969691424863108	0.24969691424863108	0.24969691424863108	0.24969691424863108	0.24969691424863108	0.24969691424863108	0.24969691424863108	0.24969691424863108	0.24969691424863108	0.24969691424863108	0.24969691424863108	0.24969691424863108	0.24969691424863108	0.24969691424863108	0.24969691424863108	0.24969691424863108	0.24969691424863108	0.24969691424863108	0.24969691424863108	0.24969691424863108	0.24969691424863108	0.24969691424863108	0.24969691424863108	0.24969691424863108	0.24969691424863108	0.24969691424863108	0.24969691424863108
0.5691874894595155	0.48167250697493663	0.4748212452944419	0.4935590658465578	0.4547738192988973	0.2762225708984234	0.3175984070925041	0.4036810872017156	0.37771788040146365	0.5695077874946655	0.31788622982970255	0.29537809390360675	0.3815367248147433	0.44098932649068745	0.562975944972657	0.48017402686528526	0.5118512920741536	0.4537291409910353	0.33931035711852436	0.41732999798767645	0.5708983967260891	0.41667011263650705	0.45757295920663116	0.4311615775090074	0.4876893523125274	0.4114376143328832	0.43250242635544406	0.6019664021469764	0.45009781127335213	0.41144643006802994	0.43077212067069104	0.43077212067069104	0.43077212067069104	0.43077212067069104	0.43077212067069104	0.43077212067069104	0.43077212067069104	0.43077212067069104	0.43077212067069104	0.43077212067069104	0.43077212067069104	0.43077212067069104	0.43077212067069104	0.43077212067069104	0.43077212067069104	0.43077212067069104	0.43077212067069104	0.43077212067069104	0.43077212067069104	0.43077212067069104
0.11595570542090262	0.26255922213569954	0.3026439258486249	0.3329334094874005	0.22067287308119576	0.15718333909854942	0.14488141556237147	0.182646634598561	0.1653195266117077	0.23846395815187238	0.22559037994161577	0.12717117542405643	0.13976327205615952	0.17541238787903882	0.16598166062021077	0.08287160943794315	0.1528820475774469	0.1493865779261437	0.17128664562554044	0.14090851778311314	0.11031713399403	0.11092075081192264	0.08423905692219306	0.18655337701866093	0.1775312783657155	0.21439530188092315	0.18351622112960728	0.21953917816973054	0.18616805994920352	0.21139054319311412	0.14984315656384473	0.09958183639835191	0.12471249648109832	0.12471249648109832	0.12471249648109832	0.12471249648109832	0.12471249648109832	0.12471249648109832	0.12471249648109832	0.12471249648109832	0.12471249648109832	0.12471249648109832	0.12471249648109832	0.12471249648109832	0.12471249648109832	0.12471249648109832	0.12471249648109832	0.12471249648109832	0.12471249648109832	0.12471249648109832
0.38220784523626794	0.3678307765746677	0.22425255652570242	0.4696065723189778	0.4183679198350429	0.3929489030364715	0.40802231511772563	0.3511033385538269	0.4092780828421144	0.492826296095678	0.2970883519307591	0.4038180251464781	0.4363209577968905	0.42520898129811785	0.39971246012262207	0.3386408075021334	0.4233935661451002	0.4552585809702472	0.6280563685631573	0.5580365003674221	0.6605590534768387	0.47248725221384213	0.5931899634915402	0.561088826936343	0.3979671411263679	0.41520139616969426	0.43108026739409006	0.5142556308730292	0.48630892682118226	0.600050337469746	0.5376417172645414	0.4727080986813036	0.6442467690433002	0.6089181500232232	0.5638312638381022	0.5863747069306627	0.5863747069306627	0.5863747069306627	0.5863747069306627	0.5863747069306627	0.5863747069306627	0.5863747069306627	0.5863747069306627	0.5863747069306627	0.5863747069306627	0.5863747069306627	0.5863747069306627	0.5863747069306627	0.5863747069306627	0.5863747069306627
0.33774063940585924	0.27306399147279825	0.2622261564417858	0.2936852604495156	0.24951771209982057	0.1438147726563879	0.18040369236111198	0.18369064797032994	0.2558729315818408	0.17734098193701292	0.1450530791706659	0.25411382036344793	0.27554312821818333	0.16246064975091032	0.21581493316284434	0.21308882298368909	0.2622452239536605	0.292596597004244	0.2890471751768835	0.24097225403178715	0.26769019243892755	0.28353232763328073	0.2836532110898969	0.24579355785078377	0.24373802261267533	0.24080302184753466	0.26873839363857677	0.26684811831582794	0.2677932559772023	0.2677932559772023	0.2677932559772023	0.2677932559772023	0.2677932559772023	0.2677932559772023	0.2677932559772023	0.2677932559772023	0.2677932559772023	0.2677932559772023	0.2677932559772023	0.2677932559772023	0.2677932559772023	0.2677932559772023	0.2677932559772023	0.2677932559772023	0.2677932559772023	0.2677932559772023	0.2677932559772023	0.2677932559772023	0.2677932559772023	0.2677932559772023
0.04422214672157419	0.15144476298248985	0.15793037964318293	0.07524781696068131	0.11402129598557226	0.07539762380991022	0.09502232188949743	0.09913558354137782	0.09691179535533544	0.13061944734591324	0.10223892957922286	0.12414330366414543	0.026586898970590828	0.07817115461872934	0.08255303346061003	0.09032414059692921	0.1541327223676047	0.07044027065031461	0.14337448064375943	0.1831004625713952	0.026232710726042486	0.016563084597083402	0.10119781931213652	0.10791727901739151	0.11583929025823556	0.05644915434351904	0.1340375897078888	0.09040590263621888	0.14058440333090189	0.11549515298356039	0.11549515298356039	0.11549515298356039	0.11549515298356039	0.11549515298356039	0.11549515298356039	0.11549515298356039	0.11549515298356039	0.11549515298356039	0.11549515298356039	0.11549515298356039	0.11549515298356039	0.11549515298356039	0.11549515298356039	0.11549515298356039	0.11549515298356039	0.11549515298356039	0.11549515298356039	0.11549515298356039	0.11549515298356039	0.11549515298356039
0.271347097837637	0.3937744149680442	0.337223501007137	0.3441185300731672	0.2742068830741331	0.29640573560827677	0.25748401204343685	0.3482870068673679	0.29723166576448734	0.2612862868427137	0.31967905826757076	0.2606133749344426	0.21286007745929078	0.22287368011960662	0.25409567225109125	0.28456263877986626	0.22289906570764204	0.32397467420306475	0.3008570231929033	0.29076403573197596	0.28551292365590336	0.2601767929305857	0.22355785254302324	0.2579132977956366	0.16967050149365737	0.26436600641046903	0.2170182539520632	0.2170182539520632	0.2170182539520632	0.2170182539520632	0.2170182539520632	0.2170182539520632	0.2170182539520632	0.2170182539520632	0.2170182539520632	0.2170182539520632	0.2170182539520632	0.2170182539520632	0.2170182539520632	0.2170182539520632	0.2170182539520632	0.2170182539520632	0.2170182539520632	0.2170182539520632	0.2170182539520632	0.2170182539520632	0.2170182539520632	0.2170182539520632	0.2170182539520632	0.2170182539520632
0.3167282121209496	0.24954108412988635	0.2870058202076346	0.37045920176411135	0.2927405081608206	0.26848304380539595	0.3862019310339713	0.25974035199986456	0.29409772183695015	0.28037596096812745	0.2136531996075523	0.346015115612154	0.2997945376735589	0.31935323733134885	0.25919782900934113	0.21045138304206984	0.23956766203159677	0.2477330234628267	0.27958345190836204	0.2131160998085371	0.25044359717271897	0.3444030442046937	0.2974233206887063	0.2974233206887063	0.2974233206887063	0.2974233206887063	0.2974233206887063	0.2974233206887063	0.2974233206887063	0.2974233206887063	0.2974233206887063	0.2974233206887063	0.2974233206887063	0.2974233206887063	0.2974233206887063	0.2974233206887063	0.2974233206887063	0.2974233206887063	0.2974233206887063	0.2974233206887063	0.2974233206887063	0.2974233206887063	0.2974233206887063	0.2974233206887063	0.2974233206887063	0.2974233206887063	0.2974233206887063	0.2974233206887063	0.2974233206887063	0.2974233206887063
0.21005536473615474	0.2054626610842025	0.2618340909774476	0.2013249770816053	0.2155837940429856	0.18532222257375938	0.26773455175373084	0.2869983554054757	0.212912039265399	0.2876038527450983	0.2223053661421431	0.25484470888959715	0.29433258526594497	0.29654411374488865	0.24737003971849925	0.2094609849451121	0.2774192738085597	0.2738555672781242	0.26080119102737964	0.3019930757070544	0.28612352323783125	0.358098902640559	0.25905830346901015	0.2976965054066308	0.3022086942145276	0.2767457507423037	0.30294883446900217	0.28984729260565295	0.28984729260565295	0.28984729260565295	0.28984729260565295	0.28984729260565295	0.28984729260565295	0.28984729260565295	0.28984729260565295	0.28984729260565295	0.28984729260565295	0.28984729260565295	0.28984729260565295	0.28984729260565295	0.28984729260565295	0.28984729260565295	0.28984729260565295	0.28984729260565295	0.28984729260565295	0.28984729260565295	0.28984729260565295	0.28984729260565295	0.28984729260565295	0.28984729260565295
0.4892691761367386	0.6174830283395243	0.7724031172689487	0.6830538975426259	0.5521500075881831	0.6231064183379713	0.4218718848230094	0.6204015332212324	0.652657955876081	0.7408750759446315	0.5405386442584839	0.5267840431710027	0.428977340157553	0.6061369966792122	0.42705331944035946	0.5233717841608218	0.5203410075856232	0.41401123678152096	0.5837527476364172	0.516771275945936	0.47442972506004966	0.6133302648259487	0.42142801939519775	0.4898518580098184	0.5295642969678076	0.33559708417982753	0.4572209066184671	0.44152089258526533	0.3398896638530201	0.39070527821914275	0.39070527821914275	0.39070527821914275	0.39070527821914275	0.39070527821914275	0.39070527821914275	0.39070527821914275	0.39070527821914275	0.39070527821914275	0.39070527821914275	0.39070527821914275	0.39070527821914275	0.39070527821914275	0.39070527821914275	0.39070527821914275	0.39070527821914275	0.39070527821914275	0.39070527821914275	0.39070527821914275	0.39070527821914275	0.39070527821914275
0.5464362683671941	0.44668836480279916	0.7051679177908106	0.6707738477497514	0.4670645286535414	0.4356829550930193	0.5521790488899986	0.574569884152446	0.5787448408384794	0.6296748472206045	0.4754085721811412	0.42465194776127774	0.3999713642654569	0.5230232626916345	0.5281774407990527	0.4591692950014929	0.6895591440133245	0.5307168790286301	0.5941310788956427	0.5252830315663932	0.6592157895493311	0.5400029846519578	0.4584097288556844	0.49201284967759085	0.6252852517314602	0.6556716072842069	0.41872752262459445	0.6660380979513598	0.511549863865241	0.6713169385372806	0.43708094163228584	0.5279850704857371	0.4893867314443152	0.6125911642640456	0.6208015170034605	0.559283125058935	0.4775310778629831	0.7237808340228574	0.6006559559429202	0.6006559559429202	0.6006559559429202	0.6006559559429202	0.6006559559429202	0.6006559559429202	0.6006559559429202	0.6006559559429202	0.6006559559429202	0.6006559559429202	0.6006559559429202	0.6006559559429202
0.0	0.0	0.022348863716765244	0.04376797733950188	0.0	0.0	0.018029228651532548	0.0	0.0	0.021777530118343772	0.0	0.0	0.0008831532404970476	0.0	0.00025535078751567263	0.07796999475353722	0.05431353549053872	0.06190027165476892	5.153316454459834e-05	0.020842843957265527	0.0	0.0008831532404970476	0.022348863716765244	0.020842843957265527	0.02046993481607392	0.0	0.023335083264172995	0.0	0.028434805396062978	0.0	0.0	0.03628430601840202	0.020842843957265527	0.0	0.013935442301636772	0.0	0.0	0.0	0.02323201695726229	0.0	0.044958014088489394	0.0	0.022479007044244697	0.022479007044244697	0.022479007044244697	0.022479007044244697	0.022479007044244697	0.022479007044244697	0.022479007044244697	0.022479007044244697
0.12467313656234244	0.20830219039102085	0.14703813674807178	0.21027027728406597	0.15124626039710817	0.2819372764596427	0.19501647856018994	0.1714491200960338	0.20523383237353304	0.09270861088690162	0.08893574520701	0.16714780311022737	0.17046598716827047	0.16531840342529266	0.16619340378444045	0.14288668326007128	0.24965324188727417	0.11031240434451982	0.20766753923263082	0.12674465134111362	0.18255303776204831	0.16780019977091237	0.09368431077865184	0.09006286211541399	0.12608727546539183	0.08257328664450599	0.11922004350490281	0.14396275384977786	0.13159139867734032	0.13159139867734032	0.13159139867734032	0.13159139867734032	0.13159139867734032	0.13159139867734032	0.13159139867734032	0.13159139867734032	0.13159139867734032	0.13159139867734032	0.13159139867734032	0.13159139867734032	0.13159139867734032	0.13159139867734032	0.13159139867734032	0.13159139867734032	0.13159139867734032	0.13159139867734032	0.13159139867734032	0.13159139867734032	0.13159139867734032	0.13159139867734032
0.4163705306198726	0.6056154998151234	0.49909378957172684	0.554259370684348	0.5413453516885876	0.4582234167331975	0.5270387594319063	0.5811709049226503	0.6686468904682328	0.49235428371021367	0.5792537908670986	0.5628545214991938	0.4992518153361923	0.5960382726410203	0.5042087662506197	0.44910362628242867	0.5872125889353342	0.5131342681169273	0.6339223013863651	0.4899367526172843	0.5112280156845643	0.5992707930191618	0.5285402408167102	0.5585106730802222	0.4821895492340152	0.5203501111571187	0.5203501111571187	0.5203501111571187	0.5203501111571187	0.5203501111571187	0.5203501111571187	0.5203501111571187	0.5203501111571187	0.5203501111571187	0.5203501111571187	0.5203501111571187	0.5203501111571187	0.5203501111571187	0.5203501111571187	0.5203501111571187	0.5203501111571187	0.5203501111571187	0.5203501111571187	0.5203501111571187	0.5203501111571187	0.5203501111571187	0.5203501111571187	0.5203501111571187	0.5203501111571187	0.5203501111571187
0.5655936117072285	0.598203606933104	0.6076089958823164	0.6092414944174349	0.5389322157595231	0.60912705942311	0.5599458781708557	0.5125227047500075	0.6297118592360981	0.5052718344229506	0.5249065225722556	0.6547450060084503	0.5551703837867624	0.6390713444220903	0.5797475116069903	0.581440302939513	0.6612211895752083	0.6224141543118369	0.5261768575216044	0.523418667170992	0.5376398908276828	0.5305292789993373	0.5305292789993373	0.5305292789993373	0.5305292789993373	0.5305292789993373	0.5305292789993373	0.5305292789993373	0.5305292789993373	0.5305292789993373	0.5305292789993373	0.5305292789993373	0.5305292789993373	0.5305292789993373	0.5305292789993373	0.5305292789993373	0.5305292789993373	0.5305292789993373	0.5305292789993373	0.5305292789993373	0.5305292789993373	0.5305292789993373	0.5305292789993373	0.5305292789993373	0.5305292789993373	0.5305292789993373	0.5305292789993373	0.5305292789993373	0.5305292789993373	0.5305292789993373
0.14364601131154653	0.14269841949097148	0.09989198607686835	0.14606956359865506	0.08639058018252352	0.08518488805183334	0.16617996779101368	0.13066532741688291	0.09134206977089726	0.11473099398369596	0.11624433748864181	0.10290767660847913	0.1782673046496829	0.14008189367904028	0.13029957562316158	0.1510614736113227	0.12189197766769598	0.10050712329116501	0.09414104199324139	0.09963500702813317	0.08447797881133538	0.10196349157264438	0.06274204408867987	0.08235276783066213	0.08235276783066213	0.08235276783066213	0.08235276783066213	0.08235276783066213	0.08235276783066213	0.08235276783066213	0.08235276783066213	0.08235276783066213	0.08235276783066213	0.08235276783066213	0.08235276783066213	0.08235276783066213	0.08235276783066213	0.08235276783066213	0.08235276783066213	0.08235276783066213	0.08235276783066213	0.08235276783066213	0.08235276783066213	0.08235276783066213	0.08235276783066213	0.08235276783066213	0.08235276783066213	0.08235276783066213	0.08235276783066213	0.08235276783066213
0.31224813151425573	0.2902475360212703	0.31739642728733264	0.2952463655803773	0.2350138382644846	0.2946986152223172	0.29294881034525533	0.29467785619115405	0.3399621183133278	0.4235395124669744	0.44075256187890166	0.4776998914980852	0.46979803581646323	0.5623697091275849	0.7016894674490509	0.6956540496983675	0.14548314089665815	0.1501846613172173	0.14998704138602253	0.09498140625509087	0.1284758814793764	0.11172864386723365	0.11172864386723365	0.11172864386723365	0.11172864386723365	0.11172864386723365	0.11172864386723365	0.11172864386723365	0.11172864386723365	0.11172864386723365	0.11172864386723365	0.11172864386723365	0.11172864386723365	0.11172864386723365	0.11172864386723365	0.11172864386723365	0.11172864386723365	0.11172864386723365	0.11172864386723365	0.11172864386723365	0.11172864386723365	0.11172864386723365	0.11172864386723365	0.11172864386723365	0.11172864386723365	0.11172864386723365	0.11172864386723365	0.11172864386723365	0.11172864386723365	0.11172864386723365
0.2965684273407383	0.22946747570681048	0.3049280151693081	0.2453579946575149	0.31177342288482945	0.37243690497577253	0.2685943551934192	0.21964783653975775	0.29900124666536626	0.357165535478287	0.3176271526826759	0.2319195538136125	0.3139285797780929	0.3954472174315301	0.4009075263851086	0.32563883508985875	0.38153658552622793	0.2781751750771288	0.43134864727104855	0.26846058683054624	0.2893823231172446	0.3406840507137089	0.3843890736328012	0.3737841845536362	0.45139874375765987	0.412591464155648	0.412591464155648	0.412591464155648	0.412591464155648	0.412591464155648	0.412591464155648	0.412591464155648	0.412591464155648	0.412591464155648	0.412591464155648	0.412591464155648	0.412591464155648	0.412591464155648	0.412591464155648	0.412591464155648	0.412591464155648	0.412591464155648	0.412591464155648	0.412591464155648	0.412591464155648	0.412591464155648	0.412591464155648	0.412591464155648	0.412591464155648	0.412591464155648
0.6877514759321223	0.7159534155070008	0.7917172965771341	0.775768785066156	0.6519610619683941	0.5795939090339112	0.6100403210760021	0.8647705879567814	0.8167724891978992	0.632958146438246	0.5945999752577737	0.7173371323103979	0.7843425597095252	0.7993622543524	0.6143707018463843	0.7775109725033291	0.8034813224076511	0.8177842303934912	0.7168654342963537	0.8281128892421639	0.7724891617692589	0.7724891617692589	0.7724891617692589	0.7724891617692589	0.7724891617692589	0.7724891617692589	0.7724891617692589	0.7724891617692589	0.7724891617692589	0.7724891617692589	0.7724891617692589	0.7724891617692589	0.7724891617692589	0.7724891617692589	0.7724891617692589	0.7724891617692589	0.7724891617692589	0.7724891617692589	0.7724891617692589	0.7724891617692589	0.7724891617692589	0.7724891617692589	0.7724891617692589	0.7724891617692589	0.7724891617692589	0.7724891617692589	0.7724891617692589	0.7724891617692589	0.7724891617692589	0.7724891617692589
0.3026449065203579	0.382213411156373	0.35722354881766527	0.42952617165171597	0.3893328121489069	0.4986020117685646	0.371477494576012	0.45513137855101926	0.3911272284844935	0.43273518351628215	0.3564621887446002	0.26425756436984593	0.31151336975622357	0.5005466303496326	0.5474940668884031	0.6378154435445106	0.4121403427396636	0.45033478251319603	0.5505634094590219	0.4249864579595157	0.38159404907542255	0.3678116082160267	0.37470282864572463	0.37470282864572463	0.37470282864572463	0.37470282864572463	0.37470282864572463	0.37470282864572463	0.37470282864572463	0.37470282864572463	0.37470282864572463	0.37470282864572463	0.37470282864572463	0.37470282864572463	0.37470282864572463	0.37470282864572463	0.37470282864572463	0.37470282864572463	0.37470282864572463	0.37470282864572463	0.37470282864572463	0.37470282864572463	0.37470282864572463	0.37470282864572463	0.37470282864572463	0.37470282864572463	0.37470282864572463	0.37470282864572463	0.37470282864572463	0.37470282864572463
0.3264244618734571	0.39253564882293857	0.4324187686712212	0.3438701681156677	0.45196984914609933	0.3317370996749041	0.2293346546484971	0.35707204734360853	0.4232506632363737	0.36653781091306264	0.5223569185048406	0.33741730751655735	0.3372810961449929	0.35607443217596757	0.34978824062976127	0.4784213577498862	0.324820846949385	0.35163126118659743	0.4209205832096971	0.3447300631065059	0.3828253231581015	0.3828253231581015	0.3828253231581015	0.3828253231581015	0.3828253231581015	0.3828253231581015	0.3828253231581015	0.3828253231581015	0.3828253231581015	0.3828253231581015	0.3828253231581015	0.3828253231581015	0.3828253231581015	0.3828253231581015	0.3828253231581015	0.3828253231581015	0.3828253231581015	0.3828253231581015	0.3828253231581015	0.3828253231581015	0.3828253231581015	0.3828253231581015	0.3828253231581015	0.3828253231581015	0.3828253231581015	0.3828253231581015	0.3828253231581015	0.3828253231581015	0.3828253231581015	0.3828253231581015
0.1363709018797748	0.10560570248935824	0.12051929644568571	0.15017979604752915	0.0652807671759857	0.07842691379338752	0.05479680682551983	0.2775087109292624	0.08348777342405861	0.2131359942160263	0.11831311556763868	0.08750595377102885	0.1443853880178264	0.10935856484463262	0.17928037287650533	0.09314964423188403	0.04636682575602382	0.15766388060599568	0.11745937186785248	0.20270035563064223	0.10139294777803125	0.09302375605867927	0.31229412422700376	0.1573729129763493	0.10111975369182806	0.11795398367652198	0.11632133735858698	0.2811940620681819	0.07158401182394131	0.15925201132492692	0.051594298573120694	0.18387102997751154	0.16788157520090624	0.17311391150008232	0.08823054537889917	0.13067222843949072	0.13067222843949072	0.13067222843949072	0.13067222843949072	0.13067222843949072	0.13067222843949072	0.13067222843949072	0.13067222843949072	0.13067222843949072	0.13067222843949072	0.13067222843949072	0.13067222843949072	0.13067222843949072	0.13067222843949072	0.13067222843949072
0.3510470317127867	0.4468490753350131	0.38999746871422375	0.3415911824289408	0.253229950446866	0.4069492179197464	0.25106711901058354	0.38337895479041173	0.35741894000551866	0.29524817352158605	0.3054117810485807	0.35539013594752833	0.3342626766875946	0.2614224031020938	0.3063434705481618	0.37924914413734173	0.3427963073427518	0.3427963073427518	0.3427963073427518	0.3427963073427518	0.3427963073427518	0.3427963073427518	0.3427963073427518	0.3427963073427518	0.3427963073427518	0.3427963073427518	0.3427963073427518	0.3427963073427518	0.3427963073427518	0.3427963073427518	0.3427963073427518	0.3427963073427518	0.3427963073427518	0.3427963073427518	0.3427963073427518	0.3427963073427518	0.3427963073427518	0.3427963073427518	0.3427963073427518	0.3427963073427518	0.3427963073427518	0.3427963073427518	0.3427963073427518	0.3427963073427518	0.3427963073427518	0.3427963073427518	0.3427963073427518	0.3427963073427518	0.3427963073427518	0.3427963073427518
0.4593020698618519	0.413572920880366	0.41685042598304367	0.240957914240808	0.3874487256705556	0.3314421537426459	0.3450070394382096	0.2575773411305575	0.36730298500768366	0.3525465825901985	0.381197882847347	0.3304013065488896	0.3478961375561847	0.32178939989977384	0.26139418965765976	0.36151742637807766	0.30262841023715514	0.3782889026151904	0.39249615424994705	0.3298161862239529	0.27755870435752245	0.28230913997482115	0.2478909174706504	0.34792821400710305	0.29790956573887667	0.29790956573887667	0.29790956573887667	0.29790956573887667	0.29790956573887667	0.29790956573887667	0.29790956573887667	0.29790956573887667	0.29790956573887667	0.29790956573887667	0.29790956573887667	0.29790956573887667	0.29790956573887667	0.29790956573887667	0.29790956573887667	0.29790956573887667	0.29790956573887667	0.29790956573887667	0.29790956573887667	0.29790956573887667	0.29790956573887667	0.29790956573887667	0.29790956573887667	0.29790956573887667	0.29790956573887667	0.29790956573887667
0.3184830606379175	0.5063407772871726	0.46186826509543855	0.6129817986595111	0.5450330851925484	0.5574648764561012	0.5288470075771133	0.47080978609204127	0.3753183005012934	0.45619115518962033	0.456309620466841	0.49048371570450683	0.4611270990823002	0.6168610960942192	0.48928782532306964	0.4454199505001514	0.5107469225240816	0.42477606643872123	0.46776149448140136	0.46776149448140136	0.46776149448140136	0.46776149448140136	0.46776149448140136	0.46776149448140136	0.46776149448140136	0.46776149448140136	0.46776149448140136	0.46776149448140136	0.46776149448140136	0.46776149448140136	0.46776149448140136	0.46776149448140136	0.46776149448140136	0.46776149448140136	0.46776149448140136	0.46776149448140136	0.46776149448140136	0.46776149448140136	0.46776149448140136	0.46776149448140136	0.46776149448140136	0.46776149448140136	0.46776149448140136	0.46776149448140136	0.46776149448140136	0.46776149448140136	0.46776149448140136	0.46776149448140136	0.46776149448140136	0.46776149448140136
0.2724118762172655	0.3186825130140512	0.16328198358154633	0.20754795675861978	0.2938184687236122	0.3681251167052056	0.24954209798771038	0.3215611475166612	0.21023760694912497	0.2802288210682325	0.1604987449550433	0.2714802365620275	0.17059606671965682	0.2806996333744546	0.3294399526682369	0.30406179332511735	0.2550892531301066	0.1849762363408688	0.293979666698911	0.3684211132672223	0.20786590240699507	0.28814350783710874	0.28814350783710874	0.28814350783710874	0.28814350783710874	0.28814350783710874	0.28814350783710874	0.28814350783710874	0.28814350783710874	0.28814350783710874	0.28814350783710874	0.28814350783710874	0.28814350783710874	0.28814350783710874	0.28814350783710874	0.28814350783710874	0.28814350783710874	0.28814350783710874	0.28814350783710874	0.28814350783710874	0.28814350783710874	0.28814350783710874	0.28814350783710874	0.28814350783710874	0.28814350783710874	0.28814350783710874	0.28814350783710874	0.28814350783710874	0.28814350783710874	0.28814350783710874
0.24914358362946984	0.361345998310524	0.32032383596101954	0.29491340528802046	0.3359748649919517	0.3692835041417431	0.2630795391888727	0.3120593136677414	0.2709403458153582	0.29063210717593774	0.28078622649564794	0.28078622649564794	0.28078622649564794	0.28078622649564794	0.28078622649564794	0.28078622649564794	0.28078622649564794	0.28078622649564794	0.28078622649564794	0.28078622649564794	0.28078622649564794	0.28078622649564794	0.28078622649564794	0.28078622649564794	0.28078622649564794	0.28078622649564794	0.28078622649564794	0.28078622649564794	0.28078622649564794	0.28078622649564794	0.28078622649564794	0.28078622649564794	0.28078622649564794	0.28078622649564794	0.28078622649564794	0.28078622649564794	0.28078622649564794	0.28078622649564794	0.28078622649564794	0.28078622649564794	0.28078622649564794	0.28078622649564794	0.28078622649564794	0.28078622649564794	0.28078622649564794	0.28078622649564794	0.28078622649564794	0.28078622649564794	0.28078622649564794	0.28078622649564794
0.2817420082122878	0.28604045057493355	0.29096437451812196	0.27987613033444536	0.19204852555748242	0.28345639042820986	0.29858687275156	0.21349274520364706	0.25423909639943365	0.3917659166429003	0.18883203318641453	0.19108907843315984	0.1876094796387239	0.2764919895384802	0.2910519070708462	0.3316659347512961	0.21815055511024617	0.42746187164804955	0.32280621337914783	0.32280621337914783	0.32280621337914783	0.32280621337914783	0.32280621337914783	0.32280621337914783	0.32280621337914783	0.32280621337914783	0.32280621337914783	0.32280621337914783	0.32280621337914783	0.32280621337914783	0.32280621337914783	0.32280621337914783	0.32280621337914783	0.32280621337914783	0.32280621337914783	0.32280621337914783	0.32280621337914783	0.32280621337914783	0.32280621337914783	0.32280621337914783	0.32280621337914783	0.32280621337914783	0.32280621337914783	0.32280621337914783	0.32280621337914783	0.32280621337914783	0.32280621337914783	0.32280621337914783	0.32280621337914783	0.32280621337914783
0.2089112899011081	0.08992891882328595	0.04764464956253259	0.24615019533133545	0.09523839596203704	0.10099117825942251	0.0725853899058549	0.1567764389957171	0.16523181161063477	0.16983251933940535	0.007854850901164522	0.09872151854260372	0.2124622592781905	0.16763895030421058	0.2489825618445435	0.05586567561259513	0.12339078794727301	0.03252429348680928	0.16901707096766128	0.2690336599979431	0.11208719234273051	0.23398111084369824	0.1704563355901765	0.11514562765395589	0.1268660788300652	0.059855098658403126	0.2756002000760513	0.022224491051215635	0.062052043926623966	0.06562373365987798	0.1111075361511084	0.08836563490549319	0.08836563490549319	0.08836563490549319	0.08836563490549319	0.08836563490549319	0.08836563490549319	0.08836563490549319	0.08836563490549319	0.08836563490549319	0.08836563490549319	0.08836563490549319	0.08836563490549319	0.08836563490549319	0.08836563490549319	0.08836563490549319	0.08836563490549319	0.08836563490549319	0.08836563490549319	0.08836563490549319
0.1789949369180471	0.15610562944061512	0.1955542069127051	0.18804630515522924	0.12827372002144408	0.21422014793788546	0.1524535216024567	0.08992332179551685	0.14219949243424476	0.08561472291984241	0.11870068856056543	0.11559119808834543	0.2016597886660199	0.12813255659342243	0.2245045589186746	0.12514830100558802	0.17253485077166364	0.12334183536599926	0.1372223340106372	0.1536091853265228	0.10824462956970846	0.05176479281456035	0.14020277278855825	0.08780338498790223	0.11400307888823022	0.11400307888823022	0.11400307888823022	0.11400307888823022	0.11400307888823022	0.11400307888823022	0.11400307888823022	0.11400307888823022	0.11400307888823022	0.11400307888823022	0.11400307888823022	0.11400307888823022	0.11400307888823022	0.11400307888823022	0.11400307888823022	0.11400307888823022	0.11400307888823022	0.11400307888823022	0.11400307888823022	0.11400307888823022	0.11400307888823022	0.11400307888823022	0.11400307888823022	0.11400307888823022	0.11400307888823022	0.11400307888823022
0.8668231116529801	0.8973642595244963	0.9157672159344148	0.7927692092128293	0.8257288662466475	0.7588596089948848	0.899355033899853	0.8165103470368328	1.0204672378722381	0.7279840359246417	0.7860148654089777	0.7569994506668096	0.7569994506668096	0.7569994506668096	0.7569994506668096	0.7569994506668096	0.7569994506668096	0.7569994506668096	0.7569994506668096	0.7569994506668096	0.7569994506668096	0.7569994506668096	0.7569994506668096	0.7569994506668096	0.7569994506668096	0.7569994506668096	0.7569994506668096	0.7569994506668096	0.7569994506668096	0.7569994506668096	0.7569994506668096	0.7569994506668096	0.7569994506668096	0.7569994506668096	0.7569994506668096	0.7569994506668096	0.7569994506668096	0.7569994506668096	0.7569994506668096	0.7569994506668096	0.7569994506668096	0.7569994506668096	0.7569994506668096	0.7569994506668096	0.7569994506668096	0.7569994506668096	0.7569994506668096	0.7569994506668096	0.7569994506668096	0.7569994506668096
0.8610974251948902	0.8633221207222439	0.5759907419097462	0.7453187426829142	0.8744378234142653	0.893590715639491	0.6546812582974798	0.6294030547945596	0.7391649454261218	0.8336437976307353	0.8107894808259826	0.6127573227683861	0.6468898528478814	0.6863761724767536	0.7291962311012817	0.7874577005157672	0.6587444965299858	0.9210256303706974	0.7898850634503416	0.7898850634503416	0.7898850634503416	0.7898850634503416	0.7898850634503416	0.7898850634503416	0.7898850634503416	0.7898850634503416	0.7898850634503416	0.7898850634503416	0.7898850634503416	0.7898850634503416	0.7898850634503416	0.7898850634503416	0.7898850634503416	0.7898850634503416	0.7898850634503416	0.7898850634503416	0.7898850634503416	0.7898850634503416	0.7898850634503416	0.7898850634503416	0.7898850634503416	0.7898850634503416	0.7898850634503416	0.7898850634503416	0.7898850634503416	0.7898850634503416	0.7898850634503416	0.7898850634503416	0.7898850634503416	0.7898850634503416
0.25463238177350156	0.2735430129453792	0.46379153496650527	0.2975780492008514	0.2003429781814624	0.3250996300121693	0.21562016867795122	0.382823174567577	0.31225823822101967	0.22133261242047403	0.2534501701110443	0.19548828419146866	0.27151347241734286	0.30847617952651685	0.38572652459281814	0.3471013520596675	0.3471013520596675	0.3471013520596675	0.3471013520596675	0.3471013520596675	0.3471013520596675	0.3471013520596675	0.3471013520596675	0.3471013520596675	0.3471013520596675	0.3471013520596675	0.3471013520596675	0.3471013520596675	0.3471013520596675	0.3471013520596675	0.3471013520596675	0.3471013520596675	0.3471013520596675	0.3471013520596675	0.3471013520596675	0.3471013520596675	0.3471013520596675	0.3471013520596675	0.3471013520596675	0.3471013520596675	0.3471013520596675	0.3471013520596675	0.3471013520596675	0.3471013520596675	0.3471013520596675	0.3471013520596675	0.3471013520596675	0.3471013520596675	0.3471013520596675	0.3471013520596675
0.15482270904607942	0.165556778956462	0.1447912248921605	0.09043870594986017	0.1359781264048616	0.08766203295766142	0.11441256596894807	0.11384027500711481	0.08719302135033712	0.07222506910200126	0.041456612562100176	0.09268997796395938	0.07586308594612386	0.19727500978770804	0.11224384385146412	0.018366586653760536	0.15140264348512833	0.15338829564904835	0.1200176531657373	0.13177224895606043	0.059965753486593915	0.2116353430144878	0.031021327358998017	0.07464590176769503	0.16441547017406408	0.14063121161493589	0.02700028525116964	0.09404980701301016	0.060525046132089894	0.060525046132089894	0.060525046132089894	0.060525046132089894	0.060525046132089894	0.060525046132089894	0.060525046132089894	0.060525046132089894	0.060525046132089894	0.060525046132089894	0.060525046132089894	0.060525046132089894	0.060525046132089894	0.060525046132089894	0.060525046132089894	0.060525046132089894	0.060525046132089894	0.060525046132089894	0.060525046132089894	0.060525046132089894	0.060525046132089894	0.060525046132089894
0.30256050610974355	0.33058172321786	0.336981303417491	0.20782942159573903	0.30986218666248155	0.18937771455376823	0.2236379314428844	0.22848824214131752	0.30372733335157154	0.15650957497504706	0.10370979654099133	0.32449432236896986	0.20982687739271372	0.17343500275854015	0.25611900287452644	0.18916740206662327	0.27419379348416895	0.18578838855641205	0.23782567543750358	0.2202134776645843	0.3136455411600666	0.168349210236846	0.25702554673125205	0.21268737848404903	0.21268737848404903	0.21268737848404903	0.21268737848404903	0.21268737848404903	0.21268737848404903	0.21268737848404903	0.21268737848404903	0.21268737848404903	0.21268737848404903	0.21268737848404903	0.21268737848404903	0.21268737848404903	0.21268737848404903	0.21268737848404903	0.21268737848404903	0.21268737848404903	0.21268737848404903	0.21268737848404903	0.21268737848404903	0.21268737848404903	0.21268737848404903	0.21268737848404903	0.21268737848404903	0.21268737848404903	0.21268737848404903	0.21268737848404903
0.29465411969883437	0.2953668551411108	0.25131331826916775	0.3723911605946006	0.3795016348033408	0.34659813274418655	0.45032118042763963	0.36176035706251747	0.31403181683444387	0.41699575081001333	0.42594627942871793	0.332926126126932	0.3705021832961724	0.2682196275995045	0.33625376776090893	0.35992829749087535	0.2670775739198214	0.3326429360977157	0.24303473267771322	0.29526362872769035	0.20861025552934648	0.2519369421285184	0.2519369421285184	0.2519369421285184	0.2519369421285184	0.2519369421285184	0.2519369421285184	0.2519369421285184	0.2519369421285184	0.2519369421285184	0.2519369421285184	0.2519369421285184	0.2519369421285184	0.2519369421285184	0.2519369421285184	0.2519369421285184	0.2519369421285184	0.2519369421285184	0.2519369421285184	0.2519369421285184	0.2519369421285184	0.2519369421285184	0.2519369421285184	0.2519369421285184	0.2519369421285184	0.2519369421285184	0.2519369421285184	0.2519369421285184	0.2519369421285184	0.2519369421285184
0.25052032687550885	0.1594149089640724	0.2032143524215123	0.17281849012450967	0.16760734661177001	0.2008216513646823	0.09992936196065173	0.1365615359538584	0.2325422312805364	0.1534901866365591	0.20455127096224582	0.24158503456627742	0.12426682580867655	0.16883313715169407	0.2648935005942888	0.28204352979023856	0.19793682198834586	0.2259580272308519	0.2119474246095989	0.2119474246095989	0.2119474246095989	0.2119474246095989	0.2119474246095989	0.2119474246095989	0.2119474246095989	0.2119474246095989	0.2119474246095989	0.2119474246095989	0.2119474246095989	0.2119474246095989	0.2119474246095989	0.2119474246095989	0.2119474246095989	0.2119474246095989	0.2119474246095989	0.2119474246095989	0.2119474246095989	0.2119474246095989	0.2119474246095989	0.2119474246095989	0.2119474246095989	0.2119474246095989	0.2119474246095989	0.2119474246095989	0.2119474246095989	0.2119474246095989	0.2119474246095989	0.2119474246095989	0.2119474246095989	0.2119474246095989
0.31490383318702386	0.2675416383047964	0.2900349489711267	0.2383866141288061	0.20402854215273875	0.22059228917288093	0.23232337308134937	0.29857884972362847	0.2230539297083699	0.2500916220659802	0.2397582589094495	0.3061444542647665	0.2523489924243395	0.2685485916507272	0.2841487614244826	0.23780878574506525	0.4286897983926056	0.31505788411626306	0.31784783840549274	0.3048063594124063	0.31132709890894955	0.31132709890894955	0.31132709890894955	0.31132709890894955	0.31132709890894955	0.31132709890894955	0.31132709890894955	0.31132709890894955	0.31132709890894955	0.31132709890894955	0.31132709890894955	0.31132709890894955	0.31132709890894955	0.31132709890894955	0.31132709890894955	0.31132709890894955	0.31132709890894955	0.31132709890894955	0.31132709890894955	0.31132709890894955	0.31132709890894955	0.31132709890894955	0.31132709890894955	0.31132709890894955	0.31132709890894955	0.31132709890894955	0.31132709890894955	0.31132709890894955	0.31132709890894955	0.31132709890894955
0.0	0.0	0.0	0.0	0.0	0.0	0.0	0.0	0.0	0.0	0.020342406129468322	0.0	0.0	0.0	0.0	0.0	0.0	0.0	0.0	0.0	0.0	0.0	0.0	0.0	0.0	0.0	0.0	0.0	0.0	0.0	0.0	0.0	0.0	0.0	0.0	0.08149353226709091	0.0	0.15198609699947055	0.0	0.0	0.0	0.0	0.0	0.0	0.0	0.0	0.0	0.0	0.0	0.0
0.0035472352081064515	0.0	0.00020698588565995683	0.07241542205260318	0.021922926027430553	0.0010256309577526045	0.055972496398338484	0.14573797831251317	0.0	0.0035472352081064515	0.09809256899563781	0.08371646791520573	0.16766090469626838	0.00020698588565995683	0.3131709121831389	0.18662543424456224	0.17934380340218076	0.025470161235537	0.0	0.09310573123662116	0.0659827173767338	0.21755393149120908	0.0	0.030493544276753333	0.33133778159932276	0.1841602005577371	0.3588747684776665	0.21082217055332306	0.09310573123662116	0.0035472352081064515	0.12731268852377725	0.1144169981667002	0.11421001219195909	0.3907757961100764	0.07241542205260318	0.00020698588565995683	0.16676054172675386	0.059519731606444935	0.09351970327518459	0.3183127939345868	0.1231079505546536	0.1396889623537585	0.11673161644231292	0.0	0.24923762467859567	0.004572866165859057	0.12690524542222736	0.12690524542222736	0.12690524542222736	0.12690524542222736
0.437037770263379	0.37436346221693695	0.37806485816271285	0.5444377987015956	0.3693125335434925	0.5324962646988061	0.3058185584235735	0.4778889783953707	0.3347154607147119	0.3883856873391319	0.5437815435601898	0.4282324862082015	0.43918499341990713	0.23757945850829812	0.3774035208428567	0.3554635413705579	0.3753831244111533	0.2596708102287331	0.38886623259994685	0.3763108133633051	0.3317598265974744	0.5132394254279817	0.21772897074737735	0.32466300249708324	0.4027435031119297	0.44386662061123927	0.34606226564175896	0.26045435670812117	0.37234876656712823	0.43907133073832194	0.37261144974003746	0.36597050832230466	0.35437426900050395	0.49782496584128455	0.37899257940077274	0.3326234155588237	0.2719347334384905	0.3774287950955188	0.4121639362689551	0.4109171457270527	0.39616344387882896	0.4035402948029408	0.4035402948029408	0.4035402948029408	0.4035402948029408	0.4035402948029408	0.4035402948029408	0.4035402948029408	0.4035402948029408	0.4035402948029408
0.20758038576210797	0.08367636037825318	0.10727763056434415	0.17330381562883637	0.1661943896474917	0.12104548920852304	0.14343395769437473	0.07258477597297056	0.05353322714021039	0.10819941289563745	0.0900229476141178	0.16848486505444882	0.14958939437528632	0.13047368268378562	0.13129583068089873	0.143649366630631	0.10320815619208212	0.13289176214381396	0.14776354776025122	0.10275303808473094	0.08482864176918611	0.10505477221770737	0.16106901688082997	0.03795747040775728	0.08325966399690649	0.07860345228913736	0.062048780260357546	0.09069876585861619	0.10337344659634663	0.10700548101390243	0.1420542318990041	0.13205298380488317	0.059501838793622086	0.10415329082356295	0.13853639690148298	0.06412315441829808	0.07673801628585905	0.13032135023407052	0.07784448189103928	0.040033985027449266	0.09323256150913221	0.07945867312210679	0.040495019735580874	0.09527099425963849	0.06773638270751202	0.05793151937452697	0.06283395104101949	0.06283395104101949	0.06283395104101949	0.06283395104101949
0.2905147190776777	0.5929930705530982	0.6503345531513028	0.40008480855675677	0.47908328117747156	0.3666098909649196	0.6084243949623751	0.506844288561417	0.23255438525520866	0.7762003478087389	0.38128386453075225	0.3566732379884967	0.4770573154341314	0.18489479793336622	0.30663919846200915	0.4304796462761532	0.15656873614962072	0.42024229486536496	0.5089478574149082	0.26208500951024366	0.33752666652863084	0.40139206213150574	0.5399356499245642	0.3371968809323183	0.43042635058043166	0.47243074199299084	0.25056696729773653	0.48683186713791177	0.527765280097574	0.48467407295578485	0.4220498286395402	0.3171249910212208	0.3554509382091754	0.4970119011226086	0.13122240853675535	0.15642797367259564	0.364129145517627	0.46054469387874586	0.21874367283691698	0.4642564766447673	0.2038509671983166	0.39877139888744695	0.4102513567757919	0.4045113778316194	0.4045113778316194	0.4045113778316194	0.4045113778316194	0.4045113778316194	0.4045113778316194	0.4045113778316194
0.21184097422614187	0.22464618053668153	0.20777378353134246	0.32781761661903597	0.18236834669140758	0.28023017057488553	0.29711207371156856	0.057049137526600284	0.4812071404717783	0.16000558654975058	0.12474631263687515	0.2223230974615603	0.17353470504921772	0.17353470504921772	0.17353470504921772	0.17353470504921772	0.17353470504921772	0.17353470504921772	0.17353470504921772	0.17353470504921772	0.17353470504921772	0.17353470504921772	0.17353470504921772	0.17353470504921772	0.17353470504921772	0.17353470504921772	0.17353470504921772	0.17353470504921772	0.17353470504921772	0.17353470504921772	0.17353470504921772	0.17353470504921772	0.17353470504921772	0.17353470504921772	0.17353470504921772	0.17353470504921772	0.17353470504921772	0.17353470504921772	0.17353470504921772	0.17353470504921772	0.17353470504921772	0.17353470504921772	0.17353470504921772	0.17353470504921772	0.17353470504921772	0.17353470504921772	0.17353470504921772	0.17353470504921772	0.17353470504921772	0.17353470504921772
0.31454308949528453	0.3008364137499023	0.27468316374357027	0.2641147616038627	0.3196666316796767	0.2308886853566163	0.12483958833277506	0.10344202004501753	0.09304995283850183	0.24223456995103126	0.2558413290167866	0.20363882450663523	0.2040617922217767	0.22363918089074902	0.2616799876614295	0.17262389851236912	0.0889051835630928	0.2009470069328933	0.2023625725608447	0.16915378712591905	0.22641381460201065	0.24533968217942595	0.17207008188356404	0.16857758860844305	0.3221217590078157	0.2232631529951805	0.36592179468656394	0.27829024638341404	0.3375785865010418	0.28657207994822803	0.1691679165015161	0.33777709726764676	0.2108750363108077	0.18459491567623051	0.15843042640437122	0.22649661146040823	0.22261322219985324	0.2377691930381945	0.19532788505057555	0.145001301006017	0.2861802632536123	0.21559078212981464	0.21559078212981464	0.21559078212981464	0.21559078212981464	0.21559078212981464	0.21559078212981464	0.21559078212981464	0.21559078212981464	0.21559078212981464
0.27146080164354286	0.18851949406905857	0.24826778324257975	0.3232681761180579	0.2069570998004267	0.18779083698491533	0.2806500380666836	0.2740957914505547	0.2657201536814649	0.2125820678674766	0.3005682010914016	0.3382642239908622	0.2825513611119374	0.3202081739385802	0.3232894924342662	0.2939681971190851	0.29936837823826223	0.27707561447671786	0.43969153998433885	0.2501847492172797	0.36346221453404787	0.32882183302772244	0.3393276673012222	0.34737485591690603	0.3890557962870099	0.25539202862648713	0.26224428947353784	0.21664464005907658	0.25220851117601056	0.31838808933415513	0.3917383115357136	0.34264967048855394	0.2092709327196502	0.33250054506612775	0.27196371503938727	0.36758813254170797	0.35549542457950156	0.27007287718270645	0.3144317014936659	0.3974658658665532	0.181893848993659	0.3624418072649618	0.273602293780751	0.26095928429177906	0.33125493587936583	0.29610711008557244	0.29610711008557244	0.29610711008557244	0.29610711008557244	0.29610711008557244
0.0025235198654180637	0.0	0.0	0.4009816455458327	0.0	0.0	0.0	0.0	0.0	0.0	0.0005941596134279853	0.0	0.0	0.0	0.0	0.0	0.16067084340847815	0.0	0.10718629939386966	0.0	0.0	0.2643188766792654	0.0	0.059986354725115605	0.0	0.0	0.0	0.0	0.0	0.0	0.0	0.0	0.0	0.0	0.0	0.0	0.0	0.0	0.0	0.0	0.0	0.0	0.0	0.0	0.0	0.0	0.0	0.0	0.0	0.0
0.29537811453439755	0.02324387239424169	0.2047652019498892	0.2610158826945125	0.06086427926064508	0.16915451379722465	0.3551991522185488	0.0754448942575498	0.316039032019172	0.08496723416249195	0.14497716682700987	0.0986296657072784	0.1302536840314069	0.1846535533513839	0.11310945076656004	0.16441737279823113	0.22315629046271548	0.23198295120324428	0.07906591552542121	0.29418006200860314	0.22877183846919927	0.1549882072629295	0.09076394863553831	0.05532860798447215	0.11817372430860017	0.24048154099112568	0.21524862714409318	0.1255249285865081	0.12449499386355299	0.04418212374946131	0.0785772162901918	0.34234435790081835	0.10131622244759415	0.15081099867752873	0.06086427926064508	0.14326349752996395	0.10478171165832707	0.00202251043540404	0.1831835807828552	0.07757891409080367	0.2718498773003245	0.2632344177484909	0.07603015178068545	0.16963228476458816	0.16963228476458816	0.16963228476458816	0.16963228476458816	0.16963228476458816	0.16963228476458816	0.16963228476458816
0.556159931967679	0.3744777976514977	0.517921023855169	0.30473186174868155	0.31708988283094447	0.3589749406428645	0.3136683922023132	0.487803615132797	0.4425197580599724	0.38921025514637364	0.41129536601101585	0.5506818885322574	0.38006331952789524	0.5010120983365502	0.38773384601615696	0.46037782615402145	0.33824492797237066	0.36755579096446617	0.38627249408253844	0.38532598907894255	0.5222401552005421	0.603141043617537	0.41236214356658296	0.40378316152101024	0.32634871911102453	0.34191032630749985	0.40590223360314065	0.4763721480690223	0.5263795987201954	0.49354495866943876	0.5662224081561716	0.402785976252462	0.5291985332408946	0.492610437321741	0.489033903254056	0.5982566426107258	0.37002465068779855	0.4570922114351441	0.4844861635661843	0.394276572237415	0.43938136790179966	0.43938136790179966	0.43938136790179966	0.43938136790179966	0.43938136790179966	0.43938136790179966	0.43938136790179966	0.43938136790179966	0.43938136790179966	0.43938136790179966
0.36441196387382857	0.14667038850153286	0.2986171481069367	0.12335169837241866	0.2752458057454379	0.23075124889821108	0.3263043983869751	0.2787041726798877	0.10078316731815917	0.15947472093948611	0.3752494076682461	0.25187596627813064	0.14602246789189183	0.21139613512735994	0.31622089520467156	0.16013652313958465	0.05627822096948212	0.19721461638783827	0.19366813607346275	0.21215127725978503	0.34119094458824806	0.46973959287762657	0.19583743104032011	0.3446761775253382	0.22044617983701853	0.3823249151663457	0.22106781678570434	0.05205705109093898	0.15785266867828626	0.319011294548152	0.21077409238929198	0.17340883700571025	0.3796734959300926	0.2657751443343791	0.3393252747951998	0.3088699702481017	0.1138850655446365	0.16296249249834285	0.11897930463549272	0.09465672968404688	0.23378253385058786	0.16421963176731738	0.16421963176731738	0.16421963176731738	0.16421963176731738	0.16421963176731738	0.16421963176731738	0.16421963176731738	0.16421963176731738	0.16421963176731738
0.12917584469024954	0.14428338865975118	0.15095717086006122	0.11642454184910714	0.10426753110785554	0.173674882884315	0.09638490011588445	0.11699102391310096	0.053516610898033196	0.08952550658036398	0.13071125802368577	0.09264477342764804	0.11936467122753468	0.03976803379641604	0.1047570228682063	0.0988091984154888	0.21419272557588934	0.0853163539566674	0.07501331435096341	0.157293865618754	0.15585369354108636	0.1175946623435301	0.019717196412525076	0.10501947125565703	0.13618663306477644	0.09263971439289363	0.0793882885041185	0.14276852037880808	0.07988429802124607	0.05798268713990153	0.08669413099421004	0.06646762642867178	0.13227261234711676	0.12485018376257268	0.05167362737695335	0.11057289199874873	0.07056262423468836	0.09497835853295178	0.07703985188569258	0.13004923714841293	0.12405957517864595	0.11588773312998113	0.18610832806077615	0.09475486054890883	0.08892338268824372	0.12900739423224342	0.13124566788259934	0.07202648586389143	0.14835864640326774	0.0837414334824995
0.023375201660968726	0.11483526145791556	0.05140725429233736	0.3803167607417724	0.2272975131427426	0.26955997833540235	0.22429502053717	0.0024983021959791513	0.0005041904095934028	0.2553295657741112	0.1875333501460619	0.2186569144526584	0.2247992109467634	0.3207516847260751	0.4118283706832319	0.004996604391958303	0.6238343223791046	0.4337181268204955	0.14184243855694081	0.44295193498982843	0.20392231148177384	0.3416285841910647	0.14599062326466006	0.0	0.20027384133056075	0.4230834163440257	0.5879341774353016	0.6223488768553995	0.31215937824929557	0.40056865322736523	0.36915644641283996	0.22929162492912827	0.3421327746006581	0.09345417158333258	0.22429502053717	0.02587350385694788	0.5226798839874832	0.6513621798270994	0.008640598690084152	0.19976965092096732	0.22780170355233595	0.28684117571557066	0.05090306388274395	0.06818426126291226	0.4312198246245164	0.0	0.0	0.25067271480371134	0.11682937324430132	0.168357444106442
0.37143917950951355	0.2839875056934044	0.4825415335195011	0.7924616821019801	0.4139696255317265	0.48629746329584866	0.4362885253737073	0.5230115746140571	0.3151371124107506	0.5530410324062942	0.6193381813822363	0.7017874139282766	0.5573232317045561	0.5337033312202167	0.5379108108959061	0.7030622854093178	0.4367474282371961	0.60302455164244	0.7825773643612198	0.5030683253278874	0.434083598574973	0.532261291720236	0.5125691488687907	0.5146333247085565	0.7433100069344479	0.6669535771032924	0.4847615993415288	0.629361823420338	0.34446427734774904	0.7871928078512047	0.45789423215235037	0.519741373566414	0.5226101696479735	0.8866652959679834	0.4919609956357705	0.5405737476566297	0.6699209361293366	0.6334397679673855	0.7777447755255728	0.6814676148541705	0.7196011260668275	0.7162782826870961	0.5744379837807579	0.37875031409668564	0.614337506577341	0.4476803615035096	0.4135945958414526	0.46403201067324024	0.5717970799961746	0.7492857616594234
0.15644566407836955	0.13099550278817837	0.258673445886634	0.2043114309218211	0.23605756898571278	0.19469537986260732	0.2609422456199346	0.25669567768597584	0.25484966500497797	0.1298223536800436	0.19839040981534012	0.16849780002678325	0.16489347907883914	0.11603942846311906	0.1551909566509025	0.17351849955117762	0.1553350010030632	0.13566440349941306	0.1321599944840631	0.2507161004852607	0.19616285365966846	0.20937210803856057	0.2527549597667199	0.2124867614989207	0.23413851426198865	0.185720063318321	0.22372163549647062	0.22410103607757093	0.15613094105993447	0.22970674487873552	0.19558643157482186	0.21383360074841254	0.2522880242444903	0.18925075809008204	0.1768557210372073	0.14668492628541674	0.18741600444836787	0.28375716837629855	0.1696730148713671	0.21872565732976382	0.14908601519974557	0.27187959579276727	0.15930447243474377	0.18937732054450668	0.22883779304403312	0.16984946175390186	0.2303224744140444	0.22872388667900578	0.24161985112420895	0.3348698240845635
0.3910377516432056	0.2837740206535644	0.3886752501086026	0.1937661633939995	0.2078837299859853	0.16432704565937553	0.24581981490468482	0.2822674518046162	0.2777446965191426	0.26168254247464556	0.35194480707940284	0.21965218121435529	0.32991353806595053	0.16906811911002004	0.1568213759040239	0.10704484397263908	0.22941310600375428	0.32467419016725907	0.18730893270685076	0.24316159186678307	0.16314983305001932	0.20586484879255135	0.29138708458167073	0.29364555165299866	0.19905444494895047	0.3390985935672258	0.2620342512856127	0.327117942708812	0.25435249930579623	0.2920354570686077	0.3125358290730503	0.3812443471839006	0.13617411393570897	0.3042625895223098	0.2521056652377237	0.2545522399566091	0.2989675859217309	0.3088319098099823	0.4096333875659516	0.20375928059019846	0.20360254807614045	0.23830443680410524	0.2939567420751459	0.24873027675025008	0.28754805529560823	0.3531737004619568	0.312038863284724	0.13475988622244217	0.23969164123950662	0.2579392695499431
0.5571275274767611	0.7159416909821753	0.7995051503571486	0.560660633086779	0.6874964362359718	0.7038364256999945	0.5920659711771816	0.7535073169445057	0.6721594321332416	0.6358203293614666	0.5368231730108753	0.6495703656683505	0.5792865581891113	0.5632164229932726	0.6807096440607232	0.621016773957504	0.5670412961003939	0.5913315705443609	0.4596880853995886	0.8363238770483833	0.5996260684092204	0.37798560066663095	0.576000554655829	0.5629980905677499	0.731019211070741	0.6532748509564508	0.609990711197734	0.7140638192009255	0.7374028480536059	0.5659750112881872	0.7532037029720912	0.6834876442334479	0.7451510418162177	0.6759383715740754	0.6337041418882583	0.6349577886198459	0.8002976041182034	0.7435179400866468	0.7992392698603924	0.6559512752481814	0.6139392700968647	0.6030497936472132	0.6684555933614664	0.6357526935043398	0.6357526935043398	0.6357526935043398	0.6357526935043398	0.6357526935043398	0.6357526935043398	0.6357526935043398
0.19532356273151447	0.13170009177321643	0.16245191120223867	0.0543558804604645	0.23683574549130146	0.22885086844624886	0.28566840312309233	0.022664110705545817	0.12213882102778613	0.19159596504599424	0.14007596691290664	0.16583596597945047	0.16583596597945047	0.16583596597945047	0.16583596597945047	0.16583596597945047	0.16583596597945047	0.16583596597945047	0.16583596597945047	0.16583596597945047	0.16583596597945047	0.16583596597945047	0.16583596597945047	0.16583596597945047	0.16583596597945047	0.16583596597945047	0.16583596597945047	0.16583596597945047	0.16583596597945047	0.16583596597945047	0.16583596597945047	0.16583596597945047	0.16583596597945047	0.16583596597945047	0.16583596597945047	0.16583596597945047	0.16583596597945047	0.16583596597945047	0.16583596597945047	0.16583596597945047	0.16583596597945047	0.16583596597945047	0.16583596597945047	0.16583596597945047	0.16583596597945047	0.16583596597945047	0.16583596597945047	0.16583596597945047	0.16583596597945047	0.16583596597945047
0.7427937202855655	0.5267718475329705	0.5911537172751051	0.5154485620830278	0.4969755964209059	0.5861670072910624	0.5415713018559841	0.5415713018559841	0.5415713018559841	0.5415713018559841	0.5415713018559841	0.5415713018559841	0.5415713018559841	0.5415713018559841	0.5415713018559841	0.5415713018559841	0.5415713018559841	0.5415713018559841	0.5415713018559841	0.5415713018559841	0.5415713018559841	0.5415713018559841	0.5415713018559841	0.5415713018559841	0.5415713018559841	0.5415713018559841	0.5415713018559841	0.5415713018559841	0.5415713018559841	0.5415713018559841	0.5415713018559841	0.5415713018559841	0.5415713018559841	0.5415713018559841	0.5415713018559841	0.5415713018559841	0.5415713018559841	0.5415713018559841	0.5415713018559841	0.5415713018559841	0.5415713018559841	0.5415713018559841	0.5415713018559841	0.5415713018559841	0.5415713018559841	0.5415713018559841	0.5415713018559841	0.5415713018559841	0.5415713018559841	0.5415713018559841
0.0	0.08613173098610702	0.0	0.0	0.03537397849656786	0.0	0.0014842030929891666	0.0014842030929891666	0.13325023840555214	0.22594036602818968	0.03024073107688378	0.0014842030929891666	0.005133247419684076	0.00029953180467053795	0.0014842030929891666	0.0	0.16014145696041154	0.0	0.0014842030929891666	0.0	0.0	0.0	0.0	0.0	0.005133247419684076	0.03024073107688378	0.0	0.0	0.16014145696041154	0.01388684950135024	0.0	0.0014842030929891666	0.08180918873948939	0.0	0.01388684950135024	0.0017837348976597045	0.007835292199504972	0.007835292199504972	0.007835292199504972	0.007835292199504972	0.007835292199504972	0.007835292199504972	0.007835292199504972	0.007835292199504972	0.007835292199504972	0.007835292199504972	0.007835292199504972	0.007835292199504972	0.007835292199504972	0.007835292199504972
0.25435074011544606	0.2636943952739058	0.2031848699431569	0.24010169582279162	0.24084992426843727	0.17541038811159984	0.2133287844349457	0.23620842559387806	0.31742614643035216	0.22161406790975255	0.38141759820606896	0.3110726147668651	0.23635654320110852	0.22155765792468618	0.3416840505783522	0.2405836894207622	0.2096600711145555	0.21246362852937237	0.19486283634722007	0.21872572608493718	0.29855970748424915	0.2076916326736744	0.24672649090909102	0.26300847323526777	0.2771054921671733	0.18774039920776117	0.2315736214760378	0.2096570103418995	0.2096570103418995	0.2096570103418995	0.2096570103418995	0.2096570103418995	0.2096570103418995	0.2096570103418995	0.2096570103418995	0.2096570103418995	0.2096570103418995	0.2096570103418995	0.2096570103418995	0.2096570103418995	0.2096570103418995	0.2096570103418995	0.2096570103418995	0.2096570103418995	0.2096570103418995	0.2096570103418995	0.2096570103418995	0.2096570103418995	0.2096570103418995	0.2096570103418995
0.1884945743836163	0.13324278807073156	0.3431674676694912	0.12787218991393454	0.09915159966836598	0.11288646480668957	0.23623014418448404	0.068610974019935	0.05338199664951255	0.14759655995358606	0.21240087193100549	0.17212432224557583	0.16102138173349598	0.13195818975433646	0.12163123409872913	0.1504959149333582	0.1134347407911576	0.08374472690989952	0.17905029586344448	0.16351033152317065	0.17128031369330757	0.17128031369330757	0.17128031369330757	0.17128031369330757	0.17128031369330757	0.17128031369330757	0.17128031369330757	0.17128031369330757	0.17128031369330757	0.17128031369330757	0.17128031369330757	0.17128031369330757	0.17128031369330757	0.17128031369330757	0.17128031369330757	0.17128031369330757	0.17128031369330757	0.17128031369330757	0.17128031369330757	0.17128031369330757	0.17128031369330757	0.17128031369330757	0.17128031369330757	0.17128031369330757	0.17128031369330757	0.17128031369330757	0.17128031369330757	0.17128031369330757	0.17128031369330757	0.17128031369330757
0.3689138859250463	0.36041656438317665	0.32835992340535664	0.26842350783372965	0.21759975097558532	0.32158074779034745	0.3291389093630021	0.37103591159648597	0.31064746108376434	0.3278840529280453	0.2927363305108036	0.36946472593922836	0.311247953568307	0.2774867106146566	0.34668898622258393	0.2368185866101673	0.2623469997038552	0.24245870805670283	0.32015054045955693	0.29032006394920656	0.24761365746144273	0.27513430002770406	0.3043752257070638	0.39688018532021224	0.3375910806237515	0.3519666928042243	0.24978446026966689	0.3079011457797056	0.19200655828794913	0.4110641612554076	0.23702670593413608	0.27349065390066213	0.3296887483212819	0.37859995855876444	0.2844654113723692	0.3725299539404245	0.2744156606466284	0.32347280729352645	0.32347280729352645	0.32347280729352645	0.32347280729352645	0.32347280729352645	0.32347280729352645	0.32347280729352645	0.32347280729352645	0.32347280729352645	0.32347280729352645	0.32347280729352645	0.32347280729352645	0.32347280729352645
0.4246947736099045	0.2050441883529416	0.4679342655154161	0.31795559620544395	0.29798816006959505	0.42469412916827287	0.32403266456948376	0.2975393762945179	0.32805892094654265	0.3635640671222071	0.2534003706228514	0.2817321168196514	0.29520296963785303	0.3233561767518211	0.2871656632202873	0.3213441667998708	0.2150390554188864	0.4011073690002856	0.3074372824924553	0.29468479253125096	0.33099349553337043	0.3207517159013575	0.3464041488804814	0.2314159783821784	0.3085384779590007	0.22173185068316478	0.3121655769126747	0.25822092240920347	0.3006984865802704	0.29693293660702574	0.2744441858099075	0.2204441483872494	0.24744416709857844	0.24744416709857844	0.24744416709857844	0.24744416709857844	0.24744416709857844	0.24744416709857844	0.24744416709857844	0.24744416709857844	0.24744416709857844	0.24744416709857844	0.24744416709857844	0.24744416709857844	0.24744416709857844	0.24744416709857844	0.24744416709857844	0.24744416709857844	0.24744416709857844	0.24744416709857844
0.4857716141001706	0.31181685966468176	0.12412663938471344	0.516290122979384	0.579005898175364	0.3138032694941242	0.4241895627062127	0.4517070954837294	0.36198393720761185	0.22610138843967448	0.10345741406592732	0.19155529712299682	0.2657060644366191	0.15484039040685607	0.10084097466850106	0.25783071221621784	0.23991373544786992	0.14482328723123192	0.29286100761173134	0.18198912101859613	0.3490917687089241	0.5633733178847616	0.14144923892101308	0.2399752239399294	0.3162751079244682	0.20428477507918305	0.0873701803514581	0.20718556789855225	0.2796470860929393	0.4155106366177268	0.5234654355552313	0.5246555367836893	0.0	0.40152360351699906	0.20076180175849953	0.20076180175849953	0.20076180175849953	0.20076180175849953	0.20076180175849953	0.20076180175849953	0.20076180175849953	0.20076180175849953	0.20076180175849953	0.20076180175849953	0.20076180175849953	0.20076180175849953	0.20076180175849953	0.20076180175849953	0.20076180175849953	0.20076180175849953
0.17184716873874356	0.2959125425303827	0.23591278824488707	0.24258009492792018	0.3092573553585026	0.3215820870613652	0.31459492853705606	0.3060804326325756	0.29547117406437723	0.26845052118027085	0.25113847298099407	0.1726503375351472	0.4478253806505435	0.33468600926776737	0.19493755933841272	0.376203350302659	0.193219003719501	0.2734382174348607	0.3265051213987943	0.37440560424124414	0.3709064537158432	0.33643199533281903	0.35366922452433114	0.35366922452433114	0.35366922452433114	0.35366922452433114	0.35366922452433114	0.35366922452433114	0.35366922452433114	0.35366922452433114	0.35366922452433114	0.35366922452433114	0.35366922452433114	0.35366922452433114	0.35366922452433114	0.35366922452433114	0.35366922452433114	0.35366922452433114	0.35366922452433114	0.35366922452433114	0.35366922452433114	0.35366922452433114	0.35366922452433114	0.35366922452433114	0.35366922452433114	0.35366922452433114	0.35366922452433114	0.35366922452433114	0.35366922452433114	0.35366922452433114
0.044231188060281694	0.16896103928257034	0.23895807313145234	0.08040449757123941	0.08961830066712886	0.09457655270438922	0.2606162877160246	0.17117474604266655	0.22025057090706474	0.11936367311604186	0.20410533473694342	0.4523432487110562	0.10552563618207043	0.25583729318392473	0.11713449641825617	0.15995521875302854	0.22967342373548447	0.2510770446615996	0.1460018173515582	0.4509485060528967	0.1562545799592883	0.11512979545088976	0.049894138409040306	0.5206321691886225	0.23742656603207	0.11122607325443254	0.17874647823071305	0.23284307387209266	0.13991211654404037	0.2169046960548699	0.07098061863676695	0.20221599937901424	0.31366412775252944	0.21732334310417858	0.12960436086800012	0.21655483048256327	0.6121564035353765	0.2400053247042636	0.20812926629763534	0.16393271900242182	0.1938359783752707	0.17888434868884626	0.17888434868884626	0.17888434868884626	0.17888434868884626	0.17888434868884626	0.17888434868884626	0.17888434868884626	0.17888434868884626	0.17888434868884626
0.3507668502966618	0.12636998417103135	0.15775617224059588	0.18948061896249463	0.1681755931515811	0.23083018551812756	0.20352567616952458	0.13100821434436755	0.1932491944981288	0.22302242967065222	0.1024994868221548	0.16710481264664914	0.18728273503672904	0.25025744388550214	0.21421989804797373	0.20475049777310383	0.12177949384415919	0.19957009535015968	0.299165553197777	0.19443356852872082	0.11269872294505713	0.23539407032679505	0.22514049962718213	0.12650145410211583	0.28227251592271746	0.20438698501241664	0.20438698501241664	0.20438698501241664	0.20438698501241664	0.20438698501241664	0.20438698501241664	0.20438698501241664	0.20438698501241664	0.20438698501241664	0.20438698501241664	0.20438698501241664	0.20438698501241664	0.20438698501241664	0.20438698501241664	0.20438698501241664	0.20438698501241664	0.20438698501241664	0.20438698501241664	0.20438698501241664	0.20438698501241664	0.20438698501241664	0.20438698501241664	0.20438698501241664	0.20438698501241664	0.20438698501241664
0.3181247457652665	0.33890526076015576	0.3144283713562482	0.3009166419982472	0.2224218719042793	0.2897756788020646	0.34533089063802086	0.23305022760312785	0.24140275600440886	0.24137050636979612	0.360806324530503	0.2605897736682518	0.23346762215277667	0.22503532672594867	0.3209344752466429	0.36142245974713494	0.21675278285370148	0.34874460635966054	0.3128522091559571	0.19428103485854223	0.16827643115042895	0.36646404548988903	0.3045165313833767	0.4505440595462563	0.21827712475006908	0.40761657597556633	0.20946800752048006	0.12525906170888243	0.4461048453053476	0.5561471663543555	0.5011260058298516	0.5011260058298516	0.5011260058298516	0.5011260058298516	0.5011260058298516	0.5011260058298516	0.5011260058298516	0.5011260058298516	0.5011260058298516	0.5011260058298516	0.5011260058298516	0.5011260058298516	0.5011260058298516	0.5011260058298516	0.5011260058298516	0.5011260058298516	0.5011260058298516	0.5011260058298516	0.5011260058298516	0.5011260058298516
0.3016303797069171	0.41247100494525296	0.3253358283353859	0.34286110276438875	0.19276439167723358	0.2601966821850745	0.3751072335104702	0.4139349089092889	0.3783794113688495	0.2542021574041039	0.2511752631484791	0.34402061249752613	0.423697455594787	0.35925762826976615	0.41698281718137337	0.24414055311899555	0.22079330380480378	0.24056326850861504	0.23067828615670943	0.23067828615670943	0.23067828615670943	0.23067828615670943	0.23067828615670943	0.23067828615670943	0.23067828615670943	0.23067828615670943	0.23067828615670943	0.23067828615670943	0.23067828615670943	0.23067828615670943	0.23067828615670943	0.23067828615670943	0.23067828615670943	0.23067828615670943	0.23067828615670943	0.23067828615670943	0.23067828615670943	0.23067828615670943	0.23067828615670943	0.23067828615670943	0.23067828615670943	0.23067828615670943	0.23067828615670943	0.23067828615670943	0.23067828615670943	0.23067828615670943	0.23067828615670943	0.23067828615670943	0.23067828615670943	0.23067828615670943
0.22870832514083678	0.15340353523921896	0.2558512762785131	0.16967617377238287	0.2311476016988137	0.1748950954258926	0.072463144487592	0.13665868851534707	0.16769564219650057	0.11737097357078238	0.09719382337350863	0.17794059594579695	0.14854772657544504	0.18569732954472015	0.12785577466523493	0.17925993301739848	0.18075691253944992	0.2178052543299007	0.231635874372004	0.1085292546043006	0.10808738494022689	0.1084418769920954	0.11691788628367875	0.2095583431092748	0.21139979542507653	0.25899646797374554	0.13698201301748825	0.15729611050196532	0.06719518795006965	0.11224564922601749	0.11224564922601749	0.11224564922601749	0.11224564922601749	0.11224564922601749	0.11224564922601749	0.11224564922601749	0.11224564922601749	0.11224564922601749	0.11224564922601749	0.11224564922601749	0.11224564922601749	0.11224564922601749	0.11224564922601749	0.11224564922601749	0.11224564922601749	0.11224564922601749	0.11224564922601749	0.11224564922601749	0.11224564922601749	0.11224564922601749
0.31674828218120926	0.2359816779997811	0.3170828689272588	0.19336563081156835	0.2370119983208116	0.3562093766690249	0.3164244448211703	0.26457134051046277	0.3221221464991557	0.36632388193453175	0.2368551976935623	0.338693006757078	0.385902469089259	0.2831290835805564	0.16340375480900413	0.2412560647830117	0.3771077102362364	0.14604987526266477	0.2794050766559385	0.315685590046243	0.48936755236242624	0.2714633582712171	0.38041545531682164	0.38041545531682164	0.38041545531682164	0.38041545531682164	0.38041545531682164	0.38041545531682164	0.38041545531682164	0.38041545531682164	0.38041545531682164	0.38041545531682164	0.38041545531682164	0.38041545531682164	0.38041545531682164	0.38041545531682164	0.38041545531682164	0.38041545531682164	0.38041545531682164	0.38041545531682164	0.38041545531682164	0.38041545531682164	0.38041545531682164	0.38041545531682164	0.38041545531682164	0.38041545531682164	0.38041545531682164	0.38041545531682164	0.38041545531682164	0.38041545531682164
0.1260750783163348	0.0366431869120682	0.07695471282528628	0.1416486468594468	0.037260754492206144	0.043098702429356935	0.04045565930417612	0.10110181929611321	0.08958706780693199	0.09505537273254677	0.06635760317192214	0.15640233278601198	0.06920455999112993	0.08355364841585038	0.07855206176294947	0.18846999952605956	0.1002378560723589	0.14275770910088206	0.09143631202012595	0.0031568720679592487	0.1516963614555364	0.057903392886991534	0.039804792753974756	0.1279405503920861	0.02388300518491478	0.06323595691240863	0.04355948104866171	0.04355948104866171	0.04355948104866171	0.04355948104866171	0.04355948104866171	0.04355948104866171	0.04355948104866171	0.04355948104866171	0.04355948104866171	0.04355948104866171	0.04355948104866171	0.04355948104866171	0.04355948104866171	0.04355948104866171	0.04355948104866171	0.04355948104866171	0.04355948104866171	0.04355948104866171	0.04355948104866171	0.04355948104866171	0.04355948104866171	0.04355948104866171	0.04355948104866171	0.04355948104866171
0.08546174612727252	0.1672344501777224	0.2654730940034526	0.23825863199146124	0.12468970483115938	0.11211302120226634	0.24624472245884527	0.18292079332330982	0.4033478493502627	0.0711273849981068	0.1738113744882522	0.15453666653901532	0.20914362789944538	0.13177175764588145	0.24421456789846954	0.22204176673286127	0.18144221402591224	0.12328629349493586	0.1421541054277525	0.14310108384664433	0.19450406708790455	0.14726853438044207	0.08005201474499135	0.11782448482119011	0.09893824978309072	0.09893824978309072	0.09893824978309072	0.09893824978309072	0.09893824978309072	0.09893824978309072	0.09893824978309072	0.09893824978309072	0.09893824978309072	0.09893824978309072	0.09893824978309072	0.09893824978309072	0.09893824978309072	0.09893824978309072	0.09893824978309072	0.09893824978309072	0.09893824978309072	0.09893824978309072	0.09893824978309072	0.09893824978309072	0.09893824978309072	0.09893824978309072	0.09893824978309072	0.09893824978309072	0.09893824978309072	0.09893824978309072
0.34225909758090517	0.22548994538351574	0.2060329927380605	0.12031400872114685	0.26028736613293274	0.2268757018545143	0.2377016858946056	0.18898325215827458	0.08990334305635815	0.30827528320485975	0.25778435488252566	0.1987368177693476	0.26776517579777764	0.20677712763504494	0.31239371629366836	0.2715097197178259	0.18880891208837808	0.2745491683556485	0.13569844182467972	0.20539888407213583	0.30216779691502965	0.3294118262059349	0.33726804029001584	0.14634144235246427	0.24180474132124002	0.24180474132124002	0.24180474132124002	0.24180474132124002	0.24180474132124002	0.24180474132124002	0.24180474132124002	0.24180474132124002	0.24180474132124002	0.24180474132124002	0.24180474132124002	0.24180474132124002	0.24180474132124002	0.24180474132124002	0.24180474132124002	0.24180474132124002	0.24180474132124002	0.24180474132124002	0.24180474132124002	0.24180474132124002	0.24180474132124002	0.24180474132124002	0.24180474132124002	0.24180474132124002	0.24180474132124002	0.24180474132124002
0.09542317113891266	0.14273991244218864	0.07919659079356918	0.19156056851137504	0.1422185281097036	0.23365231394279645	0.1213534758273262	0.20180943052836559	0.27100659542757255	0.10599768299434036	0.2714957289852977	0.136067322292963	0.17433361411215506	0.08013770434136566	0.19331197663699487	0.1279693358431468	0.17462838990217777	0.16762816928166877	0.18048557838906606	0.10568420180534452	0.15357250273773104	0.15987273058437887	0.11433112373612542	0.13710192716025216	0.13710192716025216	0.13710192716025216	0.13710192716025216	0.13710192716025216	0.13710192716025216	0.13710192716025216	0.13710192716025216	0.13710192716025216	0.13710192716025216	0.13710192716025216	0.13710192716025216	0.13710192716025216	0.13710192716025216	0.13710192716025216	0.13710192716025216	0.13710192716025216	0.13710192716025216	0.13710192716025216	0.13710192716025216	0.13710192716025216	0.13710192716025216	0.13710192716025216	0.13710192716025216	0.13710192716025216	0.13710192716025216	0.13710192716025216
0.40171911078901523	0.253202614418953	0.2849884375041898	0.3195344596814755	0.33914950814908235	0.3444255318211036	0.26472879541221955	0.29314437606132654	0.17752138499994458	0.37730050158434564	0.33059712359232374	0.3292108731676515	0.2527083320238464	0.34574093276857937	0.2277991907039047	0.2767235680598551	0.21671874487953102	0.26353792824339717	0.3553003626420367	0.4124786928573311	0.24865486747155266	0.293848128398041	0.37429206055795167	0.36511542820024956	0.3697037443791006	0.3697037443791006	0.3697037443791006	0.3697037443791006	0.3697037443791006	0.3697037443791006	0.3697037443791006	0.3697037443791006	0.3697037443791006	0.3697037443791006	0.3697037443791006	0.3697037443791006	0.3697037443791006	0.3697037443791006	0.3697037443791006	0.3697037443791006	0.3697037443791006	0.3697037443791006	0.3697037443791006	0.3697037443791006	0.3697037443791006	0.3697037443791006	0.3697037443791006	0.3697037443791006	0.3697037443791006	0.3697037443791006
0.25782025759721083	0.16179800098691427	0.2744325137467641	0.12815487793972208	0.22202281761036738	0.178579488061205	0.1662754287657841	0.24196646356153031	0.18445985719754002	0.1690055960832899	0.1397561178639432	0.1710414217036229	0.21579364422749858	0.193238401893303	0.11586366452244037	0.16520177761604107	0.21984515265331053	0.11802931626326052	0.2534429954694587	0.15608041253252483	0.1417481813612686	0.16962935123708514	0.15043157765119708	0.28054604007978956	0.1561850042623113	0.1454100535051653	0.18305468247538884	0.25305789719114824	0.19174646991356986	0.21080470560981993	0.20127558776169488	0.20127558776169488	0.20127558776169488	0.20127558776169488	0.20127558776169488	0.20127558776169488	0.20127558776169488	0.20127558776169488	0.20127558776169488	0.20127558776169488	0.20127558776169488	0.20127558776169488	0.20127558776169488	0.20127558776169488	0.20127558776169488	0.20127558776169488	0.20127558776169488	0.20127558776169488	0.20127558776169488	0.20127558776169488
0.19252306106311795	0.2287586625098567	0.18776272122512466	0.1608251083124393	0.2285623542008924	0.1375854565126967	0.18163700221994716	0.15833617748579076	0.1923825005463191	0.18453599562126924	0.1491723243571742	0.16371703092891918	0.1813375454437487	0.14845061458733583	0.1594661917316771	0.09686102617118585	0.11333352049656673	0.14313699226554252	0.20917575592121898	0.16318671330375073	0.1573633976799075	0.10859542161299479	0.18788544478578834	0.20121050794710338	0.09430293897799355	0.18829736032940236	0.2055002162785391	0.20543821344226337	0.13659925976122253	0.0924457109002592	0.09302895503382931	0.09273733296704426	0.09273733296704426	0.09273733296704426	0.09273733296704426	0.09273733296704426	0.09273733296704426	0.09273733296704426	0.09273733296704426	0.09273733296704426	0.09273733296704426	0.09273733296704426	0.09273733296704426	0.09273733296704426	0.09273733296704426	0.09273733296704426	0.09273733296704426	0.09273733296704426	0.09273733296704426	0.09273733296704426
0.0313637697930914	0.010566946707308232	0.11054761361438005	0.01818332716369643	0.04738080915460405	0.06579441906879341	0.05867929857187611	0.13812442145099474	0.07374646622980202	0.09293664245260459	0.0942773293699664	0.0820905482506059	0.11138611023220213	0.083475516082359	0.08507690103281942	0.10277301420832184	0.020382607655514206	0.05755569868345105	0.11131353397768447	0.04191469580390968	0.0672169452070213	0.049812706769820685	0.10776041196232906	0.06084471222955114	0.08195886107728206	0.062473459786698646	0.04874274474570704	0.10283430498170201	0.06424474946404068	0.07286997115883995	0.06855736031144033	0.06855736031144033	0.06855736031144033	0.06855736031144033	0.06855736031144033	0.06855736031144033	0.06855736031144033	0.06855736031144033	0.06855736031144033	0.06855736031144033	0.06855736031144033	0.06855736031144033	0.06855736031144033	0.06855736031144033	0.06855736031144033	0.06855736031144033	0.06855736031144033	0.06855736031144033	0.06855736031144033	0.06855736031144033
0.2045266605664682	0.05010699513161955	0.061019092437375445	0.08790939647800591	0.08184846717631414	0.09049747768904179	0.10451170131433417	0.14050353848373695	0.11776933475059019	0.07206105472493371	0.086383076902281	0.031558073227939513	0.10059528983658986	0.11800448562804473	0.047384391903995814	0.14845258646229878	0.1159235873730399	0.05960411627333447	0.08458574693657751	0.15809279952969862	0.12133927323313806	0.12133927323313806	0.12133927323313806	0.12133927323313806	0.12133927323313806	0.12133927323313806	0.12133927323313806	0.12133927323313806	0.12133927323313806	0.12133927323313806	0.12133927323313806	0.12133927323313806	0.12133927323313806	0.12133927323313806	0.12133927323313806	0.12133927323313806	0.12133927323313806	0.12133927323313806	0.12133927323313806	0.12133927323313806	0.12133927323313806	0.12133927323313806	0.12133927323313806	0.12133927323313806	0.12133927323313806	0.12133927323313806	0.12133927323313806	0.12133927323313806	0.12133927323313806	0.12133927323313806
0.216114915807676	0.09619244489382696	0.03587580072267268	0.027903581638533168	0.02910125216651696	0.11329394129312585	0.026635958421049755	0.07642774522491795	0.0330748198122818	0.07807739314391264	3.480666047305749e-05	0.020070164532453468	0.052756897267044814	0.03819907285544873	0.012926392172737373	0.01881628302254369	0.040094330971772105	0.08182482083511361	0.08952774662040246	0.07242624999640578	0.06408951451230639	0.014422356843795786	0.014077726437421011	0.01217586906701259	0.04486408026808484	0.011198482674596662	0.014112533097894066	0.012655507886245365	0.012655507886245365	0.012655507886245365	0.012655507886245365	0.012655507886245365	0.012655507886245365	0.012655507886245365	0.012655507886245365	0.012655507886245365	0.012655507886245365	0.012655507886245365	0.012655507886245365	0.012655507886245365	0.012655507886245365	0.012655507886245365	0.012655507886245365	0.012655507886245365	0.012655507886245365	0.012655507886245365	0.012655507886245365	0.012655507886245365	0.012655507886245365	0.012655507886245365
0.03329424241042484	0.08690574674225889	0.08327382618059118	0.05515156555200682	0.07428700430273494	0.0516411383923103	0.05404547799510075	0.03427257368616439	0.06165141092288816	0.03387360731760566	0.016330400689348306	0.024320572730686826	0.06375825538853291	0.019173787614340687	0.012858302618530996	0.03492114158139599	0.04649764956427248	0.1322102920148553	0.05963779369855566	0.06893929905468747	0.06093089853910317	0.01857249277205575	0.02567049563893777	0.06958813680111006	0.04038504249798942	0.040398203748898194	0.10537817868872201	0.015621322080215237	0.06161129206684581	0.03526364939940594	0.05373613184932763	0.07286593404696398	0.0633010329481458	0.0633010329481458	0.0633010329481458	0.0633010329481458	0.0633010329481458	0.0633010329481458	0.0633010329481458	0.0633010329481458	0.0633010329481458	0.0633010329481458	0.0633010329481458	0.0633010329481458	0.0633010329481458	0.0633010329481458	0.0633010329481458	0.0633010329481458	0.0633010329481458	0.0633010329481458
0.16053236695422515	0.45975835501903006	0.0	0.0	0.1676688481422088	0.0821718164605295	0.2580825325121953	0.03588640108447229	0.2580825296350831	0.030678794148586114	0.0	0.13518048303464528	0.0	0.0	0.3246842639556207	0.16234213197781036	0.16234213197781036	0.16234213197781036	0.16234213197781036	0.16234213197781036	0.16234213197781036	0.16234213197781036	0.16234213197781036	0.16234213197781036	0.16234213197781036	0.16234213197781036	0.16234213197781036	0.16234213197781036	0.16234213197781036	0.16234213197781036	0.16234213197781036	0.16234213197781036	0.16234213197781036	0.16234213197781036	0.16234213197781036	0.16234213197781036	0.16234213197781036	0.16234213197781036	0.16234213197781036	0.16234213197781036	0.16234213197781036	0.16234213197781036	0.16234213197781036	0.16234213197781036	0.16234213197781036	0.16234213197781036	0.16234213197781036	0.16234213197781036	0.16234213197781036	0.16234213197781036
0.1033723508393169	0.049859572097909546	0.13351342505861635	0.1062411860940696	0.052845232516783164	0.11669767546519683	0.03435749198264409	0.06342964805714685	0.06499248761093908	0.10082503771943928	0.0980124379251842	0.08087718315971218	0.03288958084676455	0.029286406430108994	0.14130270012457222	0.08448871663202429	0.07135330970971906	0.0555447634266456	0.07413249212048917	0.06669191844069984	0.1382612793434247	0.13424439359694923	0.1214193765548918	0.10484986428535163	0.1131346204201217	0.1131346204201217	0.1131346204201217	0.1131346204201217	0.1131346204201217	0.1131346204201217	0.1131346204201217	0.1131346204201217	0.1131346204201217	0.1131346204201217	0.1131346204201217	0.1131346204201217	0.1131346204201217	0.1131346204201217	0.1131346204201217	0.1131346204201217	0.1131346204201217	0.1131346204201217	0.1131346204201217	0.1131346204201217	0.1131346204201217	0.1131346204201217	0.1131346204201217	0.1131346204201217	0.1131346204201217	0.1131346204201217
0.0222425184915955	0.05586357473900803	0.14841069081007857	0.07128784647188134	0.18836565663873592	0.04899440944542019	0.04746618778712257	0.04673398134983915	0.11653587225946019	0.0015200989196521204	0.06518824322379937	0.09514111100064934	0.0731391355489074	0.10949704334812546	0.059020962167158575	0.1377622464005316	0.055840397325165866	0.016442292468796717	0.0010381846961931126	0.021917627795666403	0.11278753311446463	0.0704426586643277	0.0352573096544364	0.0852729185583124	0.060265114106374404	0.060265114106374404	0.060265114106374404	0.060265114106374404	0.060265114106374404	0.060265114106374404	0.060265114106374404	0.060265114106374404	0.060265114106374404	0.060265114106374404	0.060265114106374404	0.060265114106374404	0.060265114106374404	0.060265114106374404	0.060265114106374404	0.060265114106374404	0.060265114106374404	0.060265114106374404	0.060265114106374404	0.060265114106374404	0.060265114106374404	0.060265114106374404	0.060265114106374404	0.060265114106374404	0.060265114106374404	0.060265114106374404
0.13569563078422436	0.041415520528138024	0.05644685143151337	0.09108153833677139	0.0868587960721341	0.02393663596733293	0.1366234811937675	0.025148761048727417	0.05624751530390541	0.045699580771012896	0.07535069342935484	0.04580303246291344	0.030681230699379388	0.07553061513161319	0.014553575770939324	0.04481807982867285	0.023897304921360957	0.03093922841729529	0.06348074852955951	0.04350339836498717	0.1232469585567906	0.05832043088720162	0.11056704592220044	0.07569149542080032	0.11718196145303858	0.0699566428784282	0.09765331714360892	0.031138564589426092	0.01486160715556624	0.10292728436553235	0.058894445760549294	0.058894445760549294	0.058894445760549294	0.058894445760549294	0.058894445760549294	0.058894445760549294	0.058894445760549294	0.058894445760549294	0.058894445760549294	0.058894445760549294	0.058894445760549294	0.058894445760549294	0.058894445760549294	0.058894445760549294	0.058894445760549294	0.058894445760549294	0.058894445760549294	0.058894445760549294	0.058894445760549294	0.058894445760549294
0.02935874934723816	0.012531205131772168	0.014222085841116533	0.04992804502321841	0.0	0.013681440523049006	0.029550790001903998	0.04954674063845523	0.02106215003476521	0.020101093804194902	0.008718811927947927	0.025956113930436245	0.028905871497439176	0.02743099271393771	0.02743099271393771	0.02743099271393771	0.02743099271393771	0.02743099271393771	0.02743099271393771	0.02743099271393771	0.02743099271393771	0.02743099271393771	0.02743099271393771	0.02743099271393771	0.02743099271393771	0.02743099271393771	0.02743099271393771	0.02743099271393771	0.02743099271393771	0.02743099271393771	0.02743099271393771	0.02743099271393771	0.02743099271393771	0.02743099271393771	0.02743099271393771	0.02743099271393771	0.02743099271393771	0.02743099271393771	0.02743099271393771	0.02743099271393771	0.02743099271393771	0.02743099271393771	0.02743099271393771	0.02743099271393771	0.02743099271393771	0.02743099271393771	0.02743099271393771	0.02743099271393771	0.02743099271393771	0.02743099271393771
0.3079799779529037	0.46438216082541695	0.3495078681374642	0.5660623161095467	0.3841296006776054	0.5194324919092005	0.28412624855810614	0.2695469123620177	0.3274868684174563	0.4038530738203665	0.39456022838580984	0.37811689734484033	0.2820352094522824	0.5366290726382134	0.3387969805360997	0.3160607365984674	0.7989037172828045	0.4936511709286891	0.4425368506783672	0.35512568122786453	0.6072435359381524	0.33286717255483267	0.35936643329339063	0.4500705688470965	0.3590709183373523	0.4045707435922244	0.4045707435922244	0.4045707435922244	0.4045707435922244	0.4045707435922244	0.4045707435922244	0.4045707435922244	0.4045707435922244	0.4045707435922244	0.4045707435922244	0.4045707435922244	0.4045707435922244	0.4045707435922244	0.4045707435922244	0.4045707435922244	0.4045707435922244	0.4045707435922244	0.4045707435922244	0.4045707435922244	0.4045707435922244	0.4045707435922244	0.4045707435922244	0.4045707435922244	0.4045707435922244	0.4045707435922244
0.053780758710641356	0.0308491153531263	0.0741957748476325	0.019205023793650352	0.026596149067501858	0.02233722446442393	0.0	0.0	0.0	0.03137467782011344	0.0032859278380039545	0.042592134489560944	0.03569425706676596	0.014892878711311603	0.01708739595230739	0.016450774934249915	0.0	0.03091245410355293	0.0005627031531554429	0.03253686129180609	0.005596756135585788	0.010834940232798152	0.03844952114334864	0.032724584181691156	0.044083720400617886	0.0	0.022041860200308943	0.022041860200308943	0.022041860200308943	0.022041860200308943	0.022041860200308943	0.022041860200308943	0.022041860200308943	0.022041860200308943	0.022041860200308943	0.022041860200308943	0.022041860200308943	0.022041860200308943	0.022041860200308943	0.022041860200308943	0.022041860200308943	0.022041860200308943	0.022041860200308943	0.022041860200308943	0.022041860200308943	0.022041860200308943	0.022041860200308943	0.022041860200308943	0.022041860200308943	0.022041860200308943
0.1070015924892006	0.007016591045602164	0.027302444186135654	0.09293722117158217	0.009610260406481306	0.0682284464765945	0.00015134405959537492	0.0	0.0	0.027302444186135654	0.07649155172682204	0.0	0.00015134405959537492	0.0	0.0	0.015279696295829703	0.0657861210450419	0.015279696295829703	0.0	0.07280271228604733	0.07265136803104869	0.04107734635005422	0.0	0.007016591045602164	0.0	0.00015134405959537492	7.567202979768746e-05	7.567202979768746e-05	7.567202979768746e-05	7.567202979768746e-05	7.567202979768746e-05	7.567202979768746e-05	7.567202979768746e-05	7.567202979768746e-05	7.567202979768746e-05	7.567202979768746e-05	7.567202979768746e-05	7.567202979768746e-05	7.567202979768746e-05	7.567202979768746e-05	7.567202979768746e-05	7.567202979768746e-05	7.567202979768746e-05	7.567202979768746e-05	7.567202979768746e-05	7.567202979768746e-05	7.567202979768746e-05	7.567202979768746e-05	7.567202979768746e-05	7.567202979768746e-05
0.1816381943216171	0.053771053949206934	0.05969789622721814	0.08586046697754086	0.09132322411673295	0.06764227705195733	0.06377187011050146	0.07294948322150246	0.09043291841666663	0.04639865630791785	0.062379245774651086	0.0725321834718566	0.04536666400702707	0.10994959478144288	0.06461857584386488	0.059069379060494	0.10509370908742235	0.08040655312308614	0.04291318667468245	0.1218801646044032	0.10673175828964789	0.06115550197862883	0.039941829599893654	0.06544258274695325	0.05650617211602739	0.04786194395589459	0.052184058035960997	0.052184058035960997	0.052184058035960997	0.052184058035960997	0.052184058035960997	0.052184058035960997	0.052184058035960997	0.052184058035960997	0.052184058035960997	0.052184058035960997	0.052184058035960997	0.052184058035960997	0.052184058035960997	0.052184058035960997	0.052184058035960997	0.052184058035960997	0.052184058035960997	0.052184058035960997	0.052184058035960997	0.052184058035960997	0.052184058035960997	0.052184058035960997	0.052184058035960997	0.052184058035960997
0.1261213480847117	0.1582042549211433	0.12438106854222773	0.17910821357489612	0.19818587133617865	0.22710628471919317	0.13652994172102892	0.09495375849932255	0.13291020347172303	0.06496574771230455	0.12139741844152535	0.12795645602070235	0.18331477012074898	0.0949793037259019	0.15606924903603345	0.053824489382485304	0.08747834705057435	0.15750220245790816	0.05790568313928322	0.11573756559916709	0.12372306029685824	0.05256850899385915	0.20492758380484272	0.223864208567884	0.11975173095816385	0.17180796976302393	0.17180796976302393	0.17180796976302393	0.17180796976302393	0.17180796976302393	0.17180796976302393	0.17180796976302393	0.17180796976302393	0.17180796976302393	0.17180796976302393	0.17180796976302393	0.17180796976302393	0.17180796976302393	0.17180796976302393	0.17180796976302393	0.17180796976302393	0.17180796976302393	0.17180796976302393	0.17180796976302393	0.17180796976302393	0.17180796976302393	0.17180796976302393	0.17180796976302393	0.17180796976302393	0.17180796976302393
0.2626710033894714	0.4077267076931969	0.3372097932316477	0.40024911153779946	0.5034253352260679	0.5232422461251018	0.4032019485696172	0.4437803827962908	0.4768285731558895	0.3853389117112976	0.721030953120213	0.4884619435215042	0.395389449300682	0.3170392275107267	0.41958453170747084	0.4591777707286702	0.3343279854125187	0.5052555269185676	0.3993622745349559	0.4713339115056349	0.27690742569271354	0.5110595364095771	0.4366850310817517	0.2800540886541491	0.5897935097180007	0.43492379918607493	0.43492379918607493	0.43492379918607493	0.43492379918607493	0.43492379918607493	0.43492379918607493	0.43492379918607493	0.43492379918607493	0.43492379918607493	0.43492379918607493	0.43492379918607493	0.43492379918607493	0.43492379918607493	0.43492379918607493	0.43492379918607493	0.43492379918607493	0.43492379918607493	0.43492379918607493	0.43492379918607493	0.43492379918607493	0.43492379918607493	0.43492379918607493	0.43492379918607493	0.43492379918607493	0.43492379918607493
0.157343860950285	0.22445489364354868	0.29286622849924604	0.23635271660023205	0.2041777630232351	0.2014890512105081	0.20897339631715423	0.23164991879270352	0.2473441500598811	0.21630373321622814	0.20912366281030842	0.2610701895029567	0.24597285787921774	0.2848539756497853	0.22865384151534054	0.1778676216366757	0.2902581697432065	0.27862413602241054	0.2246222945483676	0.21542826082102318	0.18643313416370458	0.13274536795924835	0.2657292614957048	0.22161302307730898	0.3347419952946132	0.27817750918596107	0.27817750918596107	0.27817750918596107	0.27817750918596107	0.27817750918596107	0.27817750918596107	0.27817750918596107	0.27817750918596107	0.27817750918596107	0.27817750918596107	0.27817750918596107	0.27817750918596107	0.27817750918596107	0.27817750918596107	0.27817750918596107	0.27817750918596107	0.27817750918596107	0.27817750918596107	0.27817750918596107	0.27817750918596107	0.27817750918596107	0.27817750918596107	0.27817750918596107	0.27817750918596107	0.27817750918596107
0.44517616694630224	0.49338326750462164	0.3087893729278479	0.3524049903147283	0.49323875396666245	0.3823606323965475	0.46992189892146874	0.4572012202444493	0.44885403208922364	0.3367806710561418	0.44668723976524954	0.43448877262382396	0.5122751566683003	0.4683010285658205	0.3283387967923733	0.6609426139451077	0.5008982340728686	0.36536576049426217	0.4556165928497341	0.21057059353836238	0.33309359319404824	0.33309359319404824	0.33309359319404824	0.33309359319404824	0.33309359319404824	0.33309359319404824	0.33309359319404824	0.33309359319404824	0.33309359319404824	0.33309359319404824	0.33309359319404824	0.33309359319404824	0.33309359319404824	0.33309359319404824	0.33309359319404824	0.33309359319404824	0.33309359319404824	0.33309359319404824	0.33309359319404824	0.33309359319404824	0.33309359319404824	0.33309359319404824	0.33309359319404824	0.33309359319404824	0.33309359319404824	0.33309359319404824	0.33309359319404824	0.33309359319404824	0.33309359319404824	0.33309359319404824
0.24165001839031697	0.3135404635309181	0.3064121594698398	0.2779534479577112	0.22788271667997065	0.25261170560523255	0.19490962634093587	0.20462817920403376	0.22852827498424663	0.3299524957523312	0.2533674571483761	0.2646214768153259	0.24396603647714968	0.08587452812052421	0.20751521571910153	0.20622412717956715	0.23256268049028686	0.24136320199878442	0.1736976725540161	0.29949809487373974	0.23659788371387794	0.23659788371387794	0.23659788371387794	0.23659788371387794	0.23659788371387794	0.23659788371387794	0.23659788371387794	0.23659788371387794	0.23659788371387794	0.23659788371387794	0.23659788371387794	0.23659788371387794	0.23659788371387794	0.23659788371387794	0.23659788371387794	0.23659788371387794	0.23659788371387794	0.23659788371387794	0.23659788371387794	0.23659788371387794	0.23659788371387794	0.23659788371387794	0.23659788371387794	0.23659788371387794	0.23659788371387794	0.23659788371387794	0.23659788371387794	0.23659788371387794	0.23659788371387794	0.23659788371387794
0.41029041049854664	0.1439245218734452	0.3348469704565508	0.35147249506575895	0.30098960002976055	0.1369234752782282	0.20900222747147032	0.23049893083892226	0.12139617409625332	0.20258458892733316	0.2782148521064502	0.20377988627813087	0.062361930566884965	0.2601268645562094	0.23458447085654263	0.20870716572722084	0.36062588986359884	0.26714372681698045	0.17047107691710864	0.45299210891533587	0.13242864341530092	0.11642481110275592	0.371381998078218	0.039372258658812664	0.16643108677529603	0.22105659285400808	0.13159945171071094	0.1763280222823595	0.1763280222823595	0.1763280222823595	0.1763280222823595	0.1763280222823595	0.1763280222823595	0.1763280222823595	0.1763280222823595	0.1763280222823595	0.1763280222823595	0.1763280222823595	0.1763280222823595	0.1763280222823595	0.1763280222823595	0.1763280222823595	0.1763280222823595	0.1763280222823595	0.1763280222823595	0.1763280222823595	0.1763280222823595	0.1763280222823595	0.1763280222823595	0.1763280222823595
0.3439389052923812	0.3377742746318924	0.3511831836245802	0.2950090474339547	0.4001010563965222	0.35436093691856385	0.19068351485024915	0.21528297437362512	0.27854286595513655	0.5139821071466535	0.2534646120394459	0.3247160963830354	0.4116886529929209	0.29450331496715026	0.20841122415763788	0.23476509724471756	0.24477434381691418	0.4917721203578889	0.38948299974348055	0.33794264820693254	0.3435958195915153	0.4006973313218197	0.4237675962790789	0.1849943330253818	0.30438096465223036	0.30438096465223036	0.30438096465223036	0.30438096465223036	0.30438096465223036	0.30438096465223036	0.30438096465223036	0.30438096465223036	0.30438096465223036	0.30438096465223036	0.30438096465223036	0.30438096465223036	0.30438096465223036	0.30438096465223036	0.30438096465223036	0.30438096465223036	0.30438096465223036	0.30438096465223036	0.30438096465223036	0.30438096465223036	0.30438096465223036	0.30438096465223036	0.30438096465223036	0.30438096465223036	0.30438096465223036	0.30438096465223036
0.5345794162898841	0.3513080131052895	0.45076329426675865	0.4595025168163326	0.40413915055275274	0.40390392121412744	0.4289111185783356	0.3335176836460566	0.4343246795907975	0.5598818828151957	0.45245890237276404	0.5836608747427039	0.4508365397845979	0.47239141504977383	0.5167360264920746	0.4840873637650598	0.45905421931795304	0.433104345425627	0.4854271599061379	0.3452321308952211	0.4111796066450316	0.439786854368561	0.5205007561510384	0.3632560200058092	0.30155757471922756	0.6707745899718643	0.4861660823455459	0.4861660823455459	0.4861660823455459	0.4861660823455459	0.4861660823455459	0.4861660823455459	0.4861660823455459	0.4861660823455459	0.4861660823455459	0.4861660823455459	0.4861660823455459	0.4861660823455459	0.4861660823455459	0.4861660823455459	0.4861660823455459	0.4861660823455459	0.4861660823455459	0.4861660823455459	0.4861660823455459	0.4861660823455459	0.4861660823455459	0.4861660823455459	0.4861660823455459	0.4861660823455459
0.09794339717646874	0.11877884453668265	0.06921314087000248	0.11712365153972899	0.059389422268341326	0.0	0.0024838169090383973	0.13588270416109371	0.09167619532650652	0.06187323917737972	0.031053471480091972	0.18005191786697974	0.11177833894703221	0.07556208128895034	0.26499419345490055	0.18544259242805963	0.12126266144572105	0.12747465866662758	0.12126266144572105	0.06573836268728918	0.2996276853384778	0.057206490646754066	0.11505066422481451	0.0861285774357843	0.0861285774357843	0.0861285774357843	0.0861285774357843	0.0861285774357843	0.0861285774357843	0.0861285774357843	0.0861285774357843	0.0861285774357843	0.0861285774357843	0.0861285774357843	0.0861285774357843	0.0861285774357843	0.0861285774357843	0.0861285774357843	0.0861285774357843	0.0861285774357843	0.0861285774357843	0.0861285774357843	0.0861285774357843	0.0861285774357843	0.0861285774357843	0.0861285774357843	0.0861285774357843	0.0861285774357843	0.0861285774357843	0.0861285774357843
0.18025129741909074	0.11030711015712572	0.17521308669789157	0.1435665997078601	0.09992949003157152	0.17541369281782154	0.11663354288731008	0.08188481087795026	0.1812613195172331	0.0900976407315475	0.14530115824660075	0.049805209868411575	0.0018703893158157534	0.1334182035718777	0.015490799219859259	0.05948593311988572	0.05907413093020699	0.05634909524857733	0.12896724731186293	0.10447107870189758	0.05301119918885268	0.07874113894537511	0.07874113894537511	0.07874113894537511	0.07874113894537511	0.07874113894537511	0.07874113894537511	0.07874113894537511	0.07874113894537511	0.07874113894537511	0.07874113894537511	0.07874113894537511	0.07874113894537511	0.07874113894537511	0.07874113894537511	0.07874113894537511	0.07874113894537511	0.07874113894537511	0.07874113894537511	0.07874113894537511	0.07874113894537511	0.07874113894537511	0.07874113894537511	0.07874113894537511	0.07874113894537511	0.07874113894537511	0.07874113894537511	0.07874113894537511	0.07874113894537511	0.07874113894537511
0.11354958290283466	0.17191040997282736	0.05426707957290996	0.0854861870185679	0.0296168097066283	0.036813411002493315	0.02715516954033225	0.09293677969055547	0.12184930555466555	0.11751587854333848	0.13994639062115624	0.07092635473323483	0.055399117283367494	0.06721697495322058	0.203842243384907	0.0870585877712803	0.04652313111641271	0.04510198895135151	0.10461551688764287	0.06616165123209718	0.09083169479725066	0.11204616957890344	0.08007285793969066	0.1360291135679691	0.030222160757772135	0.02787942094502693	0.028300873014656343	0.04207900086619908	0.08345616299304838	0.1876104991126218	0.16350613012070855	0.11431326854585233	0.18354132642473442	0.14892729748529338	0.14892729748529338	0.14892729748529338	0.14892729748529338	0.14892729748529338	0.14892729748529338	0.14892729748529338	0.14892729748529338	0.14892729748529338	0.14892729748529338	0.14892729748529338	0.14892729748529338	0.14892729748529338	0.14892729748529338	0.14892729748529338	0.14892729748529338	0.14892729748529338
0.27125557622557717	0.09385517098611537	0.1649817544491878	0.1444128480739151	0.03818050048933083	0.1283989264734626	0.14122574689567086	0.14127004989444875	0.10477635198393336	0.07780824877209702	0.05892533005907139	0.14264175694012873	0.13919714039952322	0.06835893685463718	0.17897909350302424	0.0981004255898497	0.1413764016688784	0.056410976053695515	0.23752735224433463	0.11783542229710171	0.16404430123664426	0.12526241235729174	0.08913226958200472	0.10418343706422922	0.09703426639060789	0.2112948126278932	0.061114622288384775	0.10599381345045922	0.17854214587293046	0.024023717557043574	0.07831402596863465	0.09625375255417583	0.11047395799711678	0.10336385527564629	0.10336385527564629	0.10336385527564629	0.10336385527564629	0.10336385527564629	0.10336385527564629	0.10336385527564629	0.10336385527564629	0.10336385527564629	0.10336385527564629	0.10336385527564629	0.10336385527564629	0.10336385527564629	0.10336385527564629	0.10336385527564629	0.10336385527564629	0.10336385527564629
0.4215381434450421	0.5756365023619402	0.6598860865573647	0.5815688826386762	0.47304367650319806	0.5259115971157564	0.7097879795704698	0.6331394086067931	0.5733853836494917	0.5918829981869443	0.5650832737695981	0.5661863115372829	0.4917866391811329	0.6090294669628231	0.4930817064423615	0.4985869202086043	0.35670036500223956	0.498678409736083	0.5870279539309119	0.48237358512513473	0.6030965759286516	0.5427350805268931	0.5427350805268931	0.5427350805268931	0.5427350805268931	0.5427350805268931	0.5427350805268931	0.5427350805268931	0.5427350805268931	0.5427350805268931	0.5427350805268931	0.5427350805268931	0.5427350805268931	0.5427350805268931	0.5427350805268931	0.5427350805268931	0.5427350805268931	0.5427350805268931	0.5427350805268931	0.5427350805268931	0.5427350805268931	0.5427350805268931	0.5427350805268931	0.5427350805268931	0.5427350805268931	0.5427350805268931	0.5427350805268931	0.5427350805268931	0.5427350805268931	0.5427350805268931
0.2458429657844617	0.11291823981630957	0.1940096632938265	0.21348245725519707	0.147810945424553	0.17891800096776656	0.21210588750878914	0.15190101516557866	0.17448579722288735	0.21151304420035072	0.22839351095208707	0.12485262227266818	0.24778607312097195	0.1888578152225	0.18133889702051492	0.18276418182400822	0.12455757027009404	0.14064857994914742	0.24486454957255038	0.2923219275967377	0.24589457657829722	0.6340155676038806	0.2131995455726637	0.13549634541840694	0.1743479454955353	0.1743479454955353	0.1743479454955353	0.1743479454955353	0.1743479454955353	0.1743479454955353	0.1743479454955353	0.1743479454955353	0.1743479454955353	0.1743479454955353	0.1743479454955353	0.1743479454955353	0.1743479454955353	0.1743479454955353	0.1743479454955353	0.1743479454955353	0.1743479454955353	0.1743479454955353	0.1743479454955353	0.1743479454955353	0.1743479454955353	0.1743479454955353	0.1743479454955353	0.1743479454955353	0.1743479454955353	0.1743479454955353
0.5020593647621809	0.5990541877873439	0.2794162818058783	0.46557206789553607	0.2134563100219605	0.24539709419206576	0.23373439116774508	0.3595398881058208	0.38689130823184503	0.258932125441221	0.43782480514839034	0.3356132222850645	0.2615122520754715	0.455345304908189	0.23687407622020323	0.44564587670450445	0.3174408972242259	0.22519040217765374	0.31400943608254756	0.3791694737498567	0.3466800329725507	0.3803706048303934	0.305542630761152	0.3263396384256286	0.2848436412934198	0.2819824276103345	0.28341303445187715	0.28341303445187715	0.28341303445187715	0.28341303445187715	0.28341303445187715	0.28341303445187715	0.28341303445187715	0.28341303445187715	0.28341303445187715	0.28341303445187715	0.28341303445187715	0.28341303445187715	0.28341303445187715	0.28341303445187715	0.28341303445187715	0.28341303445187715	0.28341303445187715	0.28341303445187715	0.28341303445187715	0.28341303445187715	0.28341303445187715	0.28341303445187715	0.28341303445187715	0.28341303445187715
0.15192589857165295	0.2030410533298688	0.10584437854498141	0.14166007464283945	0.16348578371750452	0.168147211403933	0.12465702032522374	0.15924554308934835	0.14643806474901988	0.14137061848910173	0.10966569036895872	0.1343158681740643	0.183705613863911	0.07197645222097022	0.1366347347091405	0.08941563798345682	0.20512322029608307	0.1515709606445058	0.10128209717207844	0.14554817789403465	0.12341513753305654	0.12341513753305654	0.12341513753305654	0.12341513753305654	0.12341513753305654	0.12341513753305654	0.12341513753305654	0.12341513753305654	0.12341513753305654	0.12341513753305654	0.12341513753305654	0.12341513753305654	0.12341513753305654	0.12341513753305654	0.12341513753305654	0.12341513753305654	0.12341513753305654	0.12341513753305654	0.12341513753305654	0.12341513753305654	0.12341513753305654	0.12341513753305654	0.12341513753305654	0.12341513753305654	0.12341513753305654	0.12341513753305654	0.12341513753305654	0.12341513753305654	0.12341513753305654	0.12341513753305654
0.18373247655687164	0.16217055067680547	0.184990289924091	0.11255454880476291	0.1389768467957693	0.14401246379161786	0.18536495070161155	0.11685628215839153	0.17144278035526253	0.12011431465243344	0.11817571008979731	0.15363300988198564	0.22789300461506465	0.1107516361708376	0.19404853618086365	0.20189391088127948	0.1547351553492423	0.15314091341714034	0.12057730800543821	0.12275564258639333	0.15751721665781215	0.13639935261562539	0.14695828463671878	0.14695828463671878	0.14695828463671878	0.14695828463671878	0.14695828463671878	0.14695828463671878	0.14695828463671878	0.14695828463671878	0.14695828463671878	0.14695828463671878	0.14695828463671878	0.14695828463671878	0.14695828463671878	0.14695828463671878	0.14695828463671878	0.14695828463671878	0.14695828463671878	0.14695828463671878	0.14695828463671878	0.14695828463671878	0.14695828463671878	0.14695828463671878	0.14695828463671878	0.14695828463671878	0.14695828463671878	0.14695828463671878	0.14695828463671878	0.14695828463671878
0.4076313603839295	0.41797239187930446	0.42065388371470114	0.5382518290893001	0.6827381816920585	0.46955560769486615	0.42721201728634034	0.5330504850032988	0.38715536316012655	0.449965354546931	0.2535508358163533	0.7118409410286483	0.3654349162586876	0.34850910842013816	0.4900976410243446	0.5000118377664768	0.48379186265467977	0.4612656011776806	0.674739641747175	0.6292668064600461	0.6520032241036106	0.6520032241036106	0.6520032241036106	0.6520032241036106	0.6520032241036106	0.6520032241036106	0.6520032241036106	0.6520032241036106	0.6520032241036106	0.6520032241036106	0.6520032241036106	0.6520032241036106	0.6520032241036106	0.6520032241036106	0.6520032241036106	0.6520032241036106	0.6520032241036106	0.6520032241036106	0.6520032241036106	0.6520032241036106	0.6520032241036106	0.6520032241036106	0.6520032241036106	0.6520032241036106	0.6520032241036106	0.6520032241036106	0.6520032241036106	0.6520032241036106	0.6520032241036106	0.6520032241036106
0.648380680184206	0.5415787176609637	0.4477895654448552	0.4371915346018134	0.3752070320746788	0.5675710245725765	0.42340871874677993	0.6669618562758919	0.6894726714331643	0.5527870022143684	0.479034022230586	0.6042590011308381	0.46834667527742435	0.47584536063973765	0.5229599433037646	0.3685375115680861	0.3291299661028091	0.6127837909791048	0.39716074112348	0.3664004471069281	0.6369607233274808	0.6683869634739774	0.45342976778064265	0.5609083656273101	0.5609083656273101	0.5609083656273101	0.5609083656273101	0.5609083656273101	0.5609083656273101	0.5609083656273101	0.5609083656273101	0.5609083656273101	0.5609083656273101	0.5609083656273101	0.5609083656273101	0.5609083656273101	0.5609083656273101	0.5609083656273101	0.5609083656273101	0.5609083656273101	0.5609083656273101	0.5609083656273101	0.5609083656273101	0.5609083656273101	0.5609083656273101	0.5609083656273101	0.5609083656273101	0.5609083656273101	0.5609083656273101	0.5609083656273101
0.6096738155637043	0.42802053220534075	0.613549715717096	0.4958834167427803	0.37980949574885114	0.5169730887895374	0.3938219294991064	0.16822349209968276	0.41228955011342294	0.4372847697931986	0.5007932728647846	0.34995054001950554	0.36590075782498444	0.41424389882013596	0.2590924081773805	0.7224523030249791	0.6184336308906208	0.45460549153380714	0.4884153287984745	0.35538507981417544	0.559997059564284	0.5561168498649541	0.5580569547146191	0.5580569547146191	0.5580569547146191	0.5580569547146191	0.5580569547146191	0.5580569547146191	0.5580569547146191	0.5580569547146191	0.5580569547146191	0.5580569547146191	0.5580569547146191	0.5580569547146191	0.5580569547146191	0.5580569547146191	0.5580569547146191	0.5580569547146191	0.5580569547146191	0.5580569547146191	0.5580569547146191	0.5580569547146191	0.5580569547146191	0.5580569547146191	0.5580569547146191	0.5580569547146191	0.5580569547146191	0.5580569547146191	0.5580569547146191	0.5580569547146191
0.13582967634320778	0.197491153962302	0.159645250316156	0.11327335339385482	0.24183158213684147	0.07219226966141663	0.14879972710781808	0.1804193618899562	0.07403418199106225	0.06126107759797628	0.04247439642858066	0.14117297757501374	0.15200754622747564	0.00541677667728112	0.06310673206356594	0.016021589966474514	0.08127780627483151	0.04001313500486094	0.04625752688961674	0.05084668835942319	0.06700423255728644	0.11202555877247135	0.0005667122943495231	0.12678503382478426	0.04069421733189489	0.040579847299210464	0.08064187696785194	0.07488227065828726	0.15839745618699044	0.06991783624267127	0.1565857470321131	0.11325179163739217	0.11325179163739217	0.11325179163739217	0.11325179163739217	0.11325179163739217	0.11325179163739217	0.11325179163739217	0.11325179163739217	0.11325179163739217	0.11325179163739217	0.11325179163739217	0.11325179163739217	0.11325179163739217	0.11325179163739217	0.11325179163739217	0.11325179163739217	0.11325179163739217	0.11325179163739217	0.11325179163739217
0.35505607862418825	0.27392914117474926	0.3013424248784901	0.4180096033367186	0.3316631575445302	0.20523061164467485	0.33468348614136	0.327091431342003	0.37247800442434187	0.2957895837381921	0.34941560763939095	0.34781590886827707	0.3346227024689519	0.41259653837898796	0.3436308920166718	0.3579213264964322	0.35581102646051926	0.2564372782366967	0.324410032641626	0.3363194185033621	0.2730996012717368	0.2580042135960066	0.28195796177430754	0.3719509297844013	0.2382846319854828	0.39934994826869663	0.2531501086344707	0.3490287642760375	0.2783258205728397	0.39143510441488183	0.4333513865090437	0.41239324546196277	0.41239324546196277	0.41239324546196277	0.41239324546196277	0.41239324546196277	0.41239324546196277	0.41239324546196277	0.41239324546196277	0.41239324546196277	0.41239324546196277	0.41239324546196277	0.41239324546196277	0.41239324546196277	0.41239324546196277	0.41239324546196277	0.41239324546196277	0.41239324546196277	0.41239324546196277	0.41239324546196277
0.5470813109442885	0.39781763253268476	0.4380123298601471	0.5004958213499177	0.34891156594027684	0.45645849276668476	0.39183394396974053	0.43590375989727476	0.38606400055398865	0.27382988734141883	0.38526312280899483	0.49506684207997453	0.5648417827816662	0.49276293343444083	0.369836663034408	0.374526193866664	0.3486951328295475	0.4473486192809018	0.36058145748867576	0.383638125121714	0.598921321981302	0.491279723551508	0.491279723551508	0.491279723551508	0.491279723551508	0.491279723551508	0.491279723551508	0.491279723551508	0.491279723551508	0.491279723551508	0.491279723551508	0.491279723551508	0.491279723551508	0.491279723551508	0.491279723551508	0.491279723551508	0.491279723551508	0.491279723551508	0.491279723551508	0.491279723551508	0.491279723551508	0.491279723551508	0.491279723551508	0.491279723551508	0.491279723551508	0.491279723551508	0.491279723551508	0.491279723551508	0.491279723551508	0.491279723551508
0.0	0.3487840187504319	0.0	0.0	1.4381528115746696	0.0	0.5013772602961123	0.22363028483696945	0.0	0.0	0.28724464063646643	0.0	0.12515373391346252	0.22363028483696945	0.3352188356125773	0.0	0.0	0.0	0.0	0.0	0.0	0.0	0.0	0.0	0.0	0.0	0.0	0.0	0.0	0.0	0.0	0.0	0.0	0.0	0.0	0.0	0.0	0.0	0.0	0.0	0.0	0.0	0.0	0.0	0.0	0.0	0.0	0.0	0.0	0.0
0.3543393708355155	0.3368079949104304	0.3123045151099184	0.26909105924817933	0.2625262258303925	0.19409554606417972	0.23420760964350093	0.23110908634555963	0.30292838908391834	0.23858026107146502	0.14285313682877301	0.29991938552455977	0.27618873166934815	0.16784004123823093	0.4239972237256622	0.30153601984921646	0.10689904664591506	0.20618866164331318	0.186586221675249	0.18625534411128492	0.23093259857891188	0.2904318622361519	0.3313372242756728	0.2748239982396608	0.18412593510598343	0.28205126023677374	0.3518766932646956	0.25537847170008515	0.2449019371401413	0.2501402044201132	0.2501402044201132	0.2501402044201132	0.2501402044201132	0.2501402044201132	0.2501402044201132	0.2501402044201132	0.2501402044201132	0.2501402044201132	0.2501402044201132	0.2501402044201132	0.2501402044201132	0.2501402044201132	0.2501402044201132	0.2501402044201132	0.2501402044201132	0.2501402044201132	0.2501402044201132	0.2501402044201132	0.2501402044201132	0.2501402044201132
0.45581550063421816	0.5064861909418217	0.44303176343553524	0.569344649877699	0.5612451274054981	0.3990243633511976	0.39273058332292204	0.4655210568495472	0.3916879452005458	0.33298811208251294	0.26551017683911043	0.4475111035748369	0.47184849273891144	0.5070047674056419	0.37004071851495285	0.5226757395634689	0.35235259166470745	0.41653799358910887	0.43119611481349696	0.37712972564911834	0.6350220606617054	0.6098781773240494	0.4902741199216747	0.5587045760903164	0.4025405469211767	0.4802855792422109	0.5645167026912356	0.3959490076953677	0.44991320448163136	0.43123908844278536	0.4319490283232853	0.6026203956856439	0.5539951534438916	0.4115749148533625	0.49944908692595136	0.455512000889657	0.455512000889657	0.455512000889657	0.455512000889657	0.455512000889657	0.455512000889657	0.455512000889657	0.455512000889657	0.455512000889657	0.455512000889657	0.455512000889657	0.455512000889657	0.455512000889657	0.455512000889657	0.455512000889657
0.32511584817197214	0.3269178981808862	0.2320195919099959	0.31548158423816436	0.3102878992218122	0.20786160094996253	0.27181621925525884	0.32089887140258605	0.21263236136610675	0.3322517280208731	0.23802741765746352	0.2620867259109537	0.26194525181666234	0.29886770430755283	0.2643955645463297	0.3239718110647174	0.31245973876164623	0.31942502206165735	0.18817264541019155	0.36664409570940165	0.22809892721215053	0.2593479862293059	0.28164658796232916	0.2286141987914206	0.3191817900618115	0.3762046991259165	0.27483902129436066	0.1864293221043211	0.29877854127572095	0.2693639178318487	0.2821275262705737	0.24096938234880902	0.17072825898735325	0.25653899026580984	0.2990417680915132	0.21425027362368962	0.24360056401337649	0.2327323654571385	0.26578625811038886	0.2753650554327873	0.27057565677158807	0.27057565677158807	0.27057565677158807	0.27057565677158807	0.27057565677158807	0.27057565677158807	0.27057565677158807	0.27057565677158807	0.27057565677158807	0.27057565677158807
0.3877974309017338	0.4030105523096944	0.32188070841439465	0.31468629710300966	0.3733915533128034	0.3695537226005754	0.2791203230535326	0.3314590046399282	0.38188426047172797	0.32019931662292117	0.3272486429749807	0.2607592547968317	0.30043615743353946	0.3750228189373796	0.36077729488926796	0.2660916745534958	0.32138673547353186	0.4125964749077788	0.3608557757923154	0.3307313869912535	0.2986671845726406	0.3065190223269164	0.3323708520274595	0.25657834360731774	0.3050778104272096	0.2808280770172637	0.2808280770172637	0.2808280770172637	0.2808280770172637	0.2808280770172637	0.2808280770172637	0.2808280770172637	0.2808280770172637	0.2808280770172637	0.2808280770172637	0.2808280770172637	0.2808280770172637	0.2808280770172637	0.2808280770172637	0.2808280770172637	0.2808280770172637	0.2808280770172637	0.2808280770172637	0.2808280770172637	0.2808280770172637	0.2808280770172637	0.2808280770172637	0.2808280770172637	0.2808280770172637	0.2808280770172637
0.32375344420705304	0.27331459252746887	0.36136516100009813	0.3821684096241623	0.4070592249967383	0.40079157182148073	0.33161989765741595	0.3893378149967979	0.34614707750585927	0.28331585187605157	0.32873547625503574	0.22822046418356143	0.2818668859901305	0.3548988886159388	0.4014073048817395	0.28135828494177567	0.28909015567219826	0.24118867898928012	0.2092060406783715	0.2951665737932957	0.43101824172593545	0.34456642857563174	0.36311906105551095	0.30764778650947006	0.216379492874359	0.23136409890161908	0.2675931554270964	0.33224593626650745	0.38664363456299544	0.2793397127256567	0.3499482847719896	0.31464399874882315	0.31464399874882315	0.31464399874882315	0.31464399874882315	0.31464399874882315	0.31464399874882315	0.31464399874882315	0.31464399874882315	0.31464399874882315	0.31464399874882315	0.31464399874882315	0.31464399874882315	0.31464399874882315	0.31464399874882315	0.31464399874882315	0.31464399874882315	0.31464399874882315	0.31464399874882315	0.31464399874882315
0.25691158223334387	0.008334110827191292	0.3946943237747857	0.4439083527763742	0.5973777503035488	0.5125441391133575	0.14273561669555376	0.28490496145188254	0.008334110827191292	0.0024096857321935	0.030880178320642028	0.9486698951078812	0.1315055137004378	0.2599985041083591	0.21331069196355598	0.273770733594817	0.46101630161055834	0.21331069196355598	0.40599437863856386	0.41240510786706724	0.07164356537044736	0.45055090921468105	0.7043931633204644	1.1433544481323554	1.0737153793025367	0.0	0.5368576896512683	0.5368576896512683	0.5368576896512683	0.5368576896512683	0.5368576896512683	0.5368576896512683	0.5368576896512683	0.5368576896512683	0.5368576896512683	0.5368576896512683	0.5368576896512683	0.5368576896512683	0.5368576896512683	0.5368576896512683	0.5368576896512683	0.5368576896512683	0.5368576896512683	0.5368576896512683	0.5368576896512683	0.5368576896512683	0.5368576896512683	0.5368576896512683	0.5368576896512683	0.5368576896512683
0.23329362623176725	0.20422697993401484	0.3127198991964883	0.30756248237316053	0.20427557571712104	0.2741520682421823	0.23297473032367724	0.22030265275617808	0.16156839111383559	0.2472986642682663	0.255209988018561	0.2277121896388252	0.23758852311877637	0.2686599008828258	0.3514811877981557	0.2441305152449174	0.29475177701792865	0.2610063964858556	0.2580149367596811	0.2223075501855842	0.20552012667384237	0.282683993717582	0.2194773093324019	0.2510806515249919	0.2510806515249919	0.2510806515249919	0.2510806515249919	0.2510806515249919	0.2510806515249919	0.2510806515249919	0.2510806515249919	0.2510806515249919	0.2510806515249919	0.2510806515249919	0.2510806515249919	0.2510806515249919	0.2510806515249919	0.2510806515249919	0.2510806515249919	0.2510806515249919	0.2510806515249919	0.2510806515249919	0.2510806515249919	0.2510806515249919	0.2510806515249919	0.2510806515249919	0.2510806515249919	0.2510806515249919	0.2510806515249919	0.2510806515249919
0.01269988385210855	0.052207468390703865	0.013527765407979744	0.034192091557652175	0.049676813883096124	0.0	0.005425175410072078	0.03305316214466887	0.046329249360573664	0.1085903828598014	0.0	0.02509246729226393	0.1220084658386522	0.05360294093048725	0.000567590983912184	0.11794756712411263	0.0	0.02134646449743867	0.08640442488308116	0.10191547811805088	0.2949044140765955	0.05152533004293763	0.007273691569913585	0.032938614780814814	0.0	0.020664326149672434	0.00022909472770810845	0.005425175410072078	0.11169724073120539	0.032938614780814814	0.11610949181106929	0.07452405329594206	0.07452405329594206	0.07452405329594206	0.07452405329594206	0.07452405329594206	0.07452405329594206	0.07452405329594206	0.07452405329594206	0.07452405329594206	0.07452405329594206	0.07452405329594206	0.07452405329594206	0.07452405329594206	0.07452405329594206	0.07452405329594206	0.07452405329594206	0.07452405329594206	0.07452405329594206	0.07452405329594206
0.03526921089012773	0.1008302125434332	0.18049123424983948	0.0	0.0	0.0	0.17349674653747085	0.11561996870687165	0.07793531472248237	0.0	0.0828744350070415	0.0	0.23341946312371667	0.0	0.016217830246693783	0.12992731152778858	0.0	0.013361682080183096	0.0	0.0	0.0793633888057377	0.029097098984355377	0.07822351895098804	0.0	0.0	0.051991996805306216	0.1008302125434332	0.0	0.0	0.0	0.0014280740832553437	0.1008302125434332	0.0	0.0	0.0	0.24763025272481476	0.0793633888057377	0.10391375296330982	0.09163857088452376	0.09163857088452376	0.09163857088452376	0.09163857088452376	0.09163857088452376	0.09163857088452376	0.09163857088452376	0.09163857088452376	0.09163857088452376	0.09163857088452376	0.09163857088452376	0.09163857088452376
0.16482305536011213	0.71949696684184	0.25762285688394004	0.17819306018652592	0.19607224608886412	0.2455645885117259	0.27248717957488455	0.21550054155652276	0.08360146205554955	0.4174388605224777	0.055726410618964294	0.48730499338631594	0.21184284653690924	0.22453732890790956	0.0006071031273302408	0.41672702251558563	0.022841274458872605	0.18125641573729856	0.14715954382043936	0.11859799122017321	0.12653275265665556	0.2831988861134203	0.15675067402355986	0.14922015174579709	0.3233004918038793	0.05592877832807437	0.06757389594721647	0.09223351303068625	0.19732387917600125	0.28976835327002803	0.41940446140412124	0.05693814637573182	0.25861898408711237	0.3141291353888823	0.2823309670035378	0.2737407871616949	0.11045669420894347	0.12899147549089726	0.0900256502449336	0.09714481659514007	0.4548935975367121	0.12003458339339165	0.2852215611923144	0.0592225085831424	0.1722220348877284	0.1722220348877284	0.1722220348877284	0.1722220348877284	0.1722220348877284	0.1722220348877284
0.1790267105190777	0.2885925281858335	0.1885564461245407	0.12144936582942514	0.08544734690991176	0.09219288878509538	0.08015902430646173	0.10240731874216927	0.08255526323400594	0.032284916109092586	0.028516447932050062	0.061283197526232513	0.08223506589573422	0.041855166496320394	0.09041525537999245	0.14546888644367426	0.02551895761426363	0.10132589220998661	0.027076642601853218	0.19163914362636345	0.0	0.034182384654567854	0.1331184439167798	0.09153923851114229	0.1927781706944562	0.14109637941655356	0.01545634341146197	0.11636003369616535	0.12407343344892487	0.02304113152610088	0.10680558382850121	0.19677725443656457	0.06968236931101461	0.085849131408802	0.026026365513461762	0.0348841658237641	0.08491673401447364	0.12849128475487073	0.1654301095412836	0.09245129280987316	0.11884223536359696	0.3037850932763199	0.13268119702778391	0.20027574627040579	0.13963615665996376	0.16995595146518477	0.16995595146518477	0.16995595146518477	0.16995595146518477	0.16995595146518477
0.4515617821219564	0.26448436363744976	0.2538911390243643	0.4190505858509379	0.18524323047721983	0.4939493445789019	0.28701321355531506	0.23150923144352006	0.12746497943911517	0.21687752506715907	0.19427135210812782	0.1228157754419777	0.30369727399776497	0.4015428479339467	0.42784648036212386	0.15361556540269855	0.10199736333892595	0.3257461478406141	0.4039346690245287	0.07494462044859546	0.38561870121978803	0.31699341447926843	0.21953970400384706	0.22027491245627043	0.06207310922265051	0.1929224078768971	0.18479487308991943	0.32337705220319973	0.06379794499155748	0.18642903031827368	0.15519326235420636	0.15348939658515734	0.31519835797195267	0.16512497783607408	0.289158357954549	0.15990705892703777	0.16826326361306967	0.12155464714991875	0.31457686593114786	0.2180657565405333	0.2180657565405333	0.2180657565405333	0.2180657565405333	0.2180657565405333	0.2180657565405333	0.2180657565405333	0.2180657565405333	0.2180657565405333	0.2180657565405333	0.2180657565405333
0.0	0.3704912990332893	0.3039296679775793	0.4192377636151516	0.4468392718394972	0.16017515514550462	0.3143303125177742	0.4035771976871459	0.23892052379926876	0.32124886074320735	0.32124886074320735	0.32124886074320735	0.32124886074320735	0.32124886074320735	0.32124886074320735	0.32124886074320735	0.32124886074320735	0.32124886074320735	0.32124886074320735	0.32124886074320735	0.32124886074320735	0.32124886074320735	0.32124886074320735	0.32124886074320735	0.32124886074320735	0.32124886074320735	0.32124886074320735	0.32124886074320735	0.32124886074320735	0.32124886074320735	0.32124886074320735	0.32124886074320735	0.32124886074320735	0.32124886074320735	0.32124886074320735	0.32124886074320735	0.32124886074320735	0.32124886074320735	0.32124886074320735	0.32124886074320735	0.32124886074320735	0.32124886074320735	0.32124886074320735	0.32124886074320735	0.32124886074320735	0.32124886074320735	0.32124886074320735	0.32124886074320735	0.32124886074320735	0.32124886074320735
0.0	0.0	0.0	0.0	0.0	0.0	0.0	0.08875164418822218	0.0	0.21261780775304756	0.13451546024868258	0.0	0.0	0.0	0.02561152367755447	0.0	0.0	0.0	0.08036042344146714	0.102602097212219	0.09148126032684306	0.09148126032684306	0.09148126032684306	0.09148126032684306	0.09148126032684306	0.09148126032684306	0.09148126032684306	0.09148126032684306	0.09148126032684306	0.09148126032684306	0.09148126032684306	0.09148126032684306	0.09148126032684306	0.09148126032684306	0.09148126032684306	0.09148126032684306	0.09148126032684306	0.09148126032684306	0.09148126032684306	0.09148126032684306	0.09148126032684306	0.09148126032684306	0.09148126032684306	0.09148126032684306	0.09148126032684306	0.09148126032684306	0.09148126032684306	0.09148126032684306	0.09148126032684306	0.09148126032684306
0.0	0.13270183900413599	0.0029171396660754904	0.11663040078128145	0.13094891049714621	0.0	0.0	0.07959958122297917	0.25954988071463575	0.13094891049714621	0.12765724647684856	0.0	0.0050445925272874295	0.0	0.0	0.13094891049714621	0.12765724647684856	0.029718451798207972	0.031177021631245718	0.0	0.0	0.0	0.0	0.00029435867395203577	0.13094891049714621	0.07959958122297917	0.00029435867395203577	0.01394137224930547	0.0	0.07959958122297917	0.3657668973344137	0.029718451798207972	0.19774267456631084	0.19774267456631084	0.19774267456631084	0.19774267456631084	0.19774267456631084	0.19774267456631084	0.19774267456631084	0.19774267456631084	0.19774267456631084	0.19774267456631084	0.19774267456631084	0.19774267456631084	0.19774267456631084	0.19774267456631084	0.19774267456631084	0.19774267456631084	0.19774267456631084	0.19774267456631084
0.3128988519601329	0.20757149917754394	0.16728272262665542	0.07583622900719568	0.1613450900353772	0.272194532888722	0.12955182208207391	0.20640513622096962	0.13239313111643167	0.07586891674551907	0.1499953469007002	0.12516510190411204	0.1230360662983971	0.20848809319119482	0.20039891970486345	0.16220744550416213	0.17784867592149173	0.14171135497496962	0.2678866890225114	0.08976752705946775	0.3674551639760812	0.16708607512035686	0.22921727574826356	0.19815167543431023	0.19815167543431023	0.19815167543431023	0.19815167543431023	0.19815167543431023	0.19815167543431023	0.19815167543431023	0.19815167543431023	0.19815167543431023	0.19815167543431023	0.19815167543431023	0.19815167543431023	0.19815167543431023	0.19815167543431023	0.19815167543431023	0.19815167543431023	0.19815167543431023	0.19815167543431023	0.19815167543431023	0.19815167543431023	0.19815167543431023	0.19815167543431023	0.19815167543431023	0.19815167543431023	0.19815167543431023	0.19815167543431023	0.19815167543431023
0.40291041330499305	0.3609649188744911	0.3577269820970517	0.3281203155443522	0.1569560489227172	0.2627598024125842	0.21453003850585672	0.4081815065593616	0.31502927107060924	0.27356963863405465	0.17067779624341858	0.2221237174387366	0.2221237174387366	0.2221237174387366	0.2221237174387366	0.2221237174387366	0.2221237174387366	0.2221237174387366	0.2221237174387366	0.2221237174387366	0.2221237174387366	0.2221237174387366	0.2221237174387366	0.2221237174387366	0.2221237174387366	0.2221237174387366	0.2221237174387366	0.2221237174387366	0.2221237174387366	0.2221237174387366	0.2221237174387366	0.2221237174387366	0.2221237174387366	0.2221237174387366	0.2221237174387366	0.2221237174387366	0.2221237174387366	0.2221237174387366	0.2221237174387366	0.2221237174387366	0.2221237174387366	0.2221237174387366	0.2221237174387366	0.2221237174387366	0.2221237174387366	0.2221237174387366	0.2221237174387366	0.2221237174387366	0.2221237174387366	0.2221237174387366
0.688745451381986	0.36119585523695913	0.4364439287473467	0.5643951977871714	0.5060516569745348	0.2990171819142723	0.4046521374384011	0.28319987904394023	0.3779135033198524	0.32565819653809014	0.41365344591089925	0.3278075387335045	0.317883196136332	0.41941503628897353	0.3414709137116573	0.6263451827257859	0.25600246175922137	0.21722905464116443	0.5324417661837182	0.4013718171926801	0.4921697896068814	0.40126034496577073	0.4664152644979874	0.3964144884532963	0.4042110146535143	0.35959289315218906	0.3026350558758351	0.3352135226720583	0.31892428927394667	0.31892428927394667	0.31892428927394667	0.31892428927394667	0.31892428927394667	0.31892428927394667	0.31892428927394667	0.31892428927394667	0.31892428927394667	0.31892428927394667	0.31892428927394667	0.31892428927394667	0.31892428927394667	0.31892428927394667	0.31892428927394667	0.31892428927394667	0.31892428927394667	0.31892428927394667	0.31892428927394667	0.31892428927394667	0.31892428927394667	0.31892428927394667
0.0060717980881864145	0.09441615728962369	0.09049731275485352	0.12385353398103094	0.0542356042002629	0.026488884826488517	0.09737868380604256	0.002298071688200725	0.09751277945665941	0.049212308113201764	0.2577541012799744	0.14266368803100465	0.05815445000467768	0.0475786900989968	0.00013409553519463845	0.15184313209775013	0.049212308113201764	0.05815445000467768	0.19432175699073387	0.11644299554455	0.22394947753217265	0.06311353295000732	0.10114983935561934	0.05490005787425866	0.04720886478566885	0.04691423642500104	0.0916909341604079	0.15257060856394597	0.049212308113201764	0.07110504967871106	0.014336834477067772	0.17284257589781898	0.09358970518744339	0.09358970518744339	0.09358970518744339	0.09358970518744339	0.09358970518744339	0.09358970518744339	0.09358970518744339	0.09358970518744339	0.09358970518744339	0.09358970518744339	0.09358970518744339	0.09358970518744339	0.09358970518744339	0.09358970518744339	0.09358970518744339	0.09358970518744339	0.09358970518744339	0.09358970518744339
0.24500430117394023	0.07275328349909219	0.14565319265401447	0.06884072616985246	0.09581041242958185	0.012646215973377383	0.13001304007877798	0.2040174357520599	0.09397319999109643	0.09829331840329675	0.12728157732663087	0.06442216342419409	0.12989475853928137	0.11533974504055836	0.10664775946993836	0.4396240303741003	0.0005861004170129108	0.09494249362263835	0.1259588799637694	0.04803805776813182	0.15610347820302953	0.1282458465609391	0.18993023945096354	0.08672219673351954	0.09364803627385769	0.1405189164852709	0.10462068244132602	0.005602093162747257	0.1902345216307631	0.15683620509036447	0.19716423285859877	0.1956322637004172	0.06729279302030226	0.26421553736344644	0.16107507843933314	0.08067173562648587	0.1208734070329095	0.1208734070329095	0.1208734070329095	0.1208734070329095	0.1208734070329095	0.1208734070329095	0.1208734070329095	0.1208734070329095	0.1208734070329095	0.1208734070329095	0.1208734070329095	0.1208734070329095	0.1208734070329095	0.1208734070329095
0.2439356065257398	0.30389063032285135	0.2698447449303774	0.28285393608517584	0.3243930677044635	0.4320944376692988	0.31192974700563786	0.32220604612130266	0.4242065861832689	0.40170514406252156	0.23935493984782003	0.36621258897617714	0.37326239620408264	0.37114002492087345	0.4667565675919277	0.24910041207910066	0.327268172236476	0.3585053764390828	0.3773771321550975	0.23955715335994782	0.3214779823588428	0.17827083272099575	0.3593613212807756	0.25217357680478375	0.2161248386729121	0.31004869834656573	0.3339781956842613	0.3326569542714408	0.21883323147867212	0.3165521330138109	0.29838853029969103	0.307470331656751	0.307470331656751	0.307470331656751	0.307470331656751	0.307470331656751	0.307470331656751	0.307470331656751	0.307470331656751	0.307470331656751	0.307470331656751	0.307470331656751	0.307470331656751	0.307470331656751	0.307470331656751	0.307470331656751	0.307470331656751	0.307470331656751	0.307470331656751	0.307470331656751
0.25293436572700495	0.131853978303645	0.2583825461701299	0.2715036407783898	0.10010710363099401	0.07496134923128846	0.08559454326009797	0.16877566615447986	0.08239599942279792	0.22636113585253573	0.0970642820399678	0.46709115825402414	0.12184465244470141	0.2731590419342583	0.0899585120693869	0.1533428710380575	0.09363686033275731	0.23852540255061327	0.181837081846642	0.15199771113239552	0.15021793201222244	0.2710450089211747	0.17683317623444025	0.05351685328323189	0.25156193493550455	0.22950000001391782	0.07946576048126537	0.20772900994855517	0.057362826912765834	0.10453162640108758	0.2500925363808078	0.22666710548292793	0.049626480632576686	0.052696286389051314	0.14808686481338976	0.13782015200462677	0.1263469248454903	0.13208353842505852	0.13208353842505852	0.13208353842505852	0.13208353842505852	0.13208353842505852	0.13208353842505852	0.13208353842505852	0.13208353842505852	0.13208353842505852	0.13208353842505852	0.13208353842505852	0.13208353842505852	0.13208353842505852
0.0	0.05100619104470353	0.0	0.0	0.0	0.0	0.0	0.0	0.13319620774335425	0.43655447506455614	0.1443434630098675	0.0021612349542557943	0.051631080386971034	0.11511608897743555	0.09256400574442629	0.0	0.05175719131700003	0.10710811821865633	0.058263162128208604	0.15645073319589195	0.00241345681431378	0.0	0.20200130607980235	0.13060950834118054	0.15732784439821743	0.020866242302595345	0.05469169249199351	0.17159746814127746	0.1890169233888582	0.11880159302991397	0.15647559537742234	0.0	0.07823779768871117	0.07823779768871117	0.07823779768871117	0.07823779768871117	0.07823779768871117	0.07823779768871117	0.07823779768871117	0.07823779768871117	0.07823779768871117	0.07823779768871117	0.07823779768871117	0.07823779768871117	0.07823779768871117	0.07823779768871117	0.07823779768871117	0.07823779768871117	0.07823779768871117	0.07823779768871117
0.00045076133389104615	0.09723341698921256	0.09747382303395445	0.005311205952826331	0.06525028065793398	0.0	0.10837908669937103	0.2926259146778709	0.20561250368858358	0.024271394339219928	0.1042591111588599	0.1042591111588599	0.1825323397616789	0.15031666232849283	0.10813868065462913	0.0011912304123152203	0.0	0.0	0.0	0.0	0.06500987461319209	0.0	0.16926898577205202	0.0	0.0	0.1042591111588599	0.0	0.0011912304123152203	0.08410769236015109	0.171957324855506	0.03541706404937839	0.10368719445244219	0.10368719445244219	0.10368719445244219	0.10368719445244219	0.10368719445244219	0.10368719445244219	0.10368719445244219	0.10368719445244219	0.10368719445244219	0.10368719445244219	0.10368719445244219	0.10368719445244219	0.10368719445244219	0.10368719445244219	0.10368719445244219	0.10368719445244219	0.10368719445244219	0.10368719445244219	0.10368719445244219
0.0935879936231772	0.07748757350839686	0.053797298249292504	0.20666729860795185	0.016238289255869464	0.03958207500623619	0.0705244091258209	0.12732815136491754	0.004495694869194105	0.0959487773835035	0.07685362734362908	0.09020696058378327	0.14367503894687994	0.09013032333941322	0.04303436261839499	0.05627545221004666	0.024648941325373215	0.04587546780044769	0.038972764515771745	0.07202949184358193	0.0015013619884090554	0.0657449791217215	0.08551428238345904	0.06459849852985602	0.07202949184358193	8.760646606034598e-05	0.07803313549760384	0.10489295592865493	0.11061831316491208	0.07750484546855388	0.09809590942065581	0.0742933902868281	0.03949446774840296	0.09809590942065581	0.07005658019467094	0.2971734627412526	0.11646033719469223	0.13154297788263908	0.1265893291869545	0.13821143398745844	0.1324003815872065	0.1324003815872065	0.1324003815872065	0.1324003815872065	0.1324003815872065	0.1324003815872065	0.1324003815872065	0.1324003815872065	0.1324003815872065	0.1324003815872065
0.17767322996213328	0.13450127275913346	0.0902468981985318	0.19423568796409585	0.1584220094412771	0.11742836023067915	0.10917468103666028	0.08792382658778108	0.06595215574548915	0.13772357517993303	0.04318380938105059	0.07928583591187957	0.15801535841598255	0.060351554451997635	0.04363276155060274	0.10446057348858784	0.13822022352599145	0.10533987646459596	0.09077323659800657	0.10872711851995277	0.16319816723964128	0.07985335821569664	0.06411318518766373	0.05997625821439473	0.06561227483085115	0.03573903891970794	0.08800183525589643	0.17120069310528463	0.06036254163663355	0.03602993095370013	0.06752780690800761	0.05160830383896031	0.14030026242732058	0.03397116199887931	0.08197824181514587	0.0579747019070126	0.0579747019070126	0.0579747019070126	0.0579747019070126	0.0579747019070126	0.0579747019070126	0.0579747019070126	0.0579747019070126	0.0579747019070126	0.0579747019070126	0.0579747019070126	0.0579747019070126	0.0579747019070126	0.0579747019070126	0.0579747019070126
0.2744832014787683	0.22646574899009567	0.28073051364094503	0.13896534089538753	0.09238024178548425	0.2523323471160106	0.1332761297718797	0.19855058841531364	0.09026539393497422	0.10585485148377059	0.055034042493856565	0.15584982219044982	0.16138920459575992	0.11358848331600109	0.058196588150152107	0.1457697560308128	0.025271124006924287	0.18529487771463082	0.06068127614863243	0.01172990982268915	0.16901446292305028	0.22127153166975905	0.24814430839897908	0.1593941944472969	0.07058184192754173	0.14519637930794838	0.2837458071686539	0.2512480350324823	0.17649142035562967	0.11091982080818612	0.14370562058190792	0.14370562058190792	0.14370562058190792	0.14370562058190792	0.14370562058190792	0.14370562058190792	0.14370562058190792	0.14370562058190792	0.14370562058190792	0.14370562058190792	0.14370562058190792	0.14370562058190792	0.14370562058190792	0.14370562058190792	0.14370562058190792	0.14370562058190792	0.14370562058190792	0.14370562058190792	0.14370562058190792	0.14370562058190792
0.0	0.08420898396014699	0.2292986467939687	0.21043713580379247	0.0	0.002312984208340266	0.00046679078986643264	0.0	0.021641285988382896	0.3708554436537652	0.16330993753834092	0.002312984208340266	0.06876848425383447	0.20243747573347126	0.0	0.0	0.08420898396014699	0.0	0.00799966007032122	0.20243747573347126	0.20243747573347126	0.20765736080558578	0.08420898396014699	0.0	0.0	0.3912333255488809	0.0	0.0	0.0	0.0	0.16330993753834092	0.0	0.0	0.0	0.0	0.0	0.0	0.0	0.0	0.0	0.0	0.0	0.0	0.0	0.0	0.0	0.0	0.0	0.0	0.0
0.09350867910290868	0.11514433490765522	0.056111069070182956	0.05000067408882293	0.23317616020397727	0.05872031107776161	0.12730156631119938	0.024621949970887468	0.10715927024566796	0.14032344672467087	0.009069012465177391	0.04611655127111396	0.08437999089741281	0.0599988289183499	0.017375090170507177	0.11478419194776425	0.023154539996553675	0.12218178443220057	0.05404812845041215	0.11566935795740503	0.09734496451249723	0.05121581478691827	0.015446794226929237	0.019840822811339677	0.012614480968794606	0.09643647929160376	0.03505586571986569	0.07970500701664586	0.05778612567602276	0.06940929735639575	0.03713392424914912	0.08187765232773278	0.03142401177303593	0.029956601798702135	0.10189336247976409	0.06592498213923312	0.06592498213923312	0.06592498213923312	0.06592498213923312	0.06592498213923312	0.06592498213923312	0.06592498213923312	0.06592498213923312	0.06592498213923312	0.06592498213923312	0.06592498213923312	0.06592498213923312	0.06592498213923312	0.06592498213923312	0.06592498213923312
0.20938051689325327	0.4813915825581424	0.09165189401203147	0.21779777444471837	0.3667940794086516	0.35950474853172176	0.5244562152423976	0.445277310116264	0.2979498276194221	0.34556547192505366	0.3935329329508046	0.3129094448944335	0.1814786332903833	0.22617477628161206	0.39322114951200615	0.39274546203042615	0.5123012942808908	0.26835529233595024	0.39306596152383094	0.24822512808547934	0.4959327929841107	0.5652749887866529	0.47753650474013687	0.4006746317405855	0.4912420868138149	0.290583171563375	0.5332511168727896	0.48300312755868485	0.3506510846770044	0.44262785516044156	0.34300743432144665	0.3928176447409441	0.3928176447409441	0.3928176447409441	0.3928176447409441	0.3928176447409441	0.3928176447409441	0.3928176447409441	0.3928176447409441	0.3928176447409441	0.3928176447409441	0.3928176447409441	0.3928176447409441	0.3928176447409441	0.3928176447409441	0.3928176447409441	0.3928176447409441	0.3928176447409441	0.3928176447409441	0.3928176447409441
0.38724818126972277	0.4000845947376625	0.32087640483785895	0.4626835731077644	0.28399547258027213	0.41705047920115196	0.2674069911089852	0.31952701939349837	0.32217959369475924	0.21500105621082896	0.3928276088960709	0.2788687435678108	0.2781183984154984	0.39711000554695486	0.4589228217829634	0.22921012205541114	0.46290515547608624	0.4040284227667216	0.5121167345178738	0.28278678497398835	0.2298342541846582	0.3890895284781273	0.4831850467580437	0.34757222499002327	0.2806499122509986	0.40192241112306293	0.340829666021077	0.32568271578103064	0.27146637067824014	0.33481772715749164	0.24693271972580857	0.34320403722710513	0.29506837847645684	0.29506837847645684	0.29506837847645684	0.29506837847645684	0.29506837847645684	0.29506837847645684	0.29506837847645684	0.29506837847645684	0.29506837847645684	0.29506837847645684	0.29506837847645684	0.29506837847645684	0.29506837847645684	0.29506837847645684	0.29506837847645684	0.29506837847645684	0.29506837847645684	0.29506837847645684
0.1608104069322772	0.1555598918053656	0.22812619160355907	0.03809626642384462	0.05983893053925828	0.04710488168832702	0.03894220623910043	0.16206850595481986	0.06863917973537091	0.0465749963610915	0.0377774795504016	0.1284519819151668	0.09122705446877948	0.034433063494082906	0.09392780769312611	0.11039739683333791	0.0684461735195261	0.07192585497553382	0.11322076564586865	0.06995072562431383	0.08381874463354629	0.09614216699038641	0.055088591430009826	0.0007019091521676456	0.18179964240690735	0.05923818737314623	0.03574141871861066	0.047489803045878444	0.047489803045878444	0.047489803045878444	0.047489803045878444	0.047489803045878444	0.047489803045878444	0.047489803045878444	0.047489803045878444	0.047489803045878444	0.047489803045878444	0.047489803045878444	0.047489803045878444	0.047489803045878444	0.047489803045878444	0.047489803045878444	0.047489803045878444	0.047489803045878444	0.047489803045878444	0.047489803045878444	0.047489803045878444	0.047489803045878444	0.047489803045878444	0.047489803045878444
0.19411300424384997	0.11656422468102606	0.12484412491255775	0.0691982901519886	0.09165863127695537	0.10904274876614373	0.0616582661802536	0.1609180061689584	0.11868321504633489	0.13607367389561426	0.10286523649274296	0.1107173740897297	0.12186415667586137	0.12124487891933969	0.05685365036079577	0.10666952581345734	0.06712037651739289	0.11068120312281939	0.088853282680116	0.10318588367336928	0.13005744237794603	0.09283216645710403	0.1320525121547523	0.11893530886882071	0.09922431191549823	0.07146150269177833	0.06539181074855967	0.08869061141383941	0.07437943440569073	0.1127137373397423	0.08591073809334913	0.09018734646219918	0.04220435598309958	0.15216695567691238	0.10111293037727648	0.12535902972587584	0.08055181724704202	0.08382113023603034	0.11439342561987208	0.17906492512101194	0.049324362544121425	0.2149209385499449	0.11215194865151495	0.1371210242181632	0.1076122728875683	0.06876322360048104	0.11650706187261214	0.09263514273654659	0.09263514273654659	0.09263514273654659
0.5901298169424213	0.6341812979387406	1.0985707635790412	0.0	0.17589605385211782	0.6473985484468257	0.23277143334477457	0.256466773711051	0.26667444425272196	0.0644938524688227	0.2743197818308641	0.7962544251599013	0.09318707185515453	0.49561846318427205	0.029325760111179655	0.0	0.3207543289365617	0.17104974733162395	0.2003755074428036	0.17104974733162395	0.2118482594341702	1.1168861222137807	0.8899549451005668	0.28892682168623024	0.6067191289836166	0.6227085459473739	0.6205689202165495	0.2774540696948637	1.1686365289778067	0.46313155060711647	1.2160065159850972	1.0227628974904677	0.33540892711916687	0.6790859123048173	0.6790859123048173	0.6790859123048173	0.6790859123048173	0.6790859123048173	0.6790859123048173	0.6790859123048173	0.6790859123048173	0.6790859123048173	0.6790859123048173	0.6790859123048173	0.6790859123048173	0.6790859123048173	0.6790859123048173	0.6790859123048173	0.6790859123048173	0.6790859123048173
0.7610356371566415	0.0	0.021074930821422706	1.2084898768614318	1.440328995528474	0.47571355730091763	1.1075963306384884	1.125136635652004	0.5097819748391761	0.5169066218899587	1.13813012236884	0.559174272905224	0.5169066218899587	1.349851107268264	0.053870105977522335	1.0572223874593432	0.9303418688028714	1.2598802821409396	1.444987106266939	1.4088135586850252	0.42642873362974837	0.21077735223131638	1.0149748483249499	1.8519370927162702	0.0607896011418784	0.3481184887906862	0.9842119747803939	0.9842119747803939	0.0	1.3111377433772373	0.7322795714051692	0.23462073061151636	0.4834501510083428	0.4834501510083428	0.4834501510083428	0.4834501510083428	0.4834501510083428	0.4834501510083428	0.4834501510083428	0.4834501510083428	0.4834501510083428	0.4834501510083428	0.4834501510083428	0.4834501510083428	0.4834501510083428	0.4834501510083428	0.4834501510083428	0.4834501510083428	0.4834501510083428	0.4834501510083428
0.2550001524134998	0.17307962455512663	0.2097374898560986	0.11286245634902992	0.1280482797540802	0.1126923556245724	0.09307604320437189	0.15638455716633137	0.19060352301458133	0.12095114288734098	0.14199826475736912	0.209399070823587	0.18371871494128617	0.18597619487547168	0.15913878841944942	0.15204822135528215	0.17514459151994724	0.12709207162073793	0.21676816327351922	0.18229644371902465	0.21027545616502472	0.1962859499420247	0.1962859499420247	0.1962859499420247	0.1962859499420247	0.1962859499420247	0.1962859499420247	0.1962859499420247	0.1962859499420247	0.1962859499420247	0.1962859499420247	0.1962859499420247	0.1962859499420247	0.1962859499420247	0.1962859499420247	0.1962859499420247	0.1962859499420247	0.1962859499420247	0.1962859499420247	0.1962859499420247	0.1962859499420247	0.1962859499420247	0.1962859499420247	0.1962859499420247	0.1962859499420247	0.1962859499420247	0.1962859499420247	0.1962859499420247	0.1962859499420247	0.1962859499420247
0.18957682164876935	0.1651357882096463	0.09915223160080248	0.10225916888064589	0.15397550149459086	0.11368643939025765	0.12585525866910263	0.15868464565880258	0.09161633424471602	0.07273774172259495	0.1206373624325046	0.08598238609249677	0.11654448789278943	0.06629991205839504	0.10151037100861074	0.10512629309610168	0.16770082943890136	0.1104314498087516	0.10226773519069983	0.11916026643762256	0.10593987751001749	0.07843905185932218	0.09218946468466983	0.09218946468466983	0.09218946468466983	0.09218946468466983	0.09218946468466983	0.09218946468466983	0.09218946468466983	0.09218946468466983	0.09218946468466983	0.09218946468466983	0.09218946468466983	0.09218946468466983	0.09218946468466983	0.09218946468466983	0.09218946468466983	0.09218946468466983	0.09218946468466983	0.09218946468466983	0.09218946468466983	0.09218946468466983	0.09218946468466983	0.09218946468466983	0.09218946468466983	0.09218946468466983	0.09218946468466983	0.09218946468466983	0.09218946468466983	0.09218946468466983
0.18737946814755485	0.1515343023338129	0.0921674970305866	0.16866068252317998	0.21404682733384328	0.18463468090542587	0.11700485769169566	0.1404490752120447	0.126793066639302	0.15531625314127312	0.19840943613419595	0.10180117697857295	0.2393392421421359	0.1811066305977737	0.19718382928955966	0.15710724169528278	0.1362555159492261	0.12145408128916615	0.16576020547484518	0.21725379500964287	0.16334960877396085	0.15047992474237656	0.15691476675816873	0.15691476675816873	0.15691476675816873	0.15691476675816873	0.15691476675816873	0.15691476675816873	0.15691476675816873	0.15691476675816873	0.15691476675816873	0.15691476675816873	0.15691476675816873	0.15691476675816873	0.15691476675816873	0.15691476675816873	0.15691476675816873	0.15691476675816873	0.15691476675816873	0.15691476675816873	0.15691476675816873	0.15691476675816873	0.15691476675816873	0.15691476675816873	0.15691476675816873	0.15691476675816873	0.15691476675816873	0.15691476675816873	0.15691476675816873	0.15691476675816873
0.1061891663717863	0.10190862879005662	0.19737579217140064	0.15554550191905844	0.0934660053571058	0.12328828546051981	0.12714527934893646	0.09500188218525868	0.08325557630459517	0.07929059633447849	0.12603278786215016	0.15467243136863107	0.052929552990032824	0.18009850534162983	0.15102224820987337	0.07899913024302957	0.16557404967526557	0.20126345697790188	0.16211499408193505	0.18168922552991845	0.18168922552991845	0.18168922552991845	0.18168922552991845	0.18168922552991845	0.18168922552991845	0.18168922552991845	0.18168922552991845	0.18168922552991845	0.18168922552991845	0.18168922552991845	0.18168922552991845	0.18168922552991845	0.18168922552991845	0.18168922552991845	0.18168922552991845	0.18168922552991845	0.18168922552991845	0.18168922552991845	0.18168922552991845	0.18168922552991845	0.18168922552991845	0.18168922552991845	0.18168922552991845	0.18168922552991845	0.18168922552991845	0.18168922552991845	0.18168922552991845	0.18168922552991845	0.18168922552991845	0.18168922552991845
[truncated: 6 more columns]
