# Supplementary material for: Neuronal tuning aligns dynamically with object and texture manifolds across the visual hierarchy
Source: Nat Neurosci. 2026 Mar 10;29(4):864–75. doi: 10.1038/s41593-026-02207-1 (PMC13061647; doi:10.1038/s41593-026-02207-1)
Supplement: Supplementary file 6 — Average PSTH for each session and thread before or after optimization Fig. 5a. Response rate for each 10 ms time window in csv format to reproduce Fig. 5c. [file 41593_2026_2207_MOESM6_ESM.zip › Figure5C_src_normresp_wdw_10-20_DeePSim_sem.csv]

0	1	2	3	4	5	6	7	8	9	10	11	12	13	14	15	16	17	18	19	20	21	22	23	24	25	26	27	28	29	30	31	32	33	34	35	36	37	38	39	40	41	42	43	44	45	46	47	48	49
0.03320696487628002	0.0407299269047508	0.05115660849530899	0.053405525739834536	0.04471463253091905	0.03759883150087716	0.04842743675414303	0.05255800727285054	0.028082372071369918	0.0362677682115394	0.03416604504953484	0.0453858469249048	0.019734014395899457	0.04110715038555413	0.047749690278867336	0.024362340223047427	0.03987005356410796	0.04241015515810457	0.030113024281397765	0.04240991752230015	0.0323720370947159	0.03760900294038996	0.05428545268401205	0.02876590570807822	0.037835837142611684	0.03526052238884229	0.04559355220473466	0.029966622401661182	0.03629649368524965	0.03787270097623566	0.03555179246165891	0.033392495192518405	0.02957235770317239	0.04699632516283252	0.03476353666730552	0.023796986151242924	0.02671856704277	0.0246063130252542	0.04322259268987505	0.03423922061565377	0.03345366835473379	0.03210229896436647	0.030494987696060145	0.027896155785900417	0.02785730520980658	0.03067836583977432	0.03448412451957427	0.03258124517967429	0.03258124517967429	0.03258124517967429
0.04892346461416929	0.05178195948420779	0.05775535256626357	0.0642934330361334	0.057168229297328184	0.05671093346703286	0.04379743729865341	0.05557967897960139	0.049158362928327703	0.054735944180599586	0.03285781501462535	0.052407498013874176	0.0698798790686197	0.06296091784066735	0.0578908324787708	0.05295408502315675	0.06422653273210734	0.06867729162767897	0.0518018339542948	0.060276376766330714	0.06441126575432822	0.04372663678497447	0.05715761225110903	0.05225150432053978	0.05305650894787401	0.06174941251109927	0.06079688151727192	0.0564520202980254	0.03977200169290492	0.07301661283868371	0.0532376241152511	0.05421550057578089	0.07742368332496795	0.04520400601441184	0.049784219031498725	0.04749411252295528	0.04749411252295528	0.04749411252295528	0.04749411252295528	0.04749411252295528	0.04749411252295528	0.04749411252295528	0.04749411252295528	0.04749411252295528	0.04749411252295528	0.04749411252295528	0.04749411252295528	0.04749411252295528	0.04749411252295528	0.04749411252295528
0.08722592014887792	0.050834098794399894	0.03399823855655946	0.0506915312819827	0.07299478517043327	0.02858008034266874	0.04483546585961544	0.025922317320606042	0.046365021744958816	0.0628848320214575	0.03388857494224951	0.02612918864137749	0.038056272602782444	0.039032058312725604	0.03473692029578371	0.04545491752692606	0.05126689210955934	0.038831046536622144	0.059115718449054395	0.03137205654135215	0.02780762982471925	0.06867927547344198	0.03765736727374344	0.02890649604238637	0.03129446348582579	0.03678756152533382	0.050823160218017575	0.059789837823241064	0.08145259957332575	0.006790588597565878	0.03670941965330558	0.01751162395314945	0.06583008939605466	0.04167085667460205	0.04167085667460205	0.04167085667460205	0.04167085667460205	0.04167085667460205	0.04167085667460205	0.04167085667460205	0.04167085667460205	0.04167085667460205	0.04167085667460205	0.04167085667460205	0.04167085667460205	0.04167085667460205	0.04167085667460205	0.04167085667460205	0.04167085667460205	0.04167085667460205
0.07174095015588602	0.05440119174523725	0.04196298477845452	0.03934748408458703	0.04820134554883364	0.03457340423251263	0.04319917518333905	0.04585347050603891	0.040580422486609286	0.04585306008288201	0.0477185932086962	0.04382018625468933	0.033996895626274684	0.04988742400682022	0.0341708774343656	0.03544461806347928	0.027585743901616566	0.03541850853385479	0.04151223577812006	0.03429644970239336	0.03479786760925725	0.026818264675663547	0.03403718280959697	0.04449784487898425	0.03268824531192348	0.03031602228645196	0.03015870029296107	0.030454823187661677	0.026117603164377626	0.039888963652396	0.027173220108715847	0.046131657837990094	0.03359189329859078	0.03723538215777398	0.0373151866876553	0.03804874161551054	0.03771523767066365	0.03859891323738712	0.038157075454025385	0.038157075454025385	0.038157075454025385	0.038157075454025385	0.038157075454025385	0.038157075454025385	0.038157075454025385	0.038157075454025385	0.038157075454025385	0.038157075454025385	0.038157075454025385	0.038157075454025385
0.06548674639068867	0.055191483533035275	0.0495565352208276	0.046210595139080185	0.057164186304625955	0.048739822325663804	0.05114812400980346	0.05905808464845574	0.06101737931546858	0.049465264050406084	0.04828603021326148	0.052595253894573174	0.04539021148771302	0.05540364032204343	0.058669587425542374	0.052713614972004844	0.061519266862106355	0.04262393657338779	0.05642518886167617	0.056329484874980705	0.07433975470142096	0.04126220214480205	0.06344016879704727	0.04807773561511441	0.037849158030264625	0.0600719857055042	0.05146981255829588	0.05224174328720437	0.07108939416499332	0.04464319820043985	0.05786629618271658	0.05786629618271658	0.05786629618271658	0.05786629618271658	0.05786629618271658	0.05786629618271658	0.05786629618271658	0.05786629618271658	0.05786629618271658	0.05786629618271658	0.05786629618271658	0.05786629618271658	0.05786629618271658	0.05786629618271658	0.05786629618271658	0.05786629618271658	0.05786629618271658	0.05786629618271658	0.05786629618271658	0.05786629618271658
0.11437568512774891	0.0931872035356985	0.08909306468311799	0.10005959216079141	0.13511335389963927	0.12828346699337415	0.11589914990472079	0.11106542340772695	0.13617251395356172	0.08124904229040039	0.14743288025821497	0.10962234118567032	0.11239977962379893	0.1251498114241011	0.10372725432808973	0.1424057492606337	0.09719948266893987	0.0974425886452068	0.10797404960801023	0.09227667053089922	0.0945334898840784	0.11747599518379803	0.11099938697597155	0.11065218383344139	0.11125919846018194	0.10027209490305113	0.09457116165698438	0.10042035972237236	0.08523654382937428	0.07407802567297657	0.0918463626262257	0.10859541056756886	0.11453648971871148	0.12239256474589057	0.12884178456467868	0.1625160160126932	0.11581728425623819	0.10936499837027751	0.10626720560174548	0.10990908568032655	0.10808814564103601	0.10808814564103601	0.10808814564103601	0.10808814564103601	0.10808814564103601	0.10808814564103601	0.10808814564103601	0.10808814564103601	0.10808814564103601	0.10808814564103601
0.13610255593883144	0.10870800732722455	0.08373541776208114	0.10520103469394138	0.10218277465447384	0.06509852269014473	0.07421726033629533	0.07712223953242486	0.10227571337922006	0.0820156588837873	0.10966652832087413	0.09168801129954131	0.12676761636929423	0.07174616324964386	0.08258189486055593	0.07978657127531215	0.08844493189529033	0.09259941648566859	0.08856772404986792	0.08278340176096656	0.07115182107456892	0.04652560976402696	0.0861907786552084	0.09239697056939151	0.131215085288036	0.06479394782294129	0.09800451655548864	0.09800451655548864	0.09800451655548864	0.09800451655548864	0.09800451655548864	0.09800451655548864	0.09800451655548864	0.09800451655548864	0.09800451655548864	0.09800451655548864	0.09800451655548864	0.09800451655548864	0.09800451655548864	0.09800451655548864	0.09800451655548864	0.09800451655548864	0.09800451655548864	0.09800451655548864	0.09800451655548864	0.09800451655548864	0.09800451655548864	0.09800451655548864	0.09800451655548864	0.09800451655548864
0.05647480690977663	0.04334849753945495	0.0421576894939157	0.032645698562135804	0.04182990122710163	0.04802414617842416	0.04882537788653304	0.044527271758858476	0.03677503558444337	0.046159977509689115	0.04593420188769411	0.0477780825724362	0.04582332857316092	0.044170995614164606	0.034453190221407456	0.05159562432414619	0.048487951077866576	0.043664365467065015	0.04614413559515094	0.04124890138898989	0.057239439495803575	0.054810103593581655	0.05024003948711968	0.04768199722549757	0.04481583580884903	0.04452492007420464	0.059541864001970465	0.05203339203808755	0.05203339203808755	0.05203339203808755	0.05203339203808755	0.05203339203808755	0.05203339203808755	0.05203339203808755	0.05203339203808755	0.05203339203808755	0.05203339203808755	0.05203339203808755	0.05203339203808755	0.05203339203808755	0.05203339203808755	0.05203339203808755	0.05203339203808755	0.05203339203808755	0.05203339203808755	0.05203339203808755	0.05203339203808755	0.05203339203808755	0.05203339203808755	0.05203339203808755
0.04102905732313159	0.03593256285600993	0.04971996684774947	0.05701718617476808	0.03184621147025076	0.048002942256597424	0.02639165520266268	0.024558414853617098	0.03262146476681714	0.0344434961156957	0.031225381406956687	0.05381080301756199	0.029635004570775152	0.03482281935147459	0.031111425012234278	0.041186291670886874	0.02665452543288842	0.04573897928511034	0.04533531134645381	0.04533848165152132	0.04545377844477983	0.03289035187448286	0.03554510467967677	0.031043414473684357	0.050033931626902464	0.03389539063825052	0.04562897957736752	0.030911759289363756	0.03564988743182271	0.030808786611348112	0.022235941231507014	0.028383359741895216	0.02471431588734522	0.040067092142065254	0.03239070401470524	0.03239070401470524	0.03239070401470524	0.03239070401470524	0.03239070401470524	0.03239070401470524	0.03239070401470524	0.03239070401470524	0.03239070401470524	0.03239070401470524	0.03239070401470524	0.03239070401470524	0.03239070401470524	0.03239070401470524	0.03239070401470524	0.03239070401470524
0.04854278991382804	0.0748255847321686	0.06406852190841285	0.039484486997752935	0.048883949253865466	0.03776585448986081	0.04545696832968807	0.050241318532290004	0.051947127014621404	0.08409406652468392	0.0502659485106852	0.07316399733596365	0.05381655934885983	0.07346913279874691	0.06886546093536965	0.07634007413522598	0.0567254146635715	0.040044026920760506	0.025985979181354188	0.05324467604239623	0.09184729760655615	0.0834970499379562	0.0958497396613801	0.028729701495875556	0.07457987153262173	0.07517328677058502	0.057540562647743695	0.11727371870653676	0.09746021548036168	0.06259924267941167	0.03378531638669464	0.06637324309591006	0.06023400945512258	0.06330362627551632	0.06330362627551632	0.06330362627551632	0.06330362627551632	0.06330362627551632	0.06330362627551632	0.06330362627551632	0.06330362627551632	0.06330362627551632	0.06330362627551632	0.06330362627551632	0.06330362627551632	0.06330362627551632	0.06330362627551632	0.06330362627551632	0.06330362627551632	0.06330362627551632
0.07086207053549044	0.05922053753363823	0.062162234432702544	0.07307408989499696	0.06325188306105381	0.05574947835269886	0.04053097172351483	0.061535432744376846	0.045188344859217536	0.05862201530806734	0.058198043765332746	0.060241500615397806	0.051975455135797155	0.05663974180219983	0.06127202892474731	0.059061672212288835	0.07794649799261685	0.06210204465824192	0.06722746046471094	0.06503480826343662	0.06640771548996677	0.06957008993611523	0.06886662469497565	0.07313430728911864	0.06291367254708828	0.06962971246969543	0.06351014536372578	0.06403533490459026	0.07649852321305456	0.06655329436258303	0.06605470894350751	0.06630400165304527	0.06630400165304527	0.06630400165304527	0.06630400165304527	0.06630400165304527	0.06630400165304527	0.06630400165304527	0.06630400165304527	0.06630400165304527	0.06630400165304527	0.06630400165304527	0.06630400165304527	0.06630400165304527	0.06630400165304527	0.06630400165304527	0.06630400165304527	0.06630400165304527	0.06630400165304527	0.06630400165304527
0.03995865106461452	0.042973555600468935	0.050195343579599046	0.04021588274003734	0.041719116673276796	0.045295237996231356	0.05607930319931699	0.05139742863750723	0.04172107397490684	0.04904675337515083	0.046798779769192646	0.046164836931960926	0.04928353034041333	0.0581552887781422	0.051722143021770826	0.0644153888159402	0.05611538949118718	0.05878254223771045	0.040870719306637125	0.048164530220617174	0.04532937820076862	0.049378318102337324	0.04576118790825318	0.05732806939967302	0.06095763032455653	0.05725886894554387	0.06216882742370566	0.0658929837104472	0.05225667094654382	0.06316026850129465	0.058360093466767696	0.06076018098403118	0.06076018098403118	0.06076018098403118	0.06076018098403118	0.06076018098403118	0.06076018098403118	0.06076018098403118	0.06076018098403118	0.06076018098403118	0.06076018098403118	0.06076018098403118	0.06076018098403118	0.06076018098403118	0.06076018098403118	0.06076018098403118	0.06076018098403118	0.06076018098403118	0.06076018098403118	0.06076018098403118
0.06809365025014943	0.06090116574184341	0.05223452422694393	0.05884755239033454	0.057809623548298425	0.06160553716632264	0.0550015664606367	0.06693590030538539	0.047902481650040366	0.06086882257598789	0.06336953899732435	0.07293034289591717	0.06902186632973133	0.057801201975648864	0.05572172739657431	0.060685544360075665	0.07494878329005268	0.060058041993666995	0.05007566080415561	0.07045448078779146	0.055641839153408514	0.06715109144953266	0.06429740243556152	0.05301893418383271	0.07370269637160157	0.07679749239572731	0.05849930480727495	0.04543440135010337	0.05363530471308315	0.04757643343880816	0.04767110306800111	0.04762376825340464	0.04762376825340464	0.04762376825340464	0.04762376825340464	0.04762376825340464	0.04762376825340464	0.04762376825340464	0.04762376825340464	0.04762376825340464	0.04762376825340464	0.04762376825340464	0.04762376825340464	0.04762376825340464	0.04762376825340464	0.04762376825340464	0.04762376825340464	0.04762376825340464	0.04762376825340464	0.04762376825340464
0.07579337656907215	0.07352980067174586	0.08439197017495907	0.07448271202032204	0.07540631560722863	0.06739004877972515	0.055577083898260826	0.058438494236337415	0.07074250850321681	0.0711283699386722	0.06332910802514578	0.0635650476319324	0.04499939896900779	0.04857118750411114	0.05984891570941489	0.08136489188749979	0.06320759129541062	0.07316131158492788	0.059301021307545665	0.06875582349848146	0.06362210346433035	0.07253554673797641	0.0852443087213206	0.0644800304789854	0.08172817087229672	0.07183918044297131	0.06995662612478912	0.10702612041955914	0.07604547144678443	0.06922056005227183	0.08172152751934583	0.08156740566198073	0.08164446659066328	0.08164446659066328	0.08164446659066328	0.08164446659066328	0.08164446659066328	0.08164446659066328	0.08164446659066328	0.08164446659066328	0.08164446659066328	0.08164446659066328	0.08164446659066328	0.08164446659066328	0.08164446659066328	0.08164446659066328	0.08164446659066328	0.08164446659066328	0.08164446659066328	0.08164446659066328
0.04219402314087413	0.052851087841180776	0.04759425202743487	0.06959419517008437	0.03696423973307877	0.04388773285351941	0.03855186443634354	0.06126315015486871	0.06567766141167618	0.029567006226606754	0.0448983326273043	0.03892598247046157	0.05947110531675768	0.06029146292917355	0.03842024809009705	0.03379295869428303	0.049166886457387975	0.04076875836182199	0.04025200769614662	0.048586523491342945	0.029951821254926562	0.050319962309993534	0.027877061698891422	0.05316281020738664	0.04551092801955995	0.053824126133938006	0.032669841831879015	0.04318482904283881	0.029638362701240834	0.037859909334420544	0.03374913601783069	0.03374913601783069	0.03374913601783069	0.03374913601783069	0.03374913601783069	0.03374913601783069	0.03374913601783069	0.03374913601783069	0.03374913601783069	0.03374913601783069	0.03374913601783069	0.03374913601783069	0.03374913601783069	0.03374913601783069	0.03374913601783069	0.03374913601783069	0.03374913601783069	0.03374913601783069	0.03374913601783069	0.03374913601783069
0.05749340544410784	0.04810342694089376	0.04571854353518168	0.054705130784917934	0.035227897839048235	0.05785309510286517	0.053644647876022376	0.04610384192383473	0.04058926116814552	0.04298585487692742	0.0380162934086882	0.03146878344862479	0.041482680693661525	0.041853255295067046	0.03911228483205018	0.058192511063334486	0.05138652612824058	0.03676026915994111	0.037337508038935645	0.044710886860632015	0.04394626053549705	0.05006033224609238	0.043232943114463775	0.04664663768027808	0.04664663768027808	0.04664663768027808	0.04664663768027808	0.04664663768027808	0.04664663768027808	0.04664663768027808	0.04664663768027808	0.04664663768027808	0.04664663768027808	0.04664663768027808	0.04664663768027808	0.04664663768027808	0.04664663768027808	0.04664663768027808	0.04664663768027808	0.04664663768027808	0.04664663768027808	0.04664663768027808	0.04664663768027808	0.04664663768027808	0.04664663768027808	0.04664663768027808	0.04664663768027808	0.04664663768027808	0.04664663768027808	0.04664663768027808
0.04960472229004762	0.05036190262616049	0.046988463149649294	0.054890214944240484	0.04931000855364779	0.050549127243857635	0.04428908385698285	0.042401274334163276	0.03597759030766185	0.039540359556052534	0.04170985064196376	0.028476604274039415	0.032335867572266655	0.04732604523653055	0.057280422259916614	0.04579637240594557	0.04021737718326497	0.039029215539493164	0.03528862701811142	0.04684185949533503	0.04731500233413377	0.049517269637569396	0.04120182380675961	0.0453595467221645	0.0453595467221645	0.0453595467221645	0.0453595467221645	0.0453595467221645	0.0453595467221645	0.0453595467221645	0.0453595467221645	0.0453595467221645	0.0453595467221645	0.0453595467221645	0.0453595467221645	0.0453595467221645	0.0453595467221645	0.0453595467221645	0.0453595467221645	0.0453595467221645	0.0453595467221645	0.0453595467221645	0.0453595467221645	0.0453595467221645	0.0453595467221645	0.0453595467221645	0.0453595467221645	0.0453595467221645	0.0453595467221645	0.0453595467221645
0.13863598857194379	0.10595098153768288	0.12239063626701785	0.11006647083017407	0.12069086425622096	0.0935631826792449	0.1015767887444774	0.10264752150554368	0.10359226493812572	0.1030846367676203	0.09980529050723443	0.09654075737192719	0.11437571384109502	0.10839470283625215	0.10662746716635449	0.10817184830692735	0.11321922474878382	0.10023268820077451	0.0846029478014275	0.1185332802332064	0.09960425787444903	0.09899067321642031	0.10576135758467467	0.10607146437611766	0.11431375365092485	0.09532560225915787	0.10012910664641705	0.12256081328436194	0.11949153315744715	0.09534217745027457	0.10741685530386086	0.10741685530386086	0.10741685530386086	0.10741685530386086	0.10741685530386086	0.10741685530386086	0.10741685530386086	0.10741685530386086	0.10741685530386086	0.10741685530386086	0.10741685530386086	0.10741685530386086	0.10741685530386086	0.10741685530386086	0.10741685530386086	0.10741685530386086	0.10741685530386086	0.10741685530386086	0.10741685530386086	0.10741685530386086
0.05429102519786472	0.055322665384173596	0.08005323702716728	0.06377279886512226	0.05699469467668306	0.04028238522166491	0.04949393907627489	0.05490988744926898	0.04501152013519595	0.045140455552399546	0.05874764345573849	0.04436779727880566	0.03703969946594774	0.04918803642870529	0.03927078507158706	0.02979001243783405	0.04527092568282323	0.045341671388426735	0.04297529631220412	0.04028078367960407	0.03044644760583759	0.031714377001724664	0.03075353610688537	0.04246206396409464	0.04455122961807907	0.05850318524536173	0.051306168067229596	0.05430132626945284	0.05198298111228699	0.06055124814435448	0.050808881687828995	0.038736387774442896	0.04477263473113595	0.04477263473113595	0.04477263473113595	0.04477263473113595	0.04477263473113595	0.04477263473113595	0.04477263473113595	0.04477263473113595	0.04477263473113595	0.04477263473113595	0.04477263473113595	0.04477263473113595	0.04477263473113595	0.04477263473113595	0.04477263473113595	0.04477263473113595	0.04477263473113595	0.04477263473113595
0.09249071027280117	0.05714782177865241	0.05054663027515336	0.06447114163099557	0.06355740665740076	0.06868416871544544	0.09191078525855699	0.06719111199090368	0.05863040853750817	0.08072873366288673	0.06084279553511471	0.06897016476834257	0.07457950330539116	0.0673410587225024	0.08038696281071099	0.05707829627361735	0.07644386670421034	0.0674418382545065	0.09200683382123721	0.07841312705653225	0.08149441553741793	0.07877282421869268	0.09026349585346576	0.06463089421204303	0.06572889294506556	0.0720472684980776	0.07544536600250618	0.07970067620353274	0.07622296874447619	0.09959488172681691	0.07429059296807662	0.0756943178745895	0.07854664657160085	0.08577447749305411	0.08223125695850637	0.08400286722578024	0.08400286722578024	0.08400286722578024	0.08400286722578024	0.08400286722578024	0.08400286722578024	0.08400286722578024	0.08400286722578024	0.08400286722578024	0.08400286722578024	0.08400286722578024	0.08400286722578024	0.08400286722578024	0.08400286722578024	0.08400286722578024
0.06847170340996137	0.04341207584861191	0.05100645145727388	0.05302215884514682	0.04828417493899682	0.036376137237762014	0.04684308205790528	0.048681617992978696	0.046997960378393364	0.037638660260282744	0.029355043175012686	0.04606577058608004	0.052439878133037146	0.03510472272800412	0.03995125971579111	0.041583835396091694	0.04558697739375775	0.050245773259753636	0.052510770240341176	0.05665345929637665	0.049433267953865746	0.05186791581924472	0.04322209578441323	0.05040568015439909	0.03520657215714658	0.040082506260379784	0.05311268913070352	0.04687634063811254	0.04999451488440803	0.04999451488440803	0.04999451488440803	0.04999451488440803	0.04999451488440803	0.04999451488440803	0.04999451488440803	0.04999451488440803	0.04999451488440803	0.04999451488440803	0.04999451488440803	0.04999451488440803	0.04999451488440803	0.04999451488440803	0.04999451488440803	0.04999451488440803	0.04999451488440803	0.04999451488440803	0.04999451488440803	0.04999451488440803	0.04999451488440803	0.04999451488440803
0.04236672015676594	0.05994136744711025	0.07027584955200271	0.04468427313613671	0.059092615038710654	0.04414299057256382	0.04842426764864179	0.06449396135842221	0.044368283857746035	0.0744809433222075	0.05173567645054355	0.05828133279013572	0.025017086642913806	0.03913629187984855	0.0652177329675109	0.04961033687261781	0.06382313144196769	0.04699214372955073	0.07249746501795568	0.06305812487691526	0.025006312152077752	0.013225041032098178	0.049025348058647736	0.05368186819155368	0.047377097538225596	0.034527345991870934	0.0665986496040991	0.03800982557491717	0.07847048612592146	0.05824015585041932	0.05824015585041932	0.05824015585041932	0.05824015585041932	0.05824015585041932	0.05824015585041932	0.05824015585041932	0.05824015585041932	0.05824015585041932	0.05824015585041932	0.05824015585041932	0.05824015585041932	0.05824015585041932	0.05824015585041932	0.05824015585041932	0.05824015585041932	0.05824015585041932	0.05824015585041932	0.05824015585041932	0.05824015585041932	0.05824015585041932
0.04819145114423187	0.056949394302873706	0.05874257246824914	0.05294029054682607	0.04463009294623568	0.05658310979204651	0.0462306132882684	0.051369751538593286	0.04183654452492407	0.048979173794329374	0.05445037940153674	0.05511648934184089	0.03137877691042864	0.04600049236107781	0.04427206272147989	0.056715687520066886	0.03959387327678894	0.056894237267871045	0.054827792694017885	0.03826446173239631	0.04764408652953929	0.05088348629399055	0.04094899841841087	0.036811168471975235	0.03512485737022976	0.04741409081587094	0.04126947409305035	0.04126947409305035	0.04126947409305035	0.04126947409305035	0.04126947409305035	0.04126947409305035	0.04126947409305035	0.04126947409305035	0.04126947409305035	0.04126947409305035	0.04126947409305035	0.04126947409305035	0.04126947409305035	0.04126947409305035	0.04126947409305035	0.04126947409305035	0.04126947409305035	0.04126947409305035	0.04126947409305035	0.04126947409305035	0.04126947409305035	0.04126947409305035	0.04126947409305035	0.04126947409305035
0.04670917756465242	0.03710285252020841	0.03788433275150767	0.04589951719663785	0.04809645440376639	0.051960194130983114	0.056535607382741784	0.03911896017652117	0.04649244230155765	0.04860181222351461	0.039005088810314385	0.05167852567119249	0.0471243108502333	0.044524645568885836	0.043773221120321	0.049371251843777574	0.03860970269244036	0.04167585794709981	0.0398946542985952	0.04525793670850845	0.04298785917256869	0.04801016138933655	0.04549901028095263	0.04549901028095263	0.04549901028095263	0.04549901028095263	0.04549901028095263	0.04549901028095263	0.04549901028095263	0.04549901028095263	0.04549901028095263	0.04549901028095263	0.04549901028095263	0.04549901028095263	0.04549901028095263	0.04549901028095263	0.04549901028095263	0.04549901028095263	0.04549901028095263	0.04549901028095263	0.04549901028095263	0.04549901028095263	0.04549901028095263	0.04549901028095263	0.04549901028095263	0.04549901028095263	0.04549901028095263	0.04549901028095263	0.04549901028095263	0.04549901028095263
0.034959426465569994	0.03415241737875773	0.04926827933175693	0.04683183262414413	0.03524887627663081	0.03389772549435082	0.05654837229345649	0.04658198562026944	0.028936987523100102	0.04875787729244234	0.043951107440080364	0.04101389168583229	0.05025924492688199	0.05152268974788722	0.04614848401705296	0.03881942612843427	0.03584573561821775	0.046296934449992146	0.0468068593265808	0.0445158146180132	0.045713635182414156	0.048848153259360934	0.04313510019208569	0.047155999235488806	0.04447409576175735	0.03928525505254981	0.05065545332663804	0.04497035418959392	0.04497035418959392	0.04497035418959392	0.04497035418959392	0.04497035418959392	0.04497035418959392	0.04497035418959392	0.04497035418959392	0.04497035418959392	0.04497035418959392	0.04497035418959392	0.04497035418959392	0.04497035418959392	0.04497035418959392	0.04497035418959392	0.04497035418959392	0.04497035418959392	0.04497035418959392	0.04497035418959392	0.04497035418959392	0.04497035418959392	0.04497035418959392	0.04497035418959392
0.07578492825411369	0.10537129539626056	0.11708532137803714	0.08871362999896955	0.08430982501550513	0.08952505916559723	0.0879530461161398	0.10645146190191199	0.09354562718653753	0.11953848988507527	0.08834963325868343	0.07747871831052852	0.09414315103032785	0.09264236844759498	0.07124001578148566	0.08417064841303709	0.08476099402109756	0.07503649429302774	0.09516094943158224	0.08592002835534944	0.10115332684989482	0.08711462647289482	0.07548810265853621	0.09814921131044564	0.08089287557929002	0.07378247904205112	0.08132012148735906	0.0669773756267536	0.0811709359820601	0.07407415580440685	0.07407415580440685	0.07407415580440685	0.07407415580440685	0.07407415580440685	0.07407415580440685	0.07407415580440685	0.07407415580440685	0.07407415580440685	0.07407415580440685	0.07407415580440685	0.07407415580440685	0.07407415580440685	0.07407415580440685	0.07407415580440685	0.07407415580440685	0.07407415580440685	0.07407415580440685	0.07407415580440685	0.07407415580440685	0.07407415580440685
0.09236132997450024	0.06678975687681898	0.10126792530335132	0.08728830625431641	0.07515688198317713	0.06552407945236718	0.08324936226465814	0.09005785768500794	0.0873576446304242	0.0992684083407167	0.07818209650434066	0.08518022376883799	0.06376054991836416	0.09672338754105089	0.0737374389981746	0.09483585303174354	0.08978352035809477	0.10551854869443256	0.10869946872574412	0.08481253719036935	0.10938322802524564	0.0762979189860664	0.08856380714909591	0.07613705919067479	0.07524345515653938	0.08907712008706241	0.08027217654824842	0.10831623971779258	0.08717907456248548	0.0801692446699139	0.07993593099582771	0.08011544572933985	0.09253276432930285	0.07503133304708434	0.0806165464947333	0.07840345956941613	0.08098649540098989	0.09197954352455213	0.08648301946277101	0.08648301946277101	0.08648301946277101	0.08648301946277101	0.08648301946277101	0.08648301946277101	0.08648301946277101	0.08648301946277101	0.08648301946277101	0.08648301946277101	0.08648301946277101	0.08648301946277101
0.0	0.0	0.022348863716765244	0.04376797733950189	0.0	0.0	0.018029228651532548	0.0	0.0	0.021724736671317958	0.0	0.0	0.0008831532404970476	0.0	0.0002553507875156727	0.04566787805835906	0.04010057874279393	0.03495214853233028	5.153316454459832e-05	0.020842843957265524	0.0	0.0008831532404970476	0.02234886371676524	0.020842843957265524	0.018124595366683247	0.0	0.022343124932561652	0.0	0.023676931763540614	0.0	0.0	0.026032612485345597	0.020842843957265524	0.0	0.013935442301636772	0.0	0.0	0.0	0.02091837927126974	0.0	0.026600764219876828	0.0	0.013300382109938414	0.013300382109938414	0.013300382109938414	0.013300382109938414	0.013300382109938414	0.013300382109938414	0.013300382109938414	0.013300382109938414
0.03630193263258029	0.054689456504210886	0.04551300915643528	0.047771922655618554	0.04001693293397614	0.05093184462402813	0.04730185394261564	0.04393077395989525	0.044114944959168435	0.029156132959018963	0.02522906493484437	0.03667132935492638	0.05553411285259502	0.038910682561130935	0.043497527008301506	0.051960203096661245	0.06710842650711554	0.03281609825115319	0.045370158244070015	0.031103618994683294	0.04796242010886416	0.04316078065255313	0.032189933076335935	0.03159029283659424	0.03225538978274047	0.02200245281727328	0.030787959843523616	0.041225208914935446	0.03600658437922953	0.03600658437922953	0.03600658437922953	0.03600658437922953	0.03600658437922953	0.03600658437922953	0.03600658437922953	0.03600658437922953	0.03600658437922953	0.03600658437922953	0.03600658437922953	0.03600658437922953	0.03600658437922953	0.03600658437922953	0.03600658437922953	0.03600658437922953	0.03600658437922953	0.03600658437922953	0.03600658437922953	0.03600658437922953	0.03600658437922953	0.03600658437922953
0.0768573556523951	0.06034864904921603	0.056399221556295086	0.0765359688007286	0.06040776538945758	0.06934101201264094	0.06523661812333442	0.07780703441838013	0.08713286740556751	0.06794820652291207	0.06462173170364738	0.0645628418967365	0.08149394132878424	0.062380003623340355	0.05181325508633112	0.06344014092035032	0.0870973558894145	0.07616598781807796	0.08596722804378036	0.0632549640604388	0.05945800633826099	0.07074598234229276	0.06970887876152072	0.05925609683634852	0.06650535484769662	0.06288072584202258	0.06288072584202258	0.06288072584202258	0.06288072584202258	0.06288072584202258	0.06288072584202258	0.06288072584202258	0.06288072584202258	0.06288072584202258	0.06288072584202258	0.06288072584202258	0.06288072584202258	0.06288072584202258	0.06288072584202258	0.06288072584202258	0.06288072584202258	0.06288072584202258	0.06288072584202258	0.06288072584202258	0.06288072584202258	0.06288072584202258	0.06288072584202258	0.06288072584202258	0.06288072584202258	0.06288072584202258
0.04934677232322718	0.04076291893324653	0.04966400743090999	0.06103515736893665	0.041890256631945726	0.04098370684631168	0.05041670503106952	0.043674747969918916	0.052497425613486956	0.04216838912248153	0.04756731798987502	0.04251431228340007	0.04383639973711222	0.042625452952113924	0.037618772017326475	0.042627272953164534	0.05131084727940993	0.05096522666943081	0.04875773853553441	0.03966331259263469	0.03790507945960991	0.0387841960261223	0.0387841960261223	0.0387841960261223	0.0387841960261223	0.0387841960261223	0.0387841960261223	0.0387841960261223	0.0387841960261223	0.0387841960261223	0.0387841960261223	0.0387841960261223	0.0387841960261223	0.0387841960261223	0.0387841960261223	0.0387841960261223	0.0387841960261223	0.0387841960261223	0.0387841960261223	0.0387841960261223	0.0387841960261223	0.0387841960261223	0.0387841960261223	0.0387841960261223	0.0387841960261223	0.0387841960261223	0.0387841960261223	0.0387841960261223	0.0387841960261223	0.0387841960261223
0.03653978412968775	0.04092647874356294	0.029289527758355374	0.0359607478195281	0.03142848041625794	0.026402231901458385	0.0548931422787444	0.0506445434981982	0.03052455944622802	0.03514749624437475	0.03255922553362663	0.032431460505512016	0.061407542300727216	0.03748153539319236	0.03633077992109121	0.041067103462441835	0.04617142013353995	0.02725485907056334	0.025291330202234726	0.029645946932793474	0.025081432440212728	0.034887242421846605	0.029648381663683297	0.03226781204276496	0.03226781204276496	0.03226781204276496	0.03226781204276496	0.03226781204276496	0.03226781204276496	0.03226781204276496	0.03226781204276496	0.03226781204276496	0.03226781204276496	0.03226781204276496	0.03226781204276496	0.03226781204276496	0.03226781204276496	0.03226781204276496	0.03226781204276496	0.03226781204276496	0.03226781204276496	0.03226781204276496	0.03226781204276496	0.03226781204276496	0.03226781204276496	0.03226781204276496	0.03226781204276496	0.03226781204276496	0.03226781204276496	0.03226781204276496
0.05826520896010105	0.036617223009370356	0.050339057383659354	0.04942919763393644	0.042116814791696676	0.0433815619470005	0.05048171443638313	0.048735414425658145	0.05720003535323139	0.0572986340757111	0.05090731486439867	0.0701140287185254	0.07035575758255326	0.0601644260193291	0.07304858680592166	0.06924441894444025	0.03410865793011613	0.03526737838637314	0.04059291145230613	0.029715597923471674	0.026619626029505836	0.028167611976488753	0.028167611976488753	0.028167611976488753	0.028167611976488753	0.028167611976488753	0.028167611976488753	0.028167611976488753	0.028167611976488753	0.028167611976488753	0.028167611976488753	0.028167611976488753	0.028167611976488753	0.028167611976488753	0.028167611976488753	0.028167611976488753	0.028167611976488753	0.028167611976488753	0.028167611976488753	0.028167611976488753	0.028167611976488753	0.028167611976488753	0.028167611976488753	0.028167611976488753	0.028167611976488753	0.028167611976488753	0.028167611976488753	0.028167611976488753	0.028167611976488753	0.028167611976488753
0.07483062996240303	0.03991051624246814	0.050092361228023706	0.043524953158589584	0.0627174893680609	0.05618088506819415	0.048751000979020104	0.04937341403099771	0.07026275098958004	0.05290287944955278	0.06073612834594563	0.04658972963826325	0.0526999969466145	0.06540931457419757	0.06693625308672146	0.055838903143982606	0.057841717492647056	0.05079817084629477	0.06878665632586808	0.0502554879698634	0.0571412743203675	0.06083300435236689	0.055473698570737764	0.05160410786868441	0.06596502395429221	0.05878456591148832	0.05878456591148832	0.05878456591148832	0.05878456591148832	0.05878456591148832	0.05878456591148832	0.05878456591148832	0.05878456591148832	0.05878456591148832	0.05878456591148832	0.05878456591148832	0.05878456591148832	0.05878456591148832	0.05878456591148832	0.05878456591148832	0.05878456591148832	0.05878456591148832	0.05878456591148832	0.05878456591148832	0.05878456591148832	0.05878456591148832	0.05878456591148832	0.05878456591148832	0.05878456591148832	0.05878456591148832
0.09500360042916496	0.08508364250528334	0.08261124949479093	0.06897424626480556	0.08493104647605519	0.06256217049423188	0.08435851126186955	0.06871964136552265	0.07005933656381719	0.08232228571577636	0.0803348411252612	0.08645463193965221	0.08145551635104392	0.09318416538244062	0.08879656035303313	0.09569063884896699	0.08378371922251282	0.0974422612640639	0.08973422780919667	0.093321641406318	0.09152793460775734	0.09152793460775734	0.09152793460775734	0.09152793460775734	0.09152793460775734	0.09152793460775734	0.09152793460775734	0.09152793460775734	0.09152793460775734	0.09152793460775734	0.09152793460775734	0.09152793460775734	0.09152793460775734	0.09152793460775734	0.09152793460775734	0.09152793460775734	0.09152793460775734	0.09152793460775734	0.09152793460775734	0.09152793460775734	0.09152793460775734	0.09152793460775734	0.09152793460775734	0.09152793460775734	0.09152793460775734	0.09152793460775734	0.09152793460775734	0.09152793460775734	0.09152793460775734	0.09152793460775734
0.04625040359240841	0.04627368174659887	0.04642301715851524	0.04307979083661596	0.05114491422019034	0.04962095975658304	0.051198979674658765	0.054996023760142294	0.05972746969917313	0.05430743152900373	0.04323712763656635	0.03680750064656144	0.04446667384556892	0.04657144151756282	0.04539039326421016	0.06012052736525195	0.05512012616020746	0.04323800974126398	0.054609857806066565	0.05035870188445642	0.041713813345126735	0.040179218916098956	0.04094651613061285	0.04094651613061285	0.04094651613061285	0.04094651613061285	0.04094651613061285	0.04094651613061285	0.04094651613061285	0.04094651613061285	0.04094651613061285	0.04094651613061285	0.04094651613061285	0.04094651613061285	0.04094651613061285	0.04094651613061285	0.04094651613061285	0.04094651613061285	0.04094651613061285	0.04094651613061285	0.04094651613061285	0.04094651613061285	0.04094651613061285	0.04094651613061285	0.04094651613061285	0.04094651613061285	0.04094651613061285	0.04094651613061285	0.04094651613061285	0.04094651613061285
0.054938660246287345	0.06120714668993525	0.05335024090694382	0.050959999665549094	0.05971276707394053	0.04974550590590807	0.03976941716420449	0.04579572361113165	0.05159772234376867	0.038155913924718995	0.05380278273927521	0.045904843351412324	0.0431686297036045	0.05299672480731966	0.04911199918593053	0.05330390044165123	0.04090556552509504	0.03956001747008469	0.052414253203532914	0.055024827774328676	0.053719540488930795	0.053719540488930795	0.053719540488930795	0.053719540488930795	0.053719540488930795	0.053719540488930795	0.053719540488930795	0.053719540488930795	0.053719540488930795	0.053719540488930795	0.053719540488930795	0.053719540488930795	0.053719540488930795	0.053719540488930795	0.053719540488930795	0.053719540488930795	0.053719540488930795	0.053719540488930795	0.053719540488930795	0.053719540488930795	0.053719540488930795	0.053719540488930795	0.053719540488930795	0.053719540488930795	0.053719540488930795	0.053719540488930795	0.053719540488930795	0.053719540488930795	0.053719540488930795	0.053719540488930795
0.08023921141278136	0.03909529576848323	0.05179966398815371	0.06174373022774869	0.034400907591752516	0.04650084351980078	0.03135478773396973	0.10889189631641631	0.038795519046784056	0.06963894498175617	0.04971475183041851	0.051922784348562186	0.07204153793918215	0.061081695082860266	0.06605905760147399	0.03877026215416918	0.0214361723684466	0.06795493608285506	0.04314285035360898	0.06835149891486451	0.041120829502703675	0.03953041348953337	0.0844886030145927	0.05953204735625308	0.05311081973799528	0.0503918098764733	0.0589500659721289	0.09521103197060449	0.03480466944425629	0.07655445784446337	0.02912049790357697	0.06627181245560206	0.08364467041814201	0.06334302004125876	0.03656533335630444	0.049954176698781605	0.049954176698781605	0.049954176698781605	0.049954176698781605	0.049954176698781605	0.049954176698781605	0.049954176698781605	0.049954176698781605	0.049954176698781605	0.049954176698781605	0.049954176698781605	0.049954176698781605	0.049954176698781605	0.049954176698781605	0.049954176698781605
0.06631174816181429	0.05611426777806283	0.04853127719397682	0.05488709902243456	0.04255821772179677	0.05373827229095732	0.05596623342968105	0.05633453298283784	0.052130592842562315	0.054293259113786685	0.04990830886406974	0.03875622494953709	0.058233577968870374	0.04909427568977103	0.044511439770726344	0.05971182862968548	0.05211163420020592	0.05211163420020592	0.05211163420020592	0.05211163420020592	0.05211163420020592	0.05211163420020592	0.05211163420020592	0.05211163420020592	0.05211163420020592	0.05211163420020592	0.05211163420020592	0.05211163420020592	0.05211163420020592	0.05211163420020592	0.05211163420020592	0.05211163420020592	0.05211163420020592	0.05211163420020592	0.05211163420020592	0.05211163420020592	0.05211163420020592	0.05211163420020592	0.05211163420020592	0.05211163420020592	0.05211163420020592	0.05211163420020592	0.05211163420020592	0.05211163420020592	0.05211163420020592	0.05211163420020592	0.05211163420020592	0.05211163420020592	0.05211163420020592	0.05211163420020592
0.07275961871852143	0.048615240772124736	0.05647514234412186	0.03511397610472852	0.05182988317151164	0.0471089017422528	0.04693540673289182	0.054020647860126544	0.05826488811436629	0.04996778426176129	0.05273615798670542	0.04894162391077226	0.05335062159940639	0.047993550934972026	0.04294294631263841	0.061221487977537535	0.0475171438716017	0.05950927275407033	0.051969934938677055	0.0626871426584451	0.04820438910374651	0.054750043740020134	0.03865719826727123	0.052812372967336124	0.045734785617303673	0.045734785617303673	0.045734785617303673	0.045734785617303673	0.045734785617303673	0.045734785617303673	0.045734785617303673	0.045734785617303673	0.045734785617303673	0.045734785617303673	0.045734785617303673	0.045734785617303673	0.045734785617303673	0.045734785617303673	0.045734785617303673	0.045734785617303673	0.045734785617303673	0.045734785617303673	0.045734785617303673	0.045734785617303673	0.045734785617303673	0.045734785617303673	0.045734785617303673	0.045734785617303673	0.045734785617303673	0.045734785617303673
0.07439162339042253	0.10058777483828565	0.08725247683726556	0.1257339305975057	0.111033635980147	0.10477649823540378	0.09720071109636443	0.09393255973894317	0.08835171032832924	0.08574625752294354	0.08858284235131067	0.08282948540977894	0.1091914213488525	0.09526568252071026	0.10929647800249429	0.0815715571582968	0.11391987690734522	0.08342860447246514	0.09867424068990518	0.09867424068990518	0.09867424068990518	0.09867424068990518	0.09867424068990518	0.09867424068990518	0.09867424068990518	0.09867424068990518	0.09867424068990518	0.09867424068990518	0.09867424068990518	0.09867424068990518	0.09867424068990518	0.09867424068990518	0.09867424068990518	0.09867424068990518	0.09867424068990518	0.09867424068990518	0.09867424068990518	0.09867424068990518	0.09867424068990518	0.09867424068990518	0.09867424068990518	0.09867424068990518	0.09867424068990518	0.09867424068990518	0.09867424068990518	0.09867424068990518	0.09867424068990518	0.09867424068990518	0.09867424068990518	0.09867424068990518
0.049447439103157756	0.04986487012743656	0.03572489649872894	0.04287205944731712	0.05072113503414176	0.07162950315441668	0.041561132119883416	0.05693194300631357	0.04862433180022734	0.042826106651250605	0.031601446576054834	0.06545744493046803	0.0335971402397018	0.05476720169516623	0.05313257401099213	0.04788310725363516	0.04729471565864648	0.03477720930730724	0.041120371231311646	0.06116442791458045	0.04391111268661796	0.0525377703005992	0.0525377703005992	0.0525377703005992	0.0525377703005992	0.0525377703005992	0.0525377703005992	0.0525377703005992	0.0525377703005992	0.0525377703005992	0.0525377703005992	0.0525377703005992	0.0525377703005992	0.0525377703005992	0.0525377703005992	0.0525377703005992	0.0525377703005992	0.0525377703005992	0.0525377703005992	0.0525377703005992	0.0525377703005992	0.0525377703005992	0.0525377703005992	0.0525377703005992	0.0525377703005992	0.0525377703005992	0.0525377703005992	0.0525377703005992	0.0525377703005992	0.0525377703005992
0.05326637540075615	0.06166896544527703	0.055277962509647456	0.05270979267276578	0.057743935352055686	0.06918966406855988	0.057328099598141176	0.05035606190806105	0.04751952078221394	0.05787993807940122	0.052699729430807585	0.052699729430807585	0.052699729430807585	0.052699729430807585	0.052699729430807585	0.052699729430807585	0.052699729430807585	0.052699729430807585	0.052699729430807585	0.052699729430807585	0.052699729430807585	0.052699729430807585	0.052699729430807585	0.052699729430807585	0.052699729430807585	0.052699729430807585	0.052699729430807585	0.052699729430807585	0.052699729430807585	0.052699729430807585	0.052699729430807585	0.052699729430807585	0.052699729430807585	0.052699729430807585	0.052699729430807585	0.052699729430807585	0.052699729430807585	0.052699729430807585	0.052699729430807585	0.052699729430807585	0.052699729430807585	0.052699729430807585	0.052699729430807585	0.052699729430807585	0.052699729430807585	0.052699729430807585	0.052699729430807585	0.052699729430807585	0.052699729430807585	0.052699729430807585
0.0578365123954605	0.05139791552491167	0.05642242414446791	0.04939207323313244	0.042072945215215304	0.054414565964184786	0.04576584646460924	0.04832396069910527	0.046788373754698714	0.06635349111479046	0.044457162253900444	0.041741820426128166	0.040543749057387356	0.057923481680157415	0.055114949021614006	0.05932428360628338	0.04166485726463826	0.1002000344188605	0.07093244584174938	0.07093244584174938	0.07093244584174938	0.07093244584174938	0.07093244584174938	0.07093244584174938	0.07093244584174938	0.07093244584174938	0.07093244584174938	0.07093244584174938	0.07093244584174938	0.07093244584174938	0.07093244584174938	0.07093244584174938	0.07093244584174938	0.07093244584174938	0.07093244584174938	0.07093244584174938	0.07093244584174938	0.07093244584174938	0.07093244584174938	0.07093244584174938	0.07093244584174938	0.07093244584174938	0.07093244584174938	0.07093244584174938	0.07093244584174938	0.07093244584174938	0.07093244584174938	0.07093244584174938	0.07093244584174938	0.07093244584174938
0.07107185439672442	0.042465633552714585	0.03495362006899805	0.1332340409674507	0.047667966437629675	0.049136418454434436	0.04259112505682127	0.06456515066036966	0.07663701267483249	0.08552935913789847	0.005176306400827875	0.06554821563475942	0.09032119863306501	0.08494694539007858	0.0914595479567622	0.03514420577087275	0.0833023090783361	0.03252429348680928	0.08094584672011654	0.09946421247636444	0.059771485506287934	0.1113273196157576	0.07717306717233134	0.07139630891118663	0.054289037300863804	0.040615337289088324	0.09510780252966632	0.022141448853466632	0.04250023451897564	0.054505035571367315	0.07763581208541379	0.06607042382839055	0.06607042382839055	0.06607042382839055	0.06607042382839055	0.06607042382839055	0.06607042382839055	0.06607042382839055	0.06607042382839055	0.06607042382839055	0.06607042382839055	0.06607042382839055	0.06607042382839055	0.06607042382839055	0.06607042382839055	0.06607042382839055	0.06607042382839055	0.06607042382839055	0.06607042382839055	0.06607042382839055
0.05834811040676813	0.045815636721673735	0.056980381991526954	0.05981391089073584	0.03928548115924496	0.05537230922588076	0.04697573326709839	0.03751146750127626	0.046067142323856114	0.02888753909889316	0.04314732073652489	0.04184552029061017	0.05188146461853455	0.043915611438398824	0.05224443348582152	0.04737549976745351	0.04905265922313975	0.03825714788220384	0.04751908359384276	0.05075888383168468	0.045456671078716995	0.02283446427551448	0.03445902491671632	0.028770781485510016	0.03161490320111316	0.03161490320111316	0.03161490320111316	0.03161490320111316	0.03161490320111316	0.03161490320111316	0.03161490320111316	0.03161490320111316	0.03161490320111316	0.03161490320111316	0.03161490320111316	0.03161490320111316	0.03161490320111316	0.03161490320111316	0.03161490320111316	0.03161490320111316	0.03161490320111316	0.03161490320111316	0.03161490320111316	0.03161490320111316	0.03161490320111316	0.03161490320111316	0.03161490320111316	0.03161490320111316	0.03161490320111316	0.03161490320111316
0.08019283004142201	0.06559162532261557	0.07020611504273712	0.0784971800296515	0.07607064897827304	0.06458557496407705	0.07032730477082749	0.07008692990516924	0.07159222406781804	0.07332952905195168	0.06913274757442389	0.07123113831318778	0.07123113831318778	0.07123113831318778	0.07123113831318778	0.07123113831318778	0.07123113831318778	0.07123113831318778	0.07123113831318778	0.07123113831318778	0.07123113831318778	0.07123113831318778	0.07123113831318778	0.07123113831318778	0.07123113831318778	0.07123113831318778	0.07123113831318778	0.07123113831318778	0.07123113831318778	0.07123113831318778	0.07123113831318778	0.07123113831318778	0.07123113831318778	0.07123113831318778	0.07123113831318778	0.07123113831318778	0.07123113831318778	0.07123113831318778	0.07123113831318778	0.07123113831318778	0.07123113831318778	0.07123113831318778	0.07123113831318778	0.07123113831318778	0.07123113831318778	0.07123113831318778	0.07123113831318778	0.07123113831318778	0.07123113831318778	0.07123113831318778
0.13512398973923434	0.12047444496741609	0.08236289741322138	0.11919273240495702	0.11000765525429938	0.11053887467672333	0.08862371569876148	0.08752655336352651	0.10788732259275702	0.13161788032268637	0.12871289047765186	0.10494217916184888	0.07703855969649001	0.11898763673321021	0.09712488180059552	0.118642238370036	0.09855323680377352	0.13606459631258874	0.11730891655818113	0.11730891655818113	0.11730891655818113	0.11730891655818113	0.11730891655818113	0.11730891655818113	0.11730891655818113	0.11730891655818113	0.11730891655818113	0.11730891655818113	0.11730891655818113	0.11730891655818113	0.11730891655818113	0.11730891655818113	0.11730891655818113	0.11730891655818113	0.11730891655818113	0.11730891655818113	0.11730891655818113	0.11730891655818113	0.11730891655818113	0.11730891655818113	0.11730891655818113	0.11730891655818113	0.11730891655818113	0.11730891655818113	0.11730891655818113	0.11730891655818113	0.11730891655818113	0.11730891655818113	0.11730891655818113	0.11730891655818113
0.07032698163246703	0.056853279348599635	0.11939589241267316	0.08093314384261217	0.04659383509586351	0.060992853970832	0.05574506553947623	0.08441551055344176	0.08297110240685358	0.05014547295948816	0.05101633079155695	0.05674196295646785	0.06877519799336586	0.07206677828281524	0.06430687045433525	0.06818682436857525	0.06818682436857525	0.06818682436857525	0.06818682436857525	0.06818682436857525	0.06818682436857525	0.06818682436857525	0.06818682436857525	0.06818682436857525	0.06818682436857525	0.06818682436857525	0.06818682436857525	0.06818682436857525	0.06818682436857525	0.06818682436857525	0.06818682436857525	0.06818682436857525	0.06818682436857525	0.06818682436857525	0.06818682436857525	0.06818682436857525	0.06818682436857525	0.06818682436857525	0.06818682436857525	0.06818682436857525	0.06818682436857525	0.06818682436857525	0.06818682436857525	0.06818682436857525	0.06818682436857525	0.06818682436857525	0.06818682436857525	0.06818682436857525	0.06818682436857525	0.06818682436857525
0.0834202027956722	0.06143822168080394	0.046725446541598666	0.0509034922548792	0.06657909637397325	0.037837612447754965	0.054833914622096525	0.0798057920376499	0.05027970537182121	0.041185523725339464	0.02339290010519591	0.04074084515887736	0.053617116644006486	0.0898044925015652	0.0546596725227326	0.018366586653760533	0.06304269550855116	0.059424287763815704	0.0577653447398008	0.06956194558413531	0.0331556756570307	0.10805308784702272	0.02334113822636137	0.03537135954942901	0.0767627178189088	0.05728460612330848	0.018280745722214276	0.05192781859775495	0.03510428215998461	0.03510428215998461	0.03510428215998461	0.03510428215998461	0.03510428215998461	0.03510428215998461	0.03510428215998461	0.03510428215998461	0.03510428215998461	0.03510428215998461	0.03510428215998461	0.03510428215998461	0.03510428215998461	0.03510428215998461	0.03510428215998461	0.03510428215998461	0.03510428215998461	0.03510428215998461	0.03510428215998461	0.03510428215998461	0.03510428215998461	0.03510428215998461
0.04589459393874154	0.06244473527554451	0.05935549123196787	0.05397779836013163	0.055575087826991755	0.04994058035509086	0.06498163057268455	0.04095279319721232	0.06871377029810327	0.045842948125142134	0.028052086411988846	0.060688746885538714	0.05479151633020286	0.048119864563609595	0.05232838670593459	0.048487434895696284	0.06454564092826903	0.044240473928836586	0.05378196510533345	0.0594041747547387	0.05716489921612001	0.04736253532651127	0.057130139222753666	0.052246337274632466	0.052246337274632466	0.052246337274632466	0.052246337274632466	0.052246337274632466	0.052246337274632466	0.052246337274632466	0.052246337274632466	0.052246337274632466	0.052246337274632466	0.052246337274632466	0.052246337274632466	0.052246337274632466	0.052246337274632466	0.052246337274632466	0.052246337274632466	0.052246337274632466	0.052246337274632466	0.052246337274632466	0.052246337274632466	0.052246337274632466	0.052246337274632466	0.052246337274632466	0.052246337274632466	0.052246337274632466	0.052246337274632466	0.052246337274632466
0.06327692427401166	0.055678214325362206	0.06863928160284864	0.06823701462179746	0.05843897886898521	0.07514185555381017	0.06692284181803036	0.06969920828443796	0.054923758562575094	0.07157460385709388	0.06783953617528653	0.06030743707258821	0.06304380284540881	0.05671983207800499	0.057705039941712624	0.06200770289505993	0.0625112813802905	0.06938099461155944	0.05079277448199652	0.06053331071613554	0.04851327699966069	0.054523293857898114	0.054523293857898114	0.054523293857898114	0.054523293857898114	0.054523293857898114	0.054523293857898114	0.054523293857898114	0.054523293857898114	0.054523293857898114	0.054523293857898114	0.054523293857898114	0.054523293857898114	0.054523293857898114	0.054523293857898114	0.054523293857898114	0.054523293857898114	0.054523293857898114	0.054523293857898114	0.054523293857898114	0.054523293857898114	0.054523293857898114	0.054523293857898114	0.054523293857898114	0.054523293857898114	0.054523293857898114	0.054523293857898114	0.054523293857898114	0.054523293857898114	0.054523293857898114
0.06391991855970398	0.055909823169236705	0.06010844849537361	0.04717383054794498	0.07485645690582901	0.05411135781182929	0.04717702876834559	0.056865335825883885	0.0709815333383905	0.04543849155957324	0.06646308898012715	0.06847346788414369	0.047969519605196936	0.05092657125154783	0.07365055892127306	0.09754457034706769	0.06334130350057851	0.060654605536346724	0.06199795451846262	0.06199795451846262	0.06199795451846262	0.06199795451846262	0.06199795451846262	0.06199795451846262	0.06199795451846262	0.06199795451846262	0.06199795451846262	0.06199795451846262	0.06199795451846262	0.06199795451846262	0.06199795451846262	0.06199795451846262	0.06199795451846262	0.06199795451846262	0.06199795451846262	0.06199795451846262	0.06199795451846262	0.06199795451846262	0.06199795451846262	0.06199795451846262	0.06199795451846262	0.06199795451846262	0.06199795451846262	0.06199795451846262	0.06199795451846262	0.06199795451846262	0.06199795451846262	0.06199795451846262	0.06199795451846262	0.06199795451846262
0.04914384072339584	0.03974859368531375	0.05755925352217167	0.0378720290910841	0.033719558495409654	0.04981244701342263	0.04580615192134539	0.04139678399450265	0.04869495647774789	0.03582621080149146	0.04107704108311647	0.0567741759095404	0.04767061203541539	0.05730307203376919	0.04181291198328775	0.04698568352330213	0.05786928839358445	0.05358214643905289	0.047721961516480116	0.04142876703645952	0.04457536427646982	0.04457536427646982	0.04457536427646982	0.04457536427646982	0.04457536427646982	0.04457536427646982	0.04457536427646982	0.04457536427646982	0.04457536427646982	0.04457536427646982	0.04457536427646982	0.04457536427646982	0.04457536427646982	0.04457536427646982	0.04457536427646982	0.04457536427646982	0.04457536427646982	0.04457536427646982	0.04457536427646982	0.04457536427646982	0.04457536427646982	0.04457536427646982	0.04457536427646982	0.04457536427646982	0.04457536427646982	0.04457536427646982	0.04457536427646982	0.04457536427646982	0.04457536427646982	0.04457536427646982
0.0	0.0	0.0	0.0	0.0	0.0	0.0	0.0	0.0	0.0	0.02034240612946832	0.0	0.0	0.0	0.0	0.0	0.0	0.0	0.0	0.0	0.0	0.0	0.0	0.0	0.0	0.0	0.0	0.0	0.0	0.0	0.0	0.0	0.0	0.0	0.0	0.08149353226709091	0.0	0.10589717700583531	0.0	0.0	0.0	0.0	0.0	0.0	0.0	0.0	0.0	0.0	0.0	0.0
0.0035472352081064524	0.0	0.00020698588565995683	0.07241542205260319	0.020887094775876035	0.0010256309577526045	0.05597249639833848	0.10413573777357599	0.0	0.0035472352081064524	0.09321944288128783	0.08371646791520573	0.1676609046962684	0.00020698588565995683	0.18190728334794773	0.10877056825285827	0.12216848774467644	0.02105921292206175	0.0	0.09205044089458436	0.06555510017377542	0.13206146261863974	0.0	0.022692617635702825	0.14979554772853887	0.12795604209804773	0.2042068905386325	0.12448119054964017	0.09205044089458436	0.0035472352081064524	0.0960166615292505	0.09495704390225203	0.06844916423641084	0.16787264735728064	0.07241542205260318	0.0002069858856599568	0.10342593431296113	0.05596257939077841	0.08395207537040483	0.1514647140636833	0.09039944311684514	0.13968896235375855	0.09362724249954502	0.0	0.1877603941611823	0.0036583998269596706	0.09570939699407098	0.09570939699407098	0.09570939699407098	0.09570939699407098
0.08029271157227869	0.06746830877509942	0.06448251825712792	0.06774240166554758	0.0579233444187939	0.06902404405042027	0.06279083873852533	0.06322560703423125	0.06083000310128907	0.054839476324233485	0.07964932107628556	0.06568538285581228	0.06989783031771692	0.04281957875937667	0.05402241506577908	0.06746822691539626	0.08123149642256842	0.051532939806960595	0.06519674468979741	0.06523595916096822	0.054205346964756644	0.07428550870220604	0.04279522013006901	0.05167127013392809	0.07718819842985046	0.060805146278841496	0.061877110935661235	0.04432710927564592	0.05815714671511447	0.06236431513021553	0.06851468076104258	0.04397114980591323	0.04669655465319477	0.060201081281588444	0.05490589648693195	0.04396540072854916	0.0467404619587381	0.054903880678864404	0.06001667560000397	0.06614584086379909	0.07173562277697838	0.06894073182038873	0.06894073182038873	0.06894073182038873	0.06894073182038873	0.06894073182038873	0.06894073182038873	0.06894073182038873	0.06894073182038873	0.06894073182038873
0.05211272379572859	0.03212525502900685	0.043205021147681516	0.049827380579477616	0.055718309719636615	0.03806306494467434	0.04858940799654174	0.027494800641703496	0.023153328418244436	0.048334850250472725	0.03260220411494525	0.0537100241084937	0.045564570325802266	0.04407735401525202	0.0544692881495894	0.04831437752715583	0.03366783560272332	0.04546253722498774	0.06233446484146688	0.03821026725801724	0.03895547909453841	0.04498199708876352	0.04090598463875846	0.028599906920178726	0.04573401372035619	0.03523052610315828	0.03153886817029111	0.030214635951958467	0.038505935281988465	0.03825766889189362	0.04905537527632241	0.04224999992347027	0.02710442602395278	0.0385344322437706	0.06411083313063326	0.032765364224221175	0.028115081531359734	0.05430696781373456	0.028530831697374134	0.0207569719103905	0.033601495855836216	0.034924010268185326	0.020506682003156192	0.050966880126694473	0.037473156705323994	0.02745361814571118	0.03246338742551758	0.03246338742551758	0.03246338742551758	0.03246338742551758
0.09852621094883834	0.11022387433656451	0.14869805444764075	0.12521155971599476	0.1289338335396858	0.14547702633444304	0.15411725235736537	0.13145898585260132	0.08799868294645877	0.16811683083731166	0.12163245528530474	0.12109767649546511	0.11495435228950021	0.07462457687782567	0.09241769939248243	0.12729516395581744	0.05886917238249391	0.12290430548257772	0.14658199087658388	0.08303619589272238	0.11496418394900376	0.12904608263686507	0.126648203799883	0.10150314037438816	0.09457808027886057	0.14444398601767336	0.09370866428351077	0.1388515820942328	0.15519282656702788	0.12577041771832995	0.12511626646063784	0.10512620288061997	0.09654200430273556	0.1302795928513793	0.06356564260370522	0.07653347872230366	0.09322428877137443	0.12407327188610734	0.08353987232428121	0.12691100232964694	0.08321724127827207	0.10810868750031358	0.12993758869994587	0.11902313810012972	0.11902313810012972	0.11902313810012972	0.11902313810012972	0.11902313810012972	0.11902313810012972	0.11902313810012972
0.0781833400267804	0.07204850006034604	0.06541942947954749	0.10072846284645341	0.0651511664145376	0.10014271667114885	0.10026988342754693	0.029719198451313378	0.09309442192002325	0.05443373033792111	0.05707491452766196	0.05681984509324519	0.05694737981045357	0.05694737981045357	0.05694737981045357	0.05694737981045357	0.05694737981045357	0.05694737981045357	0.05694737981045357	0.05694737981045357	0.05694737981045357	0.05694737981045357	0.05694737981045357	0.05694737981045357	0.05694737981045357	0.05694737981045357	0.05694737981045357	0.05694737981045357	0.05694737981045357	0.05694737981045357	0.05694737981045357	0.05694737981045357	0.05694737981045357	0.05694737981045357	0.05694737981045357	0.05694737981045357	0.05694737981045357	0.05694737981045357	0.05694737981045357	0.05694737981045357	0.05694737981045357	0.05694737981045357	0.05694737981045357	0.05694737981045357	0.05694737981045357	0.05694737981045357	0.05694737981045357	0.05694737981045357	0.05694737981045357	0.05694737981045357
0.0791953006868863	0.09215595325880267	0.09064514568675715	0.07340652052534426	0.10294313203357147	0.0680618010326333	0.05266649303997868	0.04740744120497601	0.03605677711071962	0.06787317463188272	0.09851228623053095	0.060412602179606485	0.07437751796126635	0.07107967744270696	0.07532678821114165	0.059090051698222	0.04624034838319403	0.07362047870786269	0.06852392063274376	0.07693289740099082	0.0836893601099857	0.06951612043961518	0.06827112199416153	0.05949856978928969	0.10018281608026743	0.06366573839739563	0.08016731412168415	0.06833872962573609	0.09487344767003213	0.0798977010546588	0.07654118600697776	0.09475189563112049	0.09001475230128486	0.0647937898279235	0.048172856861797814	0.07704080690955566	0.0690464537164927	0.08010744473191768	0.08360283223809578	0.05997911283881255	0.08492382828995267	0.0724514705643826	0.0724514705643826	0.0724514705643826	0.0724514705643826	0.0724514705643826	0.0724514705643826	0.0724514705643826	0.0724514705643826	0.0724514705643826
0.0533339376947915	0.03924719373419094	0.04606478664503063	0.051614684287578975	0.03918474079891674	0.0452315778401109	0.04385126079808808	0.047713722147999515	0.052547598370228564	0.03711252314559405	0.0457918042977693	0.05050044704894355	0.037303986541319806	0.054814707638074577	0.045934339073837496	0.059991169688808896	0.05472977877329032	0.04871339794880139	0.06321650240444884	0.04726449440116775	0.0541669947051201	0.054258445249384384	0.048703802891649675	0.05634754947416746	0.07178469714887949	0.04358215883531755	0.054118300207453236	0.044108790767710314	0.047132408157610044	0.06024163190911594	0.05104929401392401	0.057535983250430314	0.04363236455314722	0.05323889949307713	0.05025218580820185	0.06055631328283654	0.07351059219142714	0.051477090953583264	0.05451395401158502	0.04962616175442909	0.049151391418715766	0.052418098017967193	0.04706608439548243	0.03668917452592035	0.042228825622207915	0.03945900007406413	0.03945900007406413	0.03945900007406413	0.03945900007406413	0.03945900007406413
0.002523519865418064	0.0	0.0	0.28443202728996303	0.0	0.0	0.0	0.0	0.0	0.0	0.0005941596134279851	0.0	0.0	0.0	0.0	0.0	0.16067084340847812	0.0	0.10718629939386966	0.0	0.0	0.2643188766792653	0.0	0.05998635472511559	0.0	0.0	0.0	0.0	0.0	0.0	0.0	0.0	0.0	0.0	0.0	0.0	0.0	0.0	0.0	0.0	0.0	0.0	0.0	0.0	0.0	0.0	0.0	0.0	0.0	0.0
0.10483115049585068	0.0201099736797677	0.09898115365484725	0.10253589612903795	0.05048773126227745	0.07371086334019748	0.11802773433139926	0.053410267794726636	0.10789601595562558	0.061760747520097664	0.07269322813494919	0.097944317861427	0.07094432272074896	0.08401059429144406	0.06409051119338523	0.07261953124220921	0.09473580650130148	0.09332242770039245	0.05638358736432012	0.10066047661828176	0.1050383537596252	0.07673237228125203	0.052344366458420825	0.04967938978645151	0.06161153295622744	0.10019853913899238	0.11039070587603789	0.08858525990503936	0.07050885495856722	0.03917626763522262	0.05459755089563215	0.10652706656280919	0.06884005645006945	0.06642567086123569	0.05048773126227745	0.0745121638116199	0.06098348085237596	0.0019104091067316746	0.08652785326538276	0.04413706830055414	0.09790910298147489	0.12667754485933913	0.05334633128772003	0.09001193807352958	0.09001193807352958	0.09001193807352958	0.09001193807352958	0.09001193807352958	0.09001193807352958	0.09001193807352958
0.09055457850866594	0.08294357064300158	0.10369609872495858	0.06607580254903209	0.07725576990998376	0.0981511123856652	0.05950879686699405	0.11472154734586383	0.0746932085362267	0.08834461942271665	0.08703483014122795	0.09520898143663309	0.0864996323112728	0.09430987027800003	0.08958688666769322	0.08322323605150261	0.07922109192327194	0.07952549090772457	0.0776213622285424	0.08107445503052967	0.09230635185254983	0.09569376801887143	0.08852604859862266	0.08801255780930294	0.08422458916194883	0.06095131571133569	0.09344801375069198	0.09085396677840735	0.0822894753052458	0.08765954668838014	0.08961530284246846	0.09472606622422658	0.09829543444765762	0.09114756379828136	0.09385469883885446	0.09407742129884153	0.08581882011845061	0.09341853070843867	0.08346163623693524	0.0893499309409882	0.08640578358896173	0.08640578358896173	0.08640578358896173	0.08640578358896173	0.08640578358896173	0.08640578358896173	0.08640578358896173	0.08640578358896173	0.08640578358896173	0.08640578358896173
0.11671330345585651	0.10039423731695282	0.11017680813787266	0.07583314332548645	0.10678215433676554	0.09094036663648412	0.1295616804278445	0.09984791115944726	0.05499284667768663	0.09356362646209565	0.140411307575464	0.09076469757845361	0.07079541123371555	0.12369356847754404	0.11214797869295859	0.08075530151599132	0.035233471072017034	0.09536219161331093	0.10303377353088228	0.09259929759187782	0.11123560662054073	0.16041751057319079	0.08689237253839616	0.1172981104585556	0.11370798042319216	0.1256143506041371	0.1151697976478433	0.035326337976344956	0.06390123659024993	0.132168421740318	0.09943904061040394	0.11190105176246737	0.14185551152988746	0.09202504472527194	0.17330478413044018	0.0926067358813015	0.06779714132568995	0.09916812547589797	0.058560264994903966	0.0618804310399337	0.08883263639298217	0.07535653371645792	0.07535653371645792	0.07535653371645792	0.07535653371645792	0.07535653371645792	0.07535653371645792	0.07535653371645792	0.07535653371645792	0.07535653371645792
0.04951938444005536	0.05241055156848106	0.03487467429037865	0.037242859268925274	0.04958060187353653	0.055020111954543635	0.044402662432280054	0.03417530625993907	0.021305688788441954	0.030704972861960538	0.03291661637261363	0.03296426875149369	0.05584984215208162	0.01849041559000591	0.04624265097508531	0.028867928804621714	0.05740382708706516	0.02687205124369123	0.028617718944016043	0.03766479485385924	0.04893861039225308	0.04526295617846795	0.01293422652706665	0.03490578867372518	0.040843736781604086	0.0365865486111041	0.02864000520162685	0.04700200993540065	0.027458722800453347	0.026829325450528622	0.03162451774349882	0.025128560759754507	0.04003474241949105	0.04722575024721725	0.021825097615528227	0.038039745293165006	0.028049337078777162	0.03264554388862761	0.023694754962342954	0.04877920825737342	0.04676253596174671	0.03621339961217518	0.04783529245087492	0.03348410465803283	0.03059061912619799	0.0495460722009344	0.04455686756489084	0.02912231116620342	0.04801558526526206	0.030920789591228424
0.023375201660968726	0.11431479573236845	0.05088817280947344	0.2649878648485703	0.21852964969111588	0.22278770338428294	0.22429502053716996	0.0024983021959791513	0.0005041904095934027	0.20844889972185335	0.17623537731101382	0.21865691445265853	0.2242782007124704	0.18112247022382766	0.280118335579878	0.0034716823721326353	0.32269140443018546	0.2672199671687876	0.1361963788004967	0.30779340684165407	0.20392231148177384	0.18134853443049245	0.13628230125511143	0.0	0.17711676142869123	0.2937781657689531	0.3299852447226115	0.3344773890451059	0.21993372812146314	0.2470689106546989	0.22388170798317616	0.22414954434731743	0.1998894183012719	0.09090401692687866	0.22429502053716993	0.023422512597312175	0.30919564850084985	0.41159491147053157	0.008640598690084154	0.177135652289015	0.1612424208361167	0.16645968918705165	0.050903063882743946	0.05171678865638193	0.26734727807469866	0.0	0.0	0.21894105466714364	0.09305527645812135	0.13745957219137142
0.11206662459572249	0.10058035173160389	0.12088463071743735	0.1609525871029971	0.10534013540512399	0.10393504626203565	0.10030821586281632	0.11763547808189086	0.1070462341252628	0.11645503106387632	0.1446705677445024	0.12869737324826716	0.1269097832750217	0.13470235946826767	0.10111180682343006	0.11110215699369994	0.09686149139118551	0.12367436599877972	0.13319933047937885	0.10112766448111882	0.11455657619357093	0.1276678097977678	0.11678255576722539	0.11910338480945519	0.1446579225398786	0.1316807427289617	0.10464166163428376	0.12696711995246043	0.09792442882030201	0.13923274442913527	0.10972564037679865	0.12851026960269207	0.12407777441291953	0.1310197518050127	0.14741783635772787	0.12407061573749895	0.14389125992418075	0.13790807029673466	0.1358636234684115	0.12035381850826117	0.14077387722809326	0.140444297110004	0.0873059261919419	0.09107769628204905	0.12948434979553625	0.11871895698191709	0.08586908473677528	0.11183180528601738	0.1301899895661286	0.15535650833443562
0.04964517876729078	0.03061077026833363	0.06803260014943918	0.05399788474913226	0.05412608604261411	0.06445741274412498	0.05633615628028728	0.06126092319983699	0.053600314619605724	0.031698016478049214	0.045217810789557486	0.05732353856312633	0.046264562740078966	0.029503829314339456	0.03540793450676504	0.042557319492838995	0.04602941523633422	0.03502240863377068	0.04548884740894252	0.05693837265769539	0.047797379908744705	0.04412809722851555	0.05979161467169927	0.050918654488575604	0.04156261034940989	0.04116227190117009	0.053937421157213485	0.06355873735227244	0.03876781656091119	0.04430144735123451	0.047403683486341476	0.047376903313296734	0.051193086528381726	0.04933749389568806	0.03985721962998687	0.041300038574177245	0.05025884671994089	0.054921610215706296	0.03950402628726043	0.057902328709036825	0.03846783715384581	0.045605990231477156	0.03556263028807693	0.047708341036845694	0.05666733640172115	0.05114222192611023	0.05380190943548128	0.06805279195166693	0.04966555141373425	0.06554802099841398
0.10023880087891256	0.06782660395688128	0.08617501846095207	0.06816054637989973	0.08524237576671241	0.06693723355093366	0.08377068934123459	0.05479127301771556	0.07193422853409243	0.07655231960612782	0.09411745055898281	0.07272018781916495	0.09071270517260137	0.052094165317638316	0.0537311776285803	0.036747123671561355	0.05833969061392368	0.0839121972972336	0.05157850770946287	0.068883874109332	0.06696559661678265	0.05492277410952089	0.078262079449382	0.09782803247961794	0.0632698441532899	0.07341330816048523	0.06315293158530715	0.07762597231723928	0.07614035046410578	0.06876139301951985	0.0758246714009315	0.0844446714517891	0.05119013036647388	0.06982843090678398	0.061759754796197955	0.07496063422557915	0.06652714248030872	0.07463449674264311	0.10278292345222446	0.06524700561591182	0.06354684735790629	0.07785833844086641	0.06088860913450285	0.05336231774611087	0.0734527068241207	0.07914834989721825	0.06279189907745683	0.03795979666160243	0.06751990297455575	0.06493526549339594
0.06960336734706786	0.09095687962057476	0.06796355015032927	0.08209371885321148	0.1178613279445311	0.06805143201387019	0.07623556493408362	0.07459191939944651	0.06862222282422244	0.08390679274293358	0.06674400905354042	0.08785416638986847	0.08507230986648712	0.08548510615464083	0.07334473745384164	0.07553848382151601	0.08644096679476397	0.05882904868824382	0.06103259907313929	0.0756185920918851	0.06959397074819436	0.05281794993936514	0.07434842313504779	0.0716678359648282	0.07243186874216533	0.08414764848502626	0.06222945616793491	0.07678812355073403	0.08009566203660044	0.06870203597371408	0.06607327188367013	0.10061922494041432	0.07905851992035552	0.07755934407221725	0.07903918834840166	0.07351009662761294	0.08519602767247132	0.08979534854292667	0.0944757251813458	0.08651029242701856	0.07061168594622544	0.07592974696054139	0.0803449436570181	0.07813734530877973	0.07813734530877973	0.07813734530877973	0.07813734530877973	0.07813734530877973	0.07813734530877973	0.07813734530877973
0.0888894448757398	0.06192659885650369	0.06922886630215463	0.04434582450436397	0.0854694455283104	0.088988859493411	0.09486752354641359	0.01809649599263891	0.06238203664363239	0.08230227748268239	0.06820565990134002	0.0752539686920112	0.0752539686920112	0.0752539686920112	0.0752539686920112	0.0752539686920112	0.0752539686920112	0.0752539686920112	0.0752539686920112	0.0752539686920112	0.0752539686920112	0.0752539686920112	0.0752539686920112	0.0752539686920112	0.0752539686920112	0.0752539686920112	0.0752539686920112	0.0752539686920112	0.0752539686920112	0.0752539686920112	0.0752539686920112	0.0752539686920112	0.0752539686920112	0.0752539686920112	0.0752539686920112	0.0752539686920112	0.0752539686920112	0.0752539686920112	0.0752539686920112	0.0752539686920112	0.0752539686920112	0.0752539686920112	0.0752539686920112	0.0752539686920112	0.0752539686920112	0.0752539686920112	0.0752539686920112	0.0752539686920112	0.0752539686920112	0.0752539686920112
0.11195660086714021	0.11350841652628187	0.11432167239297411	0.09631903422746942	0.08923305942230166	0.10011632203190751	0.09467469072710458	0.09467469072710458	0.09467469072710458	0.09467469072710458	0.09467469072710458	0.09467469072710458	0.09467469072710458	0.09467469072710458	0.09467469072710458	0.09467469072710458	0.09467469072710458	0.09467469072710458	0.09467469072710458	0.09467469072710458	0.09467469072710458	0.09467469072710458	0.09467469072710458	0.09467469072710458	0.09467469072710458	0.09467469072710458	0.09467469072710458	0.09467469072710458	0.09467469072710458	0.09467469072710458	0.09467469072710458	0.09467469072710458	0.09467469072710458	0.09467469072710458	0.09467469072710458	0.09467469072710458	0.09467469072710458	0.09467469072710458	0.09467469072710458	0.09467469072710458	0.09467469072710458	0.09467469072710458	0.09467469072710458	0.09467469072710458	0.09467469072710458	0.09467469072710458	0.09467469072710458	0.09467469072710458	0.09467469072710458	0.09467469072710458
0.0	0.08102951467380268	0.0	0.0	0.030543270462288736	0.0	0.0014842030929891666	0.0014842030929891666	0.13325023840555214	0.15813665948661387	0.030240731076883774	0.0014842030929891666	0.005133247419684076	0.0002995318046705379	0.0014842030929891666	0.0	0.13261692758563315	0.0	0.0014842030929891666	0.0	0.0	0.0	0.0	0.0	0.005133247419684076	0.03024073107688378	0.0	0.0	0.13261692758563315	0.01388684950135024	0.0	0.0014842030929891666	0.05673333705612317	0.0	0.013886849501350242	0.0015065788612783739	0.007696714181314308	0.007696714181314308	0.007696714181314308	0.007696714181314308	0.007696714181314308	0.007696714181314308	0.007696714181314308	0.007696714181314308	0.007696714181314308	0.007696714181314308	0.007696714181314308	0.007696714181314308	0.007696714181314308	0.007696714181314308
0.05675349002763924	0.0697517244250692	0.05104200968551319	0.05249949698909454	0.056352681530107036	0.046846833368376584	0.052313687914564914	0.05057422482049479	0.06293720401492957	0.043489038718145225	0.07366297011379755	0.07297886612700885	0.04842360945211487	0.0438609348570809	0.06577847088730548	0.04136627705892253	0.05042995938777643	0.05323625294438607	0.035154345968389726	0.04898311419252121	0.05970501126294776	0.04331859035159466	0.06323276926327527	0.05417709482100383	0.05773708491756047	0.04654522345955195	0.06282241570147239	0.05468381958051217	0.05468381958051217	0.05468381958051217	0.05468381958051217	0.05468381958051217	0.05468381958051217	0.05468381958051217	0.05468381958051217	0.05468381958051217	0.05468381958051217	0.05468381958051217	0.05468381958051217	0.05468381958051217	0.05468381958051217	0.05468381958051217	0.05468381958051217	0.05468381958051217	0.05468381958051217	0.05468381958051217	0.05468381958051217	0.05468381958051217	0.05468381958051217	0.05468381958051217
0.07580895675731135	0.05576308760511267	0.0913463963027547	0.05730940782985246	0.05170978035586047	0.0564105350812476	0.07260244769776615	0.04531016309095583	0.03381336861088915	0.05979968857456884	0.0720988939691492	0.08078058258049518	0.06005337991166923	0.058813368335640034	0.05921812974649145	0.06371284997413731	0.05788861895388927	0.04304574592799194	0.07018585844129427	0.06479996476205527	0.06749291160167477	0.06749291160167477	0.06749291160167477	0.06749291160167477	0.06749291160167477	0.06749291160167477	0.06749291160167477	0.06749291160167477	0.06749291160167477	0.06749291160167477	0.06749291160167477	0.06749291160167477	0.06749291160167477	0.06749291160167477	0.06749291160167477	0.06749291160167477	0.06749291160167477	0.06749291160167477	0.06749291160167477	0.06749291160167477	0.06749291160167477	0.06749291160167477	0.06749291160167477	0.06749291160167477	0.06749291160167477	0.06749291160167477	0.06749291160167477	0.06749291160167477	0.06749291160167477	0.06749291160167477
0.06326343107121228	0.05430522232509483	0.058103146956226995	0.040291487161686235	0.03874289360681082	0.04471606645720082	0.05897569186385947	0.05637720399646605	0.05262172234009908	0.048247368498235604	0.04515413808690278	0.05056746701583107	0.04581698347514021	0.05519409959235587	0.05814153934734882	0.04245583721006829	0.05190032344482373	0.04419119707529379	0.05191812059141814	0.05520532972228335	0.046039744253831186	0.05085177163549416	0.06432749373103192	0.0563957996380819	0.05466714529542211	0.060794176710840475	0.062930373107991	0.04236614667443543	0.04227193347805671	0.055159918842834894	0.03897539767287853	0.03894212987989252	0.059126199696524336	0.053677365801763216	0.04508650565823513	0.059179404647236644	0.05493939678422315	0.057059400715729895	0.057059400715729895	0.057059400715729895	0.057059400715729895	0.057059400715729895	0.057059400715729895	0.057059400715729895	0.057059400715729895	0.057059400715729895	0.057059400715729895	0.057059400715729895	0.057059400715729895	0.057059400715729895
0.08463228630013281	0.057786379655153076	0.07196553682094216	0.0736798368470643	0.08135234931654149	0.07947219772428536	0.06474015100959861	0.06647036975595955	0.09400138881629741	0.08463228860301944	0.06852791024756397	0.06194051335815104	0.0656499621814921	0.07092011732617474	0.05940983094746328	0.06859626835200495	0.05422336639330188	0.08886268627393358	0.058681862525263195	0.06685651010600566	0.07491383013298099	0.05986935496887245	0.08304639180110968	0.06197077708024545	0.08416604702290845	0.057446373053753004	0.06917557666927839	0.059825612737430055	0.06916195152461782	0.06923560917932867	0.07382162134528104	0.07242172243910988	0.07312167189219546	0.07312167189219546	0.07312167189219546	0.07312167189219546	0.07312167189219546	0.07312167189219546	0.07312167189219546	0.07312167189219546	0.07312167189219546	0.07312167189219546	0.07312167189219546	0.07312167189219546	0.07312167189219546	0.07312167189219546	0.07312167189219546	0.07312167189219546	0.07312167189219546	0.07312167189219546
0.250142063423353	0.12372199809825422	0.06915953951841393	0.17203950762594503	0.1676450420282661	0.14488257921612002	0.17877537108523756	0.18207471954488197	0.15351209868915378	0.0964394912562612	0.06706357163425161	0.10346230403477874	0.10925769867145768	0.07533062229162885	0.06460046825072642	0.13433714240837674	0.14188402039568523	0.11586202324838601	0.14546145916267167	0.08914370288664317	0.15347955247106881	0.19052920294443645	0.07955544414274601	0.11791674924987776	0.1524665726719219	0.09596215399885459	0.048504765741815246	0.09465434685200283	0.1315292514695975	0.1560110686848873	0.19450365106044165	0.16312021093395454	0.0	0.14381770524178233	0.07190885262089117	0.07190885262089117	0.07190885262089117	0.07190885262089117	0.07190885262089117	0.07190885262089117	0.07190885262089117	0.07190885262089117	0.07190885262089117	0.07190885262089117	0.07190885262089117	0.07190885262089117	0.07190885262089117	0.07190885262089117	0.07190885262089117	0.07190885262089117
0.057576210907930775	0.0629220171653485	0.059569066653290335	0.05551930026724353	0.06716588445808029	0.08123017064785197	0.0614005432085219	0.0700693447620539	0.057461194656884006	0.0639821022652997	0.06411989955214525	0.04171289630398753	0.07879568106251263	0.06721030591699513	0.05672460655824004	0.061819438255167634	0.046178033229650355	0.08092930208067033	0.06959315343220633	0.08616348866685937	0.07135991496303937	0.08006793909421998	0.07571392702862967	0.07571392702862967	0.07571392702862967	0.07571392702862967	0.07571392702862967	0.07571392702862967	0.07571392702862967	0.07571392702862967	0.07571392702862967	0.07571392702862967	0.07571392702862967	0.07571392702862967	0.07571392702862967	0.07571392702862967	0.07571392702862967	0.07571392702862967	0.07571392702862967	0.07571392702862967	0.07571392702862967	0.07571392702862967	0.07571392702862967	0.07571392702862967	0.07571392702862967	0.07571392702862967	0.07571392702862967	0.07571392702862967	0.07571392702862967	0.07571392702862967
0.041587744207904564	0.07927102577713539	0.11417741497588176	0.055404627352821985	0.056252183664965524	0.060894877956717684	0.10085890076157977	0.09965694481030739	0.09211178213594572	0.08369861702478087	0.08869928488197981	0.2587935986969574	0.10006454447157345	0.13908856956701515	0.1097667012341008	0.08761955504224636	0.09870020874448163	0.175535614921896	0.10212862008849777	0.1686943154933383	0.09292894769091053	0.07737954414002739	0.04263825327013379	0.15315695567036508	0.09991992088957728	0.07205573055028922	0.08937028818399063	0.1245580675487235	0.06989670486025033	0.09152395510581218	0.051592761520281444	0.09827792164235741	0.1260483318736995	0.08790791170977792	0.09959188376764198	0.09124298826157716	0.20382127475318076	0.09529740208665788	0.11106190822744012	0.07626825169872439	0.09083027629993234	0.08354926399932837	0.08354926399932837	0.08354926399932837	0.08354926399932837	0.08354926399932837	0.08354926399932837	0.08354926399932837	0.08354926399932837	0.08354926399932837
0.09747882800054171	0.04590755812696928	0.0480326710130681	0.05771258885256695	0.05191770082568295	0.056668497652550366	0.05031988479301834	0.04461008253724312	0.05007974681778666	0.06345336765574155	0.037613131628663476	0.05989362777570773	0.05379520248513972	0.07260451262939041	0.051503697445269496	0.05081099959218311	0.038179629342911234	0.049478229277892215	0.0725341588056891	0.0679252233997173	0.04314702547655851	0.07367274280437133	0.05639061171246543	0.04915647465156947	0.0703583096948157	0.059757392173192585	0.059757392173192585	0.059757392173192585	0.059757392173192585	0.059757392173192585	0.059757392173192585	0.059757392173192585	0.059757392173192585	0.059757392173192585	0.059757392173192585	0.059757392173192585	0.059757392173192585	0.059757392173192585	0.059757392173192585	0.059757392173192585	0.059757392173192585	0.059757392173192585	0.059757392173192585	0.059757392173192585	0.059757392173192585	0.059757392173192585	0.059757392173192585	0.059757392173192585	0.059757392173192585	0.059757392173192585
0.1323780193219679	0.12481884158535254	0.11218038293267316	0.1138227673915088	0.08801045005110925	0.11108129011837496	0.12529631380934772	0.1016576928556001	0.10006980804795326	0.10115974301186965	0.12446141642398705	0.10173749881001258	0.09659968146252083	0.09845274691632627	0.11780137736860775	0.11309655520161666	0.09829789126747927	0.1319682688583988	0.11471109202358962	0.08880078377178333	0.08492957310416929	0.14657052953868227	0.10326870500962276	0.13477751422566775	0.09436857146437043	0.13001294815811087	0.10219024565775937	0.06840053483406	0.13959355579626026	0.1533227124792576	0.14645813413775893	0.14645813413775893	0.14645813413775893	0.14645813413775893	0.14645813413775893	0.14645813413775893	0.14645813413775893	0.14645813413775893	0.14645813413775893	0.14645813413775893	0.14645813413775893	0.14645813413775893	0.14645813413775893	0.14645813413775893	0.14645813413775893	0.14645813413775893	0.14645813413775893	0.14645813413775893	0.14645813413775893	0.14645813413775893
0.08513095133157708	0.061743154497246586	0.07366917072228207	0.062074677110265396	0.061070225906969484	0.05600985511051498	0.0711265111898167	0.07833662082532154	0.08689500549738244	0.0552256602402593	0.06073224863858214	0.06556117559670034	0.056224493645734105	0.06703238074908377	0.07462319169036032	0.057573595782047134	0.05777965487233436	0.04976616327559404	0.053772909073964203	0.053772909073964203	0.053772909073964203	0.053772909073964203	0.053772909073964203	0.053772909073964203	0.053772909073964203	0.053772909073964203	0.053772909073964203	0.053772909073964203	0.053772909073964203	0.053772909073964203	0.053772909073964203	0.053772909073964203	0.053772909073964203	0.053772909073964203	0.053772909073964203	0.053772909073964203	0.053772909073964203	0.053772909073964203	0.053772909073964203	0.053772909073964203	0.053772909073964203	0.053772909073964203	0.053772909073964203	0.053772909073964203	0.053772909073964203	0.053772909073964203	0.053772909073964203	0.053772909073964203	0.053772909073964203	0.053772909073964203
0.08258206435902056	0.053779805299123275	0.07719799931800621	0.05882265088259804	0.07744864485399562	0.08383981438350548	0.03712666580418155	0.053330938144520994	0.06930076862062605	0.051621655198973604	0.04604239181303158	0.06342050043061306	0.05333298139505262	0.06182242896591119	0.05149861022176748	0.056532149736693155	0.06567728185004071	0.06179807602959823	0.07630444454628113	0.04711298960766297	0.04636897217361564	0.044721934362787076	0.05670269468677334	0.0629401737070627	0.06720468327625906	0.06968241593491825	0.05294016909984978	0.0668115266572865	0.036360264112202216	0.05158589538474436	0.05158589538474436	0.05158589538474436	0.05158589538474436	0.05158589538474436	0.05158589538474436	0.05158589538474436	0.05158589538474436	0.05158589538474436	0.05158589538474436	0.05158589538474436	0.05158589538474436	0.05158589538474436	0.05158589538474436	0.05158589538474436	0.05158589538474436	0.05158589538474436	0.05158589538474436	0.05158589538474436	0.05158589538474436	0.05158589538474436
0.10606661868623957	0.06327467907522359	0.08286308571069974	0.06532636845775516	0.06772046744601154	0.0831381286592514	0.0877728669878439	0.06872019778214176	0.07330385264098468	0.0715195987585634	0.06110661942878956	0.08938096265134501	0.07970111637297222	0.07309884096561937	0.05367969697925442	0.06580170052933941	0.0895187925261017	0.05307954077436747	0.08235095001239652	0.09028907732343616	0.09754946253267657	0.06635756591281751	0.08195351422274703	0.08195351422274703	0.08195351422274703	0.08195351422274703	0.08195351422274703	0.08195351422274703	0.08195351422274703	0.08195351422274703	0.08195351422274703	0.08195351422274703	0.08195351422274703	0.08195351422274703	0.08195351422274703	0.08195351422274703	0.08195351422274703	0.08195351422274703	0.08195351422274703	0.08195351422274703	0.08195351422274703	0.08195351422274703	0.08195351422274703	0.08195351422274703	0.08195351422274703	0.08195351422274703	0.08195351422274703	0.08195351422274703	0.08195351422274703	0.08195351422274703
0.057318895980390354	0.027936015468552317	0.042165477619212084	0.05255339175094239	0.027602611872779168	0.02287269606213362	0.028384685593078107	0.042367863184201465	0.04196245055534415	0.043583562195206	0.03803556445689986	0.052447931355340885	0.033578336889364346	0.045722665527301636	0.036753930305456525	0.05993060922880493	0.04346895490090594	0.05311805660524055	0.043726768862187175	0.0015608202082769175	0.06236698675052198	0.03810780197545916	0.022832242284785014	0.04808094786332638	0.018006461251685292	0.03756840195183095	0.02778743160175812	0.02778743160175812	0.02778743160175812	0.02778743160175812	0.02778743160175812	0.02778743160175812	0.02778743160175812	0.02778743160175812	0.02778743160175812	0.02778743160175812	0.02778743160175812	0.02778743160175812	0.02778743160175812	0.02778743160175812	0.02778743160175812	0.02778743160175812	0.02778743160175812	0.02778743160175812	0.02778743160175812	0.02778743160175812	0.02778743160175812	0.02778743160175812	0.02778743160175812	0.02778743160175812
0.040463316308243534	0.05005041582719485	0.054808008585411544	0.05843939178872273	0.046036480765287865	0.04283975164532766	0.07239199141821186	0.058634726405067325	0.09698920719221153	0.027606181767670417	0.04421352798040143	0.04988561553488815	0.07055369162412271	0.04114046418952885	0.05012270619481941	0.06567831389703248	0.060502611960171856	0.039558231870219986	0.04755378612738395	0.04084233056055815	0.055922292678742144	0.05050093708329832	0.035182305608823086	0.041413901989622304	0.038298103799222695	0.038298103799222695	0.038298103799222695	0.038298103799222695	0.038298103799222695	0.038298103799222695	0.038298103799222695	0.038298103799222695	0.038298103799222695	0.038298103799222695	0.038298103799222695	0.038298103799222695	0.038298103799222695	0.038298103799222695	0.038298103799222695	0.038298103799222695	0.038298103799222695	0.038298103799222695	0.038298103799222695	0.038298103799222695	0.038298103799222695	0.038298103799222695	0.038298103799222695	0.038298103799222695	0.038298103799222695	0.038298103799222695
0.0994722371243909	0.07926493686785963	0.07787111880769085	0.04749463497535095	0.06433304783184216	0.052020894841470836	0.057414041092155345	0.0633822092487266	0.035536880481493824	0.06409010465490733	0.055026724466436416	0.057762764531595095	0.07825439284580431	0.05186349184468939	0.08390197307510017	0.06922236483233099	0.05593288078763249	0.06712157865233882	0.050331239033517515	0.04761751345538259	0.058685113565311676	0.07457183297709413	0.06674433030007568	0.03978405294974079	0.05326419162490823	0.05326419162490823	0.05326419162490823	0.05326419162490823	0.05326419162490823	0.05326419162490823	0.05326419162490823	0.05326419162490823	0.05326419162490823	0.05326419162490823	0.05326419162490823	0.05326419162490823	0.05326419162490823	0.05326419162490823	0.05326419162490823	0.05326419162490823	0.05326419162490823	0.05326419162490823	0.05326419162490823	0.05326419162490823	0.05326419162490823	0.05326419162490823	0.05326419162490823	0.05326419162490823	0.05326419162490823	0.05326419162490823
0.045193395796195	0.04029993396259559	0.02918342205869775	0.046545423092761114	0.04363599970497901	0.055421280424577966	0.03923665895227879	0.043871412223226956	0.06022584205109884	0.03370921955330276	0.06778394025323545	0.036412396036970794	0.05260844096507259	0.027447064314748013	0.0613399601568556	0.04315271987668928	0.04992674782769208	0.038662171838942716	0.04626040074109244	0.03703333641861913	0.05229072061399235	0.048360380076070845	0.04276853373901973	0.04556445690754529	0.04556445690754529	0.04556445690754529	0.04556445690754529	0.04556445690754529	0.04556445690754529	0.04556445690754529	0.04556445690754529	0.04556445690754529	0.04556445690754529	0.04556445690754529	0.04556445690754529	0.04556445690754529	0.04556445690754529	0.04556445690754529	0.04556445690754529	0.04556445690754529	0.04556445690754529	0.04556445690754529	0.04556445690754529	0.04556445690754529	0.04556445690754529	0.04556445690754529	0.04556445690754529	0.04556445690754529	0.04556445690754529	0.04556445690754529
0.06648371629353059	0.06302853176568063	0.05791713482647014	0.06825594755157523	0.06700102163288493	0.06388821799837324	0.05813964053979833	0.06223033749998795	0.050403131739096996	0.06750887627276622	0.07542200273731747	0.06564077191283747	0.045044861278915826	0.06180859624356286	0.05331950384795051	0.060804042001057414	0.049257894513154724	0.050056712408005084	0.062329390178792125	0.06542468436839746	0.05486875744429226	0.05807799563590137	0.06705912394357588	0.06275922456703133	0.0649091742553036	0.0649091742553036	0.0649091742553036	0.0649091742553036	0.0649091742553036	0.0649091742553036	0.0649091742553036	0.0649091742553036	0.0649091742553036	0.0649091742553036	0.0649091742553036	0.0649091742553036	0.0649091742553036	0.0649091742553036	0.0649091742553036	0.0649091742553036	0.0649091742553036	0.0649091742553036	0.0649091742553036	0.0649091742553036	0.0649091742553036	0.0649091742553036	0.0649091742553036	0.0649091742553036	0.0649091742553036	0.0649091742553036
0.07140555079974562	0.052256402756041015	0.05215278571332259	0.037377181824511614	0.04573632690823509	0.04209845319039006	0.037303221254337215	0.046598571979295025	0.04075997966668264	0.04848838530964567	0.04255150087284068	0.04371607002856892	0.05096092187406475	0.04396143157149983	0.034210729572399255	0.05507923398373802	0.04561783779105279	0.0313352552309164	0.04963542607817952	0.039047428977197006	0.04955159098649023	0.04141054997331	0.04543852923403238	0.06058835153402336	0.047604194386651436	0.04065940845602305	0.049165295509466626	0.06487715324288527	0.05091008258916868	0.04777033915461095	0.04934021087188982	0.04934021087188982	0.04934021087188982	0.04934021087188982	0.04934021087188982	0.04934021087188982	0.04934021087188982	0.04934021087188982	0.04934021087188982	0.04934021087188982	0.04934021087188982	0.04934021087188982	0.04934021087188982	0.04934021087188982	0.04934021087188982	0.04934021087188982	0.04934021087188982	0.04934021087188982	0.04934021087188982	0.04934021087188982
0.038656646313467505	0.04439613503770153	0.04676444732354444	0.04181138694991609	0.03450834772759293	0.03512227018496631	0.04651519791925419	0.037897015425544085	0.04295224886439057	0.03836379181826737	0.041335696249736084	0.03994570241160553	0.03184747917899759	0.03671938965787456	0.03988607662988045	0.026265402875786954	0.033706647229778994	0.03242348513954323	0.049640549067082505	0.04055817664644036	0.04427893300793837	0.03316571197203382	0.04919353539445829	0.04407206012305235	0.032773857019260486	0.03872869473795432	0.039421086256388425	0.0421338666368812	0.03532869645953604	0.0263242676635778	0.02871589598577039	0.027520081824674098	0.027520081824674098	0.027520081824674098	0.027520081824674098	0.027520081824674098	0.027520081824674098	0.027520081824674098	0.027520081824674098	0.027520081824674098	0.027520081824674098	0.027520081824674098	0.027520081824674098	0.027520081824674098	0.027520081824674098	0.027520081824674098	0.027520081824674098	0.027520081824674098	0.027520081824674098	0.027520081824674098
0.02614433624828342	0.008362468118878022	0.052734171259032396	0.015897355013040914	0.025715354587690656	0.028892684409702173	0.04230684670096863	0.04873733454362067	0.033706780929297395	0.03857926123994481	0.03705134435937952	0.0346221207678103	0.0463254130762671	0.03271639496122481	0.03600901194634318	0.0406060923709582	0.019603214620867285	0.03033885746278517	0.04774585776286568	0.02126312718519467	0.04361403990000961	0.024840288040634505	0.041462821039629026	0.03147149243228585	0.042099462061621656	0.03286934302543279	0.027774242752796417	0.03893956048992365	0.049803032612488654	0.0325670120222233	0.041185022317355977	0.041185022317355977	0.041185022317355977	0.041185022317355977	0.041185022317355977	0.041185022317355977	0.041185022317355977	0.041185022317355977	0.041185022317355977	0.041185022317355977	0.041185022317355977	0.041185022317355977	0.041185022317355977	0.041185022317355977	0.041185022317355977	0.041185022317355977	0.041185022317355977	0.041185022317355977	0.041185022317355977	0.041185022317355977
0.06610979222020442	0.02826467957492671	0.023940314237964975	0.046835727460634066	0.029987107960926133	0.031038370453066608	0.03366142869873663	0.05234358760147316	0.059814038454567654	0.02919732667056166	0.02939529820378231	0.019725462959437584	0.05006235252430241	0.048088514429295945	0.023071574341721374	0.05126737337270016	0.03575508112906005	0.02037742042672137	0.0311419346412703	0.04141336278339373	0.03627764871233201	0.03627764871233201	0.03627764871233201	0.03627764871233201	0.03627764871233201	0.03627764871233201	0.03627764871233201	0.03627764871233201	0.03627764871233201	0.03627764871233201	0.03627764871233201	0.03627764871233201	0.03627764871233201	0.03627764871233201	0.03627764871233201	0.03627764871233201	0.03627764871233201	0.03627764871233201	0.03627764871233201	0.03627764871233201	0.03627764871233201	0.03627764871233201	0.03627764871233201	0.03627764871233201	0.03627764871233201	0.03627764871233201	0.03627764871233201	0.03627764871233201	0.03627764871233201	0.03627764871233201
0.06495467712145873	0.03394780117936034	0.03006243617835581	0.01838645445218605	0.019481247823494297	0.04360343464557332	0.016307937972718498	0.0381975787293869	0.025075366803487077	0.03679601953062158	3.4806660473057476e-05	0.013596712582502456	0.026515203036841562	0.021455599274864685	0.009962137707255491	0.015585550965567052	0.021076761830299648	0.03397663196417099	0.03376104312344973	0.041348505026268696	0.04353531834688133	0.012243724491358056	0.01407772643742101	0.007829104591837282	0.025224436598487394	0.009505207166910145	0.014076876962411392	0.011791042064660768	0.011791042064660768	0.011791042064660768	0.011791042064660768	0.011791042064660768	0.011791042064660768	0.011791042064660768	0.011791042064660768	0.011791042064660768	0.011791042064660768	0.011791042064660768	0.011791042064660768	0.011791042064660768	0.011791042064660768	0.011791042064660768	0.011791042064660768	0.011791042064660768	0.011791042064660768	0.011791042064660768	0.011791042064660768	0.011791042064660768	0.011791042064660768	0.011791042064660768
0.022082140804460852	0.023466849803722635	0.027253141639988352	0.02026747930847376	0.02645212508691441	0.01948993001576618	0.021952572092857378	0.016250056665600962	0.029723481593949472	0.01797197999975364	0.009950338001311475	0.01464021036949085	0.027421337498108926	0.012130234699066964	0.010588864973960024	0.01640678734013931	0.024207344266420107	0.04013208634258928	0.02641479909957562	0.023090529000511045	0.021989127681873322	0.008653205902773827	0.01945564735694542	0.03308498263688433	0.02158416664106147	0.0181269401481225	0.043487926947690665	0.01207044527067202	0.03046904405537543	0.017945732772746206	0.02428600804443196	0.028044671934106022	0.026165339989268992	0.026165339989268992	0.026165339989268992	0.026165339989268992	0.026165339989268992	0.026165339989268992	0.026165339989268992	0.026165339989268992	0.026165339989268992	0.026165339989268992	0.026165339989268992	0.026165339989268992	0.026165339989268992	0.026165339989268992	0.026165339989268992	0.026165339989268992	0.026165339989268992	0.026165339989268992
0.16053236695422515	0.32171277866813786	0.0	0.0	0.1676688481422088	0.0821718164605295	0.25808253251219526	0.03098571607792311	0.2580825296350831	0.030678794148586114	0.0	0.13518048303464525	0.0	0.0	0.31676638653662953	0.15838319326831476	0.15838319326831476	0.15838319326831476	0.15838319326831476	0.15838319326831476	0.15838319326831476	0.15838319326831476	0.15838319326831476	0.15838319326831476	0.15838319326831476	0.15838319326831476	0.15838319326831476	0.15838319326831476	0.15838319326831476	0.15838319326831476	0.15838319326831476	0.15838319326831476	0.15838319326831476	0.15838319326831476	0.15838319326831476	0.15838319326831476	0.15838319326831476	0.15838319326831476	0.15838319326831476	0.15838319326831476	0.15838319326831476	0.15838319326831476	0.15838319326831476	0.15838319326831476	0.15838319326831476	0.15838319326831476	0.15838319326831476	0.15838319326831476	0.15838319326831476	0.15838319326831476
0.032357995548517246	0.02020317258631595	0.04162213825387935	0.03562737448955657	0.02146222992314209	0.03690010261397432	0.016474245275629785	0.023631108070884973	0.0226442038431731	0.0325243540527726	0.0325662112481167	0.032170319897715224	0.017366123791607242	0.013872283985446864	0.04839205506257469	0.030646726272730178	0.025243391533458132	0.020835835565613626	0.0260838409277755	0.03079797375950195	0.03624321170173954	0.03878921307521167	0.035179100059261635	0.03434574374336254	0.03476242190131209	0.03476242190131209	0.03476242190131209	0.03476242190131209	0.03476242190131209	0.03476242190131209	0.03476242190131209	0.03476242190131209	0.03476242190131209	0.03476242190131209	0.03476242190131209	0.03476242190131209	0.03476242190131209	0.03476242190131209	0.03476242190131209	0.03476242190131209	0.03476242190131209	0.03476242190131209	0.03476242190131209	0.03476242190131209	0.03476242190131209	0.03476242190131209	0.03476242190131209	0.03476242190131209	0.03476242190131209	0.03476242190131209
0.02183214739216138	0.03879072650050388	0.08522679407074109	0.04553425189559892	0.08343152585097346	0.033376604411734526	0.033329530117692	0.03196149899156711	0.051963281400902395	0.001072344711654562	0.03546132036038679	0.05256902885972564	0.03494830326337606	0.04859101150484107	0.03694563035108958	0.05024766581739287	0.03809374686186883	0.016380271641308668	0.0010381846961931126	0.021855578922649894	0.059573616583480864	0.05041347587876408	0.02687945102180749	0.04110562497790842	0.03399253799985796	0.03399253799985796	0.03399253799985796	0.03399253799985796	0.03399253799985796	0.03399253799985796	0.03399253799985796	0.03399253799985796	0.03399253799985796	0.03399253799985796	0.03399253799985796	0.03399253799985796	0.03399253799985796	0.03399253799985796	0.03399253799985796	0.03399253799985796	0.03399253799985796	0.03399253799985796	0.03399253799985796	0.03399253799985796	0.03399253799985796	0.03399253799985796	0.03399253799985796	0.03399253799985796	0.03399253799985796	0.03399253799985796
0.05485386598740124	0.025607839308933733	0.030551339746667287	0.037652742392145735	0.05050202996931204	0.013852631667065282	0.055945438480927395	0.015003079425896048	0.03075286382608888	0.03171293224061169	0.03235096683283606	0.030284093931778062	0.019574676314061373	0.03661316348071634	0.010575755632611494	0.030680275424641537	0.023005193891408714	0.023812559271969413	0.03268130949090795	0.024989936114300438	0.047754776689570365	0.032381953427522814	0.04200959900378647	0.03380680630226735	0.04747578775756106	0.031762158507987207	0.04084744021115548	0.022674919419639724	0.010568084032976125	0.058648984371349765	0.03460853420216295	0.03460853420216295	0.03460853420216295	0.03460853420216295	0.03460853420216295	0.03460853420216295	0.03460853420216295	0.03460853420216295	0.03460853420216295	0.03460853420216295	0.03460853420216295	0.03460853420216295	0.03460853420216295	0.03460853420216295	0.03460853420216295	0.03460853420216295	0.03460853420216295	0.03460853420216295	0.03460853420216295	0.03460853420216295
0.02046979920355455	0.011095444343668737	0.013678259711013007	0.03147316937319821	0.0	0.013681440523049005	0.017399711871634926	0.02554185067459644	0.013798684717734627	0.012579354755840778	0.008527602841843862	0.016648224606832178	0.02606624579894007	0.021357235202886123	0.021357235202886123	0.021357235202886123	0.021357235202886123	0.021357235202886123	0.021357235202886123	0.021357235202886123	0.021357235202886123	0.021357235202886123	0.021357235202886123	0.021357235202886123	0.021357235202886123	0.021357235202886123	0.021357235202886123	0.021357235202886123	0.021357235202886123	0.021357235202886123	0.021357235202886123	0.021357235202886123	0.021357235202886123	0.021357235202886123	0.021357235202886123	0.021357235202886123	0.021357235202886123	0.021357235202886123	0.021357235202886123	0.021357235202886123	0.021357235202886123	0.021357235202886123	0.021357235202886123	0.021357235202886123	0.021357235202886123	0.021357235202886123	0.021357235202886123	0.021357235202886123	0.021357235202886123	0.021357235202886123
0.0947979406796663	0.1088904159928108	0.07227751849645783	0.1014609930860118	0.09553775612158415	0.09360366735323514	0.07786978138505221	0.07169093098634483	0.0736841487960156	0.08473089809723519	0.09256725447168886	0.09650351289304959	0.07005069419954982	0.10604968077854854	0.07139420913216046	0.08484432696910202	0.12152442228998196	0.09504598095892636	0.08683309101781157	0.07917500454473048	0.1027586075622871	0.07746570166758641	0.07378754943334966	0.10557160187003914	0.09651378582381957	0.10104269384692936	0.10104269384692936	0.10104269384692936	0.10104269384692936	0.10104269384692936	0.10104269384692936	0.10104269384692936	0.10104269384692936	0.10104269384692936	0.10104269384692936	0.10104269384692936	0.10104269384692936	0.10104269384692936	0.10104269384692936	0.10104269384692936	0.10104269384692936	0.10104269384692936	0.10104269384692936	0.10104269384692936	0.10104269384692936	0.10104269384692936	0.10104269384692936	0.10104269384692936	0.10104269384692936	0.10104269384692936
0.03865930679293064	0.01775854537525461	0.050873880682484225	0.014434685705451674	0.015737400967369426	0.014665811008559015	0.0	0.0	0.0	0.01776249527026301	0.0031320313781748256	0.021963036461806387	0.01843596968021462	0.013494482471650361	0.014223803771142364	0.012083797307076129	0.0	0.015669794065974987	0.0005317886265369756	0.019398857428991008	0.005596756135585788	0.006208041897345655	0.0280764201863562	0.016454815354408223	0.02121261176488015	0.0	0.010606305882440076	0.010606305882440076	0.010606305882440076	0.010606305882440076	0.010606305882440076	0.010606305882440076	0.010606305882440076	0.010606305882440076	0.010606305882440076	0.010606305882440076	0.010606305882440076	0.010606305882440076	0.010606305882440076	0.010606305882440076	0.010606305882440076	0.010606305882440076	0.010606305882440076	0.010606305882440076	0.010606305882440076	0.010606305882440076	0.010606305882440076	0.010606305882440076	0.010606305882440076	0.010606305882440076
0.07830759819074384	0.007016591045602164	0.027302444186135654	0.07043756450811481	0.009610260406481306	0.04861131132798322	0.00015134405959537487	0.0	0.0	0.027302444186135654	0.06270882183109626	0.0	0.00015134405959537487	0.0	0.0	0.015279696295829703	0.06563107075236861	0.0152796962958297	0.0	0.06598010908392635	0.06582962444270544	0.04092240134974611	0.0	0.007016591045602165	0.0	0.00015134405959537487	7.567202979768743e-05	7.567202979768743e-05	7.567202979768743e-05	7.567202979768743e-05	7.567202979768743e-05	7.567202979768743e-05	7.567202979768743e-05	7.567202979768743e-05	7.567202979768743e-05	7.567202979768743e-05	7.567202979768743e-05	7.567202979768743e-05	7.567202979768743e-05	7.567202979768743e-05	7.567202979768743e-05	7.567202979768743e-05	7.567202979768743e-05	7.567202979768743e-05	7.567202979768743e-05	7.567202979768743e-05	7.567202979768743e-05	7.567202979768743e-05	7.567202979768743e-05	7.567202979768743e-05
0.042600877539132706	0.018322717012418756	0.016952322126578198	0.025366188054128325	0.02563959876911484	0.026188312788858983	0.0231455056950429	0.021839377841233364	0.02952588351367656	0.023004190687322165	0.023802551964601806	0.022645522488311334	0.016410418369704124	0.03413485712231658	0.030934430933255676	0.02050639782440975	0.030186928278959364	0.02739113716633469	0.01954272479819844	0.04888927946410736	0.026998421954659527	0.022440586555358345	0.014940741486210192	0.03022477682437191	0.02015384997455188	0.01919876214752082	0.01967630606103635	0.01967630606103635	0.01967630606103635	0.01967630606103635	0.01967630606103635	0.01967630606103635	0.01967630606103635	0.01967630606103635	0.01967630606103635	0.01967630606103635	0.01967630606103635	0.01967630606103635	0.01967630606103635	0.01967630606103635	0.01967630606103635	0.01967630606103635	0.01967630606103635	0.01967630606103635	0.01967630606103635	0.01967630606103635	0.01967630606103635	0.01967630606103635	0.01967630606103635	0.01967630606103635
0.057495096041553	0.046886166505689275	0.041322177972487044	0.05532842046151878	0.051158855594228954	0.07880059059445421	0.035522134353832745	0.03632155025108193	0.04698970103593614	0.028388380439852264	0.06022603704470217	0.044969204089092864	0.0471193528687216	0.03485162054167584	0.05955570668974453	0.029858261589841898	0.031777224287890316	0.04681525978865291	0.024752249284490088	0.04374245269609168	0.03873546302707606	0.029290565861806887	0.06502352131745129	0.06832842789949398	0.04182741592784579	0.055077921913669885	0.055077921913669885	0.055077921913669885	0.055077921913669885	0.055077921913669885	0.055077921913669885	0.055077921913669885	0.055077921913669885	0.055077921913669885	0.055077921913669885	0.055077921913669885	0.055077921913669885	0.055077921913669885	0.055077921913669885	0.055077921913669885	0.055077921913669885	0.055077921913669885	0.055077921913669885	0.055077921913669885	0.055077921913669885	0.055077921913669885	0.055077921913669885	0.055077921913669885	0.055077921913669885	0.055077921913669885
0.13471777937461502	0.10476697649725603	0.08941316507952486	0.09465912581085645	0.11511266488463821	0.10994722752055006	0.10248813360091086	0.10676031684317647	0.09840050236248062	0.0964740082396918	0.15274904791636545	0.1120595304931069	0.09731040301049725	0.08842643540328349	0.1029430673456587	0.10322746015544518	0.08976176768089557	0.1112415127818689	0.08926252812257449	0.10310143596049386	0.08200518310334773	0.10071840668392669	0.09107645357570225	0.07543426752317668	0.1335094213982285	0.10447184446070258	0.10447184446070258	0.10447184446070258	0.10447184446070258	0.10447184446070258	0.10447184446070258	0.10447184446070258	0.10447184446070258	0.10447184446070258	0.10447184446070258	0.10447184446070258	0.10447184446070258	0.10447184446070258	0.10447184446070258	0.10447184446070258	0.10447184446070258	0.10447184446070258	0.10447184446070258	0.10447184446070258	0.10447184446070258	0.10447184446070258	0.10447184446070258	0.10447184446070258	0.10447184446070258	0.10447184446070258
0.03932440697511438	0.04312768300745874	0.05208815356599893	0.03942587553104801	0.0417772479151499	0.045584998921286035	0.040924608367616876	0.03839368174226805	0.045119003493505457	0.04522534342162854	0.04656652226167147	0.047907569137515114	0.05484936339492756	0.052842791412755725	0.04633026839011779	0.037834615585605504	0.05419631478292363	0.04681635417629836	0.04861618300396757	0.03569002902837037	0.04181966876463605	0.027371982765592832	0.04242052235584059	0.03442913783204204	0.05542731589537445	0.044928226863708245	0.044928226863708245	0.044928226863708245	0.044928226863708245	0.044928226863708245	0.044928226863708245	0.044928226863708245	0.044928226863708245	0.044928226863708245	0.044928226863708245	0.044928226863708245	0.044928226863708245	0.044928226863708245	0.044928226863708245	0.044928226863708245	0.044928226863708245	0.044928226863708245	0.044928226863708245	0.044928226863708245	0.044928226863708245	0.044928226863708245	0.044928226863708245	0.044928226863708245	0.044928226863708245	0.044928226863708245
0.0913888389465337	0.0836716308054096	0.08245333105623573	0.05998712226144429	0.08246896078250567	0.07245453806300205	0.08565165903247716	0.08611481003722005	0.09097260695173377	0.08920897031683281	0.10417930614651869	0.09234393103009546	0.08668828770069445	0.08466855512694929	0.06747066790480588	0.09115577428261422	0.10459443716028435	0.08593286685638518	0.07959065773027271	0.07443216197765212	0.07701140985396242	0.07701140985396242	0.07701140985396242	0.07701140985396242	0.07701140985396242	0.07701140985396242	0.07701140985396242	0.07701140985396242	0.07701140985396242	0.07701140985396242	0.07701140985396242	0.07701140985396242	0.07701140985396242	0.07701140985396242	0.07701140985396242	0.07701140985396242	0.07701140985396242	0.07701140985396242	0.07701140985396242	0.07701140985396242	0.07701140985396242	0.07701140985396242	0.07701140985396242	0.07701140985396242	0.07701140985396242	0.07701140985396242	0.07701140985396242	0.07701140985396242	0.07701140985396242	0.07701140985396242
0.04466362672041652	0.04639120987713443	0.0427616335925819	0.041490553728053846	0.03698485113995273	0.04214113108548826	0.029914095617346467	0.02791981096305362	0.043399121468419295	0.05259497860820184	0.03613683014459322	0.0383617929318924	0.03719738923509567	0.01898876465097499	0.03747496713000946	0.0341851554214021	0.04052715532983374	0.04104267098171064	0.03092669042918861	0.03753945247721884	0.03423307145320373	0.03423307145320373	0.03423307145320373	0.03423307145320373	0.03423307145320373	0.03423307145320373	0.03423307145320373	0.03423307145320373	0.03423307145320373	0.03423307145320373	0.03423307145320373	0.03423307145320373	0.03423307145320373	0.03423307145320373	0.03423307145320373	0.03423307145320373	0.03423307145320373	0.03423307145320373	0.03423307145320373	0.03423307145320373	0.03423307145320373	0.03423307145320373	0.03423307145320373	0.03423307145320373	0.03423307145320373	0.03423307145320373	0.03423307145320373	0.03423307145320373	0.03423307145320373	0.03423307145320373
0.18653105078463678	0.06615727267565973	0.13410882670270496	0.1160548414825202	0.09811943565865394	0.09835243452695795	0.11618329678536954	0.11557923523111999	0.0683170189781464	0.08377182617431299	0.11378126619829189	0.07870916945165701	0.04658172173496537	0.10538528957073774	0.10487838386462175	0.09261877371046318	0.20807820265879395	0.10496496743337091	0.07845767363757147	0.1622965624756461	0.05811170331620099	0.08436308012226791	0.1228939630384254	0.03029690435004553	0.09315940130671019	0.09382649495096822	0.08733212430559545	0.09057930962828184	0.09057930962828184	0.09057930962828184	0.09057930962828184	0.09057930962828184	0.09057930962828184	0.09057930962828184	0.09057930962828184	0.09057930962828184	0.09057930962828184	0.09057930962828184	0.09057930962828184	0.09057930962828184	0.09057930962828184	0.09057930962828184	0.09057930962828184	0.09057930962828184	0.09057930962828184	0.09057930962828184	0.09057930962828184	0.09057930962828184	0.09057930962828184	0.09057930962828184
0.08564582498866853	0.0868500272054889	0.09340209313813222	0.07401389601740886	0.08141897444849214	0.08791116281153595	0.059717809270808275	0.07288690744426135	0.08732225058542235	0.09975931470608748	0.06807796977013507	0.0776456703260008	0.09333365703544327	0.08431541533131046	0.07050261452969968	0.061855936401249735	0.07521205859992791	0.10446066020327109	0.08932933243483793	0.07505377856656392	0.07076344013908795	0.09862443623502477	0.09221907036158462	0.07706831234660878	0.0846436913540967	0.0846436913540967	0.0846436913540967	0.0846436913540967	0.0846436913540967	0.0846436913540967	0.0846436913540967	0.0846436913540967	0.0846436913540967	0.0846436913540967	0.0846436913540967	0.0846436913540967	0.0846436913540967	0.0846436913540967	0.0846436913540967	0.0846436913540967	0.0846436913540967	0.0846436913540967	0.0846436913540967	0.0846436913540967	0.0846436913540967	0.0846436913540967	0.0846436913540967	0.0846436913540967	0.0846436913540967	0.0846436913540967
0.09982145185449809	0.07107789574299306	0.07973703323234477	0.08411342729160867	0.08784450281197549	0.08227214913327686	0.07834341421024325	0.08050737648253586	0.08844382583786917	0.08871689438420764	0.08348467274259623	0.08477091112455638	0.08458415770434995	0.0954879977331318	0.0942303674450204	0.07611639864720637	0.08146995061832152	0.09326636518538818	0.08054328231148906	0.07846541155655462	0.09105078964707847	0.08982275992904214	0.09567948093605032	0.07258625829191581	0.07764804679184176	0.13257656558699207	0.10511230618941692	0.10511230618941692	0.10511230618941692	0.10511230618941692	0.10511230618941692	0.10511230618941692	0.10511230618941692	0.10511230618941692	0.10511230618941692	0.10511230618941692	0.10511230618941692	0.10511230618941692	0.10511230618941692	0.10511230618941692	0.10511230618941692	0.10511230618941692	0.10511230618941692	0.10511230618941692	0.10511230618941692	0.10511230618941692	0.10511230618941692	0.10511230618941692	0.10511230618941692	0.10511230618941692
0.06585930602586111	0.08290554778379584	0.05674188091631588	0.07734623198777875	0.05938942226834131	0.0	0.002347357705781267	0.07949183779883039	0.06503963811172139	0.05558435041423759	0.025349150536928426	0.09011561134474606	0.07133515351700655	0.05689828834905596	0.10446194611998794	0.09486967197684128	0.08017656544057628	0.07610880995412865	0.07261540326949639	0.0595657293794271	0.11211934148738677	0.039496814964407226	0.08015359458487882	0.05982520477464303	0.05982520477464303	0.05982520477464303	0.05982520477464303	0.05982520477464303	0.05982520477464303	0.05982520477464303	0.05982520477464303	0.05982520477464303	0.05982520477464303	0.05982520477464303	0.05982520477464303	0.05982520477464303	0.05982520477464303	0.05982520477464303	0.05982520477464303	0.05982520477464303	0.05982520477464303	0.05982520477464303	0.05982520477464303	0.05982520477464303	0.05982520477464303	0.05982520477464303	0.05982520477464303	0.05982520477464303	0.05982520477464303	0.05982520477464303
0.07042042356047694	0.05000726906946669	0.06706650843046266	0.05487396809659314	0.04931698646182704	0.05669615779284464	0.05417830837296311	0.04732179385548098	0.06305519881465305	0.04156436726868706	0.055427245452404045	0.03557779635513914	0.0012615795273307746	0.052452306857758764	0.013977629884513808	0.03507064392748369	0.041031204003109174	0.03902966728867611	0.05799034503218339	0.057905805804225594	0.03560715519333588	0.046756480498780735	0.046756480498780735	0.046756480498780735	0.046756480498780735	0.046756480498780735	0.046756480498780735	0.046756480498780735	0.046756480498780735	0.046756480498780735	0.046756480498780735	0.046756480498780735	0.046756480498780735	0.046756480498780735	0.046756480498780735	0.046756480498780735	0.046756480498780735	0.046756480498780735	0.046756480498780735	0.046756480498780735	0.046756480498780735	0.046756480498780735	0.046756480498780735	0.046756480498780735	0.046756480498780735	0.046756480498780735	0.046756480498780735	0.046756480498780735	0.046756480498780735	0.046756480498780735
0.053257695790282486	0.0563625715145572	0.032030989391686984	0.04091000971761701	0.0191924501746919	0.026992920051042802	0.024123828043345084	0.04284093012038828	0.06352690583138051	0.04996865003142795	0.046745720181868886	0.03584586658353405	0.0315264822280306	0.0335461480829087	0.058877255414264376	0.043803043992838506	0.02634781087451202	0.023225380135447084	0.04371090918369925	0.029836377990904897	0.04075279301825229	0.04476999714393919	0.03673620793101478	0.04914316261652335	0.026510759452556865	0.01908362138136865	0.013671797744158548	0.02774757551431922	0.03605716866495403	0.05967612499034743	0.05612248843283895	0.04458683972339714	0.1007361810720897	0.07266151039774342	0.07266151039774342	0.07266151039774342	0.07266151039774342	0.07266151039774342	0.07266151039774342	0.07266151039774342	0.07266151039774342	0.07266151039774342	0.07266151039774342	0.07266151039774342	0.07266151039774342	0.07266151039774342	0.07266151039774342	0.07266151039774342	0.07266151039774342	0.07266151039774342
0.08097541100864954	0.046924744565077385	0.06752531046583904	0.06223477496570457	0.03388921343436589	0.061282349324796516	0.06320413783625198	0.04821112551092422	0.05129737385117844	0.04609254746732867	0.03706288895730453	0.06751986641613475	0.06086837046708182	0.041036915953453205	0.07096946662914712	0.048971238289774864	0.06022578826134119	0.040014520511324016	0.07545423523281497	0.051243226468522515	0.06360403083319825	0.06009028728559242	0.04725787344416069	0.05181359067601408	0.05257993387636838	0.06614584733322859	0.039974872054342935	0.049081317994433146	0.06406827019510897	0.010834232146483602	0.03977280953240784	0.05145670095342204	0.05355179436207048	0.05250424765774626	0.05250424765774626	0.05250424765774626	0.05250424765774626	0.05250424765774626	0.05250424765774626	0.05250424765774626	0.05250424765774626	0.05250424765774626	0.05250424765774626	0.05250424765774626	0.05250424765774626	0.05250424765774626	0.05250424765774626	0.05250424765774626	0.05250424765774626	0.05250424765774626
0.07672869885835862	0.08105894736477044	0.10112732523990026	0.08131356027814475	0.08485112419480083	0.08080306240061909	0.10560237892978386	0.09316992718146244	0.0755401532116723	0.077100808164204	0.08087224138489217	0.07832818920591031	0.07207662025572051	0.07601832450710581	0.06690496122208592	0.0750346190145629	0.057427212395116806	0.07546746640959451	0.08725456376509402	0.08327748383304862	0.07722246561154056	0.08024997472229459	0.08024997472229459	0.08024997472229459	0.08024997472229459	0.08024997472229459	0.08024997472229459	0.08024997472229459	0.08024997472229459	0.08024997472229459	0.08024997472229459	0.08024997472229459	0.08024997472229459	0.08024997472229459	0.08024997472229459	0.08024997472229459	0.08024997472229459	0.08024997472229459	0.08024997472229459	0.08024997472229459	0.08024997472229459	0.08024997472229459	0.08024997472229459	0.08024997472229459	0.08024997472229459	0.08024997472229459	0.08024997472229459	0.08024997472229459	0.08024997472229459	0.08024997472229459
0.045671259391422254	0.02791838306791773	0.03469086518833417	0.0404766620768694	0.03569232824378197	0.037392139028483234	0.03945194737307093	0.030797377136649776	0.038811773198896865	0.03808456266213738	0.047763716015035325	0.030704780060568485	0.050824920091521356	0.03635100056582269	0.034286569706844156	0.03850808499830197	0.03947195877099366	0.032093173532838304	0.03998559006714952	0.07777439827504166	0.04534257148859792	0.09497069148358352	0.03702308056491355	0.03231844203456669	0.03467076129974012	0.03467076129974012	0.03467076129974012	0.03467076129974012	0.03467076129974012	0.03467076129974012	0.03467076129974012	0.03467076129974012	0.03467076129974012	0.03467076129974012	0.03467076129974012	0.03467076129974012	0.03467076129974012	0.03467076129974012	0.03467076129974012	0.03467076129974012	0.03467076129974012	0.03467076129974012	0.03467076129974012	0.03467076129974012	0.03467076129974012	0.03467076129974012	0.03467076129974012	0.03467076129974012	0.03467076129974012	0.03467076129974012
0.13165556439932607	0.10075207642872466	0.07528099673091924	0.09593038712029783	0.05398961065247975	0.062227503056008326	0.07469116087348937	0.08222649935825142	0.08628448998649181	0.06362430788140412	0.08787712147060692	0.08452065083645502	0.058319276461373214	0.09934709467420383	0.06587514842214892	0.0881535354876185	0.08598906540987483	0.057931631394165406	0.07977622726550405	0.07140466059102708	0.07628937381063125	0.07800858597756483	0.07934647944800928	0.07304919140224955	0.07878453713693089	0.06989035461360854	0.0743374458752697	0.0743374458752697	0.0743374458752697	0.0743374458752697	0.0743374458752697	0.0743374458752697	0.0743374458752697	0.0743374458752697	0.0743374458752697	0.0743374458752697	0.0743374458752697	0.0743374458752697	0.0743374458752697	0.0743374458752697	0.0743374458752697	0.0743374458752697	0.0743374458752697	0.0743374458752697	0.0743374458752697	0.0743374458752697	0.0743374458752697	0.0743374458752697	0.0743374458752697	0.0743374458752697
0.04625157725382011	0.04905552532633717	0.029281432163851588	0.03830496137421327	0.0403569542549823	0.04173979665787494	0.036509163632534196	0.03951105105168093	0.03410788237564911	0.030683291955556326	0.028670106689481993	0.039752601083897436	0.04299256723230091	0.022847956129170156	0.03671617005293127	0.028468338109329926	0.047340680539049156	0.029558265776044142	0.034318415411572926	0.042539588959520015	0.03842900218554647	0.03842900218554647	0.03842900218554647	0.03842900218554647	0.03842900218554647	0.03842900218554647	0.03842900218554647	0.03842900218554647	0.03842900218554647	0.03842900218554647	0.03842900218554647	0.03842900218554647	0.03842900218554647	0.03842900218554647	0.03842900218554647	0.03842900218554647	0.03842900218554647	0.03842900218554647	0.03842900218554647	0.03842900218554647	0.03842900218554647	0.03842900218554647	0.03842900218554647	0.03842900218554647	0.03842900218554647	0.03842900218554647	0.03842900218554647	0.03842900218554647	0.03842900218554647	0.03842900218554647
0.04898447820560017	0.039856059946669284	0.04203353812943525	0.031438578844268136	0.03708060581710759	0.033548789444309564	0.045715506696979644	0.032983425253520354	0.04001967125742449	0.02922964077089064	0.03733901486468972	0.03997229190304949	0.057793633174651006	0.02822821162418264	0.04003038606236008	0.039459668177686605	0.035403125017252714	0.03675333029202249	0.03289496014225355	0.03171534017940195	0.033927563698517994	0.04678819847747513	0.04035788108799657	0.04035788108799657	0.04035788108799657	0.04035788108799657	0.04035788108799657	0.04035788108799657	0.04035788108799657	0.04035788108799657	0.04035788108799657	0.04035788108799657	0.04035788108799657	0.04035788108799657	0.04035788108799657	0.04035788108799657	0.04035788108799657	0.04035788108799657	0.04035788108799657	0.04035788108799657	0.04035788108799657	0.04035788108799657	0.04035788108799657	0.04035788108799657	0.04035788108799657	0.04035788108799657	0.04035788108799657	0.04035788108799657	0.04035788108799657	0.04035788108799657
0.12258501420521985	0.11063988222609851	0.09710386137631412	0.1344986129576148	0.12983390320854798	0.1111958766207346	0.09208884566120602	0.12498672352551526	0.08259088752325776	0.14974901872735755	0.07100471087424362	0.11338972628922782	0.10215519362887918	0.1065999720790268	0.10293323383973325	0.10997234336455626	0.11225427539695453	0.12602658319085208	0.1380017744145856	0.14846983252872714	0.14323580347165638	0.14323580347165638	0.14323580347165638	0.14323580347165638	0.14323580347165638	0.14323580347165638	0.14323580347165638	0.14323580347165638	0.14323580347165638	0.14323580347165638	0.14323580347165638	0.14323580347165638	0.14323580347165638	0.14323580347165638	0.14323580347165638	0.14323580347165638	0.14323580347165638	0.14323580347165638	0.14323580347165638	0.14323580347165638	0.14323580347165638	0.14323580347165638	0.14323580347165638	0.14323580347165638	0.14323580347165638	0.14323580347165638	0.14323580347165638	0.14323580347165638	0.14323580347165638	0.14323580347165638
0.1287825320821105	0.11549885343378397	0.0932837191611626	0.132411494742515	0.09567539619715695	0.13172346936824486	0.11041651950458592	0.11824472305902621	0.13409465143776628	0.11439066146719827	0.09316213340146862	0.12243830363715764	0.10150826722811084	0.09771794745303695	0.09792228169401371	0.09582819018323863	0.08289578126399878	0.11244032404930485	0.10341921542164947	0.09949916249718722	0.12473730317367515	0.11634684473053448	0.11199375679647587	0.11417030076350518	0.11417030076350518	0.11417030076350518	0.11417030076350518	0.11417030076350518	0.11417030076350518	0.11417030076350518	0.11417030076350518	0.11417030076350518	0.11417030076350518	0.11417030076350518	0.11417030076350518	0.11417030076350518	0.11417030076350518	0.11417030076350518	0.11417030076350518	0.11417030076350518	0.11417030076350518	0.11417030076350518	0.11417030076350518	0.11417030076350518	0.11417030076350518	0.11417030076350518	0.11417030076350518	0.11417030076350518	0.11417030076350518	0.11417030076350518
0.12600797904326078	0.07607803807904893	0.10263015933341549	0.0940329887479657	0.08511320429234935	0.08576062473059999	0.10151194394705017	0.05704421935759888	0.10675289003985154	0.08217232665006965	0.08762822617036431	0.06691161580921294	0.07424229452264965	0.07228363044917589	0.0669452611652302	0.09679226122587008	0.10577042347158544	0.08764330216651489	0.08353549008086067	0.07665868498294137	0.08487335622858883	0.08517823754364905	0.08502579688611893	0.08502579688611893	0.08502579688611893	0.08502579688611893	0.08502579688611893	0.08502579688611893	0.08502579688611893	0.08502579688611893	0.08502579688611893	0.08502579688611893	0.08502579688611893	0.08502579688611893	0.08502579688611893	0.08502579688611893	0.08502579688611893	0.08502579688611893	0.08502579688611893	0.08502579688611893	0.08502579688611893	0.08502579688611893	0.08502579688611893	0.08502579688611893	0.08502579688611893	0.08502579688611893	0.08502579688611893	0.08502579688611893	0.08502579688611893	0.08502579688611893
0.0659302601558331	0.08057780138225824	0.07912467014660499	0.06920806920449081	0.10147623195998548	0.06691717858928078	0.08289424693781791	0.08582531670041402	0.04961245640632326	0.05064828803970969	0.03263765103682309	0.07031273403294841	0.08120752229827502	0.005299695607067827	0.05049314642083474	0.008855346194087652	0.04805422361857948	0.04001313500486095	0.04625752688961674	0.040315077727962854	0.049991167242406466	0.0702003009046779	0.0005667122943495231	0.07206757787972362	0.039993765532733094	0.03999760340468112	0.057534786700631335	0.038889512510178144	0.08884910189131587	0.04817840704443402	0.09567520617575641	0.0719268066100952	0.0719268066100952	0.0719268066100952	0.0719268066100952	0.0719268066100952	0.0719268066100952	0.0719268066100952	0.0719268066100952	0.0719268066100952	0.0719268066100952	0.0719268066100952	0.0719268066100952	0.0719268066100952	0.0719268066100952	0.0719268066100952	0.0719268066100952	0.0719268066100952	0.0719268066100952	0.0719268066100952
0.06391447840223094	0.06757974391036486	0.06124492514157423	0.07693048399757914	0.06769635368374717	0.050251639322686524	0.06898373183935642	0.06585147661692121	0.0729752621507774	0.05210302941547476	0.05771843904439904	0.06312899938097621	0.05926038176035349	0.06331815078378085	0.0822644669044287	0.04579515704212771	0.06188697229207437	0.0542802822576454	0.05143443125505362	0.07671767337172328	0.04825930455611262	0.05610932207655408	0.055724962669744874	0.07206751870184545	0.06443199877758544	0.07029899044376485	0.04621337289246929	0.07667240126084189	0.05847751427073465	0.07602149263305548	0.07662436337218623	0.07632292800262085	0.07632292800262085	0.07632292800262085	0.07632292800262085	0.07632292800262085	0.07632292800262085	0.07632292800262085	0.07632292800262085	0.07632292800262085	0.07632292800262085	0.07632292800262085	0.07632292800262085	0.07632292800262085	0.07632292800262085	0.07632292800262085	0.07632292800262085	0.07632292800262085	0.07632292800262085	0.07632292800262085
0.10051255070133701	0.08850233696193535	0.09363120484015314	0.10507389466806531	0.07655237282860106	0.1057973834723586	0.10748601566166543	0.10939048885061808	0.09167909245285916	0.06939114661181547	0.08846849751305808	0.08752655704871526	0.11244555294335278	0.09708462418643617	0.0892118863303207	0.08435405212939215	0.07558478242762624	0.11083307627527825	0.08543736424488853	0.070140303964636	0.0917831194537608	0.0809617117091984	0.0809617117091984	0.0809617117091984	0.0809617117091984	0.0809617117091984	0.0809617117091984	0.0809617117091984	0.0809617117091984	0.0809617117091984	0.0809617117091984	0.0809617117091984	0.0809617117091984	0.0809617117091984	0.0809617117091984	0.0809617117091984	0.0809617117091984	0.0809617117091984	0.0809617117091984	0.0809617117091984	0.0809617117091984	0.0809617117091984	0.0809617117091984	0.0809617117091984	0.0809617117091984	0.0809617117091984	0.0809617117091984	0.0809617117091984	0.0809617117091984	0.0809617117091984
0.0	0.25345348860795325	0.0	0.0	0.8282798100723946	0.0	0.5013772602961122	0.22363028483696942	0.0	0.0	0.22935475191236424	0.0	0.1251537339134625	0.22363028483696942	0.3352188356125773	0.0	0.0	0.0	0.0	0.0	0.0	0.0	0.0	0.0	0.0	0.0	0.0	0.0	0.0	0.0	0.0	0.0	0.0	0.0	0.0	0.0	0.0	0.0	0.0	0.0	0.0	0.0	0.0	0.0	0.0	0.0	0.0	0.0	0.0	0.0
0.09007870032828022	0.08164005972153895	0.06967224959334702	0.07313442959697636	0.06155246906189764	0.05257724794793054	0.0658177662617794	0.0663653082020787	0.07092543689655507	0.07524891526941027	0.05568867427699922	0.07580646763504506	0.07441807830696591	0.053272977075151516	0.08660845213886198	0.07739478412602875	0.05000538446301397	0.05949705569670387	0.06252301751344094	0.06888058083708505	0.06545527336075611	0.0694099258821815	0.08425956039622941	0.08457368678591454	0.058214190095849355	0.06241328103997662	0.0842507716122333	0.07582141691192426	0.06692912966900338	0.07137527329046382	0.07137527329046382	0.07137527329046382	0.07137527329046382	0.07137527329046382	0.07137527329046382	0.07137527329046382	0.07137527329046382	0.07137527329046382	0.07137527329046382	0.07137527329046382	0.07137527329046382	0.07137527329046382	0.07137527329046382	0.07137527329046382	0.07137527329046382	0.07137527329046382	0.07137527329046382	0.07137527329046382	0.07137527329046382	0.07137527329046382
0.07677011148911324	0.08845398621506746	0.08191717007074883	0.07688282824072669	0.0833280993917776	0.06669993563790853	0.08184388606030593	0.10505884364164553	0.06975041300678465	0.05599304630504012	0.06254605393822527	0.07196976019521853	0.08494002978762875	0.0789250568661729	0.06836974978495614	0.07347239693564425	0.06960294920125372	0.09109063056453019	0.0766582885932137	0.06622929018329028	0.10710254232903106	0.09524139525204364	0.08376166920979107	0.07975964092662315	0.06803782683811259	0.09080380221121066	0.07699230267135987	0.07158497318309637	0.07919811694104625	0.06779797143416919	0.07354774709928544	0.1056491955462833	0.0819405768377376	0.08747093168468544	0.08220299941672425	0.08483696555070484	0.08483696555070484	0.08483696555070484	0.08483696555070484	0.08483696555070484	0.08483696555070484	0.08483696555070484	0.08483696555070484	0.08483696555070484	0.08483696555070484	0.08483696555070484	0.08483696555070484	0.08483696555070484	0.08483696555070484	0.08483696555070484
0.06040487843736261	0.049768710352166165	0.04494802666434782	0.05847564058878581	0.056925744411804716	0.04617769189904331	0.051646508896802515	0.05440957235918018	0.04245826135050284	0.05509683579203151	0.04229816777050534	0.047187678959832245	0.049985465872655704	0.05062868163040459	0.05236997106763708	0.06130372836945804	0.04958428866956789	0.054605860075134904	0.03592564992117977	0.0719229275081984	0.04901352812195047	0.04512005099625314	0.05565201694290711	0.048941019595604686	0.06009504450311814	0.05808294197168366	0.04839789253606745	0.03653551110822459	0.060918979240438494	0.04814515674065045	0.051856586230377914	0.05037269222403147	0.03955559638479754	0.04591820221521219	0.05206624647904706	0.03959399965634409	0.047516491697428706	0.05322931923488721	0.03961141898368297	0.052381290949267044	0.04599635496647501	0.04599635496647501	0.04599635496647501	0.04599635496647501	0.04599635496647501	0.04599635496647501	0.04599635496647501	0.04599635496647501	0.04599635496647501	0.04599635496647501
0.08135458749673831	0.07400883389562908	0.06475899366110553	0.059804159105130664	0.058080795409478934	0.07981367110207235	0.05957716766420626	0.06292712789001771	0.06735690607374117	0.06736813502977784	0.07523108177056867	0.06813803012990792	0.05627444344213449	0.07759342123299794	0.0707999174883726	0.06483791829303068	0.06475048783607475	0.08457656662980059	0.075006274417839	0.06373379948040919	0.06254958297839576	0.06069850372405807	0.06566053254599354	0.07147119076152146	0.06388408982176941	0.06767764029164544	0.06767764029164544	0.06767764029164544	0.06767764029164544	0.06767764029164544	0.06767764029164544	0.06767764029164544	0.06767764029164544	0.06767764029164544	0.06767764029164544	0.06767764029164544	0.06767764029164544	0.06767764029164544	0.06767764029164544	0.06767764029164544	0.06767764029164544	0.06767764029164544	0.06767764029164544	0.06767764029164544	0.06767764029164544	0.06767764029164544	0.06767764029164544	0.06767764029164544	0.06767764029164544	0.06767764029164544
0.07001255210278902	0.04740451572974719	0.06695690024567154	0.05533382148862997	0.06937275532575367	0.060806998433730615	0.05787979648996418	0.06219291414863204	0.05492183169035508	0.05072461707430519	0.06152680539997044	0.043898080602260324	0.052657871831068084	0.06850023458466376	0.06681244819768592	0.04884148055446532	0.047964229634069454	0.051253012077703865	0.04636696494953355	0.06727045233684881	0.06794412848550993	0.0520978984021018	0.048179533284555584	0.05071344659317224	0.04553887704816007	0.0552325772185927	0.05027416833657661	0.05214900359866499	0.07501757656252543	0.058378953767404575	0.06507856795816176	0.06172876086278317	0.06172876086278317	0.06172876086278317	0.06172876086278317	0.06172876086278317	0.06172876086278317	0.06172876086278317	0.06172876086278317	0.06172876086278317	0.06172876086278317	0.06172876086278317	0.06172876086278317	0.06172876086278317	0.06172876086278317	0.06172876086278317	0.06172876086278317	0.06172876086278317	0.06172876086278317	0.06172876086278317
0.22780337498567388	0.008334110827191292	0.2280199805875919	0.2620156428273929	0.3378774720025601	0.2937855604842163	0.13149968980888366	0.284406601114651	0.008334110827191292	0.0024096857321935	0.023835825812748103	0.40949193429357844	0.1315055137004378	0.2153109097804389	0.21085298008894637	0.22050961557074478	0.29403001428166553	0.21085298008894637	0.2675997580539401	0.2855299038007973	0.053498808476797985	0.2501763979551625	0.3091041343648343	0.40542415156691336	0.4509713467668629	0.0	0.22548567338343145	0.22548567338343145	0.22548567338343145	0.22548567338343145	0.22548567338343145	0.22548567338343145	0.22548567338343145	0.22548567338343145	0.22548567338343145	0.22548567338343145	0.22548567338343145	0.22548567338343145	0.22548567338343145	0.22548567338343145	0.22548567338343145	0.22548567338343145	0.22548567338343145	0.22548567338343145	0.22548567338343145	0.22548567338343145	0.22548567338343145	0.22548567338343145	0.22548567338343145	0.22548567338343145
0.04628613089538389	0.0373648043804173	0.047454298987728696	0.04632577740336975	0.04874928285575422	0.04349392498963992	0.040132556897972134	0.04109798642942125	0.03333739970525562	0.04446138159713397	0.04589703834841571	0.03609572523556255	0.04491674137030992	0.04724495021018989	0.04264075327025338	0.029333138188214657	0.04980015202479193	0.05199232357412662	0.05349908318982346	0.03710500492980231	0.03317937651446817	0.04953522369034718	0.04091310253925135	0.045224163114799265	0.045224163114799265	0.045224163114799265	0.045224163114799265	0.045224163114799265	0.045224163114799265	0.045224163114799265	0.045224163114799265	0.045224163114799265	0.045224163114799265	0.045224163114799265	0.045224163114799265	0.045224163114799265	0.045224163114799265	0.045224163114799265	0.045224163114799265	0.045224163114799265	0.045224163114799265	0.045224163114799265	0.045224163114799265	0.045224163114799265	0.045224163114799265	0.045224163114799265	0.045224163114799265	0.045224163114799265	0.045224163114799265	0.045224163114799265
0.011552447735578692	0.04130496576765555	0.01166320179198983	0.023318788172827735	0.04967681388309615	0.0	0.005307912805215179	0.030966073720149232	0.046329249360573664	0.049911701658811355	0.0	0.01609295885598307	0.06947582150230804	0.041852503170059854	0.000567590983912184	0.06629483535559713	0.0	0.02064880236050123	0.06020277417850214	0.07081172353755945	0.11063274822576773	0.05094132535877503	0.005597983227500754	0.030970063119270117	0.0	0.020664326149672434	0.00015917692603657373	0.005307912805215179	0.06602389420261413	0.030970063119270117	0.11610949181106929	0.07353977746516971	0.07353977746516971	0.07353977746516971	0.07353977746516971	0.07353977746516971	0.07353977746516971	0.07353977746516971	0.07353977746516971	0.07353977746516971	0.07353977746516971	0.07353977746516971	0.07353977746516971	0.07353977746516971	0.07353977746516971	0.07353977746516971	0.07353977746516971	0.07353977746516971	0.07353977746516971	0.07353977746516971
0.03526921089012773	0.10083021254343319	0.13721351999406017	0.0	0.0	0.0	0.12633930944404256	0.1013402811858609	0.07793531472248237	0.0	0.07796517230762894	0.0	0.1627111924808798	0.0	0.01343695206352961	0.09257043530738826	0.0	0.013361682080183098	0.0	0.0	0.0779117777832402	0.029097098984355377	0.0779284574573688	0.0	0.0	0.05199199680530621	0.10083021254343319	0.0	0.0	0.0	0.001428074083255344	0.10083021254343319	0.0	0.0	0.0	0.1610303254250824	0.0779117777832402	0.1039137529633098	0.090912765373275	0.090912765373275	0.090912765373275	0.090912765373275	0.090912765373275	0.090912765373275	0.090912765373275	0.090912765373275	0.090912765373275	0.090912765373275	0.090912765373275	0.090912765373275
0.0939811256469457	0.2560072675646913	0.15455747395347869	0.1242396528145993	0.11618185711397841	0.12448804490670196	0.16094161693014772	0.12932990538607925	0.05143956359317771	0.20719126258662987	0.054707136201427545	0.1786827580492067	0.11809416236828095	0.1286449264616376	0.00044784279896702806	0.18539634252564	0.020418125999979567	0.10912574879274797	0.0973576500947228	0.0839845378716534	0.09627483517700933	0.13604434437899737	0.10534635117459633	0.10404961251447262	0.13564049788023433	0.05470222467840242	0.055290150819595714	0.06497161358024178	0.10392379088678651	0.16239320244178	0.21868210796599985	0.041375668201488226	0.14319301935799045	0.16571343911432224	0.1590922848230567	0.1667127739990399	0.09180262119654942	0.08830795477766341	0.0900256502449336	0.08802321231281654	0.1800129681619706	0.07658226423317421	0.14958538821767187	0.05413100917427598	0.10185819869597391	0.10185819869597391	0.10185819869597391	0.10185819869597391	0.10185819869597391	0.10185819869597391
0.0695367612820769	0.08963627963466897	0.08192485027981777	0.06361532107490661	0.048760713507870035	0.06758109954406119	0.049861451897929294	0.05115461196118504	0.04878154712011852	0.029786835574129894	0.02093169267247004	0.030500108629199083	0.052165633557612515	0.041855166496320394	0.05254289643748019	0.060468895017028755	0.017427714046158085	0.05470462852766627	0.023274885736091884	0.08076398630622618	0.0	0.029960676440585164	0.06350123205026181	0.051293421239214855	0.09466990647745745	0.06171317132607903	0.015369188741638562	0.05436419808328431	0.0604079263968657	0.02304113152610088	0.05953630675843218	0.07578166546841845	0.039698037731316964	0.052569636754041096	0.017413927181872395	0.034453723435101696	0.048030763834989526	0.05020174879434503	0.07276985765210514	0.04524156803851513	0.06797821875244638	0.10165379843524663	0.07338347618832972	0.07077623136710727	0.06711044916978993	0.0689433402684486	0.0689433402684486	0.0689433402684486	0.0689433402684486	0.0689433402684486
0.16924670142157347	0.08894829330610596	0.08304006106791371	0.1320453011623901	0.06419723152715445	0.10970231887000974	0.07361397068178606	0.07071046209214564	0.061727997128528556	0.0813439480544551	0.0717124228542559	0.04251971996671708	0.10129331391702417	0.1353613834484863	0.1322166907715173	0.06898267583774464	0.041619573591884396	0.11156603166605104	0.13468273802617506	0.036921863453137214	0.13054643476925823	0.0939985758121727	0.06823734743437405	0.08481307956074778	0.03332452739698465	0.0664813002452372	0.07241027989898675	0.09980628390412041	0.0322102059787309	0.0659673765067027	0.06241495691755288	0.04787399788412287	0.10466765452919449	0.06261334190765215	0.11093052629375268	0.067212142082571	0.05849413153859552	0.05540681902918649	0.13421438053049506	0.09481059977984077	0.09481059977984077	0.09481059977984077	0.09481059977984077	0.09481059977984077	0.09481059977984077	0.09481059977984077	0.09481059977984077	0.09481059977984077	0.09481059977984077	0.09481059977984077
0.0	0.21322185014885645	0.19014426133805729	0.20115793263057224	0.2234564603534521	0.14513519282629875	0.1882850857554261	0.2132935948585323	0.18712240067951222	0.20020799776902223	0.20020799776902223	0.20020799776902223	0.20020799776902223	0.20020799776902223	0.20020799776902223	0.20020799776902223	0.20020799776902223	0.20020799776902223	0.20020799776902223	0.20020799776902223	0.20020799776902223	0.20020799776902223	0.20020799776902223	0.20020799776902223	0.20020799776902223	0.20020799776902223	0.20020799776902223	0.20020799776902223	0.20020799776902223	0.20020799776902223	0.20020799776902223	0.20020799776902223	0.20020799776902223	0.20020799776902223	0.20020799776902223	0.20020799776902223	0.20020799776902223	0.20020799776902223	0.20020799776902223	0.20020799776902223	0.20020799776902223	0.20020799776902223	0.20020799776902223	0.20020799776902223	0.20020799776902223	0.20020799776902223	0.20020799776902223	0.20020799776902223	0.20020799776902223	0.20020799776902223
0.0	0.0	0.0	0.0	0.0	0.0	0.0	0.08875164418822216	0.0	0.14849842825312126	0.13451546024868255	0.0	0.0	0.0	0.02561152367755447	0.0	0.0	0.0	0.06930237754049179	0.10260209721221898	0.08595223737635539	0.08595223737635539	0.08595223737635539	0.08595223737635539	0.08595223737635539	0.08595223737635539	0.08595223737635539	0.08595223737635539	0.08595223737635539	0.08595223737635539	0.08595223737635539	0.08595223737635539	0.08595223737635539	0.08595223737635539	0.08595223737635539	0.08595223737635539	0.08595223737635539	0.08595223737635539	0.08595223737635539	0.08595223737635539	0.08595223737635539	0.08595223737635539	0.08595223737635539	0.08595223737635539	0.08595223737635539	0.08595223737635539	0.08595223737635539	0.08595223737635539	0.08595223737635539	0.08595223737635539
0.0	0.09454722689368117	0.002036112263267032	0.10353620825967942	0.1309489104971462	0.0	0.0	0.07959958122297917	0.14564158454074638	0.13094891049714621	0.12765724647684853	0.0	0.0050445925272874295	0.0	0.0	0.1309489104971462	0.12765724647684856	0.029718451798207972	0.029716845542905487	0.0	0.0	0.0	0.0	0.00029435867395203566	0.1309489104971462	0.07959958122297917	0.00029435867395203566	0.01364263979455849	0.0	0.07959958122297917	0.20581256076433946	0.029718451798207965	0.1177655062812737	0.1177655062812737	0.1177655062812737	0.1177655062812737	0.1177655062812737	0.1177655062812737	0.1177655062812737	0.1177655062812737	0.1177655062812737	0.1177655062812737	0.1177655062812737	0.1177655062812737	0.1177655062812737	0.1177655062812737	0.1177655062812737	0.1177655062812737	0.1177655062812737	0.1177655062812737
0.08545870573404292	0.06150654927644751	0.06607112297726446	0.043720646098704824	0.056045015039710634	0.07003069129130186	0.04670981293514224	0.07050364301133814	0.04713748979783763	0.03416527402504042	0.05469926905931745	0.039020031490042496	0.04450792697500362	0.06315842877844907	0.057449861640019986	0.05801461187727001	0.052468437727638345	0.048597391693307096	0.06692031805775443	0.03592607906779127	0.08822225856502797	0.05442174164997827	0.06085825269688874	0.0576399971734335	0.0576399971734335	0.0576399971734335	0.0576399971734335	0.0576399971734335	0.0576399971734335	0.0576399971734335	0.0576399971734335	0.0576399971734335	0.0576399971734335	0.0576399971734335	0.0576399971734335	0.0576399971734335	0.0576399971734335	0.0576399971734335	0.0576399971734335	0.0576399971734335	0.0576399971734335	0.0576399971734335	0.0576399971734335	0.0576399971734335	0.0576399971734335	0.0576399971734335	0.0576399971734335	0.0576399971734335	0.0576399971734335	0.0576399971734335
0.20276288235407108	0.13084329483262508	0.13065704025910482	0.12467570938119912	0.08756496885645369	0.10981956929251199	0.1370035639996043	0.1249000044644212	0.1363320506867591	0.10357465033488886	0.09746707225567422	0.10052086129528154	0.10052086129528154	0.10052086129528154	0.10052086129528154	0.10052086129528154	0.10052086129528154	0.10052086129528154	0.10052086129528154	0.10052086129528154	0.10052086129528154	0.10052086129528154	0.10052086129528154	0.10052086129528154	0.10052086129528154	0.10052086129528154	0.10052086129528154	0.10052086129528154	0.10052086129528154	0.10052086129528154	0.10052086129528154	0.10052086129528154	0.10052086129528154	0.10052086129528154	0.10052086129528154	0.10052086129528154	0.10052086129528154	0.10052086129528154	0.10052086129528154	0.10052086129528154	0.10052086129528154	0.10052086129528154	0.10052086129528154	0.10052086129528154	0.10052086129528154	0.10052086129528154	0.10052086129528154	0.10052086129528154	0.10052086129528154	0.10052086129528154
0.11041851215825438	0.07216977545827576	0.09053310402281496	0.129062601446832	0.09972709722174272	0.0616728142396121	0.09158007756420121	0.08234954246610815	0.07986855447791641	0.07476305642953866	0.09176234992233658	0.0691739750235657	0.07874052192363724	0.09688513334393208	0.08271930773293944	0.10853089886094959	0.08052025889487056	0.058768598933969546	0.08639077880476458	0.08039552532605522	0.10287082107771257	0.09341057728851292	0.08944601381172614	0.07607944242004565	0.08029334234958638	0.09499444985569203	0.07312447237434198	0.08537067421762817	0.07924757329598509	0.07924757329598509	0.07924757329598509	0.07924757329598509	0.07924757329598509	0.07924757329598509	0.07924757329598509	0.07924757329598509	0.07924757329598509	0.07924757329598509	0.07924757329598509	0.07924757329598509	0.07924757329598509	0.07924757329598509	0.07924757329598509	0.07924757329598509	0.07924757329598509	0.07924757329598509	0.07924757329598509	0.07924757329598509	0.07924757329598509	0.07924757329598509
0.005499063015842958	0.0944161572896237	0.06419329766607651	0.07780272881331363	0.0542356042002629	0.024220706582932683	0.0693847849444589	0.0022980716882007256	0.059154767753330006	0.046891271930639196	0.11262825773860906	0.10091984069504774	0.05815445000467771	0.04689602607575431	0.00013409553519463843	0.08618770433199938	0.046891271930639196	0.058154450004677685	0.09686864354117476	0.08080584895990153	0.12771710311990955	0.04867824430315011	0.1011498393556193	0.05421675892288887	0.0388167656642919	0.046914236425001046	0.05824633215913718	0.08691770938595977	0.046891271930639196	0.07110504967871105	0.013527487502697267	0.09588169648855063	0.054704591995623955	0.054704591995623955	0.054704591995623955	0.054704591995623955	0.054704591995623955	0.054704591995623955	0.054704591995623955	0.054704591995623955	0.054704591995623955	0.054704591995623955	0.054704591995623955	0.054704591995623955	0.054704591995623955	0.054704591995623955	0.054704591995623955	0.054704591995623955	0.054704591995623955	0.054704591995623955
0.09676007937000751	0.05486905883359225	0.081464928679518	0.0523195130800221	0.09581041242958185	0.011932308265810524	0.12572812066742062	0.08694922896506932	0.07499514845609997	0.09561284442283845	0.08846502361642948	0.04894224967898433	0.07549558654625818	0.0681769672559765	0.08186458314713804	0.16489830132316421	0.0005861004170129108	0.0622292065114374	0.08825085017277806	0.04211829669386075	0.07702112141418	0.0673821518924625	0.10831994498016927	0.06407189102889538	0.05321282110186368	0.1405189164852709	0.08525685957927341	0.005602093162747259	0.09413050070043083	0.07439919683848417	0.09415440249067641	0.11481572469418468	0.05348626252449382	0.14808510464491953	0.11965756744991331	0.04716037521723421	0.08340897133357375	0.08340897133357375	0.08340897133357375	0.08340897133357375	0.08340897133357375	0.08340897133357375	0.08340897133357375	0.08340897133357375	0.08340897133357375	0.08340897133357375	0.08340897133357375	0.08340897133357375	0.08340897133357375	0.08340897133357375
0.05692324619836417	0.0725529797048458	0.0690948918568203	0.08409389227827914	0.083292533723644	0.11192769968923233	0.08022387422573797	0.07593732928419857	0.09809079394628754	0.08420138772324877	0.06760476138873218	0.0846876573915712	0.07846881866675982	0.09683725996504104	0.07918982419214873	0.06725173741888875	0.08029372241519021	0.07346155115205663	0.07346583892446143	0.05503791868955779	0.08324680883453678	0.049488346811071955	0.07682593877347144	0.07296534821694835	0.056790068263451184	0.07075173131740536	0.07968919158286956	0.06402103584227656	0.09158402841275311	0.06582984997525848	0.07625713685022721	0.07104349341274285	0.07104349341274285	0.07104349341274285	0.07104349341274285	0.07104349341274285	0.07104349341274285	0.07104349341274285	0.07104349341274285	0.07104349341274285	0.07104349341274285	0.07104349341274285	0.07104349341274285	0.07104349341274285	0.07104349341274285	0.07104349341274285	0.07104349341274285	0.07104349341274285	0.07104349341274285	0.07104349341274285
0.0923764223190343	0.0687041673655894	0.09220271216624153	0.09356342029320885	0.059005145123676356	0.050409052545081566	0.05026046214966112	0.09909917541833375	0.05162320101280348	0.08583969473732463	0.0530164854149688	0.13599561812938024	0.059098847523855365	0.12389475451670831	0.048846907660831836	0.09284893705123538	0.05554245064714537	0.10430290003328681	0.07707246776709809	0.07666160947378702	0.07585987504751271	0.09330196098454774	0.09960413863127543	0.0332789478413815	0.11190847634672538	0.10517371740076929	0.04971428065880127	0.08308539540573866	0.05683281233680915	0.06754269793602871	0.09148245517216626	0.09826698269714204	0.038328043178070745	0.042931757477495926	0.09356961032973618	0.06770972423328137	0.06415599560802021	0.06593285992065079	0.06593285992065079	0.06593285992065079	0.06593285992065079	0.06593285992065079	0.06593285992065079	0.06593285992065079	0.06593285992065079	0.06593285992065079	0.06593285992065079	0.06593285992065079	0.06593285992065079	0.06593285992065079
0.0	0.05100619104470353	0.0	0.0	0.0	0.0	0.0	0.0	0.11235352320641406	0.20122159236459627	0.08102496025927154	0.002161234954255795	0.050988467893423046	0.08023256003940143	0.06276173100467292	0.0	0.05098422021375723	0.07450979656423512	0.05606902120065702	0.08764514739787581	0.0021596420523232024	0.0	0.1129452508537226	0.09304999505561454	0.08782188893731518	0.015854123256180793	0.05469169249199352	0.11780670441375085	0.09129708606232446	0.10053522599293327	0.10547499724110736	0.0	0.05273749862055368	0.05273749862055368	0.05273749862055368	0.05273749862055368	0.05273749862055368	0.05273749862055368	0.05273749862055368	0.05273749862055368	0.05273749862055368	0.05273749862055368	0.05273749862055368	0.05273749862055368	0.05273749862055368	0.05273749862055368	0.05273749862055368	0.05273749862055368	0.05273749862055368	0.05273749862055368
0.00031355334484502135	0.09723341698921256	0.09722542399462056	0.004249088915795289	0.06500202878604158	0.0	0.09748755420950628	0.16387452380967293	0.12747545465269758	0.024271394339219925	0.10425911115885997	0.10425911115885997	0.1271151057394459	0.11401213957379897	0.10691300202260796	0.0011912304123152203	0.0	0.0	0.0	0.0	0.06500987461319208	0.0	0.12094960366308381	0.0	0.0	0.10425911115885997	0.0	0.0011912304123152203	0.08410769236015109	0.12322559991321676	0.02635659157746525	0.074791095745341	0.074791095745341	0.074791095745341	0.074791095745341	0.074791095745341	0.074791095745341	0.074791095745341	0.074791095745341	0.074791095745341	0.074791095745341	0.074791095745341	0.074791095745341	0.074791095745341	0.074791095745341	0.074791095745341	0.074791095745341	0.074791095745341	0.074791095745341	0.074791095745341
0.05729538860864079	0.05101031113646999	0.04064281260077222	0.07413351889386413	0.015795182776435573	0.03949154468347306	0.03747507934430956	0.06050598809096495	0.004069818695201347	0.05118217728088413	0.0479115512673927	0.05070266174746879	0.07512026824978017	0.05397758135466716	0.039044286185578536	0.03925441316936163	0.017842695943950413	0.02621307991649499	0.03897276451577173	0.0424081396440378	0.0015013619884090557	0.044066427876859667	0.05049040949034846	0.04483820542180659	0.04447681271637842	8.760646606034598e-05	0.05415292600471987	0.07570775431958163	0.05442796884718709	0.045224049549806536	0.05584615739276807	0.06958007177324563	0.03552547989519435	0.05584615739276808	0.049005444703228686	0.11237383575123526	0.06839656969277016	0.06109126767179606	0.08166037515949914	0.10538250944338826	0.0935214423014437	0.0935214423014437	0.0935214423014437	0.0935214423014437	0.0935214423014437	0.0935214423014437	0.0935214423014437	0.0935214423014437	0.0935214423014437	0.0935214423014437
0.049997244518399306	0.04942343764686181	0.03515574470786915	0.05742519813744971	0.047674083284102574	0.042748159539623014	0.04047466828002191	0.03936439229372508	0.040911152972688394	0.044073909952112966	0.02333004868849655	0.03248935861111938	0.04558477923741161	0.029150219388882143	0.025502499201194156	0.039464306497880665	0.061000782788983264	0.04274971543875815	0.04090979438097669	0.044915067723368146	0.061138415807173226	0.03380816771131429	0.030173911817692727	0.03099434777137196	0.028557753551626788	0.022869364058636404	0.0388352163343614	0.05782449849386397	0.03244839805673986	0.023980125939980786	0.031181586537498925	0.02601378421763147	0.04407457970671246	0.018280701675767855	0.03229370035694888	0.025287201016358368	0.025287201016358368	0.025287201016358368	0.025287201016358368	0.025287201016358368	0.025287201016358368	0.025287201016358368	0.025287201016358368	0.025287201016358368	0.025287201016358368	0.025287201016358368	0.025287201016358368	0.025287201016358368	0.025287201016358368	0.025287201016358368
0.09980353633375921	0.1007577084588255	0.11114016826103375	0.0808202120390166	0.058744713840656694	0.12396124758101984	0.07515233058113907	0.08904849955042557	0.059911836908365275	0.07933419305876314	0.050554471903758065	0.08298931531737397	0.07903728350442214	0.07523487183282783	0.05563556101543287	0.08094654578219268	0.017558587563990008	0.08880476096688654	0.03313655677027719	0.008057839273884548	0.08450727641786872	0.09672191726686467	0.12566671434780702	0.06767783347825719	0.05661176835909124	0.08289400056027588	0.11382869360249828	0.09559736170338622	0.08596989295680701	0.06823586188053142	0.07710287741866921	0.07710287741866921	0.07710287741866921	0.07710287741866921	0.07710287741866921	0.07710287741866921	0.07710287741866921	0.07710287741866921	0.07710287741866921	0.07710287741866921	0.07710287741866921	0.07710287741866921	0.07710287741866921	0.07710287741866921	0.07710287741866921	0.07710287741866921	0.07710287741866921	0.07710287741866921	0.07710287741866921	0.07710287741866921
0.0	0.08420898396014699	0.2080384474792416	0.16840524475088264	0.0	0.002312984208340266	0.00046679078986643254	0.0	0.021641285988382896	0.228741939080023	0.16330993753834092	0.002312984208340266	0.05117597693452732	0.20243747573347137	0.0	0.0	0.08420898396014699	0.0	0.007999660070321222	0.20243747573347132	0.20243747573347137	0.20765736080558572	0.08420898396014699	0.0	0.0	0.27200916691232896	0.0	0.0	0.0	0.0	0.16330993753834094	0.0	0.0	0.0	0.0	0.0	0.0	0.0	0.0	0.0	0.0	0.0	0.0	0.0	0.0	0.0	0.0	0.0	0.0	0.0
0.04855446862204061	0.054806570390485754	0.040930784843467724	0.04214905616057512	0.09645428383345611	0.04094880289806453	0.06056456850054435	0.023150437557624356	0.05324479728854936	0.06676810451903989	0.008640512796820429	0.03821343257360852	0.0525304962137805	0.04162403150322163	0.012008919263151323	0.05960961740997146	0.02315453999655367	0.05627655391127522	0.037458055748370904	0.05635020537002544	0.05451404396768875	0.03930146025093608	0.015446794226929237	0.015803330965450273	0.009387416257674327	0.05271729609164018	0.034619552221970905	0.045001844443440436	0.04098996813904057	0.042763449404111926	0.03713392424914914	0.05015522198399218	0.029941938057681732	0.029956601798702135	0.05695707716201507	0.043456839480358604	0.043456839480358604	0.043456839480358604	0.043456839480358604	0.043456839480358604	0.043456839480358604	0.043456839480358604	0.043456839480358604	0.043456839480358604	0.043456839480358604	0.043456839480358604	0.043456839480358604	0.043456839480358604	0.043456839480358604	0.043456839480358604
0.07561050959906106	0.1197787481675942	0.033406523773417095	0.0748619490175724	0.09810228160331708	0.0942252290670633	0.1041521556984485	0.09992321492565093	0.08994195239190689	0.10596927150512589	0.09781839526819545	0.09716893241720168	0.07903140759834826	0.08650099708876681	0.11112584121464603	0.09645077495791209	0.10526444928116534	0.08770262107628493	0.10030261134928285	0.09732533821590686	0.13300034904087077	0.11876874201272863	0.12256485652388303	0.09142375960739799	0.10622727979040353	0.0895351092466032	0.11569959893572308	0.11080714279972996	0.0899718483069037	0.10276386361014783	0.09835815016290347	0.10056100688652565	0.10056100688652565	0.10056100688652565	0.10056100688652565	0.10056100688652565	0.10056100688652565	0.10056100688652565	0.10056100688652565	0.10056100688652565	0.10056100688652565	0.10056100688652565	0.10056100688652565	0.10056100688652565	0.10056100688652565	0.10056100688652565	0.10056100688652565	0.10056100688652565	0.10056100688652565	0.10056100688652565
0.0777382145987816	0.067301926911738	0.07882429373654105	0.07482496494858981	0.05919374678618893	0.06478196720137123	0.04736933339642275	0.07592222172512259	0.06814034172644365	0.0465633578801016	0.07041452900387006	0.07826056382001356	0.07334077678917567	0.0785765039497519	0.07641624718649483	0.059755438015413886	0.07150308629504992	0.07127454445473098	0.08227381872098587	0.05955800718909442	0.05604804467975502	0.08874737886777863	0.07987684202162927	0.0863144985824606	0.07191322869638903	0.09616498982626288	0.059560311314466534	0.06821804827108723	0.062073997821651086	0.057510382992635056	0.06307821166861524	0.06160281283142121	0.06234051225001823	0.06234051225001823	0.06234051225001823	0.06234051225001823	0.06234051225001823	0.06234051225001823	0.06234051225001823	0.06234051225001823	0.06234051225001823	0.06234051225001823	0.06234051225001823	0.06234051225001823	0.06234051225001823	0.06234051225001823	0.06234051225001823	0.06234051225001823	0.06234051225001823	0.06234051225001823
0.04800311032068995	0.05109397517327915	0.06474380345808937	0.024196580717378197	0.03141124544952374	0.0302165565555841	0.01983222393753877	0.05440426999101021	0.03987866875433753	0.02982473654628963	0.024211638577844224	0.049617038170171525	0.04061574769369869	0.02495306084268198	0.035362943723524706	0.04597413500818622	0.04038044137207876	0.03486842506742894	0.05126657197236812	0.03934041681232116	0.040208282655387145	0.040682772893530963	0.03613056192916544	0.0004444678768913317	0.05783608522057908	0.05383801392639359	0.0170992321731007	0.03546862304974714	0.03546862304974714	0.03546862304974714	0.03546862304974714	0.03546862304974714	0.03546862304974714	0.03546862304974714	0.03546862304974714	0.03546862304974714	0.03546862304974714	0.03546862304974714	0.03546862304974714	0.03546862304974714	0.03546862304974714	0.03546862304974714	0.03546862304974714	0.03546862304974714	0.03546862304974714	0.03546862304974714	0.03546862304974714	0.03546862304974714	0.03546862304974714	0.03546862304974714
0.05832295368355744	0.03598290509607174	0.036419769788572316	0.020074251958987682	0.03245700147856836	0.036201269165439455	0.020271041213580077	0.04765667584039127	0.03926147162114792	0.040991858007195674	0.035021178033027595	0.03484203065330455	0.03722256613015343	0.046447683576759116	0.022236494724881137	0.04007224378784713	0.024792341258236608	0.03036370629391868	0.024444773916703876	0.029080158718016308	0.04022243449370389	0.028900940790655423	0.04514356024991392	0.03465155124277228	0.03089158172493051	0.022975462710540698	0.01976627544489916	0.031887613745889276	0.02238721335924893	0.036695325783900584	0.030373150135736587	0.02759829031206843	0.01720779775652259	0.038797307639837186	0.03427620801722919	0.0340873719162213	0.024062521433070676	0.026163807044090565	0.034530737630326915	0.04665210193242271	0.01990424492739981	0.05794222758838029	0.0376832678579077	0.03983268813723747	0.030867175607653858	0.026231733758169794	0.03376490722775261	0.0299983204929612	0.0299983204929612	0.0299983204929612
0.41002711482345416	0.37307265674300566	0.509796080356702	0.0	0.11973255161063927	0.38331261581549136	0.22127011721329115	0.25581879549432607	0.25578593507473313	0.06384822404030112	0.2743197818308641	0.41716805277650143	0.06958611403431043	0.3480104736800856	0.029325760111179655	0.0	0.20402797316902274	0.17104974733162395	0.1728027114837621	0.17104974733162395	0.1728017522191254	0.4845223947761113	0.464141472576727	0.228651856440531	0.37521696404627386	0.39069615488258863	0.32881759177692804	0.2742573140354505	0.4810817112987007	0.25777851356345066	0.5202621140731047	0.4713935971427106	0.24637219258611665	0.3588828948644136	0.3588828948644136	0.3588828948644136	0.3588828948644136	0.3588828948644136	0.3588828948644136	0.3588828948644136	0.3588828948644136	0.3588828948644136	0.3588828948644136	0.3588828948644136	0.3588828948644136	0.3588828948644136	0.3588828948644136	0.3588828948644136	0.3588828948644136	0.3588828948644136
0.690473644934775	0.0	0.019917088527119355	0.6911894980814566	0.81509872143514	0.4698436368058086	0.7226444418637532	0.7088960765657277	0.4697569087607436	0.5169066218899587	0.7179023010280129	0.38527623143714357	0.5169066218899587	0.7528044286809725	0.05387010597752235	0.6621922000709695	0.6138381121784585	0.7166849384981562	0.8123706424443589	0.7148395580180906	0.4064928758267676	0.20958882852613334	0.5939833876528969	0.9065572843520797	0.05400952804561586	0.17637636778433463	0.6141083635440943	0.5421771915826875	0.0	0.6092425793813284	0.5526239395704103	0.1637611501328839	0.35819254485164714	0.35819254485164714	0.35819254485164714	0.35819254485164714	0.35819254485164714	0.35819254485164714	0.35819254485164714	0.35819254485164714	0.35819254485164714	0.35819254485164714	0.35819254485164714	0.35819254485164714	0.35819254485164714	0.35819254485164714	0.35819254485164714	0.35819254485164714	0.35819254485164714	0.35819254485164714
0.0451810451285644	0.03694277967679639	0.036326695765532775	0.029370355437280404	0.028051456497578977	0.02421891252574346	0.029379628447745564	0.0315130078480538	0.0369838688880951	0.02954517791054508	0.03519102217927643	0.036636183074054404	0.040305760803574814	0.032376860108784135	0.03161095862878728	0.03219621821636719	0.03866685389996648	0.03299289523735726	0.042268684399438206	0.03246986081799622	0.04023844877175782	0.03635415479487702	0.03635415479487702	0.03635415479487702	0.03635415479487702	0.03635415479487702	0.03635415479487702	0.03635415479487702	0.03635415479487702	0.03635415479487702	0.03635415479487702	0.03635415479487702	0.03635415479487702	0.03635415479487702	0.03635415479487702	0.03635415479487702	0.03635415479487702	0.03635415479487702	0.03635415479487702	0.03635415479487702	0.03635415479487702	0.03635415479487702	0.03635415479487702	0.03635415479487702	0.03635415479487702	0.03635415479487702	0.03635415479487702	0.03635415479487702	0.03635415479487702	0.03635415479487702
0.0490102008529024	0.045692235143289246	0.031243504673953194	0.024087082348742732	0.027983614665477666	0.029352029709011865	0.03256079717660663	0.039914946650489704	0.025815890024492083	0.023095516875472285	0.029807675942540583	0.023024529856405775	0.030064688539072803	0.018023103596318705	0.025866893680653386	0.026865639738798686	0.04086508390648432	0.028780081538154454	0.029067671027553477	0.036219736633374626	0.025208600095648064	0.02039914251851122	0.022803871307079643	0.022803871307079643	0.022803871307079643	0.022803871307079643	0.022803871307079643	0.022803871307079643	0.022803871307079643	0.022803871307079643	0.022803871307079643	0.022803871307079643	0.022803871307079643	0.022803871307079643	0.022803871307079643	0.022803871307079643	0.022803871307079643	0.022803871307079643	0.022803871307079643	0.022803871307079643	0.022803871307079643	0.022803871307079643	0.022803871307079643	0.022803871307079643	0.022803871307079643	0.022803871307079643	0.022803871307079643	0.022803871307079643	0.022803871307079643	0.022803871307079643
0.03889473688790214	0.029884439214794754	0.02456735522615759	0.042805088723923974	0.04019681874750552	0.03513097146380227	0.037037592502749205	0.03721833222123601	0.03186397030350914	0.038008895723370954	0.04175563264028632	0.030465847396504042	0.05174012320790073	0.032718508631031915	0.0440939965520768	0.034209520771131374	0.028456989307021452	0.02946325107726449	0.02932743745320234	0.047540295162938236	0.03730473882522603	0.034964599267375475	0.036134669046300756	0.036134669046300756	0.036134669046300756	0.036134669046300756	0.036134669046300756	0.036134669046300756	0.036134669046300756	0.036134669046300756	0.036134669046300756	0.036134669046300756	0.036134669046300756	0.036134669046300756	0.036134669046300756	0.036134669046300756	0.036134669046300756	0.036134669046300756	0.036134669046300756	0.036134669046300756	0.036134669046300756	0.036134669046300756	0.036134669046300756	0.036134669046300756	0.036134669046300756	0.036134669046300756	0.036134669046300756	0.036134669046300756	0.036134669046300756	0.036134669046300756
0.030485314577050834	0.0229151132498918	0.038280353619474836	0.04283480430821723	0.02596757460094553	0.02698725030489644	0.03291800025277123	0.026324267284394617	0.02101320621634665	0.023080057224134802	0.03046666304407402	0.032677584119722256	0.01538958008141636	0.03602977400121051	0.03743476936312461	0.02202744501660315	0.03592801355923043	0.03570401587995355	0.03629717966004457	0.03600059776999906	0.03600059776999906	0.03600059776999906	0.03600059776999906	0.03600059776999906	0.03600059776999906	0.03600059776999906	0.03600059776999906	0.03600059776999906	0.03600059776999906	0.03600059776999906	0.03600059776999906	0.03600059776999906	0.03600059776999906	0.03600059776999906	0.03600059776999906	0.03600059776999906	0.03600059776999906	0.03600059776999906	0.03600059776999906	0.03600059776999906	0.03600059776999906	0.03600059776999906	0.03600059776999906	0.03600059776999906	0.03600059776999906	0.03600059776999906	0.03600059776999906	0.03600059776999906	0.03600059776999906	0.03600059776999906
[truncated: 6 more columns]
