# Supplementary material for: Neuronal tuning aligns dynamically with object and texture manifolds across the visual hierarchy
Source: Nat Neurosci. 2026 Mar 10;29(4):864–75. doi: 10.1038/s41593-026-02207-1 (PMC13061647; doi:10.1038/s41593-026-02207-1)
Supplement: Supplementary file 6 — Average PSTH for each session and thread before or after optimization Fig. 5a. Response rate for each 10 ms time window in csv format to reproduce Fig. 5c. [file 41593_2026_2207_MOESM6_ESM.zip › Figure5C_src_normresp_wdw_20-30_BigGAN_mean.csv]

0	1	2	3	4	5	6	7	8	9	10	11	12	13	14	15	16	17	18	19	20	21	22	23	24	25	26	27	28	29	30	31	32	33	34	35	36	37	38	39	40	41	42	43	44	45	46	47	48	49
0.22219437378403173	0.09622346441767507	0.1214935198088708	0.2078612518899476	0.20025295621804767	0.13594871590430027	0.08595289351674124	0.060734761324371854	0.10486263387727132	0.05451583078825712	0.10232027207263884	0.13008007870747038	0.15469607831892776	0.19477477121122236	0.04975064385076411	0.16782133211184697	0.07188964408037403	0.1353808950255305	0.18633911238810105	0.16283430509937097	0.07138236826867979	0.09194751303656766	0.11429864967562071	0.07372661932690418	0.10544642451579975	0.10509610694385774	0.07247951774468339	0.09239393741429829	0.21985990400799704	0.24573949719932453	0.08571655460574774	0.13019299151174152	0.11513850519299526	0.09098454210818592	0.10360739243292405	0.159567426041007	0.13063024509377336	0.06998641705645656	0.17072097613248866	0.0467774518731601	0.05523827310061616	0.1115135903663456	0.13674378863776995	0.07149101042177985	0.09299336835374465	0.05061742448256701	0.18509297184936915	0.11785519816596808	0.11785519816596808	0.11785519816596808
0.12965818377962737	0.11977187722005235	0.355042698873781	0.17352906266046028	0.07874470685145908	0.15882135534638028	0.09336765239790781	0.1297540753881581	0.16624621260686243	0.132074567502488	0.1833603776544705	0.18608024480832214	0.0476788157719815	0.08735905382729288	0.10087778894491578	0.1782682575141695	0.12475178284129172	0.10813554802118887	0.18749188180640614	0.08139615187829005	0.09305621043495371	0.17816684412498893	0.08204918554498444	0.16390815121090407	0.12354316143209015	0.09825956485712664	0.10644364066626809	0.09659527957526792	0.17327830849679185	0.22328103092226978	0.17376595989031032	0.1122259172213244	0.0846031192138399	0.1444990174003214	0.15683792826027973	0.15066847283030055	0.15066847283030055	0.15066847283030055	0.15066847283030055	0.15066847283030055	0.15066847283030055	0.15066847283030055	0.15066847283030055	0.15066847283030055	0.15066847283030055	0.15066847283030055	0.15066847283030055	0.15066847283030055	0.15066847283030055	0.15066847283030055
0.05209311586668121	0.10298569357219572	0.0	0.22337458042683367	0.05185174891502167	0.0	0.0	0.09600732904611176	0.03640101424290709	0.07450483699958607	0.060001675721227	0.004024723416287192	0.07654169597786506	0.07178532173745494	0.028251087922385072	0.1357529871921833	0.01850765819239914	0.05039582245615776	0.11963257422411985	0.028865390064276263	0.004756375211776731	0.001860777452168932	0.06175986074228078	0.027947919410435743	0.04449220771955081	0.0	0.0	0.0527403692737469	0.023997798319445027	0.1339948020386704	0.252782393931406	0.06442142290301273	0.04500056109373043	0.05471099199837158	0.05471099199837158	0.05471099199837158	0.05471099199837158	0.05471099199837158	0.05471099199837158	0.05471099199837158	0.05471099199837158	0.05471099199837158	0.05471099199837158	0.05471099199837158	0.05471099199837158	0.05471099199837158	0.05471099199837158	0.05471099199837158	0.05471099199837158	0.05471099199837158
0.18630531808569498	0.27978603964494303	0.24573240119068604	0.09370152332633443	0.18276938175277055	0.15484818285860527	0.16228335023533938	0.11550593535579705	0.23356142713856407	0.11828234742403934	0.1422913313474869	0.1549907108906612	0.12288836679564519	0.18287748415562427	0.1407370119922927	0.16188614454897549	0.1503112952022743	0.07696162385902611	0.2048223781185653	0.17255649980615897	0.15569299222816577	0.12464583033799531	0.21581366041556785	0.14048379180107373	0.12822279673132855	0.09234033129417869	0.0684280169978516	0.13122030479614857	0.2009229647237998	0.17413515433921486	0.05595378942325008	0.13513788498404533	0.20992118006843455	0.09794464567992243	0.11730986861433758	0.08694510401529941	0.16031196844865808	0.11666521219307908	0.1384885903208686	0.1384885903208686	0.1384885903208686	0.1384885903208686	0.1384885903208686	0.1384885903208686	0.1384885903208686	0.1384885903208686	0.1384885903208686	0.1384885903208686	0.1384885903208686	0.1384885903208686
0.2873234082719221	0.2712259338419209	0.3783505359776079	0.21913076205252277	0.30480580318446204	0.33829027543432727	0.18795691958026087	0.19302015724958504	0.426908999321049	0.36347688042093607	0.3539591573190391	0.39218716890635674	0.2830648821540277	0.2759370001207983	0.4835895574339085	0.4150122861837588	0.449928367772775	0.2559880693511511	0.38621080813480113	0.4889582652729717	0.33275629630392806	0.41455530938218765	0.4787143144584616	0.31881575580668503	0.34261567311054564	0.1884999455341698	0.3559789842391603	0.34188693199807185	0.3659924402882709	0.3397296897914529	0.35286106503986187	0.35286106503986187	0.35286106503986187	0.35286106503986187	0.35286106503986187	0.35286106503986187	0.35286106503986187	0.35286106503986187	0.35286106503986187	0.35286106503986187	0.35286106503986187	0.35286106503986187	0.35286106503986187	0.35286106503986187	0.35286106503986187	0.35286106503986187	0.35286106503986187	0.35286106503986187	0.35286106503986187	0.35286106503986187
0.5173722206201826	0.5275632840149669	0.5819698253155617	0.49567132937436564	0.6578472457073382	0.6009394437074755	0.54658953819625	0.5405902983070776	0.4466844262190751	0.5012361839800715	0.6266060721743621	0.61127780187313	0.6014923833514918	0.47827633646593404	0.47544109523122674	0.789077593478213	0.46728090823921237	0.7036814275845364	0.5408054090995853	0.7182754204199037	0.4380925587484277	0.6102251329771828	0.5703697222515147	0.40383943518148896	0.4334486927267818	0.4119380449355888	0.5256944409026486	0.7595735283354136	0.6013696193633079	0.42154342529986394	0.6380646190472193	0.5328717577395897	0.5707232425784976	0.41716916818212585	0.4229312007726734	0.25394877429460816	0.4293315139686716	0.49534547427284625	0.5332218283907283	0.42212782189516423	0.47767482514294624	0.47767482514294624	0.47767482514294624	0.47767482514294624	0.47767482514294624	0.47767482514294624	0.47767482514294624	0.47767482514294624	0.47767482514294624	0.47767482514294624
0.5920925926789373	0.5148488104201815	0.37356185720820484	0.28430557395670936	0.3621440024477819	0.3294726195105622	0.16393828873207417	0.48386951077043855	0.3575344330317554	0.2777755902382626	0.24412198962455275	0.2698103763144837	0.44047685602396136	0.34201380964363476	0.1969636988955931	0.2974079722943976	0.32154139366710704	0.16944460884816653	0.2478465433162431	0.469894376045223	0.3248449846147573	0.3100724687621855	0.32774751009162917	0.4776653014029193	0.2905387246425004	0.2109812317757351	0.2507599782091178	0.2507599782091178	0.2507599782091178	0.2507599782091178	0.2507599782091178	0.2507599782091178	0.2507599782091178	0.2507599782091178	0.2507599782091178	0.2507599782091178	0.2507599782091178	0.2507599782091178	0.2507599782091178	0.2507599782091178	0.2507599782091178	0.2507599782091178	0.2507599782091178	0.2507599782091178	0.2507599782091178	0.2507599782091178	0.2507599782091178	0.2507599782091178	0.2507599782091178	0.2507599782091178
0.41192113938704633	0.49936420143512233	0.41564022791051786	0.4687248573363466	0.41594055945237424	0.48808424003224715	0.4634531047290276	0.43993854517946235	0.527116999665511	0.4559436539277931	0.4237461798015736	0.4833948870504995	0.48669215238920627	0.4349379034213241	0.4242073334644255	0.4806510067358579	0.5358956587989363	0.5765544133313297	0.633416642084933	0.5382866624460966	0.7595346948188232	0.6002630462027235	0.7685296184756285	0.6050339126166989	0.5286818535145819	0.5355063678632227	0.5731525463695445	0.5543294571163836	0.5543294571163836	0.5543294571163836	0.5543294571163836	0.5543294571163836	0.5543294571163836	0.5543294571163836	0.5543294571163836	0.5543294571163836	0.5543294571163836	0.5543294571163836	0.5543294571163836	0.5543294571163836	0.5543294571163836	0.5543294571163836	0.5543294571163836	0.5543294571163836	0.5543294571163836	0.5543294571163836	0.5543294571163836	0.5543294571163836	0.5543294571163836	0.5543294571163836
0.09429507851842835	0.08946774506673837	0.13790170379208136	0.07599266051580797	0.09025693978362594	0.11234997277329471	0.10662324823241118	0.05063340834220687	0.0718158905874911	0.06981023593758412	0.07182408984539196	0.06366772809991425	0.08120027737396458	0.2137171121592613	0.13600404268672464	0.07418465358594571	0.15102178542350195	0.11358259953480984	0.06469367491816427	0.05144555044289132	0.039794935718521815	0.016364520320326495	0.1135434849178887	0.18499387009239004	0.12565421868785176	0.12356419207825993	0.08464655335179887	0.1459236952024828	0.1357471307475369	0.07749905527727625	0.06574612944675304	0.15268831166075256	0.04400766627419164	0.19872597349436072	0.12136681988427618	0.12136681988427618	0.12136681988427618	0.12136681988427618	0.12136681988427618	0.12136681988427618	0.12136681988427618	0.12136681988427618	0.12136681988427618	0.12136681988427618	0.12136681988427618	0.12136681988427618	0.12136681988427618	0.12136681988427618	0.12136681988427618	0.12136681988427618
0.19085189642993344	0.05944484429533969	0.2800224596429	0.08074460352055104	0.2461175118290229	0.22744438922199114	0.09127626943078715	0.14708150806174766	0.04136797758515204	0.17751568589789807	0.09991741780269149	0.22498450840105827	0.11880663232533155	0.1989876664505512	0.1891696608661907	0.1906533660319831	0.12077226996657112	0.11215975662598733	0.24684637388479658	0.14264592980837673	0.14526076281460065	0.18031835805718271	0.1841801788866186	0.11086678981837454	0.19644090705778727	0.05628422344834496	0.1682604903181486	0.2560894481530837	0.25482207224607545	0.09976448835451396	0.18888144546123314	0.13407568694774286	0.22899353478476409	0.18153461086625347	0.18153461086625347	0.18153461086625347	0.18153461086625347	0.18153461086625347	0.18153461086625347	0.18153461086625347	0.18153461086625347	0.18153461086625347	0.18153461086625347	0.18153461086625347	0.18153461086625347	0.18153461086625347	0.18153461086625347	0.18153461086625347	0.18153461086625347	0.18153461086625347
0.22539859924449462	0.2285990554616249	0.23746905757242578	0.2988101727246508	0.39979219224861595	0.24805029271111284	0.24399053637548823	0.21836644129968497	0.24879117344413476	0.39646963499359694	0.31761598541716174	0.27176789447071537	0.29909766155618817	0.22449007298212698	0.2581427357734896	0.222065570866751	0.2254203193277631	0.40374877912777746	0.3485546540019788	0.3119276292438615	0.23752341582365905	0.3471315407722204	0.36463504592428747	0.3935937749133682	0.4370260099149926	0.3938062914779821	0.41410042863258595	0.23262275614001293	0.27379099271226726	0.4489268998187038	0.37388584023911037	0.4114063700289071	0.4114063700289071	0.4114063700289071	0.4114063700289071	0.4114063700289071	0.4114063700289071	0.4114063700289071	0.4114063700289071	0.4114063700289071	0.4114063700289071	0.4114063700289071	0.4114063700289071	0.4114063700289071	0.4114063700289071	0.4114063700289071	0.4114063700289071	0.4114063700289071	0.4114063700289071	0.4114063700289071
0.32218134673016313	0.29848028747347133	0.32875604827361127	0.3879203394470875	0.3915528808397345	0.35165547703917244	0.29016822065700565	0.33345529653309053	0.28685933029658195	0.3129588681553145	0.3333960669306585	0.5081877707084275	0.45857026418486646	0.5578940971116015	0.4945961621085904	0.39565111570123007	0.4335356348929595	0.5194505865324276	0.5025654683242242	0.5987135466296071	0.5462195561363062	0.5012393784636373	0.5381854141043988	0.6037328342136041	0.4986820419522303	0.666986902225932	0.6937616414864461	0.6769214028304753	0.7314781046792814	0.8356544183659889	0.6947275053680634	0.7651909618670262	0.7651909618670262	0.7651909618670262	0.7651909618670262	0.7651909618670262	0.7651909618670262	0.7651909618670262	0.7651909618670262	0.7651909618670262	0.7651909618670262	0.7651909618670262	0.7651909618670262	0.7651909618670262	0.7651909618670262	0.7651909618670262	0.7651909618670262	0.7651909618670262	0.7651909618670262	0.7651909618670262
0.46976693874857983	0.41749162075193097	0.4597361706128977	0.36268625752360295	0.5762419975967783	0.40153368365107633	0.5231422375857866	0.2979683060096444	0.24025083475401446	0.4765695206276252	0.23556597412859853	0.3902131100084653	0.2826139681855342	0.365922881815318	0.37498520330968066	0.36522003885087095	0.3827877880528531	0.2896132588030247	0.27359547502326953	0.4895812604487373	0.3632794927443532	0.40007898482098453	0.3588937790259981	0.28884195540622337	0.41817765994396655	0.3248301661766781	0.3561788201799499	0.22364612929180924	0.4187148203592316	0.34050823346784687	0.5550124353991103	0.4477603344334786	0.4477603344334786	0.4477603344334786	0.4477603344334786	0.4477603344334786	0.4477603344334786	0.4477603344334786	0.4477603344334786	0.4477603344334786	0.4477603344334786	0.4477603344334786	0.4477603344334786	0.4477603344334786	0.4477603344334786	0.4477603344334786	0.4477603344334786	0.4477603344334786	0.4477603344334786	0.4477603344334786
0.43534338057802374	0.28819964975366336	0.21496472630145785	0.279561159660941	0.3096955531192272	0.12662518984465557	0.26614908684712424	0.2057281071256716	0.29908048477400306	0.2525122808666322	0.1332742609342494	0.365862240260418	0.22305677840438576	0.22293924262778725	0.2454564397051344	0.34328554174661746	0.36473569799001376	0.4855660600153921	0.31992507686637023	0.2448599468111358	0.34739341376890304	0.21131805343582766	0.41931105931879903	0.25619120573706444	0.4926692814710399	0.4371038160364144	0.34841950437044167	0.5400739945751135	0.33909180606010847	0.3270767017475782	0.2569409277245575	0.42873542478704113	0.3428381762557993	0.3428381762557993	0.3428381762557993	0.3428381762557993	0.3428381762557993	0.3428381762557993	0.3428381762557993	0.3428381762557993	0.3428381762557993	0.3428381762557993	0.3428381762557993	0.3428381762557993	0.3428381762557993	0.3428381762557993	0.3428381762557993	0.3428381762557993	0.3428381762557993	0.3428381762557993
0.23684480146918865	0.14068682346048902	0.20497032735083992	0.1460924453013038	0.20201032615441633	0.21121451033210759	0.17862601710748816	0.09813534093275929	0.1264348089397767	0.15581291777345502	0.07254885020051843	0.1756652502964706	0.1411974981183121	0.11827300402382776	0.1699155816981917	0.19268117898235784	0.09699229221815008	0.20362908153686532	0.10451065592252011	0.052059294176177884	0.16050010309183288	0.19371590833375898	0.1085670748968142	0.0905961397089695	0.2113733943594486	0.14867162422561414	0.04574381538677293	0.1495701186858715	0.16657893317728464	0.07950744680776849	0.12304318999252656	0.12304318999252656	0.12304318999252656	0.12304318999252656	0.12304318999252656	0.12304318999252656	0.12304318999252656	0.12304318999252656	0.12304318999252656	0.12304318999252656	0.12304318999252656	0.12304318999252656	0.12304318999252656	0.12304318999252656	0.12304318999252656	0.12304318999252656	0.12304318999252656	0.12304318999252656	0.12304318999252656	0.12304318999252656
0.1871861000274888	0.21262503816165354	0.30095518628564333	0.2775227307723368	0.12409261666559648	0.19346195679131267	0.1631878287782822	0.16090676363637918	0.14092966906032775	0.28386001028627333	0.18237368071887636	0.23397251916234407	0.14197308585333165	0.1851438277279723	0.1788873521649666	0.1385680775181739	0.29312495241484327	0.14710442347687375	0.2844009275316188	0.17798938857367924	0.1941039557633616	0.23867836958428493	0.17330893325951227	0.20599365142189863	0.20599365142189863	0.20599365142189863	0.20599365142189863	0.20599365142189863	0.20599365142189863	0.20599365142189863	0.20599365142189863	0.20599365142189863	0.20599365142189863	0.20599365142189863	0.20599365142189863	0.20599365142189863	0.20599365142189863	0.20599365142189863	0.20599365142189863	0.20599365142189863	0.20599365142189863	0.20599365142189863	0.20599365142189863	0.20599365142189863	0.20599365142189863	0.20599365142189863	0.20599365142189863	0.20599365142189863	0.20599365142189863	0.20599365142189863
0.17868935318907314	0.1109447910256461	0.24004517496781233	0.1256670205343415	0.228644170901869	0.13020710811520037	0.16782374077639142	0.12215840202390596	0.11977088634838481	0.1825247580585715	0.2833015525273415	0.15424042514283684	0.22577501983074766	0.08996176227474435	0.16888388520730238	0.29558535190845586	0.1537470632710046	0.27704202607131284	0.241025832944101	0.30141118473808304	0.21624771058398704	0.3052144285360166	0.10128957966429822	0.2032520041001574	0.2032520041001574	0.2032520041001574	0.2032520041001574	0.2032520041001574	0.2032520041001574	0.2032520041001574	0.2032520041001574	0.2032520041001574	0.2032520041001574	0.2032520041001574	0.2032520041001574	0.2032520041001574	0.2032520041001574	0.2032520041001574	0.2032520041001574	0.2032520041001574	0.2032520041001574	0.2032520041001574	0.2032520041001574	0.2032520041001574	0.2032520041001574	0.2032520041001574	0.2032520041001574	0.2032520041001574	0.2032520041001574	0.2032520041001574
0.42167658552698667	0.619141616871675	0.4502832560466615	0.5636827300875359	0.28362642704718344	0.40940056653029683	0.23490229624214604	0.3864245040968051	0.5279455485400673	0.4531991561374122	0.3455113066827133	0.20796534255780738	0.4635191515276932	0.372164463409186	0.1890565500986421	0.7275297371664651	0.4001689631425209	0.35953892915162283	0.5621902584399607	0.3574747504903469	0.4352645134816848	0.3253004054291133	0.6754135031192119	0.5024885984987738	0.19315099256751464	0.44310208338049817	0.5721617995312267	0.35578311911156624	0.6248512632372683	0.282196663257287	0.4535239632472776	0.4535239632472776	0.4535239632472776	0.4535239632472776	0.4535239632472776	0.4535239632472776	0.4535239632472776	0.4535239632472776	0.4535239632472776	0.4535239632472776	0.4535239632472776	0.4535239632472776	0.4535239632472776	0.4535239632472776	0.4535239632472776	0.4535239632472776	0.4535239632472776	0.4535239632472776	0.4535239632472776	0.4535239632472776
0.2704093079569947	0.17392529898044815	0.2740394180521882	0.2779349875942294	0.33205688166616826	0.2643156962359583	0.3479458175075648	0.11836786185328481	0.09328443108559073	0.15201101472845846	0.09306007698958908	0.09510565408329906	0.10615704636891805	0.03962357548742711	0.13363538659048413	0.12244767745420888	0.036556440133146864	0.07324571206560715	0.10904743394556975	0.15882136230558397	0.14657857408071728	0.043308531965293835	0.10475777058196577	0.13956832331128582	0.0853637154599861	0.11556887241548353	0.1527560498182669	0.0996174729513206	0.11143742867854392	0.1779223642434446	0.18214844024988314	0.04587902148614827	0.1140137308680157	0.1140137308680157	0.1140137308680157	0.1140137308680157	0.1140137308680157	0.1140137308680157	0.1140137308680157	0.1140137308680157	0.1140137308680157	0.1140137308680157	0.1140137308680157	0.1140137308680157	0.1140137308680157	0.1140137308680157	0.1140137308680157	0.1140137308680157	0.1140137308680157	0.1140137308680157
0.49941114121428515	0.4962192560652692	0.45708112618425395	0.5510178871867389	0.3758780348071488	0.4792237610856283	0.3537460972977055	0.7412364401095202	0.5427520538470979	0.3183994936892104	0.28879278082892257	0.3259868582082907	0.3279305975371781	0.25762183982745446	0.5308399172888185	0.2783050761261502	0.5732244570556143	0.4128125264104988	0.40692693531108115	0.4772222489727632	0.3731291775193994	0.6214591337917507	0.35297136713011834	0.6291084039198893	0.44380767331083787	0.6091052591798884	0.5170305905501292	0.5247320424135056	0.45888549014434193	0.47478794421916254	0.6944636053370402	0.7727091006322929	0.6502131014277188	0.8141280900244233	0.5525900478161238	0.6833590689202734	0.6833590689202734	0.6833590689202734	0.6833590689202734	0.6833590689202734	0.6833590689202734	0.6833590689202734	0.6833590689202734	0.6833590689202734	0.6833590689202734	0.6833590689202734	0.6833590689202734	0.6833590689202734	0.6833590689202734	0.6833590689202734
0.33525787639187027	0.2097869365980995	0.17702104099309682	0.3042235200091132	0.27289047109233183	0.22042034531905824	0.2468323789508555	0.23804495040128407	0.21988639010162542	0.1900718047123027	0.1687163488743547	0.18194668415916287	0.18565167923384054	0.20025998837592174	0.2266080358583107	0.3119774591956052	0.3220761869941693	0.27605186123641623	0.26092704233160835	0.23456731469990144	0.2732992930397698	0.2799813671853662	0.13582567617894037	0.2007529961464236	0.26465653550428564	0.3261583728407906	0.24401480835531408	0.13087010480147845	0.18744245657839625	0.18744245657839625	0.18744245657839625	0.18744245657839625	0.18744245657839625	0.18744245657839625	0.18744245657839625	0.18744245657839625	0.18744245657839625	0.18744245657839625	0.18744245657839625	0.18744245657839625	0.18744245657839625	0.18744245657839625	0.18744245657839625	0.18744245657839625	0.18744245657839625	0.18744245657839625	0.18744245657839625	0.18744245657839625	0.18744245657839625	0.18744245657839625
0.15195103341155944	0.19979998936329674	0.0	0.062424426688255576	0.051558923367909903	0.08710714910739976	0.0	0.11611222369027371	0.06772672944768113	0.26173478173098663	0.07729798036370138	0.05893659475317065	0.12110872305991652	0.02086066698850592	0.07093934302762853	0.032292871500128946	0.05780319291204507	0.02063193140463056	0.051558923367909903	0.05017659280312195	0.07091193765843669	0.0	0.1558413194258958	0.1389650389937177	0.13714682605752843	0.05882121222465424	0.013735293984754865	0.09687357719168463	0.011546572303560711	0.05421007474762267	0.05421007474762267	0.05421007474762267	0.05421007474762267	0.05421007474762267	0.05421007474762267	0.05421007474762267	0.05421007474762267	0.05421007474762267	0.05421007474762267	0.05421007474762267	0.05421007474762267	0.05421007474762267	0.05421007474762267	0.05421007474762267	0.05421007474762267	0.05421007474762267	0.05421007474762267	0.05421007474762267	0.05421007474762267	0.05421007474762267
0.3497560977126409	0.30615915843535885	0.1952319703994549	0.3373091178860033	0.23106337283315445	0.30220070045349684	0.22159545040563405	0.3630519670126608	0.20561077454823248	0.26083165004726605	0.2479265844118428	0.20257512534657912	0.3453332788245238	0.3190199344266544	0.25588899012975047	0.3420972271442403	0.1689470366873089	0.2579347930494872	0.26980591670452303	0.3129015024798967	0.33229670418655083	0.23264481691443914	0.31465863669811583	0.14717991352259993	0.19856554192052153	0.2263770553540087	0.21247129863726513	0.21247129863726513	0.21247129863726513	0.21247129863726513	0.21247129863726513	0.21247129863726513	0.21247129863726513	0.21247129863726513	0.21247129863726513	0.21247129863726513	0.21247129863726513	0.21247129863726513	0.21247129863726513	0.21247129863726513	0.21247129863726513	0.21247129863726513	0.21247129863726513	0.21247129863726513	0.21247129863726513	0.21247129863726513	0.21247129863726513	0.21247129863726513	0.21247129863726513	0.21247129863726513
0.24840563465172097	0.37218076198372424	0.20491766045378507	0.33235998970669345	0.4229889609137924	0.2953801419037981	0.39221829183242335	0.34257306666764875	0.2480563204658286	0.2523658225859098	0.27384010406287573	0.2836560165403973	0.31134791621466	0.2210945178583356	0.2675890169149923	0.222372653648189	0.2574023793431599	0.23254365296654733	0.2860339481721454	0.37748981592994374	0.2592496484197358	0.2844302470856215	0.27183994775267867	0.27183994775267867	0.27183994775267867	0.27183994775267867	0.27183994775267867	0.27183994775267867	0.27183994775267867	0.27183994775267867	0.27183994775267867	0.27183994775267867	0.27183994775267867	0.27183994775267867	0.27183994775267867	0.27183994775267867	0.27183994775267867	0.27183994775267867	0.27183994775267867	0.27183994775267867	0.27183994775267867	0.27183994775267867	0.27183994775267867	0.27183994775267867	0.27183994775267867	0.27183994775267867	0.27183994775267867	0.27183994775267867	0.27183994775267867	0.27183994775267867
0.2928249387598939	0.3023302670865484	0.22541433345890122	0.30013011255434313	0.19909633736383942	0.2597587269804973	0.1895196025075241	0.24393339924545213	0.3694244887949857	0.26339205520318804	0.2641838182956978	0.2657518858931712	0.23225683615499734	0.21327319819168705	0.2058433141744685	0.17938810542361444	0.25422382519942166	0.33393996135776804	0.15269846291106418	0.2127942709748868	0.2633484105648504	0.23898140105666504	0.22208263238606557	0.17861742635262146	0.29343137105511924	0.13902134836345598	0.19620210380577707	0.16761172608461652	0.16761172608461652	0.16761172608461652	0.16761172608461652	0.16761172608461652	0.16761172608461652	0.16761172608461652	0.16761172608461652	0.16761172608461652	0.16761172608461652	0.16761172608461652	0.16761172608461652	0.16761172608461652	0.16761172608461652	0.16761172608461652	0.16761172608461652	0.16761172608461652	0.16761172608461652	0.16761172608461652	0.16761172608461652	0.16761172608461652	0.16761172608461652	0.16761172608461652
0.5777795814266541	0.7524593906571715	0.5225183590078363	0.7973185657994981	0.5361384905575306	0.5353787333474719	0.657493952929982	0.4409110246081217	0.5043326224959646	0.7599196441079443	0.6664673737420523	0.471335024371871	0.7437444144866125	0.6315533380590151	0.33781411904615455	0.725411622686671	0.4416027221776955	0.5697656265929744	0.6620820960837129	0.5669040510920357	0.36397176396689696	0.7370624623547644	0.6166586967690074	0.4352086869337232	0.6215272881429305	0.34514858860260295	0.4380777324890598	0.5079747974474256	0.47201641326224864	0.4899956053548371	0.4899956053548371	0.4899956053548371	0.4899956053548371	0.4899956053548371	0.4899956053548371	0.4899956053548371	0.4899956053548371	0.4899956053548371	0.4899956053548371	0.4899956053548371	0.4899956053548371	0.4899956053548371	0.4899956053548371	0.4899956053548371	0.4899956053548371	0.4899956053548371	0.4899956053548371	0.4899956053548371	0.4899956053548371	0.4899956053548371
0.6840638166975347	0.5531479337748053	0.5963448572409598	0.4958515962934604	0.6193314549632076	0.5672907861995453	0.47776020498120303	0.6185117965758581	0.552876777853639	0.6218759200970697	0.4361214707179187	0.6685768309027847	0.7541822594289996	0.48890707249210774	0.5871455716669252	0.633462208801217	0.4220863005030654	0.41251743500991755	0.4323065888762495	0.5463036450633941	0.4788752000165838	0.5282829166697885	0.32204187782533084	0.6008113252368424	0.5996439503557119	0.6147811030413584	0.30928459125161056	0.4125739595468181	0.5336763546781966	0.6919271762892374	0.8851492103331645	0.6036246105773014	0.580922474846997	0.5909590820650957	0.7051416920250826	0.6501892185208402	0.6268808132948	0.5883119847648304	0.6075963990298152	0.6075963990298152	0.6075963990298152	0.6075963990298152	0.6075963990298152	0.6075963990298152	0.6075963990298152	0.6075963990298152	0.6075963990298152	0.6075963990298152	0.6075963990298152	0.6075963990298152
0.0	0.0	0.0	0.0	0.0	0.03575818194682439	0.0	0.0	0.0	0.0	0.0	0.0	0.0	0.0	0.0	0.009737506473962864	0.0	0.02884676584245208	0.033348550331624836	0.0	0.0	0.0	0.0	0.0	0.0	0.0004085612600250762	0.0	0.0	0.0	0.0	0.022296707682618832	0.0038226767999948296	0.0038226767999948296	0.02884676584245208	0.07051977707290306	0.0038226767999948296	0.0	0.0	0.014874519449000834	0.0	0.0	0.0	0.0	0.0	0.0	0.0	0.0	0.0	0.0	0.0
0.13312493081090795	0.21783943219167545	0.1753401017009268	0.08115025492485711	0.14157063033246317	0.1881618599726555	0.07527261956256386	0.12167588946600225	0.10944264729626521	0.16567319538410377	0.20696876719804902	0.08198276999668924	0.1921637637591338	0.1339949001178964	0.19740428618247968	0.14951251660020076	0.08616576531462862	0.15174921469889655	0.06081604471958781	0.10429113883054714	0.07944682170007025	0.037934271213575385	0.1360871909759984	0.10536279843446449	0.08315754811725556	0.13298090417515943	0.08078763472614589	0.08960544026367598	0.08519653749491093	0.08519653749491093	0.08519653749491093	0.08519653749491093	0.08519653749491093	0.08519653749491093	0.08519653749491093	0.08519653749491093	0.08519653749491093	0.08519653749491093	0.08519653749491093	0.08519653749491093	0.08519653749491093	0.08519653749491093	0.08519653749491093	0.08519653749491093	0.08519653749491093	0.08519653749491093	0.08519653749491093	0.08519653749491093	0.08519653749491093	0.08519653749491093
0.6086575806235685	0.7151595295641445	0.3475091187010239	0.5986013673111626	0.5053467564449895	0.5113652113100947	0.5225325675253089	0.49912299744910676	0.5549107272943705	0.47981448176248076	0.4216112607856069	0.47158456228729206	0.48681909909923377	0.4404325264108768	0.4574540260186305	0.39559747102886	0.5570206972252568	0.5196949376680382	0.5564856599221095	0.584611804864619	0.49918366010875237	0.6338244459890369	0.5386645715902616	0.5205824933732733	0.6475313919086991	0.5840569426409862	0.5840569426409862	0.5840569426409862	0.5840569426409862	0.5840569426409862	0.5840569426409862	0.5840569426409862	0.5840569426409862	0.5840569426409862	0.5840569426409862	0.5840569426409862	0.5840569426409862	0.5840569426409862	0.5840569426409862	0.5840569426409862	0.5840569426409862	0.5840569426409862	0.5840569426409862	0.5840569426409862	0.5840569426409862	0.5840569426409862	0.5840569426409862	0.5840569426409862	0.5840569426409862	0.5840569426409862
0.6614046914907489	0.6870168548278179	0.6448792797457588	0.5849067047325641	0.5380630187842161	0.5812742173587103	0.6876175946551647	0.5866598161207621	0.5497973538093889	0.5589188740971082	0.5029362621783096	0.7545674533204727	0.5631612193027288	0.5023776130665673	0.5555408268320361	0.5558907348026385	0.6173812507993292	0.5401272914314096	0.5547635843612926	0.5171677104366641	0.5593592789312886	0.5382634946839763	0.5382634946839763	0.5382634946839763	0.5382634946839763	0.5382634946839763	0.5382634946839763	0.5382634946839763	0.5382634946839763	0.5382634946839763	0.5382634946839763	0.5382634946839763	0.5382634946839763	0.5382634946839763	0.5382634946839763	0.5382634946839763	0.5382634946839763	0.5382634946839763	0.5382634946839763	0.5382634946839763	0.5382634946839763	0.5382634946839763	0.5382634946839763	0.5382634946839763	0.5382634946839763	0.5382634946839763	0.5382634946839763	0.5382634946839763	0.5382634946839763	0.5382634946839763
0.10744805174691778	0.17602556204652942	0.1118444042633211	0.1296766387747876	0.07913358017178762	0.04722499612941746	0.09328675100973406	0.14178440762035405	0.22228047391467026	0.09576230239929262	0.055951944667405794	0.07785651967954071	0.17668055576662955	0.18326142846122306	0.08427776263805689	0.0844666424963788	0.17341774511596283	0.041289067282964255	0.08232366663783894	0.09867721179204787	0.0905197223420845	0.06863815277960639	0.03156562298485415	0.050101887882230266	0.050101887882230266	0.050101887882230266	0.050101887882230266	0.050101887882230266	0.050101887882230266	0.050101887882230266	0.050101887882230266	0.050101887882230266	0.050101887882230266	0.050101887882230266	0.050101887882230266	0.050101887882230266	0.050101887882230266	0.050101887882230266	0.050101887882230266	0.050101887882230266	0.050101887882230266	0.050101887882230266	0.050101887882230266	0.050101887882230266	0.050101887882230266	0.050101887882230266	0.050101887882230266	0.050101887882230266	0.050101887882230266	0.050101887882230266
0.32263845371596095	0.2806496011783875	0.39953290940943287	0.3121743401112508	0.42741015902707036	0.3040753564864458	0.3687322700675054	0.31371160942919635	0.31322993499797624	0.2952206345979494	0.4901364349435663	0.3771662231334559	0.40271553734094584	0.49362571589707893	0.7201937807419976	0.5008571256107021	0.19521060626316472	0.12799818130352364	0.06844990883451522	0.14035907016492472	0.1469205398066617	0.1436398049857932	0.1436398049857932	0.1436398049857932	0.1436398049857932	0.1436398049857932	0.1436398049857932	0.1436398049857932	0.1436398049857932	0.1436398049857932	0.1436398049857932	0.1436398049857932	0.1436398049857932	0.1436398049857932	0.1436398049857932	0.1436398049857932	0.1436398049857932	0.1436398049857932	0.1436398049857932	0.1436398049857932	0.1436398049857932	0.1436398049857932	0.1436398049857932	0.1436398049857932	0.1436398049857932	0.1436398049857932	0.1436398049857932	0.1436398049857932	0.1436398049857932	0.1436398049857932
0.3839111533530098	0.37984892754791705	0.23502727511973148	0.26745888675501706	0.24574201576314195	0.36911898720202996	0.3398653811823748	0.30589352290500416	0.18671911540534178	0.3070830439380374	0.23463785095029235	0.24837680272138274	0.2384951636368786	0.5407116799452356	0.35586693256968344	0.2630030856294871	0.23173413708753243	0.3083672372963371	0.23564326604985739	0.2712514761345004	0.3032608027677611	0.37834265740309747	0.2170682362315533	0.30357118688767026	0.27726479042558994	0.2904179886566301	0.2904179886566301	0.2904179886566301	0.2904179886566301	0.2904179886566301	0.2904179886566301	0.2904179886566301	0.2904179886566301	0.2904179886566301	0.2904179886566301	0.2904179886566301	0.2904179886566301	0.2904179886566301	0.2904179886566301	0.2904179886566301	0.2904179886566301	0.2904179886566301	0.2904179886566301	0.2904179886566301	0.2904179886566301	0.2904179886566301	0.2904179886566301	0.2904179886566301	0.2904179886566301	0.2904179886566301
0.6849436263308715	0.7495850270337786	0.701902657691229	0.6207262346734137	0.6398358725809442	0.7808937872042713	0.7696921180079124	0.7894493914219817	0.6017812167429004	1.0087887257132784	0.565332062984539	0.6582372055203378	0.6950499064576786	0.8692962478095745	0.6822202772401016	0.5983833562637814	0.782988273323952	0.8075692527855884	0.7177427391329251	0.7306938114876569	0.724218275310291	0.724218275310291	0.724218275310291	0.724218275310291	0.724218275310291	0.724218275310291	0.724218275310291	0.724218275310291	0.724218275310291	0.724218275310291	0.724218275310291	0.724218275310291	0.724218275310291	0.724218275310291	0.724218275310291	0.724218275310291	0.724218275310291	0.724218275310291	0.724218275310291	0.724218275310291	0.724218275310291	0.724218275310291	0.724218275310291	0.724218275310291	0.724218275310291	0.724218275310291	0.724218275310291	0.724218275310291	0.724218275310291	0.724218275310291
0.3643112487363267	0.3014624599376462	0.3086983181721064	0.3688863190533115	0.3539975267884855	0.4637910498172889	0.29255251763262097	0.41118167913757353	0.2890802670417541	0.3264681852433602	0.28533349937916064	0.26786355865918265	0.252506811702238	0.3885283147722338	0.626472138530559	0.5140603979578853	0.49845278257024955	0.4553275476004008	0.5069752189011626	0.2587358433070239	0.34199279292273843	0.34001912609420615	0.3410059595084723	0.3410059595084723	0.3410059595084723	0.3410059595084723	0.3410059595084723	0.3410059595084723	0.3410059595084723	0.3410059595084723	0.3410059595084723	0.3410059595084723	0.3410059595084723	0.3410059595084723	0.3410059595084723	0.3410059595084723	0.3410059595084723	0.3410059595084723	0.3410059595084723	0.3410059595084723	0.3410059595084723	0.3410059595084723	0.3410059595084723	0.3410059595084723	0.3410059595084723	0.3410059595084723	0.3410059595084723	0.3410059595084723	0.3410059595084723	0.3410059595084723
0.2955441907798477	0.38743391539713334	0.3238724640880288	0.32408379288969646	0.3630047765899357	0.40441389156959856	0.35492868589144905	0.3859271520603879	0.2773097808350262	0.4070715033730965	0.3887580461251189	0.37664495688454175	0.34879545113229177	0.37150176678080765	0.500908633465617	0.4319716937096526	0.43308586963794243	0.4234080181239213	0.35546162640844825	0.32667738165728294	0.3410695040328656	0.3410695040328656	0.3410695040328656	0.3410695040328656	0.3410695040328656	0.3410695040328656	0.3410695040328656	0.3410695040328656	0.3410695040328656	0.3410695040328656	0.3410695040328656	0.3410695040328656	0.3410695040328656	0.3410695040328656	0.3410695040328656	0.3410695040328656	0.3410695040328656	0.3410695040328656	0.3410695040328656	0.3410695040328656	0.3410695040328656	0.3410695040328656	0.3410695040328656	0.3410695040328656	0.3410695040328656	0.3410695040328656	0.3410695040328656	0.3410695040328656	0.3410695040328656	0.3410695040328656
0.18299307291633934	0.064378369983557	0.00037616323258308945	0.13858507525224548	0.1279291728378072	0.05905268602580661	0.15405790946649228	0.21781169611577972	0.10053842709729195	0.09722509058101408	0.1284746153291721	0.10513853280812759	0.08415534415294146	0.15787521886573852	0.053527175988432964	0.07586251462170046	0.1445770582028926	0.0735168907870732	0.29635849054921665	0.14729363139678034	0.05136226312650588	0.08029987011185981	0.015079606217094728	0.1746227234707818	0.23902971356236707	0.07586251406628233	0.15865070584209637	0.20887472514838176	0.01578077694110627	0.07485407312874898	0.10598496471414019	0.19916643646713697	0.04900298626483789	0.23092098155150878	0.0950065367105127	0.16296375913101074	0.16296375913101074	0.16296375913101074	0.16296375913101074	0.16296375913101074	0.16296375913101074	0.16296375913101074	0.16296375913101074	0.16296375913101074	0.16296375913101074	0.16296375913101074	0.16296375913101074	0.16296375913101074	0.16296375913101074	0.16296375913101074
0.36777433915090857	0.4410909536285119	0.4077389125348099	0.3784019695090623	0.2645198365496327	0.3809837669118092	0.37600748752702917	0.39553613783383806	0.4087433209221963	0.24501060909583833	0.3153561581393281	0.2519207489158224	0.3324150158403114	0.3679969587469222	0.39735811699771195	0.3225496104886987	0.3599538637432053	0.3599538637432053	0.3599538637432053	0.3599538637432053	0.3599538637432053	0.3599538637432053	0.3599538637432053	0.3599538637432053	0.3599538637432053	0.3599538637432053	0.3599538637432053	0.3599538637432053	0.3599538637432053	0.3599538637432053	0.3599538637432053	0.3599538637432053	0.3599538637432053	0.3599538637432053	0.3599538637432053	0.3599538637432053	0.3599538637432053	0.3599538637432053	0.3599538637432053	0.3599538637432053	0.3599538637432053	0.3599538637432053	0.3599538637432053	0.3599538637432053	0.3599538637432053	0.3599538637432053	0.3599538637432053	0.3599538637432053	0.3599538637432053	0.3599538637432053
0.3980385914591761	0.4025879729239734	0.3874217481237606	0.32257329884447933	0.3859835492313645	0.24330287750386542	0.18906154721453297	0.28259755858363833	0.31920033506314005	0.38565035330471115	0.39429259792286686	0.3947170821016016	0.36478011600802235	0.34234565578432774	0.3260435005287002	0.34639174149601404	0.3450051713665948	0.33782124614004194	0.29852019334192803	0.2595450451024143	0.25006800988900474	0.34058088589303886	0.35941282075849534	0.2529870454452061	0.3061999331018507	0.3061999331018507	0.3061999331018507	0.3061999331018507	0.3061999331018507	0.3061999331018507	0.3061999331018507	0.3061999331018507	0.3061999331018507	0.3061999331018507	0.3061999331018507	0.3061999331018507	0.3061999331018507	0.3061999331018507	0.3061999331018507	0.3061999331018507	0.3061999331018507	0.3061999331018507	0.3061999331018507	0.3061999331018507	0.3061999331018507	0.3061999331018507	0.3061999331018507	0.3061999331018507	0.3061999331018507	0.3061999331018507
0.3839453976490619	0.3938803347587477	0.28824369101095054	0.5746103772279617	0.6702374139605572	0.3863191026767373	0.5222433660550377	0.30961330230809925	0.2371495114255941	0.3761621212519036	0.47948484775824196	0.45712327286014365	0.35471675616075626	0.7658053986351585	0.5966842426336361	0.3873859019710554	0.45208836759174414	0.3283856066845744	0.39023698713815924	0.39023698713815924	0.39023698713815924	0.39023698713815924	0.39023698713815924	0.39023698713815924	0.39023698713815924	0.39023698713815924	0.39023698713815924	0.39023698713815924	0.39023698713815924	0.39023698713815924	0.39023698713815924	0.39023698713815924	0.39023698713815924	0.39023698713815924	0.39023698713815924	0.39023698713815924	0.39023698713815924	0.39023698713815924	0.39023698713815924	0.39023698713815924	0.39023698713815924	0.39023698713815924	0.39023698713815924	0.39023698713815924	0.39023698713815924	0.39023698713815924	0.39023698713815924	0.39023698713815924	0.39023698713815924	0.39023698713815924
0.3832750099276697	0.31036587331722015	0.20337226381578616	0.22176803821917979	0.2596946427640886	0.29053213936180966	0.36502695684173414	0.4144571280178615	0.2776621458775499	0.23481349943386695	0.2690927604471703	0.40721560725480865	0.31747954732353434	0.19392294111329814	0.326008179212742	0.28867692608118367	0.3838691105238798	0.16379625642648749	0.24778346164782344	0.293551066816281	0.23821792034350806	0.2658844935798945	0.2658844935798945	0.2658844935798945	0.2658844935798945	0.2658844935798945	0.2658844935798945	0.2658844935798945	0.2658844935798945	0.2658844935798945	0.2658844935798945	0.2658844935798945	0.2658844935798945	0.2658844935798945	0.2658844935798945	0.2658844935798945	0.2658844935798945	0.2658844935798945	0.2658844935798945	0.2658844935798945	0.2658844935798945	0.2658844935798945	0.2658844935798945	0.2658844935798945	0.2658844935798945	0.2658844935798945	0.2658844935798945	0.2658844935798945	0.2658844935798945	0.2658844935798945
0.5501820607164577	0.32514702487758845	0.4160934665733912	0.4256260603904116	0.459458419582276	0.29771517966321936	0.27840606674653007	0.21532372869622646	0.2827994592412688	0.3126246755616361	0.2977120674014525	0.2977120674014525	0.2977120674014525	0.2977120674014525	0.2977120674014525	0.2977120674014525	0.2977120674014525	0.2977120674014525	0.2977120674014525	0.2977120674014525	0.2977120674014525	0.2977120674014525	0.2977120674014525	0.2977120674014525	0.2977120674014525	0.2977120674014525	0.2977120674014525	0.2977120674014525	0.2977120674014525	0.2977120674014525	0.2977120674014525	0.2977120674014525	0.2977120674014525	0.2977120674014525	0.2977120674014525	0.2977120674014525	0.2977120674014525	0.2977120674014525	0.2977120674014525	0.2977120674014525	0.2977120674014525	0.2977120674014525	0.2977120674014525	0.2977120674014525	0.2977120674014525	0.2977120674014525	0.2977120674014525	0.2977120674014525	0.2977120674014525	0.2977120674014525
0.36444362655868856	0.316777322344443	0.26721700194554054	0.27579412472821563	0.23543171929790074	0.16936779299987093	0.3797920913876029	0.344782187640805	0.3287151293171847	0.26431255362600214	0.2736542288562869	0.25520731030889254	0.24089281432666376	0.18467917530313355	0.19667988164132533	0.2688195383473575	0.26590772808928914	0.3687523420900586	0.3173300350896739	0.3173300350896739	0.3173300350896739	0.3173300350896739	0.3173300350896739	0.3173300350896739	0.3173300350896739	0.3173300350896739	0.3173300350896739	0.3173300350896739	0.3173300350896739	0.3173300350896739	0.3173300350896739	0.3173300350896739	0.3173300350896739	0.3173300350896739	0.3173300350896739	0.3173300350896739	0.3173300350896739	0.3173300350896739	0.3173300350896739	0.3173300350896739	0.3173300350896739	0.3173300350896739	0.3173300350896739	0.3173300350896739	0.3173300350896739	0.3173300350896739	0.3173300350896739	0.3173300350896739	0.3173300350896739	0.3173300350896739
0.05480725993884093	0.12935648996217555	0.07561491823903833	0.2322949894696558	0.0899225568588763	0.1154013834365749	0.09344093478075086	0.05750923601764632	0.13807825300749466	0.1490194184221342	0.06780646099150693	0.1400353722080385	0.17436961746746865	0.13167529987262575	0.08487407032341256	0.0479045359744413	0.03583718825668043	0.19058435489096492	0.036793499500531374	0.23434851955750052	0.10805221932950443	0.20525977196806436	0.1325856092657659	0.12271375522464105	0.06021380202416944	0.0841858807729034	0.13917231821346612	0.12965576662229344	0.15437529205241607	0.14535829489761518	0.026572891119186676	0.08596559300840093	0.08596559300840093	0.08596559300840093	0.08596559300840093	0.08596559300840093	0.08596559300840093	0.08596559300840093	0.08596559300840093	0.08596559300840093	0.08596559300840093	0.08596559300840093	0.08596559300840093	0.08596559300840093	0.08596559300840093	0.08596559300840093	0.08596559300840093	0.08596559300840093	0.08596559300840093	0.08596559300840093
0.22648051389969406	0.16390814422049613	0.15516586286318312	0.23755997610340068	0.10962404777310952	0.14180765934619133	0.1896889950268156	0.2971430026226127	0.0818562216989558	0.2559967960272593	0.10151402139035035	0.0924714450064752	0.16464281471776537	0.10983724773195992	0.17977264820707112	0.13355697371181646	0.10713455940015619	0.1259326774259182	0.2086549624518529	0.058960112060061555	0.14157429923172238	0.14495815875277487	0.13828130306989844	0.04091011741237127	0.08959571024113486	0.08959571024113486	0.08959571024113486	0.08959571024113486	0.08959571024113486	0.08959571024113486	0.08959571024113486	0.08959571024113486	0.08959571024113486	0.08959571024113486	0.08959571024113486	0.08959571024113486	0.08959571024113486	0.08959571024113486	0.08959571024113486	0.08959571024113486	0.08959571024113486	0.08959571024113486	0.08959571024113486	0.08959571024113486	0.08959571024113486	0.08959571024113486	0.08959571024113486	0.08959571024113486	0.08959571024113486	0.08959571024113486
0.8605425756761025	0.8726348397743039	0.7496490664566652	0.8943250711649223	1.0150176303872642	0.7188358376711738	0.9034370018511313	0.9990783199026875	0.7803044432469292	0.5298629075117068	0.8718195706758365	0.7008412390937716	0.7008412390937716	0.7008412390937716	0.7008412390937716	0.7008412390937716	0.7008412390937716	0.7008412390937716	0.7008412390937716	0.7008412390937716	0.7008412390937716	0.7008412390937716	0.7008412390937716	0.7008412390937716	0.7008412390937716	0.7008412390937716	0.7008412390937716	0.7008412390937716	0.7008412390937716	0.7008412390937716	0.7008412390937716	0.7008412390937716	0.7008412390937716	0.7008412390937716	0.7008412390937716	0.7008412390937716	0.7008412390937716	0.7008412390937716	0.7008412390937716	0.7008412390937716	0.7008412390937716	0.7008412390937716	0.7008412390937716	0.7008412390937716	0.7008412390937716	0.7008412390937716	0.7008412390937716	0.7008412390937716	0.7008412390937716	0.7008412390937716
0.6880534140555469	0.8242063837761635	0.7099586011898236	0.6806490327834157	0.6542709689291917	0.800628888700204	0.5780446674382196	0.5544470417046671	0.6911977583818623	0.6673601198315627	0.9744225043602887	0.6676234450746936	0.8744857782309128	0.7262060027887131	0.7372614094436112	0.5974203623484852	0.9250603109213885	0.823510298960092	0.8742853049407402	0.8742853049407402	0.8742853049407402	0.8742853049407402	0.8742853049407402	0.8742853049407402	0.8742853049407402	0.8742853049407402	0.8742853049407402	0.8742853049407402	0.8742853049407402	0.8742853049407402	0.8742853049407402	0.8742853049407402	0.8742853049407402	0.8742853049407402	0.8742853049407402	0.8742853049407402	0.8742853049407402	0.8742853049407402	0.8742853049407402	0.8742853049407402	0.8742853049407402	0.8742853049407402	0.8742853049407402	0.8742853049407402	0.8742853049407402	0.8742853049407402	0.8742853049407402	0.8742853049407402	0.8742853049407402	0.8742853049407402
0.28024737043969633	0.37947169915043244	0.32902502329233696	0.30144251510830655	0.11540560578618292	0.3046992913473709	0.3173688427714803	0.3104526230908194	0.2780915868268043	0.3189085082971577	0.29937147566599104	0.15997967197886712	0.2952805381772029	0.3540310410002489	0.19154349057596667	0.27278726578810775	0.27278726578810775	0.27278726578810775	0.27278726578810775	0.27278726578810775	0.27278726578810775	0.27278726578810775	0.27278726578810775	0.27278726578810775	0.27278726578810775	0.27278726578810775	0.27278726578810775	0.27278726578810775	0.27278726578810775	0.27278726578810775	0.27278726578810775	0.27278726578810775	0.27278726578810775	0.27278726578810775	0.27278726578810775	0.27278726578810775	0.27278726578810775	0.27278726578810775	0.27278726578810775	0.27278726578810775	0.27278726578810775	0.27278726578810775	0.27278726578810775	0.27278726578810775	0.27278726578810775	0.27278726578810775	0.27278726578810775	0.27278726578810775	0.27278726578810775	0.27278726578810775
0.07140241764403671	0.09692396728397548	0.08065101480252178	0.2210910864041947	0.09453311435645056	0.09419363714255614	0.11493922461810221	0.1454495986989202	0.0	0.06397468620307356	0.08227406854796387	0.07208679296253484	0.0365112751832992	0.044623381942760464	0.022713917586905573	0.09792711835293617	0.029386538646016855	0.07373092607122668	0.09013439401412286	0.03555264232402624	0.06673297338253138	0.0364272792808282	0.0513965590276541	0.1236669187338961	0.04048947676996384	0.15466945046138447	0.06435950204140913	0.3090059807730245	0.1866827414072168	0.1866827414072168	0.1866827414072168	0.1866827414072168	0.1866827414072168	0.1866827414072168	0.1866827414072168	0.1866827414072168	0.1866827414072168	0.1866827414072168	0.1866827414072168	0.1866827414072168	0.1866827414072168	0.1866827414072168	0.1866827414072168	0.1866827414072168	0.1866827414072168	0.1866827414072168	0.1866827414072168	0.1866827414072168	0.1866827414072168	0.1866827414072168
0.3073194881946577	0.46821999911074585	0.17358670357343053	0.19728920818078968	0.4362928323723573	0.3469542656116918	0.33807866410162574	0.2856246902864131	0.1248650726684573	0.4129690797223488	0.1952038929298031	0.1416096282432385	0.23083896362932288	0.3566026403421025	0.2150257947293991	0.32106157867866797	0.33109671176560607	0.258277304340038	0.16586265227021238	0.2046651538440393	0.2587772703153757	0.24714463054361258	0.2662341868561804	0.2566894086998964	0.2566894086998964	0.2566894086998964	0.2566894086998964	0.2566894086998964	0.2566894086998964	0.2566894086998964	0.2566894086998964	0.2566894086998964	0.2566894086998964	0.2566894086998964	0.2566894086998964	0.2566894086998964	0.2566894086998964	0.2566894086998964	0.2566894086998964	0.2566894086998964	0.2566894086998964	0.2566894086998964	0.2566894086998964	0.2566894086998964	0.2566894086998964	0.2566894086998964	0.2566894086998964	0.2566894086998964	0.2566894086998964	0.2566894086998964
0.3093149225696505	0.2736003702913879	0.24481721393553693	0.2887862635712859	0.2592142815086867	0.29473593699491	0.1974116677302439	0.33227240682346587	0.4753689672540001	0.42568472752045317	0.30991185140339456	0.32124871649899217	0.3489875319972631	0.2626514602224009	0.24789933057376792	0.3834533501042174	0.259715859565836	0.22685797818075445	0.38836143215369856	0.19559060102486228	0.18018552501045162	0.18788806301765693	0.18788806301765693	0.18788806301765693	0.18788806301765693	0.18788806301765693	0.18788806301765693	0.18788806301765693	0.18788806301765693	0.18788806301765693	0.18788806301765693	0.18788806301765693	0.18788806301765693	0.18788806301765693	0.18788806301765693	0.18788806301765693	0.18788806301765693	0.18788806301765693	0.18788806301765693	0.18788806301765693	0.18788806301765693	0.18788806301765693	0.18788806301765693	0.18788806301765693	0.18788806301765693	0.18788806301765693	0.18788806301765693	0.18788806301765693	0.18788806301765693	0.18788806301765693
0.13011112966592508	0.3026331760809643	0.33538531580919134	0.33241369322809133	0.1983071895024577	0.2790118395894769	0.37187112653732235	0.07304156832114674	0.2580355696208393	0.23502233889251464	0.36290573162716977	0.4194008835295681	0.03029833761775424	0.2635392002133435	0.1930504489330642	0.2289352867545781	0.3795529484362398	0.265732983424559	0.32264296593039943	0.32264296593039943	0.32264296593039943	0.32264296593039943	0.32264296593039943	0.32264296593039943	0.32264296593039943	0.32264296593039943	0.32264296593039943	0.32264296593039943	0.32264296593039943	0.32264296593039943	0.32264296593039943	0.32264296593039943	0.32264296593039943	0.32264296593039943	0.32264296593039943	0.32264296593039943	0.32264296593039943	0.32264296593039943	0.32264296593039943	0.32264296593039943	0.32264296593039943	0.32264296593039943	0.32264296593039943	0.32264296593039943	0.32264296593039943	0.32264296593039943	0.32264296593039943	0.32264296593039943	0.32264296593039943	0.32264296593039943
0.3245100418374642	0.36054106815732706	0.3065362455676419	0.3592534507196496	0.2912405061251917	0.2744931960116886	0.2837582395757307	0.21348054624033866	0.26329121841988434	0.4420562014546244	0.24263549894964573	0.24607891465903795	0.2819637646757663	0.30189317123409176	0.31265742340268865	0.27887642330003054	0.3797550117179646	0.3571062606627051	0.3061697585410875	0.32551122339626015	0.31584049096867384	0.31584049096867384	0.31584049096867384	0.31584049096867384	0.31584049096867384	0.31584049096867384	0.31584049096867384	0.31584049096867384	0.31584049096867384	0.31584049096867384	0.31584049096867384	0.31584049096867384	0.31584049096867384	0.31584049096867384	0.31584049096867384	0.31584049096867384	0.31584049096867384	0.31584049096867384	0.31584049096867384	0.31584049096867384	0.31584049096867384	0.31584049096867384	0.31584049096867384	0.31584049096867384	0.31584049096867384	0.31584049096867384	0.31584049096867384	0.31584049096867384	0.31584049096867384	0.31584049096867384
0.0	0.0	0.0	0.0	0.010008684208668274	0.0	0.0	0.0	0.0	0.08731449885759741	0.0	0.0	0.0	0.0	0.0	0.0	0.0	0.0	0.0	0.0	0.0	0.0	0.0	0.0	0.0	0.0	0.0	0.0	0.0	0.0	0.0	0.0	0.0	0.0	0.0	0.0	0.0	0.0	0.0	0.0	0.0	0.0	0.0	0.0	0.0	0.0	0.0	0.0	0.0	0.0
0.0	0.02238995900322637	0.02238995900322637	0.0	0.0	0.0	0.11994106371072533	0.0400073793470814	0.0	0.0	0.0	0.0	0.010281695579009343	0.0010988903118777907	0.17205670438225334	0.00022177059177852523	0.08969621562343472	0.15884955274592893	0.09617730205090144	0.010281695579009343	0.0038006091515426265	0.09617730205090144	0.3596387719244553	0.08969621562343472	0.02238995900322637	0.1804913215587472	0.09865725029878773	0.010503466170787868	0.02238995900322637	0.0	0.02238995900322637	0.17376525425011913	0.0400073793470814	0.24781809083603382	0.00022177059177852523	0.09617730205090144	0.0	0.13866462964586918	0.09617730205090144	0.00022177059177852523	0.0	0.09865725029878773	0.0	0.1586277821541504	0.10668076822168931	0.1089389458777971	0.1078098570497432	0.1078098570497432	0.1078098570497432	0.1078098570497432
0.3773367031315811	0.3728151249674881	0.4050222021178924	0.4456588692509782	0.4830607472087985	0.49921944104323673	0.4827963852909762	0.5048952666468742	0.36911389758755847	0.33784157366234024	0.49941644418257813	0.380293490918006	0.3859829426645383	0.48991130729536286	0.4293487592335507	0.4507176837255054	0.394907201848311	0.24764182086446582	0.3617254723257402	0.41828325857016013	0.3055021158316578	0.34798980590277406	0.4112466336476251	0.22536725862843052	0.49712279350837235	0.3340469591835784	0.36544635457243735	0.3445123200246503	0.3482933619314076	0.39320714542099205	0.3473129817630697	0.38738780469061657	0.299338717219741	0.4113913280629668	0.22905223486754797	0.33821535166282013	0.3325422342383914	0.5450124242467719	0.3765832874796692	0.4396299061985661	0.2889578075030965	0.3642938568508313	0.3642938568508313	0.3642938568508313	0.3642938568508313	0.3642938568508313	0.3642938568508313	0.3642938568508313	0.3642938568508313	0.3642938568508313
0.31217918007697587	0.1426488093635276	0.12012422745972154	0.1657816508581392	0.11111663637859116	0.1973883514537047	0.033281237092671195	0.12008904652810694	0.1469832346319498	0.09602332762388288	0.19564056822369857	0.11180526215415582	0.24960704839440997	0.16952642609873395	0.10402008928431407	0.07479011518003494	0.27079219483808786	0.08856159413616677	0.11727778617423266	0.07411531827610124	0.08907215863371562	0.11105396893489985	0.13201717654466757	0.0798934036244744	0.050737626307114085	0.11235082804730992	0.0993617050911139	0.12818294309313044	0.01538424251947212	0.05453716462948066	0.15548413764845823	0.09217978873599603	0.04474565180628899	0.06759479591039365	0.216834620430345	0.08254801740369407	0.11202538616074995	0.10194251910758671	0.17898952247954733	0.10087750222765567	0.0708002425379377	0.04852539279723137	0.07209683912563003	0.03100753725777129	0.08494783096369285	0.05751947508477255	0.07123365302423271	0.07123365302423271	0.07123365302423271	0.07123365302423271
0.33630926480337675	0.7876893851560929	0.42218005950356213	0.3280048058197328	0.31515511046576783	0.3527034000858625	0.19148509893923693	0.30654071597370663	0.3524587608741944	0.4465059345111519	0.4258240386593897	0.5452111575399213	0.3828022430845627	0.38494198510382505	0.21073596164301142	0.44614682978536807	0.27709805203638715	0.24922103676358806	0.31793045650436885	0.292245903348972	0.3760677165592163	0.31891612426701893	0.2106736142948291	0.2275975574073254	0.37802374097125585	0.3932844406314873	0.2728790677916055	0.29972802404611437	0.395613875989587	0.32145804348304474	0.4023569289206381	0.42440512636215094	0.48459025900774944	0.5805099942583759	0.6337274332661283	0.13375645302504935	0.23751604590093017	0.22608825452799408	0.3634092881637407	0.20930742497557978	0.5807466363457939	0.17332033971388222	0.13778749466139775	0.15555391718763997	0.15555391718763997	0.15555391718763997	0.15555391718763997	0.15555391718763997	0.15555391718763997	0.15555391718763997
0.2928795583796049	0.12753213912221373	0.31085392160513803	0.5023432433945344	0.2294908376632149	0.2217469810254031	0.1085222388525877	0.12125154320058036	0.24035569701435525	0.16737594057419466	0.11801595082525532	0.3519566879671249	0.2349863193961901	0.2349863193961901	0.2349863193961901	0.2349863193961901	0.2349863193961901	0.2349863193961901	0.2349863193961901	0.2349863193961901	0.2349863193961901	0.2349863193961901	0.2349863193961901	0.2349863193961901	0.2349863193961901	0.2349863193961901	0.2349863193961901	0.2349863193961901	0.2349863193961901	0.2349863193961901	0.2349863193961901	0.2349863193961901	0.2349863193961901	0.2349863193961901	0.2349863193961901	0.2349863193961901	0.2349863193961901	0.2349863193961901	0.2349863193961901	0.2349863193961901	0.2349863193961901	0.2349863193961901	0.2349863193961901	0.2349863193961901	0.2349863193961901	0.2349863193961901	0.2349863193961901	0.2349863193961901	0.2349863193961901	0.2349863193961901
0.31356649247719437	0.381471775767195	0.199651771177016	0.06194069741105114	0.1885726753739087	0.23714129964777655	0.1721046541682971	0.12988277523550526	0.18050060120096545	0.07164491529662609	0.33861272609904663	0.07482537433350928	0.2451180938981689	0.15682308953043048	0.18817056286790496	0.13112617041014019	0.15317085863026225	0.1727188137290117	0.2793271915762237	0.2545013252399573	0.19254958211474885	0.25426725345167783	0.2656967159579144	0.175731446343876	0.11745088782044207	0.19912250910361418	0.27898265963882823	0.11725333715632455	0.13077435109676339	0.20002450524227303	0.18319185496944865	0.1664431580137161	0.2681857297408026	0.1792101055224351	0.1466779489769728	0.11517298270578046	0.14821703071438472	0.27837086585775356	0.09546365395126952	0.1464477564565403	0.19087856815547685	0.16866316230600856	0.16866316230600856	0.16866316230600856	0.16866316230600856	0.16866316230600856	0.16866316230600856	0.16866316230600856	0.16866316230600856	0.16866316230600856
0.1943477665142158	0.27978088930284256	0.2302303342847236	0.34421868623532814	0.27667952514643607	0.35475245970250346	0.30715115622710604	0.2137930270237199	0.3200759836777356	0.2961187550257319	0.2546394559074932	0.2575294816321597	0.28123604655458034	0.2541430110215372	0.33655661171717555	0.2129086985395885	0.3457791181466906	0.2730477352274177	0.3090964257030333	0.22295842463859297	0.20255885988072495	0.4125620090203155	0.1922657338468435	0.2863974327099805	0.34051245449793877	0.38450946645291556	0.2698858890324912	0.2190291109238599	0.241901776587664	0.256565130781066	0.2752804316209837	0.28200386586486825	0.31463412263995366	0.329839747932999	0.31845188710613426	0.25053918235141615	0.29059128831291553	0.3375762481457407	0.2499092928016032	0.3730677666846908	0.22781730418043444	0.2487636906691372	0.2082348915783194	0.23869961513428017	0.20888176611555784	0.223790690624919	0.223790690624919	0.223790690624919	0.223790690624919	0.223790690624919
0.0	0.0	0.0	0.0031543998317725796	0.0	0.0	0.0	0.0031543998317725796	0.0	0.0	0.17214733222336948	0.010909770282507199	0.02951393642677853	0.0	0.0	0.0	0.0	0.0	0.0	0.0	0.17214733222336948	0.0	0.0	0.5521600511543023	0.2574758594328798	0.0	0.0	0.0	0.0	0.0	0.0	0.06427109434833815	0.0	0.0	0.17214733222336948	0.0	0.0	0.0	0.0	0.0	0.0	0.0	0.0	0.0	0.0	0.0	0.0	0.0	0.0	0.0
0.2887282576518107	0.32575471890657093	0.17050579105034905	0.20471816953503713	0.10831414682130554	0.07158173677384343	0.20653314956768165	0.10106240070193995	0.353574936810867	0.16437082223372154	0.19883817047978047	0.10203001435770774	0.26097478197128526	0.272085430707664	0.11333993075088102	0.18915303520833088	0.21746315599847343	0.2294395194710613	0.1366739897354997	0.012062136086626436	0.04496204808765994	0.07675025656547599	0.26379492798348647	0.12541925241713575	0.17498137049493687	0.06889115354415888	0.07672162752440602	0.14267346407112988	0.2116852571150865	0.1807655092283375	0.14410149632648017	0.1590356580728574	0.14200915127401642	0.13375088588956163	0.1016715911389347	0.06038415218095483	0.1407415287825789	0.08999534175584406	0.11516566904100783	0.22172735506062471	0.1346104690632806	0.1117935891828131	0.2738095639868192	0.19280157658481617	0.19280157658481617	0.19280157658481617	0.19280157658481617	0.19280157658481617	0.19280157658481617	0.19280157658481617
0.5358527148961727	0.4720932351142649	0.35507530950302624	0.24509538582619347	0.47338866702113847	0.4147760273716357	0.4363477208014056	0.37999866563735646	0.27055434643924875	0.33094233903150994	0.45420836492693284	0.5311263789441459	0.6153380966006253	0.4436735600131119	0.7122865139550686	0.45619802097754136	0.46504985406751814	0.35578368026973933	0.4774315374684269	0.48956117648737363	0.3457255181479186	0.39839523524531467	0.4803155229989838	0.517524708656618	0.44785161168574156	0.5027036476912861	0.34273972921261825	0.5533123102512497	0.3860530039752256	0.45023326844177475	0.4920140314776774	0.4341178783801268	0.5310007551518464	0.31099553731014756	0.47012763534499863	0.41225574581137625	0.538019227965145	0.4893614857163323	0.3338709367886892	0.3381056534724959	0.33598829513059253	0.33598829513059253	0.33598829513059253	0.33598829513059253	0.33598829513059253	0.33598829513059253	0.33598829513059253	0.33598829513059253	0.33598829513059253	0.33598829513059253
0.2901122075462495	0.44676433648008185	0.11605741185956307	0.13664927957851825	0.12044814150758502	0.3941687426338372	0.14343058497404956	0.17475231507946062	0.1016818289933636	0.27327447813314404	0.1831008741784259	0.3349530648265284	0.23266703744314826	0.18994130956538632	0.20735970175092608	0.1869835324751892	0.1962774469834889	0.1739488362020453	0.15321509524491603	0.15776906056604065	0.3327425294958221	0.2432726210388849	0.32417688591167576	0.2895744554146753	0.18998373544270306	0.22667712129085477	0.1769833243857802	0.12269684401692034	0.29052812724615235	0.28852637673115283	0.2654602185335389	0.11511637528815681	0.05589398778158201	0.26886016754258024	0.3401726140629486	0.24938228384558742	0.1732767588388785	0.24396670731961653	0.33101022060912494	0.26255842091090437	0.19659183409044387	0.2295751275006741	0.2295751275006741	0.2295751275006741	0.2295751275006741	0.2295751275006741	0.2295751275006741	0.2295751275006741	0.2295751275006741	0.2295751275006741
0.11354067600597505	0.06950520301731225	0.08829453881445178	0.04693101701965696	0.2759999679257075	0.14920606148124424	0.16306247315397907	0.10491726770625887	0.09843160100593538	0.1590743606291185	0.08513038914286879	0.06729066445962774	0.07580365950129027	0.1246106342500184	0.11263748592842583	0.1565510546722954	0.2153734731116028	0.13658167053644638	0.09539909113688834	0.07600383580355707	0.12178857649600967	0.22948569271918445	0.058351569316143624	0.1145696654489587	0.04891081857209087	0.0897722669264776	0.1450843748145464	0.10085108185271968	0.05096999511575896	0.06907655113583928	0.11355368712804993	0.09686982109904925	0.02499177898421691	0.09769092065233151	0.09651270060661503	0.06422019582363578	0.0885988840328626	0.04879988340477143	0.052901918026577385	0.09941629967677194	0.09479320428382114	0.0779720465565786	0.046437232836708885	0.08638517223901986	0.07472263333100741	0.12154831188281663	0.05502786980719083	0.1027437066217849	0.07053127536973874	0.15052758673385291
0.22729751314274252	0.29485509044990776	0.0	0.2921606651901196	0.26803770470798344	0.0	0.38680717859846664	0.1460803325950598	0.22774597518413356	0.0	0.47544082275787564	0.5111890600737273	0.24031609343268212	0.5616057106555375	0.2950349039550423	0.3317279775709623	0.5873426883769046	0.3628136695558844	0.0005402040102786458	0.09745271720073582	0.45276345635832027	0.28644676997930574	0.2435330497957956	0.0	0.1460803325950598	0.009257784310804448	0.009797988321083095	0.7449241215484398	0.6267125194604241	0.0	0.2975318428027426	0.06379678132803011	0.6422977131471688	0.24031609343268212	0.002676752352834805	0.3567728416081935	0.025585062932745137	0.29208296121991023	0.0	0.09745271720073582	0.26199687676029243	0.15199171421796148	0.06379678132803011	0.009257784310804448	0.9156889181435252	0.0	0.4270264786369532	0.24031609343268212	0.14662053660533841	0.18899405277856993
0.6882439858428522	0.6276758996599849	0.4997134149874785	0.4477415015551207	0.620311740306181	0.4135368841952399	0.8507557478927471	0.5967966442754008	0.4883066682479234	0.5765259989251253	0.70121625259468	0.738329163792465	0.5666972069695375	0.8247164900365231	0.46746114819036383	0.6293960794383479	0.8081682171235754	0.5596259615306167	0.666451780789709	0.4810723023131126	0.6622590655256813	0.5653453290764092	0.46431220651341354	0.6649451755720288	0.8697424664418122	0.43254261753254697	0.39100644512839616	0.5822260988709446	0.6945449541530765	0.5056246963412622	0.7006381084136207	0.5074756247858866	0.5018445264871076	0.4496714504734623	0.7059345649974599	0.6361719086761713	0.7350847487023375	0.4852837111999884	0.5701656587582821	0.5177499555539374	0.6486463539463468	0.5144223741565335	0.5530470368475704	0.7681755666462607	0.6029661837339441	0.469884290467817	0.5347607105449929	0.6753082443421787	0.673257174051378	0.5182933907910345
0.19888622085371374	0.23625490942199548	0.22053251524946785	0.19690775495693025	0.14424361651312756	0.20220884715869575	0.12381884210164215	0.2525978078834883	0.20932385653042507	0.17519431356683815	0.13675738217325117	0.30275271702467543	0.2606183397094817	0.16612555607240656	0.19153838618861926	0.1756756928997442	0.2075946189203832	0.24893736388710805	0.10166501709547407	0.12806672356782942	0.19712185191319728	0.1758976791195213	0.12150575590147034	0.13956033765007847	0.14776393146459924	0.13730245493895574	0.21530508585609787	0.1856890725462076	0.1640481889005744	0.1381162169043738	0.22325094796085954	0.15438864723108184	0.17384356507581158	0.16852586675032147	0.2480347295563742	0.14262545624786166	0.15626624776021994	0.16274567300680715	0.1249405384068823	0.18389826564716744	0.1312745678311837	0.12755445560870435	0.15651088236752106	0.1461127300208507	0.17189064591263314	0.19932815755570676	0.22077343689027257	0.2644058452650488	0.17663139109297377	0.24541181544196333
0.3751423551273805	0.3148204268923371	0.13522283456313602	0.34386279592563634	0.17898482051598544	0.2092337372340037	0.16758335820098058	0.1511923500033227	0.26472387976228234	0.2542328366604237	0.3442961210699079	0.26477168487641944	0.37496561606881607	0.26113725808232063	0.23815208387198086	0.09390099345908615	0.19186764710137041	0.2305202149682837	0.2773617777844991	0.3356573235598423	0.2799039990216613	0.12130566153036966	0.3369415193764367	0.3443191826319262	0.2953897032604239	0.21818712370332774	0.20098878093526057	0.29330115313263666	0.23348035417348093	0.19697360075134127	0.252193694646017	0.43723930101617775	0.30811606486557974	0.2321994552473288	0.44550084568113135	0.3327423599222939	0.20441718929448063	0.20018971066403626	0.17219736437658698	0.2680016663897649	0.18322100629049287	0.19822681781812615	0.21935374997644613	0.2871459533132955	0.3095994987584281	0.17173164260615909	0.22217627992958486	0.20007887797697385	0.32631615775968875	0.2802892451357345
0.5376006509593588	0.644268525019248	0.5963764916740772	0.4596144477042805	0.6677931147596162	0.6106470347205682	0.6774395147224175	0.648327204818688	0.6589386058321217	0.6575117885735038	0.6613169396402582	0.6345853586590922	0.7449069384928536	0.6562767412063325	0.6877816424057162	0.6724765657146061	0.6953822733907127	0.5538352026486297	0.5717923660869381	0.6760911296765867	0.48116394725791406	0.5321478386438971	0.6168276533744054	0.6799411160536422	0.7205650234884617	0.6658825531332648	0.7980085681355898	0.6624217152720597	0.6637360354884373	0.45536831672837236	0.506347725842659	0.7289539484513863	0.6972411632019879	0.6259225416195533	0.59971604301893	0.8593162995369761	0.6525526932514244	0.5401083881690332	0.6926478322804854	0.6426070732434694	0.6958940294856564	0.5948247404057362	0.5849858965887937	0.589905318497265	0.589905318497265	0.589905318497265	0.589905318497265	0.589905318497265	0.589905318497265	0.589905318497265
0.3573768328067214	0.1813573696689231	0.34061022856643114	0.1994141248268109	0.27980954230725424	0.2479213117823112	0.016575207950209152	0.13857593874446292	0.09473180511855876	0.0003129905281146548	0.028231720648587103	0.014272355588350877	0.014272355588350877	0.014272355588350877	0.014272355588350877	0.014272355588350877	0.014272355588350877	0.014272355588350877	0.014272355588350877	0.014272355588350877	0.014272355588350877	0.014272355588350877	0.014272355588350877	0.014272355588350877	0.014272355588350877	0.014272355588350877	0.014272355588350877	0.014272355588350877	0.014272355588350877	0.014272355588350877	0.014272355588350877	0.014272355588350877	0.014272355588350877	0.014272355588350877	0.014272355588350877	0.014272355588350877	0.014272355588350877	0.014272355588350877	0.014272355588350877	0.014272355588350877	0.014272355588350877	0.014272355588350877	0.014272355588350877	0.014272355588350877	0.014272355588350877	0.014272355588350877	0.014272355588350877	0.014272355588350877	0.014272355588350877	0.014272355588350877
0.546809842755779	0.515829572521839	0.41861023223426136	0.5408600643295058	0.6056635168273249	0.4550944017229211	0.530378959275123	0.530378959275123	0.530378959275123	0.530378959275123	0.530378959275123	0.530378959275123	0.530378959275123	0.530378959275123	0.530378959275123	0.530378959275123	0.530378959275123	0.530378959275123	0.530378959275123	0.530378959275123	0.530378959275123	0.530378959275123	0.530378959275123	0.530378959275123	0.530378959275123	0.530378959275123	0.530378959275123	0.530378959275123	0.530378959275123	0.530378959275123	0.530378959275123	0.530378959275123	0.530378959275123	0.530378959275123	0.530378959275123	0.530378959275123	0.530378959275123	0.530378959275123	0.530378959275123	0.530378959275123	0.530378959275123	0.530378959275123	0.530378959275123	0.530378959275123	0.530378959275123	0.530378959275123	0.530378959275123	0.530378959275123	0.530378959275123	0.530378959275123
0.0	0.0	0.0	0.0	0.0	0.0	0.2132003814488834	0.0	0.2132003814488834	0.0	0.20784116141364442	0.0	0.0	0.0	0.02459368415094305	0.008213195871494522	0.0	0.0	0.0	0.16814843844959776	0.1295975737062767	0.0	0.0	0.0	0.09282308812733482	0.20784116141364442	0.21605435728513894	0.09466997945035677	0.2132003814488834	0.0	0.1295975737062767	0.0	0.0	0.0	0.0	0.0	0.0	0.0	0.0	0.0	0.0	0.0	0.0	0.0	0.0	0.0	0.0	0.0	0.0	0.0
0.15964101581382759	0.24439101878937386	0.3669524094909258	0.14893044919516113	0.2774910762863029	0.3067867995264123	0.12489738798520125	0.2466665082648963	0.2431515545984261	0.1901239818834487	0.20742639131460985	0.15139481851420689	0.2903439667049687	0.0800110134015262	0.2584179476826714	0.1616601172365652	0.09322532363744712	0.3130551878637794	0.17574834789147584	0.16198991671968002	0.22778925499438277	0.27850018526413944	0.1512353296385296	0.13766346799507267	0.18718641660700366	0.1941450581661838	0.17983051937658723	0.1869877887713855	0.1869877887713855	0.1869877887713855	0.1869877887713855	0.1869877887713855	0.1869877887713855	0.1869877887713855	0.1869877887713855	0.1869877887713855	0.1869877887713855	0.1869877887713855	0.1869877887713855	0.1869877887713855	0.1869877887713855	0.1869877887713855	0.1869877887713855	0.1869877887713855	0.1869877887713855	0.1869877887713855	0.1869877887713855	0.1869877887713855	0.1869877887713855	0.1869877887713855
0.21968558800442692	0.1570684709767244	0.03920989302160523	0.16372350875904815	0.04558244003346333	0.16180789683927882	0.039841307845538326	0.2276902243318609	0.1905728566412935	0.17650303845472715	0.14476746825536266	0.2806606861622437	0.177981960977568	0.21967338752056934	0.11665578732287912	0.11091060390450883	0.08219332514918103	0.05074619668447372	0.14280891918723865	0.050208746307123915	0.09650883274718128	0.09650883274718128	0.09650883274718128	0.09650883274718128	0.09650883274718128	0.09650883274718128	0.09650883274718128	0.09650883274718128	0.09650883274718128	0.09650883274718128	0.09650883274718128	0.09650883274718128	0.09650883274718128	0.09650883274718128	0.09650883274718128	0.09650883274718128	0.09650883274718128	0.09650883274718128	0.09650883274718128	0.09650883274718128	0.09650883274718128	0.09650883274718128	0.09650883274718128	0.09650883274718128	0.09650883274718128	0.09650883274718128	0.09650883274718128	0.09650883274718128	0.09650883274718128	0.09650883274718128
0.3329023065215154	0.2973285324263131	0.18910455935479442	0.335793894278063	0.30578235664801784	0.3390047269684171	0.25812493189496744	0.3787314975303984	0.2540256616937988	0.340086911752838	0.2714216670388519	0.3194377093508996	0.430293372705869	0.2689276506585916	0.21473359995233074	0.3334382323702917	0.21995303631690055	0.270651854846235	0.26765655467511473	0.2724401365221248	0.3700639015637785	0.26657026396094236	0.23802373657369955	0.3745807867014652	0.21641888608032	0.4284110926774518	0.23077840007694958	0.37267313039039973	0.39666863486088194	0.2981499801380116	0.3017749495560516	0.26196876951581644	0.2792213143530101	0.24861418827257734	0.3491125541783383	0.3072627746221325	0.23720469578871411	0.2722337352054233	0.2722337352054233	0.2722337352054233	0.2722337352054233	0.2722337352054233	0.2722337352054233	0.2722337352054233	0.2722337352054233	0.2722337352054233	0.2722337352054233	0.2722337352054233	0.2722337352054233	0.2722337352054233
0.2854531104168947	0.4023653525403648	0.4189061003077302	0.2769215426570401	0.45749616007915433	0.20770689691280153	0.16363080635463506	0.23501722335230382	0.1592007395362408	0.24433937296424396	0.2104412870169487	0.30419230902035216	0.34170229372676597	0.3224385984716141	0.2372150849739205	0.33325953566292027	0.320938003708965	0.22609782014392932	0.2757842909369625	0.3742051876110891	0.27539196283638534	0.3019543702875652	0.2750963606834683	0.2497316474969161	0.48495002136650806	0.3084143681089299	0.4653664028062867	0.2556796943550921	0.31144926029141545	0.3473823005365913	0.3076045849384737	0.4194054227156022	0.36350500382703793	0.36350500382703793	0.36350500382703793	0.36350500382703793	0.36350500382703793	0.36350500382703793	0.36350500382703793	0.36350500382703793	0.36350500382703793	0.36350500382703793	0.36350500382703793	0.36350500382703793	0.36350500382703793	0.36350500382703793	0.36350500382703793	0.36350500382703793	0.36350500382703793	0.36350500382703793
0.10225303322924673	0.2016476374063591	0.22820922445537004	0.6082910693270961	0.19022026660193753	0.32249256969354556	0.45005700973376506	0.19630675919795904	0.284452888547901	0.5992173446681733	0.10604066395159034	0.27938206061026066	0.2467580028851656	0.20951465941935454	0.340957609138032	0.15575113266313712	0.1465748690922715	0.6440574029451407	0.2349169451864417	0.4950359746723849	0.29448040113655394	0.23885045619293946	0.1462472161774222	0.4718005573183804	0.2793490449171636	0.3245500265599604	0.26878608074792587	0.4907871603345129	0.7340320497402973	0.06571660077501693	0.4675804832061008	0.32292192701293315	0.23131320922104442	0.04431635103643792	0.13781478012874118	0.13781478012874118	0.13781478012874118	0.13781478012874118	0.13781478012874118	0.13781478012874118	0.13781478012874118	0.13781478012874118	0.13781478012874118	0.13781478012874118	0.13781478012874118	0.13781478012874118	0.13781478012874118	0.13781478012874118	0.13781478012874118	0.13781478012874118
0.2812897237343331	0.22888698346194972	0.21702270208389093	0.20213622846448157	0.13128234546828246	0.3730950779357896	0.33274280740630663	0.5275150594365282	0.30605550455162556	0.25652667729358747	0.24648476778572942	0.27952765730403784	0.11301977695156147	0.20733148010225863	0.21323200446175838	0.19735948124004818	0.15233462673733794	0.2826121139993179	0.17146775282844104	0.14579891258644123	0.3358811621301997	0.3202540707417676	0.32806761643598364	0.32806761643598364	0.32806761643598364	0.32806761643598364	0.32806761643598364	0.32806761643598364	0.32806761643598364	0.32806761643598364	0.32806761643598364	0.32806761643598364	0.32806761643598364	0.32806761643598364	0.32806761643598364	0.32806761643598364	0.32806761643598364	0.32806761643598364	0.32806761643598364	0.32806761643598364	0.32806761643598364	0.32806761643598364	0.32806761643598364	0.32806761643598364	0.32806761643598364	0.32806761643598364	0.32806761643598364	0.32806761643598364	0.32806761643598364	0.32806761643598364
0.18162183628243692	0.44820154784020744	0.21609205414051585	0.5501189577089799	0.074655151886452	0.00965676956863565	0.26896721810923074	0.26319609524366816	0.2859232956945955	0.1259834924435534	0.0	0.2639784924351117	0.0	0.1977041686148268	0.27743679476164246	0.38123371189124744	0.2410805933762245	0.09806047661883512	0.0800494317707121	0.08321272078460584	0.2507699540630466	0.15693937545432624	0.05307742567233804	0.15095331882541815	0.16739032924214178	0.06902438209760996	0.39261404768946295	0.074655151886452	0.03646187314005526	0.1392324622638368	0.4560246793674794	0.1446267421480969	0.052657992324023344	0.08229810222941282	0.1487106868571025	0.004077907569086747	0.27084508733402074	0.30638630168083575	0.3299164032129678	0.07629816828943235	0.0	0.038149084144716176	0.038149084144716176	0.038149084144716176	0.038149084144716176	0.038149084144716176	0.038149084144716176	0.038149084144716176	0.038149084144716176	0.038149084144716176
0.13073528393378792	0.10629104883890653	0.10714194759467353	0.19268912952467662	0.22074857375378396	0.1728899812759762	0.10832564153232148	0.17876188910571475	0.2969724499257126	0.168223560161197	0.11505179000642321	0.17134711295860186	0.19686457733415666	0.12937608686030902	0.21622015670069494	0.15698483607385652	0.14113580656243624	0.17074190446115706	0.1583142041213464	0.02855741510731949	0.10180977820854956	0.18934112904516956	0.24842664380993845	0.29315728474792035	0.12124821967693505	0.2072027522124277	0.2072027522124277	0.2072027522124277	0.2072027522124277	0.2072027522124277	0.2072027522124277	0.2072027522124277	0.2072027522124277	0.2072027522124277	0.2072027522124277	0.2072027522124277	0.2072027522124277	0.2072027522124277	0.2072027522124277	0.2072027522124277	0.2072027522124277	0.2072027522124277	0.2072027522124277	0.2072027522124277	0.2072027522124277	0.2072027522124277	0.2072027522124277	0.2072027522124277	0.2072027522124277	0.2072027522124277
0.286822307269566	0.1406797864858439	0.18523619583174664	0.18369859981189765	0.08709295482070978	0.3106912123800273	0.5442971545144843	0.1104829031614725	0.32300375338382353	0.2511001585890737	0.32403534133963485	0.26498908618014866	0.30882606408984076	0.496981373701485	0.27968722178086036	0.3985035987296218	0.09707624388501448	0.260088127121941	0.14590577476400737	0.249522020184665	0.43152745412662474	0.06842862525989014	0.08601681225101913	0.14590577476400737	0.21361496932907909	0.25794708816106926	0.450182827391465	0.21461028986051647	0.42355297171724704	0.21088196705156767	0.31721746938440737	0.31721746938440737	0.31721746938440737	0.31721746938440737	0.31721746938440737	0.31721746938440737	0.31721746938440737	0.31721746938440737	0.31721746938440737	0.31721746938440737	0.31721746938440737	0.31721746938440737	0.31721746938440737	0.31721746938440737	0.31721746938440737	0.31721746938440737	0.31721746938440737	0.31721746938440737	0.31721746938440737	0.31721746938440737
0.2952255298177581	0.3630026448609718	0.33035515060229526	0.5260670382180141	0.37545227344908433	0.30145773506905843	0.3997737384045469	0.2581616284420426	0.559353603318971	0.18406369135593761	0.4229937949577037	0.19326947787296928	0.2655629147321013	0.1670638820257194	0.2660357268801532	0.36232286966595334	0.3390129732023781	0.30204850866182725	0.3205307409321027	0.3205307409321027	0.3205307409321027	0.3205307409321027	0.3205307409321027	0.3205307409321027	0.3205307409321027	0.3205307409321027	0.3205307409321027	0.3205307409321027	0.3205307409321027	0.3205307409321027	0.3205307409321027	0.3205307409321027	0.3205307409321027	0.3205307409321027	0.3205307409321027	0.3205307409321027	0.3205307409321027	0.3205307409321027	0.3205307409321027	0.3205307409321027	0.3205307409321027	0.3205307409321027	0.3205307409321027	0.3205307409321027	0.3205307409321027	0.3205307409321027	0.3205307409321027	0.3205307409321027	0.3205307409321027	0.3205307409321027
0.11363408070370544	0.09760318324150136	0.1356344197218346	0.07896584893868262	0.26501944576573094	0.20682460317634863	0.17931636960660868	0.16385728747205244	0.19632394092881114	0.04532235227215531	0.07044520366023883	0.05474782240302676	0.1382197786790167	0.004814386202286228	0.17282021722688345	0.19851148805813687	0.0035857581853139314	0.029331897264702287	0.040779766912549434	0.06019613500341604	0.07802696913002806	0.06416389031832445	0.10662751679005576	0.08357693286726783	0.15980808586612352	0.038757367395573734	0.1756386966028867	0.18516249276616467	0.20486129996903063	0.19501189636759766	0.19501189636759766	0.19501189636759766	0.19501189636759766	0.19501189636759766	0.19501189636759766	0.19501189636759766	0.19501189636759766	0.19501189636759766	0.19501189636759766	0.19501189636759766	0.19501189636759766	0.19501189636759766	0.19501189636759766	0.19501189636759766	0.19501189636759766	0.19501189636759766	0.19501189636759766	0.19501189636759766	0.19501189636759766	0.19501189636759766
0.20317113056373715	0.19139124901828666	0.12790302104296322	0.3516657510082082	0.14820791347000797	0.2916532074596326	0.22504745280753288	0.2141099166019159	0.2491565008154397	0.4196978770971123	0.2570394015922524	0.5248820552687793	0.23376185460193086	0.26449875360315234	0.2361709533381047	0.3102786405186251	0.1963140242311748	0.147763871666757	0.1591660926234498	0.16393009080207685	0.5032214629184498	0.37798950180130086	0.4406054823598753	0.4406054823598753	0.4406054823598753	0.4406054823598753	0.4406054823598753	0.4406054823598753	0.4406054823598753	0.4406054823598753	0.4406054823598753	0.4406054823598753	0.4406054823598753	0.4406054823598753	0.4406054823598753	0.4406054823598753	0.4406054823598753	0.4406054823598753	0.4406054823598753	0.4406054823598753	0.4406054823598753	0.4406054823598753	0.4406054823598753	0.4406054823598753	0.4406054823598753	0.4406054823598753	0.4406054823598753	0.4406054823598753	0.4406054823598753	0.4406054823598753
0.08985696789161925	0.05018507106523635	0.08398543609202694	0.19291944150624352	0.14418679482153193	0.11674100506397161	0.08582705258314478	0.09122637418552805	0.06025475101734024	0.01817295569084391	0.04011539111313244	0.07893114514450218	0.11123073442212593	0.17688061712894193	0.07469799774468713	0.031192958071624883	0.04368758656928748	0.1332979575666605	0.07205509842109954	0.08119976064016174	0.027341757024671794	0.07435724548935435	0.08575916995041992	0.191418578917931	0.048181751153868996	0.07502502525297007	0.06160338820341953	0.06160338820341953	0.06160338820341953	0.06160338820341953	0.06160338820341953	0.06160338820341953	0.06160338820341953	0.06160338820341953	0.06160338820341953	0.06160338820341953	0.06160338820341953	0.06160338820341953	0.06160338820341953	0.06160338820341953	0.06160338820341953	0.06160338820341953	0.06160338820341953	0.06160338820341953	0.06160338820341953	0.06160338820341953	0.06160338820341953	0.06160338820341953	0.06160338820341953	0.06160338820341953
0.19462941494260977	0.19813759879421475	0.10770529802763655	0.2770991952190326	0.04986421457468278	0.13286418625908705	0.15919791412403206	0.21914034385730893	0.24371474022024175	0.07644643892954005	0.18809262045633837	0.10989642185759842	0.08246115055882759	0.17224803240422432	0.19793533254620196	0.15019848185641446	0.13839458691504353	0.13720269592771747	0.13385610034484904	0.1091310867599383	0.18467230904958234	0.1814253830229556	0.18755448323305549	0.08789479260026724	0.13772463791666134	0.13772463791666134	0.13772463791666134	0.13772463791666134	0.13772463791666134	0.13772463791666134	0.13772463791666134	0.13772463791666134	0.13772463791666134	0.13772463791666134	0.13772463791666134	0.13772463791666134	0.13772463791666134	0.13772463791666134	0.13772463791666134	0.13772463791666134	0.13772463791666134	0.13772463791666134	0.13772463791666134	0.13772463791666134	0.13772463791666134	0.13772463791666134	0.13772463791666134	0.13772463791666134	0.13772463791666134	0.13772463791666134
0.3605045683034206	0.23419252032602825	0.25266605705507433	0.26464518490466993	0.3093797748057253	0.2720431986565182	0.16732238600745386	0.1965673504540176	0.270048622970504	0.18274919426011424	0.1925822076909997	0.2968442016962842	0.3946747236028809	0.3613594609591325	0.314869316122066	0.39740595539643164	0.1665630729501247	0.14632228359744417	0.20780799350715792	0.32527188049123884	0.22738802187774276	0.29331076256673405	0.1583882823789571	0.20011154731180023	0.17924991484537867	0.17924991484537867	0.17924991484537867	0.17924991484537867	0.17924991484537867	0.17924991484537867	0.17924991484537867	0.17924991484537867	0.17924991484537867	0.17924991484537867	0.17924991484537867	0.17924991484537867	0.17924991484537867	0.17924991484537867	0.17924991484537867	0.17924991484537867	0.17924991484537867	0.17924991484537867	0.17924991484537867	0.17924991484537867	0.17924991484537867	0.17924991484537867	0.17924991484537867	0.17924991484537867	0.17924991484537867	0.17924991484537867
0.07871305304329514	0.19361615199965004	0.17952835614993246	0.11715908825326442	0.13974204438240298	0.11627334159754907	0.10228976794536493	0.16464193052512702	0.16253574646015134	0.1624825116227905	0.11419132261518891	0.1538106284219029	0.17738000596500053	0.26138691061206054	0.09423832770833206	0.1352954176360934	0.2050912120629644	0.2622530468694436	0.184951316015107	0.16820845433136503	0.06844479588321489	0.10070511832673057	0.05768965767624648	0.07919738800148851	0.07919738800148851	0.07919738800148851	0.07919738800148851	0.07919738800148851	0.07919738800148851	0.07919738800148851	0.07919738800148851	0.07919738800148851	0.07919738800148851	0.07919738800148851	0.07919738800148851	0.07919738800148851	0.07919738800148851	0.07919738800148851	0.07919738800148851	0.07919738800148851	0.07919738800148851	0.07919738800148851	0.07919738800148851	0.07919738800148851	0.07919738800148851	0.07919738800148851	0.07919738800148851	0.07919738800148851	0.07919738800148851	0.07919738800148851
0.35992858215473145	0.228342814006107	0.2652701503929459	0.19447790021112274	0.5692095109697752	0.4462734890116834	0.2877649077811762	0.3236223983014275	0.3827114984558024	0.32802393694431164	0.23792706155444351	0.27950907487246496	0.37872091592457674	0.3255764591169835	0.24833119398751388	0.30164280903102497	0.23957686313712892	0.17849761502118944	0.29076672074318954	0.4005523847566243	0.3005956186889964	0.4433376605321808	0.21616002252698382	0.3082611805832603	0.26221060155512205	0.26221060155512205	0.26221060155512205	0.26221060155512205	0.26221060155512205	0.26221060155512205	0.26221060155512205	0.26221060155512205	0.26221060155512205	0.26221060155512205	0.26221060155512205	0.26221060155512205	0.26221060155512205	0.26221060155512205	0.26221060155512205	0.26221060155512205	0.26221060155512205	0.26221060155512205	0.26221060155512205	0.26221060155512205	0.26221060155512205	0.26221060155512205	0.26221060155512205	0.26221060155512205	0.26221060155512205	0.26221060155512205
0.28136818347737763	0.19630048628804567	0.2508219314081861	0.11702032227909044	0.3748361141044792	0.25716877372255953	0.28135781462122783	0.20093821227064398	0.2780800274751371	0.2176499616544841	0.14267653396807625	0.20100507712471435	0.11505823465843461	0.25427304939450823	0.17419972905284212	0.12343188412624885	0.1375424502292381	0.11799883319529587	0.09661088862914582	0.15868140301160744	0.16380928984885795	0.17963525084795579	0.16595665802657233	0.20422088289711524	0.11415313438329959	0.1426065146676213	0.20440247788678023	0.23415731597864273	0.11301206336489729	0.10990427290643381	0.11145816813566554	0.11145816813566554	0.11145816813566554	0.11145816813566554	0.11145816813566554	0.11145816813566554	0.11145816813566554	0.11145816813566554	0.11145816813566554	0.11145816813566554	0.11145816813566554	0.11145816813566554	0.11145816813566554	0.11145816813566554	0.11145816813566554	0.11145816813566554	0.11145816813566554	0.11145816813566554	0.11145816813566554	0.11145816813566554
0.11316317336444334	0.12506666498303065	0.11667085510546245	0.15448439864018793	0.14557573020224002	0.15138663685059292	0.16145878107506662	0.23835535449941586	0.23499966078256918	0.14248233505105265	0.21304320553080172	0.1764848328451807	0.16829873465339876	0.10632834481935906	0.10725468974746243	0.1709454031492235	0.10276888657298416	0.08033924630274493	0.11397189400154138	0.16166159580310946	0.05957563838260203	0.07879562326169301	0.12076177097778958	0.1789417769516827	0.19852224105495583	0.1402887151339022	0.21910193543318826	0.12018655118628026	0.16321588831869305	0.12449823925945161	0.1742751247984257	0.14938668202893865	0.14938668202893865	0.14938668202893865	0.14938668202893865	0.14938668202893865	0.14938668202893865	0.14938668202893865	0.14938668202893865	0.14938668202893865	0.14938668202893865	0.14938668202893865	0.14938668202893865	0.14938668202893865	0.14938668202893865	0.14938668202893865	0.14938668202893865	0.14938668202893865	0.14938668202893865	0.14938668202893865
0.05714847460611664	0.09053305150224285	0.1270948638410633	0.03509164233996283	0.20551322684250553	0.00459356013753111	0.04115537253861812	0.02686547968533665	0.08929331645667281	0.03991563743078152	0.09200322156336704	0.02693781959160257	0.07463219987419212	0.06151206822679395	0.03347612120177994	0.044422594606231526	0.10345975566569796	0.00677999037038751	0.07017942817010661	0.033851907294392775	0.0	0.09507850671481034	0.12391038698038098	0.11433318281215665	0.022915839252872904	0.09148731774143651	0.03553520597542795	0.046337818870593815	0.07880466856043708	0.029454141267782837	0.05412940491410995	0.05412940491410995	0.05412940491410995	0.05412940491410995	0.05412940491410995	0.05412940491410995	0.05412940491410995	0.05412940491410995	0.05412940491410995	0.05412940491410995	0.05412940491410995	0.05412940491410995	0.05412940491410995	0.05412940491410995	0.05412940491410995	0.05412940491410995	0.05412940491410995	0.05412940491410995	0.05412940491410995	0.05412940491410995
0.1253546726179275	0.0797496706859235	0.07221568903278937	0.08453805619905182	0.10097762294603214	0.07259557978257584	0.06045859111187556	0.11881426353463284	0.08938034391071525	0.026717406440355588	0.054404868128839885	0.08747849292074805	0.14674637154662504	0.1063059797208542	0.03767807096916544	0.13838263235718615	0.03289377271517391	0.05807218039673092	0.08967831117181731	0.04359160464844959	0.06663495791013345	0.06663495791013345	0.06663495791013345	0.06663495791013345	0.06663495791013345	0.06663495791013345	0.06663495791013345	0.06663495791013345	0.06663495791013345	0.06663495791013345	0.06663495791013345	0.06663495791013345	0.06663495791013345	0.06663495791013345	0.06663495791013345	0.06663495791013345	0.06663495791013345	0.06663495791013345	0.06663495791013345	0.06663495791013345	0.06663495791013345	0.06663495791013345	0.06663495791013345	0.06663495791013345	0.06663495791013345	0.06663495791013345	0.06663495791013345	0.06663495791013345	0.06663495791013345	0.06663495791013345
0.06825306326293659	0.008204450763409178	0.026336638379795472	0.001010093213147412	0.03072881327899267	0.015115389412580216	0.024774642205290798	0.03983434096111413	0.02796415791419318	0.0044907271556337445	0.005622528720556473	0.04425839782746065	0.04259663092335073	0.026789494557848688	0.011245057441112946	0.06016411401232745	0.010322537067581626	0.02353445551302103	0.03454345437799317	0.04993425240140523	0.0025819220428527053	0.06752254734669315	0.016014101312213844	5.5690656756891984e-05	0.06244627643615252	0.0	0.04459003996489617	0.022295019982448084	0.022295019982448084	0.022295019982448084	0.022295019982448084	0.022295019982448084	0.022295019982448084	0.022295019982448084	0.022295019982448084	0.022295019982448084	0.022295019982448084	0.022295019982448084	0.022295019982448084	0.022295019982448084	0.022295019982448084	0.022295019982448084	0.022295019982448084	0.022295019982448084	0.022295019982448084	0.022295019982448084	0.022295019982448084	0.022295019982448084	0.022295019982448084	0.022295019982448084
0.11855047476552688	0.05168270869592277	0.08349686240783699	0.014101581491029443	0.00018277994226368583	0.012905311176233005	0.03240710000308721	0.04598145923309446	0.039141422638839116	0.05509577387531907	0.08125967754477843	0.04089157972311844	0.05317320996149955	0.04238051466312054	0.048581877146443464	0.06773801742953825	0.09308541413837738	0.026384777943857796	0.023064279234000576	0.01394112581579604	0.02022884175976363	0.0	0.10799707704194109	0.013270871060760376	0.012271583935621553	0.040587764251771775	0.034932208746580456	0.010378635408649677	0.042858303527712326	0.09255819065495319	0.027640259839050836	0.0017470560250773149	0.014693657932064076	0.014693657932064076	0.014693657932064076	0.014693657932064076	0.014693657932064076	0.014693657932064076	0.014693657932064076	0.014693657932064076	0.014693657932064076	0.014693657932064076	0.014693657932064076	0.014693657932064076	0.014693657932064076	0.014693657932064076	0.014693657932064076	0.014693657932064076	0.014693657932064076	0.014693657932064076
0.22355846959509532	0.0	0.0	0.0	0.0	0.0	0.0	0.1966432710035437	0.0	0.0	0.4153411687467969	0.4756081612511178	0.0	0.023027013239554785	0.35114869822061373	0.18708785573008427	0.18708785573008427	0.18708785573008427	0.18708785573008427	0.18708785573008427	0.18708785573008427	0.18708785573008427	0.18708785573008427	0.18708785573008427	0.18708785573008427	0.18708785573008427	0.18708785573008427	0.18708785573008427	0.18708785573008427	0.18708785573008427	0.18708785573008427	0.18708785573008427	0.18708785573008427	0.18708785573008427	0.18708785573008427	0.18708785573008427	0.18708785573008427	0.18708785573008427	0.18708785573008427	0.18708785573008427	0.18708785573008427	0.18708785573008427	0.18708785573008427	0.18708785573008427	0.18708785573008427	0.18708785573008427	0.18708785573008427	0.18708785573008427	0.18708785573008427	0.18708785573008427
0.1402603433043353	0.038184045105440094	0.05692423783836565	0.17871888587065313	0.09814920763404009	0.08858206211373326	0.08996536107991801	0.0919824325699763	0.15932892132745619	0.08272406927625849	0.08373843786220123	0.05876699957162937	0.0940765580900607	0.10400727252637482	0.038717201504706984	0.1606059174674182	0.06107824497142471	0.06841159829811772	0.09918552898577478	0.038343696611947406	0.11368618620489948	0.0666421544047278	0.0409123566394165	0.09727612726672455	0.06909424195307053	0.06909424195307053	0.06909424195307053	0.06909424195307053	0.06909424195307053	0.06909424195307053	0.06909424195307053	0.06909424195307053	0.06909424195307053	0.06909424195307053	0.06909424195307053	0.06909424195307053	0.06909424195307053	0.06909424195307053	0.06909424195307053	0.06909424195307053	0.06909424195307053	0.06909424195307053	0.06909424195307053	0.06909424195307053	0.06909424195307053	0.06909424195307053	0.06909424195307053	0.06909424195307053	0.06909424195307053	0.06909424195307053
0.049681541483173636	0.034390897850096164	0.01914673418573028	0.13226066781762952	0.0	0.04203528397856343	0.0	0.0016610955139089803	0.061606809209261044	9.692712942364136e-05	0.03920265816500098	9.692712942364136e-05	0.08964817713411684	0.04526054808553192	0.10921653136995514	0.14431113253142944	0.0355717112021598	0.03557171199474166	0.05305735066656296	0.14542822847610726	0.043696379409042745	0.0	0.046529004847171686	0.09102370423747778	0.06877635454232474	0.06877635454232474	0.06877635454232474	0.06877635454232474	0.06877635454232474	0.06877635454232474	0.06877635454232474	0.06877635454232474	0.06877635454232474	0.06877635454232474	0.06877635454232474	0.06877635454232474	0.06877635454232474	0.06877635454232474	0.06877635454232474	0.06877635454232474	0.06877635454232474	0.06877635454232474	0.06877635454232474	0.06877635454232474	0.06877635454232474	0.06877635454232474	0.06877635454232474	0.06877635454232474	0.06877635454232474	0.06877635454232474
0.1531419150654584	0.14963461037039275	0.10942922611104816	0.1623425558037822	0.16614414499807784	0.05889765456105274	0.0004928502154030635	0.03279159299332183	0.04498414897332361	0.07877632662919538	0.03530165724425504	0.033883328713581656	0.1225282361568004	0.04566579583170081	0.11001944993064522	0.10636431876714005	0.04223891459457433	0.12212085485293711	0.09421121567874192	0.07813079601460908	0.01876710466791753	0.036384731243636906	0.0	0.1770216991459109	0.015422985176112401	0.008355586272793583	0.05365867301467167	0.051334697884311525	0.07078345044353593	0.05082201598894317	0.06080273321623955	0.06080273321623955	0.06080273321623955	0.06080273321623955	0.06080273321623955	0.06080273321623955	0.06080273321623955	0.06080273321623955	0.06080273321623955	0.06080273321623955	0.06080273321623955	0.06080273321623955	0.06080273321623955	0.06080273321623955	0.06080273321623955	0.06080273321623955	0.06080273321623955	0.06080273321623955	0.06080273321623955	0.06080273321623955
0.05584886412708056	0.03242560811576426	0.006011544660618822	0.00830122048552157	0.02066529736474377	0.0008650325089080427	0.0	0.020551802427176368	0.10573932459831453	0.027630158999770598	0.013899623288927385	0.020415185920605254	0.11888566073277489	0.06965042332669008	0.06965042332669008	0.06965042332669008	0.06965042332669008	0.06965042332669008	0.06965042332669008	0.06965042332669008	0.06965042332669008	0.06965042332669008	0.06965042332669008	0.06965042332669008	0.06965042332669008	0.06965042332669008	0.06965042332669008	0.06965042332669008	0.06965042332669008	0.06965042332669008	0.06965042332669008	0.06965042332669008	0.06965042332669008	0.06965042332669008	0.06965042332669008	0.06965042332669008	0.06965042332669008	0.06965042332669008	0.06965042332669008	0.06965042332669008	0.06965042332669008	0.06965042332669008	0.06965042332669008	0.06965042332669008	0.06965042332669008	0.06965042332669008	0.06965042332669008	0.06965042332669008	0.06965042332669008	0.06965042332669008
0.4549694700780949	0.3750315957484957	0.3468669711648684	0.33969597626289527	0.3478085533894998	0.5970776637116734	0.3815795741259951	0.3052012595236786	0.4510107412674071	0.5252358677087214	0.34172359924933166	0.1833260433592076	0.2802088493171654	0.22840830899692158	0.6351611704791006	0.39469176230520836	0.5560317738304147	0.6080134080060113	0.3639909403126246	0.21065628238794976	0.46736078254131175	0.5147969858223326	0.2650781241063967	0.268726175465363	0.6453104908236218	0.4570183331444924	0.4570183331444924	0.4570183331444924	0.4570183331444924	0.4570183331444924	0.4570183331444924	0.4570183331444924	0.4570183331444924	0.4570183331444924	0.4570183331444924	0.4570183331444924	0.4570183331444924	0.4570183331444924	0.4570183331444924	0.4570183331444924	0.4570183331444924	0.4570183331444924	0.4570183331444924	0.4570183331444924	0.4570183331444924	0.4570183331444924	0.4570183331444924	0.4570183331444924	0.4570183331444924	0.4570183331444924
0.08641482496585215	0.03048207460227196	0.019918489175159485	0.0	0.020736003560164657	0.026846282668326137	0.03157872443560619	0.0	0.058970304861533776	0.02007660999833647	0.005862207439003356	0.0	0.06994064008160625	0.005011521073237729	0.0002459634675685989	4.963867928308078e-05	0.0919831612432442	0.030789571412025676	0.026538785858572434	0.031037158821185917	0.0424545611494368	0.02322863751686596	0.0250881310715742	0.0008506863657656278	0.027696969034091766	0.0	0.013848484517045883	0.013848484517045883	0.013848484517045883	0.013848484517045883	0.013848484517045883	0.013848484517045883	0.013848484517045883	0.013848484517045883	0.013848484517045883	0.013848484517045883	0.013848484517045883	0.013848484517045883	0.013848484517045883	0.013848484517045883	0.013848484517045883	0.013848484517045883	0.013848484517045883	0.013848484517045883	0.013848484517045883	0.013848484517045883	0.013848484517045883	0.013848484517045883	0.013848484517045883	0.013848484517045883
0.08976957464012676	0.011226545672963464	0.0011998742990464754	0.011226545672963464	0.015376416858800236	0.08471800028922367	0.0	0.19244149371333352	0.0	0.0	0.0	0.0	0.0	0.1089233638671986	0.0	0.0	0.043683910697817054	0.0	0.0	0.09913884184226841	0.0	0.0	0.024447514073327528	0.0	0.0	0.0	0.0	0.0	0.0	0.0	0.0	0.0	0.0	0.0	0.0	0.0	0.0	0.0	0.0	0.0	0.0	0.0	0.0	0.0	0.0	0.0	0.0	0.0	0.0	0.0
0.06801138621654192	0.03650712956573934	0.020583739973566367	0.050872471319926296	0.0826683535540374	0.04165628477268737	0.09563190757199092	0.023018704576644147	0.03380824363294303	0.077335266009587	0.11364731115571233	0.06033297371163978	0.1318788510593388	0.02539337023284	0.08104110052607394	0.06846038062615672	0.05470233171303928	0.09719144207294936	0.01333317642875608	0.05293463476285389	0.12073504157584133	0.08412778993457791	0.0336407523876656	0.07229778148661262	0.07557156501974324	0.03161651756396724	0.05359404129185523	0.05359404129185523	0.05359404129185523	0.05359404129185523	0.05359404129185523	0.05359404129185523	0.05359404129185523	0.05359404129185523	0.05359404129185523	0.05359404129185523	0.05359404129185523	0.05359404129185523	0.05359404129185523	0.05359404129185523	0.05359404129185523	0.05359404129185523	0.05359404129185523	0.05359404129185523	0.05359404129185523	0.05359404129185523	0.05359404129185523	0.05359404129185523	0.05359404129185523	0.05359404129185523
0.07614721989387113	0.1066503232326726	0.13163323187549023	0.06848087078221421	0.08264306139980061	0.21986577958756945	0.16934022698791235	0.1033236754169567	0.2562223653835664	0.16404923034176236	0.15404748185798744	0.19147489438555193	0.24162766922480403	0.15701491317690697	0.08157240254828033	0.06745327959174655	0.02988287990285785	0.1937058338551976	0.1827380314898185	0.14985746543430886	0.1369497929937713	0.049653576594261756	0.1737262639756685	0.07831796688544256	0.05111147333374577	0.06471472010959416	0.06471472010959416	0.06471472010959416	0.06471472010959416	0.06471472010959416	0.06471472010959416	0.06471472010959416	0.06471472010959416	0.06471472010959416	0.06471472010959416	0.06471472010959416	0.06471472010959416	0.06471472010959416	0.06471472010959416	0.06471472010959416	0.06471472010959416	0.06471472010959416	0.06471472010959416	0.06471472010959416	0.06471472010959416	0.06471472010959416	0.06471472010959416	0.06471472010959416	0.06471472010959416	0.06471472010959416
0.46333375404407484	0.3399011815908473	0.3825639903717247	0.4198074986040945	0.4463609762983698	0.5199407469118645	0.4620527132544293	0.5692537122233994	0.2361990406694714	0.2683045340344649	0.24017089065623384	0.21330461524489278	0.3053611469384707	0.4615914201680239	0.4740119193498909	0.1245169708751203	0.5032988779183013	0.3824979209001026	0.4309345180040285	0.5164433858147244	0.33224894836051677	0.48713698868082156	0.5498796019386154	0.4613969142224378	0.5366776550296303	0.49903728462603403	0.49903728462603403	0.49903728462603403	0.49903728462603403	0.49903728462603403	0.49903728462603403	0.49903728462603403	0.49903728462603403	0.49903728462603403	0.49903728462603403	0.49903728462603403	0.49903728462603403	0.49903728462603403	0.49903728462603403	0.49903728462603403	0.49903728462603403	0.49903728462603403	0.49903728462603403	0.49903728462603403	0.49903728462603403	0.49903728462603403	0.49903728462603403	0.49903728462603403	0.49903728462603403	0.49903728462603403
0.2778842961363609	0.15479609868450558	0.16567709324951652	0.22126295025957557	0.34769595576282664	0.11729597608931654	0.20665931429750575	0.2351340016266424	0.25281402751884385	0.25403182833038646	0.22135688604478784	0.26997300591887846	0.21149912860751302	0.1798308520289138	0.18887839501128473	0.25444149078289885	0.07155135463988671	0.3379295983805325	0.17834262429004508	0.19170344198403513	0.19195670756351854	0.18276309053431528	0.15962796031247742	0.2809251704170128	0.16344116752140028	0.22218316896920653	0.22218316896920653	0.22218316896920653	0.22218316896920653	0.22218316896920653	0.22218316896920653	0.22218316896920653	0.22218316896920653	0.22218316896920653	0.22218316896920653	0.22218316896920653	0.22218316896920653	0.22218316896920653	0.22218316896920653	0.22218316896920653	0.22218316896920653	0.22218316896920653	0.22218316896920653	0.22218316896920653	0.22218316896920653	0.22218316896920653	0.22218316896920653	0.22218316896920653	0.22218316896920653	0.22218316896920653
0.3737139271498657	0.45315484346915913	0.29343040146410354	0.42257176871245805	0.3489584609404759	0.5372973475988313	0.437162200369996	0.40091542495593263	0.2519652877678456	0.3631929289617617	0.48822514275076573	0.5682141602432645	0.5175492686770494	0.4013949469769066	0.3950397328626805	0.35434355955927965	0.4947309033738984	0.4345691709485466	0.502418722477258	0.5418758436583573	0.5221472830678077	0.5221472830678077	0.5221472830678077	0.5221472830678077	0.5221472830678077	0.5221472830678077	0.5221472830678077	0.5221472830678077	0.5221472830678077	0.5221472830678077	0.5221472830678077	0.5221472830678077	0.5221472830678077	0.5221472830678077	0.5221472830678077	0.5221472830678077	0.5221472830678077	0.5221472830678077	0.5221472830678077	0.5221472830678077	0.5221472830678077	0.5221472830678077	0.5221472830678077	0.5221472830678077	0.5221472830678077	0.5221472830678077	0.5221472830678077	0.5221472830678077	0.5221472830678077	0.5221472830678077
0.2897630916741987	0.1893782808625029	0.301412292321515	0.21987997399673534	0.18650025909986623	0.2674131738449822	0.17977843626797502	0.2783375082131969	0.20382774528212239	0.2943351764611562	0.20629807475249223	0.2956058375883237	0.2732045138134755	0.14023768610867576	0.2158389631481772	0.27092074087896656	0.16496465360772397	0.2254128233353948	0.2032298852410294	0.3717283098549319	0.2874790975479806	0.2874790975479806	0.2874790975479806	0.2874790975479806	0.2874790975479806	0.2874790975479806	0.2874790975479806	0.2874790975479806	0.2874790975479806	0.2874790975479806	0.2874790975479806	0.2874790975479806	0.2874790975479806	0.2874790975479806	0.2874790975479806	0.2874790975479806	0.2874790975479806	0.2874790975479806	0.2874790975479806	0.2874790975479806	0.2874790975479806	0.2874790975479806	0.2874790975479806	0.2874790975479806	0.2874790975479806	0.2874790975479806	0.2874790975479806	0.2874790975479806	0.2874790975479806	0.2874790975479806
0.06994945496534855	0.1900258314987608	0.279124339261219	0.4341437658836851	0.2664887815333427	0.1158456895591831	0.27437392847447084	0.38132150438842655	0.31374300301357755	0.23476527715382514	0.16447958633114504	0.0	0.1419576860801026	0.2371944238848613	0.06842229850283839	0.14876349894935914	0.07215974731793715	0.23273271576752205	0.2166605756007277	0.03135679062259832	0.2056223870249653	0.10661476732111189	0.2054532191234147	0.37808800389757896	0.0008382583414314642	0.517452908379906	0.10678393966388472	0.3121184240218954	0.3121184240218954	0.3121184240218954	0.3121184240218954	0.3121184240218954	0.3121184240218954	0.3121184240218954	0.3121184240218954	0.3121184240218954	0.3121184240218954	0.3121184240218954	0.3121184240218954	0.3121184240218954	0.3121184240218954	0.3121184240218954	0.3121184240218954	0.3121184240218954	0.3121184240218954	0.3121184240218954	0.3121184240218954	0.3121184240218954	0.3121184240218954	0.3121184240218954
0.28092955630323896	0.40328434357424214	0.3264327856799758	0.3474239065235853	0.3917083275016619	0.2567381910392397	0.15738119010770663	0.5426612103638968	0.33848370520516174	0.361438090380431	0.26912994970939	0.15112036951343444	0.19092794519917594	0.2615915239950298	0.23266811545529206	0.38095325382575457	0.28533041687627114	0.2595737804843334	0.24087440044367345	0.20384508286240388	0.4295144490848728	0.43131316199999054	0.34737749822905767	0.4781238487956209	0.41275067351233935	0.41275067351233935	0.41275067351233935	0.41275067351233935	0.41275067351233935	0.41275067351233935	0.41275067351233935	0.41275067351233935	0.41275067351233935	0.41275067351233935	0.41275067351233935	0.41275067351233935	0.41275067351233935	0.41275067351233935	0.41275067351233935	0.41275067351233935	0.41275067351233935	0.41275067351233935	0.41275067351233935	0.41275067351233935	0.41275067351233935	0.41275067351233935	0.41275067351233935	0.41275067351233935	0.41275067351233935	0.41275067351233935
0.5435178795952034	0.37761303095639903	0.5520279838992914	0.331830661098816	0.32918831964505757	0.38232228650473465	0.5276298944676067	0.6675857767130875	0.5066789761253238	0.5743098194997834	0.5966596525514779	0.4486043055090142	0.4790971034335165	0.3341998502290783	0.49497966025864015	0.3961912841282968	0.562662095538461	0.4265776631178993	0.40937166412190684	0.6348930513355886	0.4626545011565527	0.41960891849649296	0.4031220589464944	0.4597819383514873	0.43117792921757797	0.41196239520708083	0.4215701622123294	0.4215701622123294	0.4215701622123294	0.4215701622123294	0.4215701622123294	0.4215701622123294	0.4215701622123294	0.4215701622123294	0.4215701622123294	0.4215701622123294	0.4215701622123294	0.4215701622123294	0.4215701622123294	0.4215701622123294	0.4215701622123294	0.4215701622123294	0.4215701622123294	0.4215701622123294	0.4215701622123294	0.4215701622123294	0.4215701622123294	0.4215701622123294	0.4215701622123294	0.4215701622123294
0.1924422638083495	0.10122825988835697	0.11618406676939298	0.11074102539200398	0.040612952197144364	0.0	0.11449602332959934	0.13031842359308307	0.0	0.0010857024993137698	0.0	0.0974732619507616	0.08159118948135603	0.3100377199629972	0.0	0.0395272496978306	0.1011685876824351	0.03974635881469668	0.0	0.04968555436814716	0.0976923710676277	0.0395272496978306	0.01015830467031656	0.02484277718407358	0.02484277718407358	0.02484277718407358	0.02484277718407358	0.02484277718407358	0.02484277718407358	0.02484277718407358	0.02484277718407358	0.02484277718407358	0.02484277718407358	0.02484277718407358	0.02484277718407358	0.02484277718407358	0.02484277718407358	0.02484277718407358	0.02484277718407358	0.02484277718407358	0.02484277718407358	0.02484277718407358	0.02484277718407358	0.02484277718407358	0.02484277718407358	0.02484277718407358	0.02484277718407358	0.02484277718407358	0.02484277718407358	0.02484277718407358
0.15531082867984147	0.07796617887317964	0.04987941735982463	0.05301281492745447	0.07107653100347495	0.0	0.14171184345004445	0.06873917191101156	0.1332275783324842	0.0910327679244092	0.13291183784504335	0.2493544848649432	0.0199598566115784	0.021429614341083147	0.0025550240390438917	0.08804014501910397	0.06994991629001536	0.10390355978705722	0.06470969105869727	0.11331032365508577	0.04922053385633865	0.0812654287557122	0.0812654287557122	0.0812654287557122	0.0812654287557122	0.0812654287557122	0.0812654287557122	0.0812654287557122	0.0812654287557122	0.0812654287557122	0.0812654287557122	0.0812654287557122	0.0812654287557122	0.0812654287557122	0.0812654287557122	0.0812654287557122	0.0812654287557122	0.0812654287557122	0.0812654287557122	0.0812654287557122	0.0812654287557122	0.0812654287557122	0.0812654287557122	0.0812654287557122	0.0812654287557122	0.0812654287557122	0.0812654287557122	0.0812654287557122	0.0812654287557122	0.0812654287557122
0.015815328158275358	0.19401507350722544	0.12701533747476781	0.13872014011383318	0.0	0.06388501049597663	0.07436380131215822	0.08104158199898898	0.07338047955326576	0.08413351479877527	0.10329953721159385	0.022040964714221463	9.512028284067782e-05	0.19896503737235482	0.10455345974194603	0.08807213906484894	0.09042224992017206	0.08682732731665593	0.0	0.06551514104918647	0.046725326659225554	0.0589778245480728	0.05179684810237732	0.08422863508161595	0.07447167603502626	0.19695442609715444	0.042881822675992554	0.08747978540587649	0.12345207681959258	0.03327847889583539	0.026288587427780546	0.0	0.20904992725512392	0.10452496362756196	0.10452496362756196	0.10452496362756196	0.10452496362756196	0.10452496362756196	0.10452496362756196	0.10452496362756196	0.10452496362756196	0.10452496362756196	0.10452496362756196	0.10452496362756196	0.10452496362756196	0.10452496362756196	0.10452496362756196	0.10452496362756196	0.10452496362756196	0.10452496362756196
0.06111462228838478	0.022745379444983976	0.044722255332988646	0.15753439674136552	0.08578821527123277	0.08578821527123277	0.040568939916523473	0.010623834126662617	0.10637501059946833	0.04621331539815061	0.04350028773362132	0.1323399316004575	0.0973091538474458	0.11808711917027363	0.13516080604240724	0.13428773717445944	0.0804318173829822	0.0022160076428086274	0.11403410887823817	0.059921291727079745	0.22601584661249394	0.12513092753135616	0.24592811813246707	0.07869305419415569	0.1286911777723664	0.15912904352691512	0.12413688748791483	0.03568978648225503	0.0687907980282636	0.07649682211908561	0.02490396364806975	0.1094702113199352	0.06271371261939912	0.08609196196966716	0.08609196196966716	0.08609196196966716	0.08609196196966716	0.08609196196966716	0.08609196196966716	0.08609196196966716	0.08609196196966716	0.08609196196966716	0.08609196196966716	0.08609196196966716	0.08609196196966716	0.08609196196966716	0.08609196196966716	0.08609196196966716	0.08609196196966716	0.08609196196966716
0.5991306839585375	0.36962395412380855	0.5193092698954888	0.5962395109161086	0.7093172837697611	0.5853784309827849	0.5229977697670942	0.5798128572058684	0.6279347497095968	0.4882562599197155	0.43281492711220304	0.40401575925732564	0.6361714277910528	0.6483256740560066	0.5487397799873143	0.44072228785938095	0.5100950265008773	0.3252457064769733	0.5622482608301069	0.4885711475008879	0.46507738024069606	0.4768242638707921	0.4768242638707921	0.4768242638707921	0.4768242638707921	0.4768242638707921	0.4768242638707921	0.4768242638707921	0.4768242638707921	0.4768242638707921	0.4768242638707921	0.4768242638707921	0.4768242638707921	0.4768242638707921	0.4768242638707921	0.4768242638707921	0.4768242638707921	0.4768242638707921	0.4768242638707921	0.4768242638707921	0.4768242638707921	0.4768242638707921	0.4768242638707921	0.4768242638707921	0.4768242638707921	0.4768242638707921	0.4768242638707921	0.4768242638707921	0.4768242638707921	0.4768242638707921
0.24675644632254423	0.17381144763250464	0.24027810512400277	0.14220226023050583	0.2601754510228949	0.1500939561206211	0.23401319692186584	0.28796922642992423	0.1380154749805148	0.11940272243385366	0.2750345816461416	0.19941173739608473	0.16710465315409578	0.1479623815333916	0.1963030382358951	0.2324700200728171	0.20740653684918228	0.1485649140342309	0.21510919239604206	0.37638410518064896	0.20821473459341036	0.4669865863048593	0.16588517471951508	0.23556856107854193	0.2007268678990285	0.2007268678990285	0.2007268678990285	0.2007268678990285	0.2007268678990285	0.2007268678990285	0.2007268678990285	0.2007268678990285	0.2007268678990285	0.2007268678990285	0.2007268678990285	0.2007268678990285	0.2007268678990285	0.2007268678990285	0.2007268678990285	0.2007268678990285	0.2007268678990285	0.2007268678990285	0.2007268678990285	0.2007268678990285	0.2007268678990285	0.2007268678990285	0.2007268678990285	0.2007268678990285	0.2007268678990285	0.2007268678990285
0.404613288170368	0.331529349951861	0.36119719211395723	0.3738068650760777	0.2740755210313084	0.3970366778730975	0.2545854249437593	0.5582982474374892	0.35930346903512667	0.21016364945331625	0.4104018662435697	0.45160150009429095	0.38870043862472076	0.27897647849411616	0.30686362425623936	0.5822793919633743	0.2630529407394241	0.31589721183442904	0.4024860347421417	0.4211246757072774	0.20296394981213853	0.435292218427103	0.687343883568481	0.3554206294160821	0.20703220225382424	0.29489149835348877	0.2509618503036565	0.2509618503036565	0.2509618503036565	0.2509618503036565	0.2509618503036565	0.2509618503036565	0.2509618503036565	0.2509618503036565	0.2509618503036565	0.2509618503036565	0.2509618503036565	0.2509618503036565	0.2509618503036565	0.2509618503036565	0.2509618503036565	0.2509618503036565	0.2509618503036565	0.2509618503036565	0.2509618503036565	0.2509618503036565	0.2509618503036565	0.2509618503036565	0.2509618503036565	0.2509618503036565
0.17323255163571752	0.13499427523257027	0.13032964102916011	0.09727269638287891	0.17087110739748443	0.16388772558216794	0.14999363792359116	0.09484250209047669	0.17268719572022584	0.1001365859665055	0.17785308839601535	0.13597273709333138	0.207293432792294	0.22788921178197286	0.11072962046344807	0.18730530262442383	0.13261178976045707	0.1047517407580687	0.09278693534888836	0.13575411101864476	0.11427052318376657	0.11427052318376657	0.11427052318376657	0.11427052318376657	0.11427052318376657	0.11427052318376657	0.11427052318376657	0.11427052318376657	0.11427052318376657	0.11427052318376657	0.11427052318376657	0.11427052318376657	0.11427052318376657	0.11427052318376657	0.11427052318376657	0.11427052318376657	0.11427052318376657	0.11427052318376657	0.11427052318376657	0.11427052318376657	0.11427052318376657	0.11427052318376657	0.11427052318376657	0.11427052318376657	0.11427052318376657	0.11427052318376657	0.11427052318376657	0.11427052318376657	0.11427052318376657	0.11427052318376657
0.17971943385411462	0.10531653491493036	0.10838566074120044	0.085944018118262	0.16765957727008018	0.1360131662602662	0.2460981389878906	0.17648039586348618	0.14404756707294364	0.15429214117815135	0.1767601351994043	0.04264912791604876	0.12677262188991553	0.13687233082885247	0.1369616152504315	0.2477657691836536	0.1289260354792359	0.15459128677429518	0.11487077356042896	0.1179042544646838	0.09917086268984882	0.1348949443753038	0.11703290353257631	0.11703290353257631	0.11703290353257631	0.11703290353257631	0.11703290353257631	0.11703290353257631	0.11703290353257631	0.11703290353257631	0.11703290353257631	0.11703290353257631	0.11703290353257631	0.11703290353257631	0.11703290353257631	0.11703290353257631	0.11703290353257631	0.11703290353257631	0.11703290353257631	0.11703290353257631	0.11703290353257631	0.11703290353257631	0.11703290353257631	0.11703290353257631	0.11703290353257631	0.11703290353257631	0.11703290353257631	0.11703290353257631	0.11703290353257631	0.11703290353257631
0.32103454267564596	0.3775750675780333	0.6570216853606005	0.28499711140844614	0.5021224152707161	0.31024729574564164	0.3604557680793659	0.4768620316730257	0.5047616915369648	0.5649077940273795	0.6055506757963499	0.5605945355764559	0.6157874680264874	0.5793960897118521	0.5219909957358091	0.5126518623331173	0.2999277516577313	0.6304668286259859	0.4012782142319032	0.29202432025414354	0.34665126724302336	0.34665126724302336	0.34665126724302336	0.34665126724302336	0.34665126724302336	0.34665126724302336	0.34665126724302336	0.34665126724302336	0.34665126724302336	0.34665126724302336	0.34665126724302336	0.34665126724302336	0.34665126724302336	0.34665126724302336	0.34665126724302336	0.34665126724302336	0.34665126724302336	0.34665126724302336	0.34665126724302336	0.34665126724302336	0.34665126724302336	0.34665126724302336	0.34665126724302336	0.34665126724302336	0.34665126724302336	0.34665126724302336	0.34665126724302336	0.34665126724302336	0.34665126724302336	0.34665126724302336
0.5294592013577704	0.3369893676128569	0.39609034320103254	0.3820319798263176	0.4663985912749192	0.4423011865367825	0.43643171570895034	0.3863330210000292	0.4973809678418427	0.3017100198612683	0.5083194506922604	0.475862772980064	0.2867609205629236	0.3171058541589848	0.42749433256677494	0.5004924200078223	0.39425162360629334	0.31152534946889854	0.19105337580765944	0.4763233498256937	0.1883935603969431	0.5807161266104247	0.337621505307892	0.4591688159591583	0.4591688159591583	0.4591688159591583	0.4591688159591583	0.4591688159591583	0.4591688159591583	0.4591688159591583	0.4591688159591583	0.4591688159591583	0.4591688159591583	0.4591688159591583	0.4591688159591583	0.4591688159591583	0.4591688159591583	0.4591688159591583	0.4591688159591583	0.4591688159591583	0.4591688159591583	0.4591688159591583	0.4591688159591583	0.4591688159591583	0.4591688159591583	0.4591688159591583	0.4591688159591583	0.4591688159591583	0.4591688159591583	0.4591688159591583
0.49152837286009066	0.3474850840894079	0.7399037686554906	0.6143788866143794	0.41355039042727726	0.43837705851804326	0.35941847171521846	0.4679234633892781	0.3955529510555624	0.35844601606561016	0.5149376974031318	0.3574052308495945	0.5043284296886225	0.36772874785956317	0.40311405584763066	0.3655722273600423	0.476040108292176	0.5698068297442016	0.35563225818952904	0.536580067224434	0.3579345770345712	0.32586236202135155	0.3418984695279614	0.3418984695279614	0.3418984695279614	0.3418984695279614	0.3418984695279614	0.3418984695279614	0.3418984695279614	0.3418984695279614	0.3418984695279614	0.3418984695279614	0.3418984695279614	0.3418984695279614	0.3418984695279614	0.3418984695279614	0.3418984695279614	0.3418984695279614	0.3418984695279614	0.3418984695279614	0.3418984695279614	0.3418984695279614	0.3418984695279614	0.3418984695279614	0.3418984695279614	0.3418984695279614	0.3418984695279614	0.3418984695279614	0.3418984695279614	0.3418984695279614
0.17787382813181124	0.09663300832220104	0.1167008977553768	0.10587682367130212	0.04801576200583313	0.05260836327164963	0.0006800547532194277	0.10048688123826145	0.0	0.0134058307002515	0.09731306307542044	0.024896046801203643	0.04801576200583313	0.16140425858858942	0.02035629024796034	0.0	0.10907038345444851	0.002352029397928899	0.11048916655742401	0.006362887973516036	0.05096927571429679	0.11751819654781753	0.00013724403922130848	0.0	0.0	0.0006800547532194277	0.17261427834021414	0.12139181108418336	0.08058912293166362	0.05686792341649938	0.04126467126997056	0.04906629734323497	0.04906629734323497	0.04906629734323497	0.04906629734323497	0.04906629734323497	0.04906629734323497	0.04906629734323497	0.04906629734323497	0.04906629734323497	0.04906629734323497	0.04906629734323497	0.04906629734323497	0.04906629734323497	0.04906629734323497	0.04906629734323497	0.04906629734323497	0.04906629734323497	0.04906629734323497	0.04906629734323497
0.4360442242782973	0.42943058426897096	0.324192577371294	0.41279645967494627	0.2389573276607594	0.3419076323401158	0.12133391156239992	0.2731274074433453	0.38616543575311774	0.29132759835314964	0.3351476994523027	0.3201591466718667	0.3354015330508418	0.30942317991804624	0.34329206764649317	0.29269202140892653	0.3781454201952812	0.4043017859045068	0.39982880599165543	0.362753415194356	0.4267189573826228	0.2610503524388935	0.3051656480054714	0.3199846012510497	0.39197238095635667	0.30435754597801934	0.37444677505056373	0.3711459084467922	0.2663349169506191	0.27763655220204875	0.2771376025087728	0.2773870773554108	0.2773870773554108	0.2773870773554108	0.2773870773554108	0.2773870773554108	0.2773870773554108	0.2773870773554108	0.2773870773554108	0.2773870773554108	0.2773870773554108	0.2773870773554108	0.2773870773554108	0.2773870773554108	0.2773870773554108	0.2773870773554108	0.2773870773554108	0.2773870773554108	0.2773870773554108	0.2773870773554108
0.7225193206505026	0.35407576694604564	0.6145202082336907	0.44669125184995123	0.3068572728103211	0.4844413304061515	0.32008296230687083	0.2649248453102666	0.41512089668541746	0.42270080636910085	0.3992752698670353	0.4650086793169501	0.6442761673812818	0.7005863790427739	0.3808580328691561	0.2529128697197323	0.5302615192767756	0.36614572466760975	0.4581601746763183	0.4458600546867586	0.4864386149318318	0.46614933480929527	0.46614933480929527	0.46614933480929527	0.46614933480929527	0.46614933480929527	0.46614933480929527	0.46614933480929527	0.46614933480929527	0.46614933480929527	0.46614933480929527	0.46614933480929527	0.46614933480929527	0.46614933480929527	0.46614933480929527	0.46614933480929527	0.46614933480929527	0.46614933480929527	0.46614933480929527	0.46614933480929527	0.46614933480929527	0.46614933480929527	0.46614933480929527	0.46614933480929527	0.46614933480929527	0.46614933480929527	0.46614933480929527	0.46614933480929527	0.46614933480929527	0.46614933480929527
0.0	0.0	0.0	0.0	0.8022036164737795	0.35780845573915115	0.0	0.03399098150328506	0.0	0.0	0.0	0.0	0.0	0.0	0.20024597426154003	0.0	0.0	0.0019834189159010883	0.0	0.0	0.0	0.0	0.0	0.0	0.0	0.0	0.0	0.0	0.0	0.0	0.0	0.0	0.0	0.0	0.0	0.0	0.0	0.0	0.0	0.0	0.0	0.0	0.0	0.0	0.0	0.0	0.0	0.0	0.0	0.0
0.3106325076744375	0.1558986744581065	0.309662594033786	0.15623446415482958	0.11086410273821215	0.23406609073879964	0.2198806577333064	0.2097143438679376	0.2165237724558343	0.3460152501088972	0.21572960874872027	0.1585782726626408	0.21531521438451146	0.32298351957187926	0.3532938071327235	0.09831441384993783	0.32872474377278116	0.35968180499852453	0.32321569959979546	0.1867127711276349	0.23461906217997625	0.13610053261153507	0.1757452845882137	0.21225509702796988	0.36165135242522234	0.16682871325926255	0.18543014198936408	0.37176699321685064	0.1343674380920398	0.25306721565444523	0.25306721565444523	0.25306721565444523	0.25306721565444523	0.25306721565444523	0.25306721565444523	0.25306721565444523	0.25306721565444523	0.25306721565444523	0.25306721565444523	0.25306721565444523	0.25306721565444523	0.25306721565444523	0.25306721565444523	0.25306721565444523	0.25306721565444523	0.25306721565444523	0.25306721565444523	0.25306721565444523	0.25306721565444523	0.25306721565444523
0.4208864060485205	0.35148493559986094	0.4049543595503782	0.7378946479681493	0.5191431143958587	0.48551746812435603	0.32164894557126605	0.3197574494222565	0.31619124987091385	0.512133584081512	0.4250345638491106	0.5363816030885001	0.42557248433379324	0.4160449899087142	0.4723288449795517	0.4277975929968182	0.6379589741471674	0.5477830678936605	0.5002009463304009	0.4087170615623984	0.4005314955270139	0.43742932948907914	0.515253322461631	0.6370208447989588	0.39130708488390836	0.4676486802197024	0.2759439678045613	0.3787754361253896	0.6853303492140761	0.5070645864198337	0.40010228244160084	0.46088113201086456	0.3577566931764694	0.4412864907678866	0.45984308107103494	0.45056478591946075	0.45056478591946075	0.45056478591946075	0.45056478591946075	0.45056478591946075	0.45056478591946075	0.45056478591946075	0.45056478591946075	0.45056478591946075	0.45056478591946075	0.45056478591946075	0.45056478591946075	0.45056478591946075	0.45056478591946075	0.45056478591946075
0.48336548950048763	0.2312114574354749	0.2954874337122003	0.32845725526883096	0.3170899440821986	0.23413686605870832	0.24640096330624542	0.2224394973743148	0.2665167328534457	0.3413884221368285	0.17633788119963134	0.37829046658521903	0.2992820614185411	0.45461987708138696	0.33143939413045836	0.31702975143775236	0.35358335334392116	0.34531235368693364	0.4374298042401258	0.32097138022127636	0.3948933352225241	0.38061921177749697	0.4188287109031321	0.19999074503792905	0.2291155676471374	0.10399332958230267	0.28631120204146915	0.2530930085685604	0.3027891245219754	0.22766339141169079	0.20387916435669187	0.2792401677676112	0.32641447841572224	0.23349406690583022	0.17362881672202057	0.35305177310112035	0.298770843321917	0.23139221172964167	0.44264676475410264	0.29429227604876285	0.36846952040143277	0.36846952040143277	0.36846952040143277	0.36846952040143277	0.36846952040143277	0.36846952040143277	0.36846952040143277	0.36846952040143277	0.36846952040143277	0.36846952040143277
0.3401151380022737	0.3621105755792829	0.45460578882167757	0.4236002004290681	0.4482268800322694	0.30203674374159034	0.38100524317132345	0.24468933555174277	0.2915079301130874	0.3114654137099177	0.33763877531490766	0.3136493179474223	0.3710423823643711	0.22701545205163406	0.2358584930198816	0.3135796702062149	0.25908109100801185	0.33569927836561236	0.3866673548533158	0.337675193256483	0.16484681968924797	0.23716732133197835	0.3828343943957343	0.2938543313875318	0.25595872588205676	0.27490652863479426	0.27490652863479426	0.27490652863479426	0.27490652863479426	0.27490652863479426	0.27490652863479426	0.27490652863479426	0.27490652863479426	0.27490652863479426	0.27490652863479426	0.27490652863479426	0.27490652863479426	0.27490652863479426	0.27490652863479426	0.27490652863479426	0.27490652863479426	0.27490652863479426	0.27490652863479426	0.27490652863479426	0.27490652863479426	0.27490652863479426	0.27490652863479426	0.27490652863479426	0.27490652863479426	0.27490652863479426
0.2832474284957138	0.34810562370243453	0.4142298856881556	0.4634462116105868	0.29936740321407534	0.4116244619838287	0.29293455403321494	0.3309543689288031	0.35713779054329825	0.22678585301740373	0.31602796113918596	0.3339865311549891	0.26154560578795055	0.2783533606900625	0.3441671948285601	0.42870158729225244	0.31289414657384335	0.2807067436374598	0.36754066573115163	0.16737945962720766	0.3725638764436474	0.2890901418094103	0.29712375546709097	0.22124502607384094	0.2976581978334803	0.2780332550231539	0.1721247216713077	0.3364043774455584	0.2685152480691129	0.3044234029536006	0.32630201794590624	0.3153627104497534	0.3153627104497534	0.3153627104497534	0.3153627104497534	0.3153627104497534	0.3153627104497534	0.3153627104497534	0.3153627104497534	0.3153627104497534	0.3153627104497534	0.3153627104497534	0.3153627104497534	0.3153627104497534	0.3153627104497534	0.3153627104497534	0.3153627104497534	0.3153627104497534	0.3153627104497534	0.3153627104497534
0.5545655554982091	0.40018447260671336	0.007710994343019199	0.03607370798952118	0.03607370798952118	0.03992920516103078	0.0	0.0	0.3412971071416896	0.3461425998250065	0.3461425998250065	0.5869226746828249	0.07214741597904235	0.07855599660319458	0.42933218389688066	0.5499563913222079	0.33744160997017997	0.8012124445021569	0.6104398909578413	0.6458100354596801	0.09574607109821025	0.8287716124361983	1.0777741795692883	0.28555476801399754	0.9418869863749887	0.4285286381844201	0.6852078122797043	0.6852078122797043	0.6852078122797043	0.6852078122797043	0.6852078122797043	0.6852078122797043	0.6852078122797043	0.6852078122797043	0.6852078122797043	0.6852078122797043	0.6852078122797043	0.6852078122797043	0.6852078122797043	0.6852078122797043	0.6852078122797043	0.6852078122797043	0.6852078122797043	0.6852078122797043	0.6852078122797043	0.6852078122797043	0.6852078122797043	0.6852078122797043	0.6852078122797043	0.6852078122797043
0.26541635091099586	0.21386122759001627	0.19709378311035708	0.255579962586214	0.29793428200395683	0.23070590708358935	0.2383955606484353	0.3686841274448577	0.4576401996859204	0.1683568415625415	0.18400094090240837	0.2446752876207636	0.31696490860991805	0.2079108158142369	0.2688125716408433	0.3083946716153854	0.29276594732882716	0.2593548301061257	0.20431857768676848	0.25353729385542983	0.255615931388172	0.3009593367493968	0.23295078488631354	0.2669550608178552	0.2669550608178552	0.2669550608178552	0.2669550608178552	0.2669550608178552	0.2669550608178552	0.2669550608178552	0.2669550608178552	0.2669550608178552	0.2669550608178552	0.2669550608178552	0.2669550608178552	0.2669550608178552	0.2669550608178552	0.2669550608178552	0.2669550608178552	0.2669550608178552	0.2669550608178552	0.2669550608178552	0.2669550608178552	0.2669550608178552	0.2669550608178552	0.2669550608178552	0.2669550608178552	0.2669550608178552	0.2669550608178552	0.2669550608178552
0.08836748840677673	0.014494034365692582	0.09269889883600202	0.07746878952478299	0.022140349446077606	0.10185280441266606	0.045578842651503686	0.04354582125687823	0.0	0.16464632404822893	0.06759646277916621	0.07673391188950601	0.06723378821894758	0.12475342537323458	0.006298091817996652	0.055328440078705375	0.06507803750590707	0.04306041737824452	0.0	0.049970657513103096	0.08641324836451648	0.002103282346816673	0.0022260116652317316	0.0496384814577575	0.18113355271027826	0.12996308474120788	0.0006081331970487686	0.0	0.0006081331970487686	0.0982661275575214	0.14726070352475348	0.12276341554113744	0.12276341554113744	0.12276341554113744	0.12276341554113744	0.12276341554113744	0.12276341554113744	0.12276341554113744	0.12276341554113744	0.12276341554113744	0.12276341554113744	0.12276341554113744	0.12276341554113744	0.12276341554113744	0.12276341554113744	0.12276341554113744	0.12276341554113744	0.12276341554113744	0.12276341554113744	0.12276341554113744
0.0	0.14404316077633314	0.18561044503969798	0.18315861888003934	0.16652232778229356	0.18315861888003934	0.1785545589188992	0.021128223090626345	0.0	0.0	0.0	0.0	0.0	0.25282883617108237	0.0	0.04197900458980152	0.0	0.0	0.019088117257404422	0.0	0.0020401058332219194	0.0	0.21831744352151097	0.0	0.0	0.0	0.0	0.00041172032643669573	0.0	0.0	0.0	0.22267232777852106	0.0	0.0	0.0	0.0	0.0	0.11553777067845826	0.05776888533922913	0.05776888533922913	0.05776888533922913	0.05776888533922913	0.05776888533922913	0.05776888533922913	0.05776888533922913	0.05776888533922913	0.05776888533922913	0.05776888533922913	0.05776888533922913	0.05776888533922913
0.46008751067630976	0.11597801441902958	0.2778759733904616	0.21535729793009353	0.1577952774413478	0.2338532100219734	0.36860139063943287	0.10114245932622154	0.02918720566287126	0.1577952774413478	0.2475453667273796	0.47263057901380756	0.0	0.5498983711304674	0.0	0.5536722305381483	0.17931912086999727	0.2431535910828042	0.12331351703987306	0.29836445484413415	0.09157972152188185	0.0	0.1461138109226969	0.15514064619702408	0.0	0.10257495580953765	0.34056704471818877	0.057107418990887324	0.0834201738166461	0.49390409233381927	0.2364265398608846	0.6082755947095048	0.11231828275221724	0.12219942429016659	0.392421487344752	0.5929039966171018	0.26784098207586626	0.10400745229285377	0.2589254588053676	0.32047851599828503	0.3300289742229698	0.06698855990673928	0.264153557496537	0.6177245812662941	0.44093906938141564	0.44093906938141564	0.44093906938141564	0.44093906938141564	0.44093906938141564	0.44093906938141564
0.17910351118473064	0.04258553936300925	0.040645227744569294	0.12483703242216893	0.035001934689558166	0.22692004499738652	0.06051796305546585	0.014496885914351727	0.16716746628439977	0.15774127563185708	0.005643293055011128	0.04479329463991552	0.005643293055011128	0.011286586110022256	0.09280155182368628	0.12477968670326878	0.08706570375317292	0.062847440523616	0.06507776812848612	0.044671571872423314	0.0020860325094140537	0.061242831640050385	0.06454430718331985	0.0	0.09846275389088717	0.11331825962173489	0.01228913063744546	0.08214727912558771	0.1299070268088545	0.1888080403609149	0.01153003164500668	0.021958767820310598	0.2140682856103986	0.20828177860656402	0.054271524340521016	0.054874670052840926	0.01228913063744546	0.21654973479704978	0.06507776812848612	0.1082996031460576	0.12962207473555762	0.3183681109861021	0.10691694730648992	0.09513323826121618	0.28948253376202293	0.19230788601161958	0.19230788601161958	0.19230788601161958	0.19230788601161958	0.19230788601161958
0.25477088783070884	0.16827434334618743	0.14931527425893035	0.16853168744434166	0.4787811912143184	0.32361432536945006	0.12521380053806608	0.17023589583676557	0.06007617181611508	0.09358351674080022	0.41533514144024536	0.13845805790441462	0.1626121609021424	0.12111682728957539	0.1835852157499884	0.15849050284061192	0.24100403870264828	0.2779064751465738	0.2820556853969671	0.2990318026630166	0.1861960544602119	0.12151100258944213	0.25609776199838535	0.01728266747706901	0.14861850059497106	0.1552714097018322	0.2719936872298383	0.07489620308859785	0.1216595419185847	0.13165176732844508	0.1468305568145023	0.3567092865389428	0.12061902954783132	0.0714642985628852	0.27942957640745053	0.09051494827614892	0.24045040852973368	0.129428569463708	0.2080380368874517	0.16873330317557983	0.16873330317557983	0.16873330317557983	0.16873330317557983	0.16873330317557983	0.16873330317557983	0.16873330317557983	0.16873330317557983	0.16873330317557983	0.16873330317557983	0.16873330317557983
0.7109827815445825	0.5505135024869612	0.3356222191291424	0.22827641337485394	0.2548470015596824	0.43370856900630356	0.02209934906115259	0.20148590477707679	0.2067223011467111	0.20410410296189396	0.20410410296189396	0.20410410296189396	0.20410410296189396	0.20410410296189396	0.20410410296189396	0.20410410296189396	0.20410410296189396	0.20410410296189396	0.20410410296189396	0.20410410296189396	0.20410410296189396	0.20410410296189396	0.20410410296189396	0.20410410296189396	0.20410410296189396	0.20410410296189396	0.20410410296189396	0.20410410296189396	0.20410410296189396	0.20410410296189396	0.20410410296189396	0.20410410296189396	0.20410410296189396	0.20410410296189396	0.20410410296189396	0.20410410296189396	0.20410410296189396	0.20410410296189396	0.20410410296189396	0.20410410296189396	0.20410410296189396	0.20410410296189396	0.20410410296189396	0.20410410296189396	0.20410410296189396	0.20410410296189396	0.20410410296189396	0.20410410296189396	0.20410410296189396	0.20410410296189396
0.0	0.0	0.0	0.0	0.0	0.0	0.0	0.0	0.0	0.0	0.0	0.0	0.0	0.0	0.0	0.0	0.0	0.1267880631260317	0.0	0.0	0.0	0.0	0.0	0.0	0.0	0.0	0.0	0.0	0.0	0.0	0.0	0.0	0.0	0.0	0.0	0.0	0.0	0.0	0.0	0.0	0.0	0.0	0.0	0.0	0.0	0.0	0.0	0.0	0.0	0.0
0.0	0.07586036825879547	0.0	0.0	0.18706987213878026	0.18706987213878026	0.019495733679076338	0.0	0.4023480468231322	0.0	0.007206560753267756	0.0	0.0	0.007206560753267756	0.17007832204111792	0.26083281204129594	0.11371368746139882	0.09535610193787179	0.0	0.0	0.04245493114029711	0.14711912457989715	0.22340000523005266	0.470861881641297	0.0	0.007627073144627809	0.019495733679076338	0.07586036825879547	0.1666148582589735	0.20186322864600287	0.18706987213878026	0.15172073651759094	0.16939530432818561	0.16939530432818561	0.16939530432818561	0.16939530432818561	0.16939530432818561	0.16939530432818561	0.16939530432818561	0.16939530432818561	0.16939530432818561	0.16939530432818561	0.16939530432818561	0.16939530432818561	0.16939530432818561	0.16939530432818561	0.16939530432818561	0.16939530432818561	0.16939530432818561	0.16939530432818561
0.197898279426661	0.16141344959609594	0.098544848079982	0.07355550257432457	0.18715766595061908	0.1067679985574508	0.21037795698241035	0.04844210974937982	0.18286225541269496	0.13947699959512136	0.18234404171180235	0.16355047971200004	0.15914179354559196	0.26667769641327693	0.13882727259320657	0.08917212029029277	0.06188539121278066	0.16837157091711105	0.1189340111615977	0.2217071614647552	0.1458461086361102	0.3458288333189949	0.08043971390484003	0.21313427361191747	0.21313427361191747	0.21313427361191747	0.21313427361191747	0.21313427361191747	0.21313427361191747	0.21313427361191747	0.21313427361191747	0.21313427361191747	0.21313427361191747	0.21313427361191747	0.21313427361191747	0.21313427361191747	0.21313427361191747	0.21313427361191747	0.21313427361191747	0.21313427361191747	0.21313427361191747	0.21313427361191747	0.21313427361191747	0.21313427361191747	0.21313427361191747	0.21313427361191747	0.21313427361191747	0.21313427361191747	0.21313427361191747	0.21313427361191747
0.3337075336352688	0.6261895229610812	0.22685460715789538	0.06447312170787041	0.5131002591279313	0.19409561564134778	0.2670518758484083	0.19143506952740055	0.3297313403339642	0.23957327595140335	0.1348159860219097	0.1871946309866565	0.1871946309866565	0.1871946309866565	0.1871946309866565	0.1871946309866565	0.1871946309866565	0.1871946309866565	0.1871946309866565	0.1871946309866565	0.1871946309866565	0.1871946309866565	0.1871946309866565	0.1871946309866565	0.1871946309866565	0.1871946309866565	0.1871946309866565	0.1871946309866565	0.1871946309866565	0.1871946309866565	0.1871946309866565	0.1871946309866565	0.1871946309866565	0.1871946309866565	0.1871946309866565	0.1871946309866565	0.1871946309866565	0.1871946309866565	0.1871946309866565	0.1871946309866565	0.1871946309866565	0.1871946309866565	0.1871946309866565	0.1871946309866565	0.1871946309866565	0.1871946309866565	0.1871946309866565	0.1871946309866565	0.1871946309866565	0.1871946309866565
0.34523492391864646	0.4119861993840554	0.5475645845406507	0.40527473132138	0.3904385510969148	0.26177678300872204	0.42057873745667035	0.20262278774540837	0.23034463227621524	0.3829837259050807	0.260416948790752	0.39208574354347564	0.5747285955816868	0.2746007329484061	0.41395179471023513	0.3365233624435384	0.40593888761724994	0.24552043115321734	0.23455627150472247	0.4497338194833804	0.3877988781971946	0.36489535583048444	0.42896646580006564	0.46034557841788876	0.39063603317409323	0.3982781731224192	0.3029945535131567	0.3366548620282444	0.31982470777070054	0.31982470777070054	0.31982470777070054	0.31982470777070054	0.31982470777070054	0.31982470777070054	0.31982470777070054	0.31982470777070054	0.31982470777070054	0.31982470777070054	0.31982470777070054	0.31982470777070054	0.31982470777070054	0.31982470777070054	0.31982470777070054	0.31982470777070054	0.31982470777070054	0.31982470777070054	0.31982470777070054	0.31982470777070054	0.31982470777070054	0.31982470777070054
0.0006430196845120282	0.11923457328136254	0.12736624464796512	0.16753735821409657	0.11923457495086277	0.0	0.04131405026013357	0.042025964910843316	0.093069255532421	0.31810719557011	0.006660983027802329	0.07332679622371718	0.09696140652305735	0.2702697347885953	0.01696752531008367	0.10362238955085966	0.006660983027802329	0.06477055895665544	0.006660983027802329	0.09404152323856406	0.05581935590428791	0.14808694878275003	0.0	0.08013145291556137	0.00014367378770854122	0.0	0.08474021894201406	0.0	0.0	0.06548247360736519	0.1644454755974058	0.07578901520947977	0.12011724540344279	0.12011724540344279	0.12011724540344279	0.12011724540344279	0.12011724540344279	0.12011724540344279	0.12011724540344279	0.12011724540344279	0.12011724540344279	0.12011724540344279	0.12011724540344279	0.12011724540344279	0.12011724540344279	0.12011724540344279	0.12011724540344279	0.12011724540344279	0.12011724540344279	0.12011724540344279
0.30741534748843086	0.059805833498417636	0.1815924551556382	0.31846680446812103	0.15643149489286423	0.0006279647325138331	0.09637480783597456	0.07782321502173421	0.13049346071033735	0.0630082398682799	0.04650977955295672	0.1812440646404686	0.05496085742451534	0.16618515434681735	0.12413371062875055	0.00012673158443599406	0.12420626299025492	0.10993385341531747	0.12118476688234157	0.13867172259334923	0.1945151325726477	0.11174407032524793	0.040272614128206374	0.15092935847695596	0.0	0.05188518253000533	0.05943133193477579	0.09048603330818691	0.11196685472750692	0.21623732724590256	0.06917285336786082	0.2271482533548673	0.22739869654029565	0.3072158948735699	0.1859240586970478	0.14732208375634578	0.16662307122669678	0.16662307122669678	0.16662307122669678	0.16662307122669678	0.16662307122669678	0.16662307122669678	0.16662307122669678	0.16662307122669678	0.16662307122669678	0.16662307122669678	0.16662307122669678	0.16662307122669678	0.16662307122669678	0.16662307122669678
0.2159335839169883	0.30538977640077497	0.32581367153720364	0.3733235167054372	0.3783610386291125	0.24286152134454714	0.42626352307872656	0.47018374439141847	0.18198183647442032	0.2983791025186563	0.25062790886637576	0.44644485147735813	0.2783331301974534	0.21475589696082165	0.3035077213695876	0.41410550432128673	0.23562069257616633	0.2942150036759653	0.4324051682541063	0.220451964291954	0.27675866377283564	0.2830280067980394	0.2711683703235203	0.39618119431400545	0.42424894224795096	0.4818681858480261	0.3592154850797421	0.3463038280321074	0.24563677056887737	0.2464151129508845	0.3511434953691914	0.298779304160038	0.298779304160038	0.298779304160038	0.298779304160038	0.298779304160038	0.298779304160038	0.298779304160038	0.298779304160038	0.298779304160038	0.298779304160038	0.298779304160038	0.298779304160038	0.298779304160038	0.298779304160038	0.298779304160038	0.298779304160038	0.298779304160038	0.298779304160038	0.298779304160038
0.2084557223311001	0.2709868086982057	0.18536320146916352	0.28381279631477246	0.08214293105478969	0.2134830092679967	0.3198348229409384	0.1101922436606288	0.09901249974463261	0.23440978752391498	0.06970636447953613	0.16601248529032062	0.06900215730109929	0.2687037062072268	0.24910073007076583	0.19482908569937696	0.11173768697867958	0.3060812864505626	0.0255886194448922	0.09571785557148581	0.12735272578270304	0.17107530615780905	0.09203725202446195	0.025783236584283803	0.05137658179161269	0.15576142662629638	0.1495076539086402	0.06286329401311776	0.1845590038350451	0.24629499907387364	0.062085759028761844	0.17933295644320432	0.14275957555794874	0.2115345624360366	0.0318583987170073	0.20398336766261152	0.17951156678869784	0.1917474672256547	0.1917474672256547	0.1917474672256547	0.1917474672256547	0.1917474672256547	0.1917474672256547	0.1917474672256547	0.1917474672256547	0.1917474672256547	0.1917474672256547	0.1917474672256547	0.1917474672256547	0.1917474672256547
0.0	0.0	0.060109207686378	0.0	0.0	0.0	0.0	0.0	0.1676019277399091	0.013776718348201015	0.06829108989963802	0.024375419615672942	0.0	0.07902491060222772	0.0	0.11800112706030376	0.0069338847255142255	0.03653843121959417	0.10587049329637592	0.060109207686378	0.013641599494598524	0.006264360430227611	0.0	0.00013511885360249215	0.0	0.03653843121959417	0.22202600503064687	0.037207955514880785	0.13386001486735455	0.0006695242952866127	0.058868479662912324	0.13704450855505626	0.09795649410898428	0.09795649410898428	0.09795649410898428	0.09795649410898428	0.09795649410898428	0.09795649410898428	0.09795649410898428	0.09795649410898428	0.09795649410898428	0.09795649410898428	0.09795649410898428	0.09795649410898428	0.09795649410898428	0.09795649410898428	0.09795649410898428	0.09795649410898428	0.09795649410898428	0.09795649410898428
0.08394041048937857	0.0	0.0	0.09011538467159044	0.0	0.023883577950339564	0.0	0.0	0.13018372642332052	0.004414259507690475	0.011941788975169782	0.09565850244901289	0.0	0.0	0.0	0.016356048482860257	0.011941788975169782	0.23070700386609094	0.0	0.1236479795025197	0.09011538467159044	0.0002575779050805978	0.0	0.09011538467159044	0.1041786610598706	0.11458655383105061	0.0012763182989091648	0.026005065363449924	0.0	0.33335177304530184	0.0	0.16667588652265092	0.16667588652265092	0.16667588652265092	0.16667588652265092	0.16667588652265092	0.16667588652265092	0.16667588652265092	0.16667588652265092	0.16667588652265092	0.16667588652265092	0.16667588652265092	0.16667588652265092	0.16667588652265092	0.16667588652265092	0.16667588652265092	0.16667588652265092	0.16667588652265092	0.16667588652265092	0.16667588652265092
0.154685964936811	0.09679861259129113	0.04559172691199268	0.03382316415395815	0.0886320871044992	0.04559172691199268	0.13805589900218387	0.04432107796102652	0.20163857051500178	0.08473888272584071	0.11486372052322354	0.0	0.08062030299769792	0.16709396190147435	0.07112718224911735	0.12566129236499188	0.1493163680630401	0.13335795076900978	0.09530763821836631	0.110274339329802	0.1412443126651535	0.00010512775927241519	0.049169804456763624	0.13615576589620848	0.03910221320076991	0.11132407531807709	0.028428330310925225	0.23139034763673091	0.13063061406186402	0.010613698603289538	0.0769972821159422	0.18637530674844469	0.012415332989380403	0.0	0.09723296205406666	0.07547674457190005	0.0835469801137201	0.00010512775927241519	0.08777629226737348	0.08365210787299251	0.08571420007018299	0.08571420007018299	0.08571420007018299	0.08571420007018299	0.08571420007018299	0.08571420007018299	0.08571420007018299	0.08571420007018299	0.08571420007018299	0.08571420007018299
0.1766746820988334	0.09805564844030737	0.14706849197330463	0.054541930555684084	0.0522448442933566	0.09731930965397342	0.1144773983259904	0.08579564114903329	0.06499526308891361	0.02007878718552066	0.07026422554868972	0.10228600258780449	0.0609585107965847	0.13860715996334252	0.02185565703374734	0.06515597505790825	0.053225709768041626	0.09322719508995876	0.08600249258119173	0.12016831811285202	0.08195394820623114	0.11925016935692297	0.06292454483978581	0.09367942302549903	0.05143568332983168	0.0803443390508909	0.025162380527191223	0.08925010848336683	0.04109682038860118	0.028461401642048627	0.03347404513378344	0.13684101928851877	0.0013217029567221476	0.05937225640571415	0.07447011081189561	0.06692118360880488	0.06692118360880488	0.06692118360880488	0.06692118360880488	0.06692118360880488	0.06692118360880488	0.06692118360880488	0.06692118360880488	0.06692118360880488	0.06692118360880488	0.06692118360880488	0.06692118360880488	0.06692118360880488	0.06692118360880488	0.06692118360880488
0.2870795550312193	0.13833720501814248	0.062079892963225115	0.31900433784898624	0.18373632599978296	0.24901370063425063	0.1488950489068033	0.12587515807620323	0.21050916237880632	0.0417632291085366	0.3168747085203465	0.2272307773885395	0.27082854642265014	0.018480657929558473	0.09237563221302264	0.06602646602145443	0.06589066602466657	0.08038075636631066	0.04061256424077474	0.08893707327816906	0.13466763891353725	0.05676049395739169	0.2627739954420648	0.11528132613160189	0.28841630733495194	0.06273809205456216	0.060400450503485234	0.24246371254095717	0.2164916738141122	0.002573805476552546	0.10953273964533237	0.10953273964533237	0.10953273964533237	0.10953273964533237	0.10953273964533237	0.10953273964533237	0.10953273964533237	0.10953273964533237	0.10953273964533237	0.10953273964533237	0.10953273964533237	0.10953273964533237	0.10953273964533237	0.10953273964533237	0.10953273964533237	0.10953273964533237	0.10953273964533237	0.10953273964533237	0.10953273964533237	0.10953273964533237
0.08149256512272289	0.0	0.0	0.0	0.5243472091194654	0.34453590058018163	0.252524562964551	0.1514737822123746	0.0	0.19597192504600908	0.0565526379185419	0.0	0.02874512423606779	0.0	0.1514737822123746	0.0	0.0	0.0	0.0	0.0	0.0	0.0	0.0027755810500083196	0.0	0.0	0.0	0.009599592084385463	0.0	0.0	0.1542493632623829	0.0	0.0	0.025969543186059475	0.26212415456679033	0.0	0.13106207728339517	0.13106207728339517	0.13106207728339517	0.13106207728339517	0.13106207728339517	0.13106207728339517	0.13106207728339517	0.13106207728339517	0.13106207728339517	0.13106207728339517	0.13106207728339517	0.13106207728339517	0.13106207728339517	0.13106207728339517	0.13106207728339517
0.13830136468363208	0.09835593317841407	0.054934388008715876	0.05557089599172882	0.06360599821976996	0.018536153072315084	0.08001975285245036	0.046321601068179494	0.16828538471160814	0.0	0.09088231016715843	0.11107660482353934	0.027888198380999162	0.0010182720969518716	0.035434422204069164	0.055848997573812696	0.05448407523075764	0.056186143929440484	0.018536153072315084	0.0	0.005272834301292532	0.0	0.0	0.05557089599172882	0.06608488851181694	0.018536153072315084	0.06485775414049459	0.00010275038513474967	0.14962094760225672	0.00010275038513474967	0.09264320213635899	0.0	0.0005091360484759358	0.044663459484113696	0.02778544799586441	0.036224453739989046	0.036224453739989046	0.036224453739989046	0.036224453739989046	0.036224453739989046	0.036224453739989046	0.036224453739989046	0.036224453739989046	0.036224453739989046	0.036224453739989046	0.036224453739989046	0.036224453739989046	0.036224453739989046	0.036224453739989046	0.036224453739989046
0.3441049239590774	0.3215263469258618	0.4929547994498596	0.5424081624128672	0.2933538123240798	0.2837923912577735	0.4582200017538651	0.3454895956195035	0.17268650240579053	0.2503152769307438	0.4593016766858988	0.33193042608546514	0.3323620863650983	0.35968520320037345	0.40283262383984414	0.21116605680777537	0.21972538838310687	0.2866755990731253	0.41707848617474874	0.4239150491410677	0.5466717843769286	0.3828268855746202	0.41292404633601165	0.3956675584597217	0.3543440364528319	0.4470922564482362	0.3463309218270018	0.4320555044237449	0.2841349434928053	0.32498349499673634	0.31644738751516255	0.3207154412559495	0.3207154412559495	0.3207154412559495	0.3207154412559495	0.3207154412559495	0.3207154412559495	0.3207154412559495	0.3207154412559495	0.3207154412559495	0.3207154412559495	0.3207154412559495	0.3207154412559495	0.3207154412559495	0.3207154412559495	0.3207154412559495	0.3207154412559495	0.3207154412559495	0.3207154412559495	0.3207154412559495
0.3427083565572175	0.43983420712140037	0.3835844596359451	0.34660189630631777	0.19725407488435984	0.2756199560959955	0.3251809596372922	0.4295338559851441	0.2672523957091987	0.38656863402833114	0.3506021158408867	0.26136867898915805	0.42679706051479654	0.33662679724875	0.19647657106095603	0.2206388317551432	0.37073555855063534	0.26483090953126015	0.3377249505797238	0.416857124122165	0.20974769646030134	0.21624240287191715	0.19806964050942108	0.4967398533616018	0.2645364257290169	0.4519518549684545	0.24288823880604613	0.5019828877748718	0.3165719001281279	0.3798667239631668	0.35097129902113505	0.34529373684886133	0.34813251793499816	0.34813251793499816	0.34813251793499816	0.34813251793499816	0.34813251793499816	0.34813251793499816	0.34813251793499816	0.34813251793499816	0.34813251793499816	0.34813251793499816	0.34813251793499816	0.34813251793499816	0.34813251793499816	0.34813251793499816	0.34813251793499816	0.34813251793499816	0.34813251793499816	0.34813251793499816
0.09324919273305966	0.12716304192211955	0.23431574864243232	0.04826922255259724	0.1884400872143385	0.03612724182924959	0.12396886151137382	0.054740522540779275	0.09094749255468014	0.09639071936456771	0.05486444815332866	0.09858492492430322	0.035667495094780045	0.09033081514922138	0.06407018178456099	0.12738335500823073	0.007312905620605494	0.016398012005385914	0.11569859565329806	0.08493593930096767	0.12117319935394431	0.08478153432829182	0.08259515489144911	0.06470276548086572	0.14356433308904568	0.0005369492208074726	0.07599309535294135	0.03826502228687441	0.03826502228687441	0.03826502228687441	0.03826502228687441	0.03826502228687441	0.03826502228687441	0.03826502228687441	0.03826502228687441	0.03826502228687441	0.03826502228687441	0.03826502228687441	0.03826502228687441	0.03826502228687441	0.03826502228687441	0.03826502228687441	0.03826502228687441	0.03826502228687441	0.03826502228687441	0.03826502228687441	0.03826502228687441	0.03826502228687441	0.03826502228687441	0.03826502228687441
0.14981291728052434	0.09352454101237467	0.11385548355986573	0.05149206481497267	0.15627602330961912	0.0481803465692632	0.0911822024616643	0.1126520938040922	0.01303155042607719	0.10135346933617662	0.055470905715611654	0.10696903991325624	0.03217069554603178	0.12477499609237241	0.05224021168923892	0.0938267944610769	0.053957749581874305	0.06063576688574799	0.23246470949702142	0.04402610342756793	0.03539992023838882	0.05392063682816694	0.07670334536879772	0.050755471482175976	0.10594391922513938	0.055452091654628895	0.11283750445362538	0.1190081944441151	0.07570367470126713	0.1438439848790536	0.1917333586534999	0.17900120469409628	0.030497820799256246	0.1399676503207558	0.0890714971484739	0.0895339205817145	0.14370527352575205	0.11396286038786732	0.12954601353818643	0.06525755179294347	0.15248130026485002	0.1982219159636804	0.08261331090535892	0.044226362831920094	0.06986659988058494	0.07137288085556878	0.08342624576513544	0.07739956331035212	0.07739956331035212	0.07739956331035212
0.40903977307472444	0.0	0.4562559889558125	0.2736795957305983	0.005014860582399385	0.4389116509293825	0.6830143685085235	0.0	0.8186695455558501	1.4810518801461783	0.2736795957305983	1.1805015261540932	0.0	0.04692121617788745	0.11952243681678976	0.37142222819188275	0.8482464237073075	0.10217809879035977	0.44392651151178186	0.8901527793027956	0.5144946174179741	0.0	0.45625598895581254	0.3590927507478521	0.05193607676028684	1.3045024126631202	0.553998621417097	0.3540778901654527	0.9554393830800667	0.32060081190848577	0.8043069533791093	0.0	0.6214880441545966	0.3107440220772983	0.3107440220772983	0.3107440220772983	0.3107440220772983	0.3107440220772983	0.3107440220772983	0.3107440220772983	0.3107440220772983	0.3107440220772983	0.3107440220772983	0.3107440220772983	0.3107440220772983	0.3107440220772983	0.3107440220772983	0.3107440220772983	0.3107440220772983	0.3107440220772983
0.0	0.0	1.1753655532573537	0.0	0.0	0.0	0.8289097133283035	0.5045962499240466	0.0	0.0	0.5889293115852027	0.0	0.827050595023934	0.0	1.308998158298164	0.001859118304369496	0.827050595023934	0.18769658448921311	0.5889293115852027	2.081717354767969	1.5520904625973233	1.254666759744035	0.009212073958600188	0.3672454162756435	1.654101190047868	0.6822859738075975	1.254666759744035	0.0	0.0	1.5093365688315314	0.5364570313354433	1.2865275307539417	0.9114922810446925	0.9114922810446925	0.9114922810446925	0.9114922810446925	0.9114922810446925	0.9114922810446925	0.9114922810446925	0.9114922810446925	0.9114922810446925	0.9114922810446925	0.9114922810446925	0.9114922810446925	0.9114922810446925	0.9114922810446925	0.9114922810446925	0.9114922810446925	0.9114922810446925	0.9114922810446925
0.1269083380504808	0.16158501374279463	0.07530071352069964	0.2554750111572194	0.23277790466647552	0.26545790681378206	0.19774345313715788	0.14322948126566046	0.13304127407284153	0.1916593137981123	0.18045533281798848	0.09130905801110167	0.11027542467257194	0.25494559483438467	0.22996957546854432	0.1737634385515903	0.13088130073232582	0.08698862220276206	0.14494151559375934	0.11697986178528107	0.14080853612402236	0.1288941989546517	0.1288941989546517	0.1288941989546517	0.1288941989546517	0.1288941989546517	0.1288941989546517	0.1288941989546517	0.1288941989546517	0.1288941989546517	0.1288941989546517	0.1288941989546517	0.1288941989546517	0.1288941989546517	0.1288941989546517	0.1288941989546517	0.1288941989546517	0.1288941989546517	0.1288941989546517	0.1288941989546517	0.1288941989546517	0.1288941989546517	0.1288941989546517	0.1288941989546517	0.1288941989546517	0.1288941989546517	0.1288941989546517	0.1288941989546517	0.1288941989546517	0.1288941989546517
0.1423906721695427	0.0804587806890838	0.10433770579143614	0.13013194614609006	0.1229845423886242	0.14623385731639335	0.09728222229533945	0.10223674886978135	0.0724276605721344	0.1788069591762978	0.10885573469571547	0.15152186035193554	0.16297799766403442	0.10152853925251795	0.06989428373834652	0.19010699672135495	0.09699124627927966	0.12898894618118079	0.06652071555616958	0.07797389833162212	0.11694996053743616	0.06910023384443854	0.09302509719093735	0.09302509719093735	0.09302509719093735	0.09302509719093735	0.09302509719093735	0.09302509719093735	0.09302509719093735	0.09302509719093735	0.09302509719093735	0.09302509719093735	0.09302509719093735	0.09302509719093735	0.09302509719093735	0.09302509719093735	0.09302509719093735	0.09302509719093735	0.09302509719093735	0.09302509719093735	0.09302509719093735	0.09302509719093735	0.09302509719093735	0.09302509719093735	0.09302509719093735	0.09302509719093735	0.09302509719093735	0.09302509719093735	0.09302509719093735	0.09302509719093735
0.1977532690187669	0.18424627507927416	0.14646727659110576	0.19911056478495118	0.1634090939644529	0.21538229555438357	0.059392736940266776	0.18083706426049057	0.24850720893299452	0.0745698947797131	0.11792795247523678	0.10116644391238534	0.16937846696166858	0.24955400330994276	0.18072983471672338	0.21585487301773157	0.19387102353075222	0.24129379476368115	0.16105513386472514	0.16845482379438081	0.164484863382602	0.14883226588623666	0.15665856463441932	0.15665856463441932	0.15665856463441932	0.15665856463441932	0.15665856463441932	0.15665856463441932	0.15665856463441932	0.15665856463441932	0.15665856463441932	0.15665856463441932	0.15665856463441932	0.15665856463441932	0.15665856463441932	0.15665856463441932	0.15665856463441932	0.15665856463441932	0.15665856463441932	0.15665856463441932	0.15665856463441932	0.15665856463441932	0.15665856463441932	0.15665856463441932	0.15665856463441932	0.15665856463441932	0.15665856463441932	0.15665856463441932	0.15665856463441932	0.15665856463441932
0.09904757280894626	0.12545987967249433	0.18713317705425436	0.15071444102137035	0.13090383074031386	0.1077820231927127	0.05105332369515685	0.06565355343451486	0.15399121719149478	0.13310952711311264	0.12177946257314531	0.1454195864852244	0.09742686367417805	0.13517384285355688	0.1512129775773069	0.13464101429149117	0.11414276796489785	0.17156108288501812	0.15907275664578088	0.1653169197653995	0.1653169197653995	0.1653169197653995	0.1653169197653995	0.1653169197653995	0.1653169197653995	0.1653169197653995	0.1653169197653995	0.1653169197653995	0.1653169197653995	0.1653169197653995	0.1653169197653995	0.1653169197653995	0.1653169197653995	0.1653169197653995	0.1653169197653995	0.1653169197653995	0.1653169197653995	0.1653169197653995	0.1653169197653995	0.1653169197653995	0.1653169197653995	0.1653169197653995	0.1653169197653995	0.1653169197653995	0.1653169197653995	0.1653169197653995	0.1653169197653995	0.1653169197653995	0.1653169197653995	0.1653169197653995
[truncated: 6 more columns]
