# Supplementary material for: Neuronal tuning aligns dynamically with object and texture manifolds across the visual hierarchy
Source: Nat Neurosci. 2026 Mar 10;29(4):864–75. doi: 10.1038/s41593-026-02207-1 (PMC13061647; doi:10.1038/s41593-026-02207-1)
Supplement: Supplementary file 6 — Average PSTH for each session and thread before or after optimization Fig. 5a. Response rate for each 10 ms time window in csv format to reproduce Fig. 5c. [file 41593_2026_2207_MOESM6_ESM.zip › Figure5C_src_normresp_wdw_20-30_BigGAN_sem.csv]

0	1	2	3	4	5	6	7	8	9	10	11	12	13	14	15	16	17	18	19	20	21	22	23	24	25	26	27	28	29	30	31	32	33	34	35	36	37	38	39	40	41	42	43	44	45	46	47	48	49
0.06888435777684761	0.030648563911976196	0.048246434744642464	0.047909889243011025	0.060408721245276124	0.05460334587465796	0.03464228366779926	0.02419544351615044	0.039956620295271535	0.028341012618989362	0.03558408248615926	0.0474578584690174	0.06292848550138759	0.07161490485565798	0.02920227607180645	0.05496390124535578	0.024324016982517706	0.05367679452909447	0.054068045590282617	0.053682076418409726	0.033133751744018385	0.030945022279288647	0.04914733908433239	0.03287680665328057	0.03673801977497404	0.03238284803035309	0.03331431687498879	0.04618447564459799	0.059877359085942106	0.07512464917889439	0.04998199393485123	0.0574467939922741	0.04121730555042489	0.04305658635265801	0.03908540730900919	0.04845227064747624	0.03815914774749995	0.031986015853019245	0.059459748968249876	0.022128601392242184	0.0384836895927604	0.04280266871918732	0.051486068503608845	0.032714499251469055	0.031470447978147534	0.030938358132263834	0.0670851199033082	0.049011739017786014	0.049011739017786014	0.049011739017786014
0.0463387205233722	0.0445331688305176	0.07086202018039814	0.06326753022245364	0.03416029868458815	0.06557416584824392	0.02957921632109748	0.043800988516215174	0.050207986586341326	0.044612179219558935	0.05750122066668542	0.06514841195648274	0.022048287479462143	0.04307809800156071	0.04396112969265059	0.060857762699092516	0.03367205964981871	0.05501076213856959	0.059642598056030796	0.035839905934518024	0.037776153502131135	0.05122660010949781	0.03581806847267571	0.037438531619410645	0.033680183959494084	0.03170530214346674	0.034976583183089875	0.0463682570166946	0.0700004924710825	0.0891220789653435	0.05820247800432878	0.04229569084674674	0.03538305348815659	0.03469710501114359	0.047328697464442605	0.041012901237793095	0.041012901237793095	0.041012901237793095	0.041012901237793095	0.041012901237793095	0.041012901237793095	0.041012901237793095	0.041012901237793095	0.041012901237793095	0.041012901237793095	0.041012901237793095	0.041012901237793095	0.041012901237793095	0.041012901237793095	0.041012901237793095
0.03904499700536174	0.070270726655931	0.0	0.10846639813126267	0.05185174891502167	0.0	0.0	0.059362535722058685	0.03587507511423651	0.049061359417781884	0.044724607074796516	0.0024564787523784215	0.07174470170419292	0.049691138879299566	0.027726205726211192	0.07823130512936426	0.018507658192399138	0.05039582245615776	0.059444766521575536	0.020828855974391467	0.004756375211776731	0.0017569030713754053	0.04466083879573839	0.027734547549250064	0.04449220771955081	0.0	0.0	0.027079736130333997	0.017997983501855552	0.08165428009058559	0.12112802123040908	0.03972761685782563	0.04447392671276941	0.042100771785297524	0.042100771785297524	0.042100771785297524	0.042100771785297524	0.042100771785297524	0.042100771785297524	0.042100771785297524	0.042100771785297524	0.042100771785297524	0.042100771785297524	0.042100771785297524	0.042100771785297524	0.042100771785297524	0.042100771785297524	0.042100771785297524	0.042100771785297524	0.042100771785297524
0.046138551507213195	0.07739194590766411	0.06441503920758554	0.03755275654846021	0.04067548806908132	0.04548381846770263	0.0469731838034706	0.03607952760869833	0.06024164509615462	0.044223485236100486	0.04244614415813328	0.035494182867314206	0.044735228790845974	0.054359029438762134	0.06004898074357876	0.048820457039755016	0.05219012628029466	0.028152219397627784	0.04475344437581636	0.04049418886459569	0.05197491952477073	0.046996587172798525	0.04917618485434532	0.05819903958813238	0.03324383123618183	0.03942318184478042	0.026457388233263608	0.041146195192915944	0.05828778072173998	0.04918295545911993	0.024086161976789918	0.039142181680506774	0.050095878940682986	0.045208430852500606	0.04156771710989221	0.029025600787122442	0.04850401007662707	0.04665254677210082	0.04757827842436395	0.04757827842436395	0.04757827842436395	0.04757827842436395	0.04757827842436395	0.04757827842436395	0.04757827842436395	0.04757827842436395	0.04757827842436395	0.04757827842436395	0.04757827842436395	0.04757827842436395
0.047498787047704605	0.05007344178475174	0.07136717380496022	0.055457417322460255	0.061557396221512774	0.07646660531840474	0.04534867681466319	0.04833082889310956	0.08202948936995874	0.06790550728057876	0.07642869362633804	0.0644684965768389	0.06937314813587189	0.06940976894072572	0.08034600478788803	0.07470654717812858	0.10163825377664484	0.05902829497141779	0.07489224607422428	0.11138210999355966	0.07036832878050257	0.08184903246885997	0.08546363071803277	0.06586424433362725	0.07752946858817623	0.04906680060551706	0.06562413406505148	0.06901158624378818	0.08221909440503113	0.09978273520812898	0.09100091480658005	0.09100091480658005	0.09100091480658005	0.09100091480658005	0.09100091480658005	0.09100091480658005	0.09100091480658005	0.09100091480658005	0.09100091480658005	0.09100091480658005	0.09100091480658005	0.09100091480658005	0.09100091480658005	0.09100091480658005	0.09100091480658005	0.09100091480658005	0.09100091480658005	0.09100091480658005	0.09100091480658005	0.09100091480658005
0.0933043863854323	0.11909541599385051	0.1310171898364612	0.09241478644175143	0.11825020398527984	0.09950862429600126	0.1030318108302214	0.08621238909584175	0.14059151383902305	0.09856066174202793	0.10245328920328364	0.10773913085246224	0.13906937493075197	0.09701182579197706	0.10289991779913833	0.11370427653092209	0.08895920707448483	0.11272077820014047	0.09091863499806266	0.14500955865196563	0.09941840884736716	0.10321446617503739	0.09703785263839952	0.10107540352352853	0.09304471715236894	0.09275539201564274	0.11180814983947172	0.15926067077383177	0.1284003545992727	0.09997885234170914	0.10443942822028067	0.07974255931653106	0.11661287754480494	0.08785366090444101	0.08255825260023662	0.06572717891450926	0.11695295031224251	0.1046387348073869	0.10480102994708926	0.08173199440469002	0.09326651217588965	0.09326651217588965	0.09326651217588965	0.09326651217588965	0.09326651217588965	0.09326651217588965	0.09326651217588965	0.09326651217588965	0.09326651217588965	0.09326651217588965
0.1484717892121409	0.1309409282587589	0.1053928390540054	0.10963370063420462	0.11968953793076839	0.11071792778659417	0.08071059210043134	0.16684998748329963	0.1299511287697443	0.10569229639163001	0.10671378769004788	0.11977495204751389	0.1470065166160567	0.11756634355550122	0.09188232341473153	0.09092222417310412	0.11269414767561275	0.08678419363471501	0.09389944698174069	0.1427037381176485	0.1100819899767971	0.10114918905218871	0.11833472064727558	0.12953567447963746	0.1103628560719403	0.10212874556093769	0.106245800816439	0.106245800816439	0.106245800816439	0.106245800816439	0.106245800816439	0.106245800816439	0.106245800816439	0.106245800816439	0.106245800816439	0.106245800816439	0.106245800816439	0.106245800816439	0.106245800816439	0.106245800816439	0.106245800816439	0.106245800816439	0.106245800816439	0.106245800816439	0.106245800816439	0.106245800816439	0.106245800816439	0.106245800816439	0.106245800816439	0.106245800816439
0.04419653186177855	0.060748580806102584	0.060252889269193234	0.04958319773701901	0.04600539115014991	0.047993241299259755	0.051974222148811505	0.050242824833817264	0.05901420967090099	0.05049677040460883	0.06168120371128474	0.06477594433852892	0.044378736553337336	0.053184263879452014	0.054322144577287484	0.042821654988492504	0.07062387393325781	0.06125662930986576	0.06507797459842574	0.05115642424525313	0.06337118318055027	0.05513125660454684	0.06688172519106315	0.07947843899521771	0.06439421486992356	0.0504237794494932	0.07137551970733448	0.06089964957841384	0.06089964957841384	0.06089964957841384	0.06089964957841384	0.06089964957841384	0.06089964957841384	0.06089964957841384	0.06089964957841384	0.06089964957841384	0.06089964957841384	0.06089964957841384	0.06089964957841384	0.06089964957841384	0.06089964957841384	0.06089964957841384	0.06089964957841384	0.06089964957841384	0.06089964957841384	0.06089964957841384	0.06089964957841384	0.06089964957841384	0.06089964957841384	0.06089964957841384
0.027122385001616376	0.02749732719580307	0.05562834813131455	0.035205943400796656	0.056336972587208406	0.0404267257424981	0.031452098604124575	0.02688702729693706	0.03432838678572971	0.03331464073660067	0.030058755816476622	0.031074059198055042	0.03872604450360782	0.0667747714254424	0.04920054335915284	0.03721404261005983	0.05254240215317175	0.04310715679599961	0.03095955371467933	0.024900928881646356	0.02031115948368869	0.012702630451657993	0.036124747756692	0.06055851304552254	0.05133390579437141	0.04518386328790443	0.029114646610879542	0.06874598390358024	0.04374593104804724	0.03406809167561375	0.030766222312074345	0.043313995572142744	0.021877805441341085	0.04433675736851814	0.03310728140492961	0.03310728140492961	0.03310728140492961	0.03310728140492961	0.03310728140492961	0.03310728140492961	0.03310728140492961	0.03310728140492961	0.03310728140492961	0.03310728140492961	0.03310728140492961	0.03310728140492961	0.03310728140492961	0.03310728140492961	0.03310728140492961	0.03310728140492961
0.06108565722468004	0.037794878922629185	0.07336410933624414	0.036680473282475055	0.08467069600538268	0.05660991360998195	0.048387930290389944	0.05183034285809537	0.021083084388235186	0.07240455213401369	0.0335412915626156	0.08000868864365882	0.03971879098550838	0.05069888042246009	0.06998670315466755	0.06261136533275667	0.05176644089797988	0.04791035626330268	0.0827435401585487	0.05712842309349581	0.0515286147599823	0.07088024096049535	0.056656766286308814	0.04444807466804742	0.07752002913728366	0.03538858560842764	0.05094431611238651	0.08022311934040055	0.07409376672695629	0.05239279409848156	0.04997400935812644	0.04850822722302564	0.07181054232489475	0.0601593847739602	0.0601593847739602	0.0601593847739602	0.0601593847739602	0.0601593847739602	0.0601593847739602	0.0601593847739602	0.0601593847739602	0.0601593847739602	0.0601593847739602	0.0601593847739602	0.0601593847739602	0.0601593847739602	0.0601593847739602	0.0601593847739602	0.0601593847739602	0.0601593847739602
0.07056434808635592	0.05432021447137515	0.07668679348955612	0.07643361169306674	0.08868992465846592	0.08862982696024915	0.06803648593276362	0.0545978985085329	0.06581687412218042	0.07921331110854354	0.09702751697658213	0.08112372259648783	0.09035842629349179	0.07241610037794806	0.07678276657721997	0.0682292350838927	0.05741386751013046	0.06844285501889054	0.09221669328182834	0.07216484901675213	0.06468757226392835	0.0643413959346972	0.06977702904172117	0.08051505942884288	0.1043045047376375	0.10286085719298178	0.0767740916661958	0.06978845426542464	0.06979722152075492	0.09168766377873737	0.0969576062337618	0.09432263500624959	0.09432263500624959	0.09432263500624959	0.09432263500624959	0.09432263500624959	0.09432263500624959	0.09432263500624959	0.09432263500624959	0.09432263500624959	0.09432263500624959	0.09432263500624959	0.09432263500624959	0.09432263500624959	0.09432263500624959	0.09432263500624959	0.09432263500624959	0.09432263500624959	0.09432263500624959	0.09432263500624959
0.05470690019164519	0.054756022899148236	0.06353599940701136	0.06007130956630348	0.05801870117696385	0.06197393914683548	0.05093380937827829	0.06384372363480964	0.04428564162033627	0.04458901659608718	0.055589016031213495	0.06934815282385634	0.08020376998345241	0.06039610328796201	0.06243266209126876	0.06732820763478153	0.0604209042804337	0.08028259912438912	0.08676896902673246	0.05753289329361894	0.06391374672071937	0.06823596779426545	0.07245034186748688	0.09135354913134387	0.06696992283008707	0.07475557375625079	0.05319145550341362	0.09425331525889274	0.07088833330794202	0.07761236551009827	0.08046923082518209	0.07904079816764019	0.07904079816764019	0.07904079816764019	0.07904079816764019	0.07904079816764019	0.07904079816764019	0.07904079816764019	0.07904079816764019	0.07904079816764019	0.07904079816764019	0.07904079816764019	0.07904079816764019	0.07904079816764019	0.07904079816764019	0.07904079816764019	0.07904079816764019	0.07904079816764019	0.07904079816764019	0.07904079816764019
0.08389763336616016	0.07967162229528547	0.08867891185803072	0.09966677490854356	0.09929284749944552	0.0998740566111313	0.1098815583392165	0.06808676604965891	0.057554682708404734	0.1033435843095623	0.0616957914238189	0.1019129446217122	0.06407900721115027	0.07081522674882035	0.0794192038726864	0.07147228339994216	0.07519929297909181	0.06726224546263472	0.05078418473670412	0.10319845159275305	0.056350839390968264	0.09786178291678983	0.06225119600363835	0.06575702938184892	0.0753261518874275	0.07598495851265206	0.09499762454612314	0.055490596374227034	0.10182914993051655	0.0731500019606266	0.08738582001934896	0.08026791098998778	0.08026791098998778	0.08026791098998778	0.08026791098998778	0.08026791098998778	0.08026791098998778	0.08026791098998778	0.08026791098998778	0.08026791098998778	0.08026791098998778	0.08026791098998778	0.08026791098998778	0.08026791098998778	0.08026791098998778	0.08026791098998778	0.08026791098998778	0.08026791098998778	0.08026791098998778	0.08026791098998778
0.06061302713684412	0.07436565406949013	0.05280657785629826	0.07201288875326714	0.059905866716296705	0.04622883602533522	0.06438019281088907	0.06929734732556826	0.07344787630244774	0.05205328176690168	0.04380601954237169	0.07279251133012958	0.05938162608449726	0.05285939061154497	0.0831366278970979	0.08683504367290115	0.0743305926179879	0.0576751527682709	0.0757873773814809	0.055436836382593356	0.07098136182868169	0.06158005029296838	0.0741152772995766	0.051047032931318376	0.10187558600629007	0.09593920067553065	0.07457309931316433	0.08667439833962959	0.08944591446927982	0.06026217921090784	0.05581515161501582	0.0907603893241673	0.07328777046959155	0.07328777046959155	0.07328777046959155	0.07328777046959155	0.07328777046959155	0.07328777046959155	0.07328777046959155	0.07328777046959155	0.07328777046959155	0.07328777046959155	0.07328777046959155	0.07328777046959155	0.07328777046959155	0.07328777046959155	0.07328777046959155	0.07328777046959155	0.07328777046959155	0.07328777046959155
0.05141773103973924	0.046625695599591836	0.07434656773756662	0.05060644267897867	0.05934569149107365	0.0611610323967811	0.062162749786937706	0.04666047774568972	0.04195084407509284	0.05485693800410744	0.03203643015368461	0.06125157689425263	0.052758060176466004	0.04432678373513186	0.08224333192055494	0.05650790473462332	0.04025656285824765	0.05872002519715952	0.04826006563749536	0.02638538157508545	0.0444636557471685	0.068714945078918	0.0320224414119868	0.032424719651665414	0.06565608697384996	0.04615644686200565	0.030322838565515774	0.04961523017932404	0.05232624195352367	0.043719201043661386	0.048022721498592526	0.048022721498592526	0.048022721498592526	0.048022721498592526	0.048022721498592526	0.048022721498592526	0.048022721498592526	0.048022721498592526	0.048022721498592526	0.048022721498592526	0.048022721498592526	0.048022721498592526	0.048022721498592526	0.048022721498592526	0.048022721498592526	0.048022721498592526	0.048022721498592526	0.048022721498592526	0.048022721498592526	0.048022721498592526
0.048082574276121524	0.055191953641579895	0.07618760691988086	0.0674228549395011	0.0366276154398978	0.0648348056929985	0.04315465301556026	0.04742635553747417	0.06047549119658187	0.0702794853488542	0.04671390643210324	0.06356327574754544	0.04628643345215454	0.04362974502910426	0.04377563522839123	0.04223278909421174	0.06113778326517354	0.053455983526400574	0.07765076314366301	0.0646130933359541	0.050862351715380345	0.07981398128378261	0.05308652724761255	0.06645025426569758	0.06645025426569758	0.06645025426569758	0.06645025426569758	0.06645025426569758	0.06645025426569758	0.06645025426569758	0.06645025426569758	0.06645025426569758	0.06645025426569758	0.06645025426569758	0.06645025426569758	0.06645025426569758	0.06645025426569758	0.06645025426569758	0.06645025426569758	0.06645025426569758	0.06645025426569758	0.06645025426569758	0.06645025426569758	0.06645025426569758	0.06645025426569758	0.06645025426569758	0.06645025426569758	0.06645025426569758	0.06645025426569758	0.06645025426569758
0.04866898032177331	0.048498699440053576	0.056175447027881416	0.046428578795872325	0.04493618718845687	0.04514237760102763	0.050283597153930035	0.03894092851713982	0.0444584336471095	0.05099691420628275	0.08170018450578583	0.05507334222026123	0.056192589375503435	0.031808694285235445	0.044374592960679325	0.06278847531087929	0.04397130849879034	0.05094182324534418	0.05222757032440206	0.0626921903922389	0.05854931149913913	0.07591213818605583	0.0414537257223161	0.05868293195418596	0.05868293195418596	0.05868293195418596	0.05868293195418596	0.05868293195418596	0.05868293195418596	0.05868293195418596	0.05868293195418596	0.05868293195418596	0.05868293195418596	0.05868293195418596	0.05868293195418596	0.05868293195418596	0.05868293195418596	0.05868293195418596	0.05868293195418596	0.05868293195418596	0.05868293195418596	0.05868293195418596	0.05868293195418596	0.05868293195418596	0.05868293195418596	0.05868293195418596	0.05868293195418596	0.05868293195418596	0.05868293195418596	0.05868293195418596
0.12904331770654554	0.126690552143662	0.11916095110228392	0.15029396340611761	0.09325431416558631	0.11385666965112122	0.0927841957308875	0.11040495437596314	0.1299521645012556	0.13672706044169924	0.14004770038584557	0.08093715315847091	0.12159152390760726	0.13585978874061877	0.09955835309428554	0.17239092897768754	0.17084133151821956	0.10380137646298501	0.13849680583335813	0.10346108827314825	0.12061817436469781	0.15047709553582106	0.17545176328949533	0.1368502962595742	0.07933007362165335	0.14259977292331577	0.13246947259378095	0.11118773488589141	0.12462053301834301	0.14733702786298467	0.13597878044066386	0.13597878044066386	0.13597878044066386	0.13597878044066386	0.13597878044066386	0.13597878044066386	0.13597878044066386	0.13597878044066386	0.13597878044066386	0.13597878044066386	0.13597878044066386	0.13597878044066386	0.13597878044066386	0.13597878044066386	0.13597878044066386	0.13597878044066386	0.13597878044066386	0.13597878044066386	0.13597878044066386	0.13597878044066386
0.060707857334870906	0.056770576181403916	0.05889230794678676	0.07245753098076904	0.080106926974893	0.07390905409739733	0.08862426964833979	0.04740722705548268	0.0338747969235309	0.06400175193732904	0.034554755915520756	0.03560248021236036	0.05243820351265184	0.026818791576304544	0.04951092050868532	0.04068236830021804	0.021428985826764124	0.05624289083508351	0.039992022513705455	0.06526705018025504	0.05671324750123811	0.02960872017807319	0.04046480928555497	0.05383140833340533	0.044990116204244895	0.04073982530284788	0.06809087339078816	0.04164757639925509	0.04359832291536336	0.06697765072414218	0.06064558059529361	0.029407410342161544	0.04502649546872758	0.04502649546872758	0.04502649546872758	0.04502649546872758	0.04502649546872758	0.04502649546872758	0.04502649546872758	0.04502649546872758	0.04502649546872758	0.04502649546872758	0.04502649546872758	0.04502649546872758	0.04502649546872758	0.04502649546872758	0.04502649546872758	0.04502649546872758	0.04502649546872758	0.04502649546872758
0.07494342825630126	0.10361855052457758	0.08654649888020186	0.07498225097540757	0.08192062643272408	0.1000826275695476	0.08929871989899701	0.11436375277950239	0.11715374760798364	0.0731206856780444	0.0836018934380107	0.0693048488649857	0.09289126849737524	0.06425221383234789	0.10004459190431758	0.07185227350281635	0.10160190585363993	0.0791809378020073	0.08346935491801094	0.09839698799270848	0.08301954878103177	0.0908962352701405	0.08267667337488684	0.12339192461164801	0.08411794784835643	0.08880605915729267	0.10574131952387814	0.10946739669124203	0.08231582187418396	0.09830299099378444	0.09106805217242829	0.1170183983242777	0.13316493835393028	0.11533995430000292	0.08682761261057383	0.10108378345528837	0.10108378345528837	0.10108378345528837	0.10108378345528837	0.10108378345528837	0.10108378345528837	0.10108378345528837	0.10108378345528837	0.10108378345528837	0.10108378345528837	0.10108378345528837	0.10108378345528837	0.10108378345528837	0.10108378345528837	0.10108378345528837
0.06428637587928514	0.04607880726777074	0.051813802395351695	0.06246120489508453	0.06512741705460239	0.046955808267041696	0.06951589361627213	0.06629953592139687	0.07331635996701945	0.0549446244582254	0.04182776304900521	0.055500632592710736	0.04568977915081248	0.0518327933548565	0.06943534695086986	0.06244790928858202	0.08106952353476382	0.05960836540151392	0.0559099093753133	0.07622592823116157	0.056820473329548385	0.05196332995010764	0.047115376843658636	0.05515676457779042	0.0770167352057684	0.05657811106429336	0.056596709983437354	0.03596807889026077	0.04628239443684906	0.04628239443684906	0.04628239443684906	0.04628239443684906	0.04628239443684906	0.04628239443684906	0.04628239443684906	0.04628239443684906	0.04628239443684906	0.04628239443684906	0.04628239443684906	0.04628239443684906	0.04628239443684906	0.04628239443684906	0.04628239443684906	0.04628239443684906	0.04628239443684906	0.04628239443684906	0.04628239443684906	0.04628239443684906	0.04628239443684906	0.04628239443684906
0.07054039255869364	0.09342072452052864	0.0	0.051700328787410314	0.04633951316905871	0.058359902546386865	0.0	0.06435475437900626	0.052924516436256876	0.10050108832988355	0.05455471022356012	0.05776127650250468	0.07135295432011064	0.020623006377911233	0.04954134903906248	0.023318873800840172	0.047206879769239436	0.020631931404630557	0.04955597866637992	0.046172800688773705	0.052884753690517934	0.0	0.07632148002779829	0.07076556124227946	0.07621822547446985	0.046338293249449	0.011622126230656591	0.0596998780236983	0.01154657230356071	0.0356232251636295	0.0356232251636295	0.0356232251636295	0.0356232251636295	0.0356232251636295	0.0356232251636295	0.0356232251636295	0.0356232251636295	0.0356232251636295	0.0356232251636295	0.0356232251636295	0.0356232251636295	0.0356232251636295	0.0356232251636295	0.0356232251636295	0.0356232251636295	0.0356232251636295	0.0356232251636295	0.0356232251636295	0.0356232251636295	0.0356232251636295
0.0404105678031419	0.0481847695203153	0.042704923531611705	0.07486180989308897	0.047318977175954326	0.06902472645573146	0.053030270010471094	0.06881217416574485	0.03456418337501838	0.051827277839115345	0.05015012087834946	0.050016125651266514	0.0735485577193949	0.05689589361964186	0.049751625076181194	0.05543663038750319	0.042456107632080416	0.04414714014580733	0.05749576686304808	0.052945678867529	0.07889049639083683	0.05013630854380998	0.05902131988684845	0.044426814312230445	0.041834466696562635	0.043680025909067	0.04275724630281482	0.04275724630281482	0.04275724630281482	0.04275724630281482	0.04275724630281482	0.04275724630281482	0.04275724630281482	0.04275724630281482	0.04275724630281482	0.04275724630281482	0.04275724630281482	0.04275724630281482	0.04275724630281482	0.04275724630281482	0.04275724630281482	0.04275724630281482	0.04275724630281482	0.04275724630281482	0.04275724630281482	0.04275724630281482	0.04275724630281482	0.04275724630281482	0.04275724630281482	0.04275724630281482
0.0528325860984815	0.05487486916962578	0.04572314901106693	0.05619612242448908	0.06469378914840185	0.047867728081524466	0.08988570225922718	0.08399792258302172	0.056555916339892355	0.0609402186189586	0.05928283300594672	0.05395487723194998	0.060493849187958276	0.04683056597116114	0.06457396864690892	0.049350921636720675	0.0498284498032516	0.0505935006887463	0.07565428681298927	0.07345680452888487	0.05378422566406384	0.05406834031473891	0.05392628298940137	0.05392628298940137	0.05392628298940137	0.05392628298940137	0.05392628298940137	0.05392628298940137	0.05392628298940137	0.05392628298940137	0.05392628298940137	0.05392628298940137	0.05392628298940137	0.05392628298940137	0.05392628298940137	0.05392628298940137	0.05392628298940137	0.05392628298940137	0.05392628298940137	0.05392628298940137	0.05392628298940137	0.05392628298940137	0.05392628298940137	0.05392628298940137	0.05392628298940137	0.05392628298940137	0.05392628298940137	0.05392628298940137	0.05392628298940137	0.05392628298940137
0.053326778334542066	0.05938608307850571	0.04545720863722265	0.07011489491360624	0.03934984574691426	0.0693454251341973	0.03479619697100253	0.0493916121591618	0.07975526752837017	0.07828685290121204	0.041949712926435324	0.049892312366526165	0.03296888057558403	0.056673587643447	0.05486150869081904	0.04503224863945811	0.058842106540158624	0.05650056165511369	0.03617398306133353	0.0379130068349914	0.05982000444458251	0.040137784102189544	0.042565972721877884	0.041593551495041584	0.04614489650689775	0.03705807045938518	0.04188679739618575	0.03947243392778547	0.03947243392778547	0.03947243392778547	0.03947243392778547	0.03947243392778547	0.03947243392778547	0.03947243392778547	0.03947243392778547	0.03947243392778547	0.03947243392778547	0.03947243392778547	0.03947243392778547	0.03947243392778547	0.03947243392778547	0.03947243392778547	0.03947243392778547	0.03947243392778547	0.03947243392778547	0.03947243392778547	0.03947243392778547	0.03947243392778547	0.03947243392778547	0.03947243392778547
0.11737691323106976	0.12272179434921451	0.11411182036856733	0.14569836643712236	0.12316139805518758	0.11914717307756756	0.14118941996710885	0.093644703429491	0.12754075294195194	0.14498940276314948	0.12093736452156782	0.10289922276103004	0.12090306818531245	0.09898601253199486	0.09103694037244137	0.13966139966468372	0.09056057202880265	0.14025004553924447	0.08987073927612492	0.11895537067321559	0.10282905443878013	0.12661021945749956	0.10252338229642025	0.10657392890592662	0.10650892197067745	0.07744134963467013	0.09890155429867112	0.0999098723672708	0.09686352334144235	0.09838669785435657	0.09838669785435657	0.09838669785435657	0.09838669785435657	0.09838669785435657	0.09838669785435657	0.09838669785435657	0.09838669785435657	0.09838669785435657	0.09838669785435657	0.09838669785435657	0.09838669785435657	0.09838669785435657	0.09838669785435657	0.09838669785435657	0.09838669785435657	0.09838669785435657	0.09838669785435657	0.09838669785435657	0.09838669785435657	0.09838669785435657
0.10419164296495848	0.10314145446597436	0.11665171387486728	0.11973005817172079	0.11591447724883647	0.09165759359589518	0.09730282274338517	0.10649671430935179	0.0920668965595969	0.08434026967049255	0.10107270781894648	0.12213485887274886	0.09661024851388263	0.07715424043419315	0.09326336739440289	0.09155972187154382	0.0803067956062196	0.09150289559395462	0.07241097829770066	0.11019885798998016	0.1031962647480756	0.08911289274249927	0.08861900268612614	0.10128215499467441	0.09000029543425424	0.10179767917294268	0.075776568237239	0.0876646858768986	0.08363364787846114	0.11287837697767523	0.14250188484990023	0.12180474532303623	0.09597330752586312	0.11009760741234353	0.13900359223094363	0.11370524685695785	0.11961245456803918	0.1279328477195475	0.12377265114379334	0.12377265114379334	0.12377265114379334	0.12377265114379334	0.12377265114379334	0.12377265114379334	0.12377265114379334	0.12377265114379334	0.12377265114379334	0.12377265114379334	0.12377265114379334	0.12377265114379334
0.0	0.0	0.0	0.0	0.0	0.03575818194682439	0.0	0.0	0.0	0.0	0.0	0.0	0.0	0.0	0.0	0.008385291634010118	0.0	0.028846765842452073	0.03334855033162484	0.0	0.0	0.0	0.0	0.0	0.0	0.0004085612600250761	0.0	0.0	0.0	0.0	0.022296707682618832	0.0038226767999948296	0.0038226767999948296	0.028846765842452073	0.04889299911899405	0.0038226767999948296	0.0	0.0	0.014874519449000832	0.0	0.0	0.0	0.0	0.0	0.0	0.0	0.0	0.0	0.0	0.0
0.03566865036117973	0.05627995856335861	0.04253651720514331	0.034316764848522856	0.0423739042416969	0.052888541108621796	0.03009214003469406	0.053521453174160315	0.0448202718698244	0.06356759380917182	0.05219986095373061	0.026275798869988685	0.05717468813369685	0.05875350063789185	0.0472703731417916	0.05751444650169979	0.03196078206229076	0.05754111661593019	0.023054545431824214	0.02909054089932108	0.030251472559816882	0.018562703397832243	0.041491582235321	0.03476594556754993	0.042454236077411306	0.03929999558145403	0.02975311803654958	0.02817552987736087	0.028964323956955227	0.028964323956955227	0.028964323956955227	0.028964323956955227	0.028964323956955227	0.028964323956955227	0.028964323956955227	0.028964323956955227	0.028964323956955227	0.028964323956955227	0.028964323956955227	0.028964323956955227	0.028964323956955227	0.028964323956955227	0.028964323956955227	0.028964323956955227	0.028964323956955227	0.028964323956955227	0.028964323956955227	0.028964323956955227	0.028964323956955227	0.028964323956955227
0.07940649337197182	0.09681615336302825	0.06336382766000576	0.08502006425549785	0.09690142592434108	0.08739650703389051	0.08007156103741978	0.10221402957269986	0.0877466179007339	0.0858305173770287	0.0787810346941728	0.07862353259176617	0.08163554662790203	0.08278688109178385	0.08497776198042131	0.08521206551927395	0.07380003098388088	0.09341883072531809	0.07113671876525474	0.08267821199556687	0.09336867601814444	0.09689093657701903	0.10445665320485464	0.08866853564464619	0.08811203078750492	0.08839028321607556	0.08839028321607556	0.08839028321607556	0.08839028321607556	0.08839028321607556	0.08839028321607556	0.08839028321607556	0.08839028321607556	0.08839028321607556	0.08839028321607556	0.08839028321607556	0.08839028321607556	0.08839028321607556	0.08839028321607556	0.08839028321607556	0.08839028321607556	0.08839028321607556	0.08839028321607556	0.08839028321607556	0.08839028321607556	0.08839028321607556	0.08839028321607556	0.08839028321607556	0.08839028321607556	0.08839028321607556
0.05325386447279596	0.06299808793044889	0.06139120046220183	0.055907522056474535	0.06988262209031236	0.05959947370687654	0.06451918572770003	0.06992947617223097	0.05166764795988791	0.07039257743263426	0.05985536973997058	0.07540163033398209	0.07629580774115688	0.04971335867204087	0.04867095380467198	0.06597172687152375	0.06312825767840384	0.06139241306475432	0.053996167833409436	0.054358210889144894	0.070318986946995	0.06233859891806994	0.06233859891806994	0.06233859891806994	0.06233859891806994	0.06233859891806994	0.06233859891806994	0.06233859891806994	0.06233859891806994	0.06233859891806994	0.06233859891806994	0.06233859891806994	0.06233859891806994	0.06233859891806994	0.06233859891806994	0.06233859891806994	0.06233859891806994	0.06233859891806994	0.06233859891806994	0.06233859891806994	0.06233859891806994	0.06233859891806994	0.06233859891806994	0.06233859891806994	0.06233859891806994	0.06233859891806994	0.06233859891806994	0.06233859891806994	0.06233859891806994	0.06233859891806994
0.03971965794989742	0.055529204291686035	0.040309961126239253	0.042976837509439786	0.030516855611530586	0.022445987110011136	0.035130238879110785	0.038539855230193404	0.07157016712915948	0.044662088132173185	0.027986386704402007	0.027654021928164033	0.054658925786995785	0.052134335132616186	0.03741572595842475	0.03367951577834849	0.06070996152921478	0.02491653751814385	0.05291651228292498	0.032868625302708565	0.03488554022940012	0.03241812238722931	0.020754646675699907	0.026586384531464606	0.026586384531464606	0.026586384531464606	0.026586384531464606	0.026586384531464606	0.026586384531464606	0.026586384531464606	0.026586384531464606	0.026586384531464606	0.026586384531464606	0.026586384531464606	0.026586384531464606	0.026586384531464606	0.026586384531464606	0.026586384531464606	0.026586384531464606	0.026586384531464606	0.026586384531464606	0.026586384531464606	0.026586384531464606	0.026586384531464606	0.026586384531464606	0.026586384531464606	0.026586384531464606	0.026586384531464606	0.026586384531464606	0.026586384531464606
0.06436773019322668	0.06873079776850793	0.07447930297870035	0.058861902559491155	0.07678356127427138	0.06064011713720604	0.08637724416764811	0.06678140629875805	0.05520609661412267	0.05251423814315965	0.06963900561119041	0.062148892781388	0.06518330819946037	0.06189831554999693	0.0750574083408144	0.07814105328533272	0.041512166061211046	0.03474123503632179	0.028284210841691193	0.05571007024236615	0.048531195912559014	0.052120633077462585	0.052120633077462585	0.052120633077462585	0.052120633077462585	0.052120633077462585	0.052120633077462585	0.052120633077462585	0.052120633077462585	0.052120633077462585	0.052120633077462585	0.052120633077462585	0.052120633077462585	0.052120633077462585	0.052120633077462585	0.052120633077462585	0.052120633077462585	0.052120633077462585	0.052120633077462585	0.052120633077462585	0.052120633077462585	0.052120633077462585	0.052120633077462585	0.052120633077462585	0.052120633077462585	0.052120633077462585	0.052120633077462585	0.052120633077462585	0.052120633077462585	0.052120633077462585
0.07767303709003198	0.08725308741071494	0.07044875199060248	0.07035031680535518	0.06354277889025514	0.0675140998741073	0.08849626318379322	0.0728002858268689	0.049094532099265745	0.06069011616763814	0.05822985592129096	0.05625974160007726	0.07934075302920517	0.07523546826895078	0.08740391992399073	0.0810842773104813	0.05756849572371899	0.06099455626888149	0.059024705563071635	0.0721146277585958	0.04575349727434406	0.06981772893073249	0.06084691555018285	0.061362730670572935	0.05496902198270548	0.0581658763266392	0.0581658763266392	0.0581658763266392	0.0581658763266392	0.0581658763266392	0.0581658763266392	0.0581658763266392	0.0581658763266392	0.0581658763266392	0.0581658763266392	0.0581658763266392	0.0581658763266392	0.0581658763266392	0.0581658763266392	0.0581658763266392	0.0581658763266392	0.0581658763266392	0.0581658763266392	0.0581658763266392	0.0581658763266392	0.0581658763266392	0.0581658763266392	0.0581658763266392	0.0581658763266392	0.0581658763266392
0.08985544149219293	0.07850376544438367	0.09769555196498697	0.09824998495450142	0.11441887535121394	0.1263922383916516	0.11560738586287586	0.11830576499352384	0.1314756420306303	0.10552374339208188	0.09833273973324037	0.08834384110221667	0.11715219307778782	0.09618288700914689	0.10371751702011284	0.08787712467787179	0.09066260738090826	0.08771091658256172	0.1204726487497691	0.11605083085654232	0.11826173980315571	0.11826173980315571	0.11826173980315571	0.11826173980315571	0.11826173980315571	0.11826173980315571	0.11826173980315571	0.11826173980315571	0.11826173980315571	0.11826173980315571	0.11826173980315571	0.11826173980315571	0.11826173980315571	0.11826173980315571	0.11826173980315571	0.11826173980315571	0.11826173980315571	0.11826173980315571	0.11826173980315571	0.11826173980315571	0.11826173980315571	0.11826173980315571	0.11826173980315571	0.11826173980315571	0.11826173980315571	0.11826173980315571	0.11826173980315571	0.11826173980315571	0.11826173980315571	0.11826173980315571
0.05140592718831947	0.054004855924276694	0.05080829569489749	0.05031379895160703	0.04883771897135243	0.0683474881522341	0.05217125982712519	0.0640316789392184	0.05211753526041377	0.0659554642590457	0.055439412120837375	0.05959755310778137	0.042236604767984465	0.04847346967975831	0.05755228612955018	0.05018163014265368	0.05515810639503438	0.06359622560913561	0.069532317033841	0.053383828373950296	0.0570739798791331	0.04304792685616178	0.05006095336764743	0.05006095336764743	0.05006095336764743	0.05006095336764743	0.05006095336764743	0.05006095336764743	0.05006095336764743	0.05006095336764743	0.05006095336764743	0.05006095336764743	0.05006095336764743	0.05006095336764743	0.05006095336764743	0.05006095336764743	0.05006095336764743	0.05006095336764743	0.05006095336764743	0.05006095336764743	0.05006095336764743	0.05006095336764743	0.05006095336764743	0.05006095336764743	0.05006095336764743	0.05006095336764743	0.05006095336764743	0.05006095336764743	0.05006095336764743	0.05006095336764743
0.05608169258091973	0.05971872608021262	0.06121001055728431	0.06190443129802231	0.06222308573525472	0.05068088823002868	0.0727338993591172	0.06682771663618427	0.056077340480821934	0.06815288887318431	0.05939180016406871	0.0670633309093622	0.06179806873618456	0.048497891230812294	0.07648120104538379	0.04971310746612541	0.06644293946021428	0.07589058876992906	0.07303075080401118	0.05393015282284955	0.06348045181343037	0.06348045181343037	0.06348045181343037	0.06348045181343037	0.06348045181343037	0.06348045181343037	0.06348045181343037	0.06348045181343037	0.06348045181343037	0.06348045181343037	0.06348045181343037	0.06348045181343037	0.06348045181343037	0.06348045181343037	0.06348045181343037	0.06348045181343037	0.06348045181343037	0.06348045181343037	0.06348045181343037	0.06348045181343037	0.06348045181343037	0.06348045181343037	0.06348045181343037	0.06348045181343037	0.06348045181343037	0.06348045181343037	0.06348045181343037	0.06348045181343037	0.06348045181343037	0.06348045181343037
0.06804885414976074	0.03703429250290019	0.0003761632325830893	0.0733847768453478	0.06018352037064159	0.032663748473002636	0.08354535346307428	0.081401287137027	0.05574736009979738	0.0540256195676068	0.056024080239471	0.058527085827477114	0.04748662321840189	0.09893507412733739	0.05344815198124124	0.03938698450343696	0.07500870028760043	0.04574117489970354	0.14073657091731293	0.0887999913875212	0.037241841469215956	0.04519375332131727	0.011688683542811832	0.0868750800269039	0.11946722896803674	0.05322102243629144	0.07465873801135472	0.13821063969320763	0.010647482352387574	0.03890537949800097	0.046775335915633987	0.0940627266059912	0.03474201767155385	0.15467702912219372	0.04873119251480585	0.10170411081849978	0.10170411081849978	0.10170411081849978	0.10170411081849978	0.10170411081849978	0.10170411081849978	0.10170411081849978	0.10170411081849978	0.10170411081849978	0.10170411081849978	0.10170411081849978	0.10170411081849978	0.10170411081849978	0.10170411081849978	0.10170411081849978
0.0508762351987645	0.07204554790567896	0.06883147216258444	0.06708440079679513	0.05819534035174337	0.07939047864492124	0.06494903013766516	0.08414062956380297	0.07757049068675655	0.05462917699538366	0.06152310446326148	0.06576355775537744	0.06682765856963083	0.052300638510626156	0.0659466300125069	0.062389441671849934	0.06416803584217841	0.06416803584217841	0.06416803584217841	0.06416803584217841	0.06416803584217841	0.06416803584217841	0.06416803584217841	0.06416803584217841	0.06416803584217841	0.06416803584217841	0.06416803584217841	0.06416803584217841	0.06416803584217841	0.06416803584217841	0.06416803584217841	0.06416803584217841	0.06416803584217841	0.06416803584217841	0.06416803584217841	0.06416803584217841	0.06416803584217841	0.06416803584217841	0.06416803584217841	0.06416803584217841	0.06416803584217841	0.06416803584217841	0.06416803584217841	0.06416803584217841	0.06416803584217841	0.06416803584217841	0.06416803584217841	0.06416803584217841	0.06416803584217841	0.06416803584217841
0.07805189353987495	0.06651398923213409	0.08500168580212074	0.06224282619280193	0.043644443003623336	0.04564768662062507	0.05575021268807247	0.053483470534902676	0.06121589292267657	0.0773513755387941	0.06469709539461123	0.070842691075012	0.08116423144108766	0.06457009628318593	0.06569572935919864	0.05442024049733522	0.06657665398968401	0.06297481128538374	0.06902260075126124	0.06186815097806558	0.04709203156641971	0.049856998370725845	0.06444018443282745	0.058715110012706136	0.06157764722276678	0.06157764722276678	0.06157764722276678	0.06157764722276678	0.06157764722276678	0.06157764722276678	0.06157764722276678	0.06157764722276678	0.06157764722276678	0.06157764722276678	0.06157764722276678	0.06157764722276678	0.06157764722276678	0.06157764722276678	0.06157764722276678	0.06157764722276678	0.06157764722276678	0.06157764722276678	0.06157764722276678	0.06157764722276678	0.06157764722276678	0.06157764722276678	0.06157764722276678	0.06157764722276678	0.06157764722276678	0.06157764722276678
0.10258105592706981	0.11108556178098031	0.07562860868583857	0.1314765036628883	0.122625077976352	0.09452614446239282	0.12926176340160436	0.09460259251490478	0.07683717184730289	0.10521625998648237	0.11773932180590913	0.11591256753185462	0.08622039041343883	0.15630549536739471	0.11663178341410808	0.10825835281590038	0.09575238127804325	0.10991498786265581	0.10283368457034954	0.10283368457034954	0.10283368457034954	0.10283368457034954	0.10283368457034954	0.10283368457034954	0.10283368457034954	0.10283368457034954	0.10283368457034954	0.10283368457034954	0.10283368457034954	0.10283368457034954	0.10283368457034954	0.10283368457034954	0.10283368457034954	0.10283368457034954	0.10283368457034954	0.10283368457034954	0.10283368457034954	0.10283368457034954	0.10283368457034954	0.10283368457034954	0.10283368457034954	0.10283368457034954	0.10283368457034954	0.10283368457034954	0.10283368457034954	0.10283368457034954	0.10283368457034954	0.10283368457034954	0.10283368457034954	0.10283368457034954
0.06702841400723737	0.0665258802509306	0.055616302060835954	0.05142378614219203	0.05640410674262492	0.05953605073106123	0.07863571597578274	0.06269359087130968	0.06387562484722756	0.05911414491621143	0.06480376836838449	0.06743267460440905	0.05671499057457336	0.0482163612743082	0.06155050060231052	0.061946201791506526	0.08071134409839197	0.04769772973330225	0.05449978325230425	0.07356525238980649	0.04714445858471795	0.06035485548726222	0.06035485548726222	0.06035485548726222	0.06035485548726222	0.06035485548726222	0.06035485548726222	0.06035485548726222	0.06035485548726222	0.06035485548726222	0.06035485548726222	0.06035485548726222	0.06035485548726222	0.06035485548726222	0.06035485548726222	0.06035485548726222	0.06035485548726222	0.06035485548726222	0.06035485548726222	0.06035485548726222	0.06035485548726222	0.06035485548726222	0.06035485548726222	0.06035485548726222	0.06035485548726222	0.06035485548726222	0.06035485548726222	0.06035485548726222	0.06035485548726222	0.06035485548726222
0.09428154203852311	0.08230591729723577	0.08471163419968976	0.07999477460124078	0.07237310344872434	0.07928980998880764	0.0675172984835489	0.07509730785393956	0.06610819069975396	0.08101037276045335	0.07355928173010365	0.07355928173010365	0.07355928173010365	0.07355928173010365	0.07355928173010365	0.07355928173010365	0.07355928173010365	0.07355928173010365	0.07355928173010365	0.07355928173010365	0.07355928173010365	0.07355928173010365	0.07355928173010365	0.07355928173010365	0.07355928173010365	0.07355928173010365	0.07355928173010365	0.07355928173010365	0.07355928173010365	0.07355928173010365	0.07355928173010365	0.07355928173010365	0.07355928173010365	0.07355928173010365	0.07355928173010365	0.07355928173010365	0.07355928173010365	0.07355928173010365	0.07355928173010365	0.07355928173010365	0.07355928173010365	0.07355928173010365	0.07355928173010365	0.07355928173010365	0.07355928173010365	0.07355928173010365	0.07355928173010365	0.07355928173010365	0.07355928173010365	0.07355928173010365
0.07212315376248435	0.06152486507672315	0.056344042500379034	0.08096670630879893	0.06923001273055082	0.05064790727091395	0.07239281987324943	0.07406107097967521	0.07931027423038887	0.0759179118450656	0.06347953732465489	0.0722126571231871	0.05211621102633481	0.05970592328575947	0.06096082278649797	0.05450680543153373	0.05418472407497129	0.11407096068193165	0.08412784237845147	0.08412784237845147	0.08412784237845147	0.08412784237845147	0.08412784237845147	0.08412784237845147	0.08412784237845147	0.08412784237845147	0.08412784237845147	0.08412784237845147	0.08412784237845147	0.08412784237845147	0.08412784237845147	0.08412784237845147	0.08412784237845147	0.08412784237845147	0.08412784237845147	0.08412784237845147	0.08412784237845147	0.08412784237845147	0.08412784237845147	0.08412784237845147	0.08412784237845147	0.08412784237845147	0.08412784237845147	0.08412784237845147	0.08412784237845147	0.08412784237845147	0.08412784237845147	0.08412784237845147	0.08412784237845147	0.08412784237845147
0.029588196585993612	0.0618751275968424	0.04679515681105196	0.10280230358456331	0.057753379054110765	0.06159527570077638	0.05816987532100401	0.04404828166031465	0.09903990206482426	0.10385881724059338	0.03815389704618043	0.0641244685655866	0.07053130371799261	0.06302430195356813	0.058684055093231	0.029316442847547357	0.03583718825668043	0.11415956369930026	0.027603483715080104	0.07713767322838191	0.08496906975226795	0.0866436986715297	0.07909321745326177	0.06855360481457204	0.044602822711978324	0.05079788397740292	0.09005315957159167	0.05947246548470064	0.09604420643531314	0.06723653981412098	0.02607918845231428	0.04665786413321763	0.04665786413321763	0.04665786413321763	0.04665786413321763	0.04665786413321763	0.04665786413321763	0.04665786413321763	0.04665786413321763	0.04665786413321763	0.04665786413321763	0.04665786413321763	0.04665786413321763	0.04665786413321763	0.04665786413321763	0.04665786413321763	0.04665786413321763	0.04665786413321763	0.04665786413321763	0.04665786413321763
0.06809590352929969	0.06599601589351758	0.06583755603096476	0.06006269521259202	0.040260065506778825	0.05080999558268608	0.056194855826126544	0.08502221158565522	0.03875963576707959	0.0838782953828927	0.04777190574619194	0.036470547416679426	0.057606273198253455	0.044007537144296865	0.07051750108414803	0.06225036954833138	0.040924165659294964	0.061670818748473064	0.0667818474695684	0.034479112869829624	0.05681701558767465	0.0626706972286761	0.06209659271730398	0.024532316457104967	0.04331445458720447	0.04331445458720447	0.04331445458720447	0.04331445458720447	0.04331445458720447	0.04331445458720447	0.04331445458720447	0.04331445458720447	0.04331445458720447	0.04331445458720447	0.04331445458720447	0.04331445458720447	0.04331445458720447	0.04331445458720447	0.04331445458720447	0.04331445458720447	0.04331445458720447	0.04331445458720447	0.04331445458720447	0.04331445458720447	0.04331445458720447	0.04331445458720447	0.04331445458720447	0.04331445458720447	0.04331445458720447	0.04331445458720447
0.08785414191693351	0.09299652474664329	0.0836162003903468	0.0964903534508175	0.08444375639474144	0.08443876517764211	0.10292404790326731	0.09069008438402126	0.07989058138494438	0.0961522790882348	0.08576976475438194	0.09096102192130838	0.09096102192130838	0.09096102192130838	0.09096102192130838	0.09096102192130838	0.09096102192130838	0.09096102192130838	0.09096102192130838	0.09096102192130838	0.09096102192130838	0.09096102192130838	0.09096102192130838	0.09096102192130838	0.09096102192130838	0.09096102192130838	0.09096102192130838	0.09096102192130838	0.09096102192130838	0.09096102192130838	0.09096102192130838	0.09096102192130838	0.09096102192130838	0.09096102192130838	0.09096102192130838	0.09096102192130838	0.09096102192130838	0.09096102192130838	0.09096102192130838	0.09096102192130838	0.09096102192130838	0.09096102192130838	0.09096102192130838	0.09096102192130838	0.09096102192130838	0.09096102192130838	0.09096102192130838	0.09096102192130838	0.09096102192130838	0.09096102192130838
0.11803316349408792	0.15591318618154745	0.13764545030750316	0.12122105866757792	0.1145438018817333	0.156889472365216	0.14141568766885398	0.11297111117237556	0.11147503750426756	0.13525121196856416	0.1419163821650272	0.09275421093146366	0.1586299684742238	0.12406494256067788	0.13357384629588095	0.12851261906715294	0.15385069353888808	0.16077093330619188	0.15731081342253997	0.15731081342253997	0.15731081342253997	0.15731081342253997	0.15731081342253997	0.15731081342253997	0.15731081342253997	0.15731081342253997	0.15731081342253997	0.15731081342253997	0.15731081342253997	0.15731081342253997	0.15731081342253997	0.15731081342253997	0.15731081342253997	0.15731081342253997	0.15731081342253997	0.15731081342253997	0.15731081342253997	0.15731081342253997	0.15731081342253997	0.15731081342253997	0.15731081342253997	0.15731081342253997	0.15731081342253997	0.15731081342253997	0.15731081342253997	0.15731081342253997	0.15731081342253997	0.15731081342253997	0.15731081342253997	0.15731081342253997
0.08724611413503787	0.09848391616576405	0.11174744254017813	0.092958607453963	0.06360820758937574	0.07178914563630082	0.09396928145802436	0.10739998009090884	0.08633637222974253	0.12059237328001118	0.07963672385098299	0.06774911082168524	0.08234833548842083	0.09838488091296152	0.07185682909773669	0.0851208550053491	0.0851208550053491	0.0851208550053491	0.0851208550053491	0.0851208550053491	0.0851208550053491	0.0851208550053491	0.0851208550053491	0.0851208550053491	0.0851208550053491	0.0851208550053491	0.0851208550053491	0.0851208550053491	0.0851208550053491	0.0851208550053491	0.0851208550053491	0.0851208550053491	0.0851208550053491	0.0851208550053491	0.0851208550053491	0.0851208550053491	0.0851208550053491	0.0851208550053491	0.0851208550053491	0.0851208550053491	0.0851208550053491	0.0851208550053491	0.0851208550053491	0.0851208550053491	0.0851208550053491	0.0851208550053491	0.0851208550053491	0.0851208550053491	0.0851208550053491	0.0851208550053491
0.0426972848438717	0.06860472803721633	0.05650407487751686	0.08159080327024527	0.05061476835996096	0.0506296406208169	0.05632696479508913	0.08444681453954943	0.0	0.04286165361288225	0.05127905726706339	0.04642652581353708	0.03642387613363806	0.03249254152268398	0.022713917586905573	0.056199085105371305	0.02938653864601685	0.05718885276642536	0.042314133331267684	0.02941429022478047	0.053150597672829376	0.0364272792808282	0.03238488134174414	0.07512509425265317	0.036465590446870075	0.07272905403381012	0.04392858946469693	0.13381075743219845	0.08886967344844768	0.08886967344844768	0.08886967344844768	0.08886967344844768	0.08886967344844768	0.08886967344844768	0.08886967344844768	0.08886967344844768	0.08886967344844768	0.08886967344844768	0.08886967344844768	0.08886967344844768	0.08886967344844768	0.08886967344844768	0.08886967344844768	0.08886967344844768	0.08886967344844768	0.08886967344844768	0.08886967344844768	0.08886967344844768	0.08886967344844768	0.08886967344844768
0.08681431622518415	0.12462680442655195	0.04721205693113658	0.06096794128453272	0.0869946527638699	0.09844410915028577	0.10500014787228847	0.0627463738700768	0.051474040310831526	0.07941816293146871	0.06308793160557408	0.0447809697964516	0.06111622866674276	0.0798158619708012	0.058824105727958736	0.09197383594691011	0.07515096874315516	0.07122350804215229	0.04526357745393388	0.06030782685988622	0.056926142149993725	0.07237319939646326	0.07091796787553141	0.07164558363599732	0.07164558363599732	0.07164558363599732	0.07164558363599732	0.07164558363599732	0.07164558363599732	0.07164558363599732	0.07164558363599732	0.07164558363599732	0.07164558363599732	0.07164558363599732	0.07164558363599732	0.07164558363599732	0.07164558363599732	0.07164558363599732	0.07164558363599732	0.07164558363599732	0.07164558363599732	0.07164558363599732	0.07164558363599732	0.07164558363599732	0.07164558363599732	0.07164558363599732	0.07164558363599732	0.07164558363599732	0.07164558363599732	0.07164558363599732
0.06375309695298643	0.06973462130409389	0.05839064932998882	0.07555387283942046	0.052968106971975716	0.06616201375102491	0.05291840498339248	0.07281823061319047	0.0949506149224692	0.09176361773700964	0.08732931449722818	0.05758464595679924	0.08437753257562437	0.06569659080795986	0.06366641972664543	0.09066366000437713	0.06082082224652618	0.06639349914164694	0.0925713212910614	0.06053190928393395	0.06428354132227478	0.062407725303104365	0.062407725303104365	0.062407725303104365	0.062407725303104365	0.062407725303104365	0.062407725303104365	0.062407725303104365	0.062407725303104365	0.062407725303104365	0.062407725303104365	0.062407725303104365	0.062407725303104365	0.062407725303104365	0.062407725303104365	0.062407725303104365	0.062407725303104365	0.062407725303104365	0.062407725303104365	0.062407725303104365	0.062407725303104365	0.062407725303104365	0.062407725303104365	0.062407725303104365	0.062407725303104365	0.062407725303104365	0.062407725303104365	0.062407725303104365	0.062407725303104365	0.062407725303104365
0.057261473138552316	0.08437369889834931	0.1030580868607186	0.10531253755972857	0.06298197007863894	0.08168169614519404	0.0989298980505781	0.03954193324718866	0.10164581140537149	0.05944010845897455	0.1117729345575676	0.09698722076197226	0.019519041845474913	0.09814063636891163	0.07179394134352579	0.08650123042600671	0.09401825715596804	0.06805127337854276	0.0810347652672554	0.0810347652672554	0.0810347652672554	0.0810347652672554	0.0810347652672554	0.0810347652672554	0.0810347652672554	0.0810347652672554	0.0810347652672554	0.0810347652672554	0.0810347652672554	0.0810347652672554	0.0810347652672554	0.0810347652672554	0.0810347652672554	0.0810347652672554	0.0810347652672554	0.0810347652672554	0.0810347652672554	0.0810347652672554	0.0810347652672554	0.0810347652672554	0.0810347652672554	0.0810347652672554	0.0810347652672554	0.0810347652672554	0.0810347652672554	0.0810347652672554	0.0810347652672554	0.0810347652672554	0.0810347652672554	0.0810347652672554
0.05830770520461437	0.07188326776745978	0.06395880387008698	0.07015456907899209	0.07008126641346347	0.05770995211690188	0.04635337627258672	0.06256852123882345	0.0667464325111707	0.08039777656782757	0.05254007188850136	0.05334102676741953	0.06419416499642773	0.08623560061224712	0.06130928464699122	0.0601688612202855	0.06541525350113075	0.05821968829406165	0.058365099661589176	0.06776284487171928	0.06306397226665422	0.06306397226665422	0.06306397226665422	0.06306397226665422	0.06306397226665422	0.06306397226665422	0.06306397226665422	0.06306397226665422	0.06306397226665422	0.06306397226665422	0.06306397226665422	0.06306397226665422	0.06306397226665422	0.06306397226665422	0.06306397226665422	0.06306397226665422	0.06306397226665422	0.06306397226665422	0.06306397226665422	0.06306397226665422	0.06306397226665422	0.06306397226665422	0.06306397226665422	0.06306397226665422	0.06306397226665422	0.06306397226665422	0.06306397226665422	0.06306397226665422	0.06306397226665422	0.06306397226665422
0.0	0.0	0.0	0.0	0.010008684208668274	0.0	0.0	0.0	0.0	0.08731449885759741	0.0	0.0	0.0	0.0	0.0	0.0	0.0	0.0	0.0	0.0	0.0	0.0	0.0	0.0	0.0	0.0	0.0	0.0	0.0	0.0	0.0	0.0	0.0	0.0	0.0	0.0	0.0	0.0	0.0	0.0	0.0	0.0	0.0	0.0	0.0	0.0	0.0	0.0	0.0	0.0
0.0	0.02238995900322637	0.02238995900322637	0.0	0.0	0.0	0.08322574475547272	0.04000737934708141	0.0	0.0	0.0	0.0	0.010281695579009343	0.001098890311877791	0.15050986785658546	0.00022177059177852518	0.08969621562343472	0.11352929024327127	0.09617730205090144	0.010281695579009343	0.0038006091515426265	0.09617730205090144	0.17023866750325622	0.08969621562343473	0.02238995900322637	0.12442455931815292	0.09865725029878776	0.010275871939742148	0.02238995900322637	0.0	0.02238995900322637	0.12131450122330913	0.04000737934708141	0.1319666921230509	0.00022177059177852518	0.09617730205090144	0.0	0.10507840754511456	0.09617730205090144	0.00022177059177852518	0.0	0.09865725029878776	0.0	0.11354054963361172	0.09633710454337928	0.09881208549657994	0.0975745950199796	0.0975745950199796	0.0975745950199796	0.0975745950199796
0.05027809678657977	0.05535878727846047	0.08267917356830683	0.06492318937746965	0.08255689144304973	0.07318641340304795	0.06972921465402261	0.08015064520039714	0.06509283327982904	0.07157293567250655	0.07791504682152506	0.05975660211103427	0.0695555051584216	0.08381304007026474	0.07653092171970331	0.06256616669695587	0.07080594273201062	0.061976808497430015	0.07095130209795492	0.06936470244399187	0.04716223554863685	0.056643574026823074	0.061265277376500504	0.050979977370210657	0.0838492651716998	0.056074463179017806	0.05319810491639401	0.06212107634720325	0.05426556198680736	0.07769328432165978	0.05711808886404095	0.06140809651967101	0.06054467423769586	0.06960420136377907	0.042497926562438594	0.07194199842095973	0.0654316978440582	0.0706065457186182	0.05825769442381219	0.07801331199963207	0.05348954038370565	0.06575142619166886	0.06575142619166886	0.06575142619166886	0.06575142619166886	0.06575142619166886	0.06575142619166886	0.06575142619166886	0.06575142619166886	0.06575142619166886
0.07076998746614105	0.06237633150835858	0.04424432647123431	0.04777478035544195	0.04305616953377232	0.053512649066254615	0.01677061706754933	0.05566747033551725	0.05011270335857669	0.0422241240275844	0.07905692312930816	0.03468049790604787	0.10015585992595635	0.06842060670596561	0.03719160174598779	0.03410380594735453	0.0736985139844786	0.034583406949012206	0.05229854818353767	0.040282396796247684	0.055233744323486704	0.045216173044020626	0.06402518886275764	0.04681195940041319	0.028594431334682195	0.03732843932659991	0.05286466230256898	0.04944627369718116	0.015384242519472124	0.020484082955378125	0.05077373012944121	0.04619954031383833	0.026383763693217068	0.04089597943638263	0.06787305270734988	0.031321429758179066	0.04618453281407721	0.05849634518052407	0.05566408248602919	0.04754465838598129	0.03419499002092936	0.031647271003964146	0.029524633988297643	0.017193447431082975	0.03169406422104739	0.026848605234832238	0.029271334727939812	0.029271334727939812	0.029271334727939812	0.029271334727939812
0.13783179374073437	0.15520733610959328	0.1254715049279517	0.0891555094010876	0.10893026771988329	0.12392869209291031	0.09336435475547722	0.10392042224914744	0.10642800378948367	0.10671531301728922	0.15896195248553524	0.12471928034987992	0.11072736108929784	0.13259978652104693	0.08281581059971983	0.13761473331958557	0.09311167624578556	0.12628682030053484	0.10265408494379646	0.10939281716836949	0.10830938747105952	0.11588854648304434	0.08052183051346101	0.08125009297182095	0.10954218419235635	0.12069094154681932	0.10699779402477803	0.10282438834378779	0.13982390164469596	0.09842544423697844	0.11789725565768937	0.1268816881925538	0.10766128448943389	0.13540332053828946	0.14353922323576956	0.067877745962775	0.07602532270290134	0.07290401659962989	0.11107975079046874	0.0822300610743245	0.18040566312698772	0.06171345025368324	0.05802529652952347	0.05986937339160335	0.05986937339160335	0.05986937339160335	0.05986937339160335	0.05986937339160335	0.05986937339160335	0.05986937339160335
0.08484700090090204	0.05133152424061787	0.07881288417145031	0.1296385121783673	0.0712333044065139	0.06654189772112348	0.07050529252050663	0.050868450211497336	0.08360019227673318	0.07642029589089118	0.04775822606768328	0.0736852929881563	0.0607217595279198	0.0607217595279198	0.0607217595279198	0.0607217595279198	0.0607217595279198	0.0607217595279198	0.0607217595279198	0.0607217595279198	0.0607217595279198	0.0607217595279198	0.0607217595279198	0.0607217595279198	0.0607217595279198	0.0607217595279198	0.0607217595279198	0.0607217595279198	0.0607217595279198	0.0607217595279198	0.0607217595279198	0.0607217595279198	0.0607217595279198	0.0607217595279198	0.0607217595279198	0.0607217595279198	0.0607217595279198	0.0607217595279198	0.0607217595279198	0.0607217595279198	0.0607217595279198	0.0607217595279198	0.0607217595279198	0.0607217595279198	0.0607217595279198	0.0607217595279198	0.0607217595279198	0.0607217595279198	0.0607217595279198	0.0607217595279198
0.10032238122071023	0.12795566313848286	0.07845481142677692	0.02796059567072123	0.07539253150459069	0.06431015770560174	0.06344164365437796	0.05818511639818453	0.08231444190549675	0.040866192839693775	0.09557152365768591	0.04487947673297003	0.0804228942083869	0.07577366067997432	0.07070048560214527	0.05973235449341412	0.05519819333050375	0.10285477903039038	0.08904708449795472	0.07644934474904368	0.0664170230744775	0.07055641672903859	0.06830291208714552	0.06468168417444485	0.04881709102682853	0.08345668691995443	0.08875615418798886	0.0539514113871147	0.049768777904659334	0.08135426542077515	0.0842505786046766	0.06871813482355292	0.08669003316029873	0.0667161516025996	0.06159097290801991	0.07518238686671204	0.06144443109264475	0.09301189536015636	0.04328910288250876	0.06878684626267233	0.07360161960435828	0.0711942329335153	0.0711942329335153	0.0711942329335153	0.0711942329335153	0.0711942329335153	0.0711942329335153	0.0711942329335153	0.0711942329335153	0.0711942329335153
0.03822367561465376	0.045150803595872646	0.047570242443621485	0.0551575999240641	0.04409386195924415	0.05480084165479849	0.055714864531520865	0.04565280163150604	0.05511335766394584	0.0664359746442979	0.049714072764200895	0.05068878260165246	0.05094953435472299	0.05654308167435539	0.059274661445732436	0.04224561651877083	0.05348429536374837	0.038594411951175966	0.06065009307262659	0.043474402710790366	0.040618234868278716	0.07121075430536973	0.048503209245755546	0.05606308157839443	0.045929513100852554	0.05940266715958207	0.05892322321504183	0.04027114159123811	0.04281921925991809	0.055048081317574514	0.05678775691764725	0.03353907737998837	0.06548741218384739	0.04550908975099214	0.05457570281001128	0.05699077096857494	0.04566561694654474	0.052485035684156134	0.05014580067602271	0.06199795875242239	0.03669695760730533	0.05080231181673718	0.046272665631007535	0.044988468253416874	0.04696640340078868	0.04597743582710278	0.04597743582710278	0.04597743582710278	0.04597743582710278	0.04597743582710278
0.0	0.0	0.0	0.00315439983177258	0.0	0.0	0.0	0.0031543998317725805	0.0	0.0	0.17214733222336948	0.010909770282507199	0.02951393642677853	0.0	0.0	0.0	0.0	0.0	0.0	0.0	0.17214733222336948	0.0	0.0	0.3831376015837972	0.2574758594328798	0.0	0.0	0.0	0.0	0.0	0.0	0.06427109434833815	0.0	0.0	0.17214733222336945	0.0	0.0	0.0	0.0	0.0	0.0	0.0	0.0	0.0	0.0	0.0	0.0	0.0	0.0	0.0
0.1092581139394292	0.12363892348354336	0.07975307224546477	0.08723283880703218	0.06422767049250215	0.04863554422510486	0.07997449399706752	0.059330712040899264	0.12837504794827767	0.07033890575081471	0.08841368917382966	0.06516964185012547	0.09742795028711122	0.10951315105578935	0.05823229565199083	0.08979891666882074	0.07639025280819378	0.11095232869331373	0.07113963864010917	0.012062136086626436	0.03404164939867703	0.056545781026639236	0.10899776005671993	0.07394143735381378	0.0960142916207104	0.05128203964850309	0.037122879305015705	0.07291848124836667	0.08771113450006465	0.08659854352196884	0.07091188597856796	0.10443447241722946	0.09061344450711316	0.07194190656932613	0.06626501980961509	0.049369393886851146	0.07630827716783235	0.05642361307303648	0.09528055820255939	0.09706060041001718	0.07485906574103685	0.06520917651313111	0.09821318028283849	0.08171117839798481	0.08171117839798481	0.08171117839798481	0.08171117839798481	0.08171117839798481	0.08171117839798481	0.08171117839798481
0.09186779619629153	0.09768744797318966	0.07592008455911062	0.06444956206260774	0.08621290376935516	0.08195366780106389	0.09645154298346177	0.07811683782827665	0.061136267997839576	0.09287616478356168	0.08300628644123098	0.0966353830558716	0.10491889522578342	0.09795126526305022	0.12998646963232946	0.11198033816542122	0.09221260108407249	0.08880789654878145	0.09479516497153948	0.09934913778688531	0.08247552174992621	0.07884346186564689	0.08531722317795015	0.0992038191709502	0.08888184436120301	0.10541906542457924	0.07146515746902177	0.09546460168646367	0.107396799518059	0.1005107435171543	0.08589254747427238	0.08824342635988433	0.11460363243484117	0.08168532507757359	0.1267066122334574	0.08768850111251464	0.08836678687041408	0.11097829052088698	0.08569185900639538	0.08081562654867111	0.08325374277753325	0.08325374277753325	0.08325374277753325	0.08325374277753325	0.08325374277753325	0.08325374277753325	0.08325374277753325	0.08325374277753325	0.08325374277753325	0.08325374277753325
0.12251939936723216	0.12480532908453491	0.08043944512221463	0.057576853889754843	0.0819208628022762	0.16858065177017117	0.07886657137802013	0.08434124933278182	0.06616332167855661	0.12703142443554946	0.08098319850341086	0.14488398866075464	0.12983226183583763	0.08586113471564591	0.08255996936196015	0.08497951127648261	0.1018150992682695	0.08835076856871818	0.08716472222943125	0.076802830883031	0.11930885522469346	0.09747170797150982	0.13519459667242675	0.11047692111412424	0.10126475210905542	0.09870541332220624	0.09289850893035653	0.08031829981600593	0.13826671654821923	0.10753149640995667	0.10474800326669935	0.0998614420749594	0.053328806729677165	0.09469470480598925	0.12370002842893879	0.10372075997409254	0.08516904125188418	0.10509582759861752	0.10162222198722785	0.10171795046405153	0.09412851645830073	0.09792323346117614	0.09792323346117614	0.09792323346117614	0.09792323346117614	0.09792323346117614	0.09792323346117614	0.09792323346117614	0.09792323346117614	0.09792323346117614
0.038833461496910596	0.025521658902501094	0.03272086353148623	0.02591557428479272	0.0731555587230507	0.06261993908514751	0.060061472447061726	0.03858994513864209	0.051845136221788324	0.04346215975857711	0.041430556647471244	0.03172089607467222	0.026949564461260424	0.04849969743595914	0.0409315916768281	0.04574964366255078	0.06803498961316286	0.04440989173623529	0.032608329608743894	0.039656377106347986	0.030276676504885927	0.0725841648662676	0.02637586257163167	0.046480737477350084	0.022024893143294644	0.03181080806263864	0.052128357666975246	0.039803907358540155	0.020776955434175088	0.026747004264460753	0.04382735902745704	0.04065648118773551	0.016962371289956375	0.03943800445380855	0.043051991856330976	0.02877181979107176	0.034955356809403926	0.018727702169623345	0.02327723562535326	0.03703159364419926	0.0341688578072159	0.03855165347206595	0.020038177440407368	0.03655080947111703	0.03147987890441736	0.03815618568883895	0.027137398068924984	0.042372502864541896	0.03069206891866212	0.06227768499434478
0.16126613904340595	0.2444493153911697	0.0	0.20272697436922676	0.24059881785497308	0.0	0.33415959094344094	0.1460803325950598	0.21834139613508646	0.0	0.2748819971583332	0.28997716278169267	0.24031609343268212	0.3095793374652175	0.16226472667063946	0.3317279775709622	0.3419685623198695	0.25595840893998195	0.0005402040102786457	0.09745271720073584	0.3143730362885752	0.20940747113221678	0.172574571338507	0.0	0.1460803325950598	0.009257784310804448	0.009253536591120711	0.36073555108522387	0.3568814817614994	0.0	0.2443443666935674	0.06379678132803013	0.3580297205846369	0.24031609343268218	0.0026767523528348058	0.2504048645654902	0.025030673302717157	0.23250500808961624	0.0	0.09745271720073584	0.2345917111982204	0.10989919266405998	0.05498006916312448	0.009257784310804448	0.3934777965262875	0.0	0.29531951338851087	0.24031609343268218	0.14606132263746222	0.18899405277856993
0.15359049161363084	0.1299522577599151	0.11496658605320734	0.10847533036616205	0.16909477901314046	0.12210893073432509	0.16159983603955952	0.13006434274849085	0.10157615471678676	0.13699444437328226	0.1308843678609098	0.16757454082595805	0.11952578576053666	0.15623844606582069	0.0979718457438931	0.15273380636891554	0.1583893243712211	0.13227040491537992	0.1543828680762892	0.10122873661767721	0.10432132960351677	0.12725562717990271	0.12672905035798407	0.15741991741018393	0.19086632311350385	0.11894951438674639	0.07540688262985978	0.13230174389729477	0.10629148853325046	0.12859965522189387	0.15930178725794797	0.14364498857379937	0.12005818435193935	0.12868779563352958	0.1472505590879822	0.14105340073598527	0.1364911681441867	0.13390187012828347	0.12614850277368864	0.12913452498282738	0.13902082574511135	0.11388353599015363	0.09961557745432895	0.12819746339010787	0.13265882862288458	0.11913691223240229	0.1228564231425505	0.11924664970323152	0.13048576681577742	0.14400636321195245
0.050887150042554674	0.04974525636159494	0.04255230814740933	0.043054357432423196	0.03726904156770059	0.04489665020922653	0.04079077572755327	0.06594744731382754	0.05292744269501383	0.03889113396295637	0.03418113951388611	0.0661357540821906	0.051225104741164935	0.047758207135702765	0.045010945626152744	0.04157276455796204	0.04780541296648432	0.06015394875782123	0.034481639763092195	0.04239524582165205	0.047515398292778496	0.039148295304614486	0.027006497668084817	0.03398614436087203	0.03878929968264933	0.03505537259051756	0.05358082456149128	0.042372059626325204	0.042444838230728026	0.04641438263265765	0.04703599537158481	0.0486466476143064	0.04628275019025858	0.04226697655662535	0.05208414189393233	0.04159922174982114	0.04438019473766776	0.04351831079305334	0.036670376436171166	0.06608242253383442	0.04032990625990756	0.03971396236407557	0.047422628916325454	0.0402795683057153	0.04367716458971096	0.058206808180477014	0.05702908017786314	0.05400708605757785	0.042937579621791185	0.0567185557989348
0.08670986296397783	0.07898892333596128	0.0605718476159412	0.09372700437579172	0.05234662647791538	0.05314825440833947	0.05409312812381124	0.05722924577188739	0.07389693307062499	0.07901325148401948	0.08709390404751859	0.09426033324464841	0.0894917764673603	0.0582762600473334	0.06520663725180026	0.042136545394871	0.06685359159451558	0.06823045981260377	0.08377854329693134	0.08849243450950484	0.07067774486525145	0.04487775527626598	0.07837502660819283	0.09668386994619713	0.07517829621829453	0.0662745364654481	0.06880777310209502	0.09065689290263323	0.07656390824245907	0.06595545601652542	0.05861243591408649	0.10091220560822513	0.08073922573730914	0.05505476251239251	0.09497935729530695	0.07588223769008247	0.059674516448990196	0.050173549205290414	0.05813971960474005	0.07778726629546498	0.054700971209150094	0.06303827018480172	0.05209443115735997	0.06266862494193765	0.07393589465603774	0.04688508165130737	0.0673873710289612	0.05735991324315995	0.08207694064799578	0.07126339828301516
0.06883955385222874	0.078982327773721	0.07907331483820755	0.0653793721617166	0.08855828844287647	0.06275321557473068	0.0811487018005537	0.07498941188969668	0.08228000695572349	0.08674191132938087	0.07716167585611333	0.08396609410748686	0.083755592346994	0.09532942033954499	0.07339130864212919	0.08761778854228615	0.09667711457400192	0.06499283567408197	0.07300537739147882	0.08776017433717266	0.07305927491477601	0.07165832851212016	0.07008152912190072	0.08156495533114132	0.09478744252018506	0.07734289637561836	0.08725105923081934	0.08400561430783708	0.08179986762898327	0.06542044580126653	0.059156175341624484	0.08849413169623897	0.10362631753777983	0.08719800474586394	0.09055422544856194	0.09022455944515977	0.08620172804683233	0.08772501018451023	0.0783743779964677	0.08680755352484523	0.08184779698439543	0.0697089437824365	0.0846419601783337	0.0771754519803851	0.0771754519803851	0.0771754519803851	0.0771754519803851	0.0771754519803851	0.0771754519803851	0.0771754519803851
0.12270982979203651	0.10170123923562353	0.1253548782256108	0.09484656282301769	0.11797503176025849	0.11273970549545217	0.01578647535335857	0.09511756187977372	0.05847617999544997	0.00021665788247537683	0.028231720648587096	0.014224189265531238	0.014224189265531238	0.014224189265531238	0.014224189265531238	0.014224189265531238	0.014224189265531238	0.014224189265531238	0.014224189265531238	0.014224189265531238	0.014224189265531238	0.014224189265531238	0.014224189265531238	0.014224189265531238	0.014224189265531238	0.014224189265531238	0.014224189265531238	0.014224189265531238	0.014224189265531238	0.014224189265531238	0.014224189265531238	0.014224189265531238	0.014224189265531238	0.014224189265531238	0.014224189265531238	0.014224189265531238	0.014224189265531238	0.014224189265531238	0.014224189265531238	0.014224189265531238	0.014224189265531238	0.014224189265531238	0.014224189265531238	0.014224189265531238	0.014224189265531238	0.014224189265531238	0.014224189265531238	0.014224189265531238	0.014224189265531238	0.014224189265531238
0.10444303823146929	0.13590106092096763	0.11981820077541823	0.11489320266762121	0.13450280713142881	0.12263304899749473	0.12856792806446177	0.12856792806446177	0.12856792806446177	0.12856792806446177	0.12856792806446177	0.12856792806446177	0.12856792806446177	0.12856792806446177	0.12856792806446177	0.12856792806446177	0.12856792806446177	0.12856792806446177	0.12856792806446177	0.12856792806446177	0.12856792806446177	0.12856792806446177	0.12856792806446177	0.12856792806446177	0.12856792806446177	0.12856792806446177	0.12856792806446177	0.12856792806446177	0.12856792806446177	0.12856792806446177	0.12856792806446177	0.12856792806446177	0.12856792806446177	0.12856792806446177	0.12856792806446177	0.12856792806446177	0.12856792806446177	0.12856792806446177	0.12856792806446177	0.12856792806446177	0.12856792806446177	0.12856792806446177	0.12856792806446177	0.12856792806446177	0.12856792806446177	0.12856792806446177	0.12856792806446177	0.12856792806446177	0.12856792806446177	0.12856792806446177
0.0	0.0	0.0	0.0	0.0	0.0	0.21320038144888342	0.0	0.21320038144888342	0.0	0.20784116141364442	0.0	0.0	0.0	0.02224689806572725	0.008213195871494524	0.0	0.0	0.0	0.16764990259042128	0.1295975737062767	0.0	0.0	0.0	0.05575097082113993	0.20784116141364442	0.1527631852099853	0.0865046711940828	0.21320038144888342	0.0	0.1295975737062767	0.0	0.0	0.0	0.0	0.0	0.0	0.0	0.0	0.0	0.0	0.0	0.0	0.0	0.0	0.0	0.0	0.0	0.0	0.0
0.047198732401107835	0.06064389937864284	0.07024591993105594	0.04218849221735936	0.06509552790296798	0.06452937404156006	0.047475112693994535	0.07883611150306477	0.07625806839618005	0.05685740050464357	0.06282419709587368	0.039326788472482124	0.0652589893183064	0.034198462587955336	0.06424794323133155	0.054495254423057145	0.03775522322382679	0.07207688303966682	0.08074501599626664	0.04961155811127438	0.07521584047194056	0.08393544815281426	0.06302746429747964	0.04061768979575093	0.06649446466640904	0.051388189668003674	0.04913485794117151	0.05026152380458759	0.05026152380458759	0.05026152380458759	0.05026152380458759	0.05026152380458759	0.05026152380458759	0.05026152380458759	0.05026152380458759	0.05026152380458759	0.05026152380458759	0.05026152380458759	0.05026152380458759	0.05026152380458759	0.05026152380458759	0.05026152380458759	0.05026152380458759	0.05026152380458759	0.05026152380458759	0.05026152380458759	0.05026152380458759	0.05026152380458759	0.05026152380458759	0.05026152380458759
0.07940031492108832	0.06899912030501364	0.02707549007968712	0.0901237831568553	0.03402792171133485	0.07718397808747274	0.0337144024226923	0.0834336795856255	0.08748291434968615	0.08179070437105555	0.05742262464269519	0.10756573250345026	0.08662290247469163	0.10080859935624203	0.07508314492008127	0.06147482214326881	0.06305688246646815	0.02340094813807317	0.06456716941382772	0.050079906326097955	0.057323537869962846	0.057323537869962846	0.057323537869962846	0.057323537869962846	0.057323537869962846	0.057323537869962846	0.057323537869962846	0.057323537869962846	0.057323537869962846	0.057323537869962846	0.057323537869962846	0.057323537869962846	0.057323537869962846	0.057323537869962846	0.057323537869962846	0.057323537869962846	0.057323537869962846	0.057323537869962846	0.057323537869962846	0.057323537869962846	0.057323537869962846	0.057323537869962846	0.057323537869962846	0.057323537869962846	0.057323537869962846	0.057323537869962846	0.057323537869962846	0.057323537869962846	0.057323537869962846	0.057323537869962846
0.062341965116898074	0.058628090459923926	0.04948126578008212	0.07063143371892448	0.08755778775791946	0.058364698794641456	0.07241189465660985	0.09593786626697616	0.062311641145548095	0.07145564819388388	0.06088001304775879	0.07957058275001566	0.0820507369329321	0.06575372388253009	0.051699717881181204	0.06533363828684666	0.0533634082784544	0.06865774016589005	0.04941937108296629	0.05770437307417448	0.06772943400691606	0.06845349380123002	0.04849085371599064	0.04511382694915633	0.04785562547117345	0.06388481733159418	0.05851795878908952	0.08014884956973503	0.09489397084858482	0.08825092154245666	0.05377335733703659	0.06279260121185902	0.060370878063287926	0.05857791923548357	0.05884852310365419	0.08093128248186317	0.05596909398295985	0.06845018823241152	0.06845018823241152	0.06845018823241152	0.06845018823241152	0.06845018823241152	0.06845018823241152	0.06845018823241152	0.06845018823241152	0.06845018823241152	0.06845018823241152	0.06845018823241152	0.06845018823241152	0.06845018823241152
0.06480730727995704	0.12154534918724286	0.10494603907158816	0.08026926823470214	0.09380160967869057	0.0701585693517821	0.05946766155714169	0.09644071058570171	0.05958613732648905	0.06673135110832237	0.07466679460136834	0.09629554909196568	0.08362586691812961	0.08050588032176237	0.06703172845676789	0.08360367565622906	0.09356894409687062	0.07811852703051943	0.08572192815242052	0.1174247221095367	0.0686353726614071	0.08358735291906161	0.10031704551316242	0.07458654458098843	0.10056458291770191	0.07241989987134224	0.09079562301079136	0.08683942875514744	0.08121637826341742	0.09184367020340638	0.10254336128769068	0.11190191673088458	0.10722263900928762	0.10722263900928762	0.10722263900928762	0.10722263900928762	0.10722263900928762	0.10722263900928762	0.10722263900928762	0.10722263900928762	0.10722263900928762	0.10722263900928762	0.10722263900928762	0.10722263900928762	0.10722263900928762	0.10722263900928762	0.10722263900928762	0.10722263900928762	0.10722263900928762	0.10722263900928762
0.049648706386395375	0.1395965464236487	0.1325567796514649	0.30918624121261096	0.11143420934287862	0.15270928692443958	0.18569254627412507	0.1283209928111303	0.13952376672772632	0.2999925557164987	0.10201898462489618	0.15526425051402526	0.14481289179699156	0.12776417194209042	0.15026493286472722	0.10984513500444432	0.10297348506773758	0.3210722810555536	0.13706207923986746	0.23651451328680043	0.16292685118948738	0.1325906309281296	0.10977104007005527	0.23290562889162877	0.1287389338438443	0.15087878202219512	0.13834951045710048	0.18680989249005656	0.23642189066717503	0.04654767274766492	0.20548271387944145	0.1481077059574162	0.17285072016092867	0.0430963928349068	0.10797355649791773	0.10797355649791773	0.10797355649791773	0.10797355649791773	0.10797355649791773	0.10797355649791773	0.10797355649791773	0.10797355649791773	0.10797355649791773	0.10797355649791773	0.10797355649791773	0.10797355649791773	0.10797355649791773	0.10797355649791773	0.10797355649791773	0.10797355649791773
0.08932880750240037	0.06465368589088444	0.08822280890001699	0.05583964111161992	0.048841257913330174	0.09275771159904653	0.10786768513912132	0.11513426518350564	0.06805538368656852	0.0732275234661549	0.07217934411934333	0.07618723536193611	0.04648085172553957	0.05485382150735982	0.0709666035960782	0.07391563187020306	0.06002160606830113	0.07796145695280914	0.05075701279935503	0.06325545149049763	0.0812824736970629	0.1186746378142568	0.09997855575565985	0.09997855575565985	0.09997855575565985	0.09997855575565985	0.09997855575565985	0.09997855575565985	0.09997855575565985	0.09997855575565985	0.09997855575565985	0.09997855575565985	0.09997855575565985	0.09997855575565985	0.09997855575565985	0.09997855575565985	0.09997855575565985	0.09997855575565985	0.09997855575565985	0.09997855575565985	0.09997855575565985	0.09997855575565985	0.09997855575565985	0.09997855575565985	0.09997855575565985	0.09997855575565985	0.09997855575565985	0.09997855575565985	0.09997855575565985	0.09997855575565985
0.09752056969164012	0.22269291401289115	0.1094330933914033	0.3467602213415769	0.07465515188645201	0.008561812938698137	0.1315180295467635	0.12460356346264159	0.1707573085629089	0.08043027593413982	0.0	0.1436181753048644	0.0	0.1256028414865597	0.16665303642304308	0.2779975948396071	0.1563310336523286	0.07140279309978666	0.0800494317707121	0.07478893504264739	0.17754853846716248	0.0887667418344011	0.049882559066930426	0.14229629227798155	0.11353452978563308	0.06448298581185415	0.2035430363294405	0.07465515188645201	0.03646187314005526	0.09665334091076619	0.1474287316549298	0.1007341011060394	0.04982276978449135	0.08210603631171234	0.11877918249390637	0.003256044264332926	0.1943949044861114	0.1332997941843468	0.2789559210847079	0.06471581287827653	0.0	0.032357906439138266	0.032357906439138266	0.032357906439138266	0.032357906439138266	0.032357906439138266	0.032357906439138266	0.032357906439138266	0.032357906439138266	0.032357906439138266
0.06745222269463694	0.04917700401107402	0.041838633783655585	0.0648880613695391	0.06524034711044976	0.07560832594005004	0.05163279342726695	0.0598466614597265	0.10190345825741541	0.06421374444049875	0.049415005507681624	0.06617437767528556	0.07682914780467787	0.05422241808358892	0.0674839969593953	0.05364266877318331	0.06030623953129144	0.08241496723752895	0.0706389847226112	0.02152417400848691	0.05593445384082676	0.06412226181878941	0.07445914434161839	0.09340494214325021	0.05770147381044253	0.07555320797684638	0.07555320797684638	0.07555320797684638	0.07555320797684638	0.07555320797684638	0.07555320797684638	0.07555320797684638	0.07555320797684638	0.07555320797684638	0.07555320797684638	0.07555320797684638	0.07555320797684638	0.07555320797684638	0.07555320797684638	0.07555320797684638	0.07555320797684638	0.07555320797684638	0.07555320797684638	0.07555320797684638	0.07555320797684638	0.07555320797684638	0.07555320797684638	0.07555320797684638	0.07555320797684638	0.07555320797684638
0.13201069388590894	0.11626582410934191	0.10759485629286936	0.11219364599642058	0.08709295482070979	0.1646353540193698	0.17871281288325588	0.07065382911224274	0.17525764452467377	0.13986491775257767	0.15937051295698093	0.1366740675297001	0.15152326638300462	0.18220123698697122	0.13038715791793398	0.1640494896172154	0.09330505675322617	0.1260524329542428	0.0874368568577973	0.13827601310538218	0.16846403363164575	0.058658141842505125	0.04756530555409036	0.07676343804400743	0.10401665604033494	0.13680491763896518	0.1668263053144159	0.11504785091010318	0.16229981165801743	0.12511795836673498	0.1437088850123762	0.1437088850123762	0.1437088850123762	0.1437088850123762	0.1437088850123762	0.1437088850123762	0.1437088850123762	0.1437088850123762	0.1437088850123762	0.1437088850123762	0.1437088850123762	0.1437088850123762	0.1437088850123762	0.1437088850123762	0.1437088850123762	0.1437088850123762	0.1437088850123762	0.1437088850123762	0.1437088850123762	0.1437088850123762
0.08532053653333574	0.10529977724105398	0.08590692180738191	0.10822327112054923	0.09498237678475609	0.07546288460010778	0.08071192393534884	0.05669265603890586	0.1282965510572982	0.07521735453314128	0.07976123370212229	0.06281511834460647	0.07712512540524828	0.06673457101885456	0.06617038074133022	0.08454865907992065	0.08199262917289096	0.07213291601478639	0.07706277259383867	0.07706277259383867	0.07706277259383867	0.07706277259383867	0.07706277259383867	0.07706277259383867	0.07706277259383867	0.07706277259383867	0.07706277259383867	0.07706277259383867	0.07706277259383867	0.07706277259383867	0.07706277259383867	0.07706277259383867	0.07706277259383867	0.07706277259383867	0.07706277259383867	0.07706277259383867	0.07706277259383867	0.07706277259383867	0.07706277259383867	0.07706277259383867	0.07706277259383867	0.07706277259383867	0.07706277259383867	0.07706277259383867	0.07706277259383867	0.07706277259383867	0.07706277259383867	0.07706277259383867	0.07706277259383867	0.07706277259383867
0.055394592221252745	0.06630948324189839	0.06741542741652813	0.04896654686184961	0.10000307072078299	0.07523154543196174	0.0791597675085387	0.07783959273000154	0.0924668830662682	0.04521657973371658	0.04842092860094793	0.045293590024339414	0.06791970717711998	0.004709594835105677	0.07282453297604474	0.0769611399666139	0.002483212571457459	0.027466483517847525	0.03565890696425056	0.04595629358089872	0.04837781131491028	0.03627835013838345	0.05079725871189986	0.048883720509303286	0.07431157956249577	0.028639278864785563	0.08221901333571557	0.08703286941738338	0.07516441309751756	0.08109864125745048	0.08109864125745048	0.08109864125745048	0.08109864125745048	0.08109864125745048	0.08109864125745048	0.08109864125745048	0.08109864125745048	0.08109864125745048	0.08109864125745048	0.08109864125745048	0.08109864125745048	0.08109864125745048	0.08109864125745048	0.08109864125745048	0.08109864125745048	0.08109864125745048	0.08109864125745048	0.08109864125745048	0.08109864125745048	0.08109864125745048
0.05768096286253405	0.06853097841322911	0.04491032684367328	0.08650638076725575	0.0691260289499575	0.08438932645822317	0.07310055050088947	0.07356421443236803	0.10996696070357917	0.10389422018398932	0.09018461907289753	0.1555455136563853	0.0745145040510604	0.08481755115764983	0.08305264159267339	0.08237723673723138	0.0787070742240351	0.061704549166557134	0.061440798403385746	0.06217080201720522	0.12084315512219374	0.1116822709357979	0.11626271302899581	0.11626271302899581	0.11626271302899581	0.11626271302899581	0.11626271302899581	0.11626271302899581	0.11626271302899581	0.11626271302899581	0.11626271302899581	0.11626271302899581	0.11626271302899581	0.11626271302899581	0.11626271302899581	0.11626271302899581	0.11626271302899581	0.11626271302899581	0.11626271302899581	0.11626271302899581	0.11626271302899581	0.11626271302899581	0.11626271302899581	0.11626271302899581	0.11626271302899581	0.11626271302899581	0.11626271302899581	0.11626271302899581	0.11626271302899581	0.11626271302899581
0.04333757694757137	0.04369241901458613	0.04889305086759452	0.09840251190363203	0.066623089367717	0.06546579775772184	0.04910728385632239	0.061501268047607145	0.045629149358755644	0.018172955690843907	0.03536288273880253	0.05497640227047305	0.06165569839902138	0.06859913503202147	0.04571342147102098	0.027183081836190708	0.04368758656928748	0.06438563299984935	0.05146496896629831	0.05093285891783077	0.027237008518821267	0.04856697750599939	0.05928549276276049	0.07643236626756424	0.030043394432635786	0.03969679897928553	0.03487009670596066	0.03487009670596066	0.03487009670596066	0.03487009670596066	0.03487009670596066	0.03487009670596066	0.03487009670596066	0.03487009670596066	0.03487009670596066	0.03487009670596066	0.03487009670596066	0.03487009670596066	0.03487009670596066	0.03487009670596066	0.03487009670596066	0.03487009670596066	0.03487009670596066	0.03487009670596066	0.03487009670596066	0.03487009670596066	0.03487009670596066	0.03487009670596066	0.03487009670596066	0.03487009670596066
0.07499351841663762	0.07703151394461691	0.06770885603807475	0.09886057251135068	0.03352566049203922	0.050290983685316155	0.06546172280783664	0.09141155499260882	0.08314398761094775	0.042891051371646755	0.07408458320940886	0.06432974533707038	0.04417376071581363	0.0559524683917173	0.06212186236864788	0.05948040304949805	0.053856025665665885	0.05327707965584456	0.0437964240998147	0.05948865855031541	0.0570371342123108	0.08824953408154496	0.06217210965596972	0.042057892413276524	0.052115001034623125	0.052115001034623125	0.052115001034623125	0.052115001034623125	0.052115001034623125	0.052115001034623125	0.052115001034623125	0.052115001034623125	0.052115001034623125	0.052115001034623125	0.052115001034623125	0.052115001034623125	0.052115001034623125	0.052115001034623125	0.052115001034623125	0.052115001034623125	0.052115001034623125	0.052115001034623125	0.052115001034623125	0.052115001034623125	0.052115001034623125	0.052115001034623125	0.052115001034623125	0.052115001034623125	0.052115001034623125	0.052115001034623125
0.09845443364136547	0.06728402121456965	0.11073766429267215	0.09918487649448053	0.09773660845476015	0.09449121238415534	0.0611623135476318	0.06976540494309576	0.08583170358643614	0.0646898257267218	0.07858044139481511	0.07958613714307029	0.09366508466565551	0.10493378453078661	0.0822351478813174	0.10954053524193505	0.06601299020606236	0.05546244009628057	0.07495519309342558	0.08954765347859046	0.07719307140441671	0.0842972743210912	0.05576229216937953	0.062494998033282595	0.05912864510133106	0.05912864510133106	0.05912864510133106	0.05912864510133106	0.05912864510133106	0.05912864510133106	0.05912864510133106	0.05912864510133106	0.05912864510133106	0.05912864510133106	0.05912864510133106	0.05912864510133106	0.05912864510133106	0.05912864510133106	0.05912864510133106	0.05912864510133106	0.05912864510133106	0.05912864510133106	0.05912864510133106	0.05912864510133106	0.05912864510133106	0.05912864510133106	0.05912864510133106	0.05912864510133106	0.05912864510133106	0.05912864510133106
0.029813088581176483	0.054890578702490915	0.048548151595162625	0.0476117820309391	0.0497970617257281	0.04566350318122577	0.0445041823809664	0.05465335622474758	0.06946786919163266	0.060892448439539455	0.05413237447520115	0.06240353515088571	0.058185428089632396	0.092110830582148	0.037606520844012364	0.04506953117152171	0.05522228619840276	0.06838346354007473	0.064573637030651	0.06285028909367436	0.04381880041998052	0.046592752005865795	0.034258737881069874	0.04042574494346784	0.04042574494346784	0.04042574494346784	0.04042574494346784	0.04042574494346784	0.04042574494346784	0.04042574494346784	0.04042574494346784	0.04042574494346784	0.04042574494346784	0.04042574494346784	0.04042574494346784	0.04042574494346784	0.04042574494346784	0.04042574494346784	0.04042574494346784	0.04042574494346784	0.04042574494346784	0.04042574494346784	0.04042574494346784	0.04042574494346784	0.04042574494346784	0.04042574494346784	0.04042574494346784	0.04042574494346784	0.04042574494346784	0.04042574494346784
0.06128121948057805	0.07168588171909655	0.07471222045986692	0.06532693797911451	0.1073407545912701	0.08507851613793088	0.08857266556786506	0.06438251672610656	0.08620745695615692	0.07477224935167535	0.06860284597361516	0.07017565395004523	0.08208308556191608	0.08626130357823528	0.08766768659420462	0.06841166825748943	0.06854977378304448	0.05286342747604122	0.06430887310626625	0.07838882967089392	0.09437548249462001	0.10472772435629794	0.0556626539929475	0.08282737627592231	0.0692450151344349	0.0692450151344349	0.0692450151344349	0.0692450151344349	0.0692450151344349	0.0692450151344349	0.0692450151344349	0.0692450151344349	0.0692450151344349	0.0692450151344349	0.0692450151344349	0.0692450151344349	0.0692450151344349	0.0692450151344349	0.0692450151344349	0.0692450151344349	0.0692450151344349	0.0692450151344349	0.0692450151344349	0.0692450151344349	0.0692450151344349	0.0692450151344349	0.0692450151344349	0.0692450151344349	0.0692450151344349	0.0692450151344349
0.06681528206320933	0.057132198094693706	0.06586145695967553	0.05173578577359146	0.08632496359413955	0.06669136723466144	0.07904475882429732	0.06468225188268839	0.05248042274802236	0.0672275912471035	0.04803923947538205	0.0513253375700307	0.04107893416715388	0.06176960281572834	0.0526895957536812	0.03991867495617853	0.039368043333710995	0.05019948917306794	0.03531811124272016	0.06932056736400538	0.04926405491500887	0.06178358069828318	0.047905055980610185	0.05508327256084842	0.03591512989984461	0.04590903485635967	0.06340683599611616	0.08260983976862327	0.03733042043281306	0.044414358778182034	0.04087238960549754	0.04087238960549754	0.04087238960549754	0.04087238960549754	0.04087238960549754	0.04087238960549754	0.04087238960549754	0.04087238960549754	0.04087238960549754	0.04087238960549754	0.04087238960549754	0.04087238960549754	0.04087238960549754	0.04087238960549754	0.04087238960549754	0.04087238960549754	0.04087238960549754	0.04087238960549754	0.04087238960549754	0.04087238960549754
0.03206168114574022	0.04091126031826118	0.04603381060506183	0.03701483175750447	0.04349914301696903	0.05174942299928969	0.0605254813735458	0.060409999031183055	0.06171409431881215	0.048480153371677444	0.0584107323624114	0.05155457323245285	0.06809692882867771	0.038787798294536054	0.04132389970235811	0.05121008955583952	0.03265368127422018	0.03279393002222443	0.03322732774221215	0.0529590190044913	0.02401467868542674	0.025529800796133092	0.034408011666212004	0.06117278111322847	0.04918301600574287	0.03444804696416486	0.05275007997794284	0.049869721666450144	0.04901281001881499	0.05363529285157295	0.05672845357781959	0.05518187321469627	0.05518187321469627	0.05518187321469627	0.05518187321469627	0.05518187321469627	0.05518187321469627	0.05518187321469627	0.05518187321469627	0.05518187321469627	0.05518187321469627	0.05518187321469627	0.05518187321469627	0.05518187321469627	0.05518187321469627	0.05518187321469627	0.05518187321469627	0.05518187321469627	0.05518187321469627	0.05518187321469627
0.031731000777521945	0.04453773649535512	0.0541239536050921	0.02597451086923083	0.1041771052181584	0.003526839641295613	0.029833321364709436	0.02686547968533665	0.04885773747595514	0.0331216830861184	0.05088719959558818	0.020661523979720677	0.0415864554137657	0.0425777231160761	0.023753155611777696	0.04442259460623153	0.04902330649362824	0.004639368201936194	0.039087610102572556	0.029279506111061688	0.0	0.04851864270204959	0.05642690390110036	0.06370132854872398	0.019709217207963117	0.049615184070177204	0.032216380793355606	0.032357890816350376	0.040271764159487175	0.018176207475751414	0.029223985817619296	0.029223985817619296	0.029223985817619296	0.029223985817619296	0.029223985817619296	0.029223985817619296	0.029223985817619296	0.029223985817619296	0.029223985817619296	0.029223985817619296	0.029223985817619296	0.029223985817619296	0.029223985817619296	0.029223985817619296	0.029223985817619296	0.029223985817619296	0.029223985817619296	0.029223985817619296	0.029223985817619296	0.029223985817619296
0.04277060277833979	0.04272489286370473	0.03267575293978013	0.03958883308964824	0.05199255962055102	0.03496228783521455	0.03039598923683205	0.04916137358260312	0.05829929831083307	0.02009661716183128	0.03645348103657582	0.039322167411028605	0.06891338986606428	0.04040300687520347	0.02005336100514861	0.05875416879305213	0.017476570344112215	0.026094104921418792	0.03524440979023067	0.02542620158369956	0.030335305686965117	0.030335305686965117	0.030335305686965117	0.030335305686965117	0.030335305686965117	0.030335305686965117	0.030335305686965117	0.030335305686965117	0.030335305686965117	0.030335305686965117	0.030335305686965117	0.030335305686965117	0.030335305686965117	0.030335305686965117	0.030335305686965117	0.030335305686965117	0.030335305686965117	0.030335305686965117	0.030335305686965117	0.030335305686965117	0.030335305686965117	0.030335305686965117	0.030335305686965117	0.030335305686965117	0.030335305686965117	0.030335305686965117	0.030335305686965117	0.030335305686965117	0.030335305686965117	0.030335305686965117
0.02933773858684465	0.006088465029231068	0.02264269329029751	0.0009537066705562319	0.02476554694906382	0.015057481120333747	0.0247746422052908	0.028451465146515868	0.026986840998863008	0.0036242543335669505	0.005622528720556472	0.030873522205093415	0.02575835927502189	0.024185983247167725	0.011245057441112944	0.033799386666985155	0.010038874455200802	0.022502454932117222	0.024123839569371044	0.02901196539757442	0.0025819220428527053	0.03348042853049488	0.01601410131221384	5.5690656756891984e-05	0.04552046379672636	0.0	0.03035055849023446	0.01517527924511723	0.01517527924511723	0.01517527924511723	0.01517527924511723	0.01517527924511723	0.01517527924511723	0.01517527924511723	0.01517527924511723	0.01517527924511723	0.01517527924511723	0.01517527924511723	0.01517527924511723	0.01517527924511723	0.01517527924511723	0.01517527924511723	0.01517527924511723	0.01517527924511723	0.01517527924511723	0.01517527924511723	0.01517527924511723	0.01517527924511723	0.01517527924511723	0.01517527924511723
0.042956294443834094	0.02456514272538611	0.04150958114292734	0.010549731520191036	0.00018277994226368577	0.012905311176233003	0.022434774333210835	0.025583170258228802	0.03673760595611405	0.038683489374053255	0.03829104578848507	0.02902502257640543	0.02464580222848028	0.022514101182534326	0.03827708999674036	0.037007637270228426	0.05679413114321929	0.018845186639363312	0.017448887401603087	0.009196336761265076	0.014248851531756748	0.0	0.048430679008677	0.013081750045583256	0.00840533841753587	0.03179930663339741	0.027084581237420313	0.007489076075400811	0.02314887111650926	0.04044201631359286	0.02108744825884314	0.001709029082136607	0.011398238670489872	0.011398238670489872	0.011398238670489872	0.011398238670489872	0.011398238670489872	0.011398238670489872	0.011398238670489872	0.011398238670489872	0.011398238670489872	0.011398238670489872	0.011398238670489872	0.011398238670489872	0.011398238670489872	0.011398238670489872	0.011398238670489872	0.011398238670489872	0.011398238670489872	0.011398238670489872
0.1805093848776004	0.0	0.0	0.0	0.0	0.0	0.0	0.19664327100354373	0.0	0.0	0.2877758787146024	0.293198060330312	0.0	0.022525800395784237	0.35114869822061373	0.18683724930819898	0.18683724930819898	0.18683724930819898	0.18683724930819898	0.18683724930819898	0.18683724930819898	0.18683724930819898	0.18683724930819898	0.18683724930819898	0.18683724930819898	0.18683724930819898	0.18683724930819898	0.18683724930819898	0.18683724930819898	0.18683724930819898	0.18683724930819898	0.18683724930819898	0.18683724930819898	0.18683724930819898	0.18683724930819898	0.18683724930819898	0.18683724930819898	0.18683724930819898	0.18683724930819898	0.18683724930819898	0.18683724930819898	0.18683724930819898	0.18683724930819898	0.18683724930819898	0.18683724930819898	0.18683724930819898	0.18683724930819898	0.18683724930819898	0.18683724930819898	0.18683724930819898
0.04296357724587361	0.024911802581284264	0.030094557273705386	0.05716056787854253	0.047600410439321644	0.04816941002888786	0.04361321649718975	0.03639087268645266	0.053432464158910516	0.03394804012817521	0.033710333268817845	0.029255061744187905	0.0357894531464923	0.04013168410102854	0.024562433974030715	0.08197761812446368	0.03157908603128144	0.03706964718495005	0.04180614344276618	0.018921369916794505	0.03974085383597713	0.02913336087795397	0.026169996443329145	0.04306187900778314	0.03461593772555614	0.03461593772555614	0.03461593772555614	0.03461593772555614	0.03461593772555614	0.03461593772555614	0.03461593772555614	0.03461593772555614	0.03461593772555614	0.03461593772555614	0.03461593772555614	0.03461593772555614	0.03461593772555614	0.03461593772555614	0.03461593772555614	0.03461593772555614	0.03461593772555614	0.03461593772555614	0.03461593772555614	0.03461593772555614	0.03461593772555614	0.03461593772555614	0.03461593772555614	0.03461593772555614	0.03461593772555614	0.03461593772555614
0.0374688164090604	0.033894001837013146	0.017495323805849426	0.09582509519935614	0.0	0.04203528397856343	0.0	0.0016610955139089803	0.05233472028182835	9.692712942364136e-05	0.03920265816500098	9.692712942364136e-05	0.08964817713411684	0.04476282717526447	0.10463194643200378	0.07915654905681832	0.035571711202159795	0.033882076146648184	0.037442085971033275	0.06820333087818388	0.04369637940904274	0.0	0.04652900484717168	0.08141938537985631	0.063974195113514	0.063974195113514	0.063974195113514	0.063974195113514	0.063974195113514	0.063974195113514	0.063974195113514	0.063974195113514	0.063974195113514	0.063974195113514	0.063974195113514	0.063974195113514	0.063974195113514	0.063974195113514	0.063974195113514	0.063974195113514	0.063974195113514	0.063974195113514	0.063974195113514	0.063974195113514	0.063974195113514	0.063974195113514	0.063974195113514	0.063974195113514	0.063974195113514	0.063974195113514
0.05276430933098708	0.06343258832162242	0.0560114347890613	0.061841644433866444	0.0686439474506044	0.03454220803446875	0.00041496267764379205	0.02904882748876594	0.02703630022665253	0.04490174685828464	0.03385390395332805	0.033458661690826084	0.05607161734856457	0.027198688206922516	0.05858357652529544	0.06664861509865967	0.03455868685835034	0.0600162246814433	0.06682413110515284	0.04824516440920037	0.015259665576773437	0.035873739805890474	0.0	0.0701178367852867	0.014915358883252433	0.008355586272793581	0.039151648750391684	0.03585020775722452	0.052473630857736694	0.03829464933961989	0.04538414009867829	0.04538414009867829	0.04538414009867829	0.04538414009867829	0.04538414009867829	0.04538414009867829	0.04538414009867829	0.04538414009867829	0.04538414009867829	0.04538414009867829	0.04538414009867829	0.04538414009867829	0.04538414009867829	0.04538414009867829	0.04538414009867829	0.04538414009867829	0.04538414009867829	0.04538414009867829	0.04538414009867829	0.04538414009867829
0.03340337310502335	0.023844621579648197	0.005131080622462041	0.006312540641202103	0.020406294762596047	0.0008650325089080429	0.0	0.012682556979707472	0.04611056749674845	0.0194983499112913	0.013641379612863462	0.020415185920605258	0.07966499330849326	0.05004008961454926	0.05004008961454926	0.05004008961454926	0.05004008961454926	0.05004008961454926	0.05004008961454926	0.05004008961454926	0.05004008961454926	0.05004008961454926	0.05004008961454926	0.05004008961454926	0.05004008961454926	0.05004008961454926	0.05004008961454926	0.05004008961454926	0.05004008961454926	0.05004008961454926	0.05004008961454926	0.05004008961454926	0.05004008961454926	0.05004008961454926	0.05004008961454926	0.05004008961454926	0.05004008961454926	0.05004008961454926	0.05004008961454926	0.05004008961454926	0.05004008961454926	0.05004008961454926	0.05004008961454926	0.05004008961454926	0.05004008961454926	0.05004008961454926	0.05004008961454926	0.05004008961454926	0.05004008961454926	0.05004008961454926
0.0955313629776923	0.08424363253442596	0.1159621603095382	0.11586237346082337	0.09186564871164947	0.14812291122179844	0.13142617316091057	0.08779731674410683	0.13556646347383058	0.12337006131631326	0.10627446943779569	0.07615373619348002	0.10319748074442016	0.08128111800914424	0.12732982848598662	0.10492222633002558	0.12991060887736722	0.14814572145746147	0.09374240904105217	0.06674404177530933	0.11773195581532658	0.1376211492490784	0.0845142860246828	0.08635090446849374	0.14785779838702026	0.117104351427757	0.117104351427757	0.117104351427757	0.117104351427757	0.117104351427757	0.117104351427757	0.117104351427757	0.117104351427757	0.117104351427757	0.117104351427757	0.117104351427757	0.117104351427757	0.117104351427757	0.117104351427757	0.117104351427757	0.117104351427757	0.117104351427757	0.117104351427757	0.117104351427757	0.117104351427757	0.117104351427757	0.117104351427757	0.117104351427757	0.117104351427757	0.117104351427757
0.04334396406229984	0.02296839933095326	0.017317321743920148	0.0	0.014193343660701373	0.01858349768694682	0.019554110834918155	0.0	0.032739286059113054	0.020076609998336475	0.005048142368536123	0.0	0.03332449805637337	0.005011521073237728	0.0002459634675685988	4.963867928308078e-05	0.03868141463021831	0.02150226995325045	0.021898586960015128	0.023480633582435562	0.0248190119637834	0.02009112893439151	0.020489047878943928	0.0008506863657656279	0.01918218565756257	0.0	0.009591092828781286	0.009591092828781286	0.009591092828781286	0.009591092828781286	0.009591092828781286	0.009591092828781286	0.009591092828781286	0.009591092828781286	0.009591092828781286	0.009591092828781286	0.009591092828781286	0.009591092828781286	0.009591092828781286	0.009591092828781286	0.009591092828781286	0.009591092828781286	0.009591092828781286	0.009591092828781286	0.009591092828781286	0.009591092828781286	0.009591092828781286	0.009591092828781286	0.009591092828781286	0.009591092828781286
0.08976957464012675	0.011226545672963464	0.001199874299046475	0.011226545672963464	0.015376416858800236	0.08471800028922366	0.0	0.19244149371333352	0.0	0.0	0.0	0.0	0.0	0.1076801684737194	0.0	0.0	0.04368391069781705	0.0	0.0	0.09913884184226843	0.0	0.0	0.024447514073327525	0.0	0.0	0.0	0.0	0.0	0.0	0.0	0.0	0.0	0.0	0.0	0.0	0.0	0.0	0.0	0.0	0.0	0.0	0.0	0.0	0.0	0.0	0.0	0.0	0.0	0.0	0.0
0.02926098848501281	0.016785820704244957	0.017599557049648027	0.020810836575254576	0.030530677156324557	0.01830282664195609	0.033015717140054836	0.010741465976398098	0.01878864948378751	0.043033479015099865	0.03698757221918236	0.029366758409542445	0.03383665518043321	0.013930436104264312	0.028016701888288552	0.02932106424945068	0.031699648813033665	0.02913600120840912	0.012060638763932008	0.028802010516373395	0.052270435637521394	0.041007392218879384	0.021855719217572372	0.02997644236825105	0.029866693523119908	0.01680149150986049	0.0233340925164902	0.0233340925164902	0.0233340925164902	0.0233340925164902	0.0233340925164902	0.0233340925164902	0.0233340925164902	0.0233340925164902	0.0233340925164902	0.0233340925164902	0.0233340925164902	0.0233340925164902	0.0233340925164902	0.0233340925164902	0.0233340925164902	0.0233340925164902	0.0233340925164902	0.0233340925164902	0.0233340925164902	0.0233340925164902	0.0233340925164902	0.0233340925164902	0.0233340925164902	0.0233340925164902
0.03744138299706607	0.05509294570957759	0.07225246097037431	0.038589373204242675	0.06360829069613856	0.08386590423684843	0.059888567751838914	0.044329997150677466	0.0770614124189129	0.061455910260804054	0.06234128151346266	0.07223008154873828	0.07313779006430624	0.06307731844380582	0.03809527902754066	0.04606494859532096	0.026807213738181835	0.07790194485560216	0.0626642516515139	0.07065224802111097	0.058865515324400056	0.034328777044968985	0.06136846468164808	0.04556270401212344	0.030156725922790215	0.037859714967456826	0.037859714967456826	0.037859714967456826	0.037859714967456826	0.037859714967456826	0.037859714967456826	0.037859714967456826	0.037859714967456826	0.037859714967456826	0.037859714967456826	0.037859714967456826	0.037859714967456826	0.037859714967456826	0.037859714967456826	0.037859714967456826	0.037859714967456826	0.037859714967456826	0.037859714967456826	0.037859714967456826	0.037859714967456826	0.037859714967456826	0.037859714967456826	0.037859714967456826	0.037859714967456826	0.037859714967456826
0.13739483852633302	0.11592145643204427	0.13443192632075912	0.1294191200334797	0.13272004888732972	0.15311650410251457	0.12461308401453439	0.15268004474852684	0.10463184244835275	0.09617943156763309	0.09467494817230285	0.1052248099070973	0.10550930176135265	0.16055138341358094	0.14846565404244474	0.06992105554225729	0.1436728847400107	0.10828036182510548	0.1252366439937878	0.12782921987291268	0.11338312117195892	0.12829229973168665	0.1461977005784031	0.13422499774151708	0.13319591849984616	0.1337104581206816	0.1337104581206816	0.1337104581206816	0.1337104581206816	0.1337104581206816	0.1337104581206816	0.1337104581206816	0.1337104581206816	0.1337104581206816	0.1337104581206816	0.1337104581206816	0.1337104581206816	0.1337104581206816	0.1337104581206816	0.1337104581206816	0.1337104581206816	0.1337104581206816	0.1337104581206816	0.1337104581206816	0.1337104581206816	0.1337104581206816	0.1337104581206816	0.1337104581206816	0.1337104581206816	0.1337104581206816
0.057987089564560654	0.0438820814894464	0.039024086664833	0.0529474158154764	0.08605606718639672	0.03860725609246916	0.054343323616987654	0.05795251307106801	0.04701405038488961	0.06752134329159745	0.05265382092374482	0.05402205945453941	0.04846762130730128	0.06014347737168812	0.05691460434008013	0.07080378076407748	0.02657492699227215	0.07120835895328811	0.03763899875134292	0.05653277149140588	0.05188519547787292	0.04335582420131575	0.06336446289214685	0.05400818230497885	0.04945721613092782	0.051732699217953336	0.051732699217953336	0.051732699217953336	0.051732699217953336	0.051732699217953336	0.051732699217953336	0.051732699217953336	0.051732699217953336	0.051732699217953336	0.051732699217953336	0.051732699217953336	0.051732699217953336	0.051732699217953336	0.051732699217953336	0.051732699217953336	0.051732699217953336	0.051732699217953336	0.051732699217953336	0.051732699217953336	0.051732699217953336	0.051732699217953336	0.051732699217953336	0.051732699217953336	0.051732699217953336	0.051732699217953336
0.11190557208521475	0.11456064632273766	0.10684022372678484	0.14812847275066215	0.10763577923393922	0.11134586064499596	0.13158371695267607	0.0880787883663907	0.0738630621790683	0.09731254938379097	0.12384105611322116	0.12378225548205189	0.12099305851857492	0.10015148128822793	0.09556888083324595	0.0911005271465252	0.1294936449963692	0.12316210736518339	0.12159460409024037	0.2608570180751867	0.1912258110827135	0.1912258110827135	0.1912258110827135	0.1912258110827135	0.1912258110827135	0.1912258110827135	0.1912258110827135	0.1912258110827135	0.1912258110827135	0.1912258110827135	0.1912258110827135	0.1912258110827135	0.1912258110827135	0.1912258110827135	0.1912258110827135	0.1912258110827135	0.1912258110827135	0.1912258110827135	0.1912258110827135	0.1912258110827135	0.1912258110827135	0.1912258110827135	0.1912258110827135	0.1912258110827135	0.1912258110827135	0.1912258110827135	0.1912258110827135	0.1912258110827135	0.1912258110827135	0.1912258110827135
0.04496130247169646	0.047369078066863045	0.04317282670414023	0.05063971240923434	0.048849491028864496	0.056990253619113494	0.04169607402662044	0.05618051773464097	0.034128386599114546	0.052802789568168355	0.042784259579618546	0.0646144681080969	0.060812010727476204	0.03476454056267983	0.04206478141654758	0.06316402546461364	0.05176293674008216	0.05362633289922958	0.04785646027757827	0.04576420835895159	0.04681033431826493	0.04681033431826493	0.04681033431826493	0.04681033431826493	0.04681033431826493	0.04681033431826493	0.04681033431826493	0.04681033431826493	0.04681033431826493	0.04681033431826493	0.04681033431826493	0.04681033431826493	0.04681033431826493	0.04681033431826493	0.04681033431826493	0.04681033431826493	0.04681033431826493	0.04681033431826493	0.04681033431826493	0.04681033431826493	0.04681033431826493	0.04681033431826493	0.04681033431826493	0.04681033431826493	0.04681033431826493	0.04681033431826493	0.04681033431826493	0.04681033431826493	0.04681033431826493	0.04681033431826493
0.06280740407473563	0.12902419145703853	0.17187472813927848	0.20319934120539912	0.16963509536689347	0.08111000277366942	0.19805486085601337	0.20278813202095575	0.18643231888989123	0.13320944106232893	0.10250650957617408	0.0	0.14178156639943829	0.1755408163998611	0.0684222985028384	0.08557293906455564	0.06833158851589645	0.15108049173515425	0.15723191561302705	0.030495108161624738	0.1497899913000864	0.10574489834294802	0.13491321989206093	0.1903669241519914	0.000838258341431464	0.2016734750836185	0.10573792736067555	0.15370570122214702	0.15370570122214702	0.15370570122214702	0.15370570122214702	0.15370570122214702	0.15370570122214702	0.15370570122214702	0.15370570122214702	0.15370570122214702	0.15370570122214702	0.15370570122214702	0.15370570122214702	0.15370570122214702	0.15370570122214702	0.15370570122214702	0.15370570122214702	0.15370570122214702	0.15370570122214702	0.15370570122214702	0.15370570122214702	0.15370570122214702	0.15370570122214702	0.15370570122214702
0.07388282164026323	0.10873421997588043	0.09604688286059793	0.10561573859932626	0.11178977430845212	0.09511708005261355	0.08070606177240296	0.13726005431494426	0.10589973806963923	0.1290854404372411	0.09730621199743797	0.06255168805440058	0.06549944464737463	0.0747511812455358	0.07952479129710234	0.08739198730879356	0.09862040582911732	0.07660666578356685	0.09477687081637641	0.08083603996693417	0.09863452970338105	0.16992893232926595	0.10128023071966195	0.12275468141686761	0.11201745606826478	0.11201745606826478	0.11201745606826478	0.11201745606826478	0.11201745606826478	0.11201745606826478	0.11201745606826478	0.11201745606826478	0.11201745606826478	0.11201745606826478	0.11201745606826478	0.11201745606826478	0.11201745606826478	0.11201745606826478	0.11201745606826478	0.11201745606826478	0.11201745606826478	0.11201745606826478	0.11201745606826478	0.11201745606826478	0.11201745606826478	0.11201745606826478	0.11201745606826478	0.11201745606826478	0.11201745606826478	0.11201745606826478
0.09381329545895063	0.08744250700029997	0.10832313012808248	0.08195988040043992	0.08160565216488236	0.09213646953313423	0.13020269304733198	0.12941597768671326	0.09316224839499335	0.12367911335383396	0.10681100357884142	0.09629869135437276	0.11636582788836661	0.07714840885881677	0.09378966884499658	0.10104437084841643	0.13131525687518392	0.09407464365274895	0.09554004887455161	0.14247773045472695	0.10202302363557159	0.08933432546773232	0.09375669466227153	0.10826067266267185	0.10856937283487006	0.12890355777371562	0.11873646530429285	0.11873646530429285	0.11873646530429285	0.11873646530429285	0.11873646530429285	0.11873646530429285	0.11873646530429285	0.11873646530429285	0.11873646530429285	0.11873646530429285	0.11873646530429285	0.11873646530429285	0.11873646530429285	0.11873646530429285	0.11873646530429285	0.11873646530429285	0.11873646530429285	0.11873646530429285	0.11873646530429285	0.11873646530429285	0.11873646530429285	0.11873646530429285	0.11873646530429285	0.11873646530429285
0.10933011620796974	0.09738909494069045	0.0847712705447149	0.09044030282474698	0.03949691104938043	0.0	0.09032660566547988	0.0954098000441628	0.0	0.0010857024993137694	0.0	0.09747326195076161	0.062364630391123124	0.14761752598770664	0.0	0.0395272496978306	0.07035546242054003	0.03951872651982378	0.0	0.040399675766216704	0.09746437826593303	0.03952724969783059	0.01015830467031656	0.02484277718407358	0.02484277718407358	0.02484277718407358	0.02484277718407358	0.02484277718407358	0.02484277718407358	0.02484277718407358	0.02484277718407358	0.02484277718407358	0.02484277718407358	0.02484277718407358	0.02484277718407358	0.02484277718407358	0.02484277718407358	0.02484277718407358	0.02484277718407358	0.02484277718407358	0.02484277718407358	0.02484277718407358	0.02484277718407358	0.02484277718407358	0.02484277718407358	0.02484277718407358	0.02484277718407358	0.02484277718407358	0.02484277718407358	0.02484277718407358
0.06711748713169205	0.05355993629053791	0.03526769266795603	0.04913244546104067	0.052267114896390826	0.0	0.07032751867544237	0.04792109047551297	0.07369637858857955	0.05066616211565435	0.0688153146514089	0.09089795053820601	0.0199598566115784	0.012870955146408054	0.0019491005234364227	0.06133085461253595	0.05111953607561877	0.06453264248637343	0.04823391133237713	0.052327780292439	0.04922053385633865	0.05077415707438883	0.05077415707438883	0.05077415707438883	0.05077415707438883	0.05077415707438883	0.05077415707438883	0.05077415707438883	0.05077415707438883	0.05077415707438883	0.05077415707438883	0.05077415707438883	0.05077415707438883	0.05077415707438883	0.05077415707438883	0.05077415707438883	0.05077415707438883	0.05077415707438883	0.05077415707438883	0.05077415707438883	0.05077415707438883	0.05077415707438883	0.05077415707438883	0.05077415707438883	0.05077415707438883	0.05077415707438883	0.05077415707438883	0.05077415707438883	0.05077415707438883	0.05077415707438883
0.010036600739006675	0.08055431837100865	0.06254665013363214	0.05843321855125727	0.0	0.04496806195999955	0.045791302257694434	0.04955648956601065	0.04973692752642811	0.0551333293168547	0.05735662041994739	0.01752059551204859	9.512028284067782e-05	0.07848503524524202	0.04942587324876121	0.057748391477681266	0.04605956126530731	0.052948188004130675	0.0	0.04490106360767414	0.04236139555201811	0.04398452259830935	0.030408178863924492	0.0551273629799088	0.04518975757637307	0.07997353081541564	0.042294454593171375	0.056981124174704925	0.06225937118282605	0.033278478895835385	0.025702951183247218	0.0	0.10626913405877049	0.053134567029385245	0.053134567029385245	0.053134567029385245	0.053134567029385245	0.053134567029385245	0.053134567029385245	0.053134567029385245	0.053134567029385245	0.053134567029385245	0.053134567029385245	0.053134567029385245	0.053134567029385245	0.053134567029385245	0.053134567029385245	0.053134567029385245	0.053134567029385245	0.053134567029385245
0.03411538767281241	0.01849442894303345	0.044617883290627075	0.0741284621869795	0.05815464407260445	0.05815464407260445	0.04056893991652348	0.010118298129503274	0.06402470603516905	0.04060136161815886	0.04350028773362132	0.05698804795333568	0.0541979660447044	0.06705518682784106	0.07088051280170565	0.06893676367019833	0.04376215894572017	0.001769392477108269	0.06413476592445508	0.030698286156306303	0.0861934872586973	0.05219866768757136	0.0895064478484714	0.05473479678064153	0.071200827930805	0.07180366155853546	0.060839192760594955	0.03507117008428721	0.044329905628845936	0.051177870868578196	0.017562632452662992	0.05634642236279325	0.043422961016022804	0.04988469168940802	0.04988469168940802	0.04988469168940802	0.04988469168940802	0.04988469168940802	0.04988469168940802	0.04988469168940802	0.04988469168940802	0.04988469168940802	0.04988469168940802	0.04988469168940802	0.04988469168940802	0.04988469168940802	0.04988469168940802	0.04988469168940802	0.04988469168940802	0.04988469168940802
0.09357573283632381	0.09089412127821346	0.09133581928247952	0.11348657378392885	0.1114232651354369	0.08305703758269725	0.09343559724341412	0.10313646271095371	0.09191291747694856	0.09534214620263605	0.07933687621324696	0.09329247833947987	0.08518160429282795	0.11203053879290667	0.08838137039700684	0.07786254674219295	0.12056828738364217	0.08670172791751249	0.09567324692319992	0.10879405546266302	0.08565354410225028	0.09722379978245665	0.09722379978245665	0.09722379978245665	0.09722379978245665	0.09722379978245665	0.09722379978245665	0.09722379978245665	0.09722379978245665	0.09722379978245665	0.09722379978245665	0.09722379978245665	0.09722379978245665	0.09722379978245665	0.09722379978245665	0.09722379978245665	0.09722379978245665	0.09722379978245665	0.09722379978245665	0.09722379978245665	0.09722379978245665	0.09722379978245665	0.09722379978245665	0.09722379978245665	0.09722379978245665	0.09722379978245665	0.09722379978245665	0.09722379978245665	0.09722379978245665	0.09722379978245665
0.06397479264261574	0.04934857748999417	0.056192184556046715	0.03712693515156219	0.055851988024026404	0.043668214369685474	0.07532105140305939	0.07320446864489011	0.04064639500032087	0.04744162263972655	0.06619604637021326	0.048580915951858414	0.05420417018016765	0.04357571196356783	0.04268455471104938	0.07245392619173532	0.05084641386305805	0.03996970340798816	0.05773649403704322	0.1535207323149257	0.04782359006979307	0.10563420360046022	0.06017497705774113	0.0698213079573474	0.06499814250754427	0.06499814250754427	0.06499814250754427	0.06499814250754427	0.06499814250754427	0.06499814250754427	0.06499814250754427	0.06499814250754427	0.06499814250754427	0.06499814250754427	0.06499814250754427	0.06499814250754427	0.06499814250754427	0.06499814250754427	0.06499814250754427	0.06499814250754427	0.06499814250754427	0.06499814250754427	0.06499814250754427	0.06499814250754427	0.06499814250754427	0.06499814250754427	0.06499814250754427	0.06499814250754427	0.06499814250754427	0.06499814250754427
0.10515472511939862	0.08715841965998364	0.09810011865065404	0.09167794925160039	0.10608437263422375	0.09436976528279965	0.07511840330473693	0.12063180555838685	0.11550973769372896	0.08478030603233785	0.11800578655309675	0.10342655826013043	0.087945628394687	0.07008026144002565	0.09148402033594871	0.14746711266339446	0.08613394899206035	0.08573534218275516	0.09633066889818	0.12466359861498419	0.06801094889440527	0.10506853819999679	0.124953068330301	0.09983823095510898	0.07166435160108192	0.11389442615229937	0.09277938887669065	0.09277938887669065	0.09277938887669065	0.09277938887669065	0.09277938887669065	0.09277938887669065	0.09277938887669065	0.09277938887669065	0.09277938887669065	0.09277938887669065	0.09277938887669065	0.09277938887669065	0.09277938887669065	0.09277938887669065	0.09277938887669065	0.09277938887669065	0.09277938887669065	0.09277938887669065	0.09277938887669065	0.09277938887669065	0.09277938887669065	0.09277938887669065	0.09277938887669065	0.09277938887669065
0.049922682985947105	0.03806813009568049	0.07257297495737292	0.04482970408778632	0.04747376770878252	0.04279526184044908	0.048190821426754946	0.031795673619309364	0.05344735420271111	0.03460963486996168	0.0513211026954504	0.05595561369980888	0.05938978726988652	0.05863211205740909	0.03760725536840099	0.05437762771671481	0.0438745120642405	0.03937122241008905	0.038873626860838305	0.046742457183549475	0.04280804202219389	0.04280804202219389	0.04280804202219389	0.04280804202219389	0.04280804202219389	0.04280804202219389	0.04280804202219389	0.04280804202219389	0.04280804202219389	0.04280804202219389	0.04280804202219389	0.04280804202219389	0.04280804202219389	0.04280804202219389	0.04280804202219389	0.04280804202219389	0.04280804202219389	0.04280804202219389	0.04280804202219389	0.04280804202219389	0.04280804202219389	0.04280804202219389	0.04280804202219389	0.04280804202219389	0.04280804202219389	0.04280804202219389	0.04280804202219389	0.04280804202219389	0.04280804202219389	0.04280804202219389
0.04508359056177092	0.03628734261162229	0.037291466278217354	0.039952590790662865	0.058660570179255904	0.048701104539279776	0.06446721650089983	0.053808907223832685	0.06286625366473952	0.04322825629303274	0.05348617628976857	0.028051309339266226	0.03404038351349128	0.03622895815936075	0.03658541218592446	0.06467746191683689	0.046908531953177644	0.04332876288876603	0.03838814134466987	0.05029298268840599	0.03197388968368363	0.04454794333395612	0.038260916508819874	0.038260916508819874	0.038260916508819874	0.038260916508819874	0.038260916508819874	0.038260916508819874	0.038260916508819874	0.038260916508819874	0.038260916508819874	0.038260916508819874	0.038260916508819874	0.038260916508819874	0.038260916508819874	0.038260916508819874	0.038260916508819874	0.038260916508819874	0.038260916508819874	0.038260916508819874	0.038260916508819874	0.038260916508819874	0.038260916508819874	0.038260916508819874	0.038260916508819874	0.038260916508819874	0.038260916508819874	0.038260916508819874	0.038260916508819874	0.038260916508819874
0.0885645837137658	0.12192969678838472	0.18725844295833702	0.08463659096818409	0.13409322580295033	0.1125988279216283	0.09159845561162626	0.11315187219835098	0.11537946521609539	0.12080762238103862	0.1623127061113967	0.14618877302767683	0.13027775281881968	0.1706923143632591	0.1261402890955525	0.1469831035351613	0.11564448940621487	0.1499281902339738	0.11922513334444315	0.11217605612864952	0.11570059473654634	0.11570059473654634	0.11570059473654634	0.11570059473654634	0.11570059473654634	0.11570059473654634	0.11570059473654634	0.11570059473654634	0.11570059473654634	0.11570059473654634	0.11570059473654634	0.11570059473654634	0.11570059473654634	0.11570059473654634	0.11570059473654634	0.11570059473654634	0.11570059473654634	0.11570059473654634	0.11570059473654634	0.11570059473654634	0.11570059473654634	0.11570059473654634	0.11570059473654634	0.11570059473654634	0.11570059473654634	0.11570059473654634	0.11570059473654634	0.11570059473654634	0.11570059473654634	0.11570059473654634
0.13015077633320676	0.10826303646076939	0.11474888739627455	0.10766582029745188	0.1279980592549074	0.09937155000119154	0.13327623454387755	0.13176491279546368	0.12727080508593844	0.10346296867226791	0.14359311978100825	0.11578553340519686	0.10343002516873517	0.1243278452934844	0.14356432192373492	0.14748196731282892	0.11115005209054324	0.10541673465490836	0.07431634774867031	0.1289020275443201	0.07106171055709676	0.11612882743973811	0.11623169213021566	0.11618025978497688	0.11618025978497688	0.11618025978497688	0.11618025978497688	0.11618025978497688	0.11618025978497688	0.11618025978497688	0.11618025978497688	0.11618025978497688	0.11618025978497688	0.11618025978497688	0.11618025978497688	0.11618025978497688	0.11618025978497688	0.11618025978497688	0.11618025978497688	0.11618025978497688	0.11618025978497688	0.11618025978497688	0.11618025978497688	0.11618025978497688	0.11618025978497688	0.11618025978497688	0.11618025978497688	0.11618025978497688	0.11618025978497688	0.11618025978497688
0.10202979458800161	0.09255918800609642	0.11921925924945842	0.11270483831051614	0.10733353915216698	0.11610949111697513	0.10231967114000046	0.10578271259338846	0.10536907845439075	0.08451641480880302	0.0953843988689341	0.08728640939325154	0.09301934260301092	0.10563187437141114	0.14507939789129812	0.08501832182902985	0.10567139909217532	0.14501761373711902	0.086107498763001	0.11946725969652602	0.10163066332471907	0.09540248912536049	0.09851657622503979	0.09851657622503979	0.09851657622503979	0.09851657622503979	0.09851657622503979	0.09851657622503979	0.09851657622503979	0.09851657622503979	0.09851657622503979	0.09851657622503979	0.09851657622503979	0.09851657622503979	0.09851657622503979	0.09851657622503979	0.09851657622503979	0.09851657622503979	0.09851657622503979	0.09851657622503979	0.09851657622503979	0.09851657622503979	0.09851657622503979	0.09851657622503979	0.09851657622503979	0.09851657622503979	0.09851657622503979	0.09851657622503979	0.09851657622503979	0.09851657622503979
0.0775501388590118	0.06881802213005758	0.08077859605867653	0.07176278947380635	0.04801576200583312	0.04047146080800661	0.0006800547532194275	0.06413881715558681	0.0	0.008794322820946174	0.06878158425752386	0.024896046801203643	0.04801576200583312	0.08721247453723323	0.01499733164540538	0.0	0.076084699645626	0.002352029397928899	0.06939980621798926	0.006362887973516036	0.03907074149568146	0.06861146832006086	0.00013724403922130848	0.0	0.0	0.0006800547532194275	0.09450843390609143	0.07954897299703827	0.05139176583687382	0.054325696260718793	0.04126467126997057	0.04779518376534468	0.04779518376534468	0.04779518376534468	0.04779518376534468	0.04779518376534468	0.04779518376534468	0.04779518376534468	0.04779518376534468	0.04779518376534468	0.04779518376534468	0.04779518376534468	0.04779518376534468	0.04779518376534468	0.04779518376534468	0.04779518376534468	0.04779518376534468	0.04779518376534468	0.04779518376534468	0.04779518376534468
0.07508023402143417	0.09676389616125192	0.059008474897929146	0.07804818224322611	0.053385353652004815	0.06427920493915988	0.03306292108294581	0.057704299403676655	0.07236747653253559	0.06950431170845599	0.07006304415410554	0.05665332415700936	0.06810251876982351	0.06649089316991999	0.0716896832914716	0.07106894786168527	0.07375247497386352	0.0746409465557298	0.0746986276746317	0.07667029743941127	0.06595744217374903	0.0712597200240367	0.05877122236866498	0.06189730230818853	0.07565859161101153	0.06331698250917979	0.07422290496128447	0.07926484819033236	0.05950982978265874	0.057790704943005845	0.0663590510256794	0.06207487798434262	0.06207487798434262	0.06207487798434262	0.06207487798434262	0.06207487798434262	0.06207487798434262	0.06207487798434262	0.06207487798434262	0.06207487798434262	0.06207487798434262	0.06207487798434262	0.06207487798434262	0.06207487798434262	0.06207487798434262	0.06207487798434262	0.06207487798434262	0.06207487798434262	0.06207487798434262	0.06207487798434262
0.10846553906806532	0.09801186311095096	0.14839721271164047	0.0966439498657165	0.09318166810602713	0.10528532234888913	0.0705660751814257	0.07828593209971875	0.08799611408592341	0.11946694590009826	0.09816200450647088	0.10111808818494916	0.11257391485697332	0.14049989788379996	0.0791813622960062	0.06536420819341834	0.12602463225668806	0.11573743733294616	0.10907909370335431	0.10788833813674781	0.10467936821119568	0.10628385317397175	0.10628385317397175	0.10628385317397175	0.10628385317397175	0.10628385317397175	0.10628385317397175	0.10628385317397175	0.10628385317397175	0.10628385317397175	0.10628385317397175	0.10628385317397175	0.10628385317397175	0.10628385317397175	0.10628385317397175	0.10628385317397175	0.10628385317397175	0.10628385317397175	0.10628385317397175	0.10628385317397175	0.10628385317397175	0.10628385317397175	0.10628385317397175	0.10628385317397175	0.10628385317397175	0.10628385317397175	0.10628385317397175	0.10628385317397175	0.10628385317397175	0.10628385317397175
0.0	0.0	0.0	0.0	0.8022036164737796	0.3578084557391511	0.0	0.03399098150328506	0.0	0.0	0.0	0.0	0.0	0.0	0.20024597426154003	0.0	0.0	0.0019834189159010883	0.0	0.0	0.0	0.0	0.0	0.0	0.0	0.0	0.0	0.0	0.0	0.0	0.0	0.0	0.0	0.0	0.0	0.0	0.0	0.0	0.0	0.0	0.0	0.0	0.0	0.0	0.0	0.0	0.0	0.0	0.0	0.0
0.0821510978879697	0.05721268487804258	0.09637614270910978	0.06394436070193614	0.059210414469769594	0.08287464702904204	0.08654492577415983	0.0757572020339174	0.09136588735481435	0.10703778907039152	0.06965380616938485	0.0600060633751129	0.08539991319131432	0.09163066799283777	0.10205692011736076	0.05472860980121112	0.09307343057809173	0.11327797580370073	0.08703125319772444	0.07002197829901674	0.06813355380906472	0.06263129525804143	0.06480863702861546	0.08235037905102191	0.10473335468088725	0.07363142379808363	0.07496564049283173	0.08131135201932475	0.06722622409827235	0.07426878805879855	0.07426878805879855	0.07426878805879855	0.07426878805879855	0.07426878805879855	0.07426878805879855	0.07426878805879855	0.07426878805879855	0.07426878805879855	0.07426878805879855	0.07426878805879855	0.07426878805879855	0.07426878805879855	0.07426878805879855	0.07426878805879855	0.07426878805879855	0.07426878805879855	0.07426878805879855	0.07426878805879855	0.07426878805879855	0.07426878805879855
0.08411489133425579	0.08741077063019256	0.07119406322657625	0.09636818991618042	0.07416123806156956	0.0796146220376555	0.07928973575760338	0.0679065016597108	0.06645481000896111	0.11049732421087317	0.09759574645872325	0.08525194266692615	0.09231284260307247	0.0750619371322129	0.10291466745526374	0.09254807015912664	0.11826092264506896	0.11338451596302335	0.0933887206971568	0.09233383807801941	0.09247974249142368	0.06366217838509182	0.11955178940938654	0.1141740028071796	0.08260108741659791	0.11000508017784395	0.06002048935516349	0.07283971723876734	0.11792564135913348	0.15688889723228655	0.10741980855555047	0.10594806682713521	0.08404424915501571	0.09075418372171586	0.09615251273578387	0.09345334822874987	0.09345334822874987	0.09345334822874987	0.09345334822874987	0.09345334822874987	0.09345334822874987	0.09345334822874987	0.09345334822874987	0.09345334822874987	0.09345334822874987	0.09345334822874987	0.09345334822874987	0.09345334822874987	0.09345334822874987	0.09345334822874987
0.08087824790601333	0.05493349626477219	0.046664673198191745	0.06970244409457815	0.0706222342431506	0.05638155204951602	0.06538515606347961	0.0672184792891676	0.06094787937901969	0.07805411528016466	0.041128043328409455	0.07525637079883309	0.06309872474569747	0.0825035898908181	0.059905782973471586	0.06544316687086138	0.07110650258714674	0.07390801359233318	0.06776349400302935	0.05848343314668367	0.08938215846023434	0.07375291756149771	0.08724513763731982	0.05737772133012689	0.059158230223802004	0.03921490076920176	0.07316432388692014	0.05859480592700082	0.07446581857440694	0.041807248198948564	0.07568369533664211	0.0721488221387779	0.08888995495330439	0.05697543420811264	0.04548522465737531	0.07157897687109592	0.06673467497287175	0.0442562548453363	0.07800845748532408	0.061645683584522964	0.06982707053492353	0.06982707053492353	0.06982707053492353	0.06982707053492353	0.06982707053492353	0.06982707053492353	0.06982707053492353	0.06982707053492353	0.06982707053492353	0.06982707053492353
0.07102535044898985	0.08229987430267385	0.07718361686129703	0.08104084604469333	0.10692177915798676	0.07940152590679987	0.0988074817318299	0.07038644172671017	0.09042260402343018	0.06335731033595257	0.0914252082471707	0.07274840779252703	0.09087007197915987	0.06316140314933297	0.06256128985540683	0.08633641137486829	0.08037643278018804	0.08077819593211216	0.08022995218490188	0.06703651453964127	0.05404729190562393	0.06939615427751261	0.0942282944939196	0.07028842362659268	0.07200261428257208	0.07114551895458239	0.07114551895458239	0.07114551895458239	0.07114551895458239	0.07114551895458239	0.07114551895458239	0.07114551895458239	0.07114551895458239	0.07114551895458239	0.07114551895458239	0.07114551895458239	0.07114551895458239	0.07114551895458239	0.07114551895458239	0.07114551895458239	0.07114551895458239	0.07114551895458239	0.07114551895458239	0.07114551895458239	0.07114551895458239	0.07114551895458239	0.07114551895458239	0.07114551895458239	0.07114551895458239	0.07114551895458239
0.075637938338757	0.07049337690247509	0.09532404980119676	0.08595280887183733	0.07227430863651031	0.07022497772064366	0.06947217358014102	0.0911493651092515	0.08178866997984652	0.06385648400832626	0.06520846079127893	0.07952124589841023	0.07505032626290967	0.0827455480922719	0.07288962735035989	0.0790158265913225	0.06809825210565087	0.053128710124441314	0.08575622476710244	0.054101082750411714	0.07410906995493717	0.08438156092273252	0.0583368195610163	0.076891038423651	0.07110856404729572	0.057801986943988005	0.047861575422638095	0.0822224810299131	0.06549475983152805	0.06384106668896475	0.0721427851443128	0.06799192591663877	0.06799192591663877	0.06799192591663877	0.06799192591663877	0.06799192591663877	0.06799192591663877	0.06799192591663877	0.06799192591663877	0.06799192591663877	0.06799192591663877	0.06799192591663877	0.06799192591663877	0.06799192591663877	0.06799192591663877	0.06799192591663877	0.06799192591663877	0.06799192591663877	0.06799192591663877	0.06799192591663877
0.382919965453182	0.33714158432751606	0.007710994343019197	0.03607370798952118	0.03607370798952118	0.036119068278304294	0.0	0.0	0.33730296159383794	0.34614259982500656	0.34614259982500656	0.5869226746828249	0.0499417872682825	0.07855599660319458	0.308583736717148	0.35950541970155697	0.33744160997017997	0.47090083429103297	0.42459024777380994	0.4301064970912104	0.07903735936204116	0.4685037225839693	0.45398803811930216	0.27199108087119744	0.6133170407077506	0.29088228334103317	0.4520996620243919	0.4520996620243919	0.4520996620243919	0.4520996620243919	0.4520996620243919	0.4520996620243919	0.4520996620243919	0.4520996620243919	0.4520996620243919	0.4520996620243919	0.4520996620243919	0.4520996620243919	0.4520996620243919	0.4520996620243919	0.4520996620243919	0.4520996620243919	0.4520996620243919	0.4520996620243919	0.4520996620243919	0.4520996620243919	0.4520996620243919	0.4520996620243919	0.4520996620243919	0.4520996620243919
0.05322366134853908	0.05678913729041405	0.048675889668551055	0.04760473072694427	0.07279475347362997	0.0551708842560862	0.04713184442471905	0.0625333832665346	0.08354738681788264	0.03624542325456854	0.04079727571153307	0.045263739936115245	0.04918551418880892	0.03702494187375127	0.0510782438889143	0.05765710323552605	0.07574762626337529	0.05109601394845552	0.04214771049297184	0.06160832771091868	0.06005702048124393	0.06505623067171075	0.047802169118320484	0.05642919989501561	0.05642919989501561	0.05642919989501561	0.05642919989501561	0.05642919989501561	0.05642919989501561	0.05642919989501561	0.05642919989501561	0.05642919989501561	0.05642919989501561	0.05642919989501561	0.05642919989501561	0.05642919989501561	0.05642919989501561	0.05642919989501561	0.05642919989501561	0.05642919989501561	0.05642919989501561	0.05642919989501561	0.05642919989501561	0.05642919989501561	0.05642919989501561	0.05642919989501561	0.05642919989501561	0.05642919989501561	0.05642919989501561	0.05642919989501561
0.0601375912986327	0.012490959501249291	0.06441210060865876	0.04855122185313418	0.02214034944607761	0.06707548899630322	0.04557884265150367	0.042919467284889164	0.0	0.09662480462317453	0.05551276371938106	0.05365014969985689	0.05552590157662222	0.06650753387562734	0.005699924567625424	0.04424665121495347	0.04757542653158245	0.04293331770645778	0.0	0.030948209500068168	0.06167267845139366	0.002103282346816673	0.0021023173044776976	0.049638481457757504	0.09198288311955374	0.07688900601064488	0.0006081331970487688	0.0	0.0006081331970487688	0.06818963719484866	0.08513761352973584	0.07666362536229225	0.07666362536229225	0.07666362536229225	0.07666362536229225	0.07666362536229225	0.07666362536229225	0.07666362536229225	0.07666362536229225	0.07666362536229225	0.07666362536229225	0.07666362536229225	0.07666362536229225	0.07666362536229225	0.07666362536229225	0.07666362536229225	0.07666362536229225	0.07666362536229225	0.07666362536229225	0.07666362536229225
0.0	0.14404316077633314	0.1315289362800416	0.1831586188800394	0.16652232778229353	0.1831586188800394	0.17855455891889924	0.019121550041618637	0.0	0.0	0.0	0.0	0.0	0.2528288361710823	0.0	0.041554072289670604	0.0	0.0	0.019088117257404422	0.0	0.0020401058332219202	0.0	0.21831744352151095	0.0	0.0	0.0	0.0	0.0004117203264366957	0.0	0.0	0.0	0.15450980458617508	0.0	0.0	0.0	0.0	0.0	0.11553777067845827	0.05776888533922914	0.05776888533922914	0.05776888533922914	0.05776888533922914	0.05776888533922914	0.05776888533922914	0.05776888533922914	0.05776888533922914	0.05776888533922914	0.05776888533922914	0.05776888533922914	0.05776888533922914
0.19628732508421604	0.11450141135808396	0.19005344703149957	0.12295983309423208	0.13082001563425688	0.16226809205625156	0.1660503882796072	0.10114245932622154	0.02918720566287126	0.13082001563425688	0.14514585658041657	0.22353409728636436	0.0	0.3155518421357045	0.0	0.29009522023446105	0.12552165263612836	0.1604924871158495	0.11680147690694327	0.16345558951352435	0.0788265001876165	0.0	0.14611381092269687	0.1545415574628385	0.0	0.1010995391301988	0.25241214258996914	0.05220480989108317	0.07813929650473644	0.2914754632684242	0.16037051000901628	0.26659791639827024	0.08233837876168498	0.10912504652301107	0.3222444235908884	0.2707021514129392	0.14685821112289124	0.10105584863183552	0.1767752466548606	0.1816957171446324	0.16028076601478536	0.05331880639607037	0.18354707872371345	0.3362246598195556	0.25988586927163454	0.25988586927163454	0.25988586927163454	0.25988586927163454	0.25988586927163454	0.25988586927163454
0.08416982143737992	0.04258553936300925	0.03316530024359623	0.07059594839165423	0.035001934689558166	0.09649602701931341	0.05283694525469749	0.012383882200506699	0.08247872004638374	0.08074341045902214	0.005643293055011128	0.04255480434230752	0.005643293055011128	0.00783163418509335	0.05930939459890107	0.07032572371529013	0.062318767394516056	0.05833963363786763	0.053755085042835465	0.042559362512443945	0.0020860325094140537	0.049421167871223595	0.047185241935932626	0.0	0.06832218899615383	0.06657449138899908	0.01228913063744546	0.058199213153655054	0.09045397230245192	0.1121447020436985	0.007820453843819639	0.0219587678203106	0.09216755093239491	0.08802381782081592	0.05414542995557864	0.05474857416265886	0.01228913063744546	0.0904166015132343	0.05375508504283545	0.07514786720827452	0.07701945327734164	0.12572198822987835	0.07339735502375383	0.06201989682487103	0.14127661101911376	0.1016482539219924	0.1016482539219924	0.1016482539219924	0.1016482539219924	0.1016482539219924
0.12696503057973352	0.08134812826927854	0.05611899796433674	0.09487021133650347	0.13784635903423342	0.14312674735281014	0.06976816354666412	0.07287404288903149	0.04308509185896298	0.06126941287599477	0.16476320621609394	0.07435137061847155	0.07448947769076888	0.052834065629606956	0.10254776306992057	0.06256911692111615	0.09372172293723426	0.11257449471223195	0.12385621648985715	0.12950908760792038	0.06748206345207054	0.07081317246685266	0.10566586898400816	0.017204143715400085	0.07404159280503521	0.0723778806552224	0.10737472699208282	0.042509667086635415	0.09042499990255866	0.05294647840699587	0.07966627293784638	0.12076058016893218	0.05788181804842889	0.04139576111920291	0.11330507779789069	0.06304416570727484	0.11685275645855138	0.09048850108587124	0.11678162676123667	0.10363506392355397	0.10363506392355397	0.10363506392355397	0.10363506392355397	0.10363506392355397	0.10363506392355397	0.10363506392355397	0.10363506392355397	0.10363506392355397	0.10363506392355397	0.10363506392355397
0.29567162339247355	0.27426581803217004	0.23953180320431294	0.12600688521066417	0.2105069463154472	0.2693059243037469	0.02209934906115259	0.13882531324222272	0.20672230114671114	0.17277380719446694	0.17277380719446694	0.17277380719446694	0.17277380719446694	0.17277380719446694	0.17277380719446694	0.17277380719446694	0.17277380719446694	0.17277380719446694	0.17277380719446694	0.17277380719446694	0.17277380719446694	0.17277380719446694	0.17277380719446694	0.17277380719446694	0.17277380719446694	0.17277380719446694	0.17277380719446694	0.17277380719446694	0.17277380719446694	0.17277380719446694	0.17277380719446694	0.17277380719446694	0.17277380719446694	0.17277380719446694	0.17277380719446694	0.17277380719446694	0.17277380719446694	0.17277380719446694	0.17277380719446694	0.17277380719446694	0.17277380719446694	0.17277380719446694	0.17277380719446694	0.17277380719446694	0.17277380719446694	0.17277380719446694	0.17277380719446694	0.17277380719446694	0.17277380719446694	0.17277380719446694
0.0	0.0	0.0	0.0	0.0	0.0	0.0	0.0	0.0	0.0	0.0	0.0	0.0	0.0	0.0	0.0	0.0	0.1267880631260317	0.0	0.0	0.0	0.0	0.0	0.0	0.0	0.0	0.0	0.0	0.0	0.0	0.0	0.0	0.0	0.0	0.0	0.0	0.0	0.0	0.0	0.0	0.0	0.0	0.0	0.0	0.0	0.0	0.0	0.0	0.0	0.0
0.0	0.07586036825879547	0.0	0.0	0.18706987213878032	0.18706987213878032	0.019495733679076338	0.0	0.22907259763176074	0.0	0.007206560753267756	0.0	0.0	0.007206560753267756	0.17007832204111795	0.18258044914735042	0.11371368746139882	0.07762297978202293	0.0	0.0	0.04245493114029711	0.14711912457989715	0.16298883090891006	0.26737137439210396	0.0	0.007203254189954548	0.019495733679076338	0.07586036825879547	0.14768771627935245	0.1826872320927461	0.18706987213878032	0.10527729954087622	0.14617358583982829	0.14617358583982829	0.14617358583982829	0.14617358583982829	0.14617358583982829	0.14617358583982829	0.14617358583982829	0.14617358583982829	0.14617358583982829	0.14617358583982829	0.14617358583982829	0.14617358583982829	0.14617358583982829	0.14617358583982829	0.14617358583982829	0.14617358583982829	0.14617358583982829	0.14617358583982829
0.06073767825119192	0.0646202955152477	0.04840925460932584	0.04008039785387311	0.06720876929352004	0.05279161517774113	0.0739593118850041	0.036563075982498486	0.0701102866274939	0.0785068477012688	0.09674376560232596	0.07764179381736977	0.05953920324970027	0.07895723683314443	0.05391302182568214	0.045439924113739295	0.036927462061875777	0.07918908643471664	0.067224381840325	0.06009228144483564	0.06307139052097108	0.09416188841547964	0.04453879860953426	0.06935034351250695	0.06935034351250695	0.06935034351250695	0.06935034351250695	0.06935034351250695	0.06935034351250695	0.06935034351250695	0.06935034351250695	0.06935034351250695	0.06935034351250695	0.06935034351250695	0.06935034351250695	0.06935034351250695	0.06935034351250695	0.06935034351250695	0.06935034351250695	0.06935034351250695	0.06935034351250695	0.06935034351250695	0.06935034351250695	0.06935034351250695	0.06935034351250695	0.06935034351250695	0.06935034351250695	0.06935034351250695	0.06935034351250695	0.06935034351250695
0.14276989488767797	0.2080701917554314	0.1187674280021901	0.04375000169855812	0.18723658345298128	0.1115869462586726	0.13720859168738433	0.10770425991297604	0.15144221653956816	0.12252269784787669	0.10198852656331152	0.1122556122055941	0.1122556122055941	0.1122556122055941	0.1122556122055941	0.1122556122055941	0.1122556122055941	0.1122556122055941	0.1122556122055941	0.1122556122055941	0.1122556122055941	0.1122556122055941	0.1122556122055941	0.1122556122055941	0.1122556122055941	0.1122556122055941	0.1122556122055941	0.1122556122055941	0.1122556122055941	0.1122556122055941	0.1122556122055941	0.1122556122055941	0.1122556122055941	0.1122556122055941	0.1122556122055941	0.1122556122055941	0.1122556122055941	0.1122556122055941	0.1122556122055941	0.1122556122055941	0.1122556122055941	0.1122556122055941	0.1122556122055941	0.1122556122055941	0.1122556122055941	0.1122556122055941	0.1122556122055941	0.1122556122055941	0.1122556122055941	0.1122556122055941
0.08336674127235975	0.0885930403721106	0.11249037709116348	0.08506066934492539	0.10664610452190144	0.07588882210910856	0.10384470086192536	0.07894581088260087	0.07618019995416946	0.09738387062230289	0.09177438097424515	0.09728110911902206	0.11213503386909117	0.09494750979725611	0.11821284432848046	0.10792617557948705	0.10720436411845646	0.08367598564774803	0.07705846161890544	0.10962933714059045	0.08835851160700016	0.1036358089834223	0.09589677736665911	0.10014928796775363	0.09557542749821908	0.10256683610956775	0.09306200760686872	0.08106712675560813	0.08706456718123842	0.08706456718123842	0.08706456718123842	0.08706456718123842	0.08706456718123842	0.08706456718123842	0.08706456718123842	0.08706456718123842	0.08706456718123842	0.08706456718123842	0.08706456718123842	0.08706456718123842	0.08706456718123842	0.08706456718123842	0.08706456718123842	0.08706456718123842	0.08706456718123842	0.08706456718123842	0.08706456718123842	0.08706456718123842	0.08706456718123842	0.08706456718123842
0.0006430196845120282	0.1125239415221982	0.10362635680701975	0.11942857225149778	0.08282624131972362	0.0	0.04131405026013357	0.03881712716495252	0.06611410139385704	0.16222137783905682	0.006660983027802329	0.05934111052826324	0.06869463755806704	0.1520835686990976	0.014622614114006904	0.0632933796273376	0.006660983027802329	0.05179759861431055	0.006660983027802329	0.06424379916699116	0.040920099168715474	0.08740707601073115	0.0	0.06581436756275486	0.0001436737877085412	0.0	0.063018129733398	0.0	0.0	0.06386457386582087	0.12303896001468133	0.05999882089444262	0.09151889045456198	0.09151889045456198	0.09151889045456198	0.09151889045456198	0.09151889045456198	0.09151889045456198	0.09151889045456198	0.09151889045456198	0.09151889045456198	0.09151889045456198	0.09151889045456198	0.09151889045456198	0.09151889045456198	0.09151889045456198	0.09151889045456198	0.09151889045456198	0.09151889045456198	0.09151889045456198
0.14199026617621596	0.0563229147795043	0.08932373604799478	0.17524478530690324	0.11359525268568611	0.0006279647325138333	0.05144878144003829	0.058739310462802764	0.10032231614873284	0.057217172667950136	0.04431065407819418	0.08203061803501435	0.05496085742451535	0.09248243632268276	0.08674079031583222	0.00012673158443599403	0.07284189042332126	0.07468676624720619	0.08275362647482178	0.08626585121995231	0.09706186840354683	0.06535873304934987	0.034572363207894787	0.10839815992515213	0.0	0.05123780284237532	0.04042392215258659	0.05501389506204189	0.07723256372899497	0.12107298763003947	0.05734768432732898	0.1683026020314236	0.11316253111414387	0.13665678208931284	0.08815813444220334	0.07126944758038332	0.07971379101129333	0.07971379101129333	0.07971379101129333	0.07971379101129333	0.07971379101129333	0.07971379101129333	0.07971379101129333	0.07971379101129333	0.07971379101129333	0.07971379101129333	0.07971379101129333	0.07971379101129333	0.07971379101129333	0.07971379101129333
0.054745083193410454	0.07189726437773185	0.08066511304155692	0.08355926075804118	0.0708659174458578	0.057802214290748374	0.09623571525562831	0.10480369778370793	0.059720197356191225	0.08249018225278502	0.08764259040095594	0.10088856132681652	0.0604036979211778	0.06191807646375131	0.07022891655940379	0.09652914115038853	0.07112342977885237	0.07668191763571407	0.10909067159089501	0.06315532241211896	0.07561747356850942	0.058430156516784036	0.0630944514875096	0.08159595903589709	0.087505998419435	0.08813739248491384	0.09826369826587777	0.07466512731015443	0.06185781327006248	0.10041251989349775	0.09666889455368326	0.09854070722359051	0.09854070722359051	0.09854070722359051	0.09854070722359051	0.09854070722359051	0.09854070722359051	0.09854070722359051	0.09854070722359051	0.09854070722359051	0.09854070722359051	0.09854070722359051	0.09854070722359051	0.09854070722359051	0.09854070722359051	0.09854070722359051	0.09854070722359051	0.09854070722359051	0.09854070722359051	0.09854070722359051
0.08328439415388533	0.09607767790578099	0.0790742311885615	0.12089157872444267	0.04954739141155039	0.08969315044694284	0.12146423612347629	0.0645668678288634	0.062030121264481895	0.09442040567189129	0.05026976669440517	0.08762910548183898	0.04928306823153181	0.08985529298744752	0.10391422693154917	0.11084377055382824	0.06458825046410661	0.12034718997299484	0.01555348821070379	0.058854032497968056	0.06278839108947097	0.09431800053770349	0.04596870098394582	0.020521883163563927	0.04506488464130714	0.07959649548883307	0.07247738820759421	0.0507322580287132	0.10185440010652795	0.11569098101930271	0.041699141134002436	0.07927196865022333	0.07938131536829926	0.1018009368346682	0.0226153475336984	0.07605286582498078	0.10330534131723582	0.0896791035711083	0.0896791035711083	0.0896791035711083	0.0896791035711083	0.0896791035711083	0.0896791035711083	0.0896791035711083	0.0896791035711083	0.0896791035711083	0.0896791035711083	0.0896791035711083	0.0896791035711083	0.0896791035711083
0.0	0.0	0.060109207686378015	0.0	0.0	0.0	0.0	0.0	0.10917734897544575	0.013637263573768871	0.05583401595362565	0.024375419615672946	0.0	0.07902491060222772	0.0	0.08128118053470218	0.006275332440074346	0.03653843121959417	0.07391366095564948	0.060109207686378015	0.013641599494598524	0.006264360430227611	0.0	0.00013511885360249212	0.0	0.036538431219594165	0.09985373575738356	0.03651976338205284	0.0838045898538869	0.0006695242952866129	0.058588532371934274	0.1370445085550563	0.09781652046349529	0.09781652046349529	0.09781652046349529	0.09781652046349529	0.09781652046349529	0.09781652046349529	0.09781652046349529	0.09781652046349529	0.09781652046349529	0.09781652046349529	0.09781652046349529	0.09781652046349529	0.09781652046349529	0.09781652046349529	0.09781652046349529	0.09781652046349529	0.09781652046349529	0.09781652046349529
0.05835720219484994	0.0	0.0	0.09011538467159044	0.0	0.016572544054940297	0.0	0.0	0.10643672942845568	0.004414259507690475	0.011941788975169782	0.09565850244901286	0.0	0.0	0.0	0.012577251634112998	0.011941788975169782	0.14411078026726976	0.0	0.11190204021153811	0.09011538467159043	0.00025757790508059775	0.0	0.09011538467159044	0.10417866105987059	0.11458655383105064	0.0012763182989091652	0.026005065363449924	0.0	0.24316957809514037	0.0	0.12158478904757018	0.12158478904757018	0.12158478904757018	0.12158478904757018	0.12158478904757018	0.12158478904757018	0.12158478904757018	0.12158478904757018	0.12158478904757018	0.12158478904757018	0.12158478904757018	0.12158478904757018	0.12158478904757018	0.12158478904757018	0.12158478904757018	0.12158478904757018	0.12158478904757018	0.12158478904757018	0.12158478904757018
0.06296154394093476	0.06014324090115613	0.04559172691199268	0.02862174534822724	0.08863208710449917	0.04559172691199268	0.0762535990002531	0.04248252888833374	0.10266728788662804	0.06191394941611383	0.05847983096188115	0.0	0.058284189181318995	0.09896973468456306	0.049670977486590745	0.06820680992749331	0.06794567572751598	0.13335795076900978	0.058563568716948906	0.054835782467302085	0.07223416846656172	0.00010512775927241519	0.03443213831772612	0.08638065178311376	0.03672960750709138	0.06558818770609526	0.028428330310925225	0.09449110488724508	0.07225416246267123	0.010613698603289536	0.05363315372316676	0.10152209868605164	0.010691257369396473	0.0	0.06383060801645256	0.04542422140810226	0.05828022866451399	0.00010512775927241519	0.05623532546102522	0.058274043788517284	0.05725468462477125	0.05725468462477125	0.05725468462477125	0.05725468462477125	0.05725468462477125	0.05725468462477125	0.05725468462477125	0.05725468462477125	0.05725468462477125	0.05725468462477125
0.053712879333008806	0.044707535639572485	0.04981584997722312	0.02875279989918801	0.03185943784498513	0.0403720039698606	0.046806925886152234	0.04529898994887737	0.030855830669110698	0.01195324961446487	0.04050831810088676	0.04476416734749336	0.02892753087365317	0.04838069568530658	0.01997541468344218	0.03403575066747278	0.03117490552282504	0.040832801688681884	0.053640497807892464	0.050589205157740916	0.05090186928443994	0.045443006476963886	0.034344172994796834	0.03988332473542783	0.03189870570551456	0.04818299180270061	0.025102826082901004	0.03962392005636906	0.026781518674379605	0.02643096426330736	0.024951195076087344	0.04665804318518164	0.001008261325689371	0.02738464905253999	0.040961232733482726	0.03417294089301136	0.03417294089301136	0.03417294089301136	0.03417294089301136	0.03417294089301136	0.03417294089301136	0.03417294089301136	0.03417294089301136	0.03417294089301136	0.03417294089301136	0.03417294089301136	0.03417294089301136	0.03417294089301136	0.03417294089301136	0.03417294089301136
0.12095106895901998	0.0668194158471104	0.05265592643418626	0.13087878865960778	0.09340031310686449	0.1176639695230888	0.08276839304769164	0.08719068760245682	0.10146302730732762	0.028169854345326886	0.13147655026800692	0.10803961294728807	0.10915397694013483	0.015255585793460012	0.06948420385831947	0.06509918258006528	0.06063298481713947	0.05806741691247814	0.04061256424077474	0.06789835011110758	0.08372256009684394	0.037442357530156165	0.13750054845038917	0.07665529244061818	0.11852008370253098	0.04294286015931066	0.05267748327609029	0.11041079725906279	0.10959937192342864	0.002573805476552546	0.05608658869999059	0.05608658869999059	0.05608658869999059	0.05608658869999059	0.05608658869999059	0.05608658869999059	0.05608658869999059	0.05608658869999059	0.05608658869999059	0.05608658869999059	0.05608658869999059	0.05608658869999059	0.05608658869999059	0.05608658869999059	0.05608658869999059	0.05608658869999059	0.05608658869999059	0.05608658869999059	0.05608658869999059	0.05608658869999059
0.08149256512272289	0.0	0.0	0.0	0.3444000917892294	0.25915711945783165	0.22696100978496786	0.1514737822123746	0.0	0.19597192504600905	0.05655263791854189	0.0	0.02874512423606779	0.0	0.1514737822123746	0.0	0.0	0.0	0.0	0.0	0.0	0.0	0.0027755810500083187	0.0	0.0	0.0	0.009599592084385464	0.0	0.0	0.15138353576681837	0.0	0.0	0.025969543186059475	0.2523069475048002	0.0	0.1261534737524001	0.1261534737524001	0.1261534737524001	0.1261534737524001	0.1261534737524001	0.1261534737524001	0.1261534737524001	0.1261534737524001	0.1261534737524001	0.1261534737524001	0.1261534737524001	0.1261534737524001	0.1261534737524001	0.1261534737524001	0.1261534737524001
0.0799334072355738	0.05983035923246404	0.04532933342598619	0.03846721089405275	0.04751837435467554	0.01853615307231508	0.0549222863856688	0.03699716617260176	0.07911194939370303	0.0	0.05955586602445638	0.06396990871834371	0.02778135641365095	0.0007048669416236703	0.021084448636580336	0.037087839742848336	0.039753164183282674	0.04644358666874891	0.018536153072315084	0.0	0.004769688286568772	0.0	0.0	0.03846721089405275	0.03168369362970359	0.01853615307231508	0.04857313674764879	0.00010275038513474967	0.07104510356933233	0.00010275038513474967	0.05632229929055312	0.0	0.0005091360484759357	0.04455654610204491	0.02778544799586441	0.036170997048954656	0.036170997048954656	0.036170997048954656	0.036170997048954656	0.036170997048954656	0.036170997048954656	0.036170997048954656	0.036170997048954656	0.036170997048954656	0.036170997048954656	0.036170997048954656	0.036170997048954656	0.036170997048954656	0.036170997048954656	0.036170997048954656
0.10775504333624275	0.0885497558087068	0.11745494029964115	0.1329941909841915	0.11080177557037238	0.10041295757489974	0.13902695765268064	0.11246397153369557	0.07339560828159619	0.10169541170966143	0.11877735516536986	0.12569333566044236	0.10388265863212323	0.13662875521560908	0.11720041378169246	0.07678388738118072	0.09280386139071434	0.10779394715370577	0.11010508325201858	0.12111229558210981	0.15105446974578918	0.11014397034822122	0.10954277607582019	0.10178127708566127	0.10140895107039173	0.13334961080957833	0.0999526544781398	0.10859643748232864	0.11827118834725471	0.10468883728507226	0.0960518202043664	0.10037032874471934	0.10037032874471934	0.10037032874471934	0.10037032874471934	0.10037032874471934	0.10037032874471934	0.10037032874471934	0.10037032874471934	0.10037032874471934	0.10037032874471934	0.10037032874471934	0.10037032874471934	0.10037032874471934	0.10037032874471934	0.10037032874471934	0.10037032874471934	0.10037032874471934	0.10037032874471934	0.10037032874471934
0.0662668319500527	0.0950491422314276	0.06971377931107013	0.08659462949872235	0.05145476956273497	0.07533450560900677	0.07852218200522902	0.07776446079217889	0.06692981035364952	0.08157065177293116	0.07328784547179898	0.06820857826753092	0.08180828942578129	0.08741326468039913	0.05716710799232945	0.04918481305503457	0.07821472292707907	0.06791426952934071	0.09136167074332992	0.10480002785116657	0.055578582981844885	0.046111220711935484	0.05136618187082179	0.09219822796259192	0.07431994421238446	0.11472323676987221	0.08220986503226951	0.09783790587237413	0.06366738166962357	0.08460878193443616	0.06993226781419144	0.0829242566725998	0.07642826224339563	0.07642826224339563	0.07642826224339563	0.07642826224339563	0.07642826224339563	0.07642826224339563	0.07642826224339563	0.07642826224339563	0.07642826224339563	0.07642826224339563	0.07642826224339563	0.07642826224339563	0.07642826224339563	0.07642826224339563	0.07642826224339563	0.07642826224339563	0.07642826224339563	0.07642826224339563
0.042050977072184734	0.05673563627688243	0.06869106041286596	0.033421599226559094	0.06477642066330397	0.024566171676810345	0.05705776614907606	0.038691001438536585	0.04815497934651635	0.05302792987605903	0.03222748103979557	0.04652453343440448	0.03431477603105249	0.050711909442167434	0.042070461249788145	0.0561368101093949	0.004948354431247436	0.013897086812909853	0.05919952025011973	0.04189833270997269	0.057579185897172966	0.044231550812853716	0.04845051231955718	0.03970757043694369	0.07418337521714016	0.00039094965967377	0.04409870901030135	0.02224482933498756	0.02224482933498756	0.02224482933498756	0.02224482933498756	0.02224482933498756	0.02224482933498756	0.02224482933498756	0.02224482933498756	0.02224482933498756	0.02224482933498756	0.02224482933498756	0.02224482933498756	0.02224482933498756	0.02224482933498756	0.02224482933498756	0.02224482933498756	0.02224482933498756	0.02224482933498756	0.02224482933498756	0.02224482933498756	0.02224482933498756	0.02224482933498756	0.02224482933498756
0.04337711580015467	0.03988582141907286	0.04120414063094609	0.023492316151587204	0.05291872055846599	0.022570204561233553	0.04063908169928176	0.042646176076799866	0.011517123708913307	0.04844722950952926	0.022113681315921497	0.05293643218146245	0.021924940017105102	0.0498871313234596	0.04782246995675389	0.05029821105547916	0.02864525406787853	0.02956119818804705	0.08900139174083414	0.020177102404267587	0.016856662587923784	0.037983853521882355	0.028332726483017576	0.028920128824857217	0.03698699469434745	0.022437694868150868	0.04331259303207022	0.03810873574748387	0.0369822245260449	0.040617782758540846	0.059672139876872074	0.049143976201908635	0.017354665128163128	0.0509555821311849	0.03506251600422585	0.0370316098829837	0.05259230408337533	0.0479181423735375	0.04304891238953666	0.024879879256288807	0.051950050721911584	0.07609952971260461	0.04174644772900463	0.028783340266140257	0.029080306728041794	0.03383185307644325	0.03777524335608699	0.03580354821626512	0.03580354821626512	0.03580354821626512
0.3663652793644247	0.0	0.32259991892705037	0.2736795957305983	0.005014860582399383	0.4389116509293825	0.48282494694943456	0.0	0.5666983319132101	0.7277950113361144	0.2736795957305983	0.5047234042535507	0.0	0.04692121617788745	0.10292475719489337	0.35377988610768596	0.5875598495343388	0.10217809879035976	0.43873131043206104	0.6154738961257067	0.4502550752737174	0.0	0.4100683068537252	0.3539044082698111	0.046980216486824426	0.6676613786797998	0.39095174844463404	0.35407789016545266	0.589976455776846	0.27573901916603394	0.5610638840038125	0.0	0.4682944243070627	0.23414721215353135	0.23414721215353135	0.23414721215353135	0.23414721215353135	0.23414721215353135	0.23414721215353135	0.23414721215353135	0.23414721215353135	0.23414721215353135	0.23414721215353135	0.23414721215353135	0.23414721215353135	0.23414721215353135	0.23414721215353135	0.23414721215353135	0.23414721215353135	0.23414721215353135
0.0	0.0	0.8607753030537291	0.0	0.0	0.0	0.826975217872534	0.5045962499240466	0.0	0.0	0.5065202105008555	0.0	0.8270505950239341	0.0	0.9322142173780547	0.001859118304369496	0.8270505950239341	0.1876965844892131	0.5065202105008555	1.1765121408657044	1.0125588105552727	0.8869277714251674	0.009212073958600185	0.33557041172822266	1.144999701411067	0.6498777827099327	0.8869277714251674	0.0	0.0	1.0292376146797122	0.5023401001386919	0.8856211151469144	0.6939806076428031	0.6939806076428031	0.6939806076428031	0.6939806076428031	0.6939806076428031	0.6939806076428031	0.6939806076428031	0.6939806076428031	0.6939806076428031	0.6939806076428031	0.6939806076428031	0.6939806076428031	0.6939806076428031	0.6939806076428031	0.6939806076428031	0.6939806076428031	0.6939806076428031	0.6939806076428031
0.04020458546614017	0.03349491408346624	0.02759938084299155	0.06481619366755884	0.05915095388683095	0.0567212452706495	0.049324547155135415	0.04981144930003334	0.03983545626269005	0.04924037227765903	0.03936623525478344	0.04180928556233056	0.0383461591282032	0.05408900243835959	0.04752408827879276	0.052430052424468916	0.03274728156906653	0.03114987320066222	0.04958052027502446	0.03340736658321092	0.04136833806951189	0.037387852326361395	0.037387852326361395	0.037387852326361395	0.037387852326361395	0.037387852326361395	0.037387852326361395	0.037387852326361395	0.037387852326361395	0.037387852326361395	0.037387852326361395	0.037387852326361395	0.037387852326361395	0.037387852326361395	0.037387852326361395	0.037387852326361395	0.037387852326361395	0.037387852326361395	0.037387852326361395	0.037387852326361395	0.037387852326361395	0.037387852326361395	0.037387852326361395	0.037387852326361395	0.037387852326361395	0.037387852326361395	0.037387852326361395	0.037387852326361395	0.037387852326361395	0.037387852326361395
0.03118030696512149	0.029724296512604016	0.029958980594327247	0.0360777782963467	0.031907805435144244	0.03750843603806565	0.03363692617582163	0.029940197157203193	0.027245485737356145	0.05236132698717022	0.036978605977084696	0.049736040945730885	0.03447992035714687	0.029545363767383634	0.02610850089456027	0.04711508176622287	0.02647163453578136	0.044108868768428226	0.02777497867891333	0.031587524344075836	0.02923205328434635	0.035668457681382194	0.032450255482864274	0.032450255482864274	0.032450255482864274	0.032450255482864274	0.032450255482864274	0.032450255482864274	0.032450255482864274	0.032450255482864274	0.032450255482864274	0.032450255482864274	0.032450255482864274	0.032450255482864274	0.032450255482864274	0.032450255482864274	0.032450255482864274	0.032450255482864274	0.032450255482864274	0.032450255482864274	0.032450255482864274	0.032450255482864274	0.032450255482864274	0.032450255482864274	0.032450255482864274	0.032450255482864274	0.032450255482864274	0.032450255482864274	0.032450255482864274	0.032450255482864274
0.04457453497956412	0.04962418664053994	0.03909582017434328	0.04585832107684446	0.054835994818850674	0.050213746309635446	0.02428893435565427	0.048930876105240176	0.04600319727180011	0.028223896158987332	0.038251367134856065	0.03149984929780985	0.05084969008783793	0.05702235301704564	0.03757270431748794	0.07663416561077205	0.05246578181234117	0.06849131369363458	0.04419555991990853	0.04847554557797975	0.06693743262703121	0.0459350313964312	0.05643623201173121	0.05643623201173121	0.05643623201173121	0.05643623201173121	0.05643623201173121	0.05643623201173121	0.05643623201173121	0.05643623201173121	0.05643623201173121	0.05643623201173121	0.05643623201173121	0.05643623201173121	0.05643623201173121	0.05643623201173121	0.05643623201173121	0.05643623201173121	0.05643623201173121	0.05643623201173121	0.05643623201173121	0.05643623201173121	0.05643623201173121	0.05643623201173121	0.05643623201173121	0.05643623201173121	0.05643623201173121	0.05643623201173121	0.05643623201173121	0.05643623201173121
0.031487736233067255	0.027034931003806422	0.0392732894978953	0.05360665707096675	0.03392442642705934	0.04488616571757862	0.02589726928757536	0.020981309449642542	0.04207521877712928	0.03885467963035668	0.03524916273668093	0.05194695898681816	0.03437584662317997	0.03530325052969859	0.04006323806687433	0.04505129398179211	0.036796613085280004	0.028401080437683843	0.04720422669389348	0.03780265356578866	0.03780265356578866	0.03780265356578866	0.03780265356578866	0.03780265356578866	0.03780265356578866	0.03780265356578866	0.03780265356578866	0.03780265356578866	0.03780265356578866	0.03780265356578866	0.03780265356578866	0.03780265356578866	0.03780265356578866	0.03780265356578866	0.03780265356578866	0.03780265356578866	0.03780265356578866	0.03780265356578866	0.03780265356578866	0.03780265356578866	0.03780265356578866	0.03780265356578866	0.03780265356578866	0.03780265356578866	0.03780265356578866	0.03780265356578866	0.03780265356578866	0.03780265356578866	0.03780265356578866	0.03780265356578866
[truncated: 6 more columns]
