# Supplementary material for: Neuronal tuning aligns dynamically with object and texture manifolds across the visual hierarchy
Source: Nat Neurosci. 2026 Mar 10;29(4):864–75. doi: 10.1038/s41593-026-02207-1 (PMC13061647; doi:10.1038/s41593-026-02207-1)
Supplement: Supplementary file 6 — Average PSTH for each session and thread before or after optimization Fig. 5a. Response rate for each 10 ms time window in csv format to reproduce Fig. 5c. [file 41593_2026_2207_MOESM6_ESM.zip › Figure5C_src_normresp_wdw_20-30_DeePSim_mean.csv]

0	1	2	3	4	5	6	7	8	9	10	11	12	13	14	15	16	17	18	19	20	21	22	23	24	25	26	27	28	29	30	31	32	33	34	35	36	37	38	39	40	41	42	43	44	45	46	47	48	49
0.15311239209330496	0.1509991767355831	0.1125326628628326	0.1397864440735268	0.1329630215190535	0.091158157712998	0.16032883825918406	0.19459376342120122	0.12925317880107418	0.11378150360435328	0.12679277833598052	0.14491585661085163	0.19224375651097164	0.12851510749247064	0.1160782844320308	0.08515526876786074	0.1094241185783329	0.13481056509788375	0.07829882776479302	0.11294523176535456	0.08463081355978583	0.12889869277703533	0.13565676219888373	0.046905879383865666	0.07865637418549935	0.09570930873599628	0.10649008730216049	0.08933288977021249	0.1257246351585752	0.11914073019952257	0.10352208964103746	0.12432073011776362	0.10706169566699372	0.08110001312313114	0.06626397422328403	0.12245378311074469	0.09933407790894808	0.11948592264492307	0.10273662653262941	0.07988348897706654	0.05556867943529306	0.09754893312965132	0.1101469587863148	0.08417725285831397	0.1050733980448685	0.08362955934373921	0.10372035260933427	0.09367495597653674	0.09367495597653674	0.09367495597653674
0.1526045266630734	0.23288423765193675	0.15552476858984324	0.1988509328436814	0.16969703283315557	0.12714671399165314	0.23313993566127356	0.1678083496033484	0.12846560580795152	0.2744071378127343	0.08951750079164952	0.20267694717444362	0.1949140713902191	0.05931499266231574	0.19094695040432683	0.11376173021906594	0.20721618586166599	0.07844408525334885	0.12659818451237762	0.1947713228278771	0.10575248209725739	0.08844896049030684	0.06921619989313967	0.15810342389934604	0.20645785727918323	0.1487388368650504	0.13075522496594047	0.13137117678267551	0.04719998719559975	0.14389820557829436	0.14718050002747088	0.19724650075099628	0.17054421269187978	0.12696477884275156	0.12758416968672867	0.12727447426474012	0.12727447426474012	0.12727447426474012	0.12727447426474012	0.12727447426474012	0.12727447426474012	0.12727447426474012	0.12727447426474012	0.12727447426474012	0.12727447426474012	0.12727447426474012	0.12727447426474012	0.12727447426474012	0.12727447426474012	0.12727447426474012
0.10925800369713654	0.02158435555808509	0.06971546067754536	0.03297809555320566	0.1331481716347959	0.06390473218977406	0.10947221797322765	0.05445841529008605	0.05484025641839529	0.12383869272406949	0.06356954883582955	0.16211474314290136	0.00600958928416788	0.04196985357747417	0.030780364332079715	0.16142782125706526	0.11360856422977368	0.1209365781154683	0.10734243983554959	0.024832172068958127	0.018755795589649286	0.019203854697778248	0.11314723774375593	0.03297809618790544	0.04001035791269325	0.08629883952252768	0.04157264760926416	0.025467044571361428	0.09464022195032237	0.0639047322173697	0.03866403323337247	0.1386991576261554	0.16411744770622247	0.15140830266618893	0.15140830266618893	0.15140830266618893	0.15140830266618893	0.15140830266618893	0.15140830266618893	0.15140830266618893	0.15140830266618893	0.15140830266618893	0.15140830266618893	0.15140830266618893	0.15140830266618893	0.15140830266618893	0.15140830266618893	0.15140830266618893	0.15140830266618893	0.15140830266618893
0.3508711525108944	0.19584166097847153	0.13424987538834882	0.2376559878139605	0.19944108687169995	0.17117872879847046	0.22468048762283863	0.13526545622612557	0.2060788710751704	0.17609372876614382	0.15245455324668072	0.16778344820957947	0.16252999402987728	0.18548231039038174	0.15981252693921874	0.11493170158190186	0.16829085835481214	0.10361065766093241	0.1182600887666476	0.09523966315807819	0.13949314470702875	0.12421252844256578	0.14153464856062814	0.1974403069952454	0.11678030226342714	0.13775805164544813	0.10745173975077917	0.145983931248917	0.1139659313124556	0.1426976223577008	0.11064788352190053	0.1269074276459686	0.12584385692013908	0.13689868629098692	0.18115782566561245	0.12407728989269011	0.18108679410928602	0.12050089156351763	0.15079384283640182	0.15079384283640182	0.15079384283640182	0.15079384283640182	0.15079384283640182	0.15079384283640182	0.15079384283640182	0.15079384283640182	0.15079384283640182	0.15079384283640182	0.15079384283640182	0.15079384283640182
0.2390404235095484	0.23809468786356655	0.21584600048068367	0.21831251490188458	0.3093041264133961	0.30851081950045944	0.2168659164930098	0.29069161661232085	0.30084271450169464	0.30099891454796296	0.2665965309601231	0.44051644314342875	0.2693083942738861	0.2809084329786704	0.34105679143639545	0.28567886343095467	0.3512511612232578	0.3481277008958192	0.4578585787684273	0.3769762445876337	0.3300986321734502	0.3345269714212247	0.28894056251175204	0.3135192412442251	0.25577804528601905	0.3436508931952615	0.31811521319639724	0.3457006555951794	0.3243014232711596	0.339756167587929	0.3320287954295443	0.3320287954295443	0.3320287954295443	0.3320287954295443	0.3320287954295443	0.3320287954295443	0.3320287954295443	0.3320287954295443	0.3320287954295443	0.3320287954295443	0.3320287954295443	0.3320287954295443	0.3320287954295443	0.3320287954295443	0.3320287954295443	0.3320287954295443	0.3320287954295443	0.3320287954295443	0.3320287954295443	0.3320287954295443
0.451140175738298	0.6523250859206354	0.5828694460190831	0.5273106916345082	0.652552447023708	0.8444621529845305	0.40267478854801847	0.5522949071353165	0.48975013714319404	0.665183914621611	0.49483921175886014	0.3675076599920277	0.5911890005872886	0.530248622131228	0.4063524414779766	0.5138776905685898	0.5255814540370651	0.27903384248736224	0.491179972310256	0.42573655760801776	0.6165573004648192	0.5229212571614628	0.559371853506872	0.5648007141007534	0.47563812491676816	0.5489823852984416	0.469784133202427	0.6478959384718024	0.28996755998888146	0.641898851610144	0.4048965647925679	0.554120186357703	0.6271821513768417	0.5722947299161997	0.5501814044605744	0.47867306585153907	0.5198180493942944	0.5911854193652469	0.48661324841304776	0.4590508441161384	0.4728320462645931	0.4728320462645931	0.4728320462645931	0.4728320462645931	0.4728320462645931	0.4728320462645931	0.4728320462645931	0.4728320462645931	0.4728320462645931	0.4728320462645931
0.5250200681306341	0.4358568344451028	0.3400406290646875	0.49741890055538796	0.4148426614982106	0.24290672441704833	0.2776123658323319	0.27188405794634624	0.5104056667605318	0.24023468185895833	0.4651510824888219	0.2554896506082774	0.3761899398868362	0.43135427133462695	0.21230574187172185	0.18172317221774706	0.39094054371162107	0.34680643771605096	0.3306902070498562	0.42798439833772933	0.1463568032192872	0.236882134285213	0.24123300144561222	0.3380930561966422	0.3306239313938498	0.2687719879736422	0.299697959683746	0.299697959683746	0.299697959683746	0.299697959683746	0.299697959683746	0.299697959683746	0.299697959683746	0.299697959683746	0.299697959683746	0.299697959683746	0.299697959683746	0.299697959683746	0.299697959683746	0.299697959683746	0.299697959683746	0.299697959683746	0.299697959683746	0.299697959683746	0.299697959683746	0.299697959683746	0.299697959683746	0.299697959683746	0.299697959683746	0.299697959683746
0.45721568799171136	0.4744268291045537	0.4649481124835707	0.4112584975479372	0.4727462719125183	0.439618943781087	0.4001602932849512	0.4730965165106038	0.4732752088625504	0.4477752417993153	0.4603064544910359	0.49448445636080657	0.48456028825825015	0.4622408525998907	0.42191561826319113	0.4925431103439824	0.5081578388518924	0.47953138683443214	0.5387752936381164	0.5788705599467509	0.7128590226537544	0.7035187201244307	0.7019398389574848	0.5405849458312398	0.5744907710631728	0.48452621279670177	0.5807284148941276	0.5326273138454147	0.5326273138454147	0.5326273138454147	0.5326273138454147	0.5326273138454147	0.5326273138454147	0.5326273138454147	0.5326273138454147	0.5326273138454147	0.5326273138454147	0.5326273138454147	0.5326273138454147	0.5326273138454147	0.5326273138454147	0.5326273138454147	0.5326273138454147	0.5326273138454147	0.5326273138454147	0.5326273138454147	0.5326273138454147	0.5326273138454147	0.5326273138454147	0.5326273138454147
0.10490521750241799	0.07820488931922238	0.19953930369496836	0.1158071820934552	0.12847406711121245	0.08992250103450532	0.08924452914636401	0.11751496167360446	0.10363369491937273	0.1305323254628889	0.17488294814367925	0.05142470758084722	0.15474996374440844	0.12309084649179691	0.13975792964591058	0.04986396823327955	0.08260411129291764	0.08741503776907215	0.15454784946476366	0.06838614187039285	0.028677091883130265	0.10002248072782229	0.06772403173019298	0.15944221204161713	0.1576614728962039	0.14852538642770088	0.13488965860395408	0.05332150024282908	0.08999275142435192	0.07647762167641838	0.04842060720483261	0.09407025819905258	0.12060815717083773	0.1726630232772949	0.14663559022406633	0.14663559022406633	0.14663559022406633	0.14663559022406633	0.14663559022406633	0.14663559022406633	0.14663559022406633	0.14663559022406633	0.14663559022406633	0.14663559022406633	0.14663559022406633	0.14663559022406633	0.14663559022406633	0.14663559022406633	0.14663559022406633	0.14663559022406633
0.1407407126069174	0.09505819698780232	0.08912023629313294	0.07781197477775	0.11658263190728738	0.07668260687439835	0.061074400187216715	0.1787315099174777	0.17944032630065626	0.16788693709645333	0.09213630994726625	0.34379280691152886	0.11073028056339643	0.12135288824764533	0.2137751448375609	0.14910756700923639	0.11407529090793622	0.17112371072138416	0.17173494904483416	0.1527527901478063	0.23984903566819593	0.15797589335110557	0.14322371840980094	0.15139440356517406	0.2891892175785713	0.16427939768045108	0.19532541386980184	0.19832156887568858	0.2142057632193192	0.2410784870782437	0.07949822702584457	0.1929118645648282	0.1900678388403697	0.19148985170259894	0.19148985170259894	0.19148985170259894	0.19148985170259894	0.19148985170259894	0.19148985170259894	0.19148985170259894	0.19148985170259894	0.19148985170259894	0.19148985170259894	0.19148985170259894	0.19148985170259894	0.19148985170259894	0.19148985170259894	0.19148985170259894	0.19148985170259894	0.19148985170259894
0.3628485033895198	0.2715805825156612	0.37178487158876716	0.2651697409851477	0.33900800648488516	0.36466017619690355	0.2457182522841566	0.30714198849757657	0.24688236648602477	0.2745080995278537	0.42214016365248686	0.20978891071919273	0.335149501294692	0.3748637394754515	0.27562988232206886	0.27726514756283627	0.23824735651126755	0.3205080949332951	0.19366858805457013	0.3250797386822782	0.404233901329448	0.33073303436085355	0.4758270469125886	0.5281488614996894	0.44478145117086776	0.32938334135773767	0.3689157313439702	0.30989061592173395	0.3932307491937734	0.46265988613622056	0.39615191804880784	0.4294059020925142	0.4294059020925142	0.4294059020925142	0.4294059020925142	0.4294059020925142	0.4294059020925142	0.4294059020925142	0.4294059020925142	0.4294059020925142	0.4294059020925142	0.4294059020925142	0.4294059020925142	0.4294059020925142	0.4294059020925142	0.4294059020925142	0.4294059020925142	0.4294059020925142	0.4294059020925142	0.4294059020925142
0.24053500668504946	0.24871694195618294	0.35532404092135905	0.3579167177722797	0.20311746080881524	0.3035719875041518	0.20764320431966676	0.32374448557896457	0.2908411103343936	0.37383762739681387	0.46021735155213844	0.3669456094906862	0.49310576472920087	0.4927065421086643	0.5718582760508331	0.5015488458345241	0.6038103498354153	0.4782302529666596	0.5052049892725787	0.5774567581572182	0.5916063991020527	0.5257757096285844	0.5167358268652258	0.6268105890582645	0.5792305223150193	0.6868554862823563	0.7143494966446262	0.6972700672162336	0.6631795476266368	0.7413272885452873	0.7798673310463468	0.760597309795817	0.760597309795817	0.760597309795817	0.760597309795817	0.760597309795817	0.760597309795817	0.760597309795817	0.760597309795817	0.760597309795817	0.760597309795817	0.760597309795817	0.760597309795817	0.760597309795817	0.760597309795817	0.760597309795817	0.760597309795817	0.760597309795817	0.760597309795817	0.760597309795817
0.3602816692304371	0.4857538970159109	0.420928185994444	0.47560317932643	0.42842564745498063	0.4508336341703309	0.321174727329089	0.3888172679319286	0.33155301404656623	0.34585544393976325	0.33813831217661516	0.25937280830288056	0.37940088338351974	0.3774729098801188	0.3938063533606002	0.45779292229383983	0.37509343580803733	0.35210930455564343	0.39025558025047735	0.41803094111010763	0.4432854325530705	0.254252257141385	0.31571387775243537	0.35197050805075253	0.4133591884593551	0.327128377336256	0.3470888675838022	0.2683667159339688	0.4548115648723942	0.3168954459233551	0.26387298013405275	0.29038421302870393	0.29038421302870393	0.29038421302870393	0.29038421302870393	0.29038421302870393	0.29038421302870393	0.29038421302870393	0.29038421302870393	0.29038421302870393	0.29038421302870393	0.29038421302870393	0.29038421302870393	0.29038421302870393	0.29038421302870393	0.29038421302870393	0.29038421302870393	0.29038421302870393	0.29038421302870393	0.29038421302870393
0.38063208595457243	0.26884232289931065	0.29249455959266396	0.22870933222943912	0.27661148268757557	0.301383447956433	0.19739900489827267	0.3533766808392408	0.29260994658871214	0.34460782892331954	0.23501616757076113	0.3650089108678035	0.25203053995990465	0.3690940310444853	0.21162124993633216	0.3564811211722042	0.3260345998218575	0.5047550424704257	0.35966210033206364	0.28798242473272995	0.4375922934769951	0.38918968786722136	0.6247293659313722	0.528808101653439	0.5908216882367701	0.47332623359504333	0.3206578633459751	0.38015513073436386	0.39555181162673014	0.4057043575500579	0.4830542634810376	0.3988521606547506	0.44095321206789406	0.44095321206789406	0.44095321206789406	0.44095321206789406	0.44095321206789406	0.44095321206789406	0.44095321206789406	0.44095321206789406	0.44095321206789406	0.44095321206789406	0.44095321206789406	0.44095321206789406	0.44095321206789406	0.44095321206789406	0.44095321206789406	0.44095321206789406	0.44095321206789406	0.44095321206789406
0.24364513882242214	0.1569867521573095	0.16419135541892813	0.22815846839873286	0.14604693666757948	0.2000343879197511	0.17026488154559563	0.245250500164189	0.12243298164010363	0.1635200004112537	0.14868806292723444	0.09854566491077323	0.14774930680451143	0.13253697029207157	0.1024569466221898	0.21357289040409752	0.22662054100866683	0.18720863417360395	0.10055946026851371	0.11780943139247659	0.12717684786067954	0.16022977872084043	0.07433541481017904	0.07006543685214457	0.11632656400946095	0.13854418906027444	0.13478737503782873	0.08677616496458075	0.1153274058106782	0.1078580699292143	0.11159273786994625	0.11159273786994625	0.11159273786994625	0.11159273786994625	0.11159273786994625	0.11159273786994625	0.11159273786994625	0.11159273786994625	0.11159273786994625	0.11159273786994625	0.11159273786994625	0.11159273786994625	0.11159273786994625	0.11159273786994625	0.11159273786994625	0.11159273786994625	0.11159273786994625	0.11159273786994625	0.11159273786994625	0.11159273786994625
0.22557572329177272	0.38511661678171066	0.1541836106962843	0.16028577217330564	0.23280025387651387	0.18671931506790052	0.1529147714443783	0.12440566809584101	0.16995697143432148	0.18082348180491148	0.18289865065414	0.11804797282972004	0.20926039086392872	0.2155122114968083	0.1957505621199227	0.22167869870850124	0.21932311662398768	0.180688730453981	0.18465837226072962	0.21197159417539502	0.18267251485630112	0.1782259479809519	0.2076166706083441	0.19292130929464799	0.19292130929464799	0.19292130929464799	0.19292130929464799	0.19292130929464799	0.19292130929464799	0.19292130929464799	0.19292130929464799	0.19292130929464799	0.19292130929464799	0.19292130929464799	0.19292130929464799	0.19292130929464799	0.19292130929464799	0.19292130929464799	0.19292130929464799	0.19292130929464799	0.19292130929464799	0.19292130929464799	0.19292130929464799	0.19292130929464799	0.19292130929464799	0.19292130929464799	0.19292130929464799	0.19292130929464799	0.19292130929464799	0.19292130929464799
0.22541760055789672	0.22691155450160494	0.20588076440008762	0.20910641307394154	0.23877987997822556	0.09431593220900024	0.17253032112877129	0.22372253520975283	0.16106577924746945	0.14158991906169402	0.2653301555572112	0.18622218801449444	0.18999045387221322	0.28296120787145557	0.29672886453046243	0.23851157659055186	0.21853147381455054	0.1323973349294531	0.19842817777033778	0.20074752727622172	0.18261651813966037	0.18906867447209436	0.1454298764018843	0.1672492754369893	0.1672492754369893	0.1672492754369893	0.1672492754369893	0.1672492754369893	0.1672492754369893	0.1672492754369893	0.1672492754369893	0.1672492754369893	0.1672492754369893	0.1672492754369893	0.1672492754369893	0.1672492754369893	0.1672492754369893	0.1672492754369893	0.1672492754369893	0.1672492754369893	0.1672492754369893	0.1672492754369893	0.1672492754369893	0.1672492754369893	0.1672492754369893	0.1672492754369893	0.1672492754369893	0.1672492754369893	0.1672492754369893	0.1672492754369893
0.5451403874582159	0.48244872071424716	0.4314148378386258	0.33025057363305216	0.43687770143047794	0.4925706042167335	0.38138392833987345	0.37199518688626576	0.4294434539208879	0.45363743108005244	0.48532097893995185	0.23278616783003256	0.4650355692896986	0.598013681318343	0.5008745612299191	0.33213012161834526	0.6464804993666904	0.35649930113671924	0.2995446934538393	0.4371688974827533	0.29830940231292086	0.3337496012479501	0.6172957220939328	0.2576333146882919	0.49684044998050014	0.3508658173378811	0.6527776846535284	0.42151484929480254	0.5389166712446908	0.34040225880556485	0.43965946502512787	0.43965946502512787	0.43965946502512787	0.43965946502512787	0.43965946502512787	0.43965946502512787	0.43965946502512787	0.43965946502512787	0.43965946502512787	0.43965946502512787	0.43965946502512787	0.43965946502512787	0.43965946502512787	0.43965946502512787	0.43965946502512787	0.43965946502512787	0.43965946502512787	0.43965946502512787	0.43965946502512787	0.43965946502512787
0.3512637856698702	0.2371190331510747	0.3023949227129754	0.1853652168933895	0.22533153019422789	0.09184919611797389	0.13480819054753224	0.16146496150087605	0.12480154670477735	0.12422215587040063	0.08928791027149124	0.041910546724999304	0.16808002302184696	0.10159669968753259	0.14503754289821796	0.12257980946107173	0.09725969810723084	0.0879201391743848	0.12671053906967958	0.271525118559996	0.10539618352800342	0.11436179170312334	0.08359284170247104	0.16866800209770003	0.21837489345427927	0.11797031734234133	0.11437308794978748	0.18852027829956036	0.09936449126231088	0.13722191169098685	0.15182486977655618	0.07817208253508356	0.11499847615581986	0.11499847615581986	0.11499847615581986	0.11499847615581986	0.11499847615581986	0.11499847615581986	0.11499847615581986	0.11499847615581986	0.11499847615581986	0.11499847615581986	0.11499847615581986	0.11499847615581986	0.11499847615581986	0.11499847615581986	0.11499847615581986	0.11499847615581986	0.11499847615581986	0.11499847615581986
0.5734214775839284	0.33982105907942173	0.46732426975155955	0.34792994831318613	0.36121036048486743	0.43028877690495243	0.437362230952762	0.5442219106016852	0.4606434729633383	0.4126392547303532	0.3664541279958868	0.42290340249286057	0.4069739553494265	0.4380454442119623	0.497117510743105	0.3554154863295295	0.4791652484998896	0.36747603388728073	0.4529304616316464	0.606262511273041	0.5688463605502208	0.39126976522880946	0.6744335342836381	0.4528578945735217	0.4795830885255198	0.4241388344417085	0.48160907273516645	0.7031998291134741	0.4490129259596269	0.5706778672834554	0.5248058473657239	0.5213250498940116	0.6321770435130745	0.6010791422174266	0.5341316915699659	0.5676054168936963	0.5676054168936963	0.5676054168936963	0.5676054168936963	0.5676054168936963	0.5676054168936963	0.5676054168936963	0.5676054168936963	0.5676054168936963	0.5676054168936963	0.5676054168936963	0.5676054168936963	0.5676054168936963	0.5676054168936963	0.5676054168936963
0.3311137813495434	0.3394791667341644	0.19327694375606858	0.21405809348396332	0.25869245838146065	0.2647106796864617	0.14189254305198928	0.2199439149678953	0.2321872603006558	0.1585696774278095	0.18975633849318535	0.2615560251234102	0.192774616873851	0.20305815175518616	0.16064605026350529	0.22210871844512772	0.28437543571365886	0.22521776837294075	0.27666717721312234	0.24722155849363095	0.2623551539445862	0.23536095022221706	0.24785531644494393	0.17159915135708434	0.21783743842711303	0.16799956209564262	0.21081480970402236	0.21352640681925653	0.21217060826163947	0.21217060826163947	0.21217060826163947	0.21217060826163947	0.21217060826163947	0.21217060826163947	0.21217060826163947	0.21217060826163947	0.21217060826163947	0.21217060826163947	0.21217060826163947	0.21217060826163947	0.21217060826163947	0.21217060826163947	0.21217060826163947	0.21217060826163947	0.21217060826163947	0.21217060826163947	0.21217060826163947	0.21217060826163947	0.21217060826163947	0.21217060826163947
0.05249260656627743	0.1823182673924321	0.02200401131372467	0.03509997784110157	0.10461743223862127	0.12811745267597735	0.046415755413623076	0.016226834636995677	0.15690867314916856	0.18405302740009363	0.0672528250760842	0.00475337014534836	0.03821594348384488	0.14321375827620467	0.1389234625053151	0.1178696135209379	0.028321658639859207	0.08282849517582368	0.18671060107645665	0.10337000115256179	0.04197267917874013	0.08039260509233494	0.10405031164897842	0.06333606407283997	0.15139041180666687	0.06524563892468999	0.05602499349379829	0.13592045050937374	0.08908505717862744	0.11250275384400059	0.11250275384400059	0.11250275384400059	0.11250275384400059	0.11250275384400059	0.11250275384400059	0.11250275384400059	0.11250275384400059	0.11250275384400059	0.11250275384400059	0.11250275384400059	0.11250275384400059	0.11250275384400059	0.11250275384400059	0.11250275384400059	0.11250275384400059	0.11250275384400059	0.11250275384400059	0.11250275384400059	0.11250275384400059	0.11250275384400059
0.3505659258995656	0.46066870263056053	0.3057581039031941	0.3680575036932455	0.2966074123883069	0.3982573826042197	0.2939813637363237	0.32117880879276145	0.3091670849146813	0.3509544893796364	0.3665941277918808	0.37293526148460526	0.20636965858035328	0.25978694958398785	0.2532611487425134	0.3097205159147025	0.25489306197585554	0.29857950480653406	0.3331403225467566	0.3474428736990939	0.24212280887033855	0.270519510416708	0.24984261340288508	0.27713313252552463	0.18885903205757493	0.24274202257397132	0.21580052731577312	0.21580052731577312	0.21580052731577312	0.21580052731577312	0.21580052731577312	0.21580052731577312	0.21580052731577312	0.21580052731577312	0.21580052731577312	0.21580052731577312	0.21580052731577312	0.21580052731577312	0.21580052731577312	0.21580052731577312	0.21580052731577312	0.21580052731577312	0.21580052731577312	0.21580052731577312	0.21580052731577312	0.21580052731577312	0.21580052731577312	0.21580052731577312	0.21580052731577312	0.21580052731577312
0.30311844964001344	0.2639870328174882	0.25962751488067615	0.3347408355665538	0.24279344642196754	0.29391997811874326	0.2543146620600809	0.30671366980205306	0.2807554508105305	0.33329381118896656	0.2675686517722185	0.25656927584125205	0.3129563917107183	0.289347045482568	0.3071234447688001	0.22102451987508362	0.3196861969441204	0.3080238914089696	0.29469384621535083	0.18459591197929345	0.19353328852189328	0.2919636236804896	0.24274845610119145	0.24274845610119145	0.24274845610119145	0.24274845610119145	0.24274845610119145	0.24274845610119145	0.24274845610119145	0.24274845610119145	0.24274845610119145	0.24274845610119145	0.24274845610119145	0.24274845610119145	0.24274845610119145	0.24274845610119145	0.24274845610119145	0.24274845610119145	0.24274845610119145	0.24274845610119145	0.24274845610119145	0.24274845610119145	0.24274845610119145	0.24274845610119145	0.24274845610119145	0.24274845610119145	0.24274845610119145	0.24274845610119145	0.24274845610119145	0.24274845610119145
0.2686615094877339	0.213920138300919	0.18233084527014096	0.2073573414065213	0.1761726845119106	0.24910503687318514	0.21558958930194608	0.3626526371368082	0.23295817474060423	0.22577630240365856	0.29169933168285705	0.23473787982247435	0.31263037521260173	0.20893887273398484	0.18639338127689187	0.30133644622999894	0.21400615695650163	0.21531320988459662	0.1959384465347523	0.2569753375508696	0.22212917187790093	0.22840864580400916	0.20776202269272984	0.30620564672166856	0.2598970615218704	0.2171130303390924	0.2700736226544902	0.2435933264967913	0.2435933264967913	0.2435933264967913	0.2435933264967913	0.2435933264967913	0.2435933264967913	0.2435933264967913	0.2435933264967913	0.2435933264967913	0.2435933264967913	0.2435933264967913	0.2435933264967913	0.2435933264967913	0.2435933264967913	0.2435933264967913	0.2435933264967913	0.2435933264967913	0.2435933264967913	0.2435933264967913	0.2435933264967913	0.2435933264967913	0.2435933264967913	0.2435933264967913
0.5363441019082124	0.799621899953474	0.7761074033826487	0.6639285859868743	0.5909881296340368	0.7375025141547004	0.49874843430556215	0.6657877290996159	0.4392471651368999	0.6618032883200546	0.7726633365792313	0.5985791279090821	0.5568018978581998	0.577244593548382	0.4996121529100984	0.49998749140084425	0.6583964481327488	0.47008742581670343	0.7236289939656801	0.535889398906875	0.6037986739743438	0.36747173847662334	0.4324600852931878	0.5103570533501361	0.5936646921162287	0.5334700410839661	0.49202748132217944	0.5971640166081518	0.580585900231323	0.5888749584197372	0.5888749584197372	0.5888749584197372	0.5888749584197372	0.5888749584197372	0.5888749584197372	0.5888749584197372	0.5888749584197372	0.5888749584197372	0.5888749584197372	0.5888749584197372	0.5888749584197372	0.5888749584197372	0.5888749584197372	0.5888749584197372	0.5888749584197372	0.5888749584197372	0.5888749584197372	0.5888749584197372	0.5888749584197372	0.5888749584197372
0.42662484227433295	0.6565515326619035	0.4955365509587978	0.5911983560402896	0.46594349521098205	0.5006660717791224	0.4617067849090662	0.5363374522624375	0.5170801081186048	0.555514972204824	0.5724751428273005	0.6028062726773079	0.5844796152718463	0.6760093444605305	0.5304971326189502	0.5262695412766591	0.4981064754269056	0.46066131910568625	0.5017589187692083	0.594939717032073	0.5302373620623879	0.5833214545886447	0.39418261421589107	0.6580816595550498	0.5613684686777451	0.5611851531912684	0.5387430405822692	0.5663759290900355	0.3537939221659709	0.43181311304046727	0.4822663988618222	0.5624568654781813	0.5872134890058963	0.5987144293256934	0.4729875349175141	0.6614933304495624	0.6317186302244264	0.7222699475679187	0.6769942888961726	0.6769942888961726	0.6769942888961726	0.6769942888961726	0.6769942888961726	0.6769942888961726	0.6769942888961726	0.6769942888961726	0.6769942888961726	0.6769942888961726	0.6769942888961726	0.6769942888961726
0.0	0.03013941861289104	0.0	0.02499338752645618	0.0	0.0	0.005202788305729742	0.0	0.0	0.022925133005202023	0.0	0.0	0.0	0.0	0.022925133005202023	0.0023891729999967683	0.031022571964280543	0.07433660488151049	0.0	0.0023891729999967683	0.0008831532404970476	0.022348863716765244	0.0011385040280127204	0.0008831532404970476	0.0	0.009296574655625521	0.0	0.0	0.0	0.0	0.0	0.010179727896122568	0.0023891729999967683	0.013935442301636772	0.009296574655625521	0.0	0.0	0.0	0.02323201695726229	0.0	0.03428996176069038	0.0	0.01714498088034519	0.01714498088034519	0.01714498088034519	0.01714498088034519	0.01714498088034519	0.01714498088034519	0.01714498088034519	0.01714498088034519
0.13922791377641025	0.20984818816333578	0.14041049022638147	0.1784682078054155	0.14804394046846225	0.16502096378919834	0.10362953078921788	0.1597741570353385	0.18626769102301768	0.1695201020441331	0.1261401264685221	0.16266728878544012	0.08342540629245719	0.19086176823375292	0.25503131222839887	0.11150509833253189	0.10351611166470283	0.0814875352466889	0.18044128177431232	0.06211442186733399	0.1722424828077893	0.1759299013889917	0.10674990499291023	0.11504897046718561	0.15755074565194588	0.10760672476863398	0.11250999152606761	0.127180666045248	0.11984532878565779	0.11984532878565779	0.11984532878565779	0.11984532878565779	0.11984532878565779	0.11984532878565779	0.11984532878565779	0.11984532878565779	0.11984532878565779	0.11984532878565779	0.11984532878565779	0.11984532878565779	0.11984532878565779	0.11984532878565779	0.11984532878565779	0.11984532878565779	0.11984532878565779	0.11984532878565779	0.11984532878565779	0.11984532878565779	0.11984532878565779	0.11984532878565779
0.422178925182922	0.5415934287141353	0.46195470215268514	0.5423734706476273	0.5627927964333569	0.646375922022587	0.5118053017037112	0.5029090795186846	0.42184320947433807	0.4658920803190389	0.5969223020266585	0.5283371732866207	0.6255384179229452	0.5671772997114513	0.5223605353014933	0.5535080884512696	0.5754241687936148	0.5786501408596173	0.5875369082059548	0.41179347506168607	0.5200336479053814	0.4862318774632183	0.6488166571869505	0.5292450424381424	0.4910079983579739	0.5101265203980581	0.5101265203980581	0.5101265203980581	0.5101265203980581	0.5101265203980581	0.5101265203980581	0.5101265203980581	0.5101265203980581	0.5101265203980581	0.5101265203980581	0.5101265203980581	0.5101265203980581	0.5101265203980581	0.5101265203980581	0.5101265203980581	0.5101265203980581	0.5101265203980581	0.5101265203980581	0.5101265203980581	0.5101265203980581	0.5101265203980581	0.5101265203980581	0.5101265203980581	0.5101265203980581	0.5101265203980581
0.6002960386401398	0.5692299832613756	0.6591341478363325	0.5848773025922975	0.636970731133253	0.4784961478099889	0.49178453333724725	0.5966076798691546	0.5545553446394854	0.6115059719703353	0.5598291192135328	0.6566476052585665	0.61801026074212	0.5840723011144686	0.6101056570617923	0.5489381349835347	0.6287557175504844	0.6231139085437554	0.5941728140714518	0.5289225339336572	0.5743857421756209	0.551654138054639	0.551654138054639	0.551654138054639	0.551654138054639	0.551654138054639	0.551654138054639	0.551654138054639	0.551654138054639	0.551654138054639	0.551654138054639	0.551654138054639	0.551654138054639	0.551654138054639	0.551654138054639	0.551654138054639	0.551654138054639	0.551654138054639	0.551654138054639	0.551654138054639	0.551654138054639	0.551654138054639	0.551654138054639	0.551654138054639	0.551654138054639	0.551654138054639	0.551654138054639	0.551654138054639	0.551654138054639	0.551654138054639
0.11103400917383273	0.17767190605365524	0.11250355765111512	0.08121453646164996	0.09183546645935373	0.11303068601638307	0.08787181887643682	0.15382511018659026	0.09699410242100458	0.10043850724591064	0.08762555733331179	0.07698172227127903	0.15612867612250172	0.10494924707806763	0.07633886335330987	0.12403789410881073	0.03193173954695959	0.12130872416685644	0.1482709772358104	0.07598744610104198	0.13679482223672448	0.07655522305181303	0.11298102129195327	0.09476812217188314	0.09476812217188314	0.09476812217188314	0.09476812217188314	0.09476812217188314	0.09476812217188314	0.09476812217188314	0.09476812217188314	0.09476812217188314	0.09476812217188314	0.09476812217188314	0.09476812217188314	0.09476812217188314	0.09476812217188314	0.09476812217188314	0.09476812217188314	0.09476812217188314	0.09476812217188314	0.09476812217188314	0.09476812217188314	0.09476812217188314	0.09476812217188314	0.09476812217188314	0.09476812217188314	0.09476812217188314	0.09476812217188314	0.09476812217188314
0.33696250383054305	0.28668431191417676	0.2917206788805211	0.36719954548364253	0.3716119989294979	0.36750336400493444	0.2572839086714277	0.3529768710348224	0.398220738029355	0.4100873707235091	0.3755777001277129	0.32074121032653435	0.3916001241611526	0.5584826139690704	0.7090999233003603	0.5891313960876179	0.10237591952455992	0.13207024112628657	0.09688527033222405	0.1221106941291351	0.10979062850851819	0.11595066131882664	0.11595066131882664	0.11595066131882664	0.11595066131882664	0.11595066131882664	0.11595066131882664	0.11595066131882664	0.11595066131882664	0.11595066131882664	0.11595066131882664	0.11595066131882664	0.11595066131882664	0.11595066131882664	0.11595066131882664	0.11595066131882664	0.11595066131882664	0.11595066131882664	0.11595066131882664	0.11595066131882664	0.11595066131882664	0.11595066131882664	0.11595066131882664	0.11595066131882664	0.11595066131882664	0.11595066131882664	0.11595066131882664	0.11595066131882664	0.11595066131882664	0.11595066131882664
0.368703177246769	0.3000693965495055	0.4174943103154502	0.3309413987433153	0.3040164203957169	0.35648100443055203	0.35221975723565896	0.2551566175786401	0.25530568372101836	0.34534419084667695	0.24650434454111703	0.26256421335513486	0.3397312338433168	0.24639349505234104	0.30333916589544774	0.1985418502849887	0.29914356187998925	0.34872969133004406	0.25235040449060747	0.3732495853258187	0.27485715935975386	0.3274798048694801	0.2682177331571495	0.3300982438272236	0.3862997038584497	0.35819897384283667	0.35819897384283667	0.35819897384283667	0.35819897384283667	0.35819897384283667	0.35819897384283667	0.35819897384283667	0.35819897384283667	0.35819897384283667	0.35819897384283667	0.35819897384283667	0.35819897384283667	0.35819897384283667	0.35819897384283667	0.35819897384283667	0.35819897384283667	0.35819897384283667	0.35819897384283667	0.35819897384283667	0.35819897384283667	0.35819897384283667	0.35819897384283667	0.35819897384283667	0.35819897384283667	0.35819897384283667
0.6076244470294487	0.7814559181429487	0.7974136515931249	0.850800518842701	0.6568536074278374	0.6985794303896654	0.5875878730980382	0.8856020721755558	0.7921460153177401	0.7978445367867768	0.747743562992032	0.674677968625422	0.5884322183964037	0.7890666010375208	0.6738036637998202	0.6715189000285494	0.8339025632521809	0.639914227317246	0.648286689201973	0.6341304215242628	0.6412085553631178	0.6412085553631178	0.6412085553631178	0.6412085553631178	0.6412085553631178	0.6412085553631178	0.6412085553631178	0.6412085553631178	0.6412085553631178	0.6412085553631178	0.6412085553631178	0.6412085553631178	0.6412085553631178	0.6412085553631178	0.6412085553631178	0.6412085553631178	0.6412085553631178	0.6412085553631178	0.6412085553631178	0.6412085553631178	0.6412085553631178	0.6412085553631178	0.6412085553631178	0.6412085553631178	0.6412085553631178	0.6412085553631178	0.6412085553631178	0.6412085553631178	0.6412085553631178	0.6412085553631178
0.3439451414705129	0.37550888710351527	0.33214902546359465	0.42170317211358876	0.3072028405058093	0.4412170382733037	0.3004008652471521	0.488155726462886	0.39734306795731417	0.3778527210257967	0.30153301505703445	0.24193040492013745	0.2811661669749189	0.45467673164117883	0.6023470758604547	0.6576399805956787	0.3901959834217028	0.4970850726503227	0.48702192006030676	0.33011551349136686	0.31080817403420574	0.3803633266441599	0.3455857503391828	0.3455857503391828	0.3455857503391828	0.3455857503391828	0.3455857503391828	0.3455857503391828	0.3455857503391828	0.3455857503391828	0.3455857503391828	0.3455857503391828	0.3455857503391828	0.3455857503391828	0.3455857503391828	0.3455857503391828	0.3455857503391828	0.3455857503391828	0.3455857503391828	0.3455857503391828	0.3455857503391828	0.3455857503391828	0.3455857503391828	0.3455857503391828	0.3455857503391828	0.3455857503391828	0.3455857503391828	0.3455857503391828	0.3455857503391828	0.3455857503391828
0.42464127631487436	0.3649844220357009	0.5022493186393615	0.3183660222694056	0.39477799421225895	0.28742316475677415	0.5020263447771126	0.4236539139977623	0.4866705820165747	0.4271007094870069	0.43165263094585304	0.41149304934489583	0.3091270783571871	0.436668954242425	0.39132303185601175	0.4960335441552613	0.2843538586554119	0.39807318609888864	0.3289818131686435	0.3731284822684485	0.351055147718546	0.351055147718546	0.351055147718546	0.351055147718546	0.351055147718546	0.351055147718546	0.351055147718546	0.351055147718546	0.351055147718546	0.351055147718546	0.351055147718546	0.351055147718546	0.351055147718546	0.351055147718546	0.351055147718546	0.351055147718546	0.351055147718546	0.351055147718546	0.351055147718546	0.351055147718546	0.351055147718546	0.351055147718546	0.351055147718546	0.351055147718546	0.351055147718546	0.351055147718546	0.351055147718546	0.351055147718546	0.351055147718546	0.351055147718546
0.04921737280526673	0.1667793436996813	0.14320864470398278	0.047596917123967096	0.14207348442226853	0.11163438984674359	0.023542038113445404	0.15033154450917724	0.10097996550612588	0.041237257594956875	0.14220984277851373	0.10886600787883763	0.07157222095052432	0.04631840185118192	0.10071568612590895	0.15002426753670686	0.24573445629354848	0.07058576478568553	0.10297174351097976	0.15865137607658608	0.09342136599039388	0.0931290412414761	0.18873833333342183	0.18432799403442465	0.09937406140710973	0.06675980591302877	0.17769711399134497	0.10139873364217825	0.13312401704115714	0.10025282373267805	0.09062292473215991	0.2140246487018064	0.0770657314954474	0.009754749399455104	0.11139815771384767	0.060576453556651394	0.060576453556651394	0.060576453556651394	0.060576453556651394	0.060576453556651394	0.060576453556651394	0.060576453556651394	0.060576453556651394	0.060576453556651394	0.060576453556651394	0.060576453556651394	0.060576453556651394	0.060576453556651394	0.060576453556651394	0.060576453556651394
0.34049755913033475	0.387286724712342	0.3724759560902922	0.32070368550848166	0.38395620600825126	0.4261009313396521	0.32538668772637014	0.389566492053005	0.42488879942128405	0.3202280950970691	0.31195169553342	0.35404454859919543	0.37441607895120443	0.2445833883488379	0.3279939931565619	0.33059564482666787	0.32929481899161495	0.32929481899161495	0.32929481899161495	0.32929481899161495	0.32929481899161495	0.32929481899161495	0.32929481899161495	0.32929481899161495	0.32929481899161495	0.32929481899161495	0.32929481899161495	0.32929481899161495	0.32929481899161495	0.32929481899161495	0.32929481899161495	0.32929481899161495	0.32929481899161495	0.32929481899161495	0.32929481899161495	0.32929481899161495	0.32929481899161495	0.32929481899161495	0.32929481899161495	0.32929481899161495	0.32929481899161495	0.32929481899161495	0.32929481899161495	0.32929481899161495	0.32929481899161495	0.32929481899161495	0.32929481899161495	0.32929481899161495	0.32929481899161495	0.32929481899161495
0.4266179968329217	0.39068318784059636	0.44544583547271016	0.34743815502181874	0.4195531594003501	0.41300494807433225	0.3106013411612653	0.23847598360112118	0.2458076951525477	0.39095832569913364	0.38660031333214234	0.3731594686610331	0.5198291864580894	0.2864380173550611	0.2666201690698597	0.33201393245740307	0.28994363486526936	0.37421797472515933	0.27183005127184146	0.2863857827766363	0.28819788290974985	0.26337930110198404	0.2986797644239768	0.2304015113291858	0.26454063787658133	0.26454063787658133	0.26454063787658133	0.26454063787658133	0.26454063787658133	0.26454063787658133	0.26454063787658133	0.26454063787658133	0.26454063787658133	0.26454063787658133	0.26454063787658133	0.26454063787658133	0.26454063787658133	0.26454063787658133	0.26454063787658133	0.26454063787658133	0.26454063787658133	0.26454063787658133	0.26454063787658133	0.26454063787658133	0.26454063787658133	0.26454063787658133	0.26454063787658133	0.26454063787658133	0.26454063787658133	0.26454063787658133
0.46144278007273887	0.5368234524144682	0.45216347653359795	0.35858555564332606	0.479137812845295	0.55769251786115	0.43769064160785387	0.5803692474360359	0.4390450813387119	0.4942918648773312	0.5025042631881181	0.3463383320594331	0.41224018169824445	0.5550993538373403	0.4209153178993808	0.34483441569361206	0.5148116662204903	0.394396820831421	0.4546042435259557	0.4546042435259557	0.4546042435259557	0.4546042435259557	0.4546042435259557	0.4546042435259557	0.4546042435259557	0.4546042435259557	0.4546042435259557	0.4546042435259557	0.4546042435259557	0.4546042435259557	0.4546042435259557	0.4546042435259557	0.4546042435259557	0.4546042435259557	0.4546042435259557	0.4546042435259557	0.4546042435259557	0.4546042435259557	0.4546042435259557	0.4546042435259557	0.4546042435259557	0.4546042435259557	0.4546042435259557	0.4546042435259557	0.4546042435259557	0.4546042435259557	0.4546042435259557	0.4546042435259557	0.4546042435259557	0.4546042435259557
0.2702692730038256	0.32415445246971586	0.21723740132422356	0.20647807568921864	0.3026812484414566	0.29132297099395416	0.2825579500414862	0.2430299134290727	0.25213694129597714	0.2302854117585372	0.19630407833118738	0.2813863195642987	0.21470984263762594	0.3255665426538867	0.196157174908495	0.33596270631951497	0.2697627105909244	0.19000266544966865	0.2398842082892602	0.2745731513441443	0.27258353016869175	0.273578340756418	0.273578340756418	0.273578340756418	0.273578340756418	0.273578340756418	0.273578340756418	0.273578340756418	0.273578340756418	0.273578340756418	0.273578340756418	0.273578340756418	0.273578340756418	0.273578340756418	0.273578340756418	0.273578340756418	0.273578340756418	0.273578340756418	0.273578340756418	0.273578340756418	0.273578340756418	0.273578340756418	0.273578340756418	0.273578340756418	0.273578340756418	0.273578340756418	0.273578340756418	0.273578340756418	0.273578340756418	0.273578340756418
0.28611925940419825	0.3975733479661729	0.28200425533612855	0.33442291167508853	0.3175010671065583	0.3092949999601178	0.2555825353398541	0.35223098231637723	0.23923827013749555	0.2876056093506399	0.2634219397440677	0.2634219397440677	0.2634219397440677	0.2634219397440677	0.2634219397440677	0.2634219397440677	0.2634219397440677	0.2634219397440677	0.2634219397440677	0.2634219397440677	0.2634219397440677	0.2634219397440677	0.2634219397440677	0.2634219397440677	0.2634219397440677	0.2634219397440677	0.2634219397440677	0.2634219397440677	0.2634219397440677	0.2634219397440677	0.2634219397440677	0.2634219397440677	0.2634219397440677	0.2634219397440677	0.2634219397440677	0.2634219397440677	0.2634219397440677	0.2634219397440677	0.2634219397440677	0.2634219397440677	0.2634219397440677	0.2634219397440677	0.2634219397440677	0.2634219397440677	0.2634219397440677	0.2634219397440677	0.2634219397440677	0.2634219397440677	0.2634219397440677	0.2634219397440677
0.46406618678532474	0.25735483957022426	0.22562598478161652	0.20007613876292135	0.20903401901756227	0.248638054850135	0.35741840332749913	0.19411839500542385	0.28265111311719193	0.4280324009941222	0.28352738288958235	0.13816509774107025	0.2234140188840934	0.24393117443647433	0.2800433771557271	0.2729586468831511	0.22917359624511544	0.18629068101692076	0.2077321386310181	0.2077321386310181	0.2077321386310181	0.2077321386310181	0.2077321386310181	0.2077321386310181	0.2077321386310181	0.2077321386310181	0.2077321386310181	0.2077321386310181	0.2077321386310181	0.2077321386310181	0.2077321386310181	0.2077321386310181	0.2077321386310181	0.2077321386310181	0.2077321386310181	0.2077321386310181	0.2077321386310181	0.2077321386310181	0.2077321386310181	0.2077321386310181	0.2077321386310181	0.2077321386310181	0.2077321386310181	0.2077321386310181	0.2077321386310181	0.2077321386310181	0.2077321386310181	0.2077321386310181	0.2077321386310181	0.2077321386310181
0.405757503330107	0.2070603374494836	0.04397273469674897	0.10218848490246338	0.0625150680788511	0.08781647780731344	0.0386025615368561	0.20817892486008752	0.21800800015472185	0.051429122510425265	0.12256780900638502	0.08711153388340509	0.13782222754153567	0.10193645636620485	0.1264190393441695	0.08354075521913178	0.2703455648946566	0.06300814463307558	0.14194407976743945	0.2081981233763241	0.08054326940176293	0.23140227061916185	0.214777955509602	0.011353828262331073	0.04614778063535493	0.02555422187056554	0.06584479927889458	0.11580794891574608	0.008597588596638107	0.24055658586960815	0.11109938404776416	0.17582798495868615	0.17582798495868615	0.17582798495868615	0.17582798495868615	0.17582798495868615	0.17582798495868615	0.17582798495868615	0.17582798495868615	0.17582798495868615	0.17582798495868615	0.17582798495868615	0.17582798495868615	0.17582798495868615	0.17582798495868615	0.17582798495868615	0.17582798495868615	0.17582798495868615	0.17582798495868615	0.17582798495868615
0.2010351076325033	0.20445782174181582	0.2011551918638757	0.14506344648145833	0.19952931824754894	0.13636665477587692	0.1790976504612042	0.14895030697062211	0.22253508141453804	0.11088237466770992	0.12629707991503175	0.12902803740938384	0.21439993308938285	0.16693033548696742	0.17973126503695425	0.07506870144985006	0.17793128571074	0.10087901386566384	0.12585346809614312	0.17428099320419316	0.1007152826620543	0.0787483248413637	0.09458721070214271	0.11257077043347938	0.10357899056781104	0.10357899056781104	0.10357899056781104	0.10357899056781104	0.10357899056781104	0.10357899056781104	0.10357899056781104	0.10357899056781104	0.10357899056781104	0.10357899056781104	0.10357899056781104	0.10357899056781104	0.10357899056781104	0.10357899056781104	0.10357899056781104	0.10357899056781104	0.10357899056781104	0.10357899056781104	0.10357899056781104	0.10357899056781104	0.10357899056781104	0.10357899056781104	0.10357899056781104	0.10357899056781104	0.10357899056781104	0.10357899056781104
0.8201149132008778	0.8515835368890001	0.8897167509760657	0.8498011873821388	0.8335375343756671	0.8556978384764957	0.7668389919138142	0.8233568539445205	0.8991873420034401	0.7010749122631587	0.8543008154324941	0.7776878638478264	0.7776878638478264	0.7776878638478264	0.7776878638478264	0.7776878638478264	0.7776878638478264	0.7776878638478264	0.7776878638478264	0.7776878638478264	0.7776878638478264	0.7776878638478264	0.7776878638478264	0.7776878638478264	0.7776878638478264	0.7776878638478264	0.7776878638478264	0.7776878638478264	0.7776878638478264	0.7776878638478264	0.7776878638478264	0.7776878638478264	0.7776878638478264	0.7776878638478264	0.7776878638478264	0.7776878638478264	0.7776878638478264	0.7776878638478264	0.7776878638478264	0.7776878638478264	0.7776878638478264	0.7776878638478264	0.7776878638478264	0.7776878638478264	0.7776878638478264	0.7776878638478264	0.7776878638478264	0.7776878638478264	0.7776878638478264	0.7776878638478264
0.6782322632921745	0.7464792466071514	0.7872826887867451	0.8686101542966361	0.49935270803951093	0.7272952900106623	0.9582299811970062	0.7708875824515036	0.6321385852325867	0.8495803645549832	0.5957978297097426	0.5380764476796858	0.5144486685895466	0.6883826020355418	0.6969211365055444	0.5591972605004173	0.6706342882655192	0.733556994297027	0.7020956412812731	0.7020956412812731	0.7020956412812731	0.7020956412812731	0.7020956412812731	0.7020956412812731	0.7020956412812731	0.7020956412812731	0.7020956412812731	0.7020956412812731	0.7020956412812731	0.7020956412812731	0.7020956412812731	0.7020956412812731	0.7020956412812731	0.7020956412812731	0.7020956412812731	0.7020956412812731	0.7020956412812731	0.7020956412812731	0.7020956412812731	0.7020956412812731	0.7020956412812731	0.7020956412812731	0.7020956412812731	0.7020956412812731	0.7020956412812731	0.7020956412812731	0.7020956412812731	0.7020956412812731	0.7020956412812731	0.7020956412812731
0.2994912636782508	0.2567407924233874	0.34573114589282766	0.33036194612093345	0.38670737182239573	0.3233196930622975	0.28525605353194533	0.3465226654929047	0.3511337562736862	0.28826593306571197	0.19703763583004782	0.26635701136813755	0.28058324759248016	0.23667749982250105	0.27558220362090674	0.2561298517217039	0.2561298517217039	0.2561298517217039	0.2561298517217039	0.2561298517217039	0.2561298517217039	0.2561298517217039	0.2561298517217039	0.2561298517217039	0.2561298517217039	0.2561298517217039	0.2561298517217039	0.2561298517217039	0.2561298517217039	0.2561298517217039	0.2561298517217039	0.2561298517217039	0.2561298517217039	0.2561298517217039	0.2561298517217039	0.2561298517217039	0.2561298517217039	0.2561298517217039	0.2561298517217039	0.2561298517217039	0.2561298517217039	0.2561298517217039	0.2561298517217039	0.2561298517217039	0.2561298517217039	0.2561298517217039	0.2561298517217039	0.2561298517217039	0.2561298517217039	0.2561298517217039
0.06448382736045281	0.11610692751589868	0.13745055893777286	0.09868748861526108	0.09328515129460951	0.09284081204781985	0.04738595366551711	0.05179676636822195	0.05294622367298564	0.028966869572712207	0.10808319045552409	0.04564944482437221	0.06894069837256357	0.17950099742265108	0.13221218522900338	0.022190347458588333	0.0934345221789695	0.14442436325863686	0.05214871546339415	0.07365881559537188	0.134640740936488	0.10255356901222629	0.061791500981429576	0.2963419424405974	0.09231558619184946	0.04208689339483868	0.03223757917193801	0.05891596900555466	0.04557677408874634	0.04557677408874634	0.04557677408874634	0.04557677408874634	0.04557677408874634	0.04557677408874634	0.04557677408874634	0.04557677408874634	0.04557677408874634	0.04557677408874634	0.04557677408874634	0.04557677408874634	0.04557677408874634	0.04557677408874634	0.04557677408874634	0.04557677408874634	0.04557677408874634	0.04557677408874634	0.04557677408874634	0.04557677408874634	0.04557677408874634	0.04557677408874634
0.32990496123461366	0.3707147819182942	0.19630259790146945	0.24147020121260723	0.18654387780021905	0.21812564435107898	0.2291280437434941	0.2867495429370602	0.25728673006289554	0.14627716897531376	0.25745443096548226	0.3179911061079752	0.3025697034366627	0.21542536031592072	0.2651959706394118	0.26445580605662167	0.3029112332751931	0.2068244554260483	0.2669754286008516	0.2762479421141698	0.30796733676673926	0.13576909136896603	0.2691856376310532	0.20247736450000958	0.20247736450000958	0.20247736450000958	0.20247736450000958	0.20247736450000958	0.20247736450000958	0.20247736450000958	0.20247736450000958	0.20247736450000958	0.20247736450000958	0.20247736450000958	0.20247736450000958	0.20247736450000958	0.20247736450000958	0.20247736450000958	0.20247736450000958	0.20247736450000958	0.20247736450000958	0.20247736450000958	0.20247736450000958	0.20247736450000958	0.20247736450000958	0.20247736450000958	0.20247736450000958	0.20247736450000958	0.20247736450000958	0.20247736450000958
0.3418467916054856	0.26535166140073835	0.29265817505073766	0.3389616669217066	0.21267168450053675	0.3320524711420037	0.42859167279966354	0.3467391411278383	0.3145345010025511	0.3875568099741125	0.4025794970234091	0.2125777391587846	0.29622437720529093	0.29530943852757646	0.3187433649930194	0.291175244894964	0.19946388999408576	0.2789139139743218	0.3072399919202352	0.23976644227928973	0.19859757156385596	0.21918200692157286	0.21918200692157286	0.21918200692157286	0.21918200692157286	0.21918200692157286	0.21918200692157286	0.21918200692157286	0.21918200692157286	0.21918200692157286	0.21918200692157286	0.21918200692157286	0.21918200692157286	0.21918200692157286	0.21918200692157286	0.21918200692157286	0.21918200692157286	0.21918200692157286	0.21918200692157286	0.21918200692157286	0.21918200692157286	0.21918200692157286	0.21918200692157286	0.21918200692157286	0.21918200692157286	0.21918200692157286	0.21918200692157286	0.21918200692157286	0.21918200692157286	0.21918200692157286
0.18840607591843916	0.20109100322661952	0.14878245843304866	0.19805706610826965	0.18947094379141582	0.2992300252737672	0.19273366322736257	0.11897156729313814	0.2099600352597725	0.2016834960518224	0.24281866681960598	0.20178275307684115	0.11295110397140451	0.09855213272508824	0.287352975685851	0.23921662817506548	0.19608844060108122	0.31884544995935016	0.2574669452802157	0.2574669452802157	0.2574669452802157	0.2574669452802157	0.2574669452802157	0.2574669452802157	0.2574669452802157	0.2574669452802157	0.2574669452802157	0.2574669452802157	0.2574669452802157	0.2574669452802157	0.2574669452802157	0.2574669452802157	0.2574669452802157	0.2574669452802157	0.2574669452802157	0.2574669452802157	0.2574669452802157	0.2574669452802157	0.2574669452802157	0.2574669452802157	0.2574669452802157	0.2574669452802157	0.2574669452802157	0.2574669452802157	0.2574669452802157	0.2574669452802157	0.2574669452802157	0.2574669452802157	0.2574669452802157	0.2574669452802157
0.280929475846842	0.36590502392483015	0.2550658183350524	0.2124174109073953	0.21887710390726098	0.2778553138714327	0.23395735898085662	0.2501749851473628	0.2845154331358952	0.2687839082809546	0.3286024353032375	0.36516924811543405	0.29253093718482404	0.2914664645009788	0.3221771208042117	0.29494476521110713	0.41601801668887306	0.3427350727042478	0.354075771808828	0.26794098590332666	0.3110083788560773	0.3110083788560773	0.3110083788560773	0.3110083788560773	0.3110083788560773	0.3110083788560773	0.3110083788560773	0.3110083788560773	0.3110083788560773	0.3110083788560773	0.3110083788560773	0.3110083788560773	0.3110083788560773	0.3110083788560773	0.3110083788560773	0.3110083788560773	0.3110083788560773	0.3110083788560773	0.3110083788560773	0.3110083788560773	0.3110083788560773	0.3110083788560773	0.3110083788560773	0.3110083788560773	0.3110083788560773	0.3110083788560773	0.3110083788560773	0.3110083788560773	0.3110083788560773	0.3110083788560773
0.0	0.0	0.0	0.0	0.0	0.0	0.0	0.0	0.0	0.0	0.07049256473237965	0.0	0.0	0.0	0.0	0.0	0.0	0.0	0.0	0.0	0.0	0.0	0.0	0.0	0.0	0.0	0.0	0.0	0.0	0.0	0.0	0.0	0.0	0.0	0.0	0.009341438594757055	0.0	0.0	0.0	0.0	0.0	0.0	0.0	0.0	0.0	0.0	0.0	0.0	0.0	0.0
0.0	0.0	0.0	0.020897295069677944	0.0	0.09208010027886855	0.0	0.040887455932049094	0.0	0.08976548191417467	0.16444592336205996	0.13968896431354424	0.13296755451837547	0.09208010027886855	0.004572866165859057	0.059519731606444935	0.009803235092735344	0.25426100424564646	0.0	0.00020698588565995683	0.1329675562109177	0.41748736293712607	0.0	0.0	0.11350986387031223	0.002051261915505209	0.06409259759414165	0.059519731606444935	0.0010256309577526045	0.0	0.009596249207075387	0.013143484415181839	0.17702918762084074	0.2411019577957053	0.04179459013935589	0.0	0.0037542210937664094	0.0	0.09936173112125007	0.034040779484859784	0.2432077523520674	0.009803235092735344	0.09079111287192729	0.0	0.12278063070852537	0.0	0.06139031535426268	0.06139031535426268	0.06139031535426268	0.06139031535426268
0.433262326343321	0.35854649468895866	0.42093381214066494	0.4883318757710693	0.4824960918879114	0.5129326748254557	0.4531775914300374	0.43156647222690625	0.4294768062600785	0.4122700487542559	0.4254312155655564	0.3621797691828768	0.4470690533366129	0.28457702592309464	0.3326764425037417	0.33975196473159475	0.3447413113295054	0.3226384692278477	0.3817863927811054	0.4204657459787378	0.42214949210843394	0.2723003963429754	0.3162121586762446	0.3812489452570988	0.34062296940430187	0.36514380685593234	0.5057812980413423	0.2958718809753688	0.4334859872388996	0.39213796571747217	0.31706518350018015	0.3831168467257085	0.48929307963925806	0.578657401248535	0.3932956407908095	0.3694274704581311	0.2539908699255	0.361835291243509	0.36484572636358775	0.37849537744640616	0.3941172376589071	0.38630630755265666	0.38630630755265666	0.38630630755265666	0.38630630755265666	0.38630630755265666	0.38630630755265666	0.38630630755265666	0.38630630755265666	0.38630630755265666
0.2325613289760616	0.19272670709910605	0.10162672340222607	0.19879845736527563	0.18503122025929267	0.1513018699174551	0.21600245430902473	0.15518178473863653	0.11052891109148427	0.10096352565859858	0.1662700372107821	0.16996553126989558	0.17146597617705026	0.06787443125267423	0.053511476845554726	0.216066492774002	0.11829764292385628	0.13039029598091811	0.0789322889595845	0.14258580612216154	0.04279660630463241	0.16907397570627503	0.19388501152354018	0.059827403692784616	0.09856820113087436	0.21165084469954634	0.05671021279420798	0.07207229631055034	0.05996751656321402	0.11659995347310029	0.09562147034690562	0.17912816628612444	0.062185773062940534	0.05712295617651517	0.11923541363902454	0.0686211546645749	0.06862888898398045	0.10207427277070304	0.17654873108477195	0.06730453308214988	0.026396168595774934	0.07464880102820845	0.07382182490005285	0.09935163589968009	0.08906725857118823	0.10845888790927981	0.09876307324023402	0.09876307324023402	0.09876307324023402	0.09876307324023402
0.24721941210564682	0.5515662041502796	0.4084629669562009	0.2085912007352639	0.27099740168168956	0.43515544737815426	0.47078344427975893	0.640504008728989	0.253886156273508	0.305118339540256	0.12495327611967787	0.38020814265716824	0.2821282551453598	0.3296519214362911	0.25041021225939614	0.5063793349014227	0.4701611041787564	0.5574398935236983	0.6191849642781746	0.33935343910625587	0.4845916530382332	0.32650317501689646	0.365155973391474	0.36473838951116727	0.4434321352882229	0.5532968973519422	0.23895012494369514	0.1969044015394592	0.28941574159219885	0.3275721180269829	0.4766475381163886	0.20952400850016986	0.42669141666833343	0.2999547161425237	0.21245608891491746	0.3049410576435395	0.46109087461675763	0.400216515716058	0.34841811033739095	0.28331744896457484	0.4420725866753213	0.4313425947360212	0.32880563147533026	0.3800741131056757	0.3800741131056757	0.3800741131056757	0.3800741131056757	0.3800741131056757	0.3800741131056757	0.3800741131056757
0.35040188415400747	0.22981735815221005	0.16973522272613445	0.23962852831633108	0.13948979572349937	0.1453463654375696	0.15818554731055373	0.15123502561366856	0.30032407824112967	0.1781651706668011	0.24626647194294837	0.4690923772350495	0.35767942458899893	0.35767942458899893	0.35767942458899893	0.35767942458899893	0.35767942458899893	0.35767942458899893	0.35767942458899893	0.35767942458899893	0.35767942458899893	0.35767942458899893	0.35767942458899893	0.35767942458899893	0.35767942458899893	0.35767942458899893	0.35767942458899893	0.35767942458899893	0.35767942458899893	0.35767942458899893	0.35767942458899893	0.35767942458899893	0.35767942458899893	0.35767942458899893	0.35767942458899893	0.35767942458899893	0.35767942458899893	0.35767942458899893	0.35767942458899893	0.35767942458899893	0.35767942458899893	0.35767942458899893	0.35767942458899893	0.35767942458899893	0.35767942458899893	0.35767942458899893	0.35767942458899893	0.35767942458899893	0.35767942458899893	0.35767942458899893
0.18900382047323766	0.2157984442021691	0.22828461838857905	0.3188062571122849	0.07047500673975948	0.1072523395200522	0.19118630145731424	0.19144826515144783	0.2409348124676364	0.20297980195491103	0.2532096652346474	0.09179484793047213	0.09779309649564656	0.2835013364104261	0.1782674320201866	0.2963738207114605	0.16917026220002246	0.13494127833659345	0.1845202596353845	0.13467256950996714	0.18158374530456478	0.2091310450991918	0.34705943750388446	0.18354423090964075	0.2993772546644414	0.1591407273184753	0.2582115297141901	0.20434694953274113	0.1981195193693878	0.12352308349237862	0.10033024347136359	0.2671035207208986	0.1774548147996877	0.16468832933330899	0.16878598135952783	0.24974395103038236	0.12576169190401415	0.2609857292596205	0.1190404516418117	0.20731755323823178	0.36166023794888513	0.28448889559355844	0.28448889559355844	0.28448889559355844	0.28448889559355844	0.28448889559355844	0.28448889559355844	0.28448889559355844	0.28448889559355844	0.28448889559355844
0.2471202799161692	0.32544843692171327	0.24030799036263534	0.24360220074818736	0.24715521368647728	0.2482895223128839	0.2739765487516108	0.20421223671898261	0.25288960605673416	0.19703064978442708	0.23950893071210028	0.3112305707867635	0.30945408765894805	0.26121695119239563	0.3057154336309608	0.25108024226011255	0.2733494880440645	0.24806386962227714	0.3682293852049658	0.2721914983741414	0.2578759921428873	0.28927700285707597	0.3091523056800761	0.25211354150798065	0.25952556286032624	0.2515101916760409	0.31455703626808024	0.19829005946011866	0.27194809025404254	0.35535946765222537	0.36064350486783536	0.2746931026229809	0.24507336041340022	0.43411668153636473	0.3263975679472386	0.19978321687901024	0.24679452348137212	0.31271730954791	0.2584989031408548	0.33598400111945864	0.34916745382474634	0.21857224892935379	0.2818656373025413	0.2802353244870866	0.2692300325356572	0.2747326785113719	0.2747326785113719	0.2747326785113719	0.2747326785113719	0.2747326785113719
0.22655903715365605	0.0	0.0	0.0875326953901089	0.0	0.0	0.0	0.0	0.0	0.0	0.2643188766792654	0.0	0.0	0.0	0.2078707880772322	0.0	0.0	0.0	0.0	0.0	0.0	0.0005941596134279853	0.0	0.2078707880772322	0.0	0.0	0.0	0.16067084340847815	0.0	0.0	0.0	0.0	0.0	0.0	0.0	0.0	0.0005941596134279853	0.0	0.0	0.0	0.0	0.0	0.0	0.0	0.0	0.0	0.0	0.0	0.0	0.0
0.2170365619319282	0.2618121168579889	0.18165472581933378	0.33344203895402164	0.08385851027383538	0.08779665966131935	0.18378280109603476	0.16682545886506284	0.3724532923767253	0.04141204034827395	0.14361406574180527	0.05071136131354441	0.1487884877142273	0.24844344735049478	0.04847084134878654	0.2810206569302533	0.28464168021373293	0.16532777624255432	0.15025845869906385	0.10436266877195034	0.20059263127901414	0.04240461673259229	0.09548239069305658	0.20945773240386178	0.19064155686746143	0.23244029294944807	0.16668623917327982	0.00011150944584050055	0.14699967769432992	0.23067252631133559	0.03377398104255402	0.21292223161502152	0.11808190370782676	0.08651258870298047	0.08792420898147962	0.04000017973248928	0.12576289882808603	0.04835933190294604	0.20295521527811067	0.22078429918811687	0.230991680885065	0.19554565837423848	0.04835933190294604	0.12195249513859227	0.12195249513859227	0.12195249513859227	0.12195249513859227	0.12195249513859227	0.12195249513859227	0.12195249513859227
0.5417257638526084	0.4603847058889038	0.5421409016569805	0.44627027745263326	0.4193835579816832	0.42964268175285625	0.5581774732320053	0.3873526820770778	0.4843134851587761	0.4802638683766478	0.3303999799249183	0.490632265369106	0.3678113965456889	0.5247113672211111	0.3069157073749223	0.4921370699840118	0.4369700989346957	0.48153108059789884	0.45064153475819935	0.4364069880343794	0.405576326022068	0.5100123534568368	0.5550713820152762	0.3587688390573623	0.3306227999623647	0.25477854529341376	0.5369241156037212	0.4125734192459239	0.658395646218037	0.32618989893155836	0.5137565705870147	0.28226923976725926	0.5711677093795432	0.43108348641329136	0.4597175851149897	0.38413513965218055	0.475779319014351	0.2750283873360111	0.51574896552636	0.4153039607836214	0.4655264631549907	0.4655264631549907	0.4655264631549907	0.4655264631549907	0.4655264631549907	0.4655264631549907	0.4655264631549907	0.4655264631549907	0.4655264631549907	0.4655264631549907
0.23647385226423362	0.21615704267510047	0.03911847413328889	0.08765938476853934	0.18917781923185825	0.20757388027469872	0.17689660474836585	0.1457319745310326	0.2469714503132849	0.2036617591867492	0.2513822494498924	0.4456823755075696	0.24433292209829358	0.3131857858887789	0.4376289598029146	0.1978288896055097	0.2308925247684082	0.07773776102008884	0.11226156991138156	0.14937350417080705	0.3190813930738277	0.342668147106934	0.09493244332212367	0.3148270873862717	0.24878457780174104	0.2793670679035805	0.2922713071608869	0.39508073372397495	0.3580587552745577	0.3132854870572957	0.1658400169316735	0.16729502119167486	0.26931959342272394	0.2825790146775039	0.33189458779075776	0.2560419489597152	0.2108024020820042	0.12707398243135584	0.3316281315674786	0.13032206730449072	0.10490955166620342	0.11761580948534707	0.11761580948534707	0.11761580948534707	0.11761580948534707	0.11761580948534707	0.11761580948534707	0.11761580948534707	0.11761580948534707	0.11761580948534707
0.049643434895361355	0.12386945951779692	0.18876843483733113	0.05000345113663669	0.14325973092381653	0.18157798164825642	0.08885831533909767	0.13019894356793416	0.07233963992859244	0.14447161296440908	0.11552811010609913	0.08716372030792682	0.06697908835323277	0.04546528100995048	0.12315649353241218	0.07251258190555185	0.15272861405805266	0.09188270489545097	0.06878700143296722	0.21513341037382466	0.09265008343866546	0.1345223402852357	0.018821665993599284	0.15005969523891713	0.10464519233063012	0.0719184307255587	0.07042670585186832	0.11964033062069213	0.07137149101434095	0.08134558076648722	0.08356846760745398	0.025690351410963434	0.07856791882924746	0.13921345708508642	0.13095994481067902	0.036464830183643056	0.06837062811543969	0.07695910656919477	0.07212128986117694	0.09106378258463711	0.10281092578132568	0.14279626302024795	0.09005214585257308	0.15241325986276202	0.07357105948903093	0.09505150760751194	0.08193407244623589	0.10892035088863493	0.15167124890614286	0.0727624553217609
0.20392231148177384	0.13634164375538912	0.40068946979716863	0.12518132942645663	0.551644899953639	0.18503504795008277	0.0024983021959791513	0.22429502053717	0.2186569144526584	0.42406467145813737	0.31525088992452344	0.0	0.22679332273314914	0.5792935787452176	0.21311821149508095	0.22429502053717	0.3067368200664486	0.2695599805053025	0.05340136607872311	0.03251999076064628	0.15971684541635783	0.4312198246245164	0.30961278384001184	0.0	0.4282173320189438	0.22429502053717	0.3207516847260751	0.008640598690084152	0.008640598690084152	0.2813238862008624	0.0	0.7607011271103311	0.3127360951852879	0.4938549969196622	0.05140725429233736	0.20392231148177384	0.6446431796333932	0.22780170355233595	0.5602854986437231	0.4078446229635477	0.22429502053717	0.31273609301538774	0.20392231148177384	0.3549985534342671	0.008640598690084152	0.0	0.0	0.20392231148177384	0.05090306388274395	0.29487818086912726
0.6747000251178092	0.46659684039226884	0.550387310282054	0.4579442428051943	0.7674989664880661	0.5004342167105869	0.5649211405683756	0.6892126187487989	0.4163401941792992	0.7774808041235373	0.38262413343787727	0.7530587411808014	0.6034875468958313	0.5196289713173793	0.530006180878847	0.5625538381698856	0.7123179921448765	0.4960745201551078	0.5180057855145838	0.8021865344592068	0.5268281354131337	0.7507728887633421	0.6176634594794052	0.7118948410530873	0.6514824360194581	0.7286433047144483	0.5491551753229756	0.5968729941076408	0.735272490814687	0.5481662448571049	0.6087696894250512	0.5006831445856558	0.6772357019625289	0.7104072596006342	0.6099605895617859	0.7055461480869153	0.471725682075255	1.061604857166402	0.5948496714663661	0.5937067985722021	0.8407475263762626	0.6577364136177923	0.505679817761919	0.5447882745058057	0.586902260974455	0.5500426376885056	0.31222351506965185	0.47071694606157216	0.786551175224233	0.4708759125653548
0.14822501711848146	0.10659405359181513	0.3024342962152772	0.1428362896898706	0.13648789348837995	0.18914512129293592	0.20066941418153256	0.2143539064462472	0.15757338476590643	0.20298579709630518	0.2556672926916261	0.15557576090576566	0.1074290051771866	0.18489148842046818	0.19874745118234644	0.1477159124347308	0.1680034579373187	0.20665985600752976	0.12534500535161233	0.12612406313070396	0.2228505528453042	0.1635076897485501	0.23780729083440477	0.16230142624246677	0.1270611068226143	0.18013145933632912	0.16121619084560676	0.16594345783982908	0.19163526163207123	0.1917805869970592	0.30888054590376296	0.2505104974281978	0.12724009030461994	0.12210355955213238	0.15960585756440662	0.1764735904524167	0.17344585585636482	0.23980546224262234	0.18864959462393657	0.14040984285846553	0.19788272473613094	0.21613953802574074	0.12662843988184252	0.20886808796209602	0.20404527769683578	0.18787657748450065	0.20906979205356388	0.21165534394325541	0.17574198598325402	0.2256417899583641
0.22915694384359742	0.28798107853198995	0.3150630696082852	0.13716263648939528	0.19603262163708765	0.2113964385709623	0.19381889245282782	0.2579000616461562	0.2698434949700453	0.17155019703922988	0.4173198581555703	0.22899788824150102	0.1998200674034704	0.20909053021407828	0.18593255123682023	0.2746341383762879	0.21578150083877098	0.2157873079578495	0.2279117558333383	0.26910530530883353	0.1865944458359745	0.13108519697276286	0.3092002688060916	0.14455748135342064	0.16623395230425245	0.1361418476269771	0.19799140284988134	0.21953917164706999	0.12352774761024254	0.1831022594127762	0.26888132647248864	0.31526809451530563	0.16433584459851017	0.2843473332582235	0.28080003307274587	0.2147280690523154	0.31256115717023236	0.2083220123916635	0.26755530538496597	0.23368204196164366	0.27818515560947454	0.223433597618784	0.3896030433273998	0.19653572893276122	0.4020294615730488	0.2697821821363085	0.26852437868195744	0.28132317029695425	0.13150206744380377	0.2869933481414858
0.6406913356175347	0.7331225604787559	0.7915407335337837	0.5730688688658272	0.6052166371452152	0.5369129716052372	0.715003418346778	0.5915788212428086	0.7732401249090167	0.710394129645433	0.5047680085026451	0.754400640263375	0.7017205061076915	0.529850179002545	0.7963182525546252	0.7943794664917037	0.5703973087089083	0.5851249225807956	0.646187349030177	0.6620097608911534	0.6047954322561488	0.49082701530118344	0.612974583547537	0.6038299147555745	0.7626607612628878	0.6007227444007566	0.571328976392946	0.5985359169930772	0.5795714271937252	0.6535865471431298	0.5709674784209917	0.4874730098551138	0.644433279643103	0.6359778614468027	0.6104513575883019	0.6619816725461366	0.6447786847325422	0.7525005786629553	0.7156516085040625	0.7153817467508847	0.67083583119201	0.682921637215786	0.711257105890883	0.6970893715533345	0.6970893715533345	0.6970893715533345	0.6970893715533345	0.6970893715533345	0.6970893715533345	0.6970893715533345
0.178599206158755	0.052777472112514594	0.16693054810458913	0.07879817265757172	0.2860836256499544	0.07241538162592971	0.007984876834579605	0.1232132920577143	0.11917236120806424	0.11095029030882089	0.21110325905564023	0.16102677468223056	0.16102677468223056	0.16102677468223056	0.16102677468223056	0.16102677468223056	0.16102677468223056	0.16102677468223056	0.16102677468223056	0.16102677468223056	0.16102677468223056	0.16102677468223056	0.16102677468223056	0.16102677468223056	0.16102677468223056	0.16102677468223056	0.16102677468223056	0.16102677468223056	0.16102677468223056	0.16102677468223056	0.16102677468223056	0.16102677468223056	0.16102677468223056	0.16102677468223056	0.16102677468223056	0.16102677468223056	0.16102677468223056	0.16102677468223056	0.16102677468223056	0.16102677468223056	0.16102677468223056	0.16102677468223056	0.16102677468223056	0.16102677468223056	0.16102677468223056	0.16102677468223056	0.16102677468223056	0.16102677468223056	0.16102677468223056	0.16102677468223056
0.6328126840525067	0.4763267915543071	0.3429628512765431	0.5328026611251347	0.5011562995079961	0.40285891950203073	0.4520076095050134	0.4520076095050134	0.4520076095050134	0.4520076095050134	0.4520076095050134	0.4520076095050134	0.4520076095050134	0.4520076095050134	0.4520076095050134	0.4520076095050134	0.4520076095050134	0.4520076095050134	0.4520076095050134	0.4520076095050134	0.4520076095050134	0.4520076095050134	0.4520076095050134	0.4520076095050134	0.4520076095050134	0.4520076095050134	0.4520076095050134	0.4520076095050134	0.4520076095050134	0.4520076095050134	0.4520076095050134	0.4520076095050134	0.4520076095050134	0.4520076095050134	0.4520076095050134	0.4520076095050134	0.4520076095050134	0.4520076095050134	0.4520076095050134	0.4520076095050134	0.4520076095050134	0.4520076095050134	0.4520076095050134	0.4520076095050134	0.4520076095050134	0.4520076095050134	0.4520076095050134	0.4520076095050134	0.4520076095050134	0.4520076095050134
0.0	0.05551969282977807	0.0	0.0	0.23469396810985582	0.0	0.05403548973678891	0.13325023840555214	0.0014842030929891666	0.14378757538487802	0.0	0.2543973622074137	0.12990072588352777	0.03024073107688378	0.0	0.014186381306020776	0.10992648964601213	0.0	0.13325023840555214	0.0	0.0	0.02777369900270048	0.0	0.0	0.0	0.0	0.0	0.12990072588352777	0.0	0.0	0.0	0.13325023840555214	0.24229424760372323	0.12990072588352777	0.12114712380186161	0.13325023840555214	0.12719868110370688	0.12719868110370688	0.12719868110370688	0.12719868110370688	0.12719868110370688	0.12719868110370688	0.12719868110370688	0.12719868110370688	0.12719868110370688	0.12719868110370688	0.12719868110370688	0.12719868110370688	0.12719868110370688	0.12719868110370688
0.3663765463056588	0.2910048383368121	0.3160747589361	0.19035036399439217	0.21854173934499155	0.21417041261025985	0.17997290599173246	0.28504801250471684	0.32091906415244853	0.2561268922052001	0.2833361618681502	0.2470400687168313	0.16382382550405786	0.22980521862757097	0.25646809901253664	0.14768644884337076	0.2518889571235429	0.18401108604506927	0.2547487180185291	0.2504309456354642	0.1626373290598821	0.23447437412933753	0.23547746040565057	0.21978141981624993	0.2668574092751754	0.23335106559538074	0.2088926963144848	0.22112188095493276	0.22112188095493276	0.22112188095493276	0.22112188095493276	0.22112188095493276	0.22112188095493276	0.22112188095493276	0.22112188095493276	0.22112188095493276	0.22112188095493276	0.22112188095493276	0.22112188095493276	0.22112188095493276	0.22112188095493276	0.22112188095493276	0.22112188095493276	0.22112188095493276	0.22112188095493276	0.22112188095493276	0.22112188095493276	0.22112188095493276	0.22112188095493276	0.22112188095493276
0.04880153874208545	0.1540067269604428	0.1717118955972223	0.20039182970995753	0.2061462512538465	0.1362830117572691	0.10746195189200394	0.1262581878665737	0.10718962134752477	0.16485271973639531	0.044012975446694066	0.16672060578885045	0.27991418252637756	0.10617676560465678	0.15953540323280269	0.14559171101092072	0.10108562748987675	0.12854653853533407	0.12741129263506093	0.09920729555987774	0.11330929409746934	0.11330929409746934	0.11330929409746934	0.11330929409746934	0.11330929409746934	0.11330929409746934	0.11330929409746934	0.11330929409746934	0.11330929409746934	0.11330929409746934	0.11330929409746934	0.11330929409746934	0.11330929409746934	0.11330929409746934	0.11330929409746934	0.11330929409746934	0.11330929409746934	0.11330929409746934	0.11330929409746934	0.11330929409746934	0.11330929409746934	0.11330929409746934	0.11330929409746934	0.11330929409746934	0.11330929409746934	0.11330929409746934	0.11330929409746934	0.11330929409746934	0.11330929409746934	0.11330929409746934
0.3889162510768498	0.23227412637514394	0.3445596740105451	0.28041059582634453	0.19840407207786012	0.23743573994239453	0.2859487901282573	0.3633694474836517	0.26141199695097594	0.28391322230412075	0.23594138447870044	0.28329760391973113	0.25307946069151993	0.3126226670543082	0.25365824799323167	0.24660993638805706	0.2827382282234027	0.2585111809051059	0.2768271982106408	0.34575956695779547	0.2278624458730097	0.22364538318716626	0.304230690945656	0.366849268326946	0.33518150748678505	0.3337667003424599	0.25879918156385695	0.29674096677500345	0.2268931062402146	0.2953644241696544	0.22283925149942543	0.30638584889819565	0.3652940715329217	0.3326120512081709	0.342397942674816	0.29487603436050674	0.29339264357894246	0.2941343389697246	0.2941343389697246	0.2941343389697246	0.2941343389697246	0.2941343389697246	0.2941343389697246	0.2941343389697246	0.2941343389697246	0.2941343389697246	0.2941343389697246	0.2941343389697246	0.2941343389697246	0.2941343389697246
0.3132965991020805	0.24600314243810928	0.290648482616012	0.2855230894646447	0.3382390049222245	0.26337215457224983	0.3249194804558589	0.2935122632874211	0.22026172785125278	0.2104096200887129	0.3932409030877132	0.29647922124174514	0.32887492965864906	0.3446763941935847	0.42576220164011763	0.3344149986844898	0.3231581446519032	0.3177594725374809	0.20964251691622524	0.18645148444206738	0.3801576767457153	0.2617109766439515	0.18505647263526928	0.2777015509752904	0.3606373442619638	0.201081745297249	0.27305980814252684	0.257687459433007	0.18390007736609243	0.3020779878792547	0.2622555715982979	0.2143821294199075	0.23831885050910268	0.23831885050910268	0.23831885050910268	0.23831885050910268	0.23831885050910268	0.23831885050910268	0.23831885050910268	0.23831885050910268	0.23831885050910268	0.23831885050910268	0.23831885050910268	0.23831885050910268	0.23831885050910268	0.23831885050910268	0.23831885050910268	0.23831885050910268	0.23831885050910268	0.23831885050910268
0.7342076178130502	0.36588513362379455	0.369904916673529	0.23975741817414228	0.7481987130417235	0.29808368676874286	0.08920462121379888	0.1682107866326352	0.23178763655864357	0.2622966764343964	0.33458042259741166	0.18014483224283762	0.2949144185668553	0.18071220183009615	0.27807729523186636	0.3851463974949493	0.16661740455197968	0.4387938204944629	0.14311473611526399	0.18490452728701595	0.277360379667977	0.43982110653032114	0.0758308056611015	0.12322344465175838	0.20326768269252812	0.13423110246122327	0.31499690976051614	0.43245221883425683	0.12577290008681527	0.3042714727388447	0.10114242330504894	0.3738175852821973	0.0	0.27316336041559985	0.13658168020779993	0.13658168020779993	0.13658168020779993	0.13658168020779993	0.13658168020779993	0.13658168020779993	0.13658168020779993	0.13658168020779993	0.13658168020779993	0.13658168020779993	0.13658168020779993	0.13658168020779993	0.13658168020779993	0.13658168020779993	0.13658168020779993	0.13658168020779993
0.23089461273330644	0.21720444820933776	0.24045951952016836	0.28797018213968817	0.3416442257517343	0.34871021943571195	0.33836319517509683	0.435700232406641	0.3369547941042368	0.25199518909462243	0.31283840702987803	0.19070210827321155	0.28612625496187616	0.23775406504194846	0.2671093164464811	0.34276944946434607	0.3169042979875413	0.35828324415471613	0.3091516547774932	0.2700490053228559	0.39086824634080003	0.2994119172801236	0.3451400818104618	0.3451400818104618	0.3451400818104618	0.3451400818104618	0.3451400818104618	0.3451400818104618	0.3451400818104618	0.3451400818104618	0.3451400818104618	0.3451400818104618	0.3451400818104618	0.3451400818104618	0.3451400818104618	0.3451400818104618	0.3451400818104618	0.3451400818104618	0.3451400818104618	0.3451400818104618	0.3451400818104618	0.3451400818104618	0.3451400818104618	0.3451400818104618	0.3451400818104618	0.3451400818104618	0.3451400818104618	0.3451400818104618	0.3451400818104618	0.3451400818104618
0.07460134941958177	0.06248039060231485	0.22861268934660506	0.09176948819100908	0.00592011715834178	0.26260881313844914	0.11508649543375742	0.09268101076275462	0.15900504797401172	0.03711645321531286	0.04244833888077804	0.20943722199119236	0.08956898114557721	0.32684901186533216	0.14883642417592513	0.017110975887914798	0.10527453804645355	0.09064621113135343	0.09563588032456018	0.37219325230127004	0.12528378868559992	0.11835473173675981	0.3417319285165794	0.21280487137287954	0.4440135759663401	0.0793489441565076	0.1662932082796541	0.26318044750121766	0.025958319061761027	0.3391566613952665	0.25760744751789916	0.15939527535615916	0.5008653560759428	0.4075344255676445	0.1552276938633842	0.05678479445472915	0.18075815917192298	0.14556931158987685	0.07981691186930624	0.26468953874861856	0.13348967695510547	0.199089607851862	0.199089607851862	0.199089607851862	0.199089607851862	0.199089607851862	0.199089607851862	0.199089607851862	0.199089607851862	0.199089607851862
0.1738741912443569	0.13468012522876793	0.19601843226679785	0.2058196853795931	0.0426668659021224	0.19906977331256148	0.19583501821614022	0.16883398477556313	0.1582447405780671	0.23331527074108177	0.1554238258795198	0.1266202322682244	0.25447768824083866	0.16335624765468537	0.23721081215294293	0.167140756368352	0.13185879137320589	0.16866065777205536	0.1527402650261071	0.22880153695975738	0.16591365146851567	0.14038305279670674	0.09576573978256017	0.2076363313838824	0.1703473230232079	0.18899182720354515	0.18899182720354515	0.18899182720354515	0.18899182720354515	0.18899182720354515	0.18899182720354515	0.18899182720354515	0.18899182720354515	0.18899182720354515	0.18899182720354515	0.18899182720354515	0.18899182720354515	0.18899182720354515	0.18899182720354515	0.18899182720354515	0.18899182720354515	0.18899182720354515	0.18899182720354515	0.18899182720354515	0.18899182720354515	0.18899182720354515	0.18899182720354515	0.18899182720354515	0.18899182720354515	0.18899182720354515
0.3011873607975566	0.24923718035390044	0.2237600212548242	0.08197252461076197	0.16990310712462833	0.1987134375005543	0.2639961977974568	0.17512517148023563	0.20085875851117493	0.16459387578034926	0.31040427338987997	0.3260392492107485	0.14729030636449983	0.16545134499424433	0.30409332159646263	0.22019145673336174	0.1361308560321445	0.14021264108962883	0.26750620316521023	0.0654201159474121	0.2074177791550736	0.1643304246632019	0.32865634704841434	0.23097951115346582	0.24683655160871662	0.1428890580080241	0.005279752894755052	0.2614161873523704	0.35160269593782406	0.24433017635426774	0.2979664361460459	0.2979664361460459	0.2979664361460459	0.2979664361460459	0.2979664361460459	0.2979664361460459	0.2979664361460459	0.2979664361460459	0.2979664361460459	0.2979664361460459	0.2979664361460459	0.2979664361460459	0.2979664361460459	0.2979664361460459	0.2979664361460459	0.2979664361460459	0.2979664361460459	0.2979664361460459	0.2979664361460459	0.2979664361460459
0.19204602404712437	0.3207109087000169	0.18420728751118626	0.3369001939651696	0.29513108269659283	0.36588010274569405	0.28188341208475803	0.4116973289454339	0.3664905335207829	0.22707968559141592	0.2855644331777188	0.2682955769625057	0.4938340081448881	0.29619820082052684	0.5450934659226085	0.292024161711124	0.3404174487981258	0.3133653639397048	0.3268914063689153	0.3268914063689153	0.3268914063689153	0.3268914063689153	0.3268914063689153	0.3268914063689153	0.3268914063689153	0.3268914063689153	0.3268914063689153	0.3268914063689153	0.3268914063689153	0.3268914063689153	0.3268914063689153	0.3268914063689153	0.3268914063689153	0.3268914063689153	0.3268914063689153	0.3268914063689153	0.3268914063689153	0.3268914063689153	0.3268914063689153	0.3268914063689153	0.3268914063689153	0.3268914063689153	0.3268914063689153	0.3268914063689153	0.3268914063689153	0.3268914063689153	0.3268914063689153	0.3268914063689153	0.3268914063689153	0.3268914063689153
0.17110752109596006	0.15365750744811807	0.17108563954416905	0.20539631076040832	0.10531180105100478	0.07432439098749423	0.02761602442099441	0.07655483414498161	0.10923970027137594	0.05409834420432145	0.08899691506900578	0.10457751052518689	0.19902180919655357	0.11617659103223067	0.07189762895482472	0.16161412844009695	0.11982489652722444	0.18069545964415426	0.24830985512458523	0.127257894092787	0.08445192985706859	0.07000506460374589	0.08199800690062653	0.06449830405428594	0.14832940635154693	0.1722009103940082	0.09266804355334714	0.20127412642365083	0.11347632019978582	0.15737522331171833	0.15737522331171833	0.15737522331171833	0.15737522331171833	0.15737522331171833	0.15737522331171833	0.15737522331171833	0.15737522331171833	0.15737522331171833	0.15737522331171833	0.15737522331171833	0.15737522331171833	0.15737522331171833	0.15737522331171833	0.15737522331171833	0.15737522331171833	0.15737522331171833	0.15737522331171833	0.15737522331171833	0.15737522331171833	0.15737522331171833
0.1321506497593671	0.3340447794103456	0.41369313346190717	0.2068537612025699	0.2349151810955922	0.32935251573766644	0.31226505734328575	0.2349291490784542	0.3171588968192114	0.22036438392752128	0.23714223221234682	0.22261513829011179	0.27361513999120823	0.2621822919885072	0.23181885565978838	0.3771362938407166	0.27371072209980996	0.23308940816223353	0.2462838062232762	0.331436478365246	0.36007270701364846	0.2738279167776106	0.3169503118956295	0.3169503118956295	0.3169503118956295	0.3169503118956295	0.3169503118956295	0.3169503118956295	0.3169503118956295	0.3169503118956295	0.3169503118956295	0.3169503118956295	0.3169503118956295	0.3169503118956295	0.3169503118956295	0.3169503118956295	0.3169503118956295	0.3169503118956295	0.3169503118956295	0.3169503118956295	0.3169503118956295	0.3169503118956295	0.3169503118956295	0.3169503118956295	0.3169503118956295	0.3169503118956295	0.3169503118956295	0.3169503118956295	0.3169503118956295	0.3169503118956295
0.17707586575609055	0.0496499712194816	0.08542713513355173	0.171405032509829	0.09507045967927534	0.06497904793837088	0.08077830145719393	0.10470579306180548	0.16137700293470192	0.02649000413049499	0.1263850691785525	0.07162344550709442	0.11520451207721728	0.08254420482974176	0.09873348151693537	0.14813361699126062	0.0844471468393829	0.07168902488647322	0.09551679830998987	0.06821205670418519	0.09208717805549213	0.1027308897217683	0.06313906712737653	0.06851558948708424	0.06145708115667717	0.1559644361515243	0.10871075865410074	0.10871075865410074	0.10871075865410074	0.10871075865410074	0.10871075865410074	0.10871075865410074	0.10871075865410074	0.10871075865410074	0.10871075865410074	0.10871075865410074	0.10871075865410074	0.10871075865410074	0.10871075865410074	0.10871075865410074	0.10871075865410074	0.10871075865410074	0.10871075865410074	0.10871075865410074	0.10871075865410074	0.10871075865410074	0.10871075865410074	0.10871075865410074	0.10871075865410074	0.10871075865410074
0.18816446091424457	0.16008176184229808	0.2011013312346352	0.20178011084559452	0.13585185697667798	0.07632600771934048	0.12288534584220108	0.04045494553109916	0.1568563970650683	0.15152053581938515	0.06421608789508143	0.11084718678983817	0.27232752526736487	0.10232772437825906	0.12607878062444594	0.14120748222658633	0.15736933025690952	0.21655658231724192	0.1741449447580829	0.08110280250598538	0.12290403283049611	0.08522477954596061	0.08354360922522068	0.12231467880225078	0.10292914401373572	0.10292914401373572	0.10292914401373572	0.10292914401373572	0.10292914401373572	0.10292914401373572	0.10292914401373572	0.10292914401373572	0.10292914401373572	0.10292914401373572	0.10292914401373572	0.10292914401373572	0.10292914401373572	0.10292914401373572	0.10292914401373572	0.10292914401373572	0.10292914401373572	0.10292914401373572	0.10292914401373572	0.10292914401373572	0.10292914401373572	0.10292914401373572	0.10292914401373572	0.10292914401373572	0.10292914401373572	0.10292914401373572
0.191811032140811	0.2071269849797554	0.20111409817284126	0.20247622291336093	0.22056471224063093	0.2729623291636303	0.32372414764215324	0.27215383545396205	0.13580576840725214	0.3218878345883685	0.29606285477157046	0.20465512261977173	0.2703082685470847	0.23199268483671534	0.37747931934001017	0.25143408014418783	0.2576297437194525	0.2096217327798301	0.16569457907025065	0.19275480060778546	0.22846923105099634	0.28872969343484906	0.24576325020476916	0.15000662791332706	0.1978849390590481	0.1978849390590481	0.1978849390590481	0.1978849390590481	0.1978849390590481	0.1978849390590481	0.1978849390590481	0.1978849390590481	0.1978849390590481	0.1978849390590481	0.1978849390590481	0.1978849390590481	0.1978849390590481	0.1978849390590481	0.1978849390590481	0.1978849390590481	0.1978849390590481	0.1978849390590481	0.1978849390590481	0.1978849390590481	0.1978849390590481	0.1978849390590481	0.1978849390590481	0.1978849390590481	0.1978849390590481	0.1978849390590481
0.0959948561943314	0.0971107921375282	0.23882446306402635	0.062001844371337725	0.11166659487911847	0.19306886718483438	0.17118972904713967	0.11536343778179715	0.18078879876088913	0.21459022322715152	0.08825594804906872	0.11792133468431396	0.14801057786573993	0.20173582880363986	0.21583860038738767	0.20182662742077678	0.08414462649349687	0.18798722357701164	0.13065682891311586	0.09932060229569227	0.12776039303547104	0.18741993376239094	0.13669222662262848	0.1620560801925097	0.1620560801925097	0.1620560801925097	0.1620560801925097	0.1620560801925097	0.1620560801925097	0.1620560801925097	0.1620560801925097	0.1620560801925097	0.1620560801925097	0.1620560801925097	0.1620560801925097	0.1620560801925097	0.1620560801925097	0.1620560801925097	0.1620560801925097	0.1620560801925097	0.1620560801925097	0.1620560801925097	0.1620560801925097	0.1620560801925097	0.1620560801925097	0.1620560801925097	0.1620560801925097	0.1620560801925097	0.1620560801925097	0.1620560801925097
0.4232024088982499	0.4043776291610557	0.31053611641755846	0.2975885031132184	0.3689774363095077	0.39905175304505874	0.21873322382808574	0.27188426904896434	0.2588430592910315	0.3763710083661317	0.2836148992226696	0.3022446826268643	0.3710023434563989	0.3099872011445362	0.3052395769959476	0.2581851850333047	0.22543442224342133	0.3226088854254919	0.23640898065217741	0.23418679457010672	0.3319321603258165	0.3231056881520384	0.25354998841306153	0.27486307401089755	0.2642065312119795	0.2642065312119795	0.2642065312119795	0.2642065312119795	0.2642065312119795	0.2642065312119795	0.2642065312119795	0.2642065312119795	0.2642065312119795	0.2642065312119795	0.2642065312119795	0.2642065312119795	0.2642065312119795	0.2642065312119795	0.2642065312119795	0.2642065312119795	0.2642065312119795	0.2642065312119795	0.2642065312119795	0.2642065312119795	0.2642065312119795	0.2642065312119795	0.2642065312119795	0.2642065312119795	0.2642065312119795	0.2642065312119795
0.24665999836248897	0.18147361761098257	0.2588985436497903	0.13668235517561253	0.24679395393697726	0.23744341277585412	0.13724168823932315	0.14141459577441604	0.1426802370785066	0.2127676155821555	0.20959519329103507	0.1588660259035237	0.18045590499047315	0.2257241486992286	0.1605604775634	0.13148131624479706	0.18890676439838527	0.17876196306030254	0.2029217266631291	0.17166212061711	0.18568511460261158	0.10311025376982388	0.26924559757784067	0.21388318558641203	0.19291421753434093	0.185363144095998	0.2279707041318818	0.1821288350991474	0.2239278155521671	0.19806374929918305	0.21099578242567504	0.21099578242567504	0.21099578242567504	0.21099578242567504	0.21099578242567504	0.21099578242567504	0.21099578242567504	0.21099578242567504	0.21099578242567504	0.21099578242567504	0.21099578242567504	0.21099578242567504	0.21099578242567504	0.21099578242567504	0.21099578242567504	0.21099578242567504	0.21099578242567504	0.21099578242567504	0.21099578242567504	0.21099578242567504
0.26569223125688096	0.22149201051340844	0.1214409978103123	0.12001772263737483	0.11512723642073201	0.21146532590810416	0.18141617324089054	0.17260740570452152	0.1201170127057612	0.14760700859796838	0.09902992249552518	0.15375223461619755	0.15057329579159567	0.10455946306205656	0.1950423410217834	0.11246148833733308	0.14882751359540272	0.13268414978386714	0.18858544538917127	0.16627477566341362	0.10731287630422488	0.16338684927255237	0.1353466509268806	0.14816025917037684	0.06111399049477358	0.19305994173954383	0.2146928025969007	0.2003747965974215	0.09067354411252541	0.1653896552469506	0.135025748440891	0.15020770184392082	0.15020770184392082	0.15020770184392082	0.15020770184392082	0.15020770184392082	0.15020770184392082	0.15020770184392082	0.15020770184392082	0.15020770184392082	0.15020770184392082	0.15020770184392082	0.15020770184392082	0.15020770184392082	0.15020770184392082	0.15020770184392082	0.15020770184392082	0.15020770184392082	0.15020770184392082	0.15020770184392082
0.0557563693155672	0.012450290837376435	0.09933867081027278	0.03922446034965974	0.05475626107085692	0.08759063890019184	0.025946139920734343	0.08354941260174763	0.021028418609702938	0.0717726968666521	0.13748710643656747	0.09169492743586478	0.045880683680468666	0.05176517642011791	0.04769718659701706	0.07290912138746215	0.019607773252032928	0.07253673666343989	0.029860262739452893	0.02763983051512675	0.057547226093645265	0.04450983416593859	0.0709555012459303	0.06953012398081819	0.066331535940216	0.06780862942665912	0.05477315762418571	0.1734169325360791	0.024947273433155046	0.02497315707310548	0.024960215253130264	0.024960215253130264	0.024960215253130264	0.024960215253130264	0.024960215253130264	0.024960215253130264	0.024960215253130264	0.024960215253130264	0.024960215253130264	0.024960215253130264	0.024960215253130264	0.024960215253130264	0.024960215253130264	0.024960215253130264	0.024960215253130264	0.024960215253130264	0.024960215253130264	0.024960215253130264	0.024960215253130264	0.024960215253130264
0.07521378865328263	0.05798849762767383	0.07015394914251008	0.09062436519938998	0.06301835314190454	0.08312433871554463	0.0400565782866993	0.029863180957311893	0.06718179201364798	0.07272667031165497	0.07220858805868219	0.16271927187086319	0.03742995623229177	0.07087131372874411	0.03825333685394938	0.04140291141594988	0.06634182964449514	0.08821160288451596	0.09391189817039622	0.1232810748726588	0.10859648652152751	0.10859648652152751	0.10859648652152751	0.10859648652152751	0.10859648652152751	0.10859648652152751	0.10859648652152751	0.10859648652152751	0.10859648652152751	0.10859648652152751	0.10859648652152751	0.10859648652152751	0.10859648652152751	0.10859648652152751	0.10859648652152751	0.10859648652152751	0.10859648652152751	0.10859648652152751	0.10859648652152751	0.10859648652152751	0.10859648652152751	0.10859648652152751	0.10859648652152751	0.10859648652152751	0.10859648652152751	0.10859648652152751	0.10859648652152751	0.10859648652152751	0.10859648652152751	0.10859648652152751
0.12033354970342655	0.06041169906350219	0.02513854609706658	0.01569142771420395	0.0360471315248672	0.039093723771055536	0.026293408806036395	0.04525182710839037	0.023850921511175793	0.0008037779336412763	0.02956187781572776	0.039777967471758616	0.04064262355504314	0.02298774338505719	0.01484669771058923	0.03121038537848745	0.0754500205125382	0.01580270996595458	0.07185841057838521	0.022704708318713483	0.0625967697904562	0.016036366780435046	0.007062967606108206	0.02154651164887972	0.043595009787152826	0.03584099380754213	0.01860900656680767	0.0272250001871749	0.0272250001871749	0.0272250001871749	0.0272250001871749	0.0272250001871749	0.0272250001871749	0.0272250001871749	0.0272250001871749	0.0272250001871749	0.0272250001871749	0.0272250001871749	0.0272250001871749	0.0272250001871749	0.0272250001871749	0.0272250001871749	0.0272250001871749	0.0272250001871749	0.0272250001871749	0.0272250001871749	0.0272250001871749	0.0272250001871749	0.0272250001871749	0.0272250001871749
0.07476233183660881	0.06854901415127684	0.06251505091189542	0.028463334594865684	0.06581025793025144	0.02530472883509291	0.025873374312621447	0.029182034321216643	0.019321895108628435	0.05916253979206054	0.027456617236198116	0.024128555733636075	0.0301545248212441	0.04556927325980761	0.016513540845297634	0.033650657091101925	0.0312944822497696	0.07332034134618695	0.06645714228425846	0.014694304021122559	0.07810232823366205	0.028457549180597397	0.029110457694298972	0.043688315940651645	0.04250743127331789	0.02579891109057955	0.11320925741389949	0.019437111674858825	0.053867694718179086	0.04581622044773301	0.03452410291695141	0.03207148489511585	0.03329779390603363	0.03329779390603363	0.03329779390603363	0.03329779390603363	0.03329779390603363	0.03329779390603363	0.03329779390603363	0.03329779390603363	0.03329779390603363	0.03329779390603363	0.03329779390603363	0.03329779390603363	0.03329779390603363	0.03329779390603363	0.03329779390603363	0.03329779390603363	0.03329779390603363	0.03329779390603363
0.16386939250295307	0.07411386049350079	0.005207606935886176	0.0	0.0	0.054818240410205395	0.014391883667055221	0.13178244993484872	0.015593715679185879	0.10661513350335043	0.0	0.0003038707812016583	0.10631126272214877	0.0	0.00045017893511356777	0.00022508946755678388	0.00022508946755678388	0.00022508946755678388	0.00022508946755678388	0.00022508946755678388	0.00022508946755678388	0.00022508946755678388	0.00022508946755678388	0.00022508946755678388	0.00022508946755678388	0.00022508946755678388	0.00022508946755678388	0.00022508946755678388	0.00022508946755678388	0.00022508946755678388	0.00022508946755678388	0.00022508946755678388	0.00022508946755678388	0.00022508946755678388	0.00022508946755678388	0.00022508946755678388	0.00022508946755678388	0.00022508946755678388	0.00022508946755678388	0.00022508946755678388	0.00022508946755678388	0.00022508946755678388	0.00022508946755678388	0.00022508946755678388	0.00022508946755678388	0.00022508946755678388	0.00022508946755678388	0.00022508946755678388	0.00022508946755678388	0.00022508946755678388
0.16767404092315916	0.21362766111164888	0.1111168003703798	0.1563468519159607	0.051720161949060685	0.07412622166040439	0.09486654161498165	0.06627721219300818	0.06395083362905227	0.05464339237913107	0.05074049952109054	0.011883033782772258	0.0327703470718823	0.03515717877722343	0.11349571478093338	0.07847709590924941	0.08225784979532076	0.05158065500037448	0.011313858205361647	0.05193777530988109	0.040997389072480815	0.0969843913142379	0.07676823085753055	0.07713888909292148	0.07695355997522602	0.07695355997522602	0.07695355997522602	0.07695355997522602	0.07695355997522602	0.07695355997522602	0.07695355997522602	0.07695355997522602	0.07695355997522602	0.07695355997522602	0.07695355997522602	0.07695355997522602	0.07695355997522602	0.07695355997522602	0.07695355997522602	0.07695355997522602	0.07695355997522602	0.07695355997522602	0.07695355997522602	0.07695355997522602	0.07695355997522602	0.07695355997522602	0.07695355997522602	0.07695355997522602	0.07695355997522602	0.07695355997522602
0.00040023447438624043	0.03218323892629851	0.05088091731434324	0.07749554271128095	0.0470921638469573	0.06715542627905571	0.038614033009620484	0.026272052486602145	0.10920626743492655	0.016381713012906945	0.017344801907952827	0.017044626052163146	0.06507648428068237	0.048925707250884916	0.05493714843842471	0.03750075251228014	0.081870132092496	0.049447296688082266	0.026272052486602145	0.03757584831342737	0.012832555476129028	0.029818637156675223	0.07869010469400226	0.06733390601421282	0.07301200535410754	0.07301200535410754	0.07301200535410754	0.07301200535410754	0.07301200535410754	0.07301200535410754	0.07301200535410754	0.07301200535410754	0.07301200535410754	0.07301200535410754	0.07301200535410754	0.07301200535410754	0.07301200535410754	0.07301200535410754	0.07301200535410754	0.07301200535410754	0.07301200535410754	0.07301200535410754	0.07301200535410754	0.07301200535410754	0.07301200535410754	0.07301200535410754	0.07301200535410754	0.07301200535410754	0.07301200535410754	0.07301200535410754
0.12925407571170722	0.03141698359425414	0.020494745620826146	0.06412636517561224	0.017003407683894717	0.05310841277690713	0.09284471087746285	0.05805917113728547	0.05163331043286638	0.02102422659921243	0.07221474912937625	0.07897994584424463	0.08366746220922336	0.08336576582239492	0.005222241420495989	0.04318347680214894	0.019034820731442154	0.04752421728030489	0.05979057866382021	0.10829218174513948	0.0849119831042447	0.060046884625463766	0.06120373251955164	0.11923159889744625	0.09619291298821021	0.05186000336913001	0.10189012673063387	0.04404031975402093	0.11823644868720051	0.13282935510340632	0.12553290189530342	0.12553290189530342	0.12553290189530342	0.12553290189530342	0.12553290189530342	0.12553290189530342	0.12553290189530342	0.12553290189530342	0.12553290189530342	0.12553290189530342	0.12553290189530342	0.12553290189530342	0.12553290189530342	0.12553290189530342	0.12553290189530342	0.12553290189530342	0.12553290189530342	0.12553290189530342	0.12553290189530342	0.12553290189530342
0.018351078504666496	0.003185022722450927	0.029625954445878216	0.0063881059087775895	0.0	0.0005406453180675267	0.03443745086141382	0.005847460590710061	0.0	0.003185022722450927	0.02846223226830308	0.018069224445263755	0.052423280684880655	0.0352462525650722	0.0352462525650722	0.0352462525650722	0.0352462525650722	0.0352462525650722	0.0352462525650722	0.0352462525650722	0.0352462525650722	0.0352462525650722	0.0352462525650722	0.0352462525650722	0.0352462525650722	0.0352462525650722	0.0352462525650722	0.0352462525650722	0.0352462525650722	0.0352462525650722	0.0352462525650722	0.0352462525650722	0.0352462525650722	0.0352462525650722	0.0352462525650722	0.0352462525650722	0.0352462525650722	0.0352462525650722	0.0352462525650722	0.0352462525650722	0.0352462525650722	0.0352462525650722	0.0352462525650722	0.0352462525650722	0.0352462525650722	0.0352462525650722	0.0352462525650722	0.0352462525650722	0.0352462525650722	0.0352462525650722
0.38330589013666005	0.493911739932793	0.40829469387121214	0.4178462245198438	0.5023807101803274	0.41312577690448	0.3393911334974731	0.4073037474045003	0.3358731405462297	0.29552412711031706	0.36910129370778655	0.33120232053464466	0.4860271737631412	0.4448760866962273	0.3473541439092137	0.33621771404282885	0.3388174105274991	0.38989197777528684	0.32577800706747456	0.26812092294120365	0.2933797065492147	0.44005599876222334	0.3085953029065636	0.41913439790167045	0.3961227530054137	0.40762857545354214	0.40762857545354214	0.40762857545354214	0.40762857545354214	0.40762857545354214	0.40762857545354214	0.40762857545354214	0.40762857545354214	0.40762857545354214	0.40762857545354214	0.40762857545354214	0.40762857545354214	0.40762857545354214	0.40762857545354214	0.40762857545354214	0.40762857545354214	0.40762857545354214	0.40762857545354214	0.40762857545354214	0.40762857545354214	0.40762857545354214	0.40762857545354214	0.40762857545354214	0.40762857545354214	0.40762857545354214
0.05753582140607693	0.02638037355116763	0.008129476527878076	0.0005627031531554429	0.00838946333385192	0.041434413594023375	0.0	0.005596756135585788	0.0014383382204774117	0.012053342983229015	0.03341546790723083	0.0031841307754155723	0.03226682308134164	0.01345454049083419	0.036208174758345694	0.011521664004625499	0.02603344591434641	0.02763294546636796	0.027787687597093116	0.030919888267866697	0.0	0.01441610138545284	0.022529409970519998	0.04915491409592046	0.009291659959514812	0.0	0.004645829979757406	0.004645829979757406	0.004645829979757406	0.004645829979757406	0.004645829979757406	0.004645829979757406	0.004645829979757406	0.004645829979757406	0.004645829979757406	0.004645829979757406	0.004645829979757406	0.004645829979757406	0.004645829979757406	0.004645829979757406	0.004645829979757406	0.004645829979757406	0.004645829979757406	0.004645829979757406	0.004645829979757406	0.004645829979757406	0.004645829979757406	0.004645829979757406	0.004645829979757406	0.004645829979757406
0.020372928394439604	0.06121185543099235	0.007016591045602164	0.0	0.12684663332832075	0.04092600229045885	0.0	0.0	0.0	0.0	0.0	0.0025936694911479832	0.0	0.0	0.06563477698544652	0.052948750180764795	0.06732718098009507	0.052948750180764795	0.0	0.0769374414517108	0.06121185543099235	0.06732718098009507	0.0	0.06121185543099235	0.0	0.0	0.0	0.0	0.0	0.0	0.0	0.0	0.0	0.0	0.0	0.0	0.0	0.0	0.0	0.0	0.0	0.0	0.0	0.0	0.0	0.0	0.0	0.0	0.0	0.0
0.175095248210075	0.03754885129754251	0.08178675423659174	0.12537790225683496	0.0945630925822599	0.06347218893093286	0.05376840299665259	0.09334877435547421	0.06607194057623018	0.03146401148225981	0.05863441894974174	0.06947716250897633	0.025678959794320343	0.0782525019766325	0.07478478886411281	0.02955033018468428	0.051962819459244955	0.04981942941085606	0.01114694922361631	0.08117698649775718	0.09491919848878011	0.03623599753988096	0.05438165058372421	0.08355496139826328	0.036097173560793526	0.04377256168124707	0.0399348676210203	0.0399348676210203	0.0399348676210203	0.0399348676210203	0.0399348676210203	0.0399348676210203	0.0399348676210203	0.0399348676210203	0.0399348676210203	0.0399348676210203	0.0399348676210203	0.0399348676210203	0.0399348676210203	0.0399348676210203	0.0399348676210203	0.0399348676210203	0.0399348676210203	0.0399348676210203	0.0399348676210203	0.0399348676210203	0.0399348676210203	0.0399348676210203	0.0399348676210203	0.0399348676210203
0.11591216097905038	0.23455284599919032	0.08779811652082001	0.1060197351760246	0.08443513915632528	0.13606810214950402	0.1275656981882531	0.0733898418621895	0.10927319648838783	0.16992738901877322	0.20473270742972202	0.07097051358632774	0.16289660160710664	0.14568070557641566	0.21852082841374673	0.03528550294323833	0.0972116515501546	0.13944024402016147	0.18019314908081668	0.12659016174481216	0.10537297279076929	0.18096934928793143	0.153290737986474	0.1442708304137409	0.12081027840794176	0.13254055441084134	0.13254055441084134	0.13254055441084134	0.13254055441084134	0.13254055441084134	0.13254055441084134	0.13254055441084134	0.13254055441084134	0.13254055441084134	0.13254055441084134	0.13254055441084134	0.13254055441084134	0.13254055441084134	0.13254055441084134	0.13254055441084134	0.13254055441084134	0.13254055441084134	0.13254055441084134	0.13254055441084134	0.13254055441084134	0.13254055441084134	0.13254055441084134	0.13254055441084134	0.13254055441084134	0.13254055441084134
0.5567126301217264	0.2489709477985455	0.23022697171915285	0.44947103464998883	0.34384701449383814	0.4072150171349553	0.34458743095122024	0.30487391520426615	0.6407084388113475	0.5127690580483464	0.4247966578952611	0.15107515895596552	0.5060285662793566	0.49529597782847173	0.3764260504096582	0.28595198717598436	0.39214463424285045	0.6032852860410313	0.33097697718546604	0.3629906409350318	0.48518208284204917	0.3644093702722841	0.28498519271232625	0.6122794881619282	0.5541201945258225	0.5831998413438754	0.5831998413438754	0.5831998413438754	0.5831998413438754	0.5831998413438754	0.5831998413438754	0.5831998413438754	0.5831998413438754	0.5831998413438754	0.5831998413438754	0.5831998413438754	0.5831998413438754	0.5831998413438754	0.5831998413438754	0.5831998413438754	0.5831998413438754	0.5831998413438754	0.5831998413438754	0.5831998413438754	0.5831998413438754	0.5831998413438754	0.5831998413438754	0.5831998413438754	0.5831998413438754	0.5831998413438754
0.2028767553472108	0.2573761162579498	0.23394291950213544	0.17449135274800365	0.19878343650765645	0.18359593200750732	0.15582341092922514	0.24425420505627726	0.22421683701160014	0.23962219499437265	0.24257037309220836	0.23222304771876778	0.27213011248297947	0.17790151834470297	0.12564409678038074	0.24108214704059305	0.35050039587932075	0.2844551028815816	0.19377745922790895	0.17929293788728679	0.21692549805708378	0.197877387487249	0.22599561271625726	0.22402283129545372	0.23778107367076748	0.23090195248311063	0.23090195248311063	0.23090195248311063	0.23090195248311063	0.23090195248311063	0.23090195248311063	0.23090195248311063	0.23090195248311063	0.23090195248311063	0.23090195248311063	0.23090195248311063	0.23090195248311063	0.23090195248311063	0.23090195248311063	0.23090195248311063	0.23090195248311063	0.23090195248311063	0.23090195248311063	0.23090195248311063	0.23090195248311063	0.23090195248311063	0.23090195248311063	0.23090195248311063	0.23090195248311063	0.23090195248311063
0.32596050195994775	0.5155453381801992	0.4249839330322885	0.4383227668348629	0.4522152611446006	0.45003171399053454	0.5320126068461681	0.4057909046102694	0.40117643666402886	0.5380803325235195	0.424025242290073	0.39906519994612927	0.539699451578092	0.4317448520230658	0.4565986733125617	0.6268081500195806	0.35224397770100313	0.39376407661592466	0.43389572051466463	0.3498662305071711	0.3918809755109179	0.3918809755109179	0.3918809755109179	0.3918809755109179	0.3918809755109179	0.3918809755109179	0.3918809755109179	0.3918809755109179	0.3918809755109179	0.3918809755109179	0.3918809755109179	0.3918809755109179	0.3918809755109179	0.3918809755109179	0.3918809755109179	0.3918809755109179	0.3918809755109179	0.3918809755109179	0.3918809755109179	0.3918809755109179	0.3918809755109179	0.3918809755109179	0.3918809755109179	0.3918809755109179	0.3918809755109179	0.3918809755109179	0.3918809755109179	0.3918809755109179	0.3918809755109179	0.3918809755109179
0.3173373188274365	0.29678818035993504	0.3194119345598985	0.2377326829355899	0.29764807394071924	0.2509976771938993	0.27138906220343256	0.3068643633854603	0.26891664929591197	0.21219341645750714	0.2618481051230581	0.24845680317547075	0.2556556028212493	0.16957378788033986	0.26187540384032365	0.23215816704447684	0.22259838136140042	0.270936329302642	0.22651115218670603	0.2784148767107775	0.2524630144487418	0.2524630144487418	0.2524630144487418	0.2524630144487418	0.2524630144487418	0.2524630144487418	0.2524630144487418	0.2524630144487418	0.2524630144487418	0.2524630144487418	0.2524630144487418	0.2524630144487418	0.2524630144487418	0.2524630144487418	0.2524630144487418	0.2524630144487418	0.2524630144487418	0.2524630144487418	0.2524630144487418	0.2524630144487418	0.2524630144487418	0.2524630144487418	0.2524630144487418	0.2524630144487418	0.2524630144487418	0.2524630144487418	0.2524630144487418	0.2524630144487418	0.2524630144487418	0.2524630144487418
0.275274738336512	0.32376581091715106	0.33339911736193806	0.18713983377579388	0.2267838286158557	0.2200093603458483	0.05980567240659717	0.4183931243187233	0.11926913344305304	0.18226070896113925	0.15938888684123856	0.24150521533064673	0.00500767571865336	0.11398766351899955	0.20378437632648808	0.3664592085409722	0.21976850954329147	0.24877088009292186	0.08745631815978111	0.278089420205467	0.28242316092988035	0.27977005900690893	0.3848705899664242	0.11377619786301188	0.3071377652772751	0.17520675844498462	0.24122250177680746	0.20821463011089603	0.20821463011089603	0.20821463011089603	0.20821463011089603	0.20821463011089603	0.20821463011089603	0.20821463011089603	0.20821463011089603	0.20821463011089603	0.20821463011089603	0.20821463011089603	0.20821463011089603	0.20821463011089603	0.20821463011089603	0.20821463011089603	0.20821463011089603	0.20821463011089603	0.20821463011089603	0.20821463011089603	0.20821463011089603	0.20821463011089603	0.20821463011089603	0.20821463011089603
0.25022101251567136	0.40250100267396094	0.3828732181473401	0.36427245894209803	0.3524210146821521	0.3572901639662196	0.314565394380879	0.22860166978214985	0.40161384129546795	0.3231026793257967	0.2441195705264713	0.5379686375580377	0.25487126994237386	0.3549841820398695	0.22305739263765045	0.30154056840221416	0.2351739000206449	0.2751345783989366	0.29650922412890374	0.32942962535089715	0.28734771533329945	0.38525411930815845	0.24192451259192163	0.32232545722531813	0.28212498490861987	0.28212498490861987	0.28212498490861987	0.28212498490861987	0.28212498490861987	0.28212498490861987	0.28212498490861987	0.28212498490861987	0.28212498490861987	0.28212498490861987	0.28212498490861987	0.28212498490861987	0.28212498490861987	0.28212498490861987	0.28212498490861987	0.28212498490861987	0.28212498490861987	0.28212498490861987	0.28212498490861987	0.28212498490861987	0.28212498490861987	0.28212498490861987	0.28212498490861987	0.28212498490861987	0.28212498490861987	0.28212498490861987
0.43840106273753304	0.708676788714043	0.4420916248658063	0.45054089410005393	0.350993311914332	0.32527114367917026	0.5783142892161993	0.41578225723185547	0.29359689289849866	0.49852408473617993	0.31597646654058775	0.43431183817704616	0.5460204204341399	0.6282747742444541	0.4310083440935124	0.358481868241321	0.34287536909725147	0.3908831897634466	0.457321813478923	0.5002946466182889	0.4606514913822639	0.5018423242584914	0.3565357573187495	0.5324748646029827	0.44396805334043965	0.5072266763224442	0.47559736483144194	0.47559736483144194	0.47559736483144194	0.47559736483144194	0.47559736483144194	0.47559736483144194	0.47559736483144194	0.47559736483144194	0.47559736483144194	0.47559736483144194	0.47559736483144194	0.47559736483144194	0.47559736483144194	0.47559736483144194	0.47559736483144194	0.47559736483144194	0.47559736483144194	0.47559736483144194	0.47559736483144194	0.47559736483144194	0.47559736483144194	0.47559736483144194	0.47559736483144194	0.47559736483144194
0.16354277959808586	0.05039432757876489	0.0	0.07569902466380168	0.0023468737109970943	0.03703176491819429	0.059389422268341326	0.10797849700013892	0.06173629597933842	0.0762406454688948	0.05773422927138767	0.03234531804121803	0.07275198492891191	0.10564473994111413	0.15900446944773322	0.09490293756443328	0.07043211010928337	0.013962728507653222	0.0023468737109970943	0.05538735556039057	0.20923485493708824	0.024704531061144123	0.011042687840942037	0.01787360945104308	0.01787360945104308	0.01787360945104308	0.01787360945104308	0.01787360945104308	0.01787360945104308	0.01787360945104308	0.01787360945104308	0.01787360945104308	0.01787360945104308	0.01787360945104308	0.01787360945104308	0.01787360945104308	0.01787360945104308	0.01787360945104308	0.01787360945104308	0.01787360945104308	0.01787360945104308	0.01787360945104308	0.01787360945104308	0.01787360945104308	0.01787360945104308	0.01787360945104308	0.01787360945104308	0.01787360945104308	0.01787360945104308	0.01787360945104308
0.148108269857845	0.1227590026346131	0.011353774762639372	0.2510415892181496	0.05857373069792712	0.101880626189508	0.04267191274480132	0.014002648957506223	0.16927686246181464	0.031243787299023103	0.05064764696258925	0.10447107935663798	0.06075238167537835	0.1083812028729913	0.024193105527595626	0.03326468878474051	0.046167971764823325	0.031174635849890393	0.03159306148275309	0.0048028793448435326	0.05948593311988572	0.03214440623236463	0.03214440623236463	0.03214440623236463	0.03214440623236463	0.03214440623236463	0.03214440623236463	0.03214440623236463	0.03214440623236463	0.03214440623236463	0.03214440623236463	0.03214440623236463	0.03214440623236463	0.03214440623236463	0.03214440623236463	0.03214440623236463	0.03214440623236463	0.03214440623236463	0.03214440623236463	0.03214440623236463	0.03214440623236463	0.03214440623236463	0.03214440623236463	0.03214440623236463	0.03214440623236463	0.03214440623236463	0.03214440623236463	0.03214440623236463	0.03214440623236463	0.03214440623236463
0.07443114753851687	0.050970984939057794	0.014794434542144571	0.08854715163813402	0.05084605798763317	0.08063854753177209	0.052894217609316896	0.10972014819265366	0.08151767867675153	0.027195230597796615	0.11583793995851255	0.08364928722741283	0.03752594157046476	0.06918896597163347	0.06236058856494645	0.02776052059147608	0.09928370398942168	0.044354318977151766	0.0643270806917886	0.07772691967665528	0.05295114288093799	0.10281615304411175	0.0686957629104944	0.11721935342513369	0.0288331081251582	0.04789671360059727	0.02686058934927077	0.09917049787472032	0.028669676881845352	0.06751647400667028	0.0486164951729943	0.17813965832469458	0.12820438949785037	0.15317202391127246	0.15317202391127246	0.15317202391127246	0.15317202391127246	0.15317202391127246	0.15317202391127246	0.15317202391127246	0.15317202391127246	0.15317202391127246	0.15317202391127246	0.15317202391127246	0.15317202391127246	0.15317202391127246	0.15317202391127246	0.15317202391127246	0.15317202391127246	0.15317202391127246
0.15971828808800861	0.09658708282132104	0.18818741099593264	0.002864979368479958	0.09728326694865003	0.12377082080665923	0.016595280698877647	0.16896139341339567	0.06729277765539536	0.07956286066181412	0.13127866395113794	0.029427372699199966	0.12671493172884113	0.048612383930393306	0.15048465188233934	0.17611411413454434	0.23780162165532384	0.01895448287081998	0.19127062043835635	0.19533658170552787	0.13465617245588637	0.06904738954511244	0.12046042033776788	0.14175155298809228	0.05226416177418314	0.12157078781653073	0.07401655691591473	0.11539891708839801	0.02646678213723593	0.13910507925356644	0.12333742315214495	0.05406298194342128	0.07760909363837727	0.06583603779089928	0.06583603779089928	0.06583603779089928	0.06583603779089928	0.06583603779089928	0.06583603779089928	0.06583603779089928	0.06583603779089928	0.06583603779089928	0.06583603779089928	0.06583603779089928	0.06583603779089928	0.06583603779089928	0.06583603779089928	0.06583603779089928	0.06583603779089928	0.06583603779089928
0.5824056370084202	0.6530936909813204	0.6610913914830078	0.7938054290581339	0.5541366704647369	0.4979970137691253	0.5186875324698774	0.5501177812549043	0.5554870779078765	0.5463727265888524	0.47299395462048466	0.655350163602416	0.5871542516705059	0.44525748760578904	0.5848482861617671	0.5062883816421676	0.4461985174725657	0.5232671430788535	0.47920420842058503	0.5624875881537266	0.4764801156444073	0.519483851899067	0.519483851899067	0.519483851899067	0.519483851899067	0.519483851899067	0.519483851899067	0.519483851899067	0.519483851899067	0.519483851899067	0.519483851899067	0.519483851899067	0.519483851899067	0.519483851899067	0.519483851899067	0.519483851899067	0.519483851899067	0.519483851899067	0.519483851899067	0.519483851899067	0.519483851899067	0.519483851899067	0.519483851899067	0.519483851899067	0.519483851899067	0.519483851899067	0.519483851899067	0.519483851899067	0.519483851899067	0.519483851899067
0.14699983210382894	0.1961658769782007	0.249382396657806	0.1966471439279857	0.16939235646798229	0.21314341819355773	0.24406159491567006	0.1614894009867513	0.2560230552360647	0.20208647306653324	0.24832787938381679	0.10432734329460946	0.2306570575565818	0.2411459155413453	0.2407512698401569	0.22142671311141754	0.22270831588326384	0.23673252388644564	0.15910714456249242	0.2772426615019312	0.23842691315337905	0.6476838158987972	0.14824105218629643	0.20465244257223322	0.1764467473792648	0.1764467473792648	0.1764467473792648	0.1764467473792648	0.1764467473792648	0.1764467473792648	0.1764467473792648	0.1764467473792648	0.1764467473792648	0.1764467473792648	0.1764467473792648	0.1764467473792648	0.1764467473792648	0.1764467473792648	0.1764467473792648	0.1764467473792648	0.1764467473792648	0.1764467473792648	0.1764467473792648	0.1764467473792648	0.1764467473792648	0.1764467473792648	0.1764467473792648	0.1764467473792648	0.1764467473792648	0.1764467473792648
0.3781172256667405	0.3541764480143346	0.4571665643193684	0.3991350702307078	0.3016812254377512	0.3267028738072834	0.2840706199884802	0.5142547047939765	0.32533310128554	0.17824807515635185	0.43446445783118687	0.3300895804027847	0.29021778943186183	0.19552923423026752	0.24382124866394086	0.3214497351848211	0.2111140928426725	0.32900225660906585	0.2256984556933432	0.4447893194404748	0.4545257223184918	0.25414193975008187	0.30422098849977214	0.26971899919406916	0.3089652918672491	0.3664132070418423	0.3376892494545457	0.3376892494545457	0.3376892494545457	0.3376892494545457	0.3376892494545457	0.3376892494545457	0.3376892494545457	0.3376892494545457	0.3376892494545457	0.3376892494545457	0.3376892494545457	0.3376892494545457	0.3376892494545457	0.3376892494545457	0.3376892494545457	0.3376892494545457	0.3376892494545457	0.3376892494545457	0.3376892494545457	0.3376892494545457	0.3376892494545457	0.3376892494545457	0.3376892494545457	0.3376892494545457
0.21123827127382544	0.21351640343499664	0.13510794891691974	0.1340886129054706	0.16211512944939696	0.11617348564119279	0.1829858752441594	0.14963880092381535	0.1283435479098093	0.12260291482544469	0.3052702086969298	0.1838215267169798	0.13420597807867338	0.16725735414857323	0.11220367349442885	0.10919170453183469	0.18124084074577929	0.18125749503889965	0.09873773539696289	0.14041672013407785	0.11957722776552038	0.11957722776552038	0.11957722776552038	0.11957722776552038	0.11957722776552038	0.11957722776552038	0.11957722776552038	0.11957722776552038	0.11957722776552038	0.11957722776552038	0.11957722776552038	0.11957722776552038	0.11957722776552038	0.11957722776552038	0.11957722776552038	0.11957722776552038	0.11957722776552038	0.11957722776552038	0.11957722776552038	0.11957722776552038	0.11957722776552038	0.11957722776552038	0.11957722776552038	0.11957722776552038	0.11957722776552038	0.11957722776552038	0.11957722776552038	0.11957722776552038	0.11957722776552038	0.11957722776552038
0.14036346458448026	0.19659577632965142	0.2275575812693397	0.1422774032158199	0.15079500553840208	0.12046599981081632	0.1567666169081321	0.14810908895544928	0.13994955423862937	0.13265798933189563	0.11755785749586035	0.10332471148149185	0.14578970565401425	0.15992269099944934	0.1639777327331017	0.09950110033287557	0.12475421610693592	0.1856825813807751	0.1730193470037942	0.1618546153342023	0.12892004130405485	0.09964036043562854	0.1142802008698417	0.1142802008698417	0.1142802008698417	0.1142802008698417	0.1142802008698417	0.1142802008698417	0.1142802008698417	0.1142802008698417	0.1142802008698417	0.1142802008698417	0.1142802008698417	0.1142802008698417	0.1142802008698417	0.1142802008698417	0.1142802008698417	0.1142802008698417	0.1142802008698417	0.1142802008698417	0.1142802008698417	0.1142802008698417	0.1142802008698417	0.1142802008698417	0.1142802008698417	0.1142802008698417	0.1142802008698417	0.1142802008698417	0.1142802008698417	0.1142802008698417
0.5518743898790788	0.4131467105074924	0.5988263548742369	0.41764120695446194	0.5779763774667575	0.4427609639987974	0.3776274624587266	0.3599466886105706	0.3152281630567346	0.4167123087019468	0.40276091966715066	0.33502379340922217	0.5276710374137848	0.42540990645726695	0.46058484788415405	0.5845636344053303	0.41689019708802433	0.5087359777419189	0.4918159726509891	0.6505018271072341	0.5711588998791116	0.5711588998791116	0.5711588998791116	0.5711588998791116	0.5711588998791116	0.5711588998791116	0.5711588998791116	0.5711588998791116	0.5711588998791116	0.5711588998791116	0.5711588998791116	0.5711588998791116	0.5711588998791116	0.5711588998791116	0.5711588998791116	0.5711588998791116	0.5711588998791116	0.5711588998791116	0.5711588998791116	0.5711588998791116	0.5711588998791116	0.5711588998791116	0.5711588998791116	0.5711588998791116	0.5711588998791116	0.5711588998791116	0.5711588998791116	0.5711588998791116	0.5711588998791116	0.5711588998791116
0.5218898204989212	0.6465283573550268	0.42483080349584773	0.3992418860586761	0.4971127473188297	0.5054859241588469	0.5945483559467062	0.49909632320045766	0.4315619350620577	0.4239906496431545	0.39081802935228926	0.45492136076649176	0.3561720258291928	0.48813746728331764	0.6392589304157225	0.6775865041383564	0.32451239481480626	0.2710540408237172	0.3692137776698218	0.5672628754105953	0.4810726735900144	0.5200093551566023	0.29168731238942724	0.40584833377301477	0.40584833377301477	0.40584833377301477	0.40584833377301477	0.40584833377301477	0.40584833377301477	0.40584833377301477	0.40584833377301477	0.40584833377301477	0.40584833377301477	0.40584833377301477	0.40584833377301477	0.40584833377301477	0.40584833377301477	0.40584833377301477	0.40584833377301477	0.40584833377301477	0.40584833377301477	0.40584833377301477	0.40584833377301477	0.40584833377301477	0.40584833377301477	0.40584833377301477	0.40584833377301477	0.40584833377301477	0.40584833377301477	0.40584833377301477
0.6992922721461556	0.49313295454732226	0.5543412302868443	0.4526142633020398	0.5317566613919621	0.4757963364948792	0.35243312166239205	0.33670059208055053	0.38533111979949747	0.5156975195455905	0.5228633965191971	0.4242445201840584	0.4563366024865742	0.33040456889213726	0.5503367436736737	0.6176263018089341	0.5385522253435108	0.43506079389356295	0.4703583055985477	0.4076188458604267	0.4191924238306557	0.5249349771383244	0.47206370048449003	0.47206370048449003	0.47206370048449003	0.47206370048449003	0.47206370048449003	0.47206370048449003	0.47206370048449003	0.47206370048449003	0.47206370048449003	0.47206370048449003	0.47206370048449003	0.47206370048449003	0.47206370048449003	0.47206370048449003	0.47206370048449003	0.47206370048449003	0.47206370048449003	0.47206370048449003	0.47206370048449003	0.47206370048449003	0.47206370048449003	0.47206370048449003	0.47206370048449003	0.47206370048449003	0.47206370048449003	0.47206370048449003	0.47206370048449003	0.47206370048449003
0.04811059264705527	0.21135070143291051	0.11682672849162243	0.10243878474139292	0.025053621556979072	0.07718512478884491	0.001960024498274082	0.15147198148298277	0.19380460197274849	0.001960024498274082	0.0	0.05155993353421343	0.08130035433466305	0.09713637809679623	0.13600748995814704	0.11833542602613105	0.0709407329040891	0.0	0.04001313500486094	0.09713637809679623	0.06242564973653199	0.04208752953581946	0.07151118684216477	0.06412477132168092	0.0618277898923258	0.040579847299210464	0.011546798529352495	0.11095386790895004	0.09676110515098667	0.04531554164945764	0.07996860291080761	0.06264207228013262	0.06264207228013262	0.06264207228013262	0.06264207228013262	0.06264207228013262	0.06264207228013262	0.06264207228013262	0.06264207228013262	0.06264207228013262	0.06264207228013262	0.06264207228013262	0.06264207228013262	0.06264207228013262	0.06264207228013262	0.06264207228013262	0.06264207228013262	0.06264207228013262	0.06264207228013262	0.06264207228013262
0.4464028966978653	0.2863422142200637	0.3907238981539071	0.2785387343237476	0.31847413665740965	0.26036396700283027	0.3385748495257635	0.33672551568351394	0.1916444839105317	0.37039883535298895	0.4189290250628557	0.2739346361061692	0.24368924613096235	0.2810166909773129	0.22181564538613377	0.3022561538661869	0.33867802500253563	0.25921266774484863	0.29447202371374737	0.22970273870734315	0.30475031460484453	0.3445566425617986	0.23427030335510485	0.3358949024969649	0.4058876741641509	0.3313801633372417	0.2724628664423671	0.2582697543953395	0.2955744205508284	0.25243829047747013	0.34084851713891423	0.2966434038081922	0.2966434038081922	0.2966434038081922	0.2966434038081922	0.2966434038081922	0.2966434038081922	0.2966434038081922	0.2966434038081922	0.2966434038081922	0.2966434038081922	0.2966434038081922	0.2966434038081922	0.2966434038081922	0.2966434038081922	0.2966434038081922	0.2966434038081922	0.2966434038081922	0.2966434038081922	0.2966434038081922
0.5039430571721952	0.4313965206722445	0.3932611219996083	0.5859290320606854	0.40510782824920644	0.4472599014193292	0.49193721492279596	0.40533983618897707	0.3514942576272581	0.3853223291340171	0.59604571559178	0.43486206930927424	0.4324325398175583	0.5396869484915799	0.4748186946232091	0.333839142180005	0.29517932931756846	0.37126425962800846	0.31135001600506484	0.2919927383018923	0.43530391256792184	0.36364832543490705	0.36364832543490705	0.36364832543490705	0.36364832543490705	0.36364832543490705	0.36364832543490705	0.36364832543490705	0.36364832543490705	0.36364832543490705	0.36364832543490705	0.36364832543490705	0.36364832543490705	0.36364832543490705	0.36364832543490705	0.36364832543490705	0.36364832543490705	0.36364832543490705	0.36364832543490705	0.36364832543490705	0.36364832543490705	0.36364832543490705	0.36364832543490705	0.36364832543490705	0.36364832543490705	0.36364832543490705	0.36364832543490705	0.36364832543490705	0.36364832543490705	0.36364832543490705
0.0	0.9925445069856308	0.0	0.0	0.007382132468500636	0.0	0.3352188356125773	0.0	0.0	0.5376047570099937	0.8365960959086896	0.0012396368224381802	0.0	0.46037256952603983	0.22363028483696945	0.0	0.0	0.3352188356125773	0.05747186015343457	0.0	0.5013772602961123	0.25068863014805615	0.25068863014805615	0.25068863014805615	0.25068863014805615	0.25068863014805615	0.25068863014805615	0.25068863014805615	0.25068863014805615	0.25068863014805615	0.25068863014805615	0.25068863014805615	0.25068863014805615	0.25068863014805615	0.25068863014805615	0.25068863014805615	0.25068863014805615	0.25068863014805615	0.25068863014805615	0.25068863014805615	0.25068863014805615	0.25068863014805615	0.25068863014805615	0.25068863014805615	0.25068863014805615	0.25068863014805615	0.25068863014805615	0.25068863014805615	0.25068863014805615	0.25068863014805615
0.3383401885368179	0.3812216602517431	0.17361613345093982	0.38367948412654496	0.23775469622780596	0.24148808530635713	0.21489503314347008	0.3232315425507296	0.4271814607201337	0.1906422819931888	0.20107042642075576	0.3094881254438116	0.3591894772941615	0.1708366075949939	0.3828597013409404	0.19304066318441832	0.2606774064552399	0.27377957980732004	0.17373397413056602	0.18325876285435322	0.25535265919566497	0.21910866281435035	0.2034916997512556	0.30967995954646677	0.3550091797764128	0.23687816762124714	0.09780717392530597	0.20878134536075374	0.22983052353581576	0.21930593444828472	0.21930593444828472	0.21930593444828472	0.21930593444828472	0.21930593444828472	0.21930593444828472	0.21930593444828472	0.21930593444828472	0.21930593444828472	0.21930593444828472	0.21930593444828472	0.21930593444828472	0.21930593444828472	0.21930593444828472	0.21930593444828472	0.21930593444828472	0.21930593444828472	0.21930593444828472	0.21930593444828472	0.21930593444828472	0.21930593444828472
0.5573457447161384	0.27775019556639685	0.46213770189839326	0.43589201830186614	0.5091255707969616	0.33924383585084705	0.4001617813955692	0.4371265606551982	0.3694359816045745	0.3819359771103324	0.3354041524106736	0.5024308268017371	0.41847818613264814	0.5349519048724369	0.42140729718664716	0.4539097685377341	0.40276697123561855	0.39292136347717715	0.33873021486794364	0.544044625658583	0.3794026959434089	0.3917340143181377	0.40574426898963284	0.6386722115354122	0.532279684965812	0.46556088136792334	0.4994603406582938	0.5007945236462343	0.5391987341981932	0.40857876340196225	0.47682102792456993	0.7690071737705096	0.4718438586680336	0.26248229979252957	0.547029749116539	0.40475602445453435	0.40475602445453435	0.40475602445453435	0.40475602445453435	0.40475602445453435	0.40475602445453435	0.40475602445453435	0.40475602445453435	0.40475602445453435	0.40475602445453435	0.40475602445453435	0.40475602445453435	0.40475602445453435	0.40475602445453435	0.40475602445453435
0.4114997641424559	0.32395995120648347	0.30043612184089574	0.2653603899932542	0.21337949108239898	0.26021616631896527	0.29665613615299663	0.2852716114528397	0.3554544829633848	0.3070399601574147	0.22466268296959666	0.3235463144404585	0.25475198993184106	0.3267386969370977	0.22909821443122802	0.2569180782420447	0.2899367208653449	0.2432268367834645	0.24892748074050858	0.3394571225160897	0.30644306574848235	0.3138773857529126	0.2555160868364575	0.22740727158509766	0.24631577768334365	0.23859570841355582	0.2696074603026183	0.2533502573989592	0.19996105812511128	0.2898722454901444	0.2592891094097186	0.26573691252179826	0.1968924720492511	0.183306858922546	0.2991687926235945	0.26729155241348457	0.2242812822589955	0.27725681444646144	0.21710524647094478	0.266919610653485	0.24201242856221492	0.24201242856221492	0.24201242856221492	0.24201242856221492	0.24201242856221492	0.24201242856221492	0.24201242856221492	0.24201242856221492	0.24201242856221492	0.24201242856221492
0.37683248236075007	0.34787563938834765	0.38280320799034356	0.27736678440259266	0.251590236438907	0.3406466466107093	0.31551869238810754	0.2677097495561852	0.29226342290843604	0.3638522292716468	0.2867539190177756	0.29659062000844677	0.21959745063512426	0.24218755713962814	0.30755396477694524	0.23506846330867992	0.3581851828575622	0.25437593710309914	0.3307616821900651	0.32695372079851964	0.197788779910435	0.28145317743858184	0.3122579769293354	0.28421149588984596	0.3923519059672194	0.3382817009285327	0.3382817009285327	0.3382817009285327	0.3382817009285327	0.3382817009285327	0.3382817009285327	0.3382817009285327	0.3382817009285327	0.3382817009285327	0.3382817009285327	0.3382817009285327	0.3382817009285327	0.3382817009285327	0.3382817009285327	0.3382817009285327	0.3382817009285327	0.3382817009285327	0.3382817009285327	0.3382817009285327	0.3382817009285327	0.3382817009285327	0.3382817009285327	0.3382817009285327	0.3382817009285327	0.3382817009285327
0.29965664860320573	0.24997209759133726	0.41890990272584266	0.29053364257757236	0.326444491226865	0.3335849936658244	0.225306901709115	0.27538860091127393	0.2573965391455547	0.32021001793842824	0.3703578706090068	0.2830215469797971	0.31911686775150905	0.258129294271938	0.26136615273795877	0.29095000461347564	0.31298268207554475	0.28897181220093754	0.23788167943071675	0.24593752249686388	0.2735446400879662	0.28841817188808017	0.3374411623521405	0.33120578432026176	0.2667513735915232	0.2503219293925508	0.2799428582295446	0.27877483169590384	0.23445683652907315	0.23699630988554415	0.23550740826404173	0.23625185907479296	0.23625185907479296	0.23625185907479296	0.23625185907479296	0.23625185907479296	0.23625185907479296	0.23625185907479296	0.23625185907479296	0.23625185907479296	0.23625185907479296	0.23625185907479296	0.23625185907479296	0.23625185907479296	0.23625185907479296	0.23625185907479296	0.23625185907479296	0.23625185907479296	0.23625185907479296	0.23625185907479296
0.5545655554982091	0.23344707372481324	0.15405158119388854	0.35654852472939746	0.23852092671735348	0.1475708977944974	0.6926767538896172	0.030880178320642028	0.421802012462725	0.2163391248906291	0.2634973338366068	0.7866194404097041	0.3069647204166697	0.17847173000874844	0.2707423006677439	0.514953824845551	0.7145547762131352	0.21923511308198232	0.4213622852829234	0.6351592761476542	0.3668266687466602	0.41592416662365683	0.26592292920335686	0.5873780108683802	0.5046756808282883	0.0024096857321935	0.25354268328024093	0.25354268328024093	0.25354268328024093	0.25354268328024093	0.25354268328024093	0.25354268328024093	0.25354268328024093	0.25354268328024093	0.25354268328024093	0.25354268328024093	0.25354268328024093	0.25354268328024093	0.25354268328024093	0.25354268328024093	0.25354268328024093	0.25354268328024093	0.25354268328024093	0.25354268328024093	0.25354268328024093	0.25354268328024093	0.25354268328024093	0.25354268328024093	0.25354268328024093	0.25354268328024093
0.1489973508949722	0.2689365672581207	0.20703472242042348	0.2792333404273634	0.2330615503538559	0.2665864360040078	0.20481508967732098	0.2829569142678216	0.16265251841815756	0.21387166567478083	0.2578956841431319	0.1680154355620458	0.232614327443066	0.3075632607286033	0.30475266965196984	0.22250476739800756	0.30586812577393	0.21897011742765546	0.23970901238252704	0.21330284937971894	0.26682637542998117	0.2621196704521803	0.23055771997659152	0.2463386952143859	0.2463386952143859	0.2463386952143859	0.2463386952143859	0.2463386952143859	0.2463386952143859	0.2463386952143859	0.2463386952143859	0.2463386952143859	0.2463386952143859	0.2463386952143859	0.2463386952143859	0.2463386952143859	0.2463386952143859	0.2463386952143859	0.2463386952143859	0.2463386952143859	0.2463386952143859	0.2463386952143859	0.2463386952143859	0.2463386952143859	0.2463386952143859	0.2463386952143859	0.2463386952143859	0.2463386952143859	0.2463386952143859	0.2463386952143859
0.10259761646581712	0.05292080258272101	0.1891056152984677	0.1266057596928531	0.0	0.0	0.09728698841959911	0.0669935755102461	0.025974954195890455	0.05695050545300971	0.020664326149672434	0.04595339455263771	0.061809106751292496	0.0627025651958755	0.0	0.08571742160058982	0.023129403768568365	0.0510722864228795	0.022185957976720228	0.021799508117496796	0.1415289971969332	0.04979136124695018	0.0960060632436698	0.0669935755102461	0.011564701884284182	0.0	0.14824472747862455	0.09740153578345316	0.012132292868196367	0.0	0.1273943476475636	0.0636971738237818	0.0636971738237818	0.0636971738237818	0.0636971738237818	0.0636971738237818	0.0636971738237818	0.0636971738237818	0.0636971738237818	0.0636971738237818	0.0636971738237818	0.0636971738237818	0.0636971738237818	0.0636971738237818	0.0636971738237818	0.0636971738237818	0.0636971738237818	0.0636971738237818	0.0636971738237818	0.0636971738237818
0.1384144177255955	0.029097098984355377	0.12992731152778858	0.0	0.0	0.0	0.07793531472248237	0.27387376164798843	0.0	0.0	0.0	0.1165656294476055	0.03166248444492532	0.0	0.11685383367611117	0.051991996805306216	0.0	0.1165656294476055	0.0	0.0	0.0	0.0	0.12821103321602756	0.0	0.0049391202845591314	0.0	0.029097098984355377	0.0	0.000288204228505687	0.1165656294476055	0.0	0.0	0.10576933282799234	0.0	0.0	0.029385303212861064	0.051991996805306216	0.0	0.025995998402653108	0.025995998402653108	0.025995998402653108	0.025995998402653108	0.025995998402653108	0.025995998402653108	0.025995998402653108	0.025995998402653108	0.025995998402653108	0.025995998402653108	0.025995998402653108	0.025995998402653108
0.18832829493291348	0.5264925678964063	0.27348330660386966	0.1348764172899017	0.08453684902932716	0.16182811931160995	0.27369229316753696	0.09469885637426413	0.23373648630617577	0.14937402737680905	0.11789408117218267	0.2112719694821864	0.1042833660680485	0.01285023286657345	0.21429542561234238	0.40928235321852013	0.40047590587268156	0.17919580781194086	0.21429542726712134	0.24041101964651154	0.12794023561319698	0.08695370003352607	0.14695717611132925	0.23919730965135166	0.18225916327561983	0.2177635181490205	0.01138763706131684	0.2909061098689755	0.3535288043988068	0.40430204005874265	0.18145878335931503	0.14595442857300797	0.19506949855054284	0.17752904781727952	0.1361106408830738	0.24798323381887877	0.001002747538321282	0.19004234208216633	0.001002747538321282	0.08285137104601198	0.4421577584073935	0.290432367381147	0.36056807262104235	0.3323480878262809	0.34645808022366165	0.34645808022366165	0.34645808022366165	0.34645808022366165	0.34645808022366165	0.34645808022366165
0.2218615278079879	0.2073472766485754	0.10244095714916335	0.04133271451349797	0.07441150038665505	0.2019599540064102	0.17273990238886627	0.03215093087151084	0.04796747530392183	0.03737424820568205	0.061878390021549406	0.22893996576739445	0.19238154233986324	0.038919677009527476	0.04244778007607063	0.08491952154765028	0.17077227173307832	0.2426600511474696	0.029809877554106474	0.13939300522640924	0.02543375167701908	0.0348841658237641	0.06238300998419707	0.1950456136420402	0.05208540474707171	0.03567903404806504	0.09168826790568903	0.1237539926932739	0.12195677372862329	0.030742274948434838	0.20256399171970757	0.08395166278998603	0.04555443768994029	0.14280839222393757	0.27516226462793425	0.11567942642597183	0.15458509217222757	0.07747735618772232	0.11366817386093574	0.18634287514521866	0.07804160818689113	0.20931490664429714	0.1568409396257281	0.4315375951606891	0.029803471244303815	0.23067053320249645	0.23067053320249645	0.23067053320249645	0.23067053320249645	0.23067053320249645
0.3915583520694549	0.3267045916294144	0.16067484675221352	0.1465916924919226	0.16359796733575793	0.26172966509677525	0.30664999403595006	0.15866775538734623	0.08962165986592477	0.1819477742050761	0.22010326767800242	0.1790399369603285	0.10503926779811595	0.2695322682924683	0.2297894848478741	0.16903360552314212	0.08665037708398611	0.11447004385732483	0.1510560701291152	0.1743328170399179	0.18695846636801292	0.2909335814193175	0.12432305791788008	0.11719806658052889	0.037493009689305835	0.15173138256124707	0.17816018988371238	0.31366096416373335	0.12042380907707305	0.3220083030241728	0.08869375498000483	0.21014902020584544	0.1645100360175007	0.225544503327328	0.1574948776001354	0.1493502123759279	0.20385078716450838	0.10058739881730765	0.14851724357023682	0.12455232119377224	0.12455232119377224	0.12455232119377224	0.12455232119377224	0.12455232119377224	0.12455232119377224	0.12455232119377224	0.12455232119377224	0.12455232119377224	0.12455232119377224	0.12455232119377224
0.122511068587352	0.81544331490171	0.11673660806139326	0.25234413014924534	0.12038791152554253	0.2743411312272549	0.41666713163550867	0.0	0.19607245226502257	0.09803622613251128	0.09803622613251128	0.09803622613251128	0.09803622613251128	0.09803622613251128	0.09803622613251128	0.09803622613251128	0.09803622613251128	0.09803622613251128	0.09803622613251128	0.09803622613251128	0.09803622613251128	0.09803622613251128	0.09803622613251128	0.09803622613251128	0.09803622613251128	0.09803622613251128	0.09803622613251128	0.09803622613251128	0.09803622613251128	0.09803622613251128	0.09803622613251128	0.09803622613251128	0.09803622613251128	0.09803622613251128	0.09803622613251128	0.09803622613251128	0.09803622613251128	0.09803622613251128	0.09803622613251128	0.09803622613251128	0.09803622613251128	0.09803622613251128	0.09803622613251128	0.09803622613251128	0.09803622613251128	0.09803622613251128	0.09803622613251128	0.09803622613251128	0.09803622613251128	0.09803622613251128
0.0	0.0	0.0	0.0	0.0	0.0	0.0	0.0	0.0	0.0	0.0	0.02561152367755447	0.0	0.0	0.08875164418822218	0.0	0.0	0.0	0.14836591229008617	0.0	0.07418295614504308	0.07418295614504308	0.07418295614504308	0.07418295614504308	0.07418295614504308	0.07418295614504308	0.07418295614504308	0.07418295614504308	0.07418295614504308	0.07418295614504308	0.07418295614504308	0.07418295614504308	0.07418295614504308	0.07418295614504308	0.07418295614504308	0.07418295614504308	0.07418295614504308	0.07418295614504308	0.07418295614504308	0.07418295614504308	0.07418295614504308	0.07418295614504308	0.07418295614504308	0.07418295614504308	0.07418295614504308	0.07418295614504308	0.07418295614504308	0.07418295614504308	0.07418295614504308	0.07418295614504308
0.006726123369716573	0.07959958122297917	0.13094891049714621	0.32631165312861027	0.00029435867395203577	0.0	0.0	0.0	0.10327774587988005	0.13299619767808804	0.0050445925272874295	0.0	0.12765724647684856	0.0	0.07959958122297917	0.0014585698330377452	0.0	0.102983387205928	0.102983387205928	0.0	0.0	0.0	0.0	0.102983387205928	0.006503162360325176	0.17215708447678008	0.0	0.1986544066517617	0.0	0.0	0.013647013575353436	0.0	0.006823506787676718	0.006823506787676718	0.006823506787676718	0.006823506787676718	0.006823506787676718	0.006823506787676718	0.006823506787676718	0.006823506787676718	0.006823506787676718	0.006823506787676718	0.006823506787676718	0.006823506787676718	0.006823506787676718	0.006823506787676718	0.006823506787676718	0.006823506787676718	0.006823506787676718	0.006823506787676718
0.16694201682843363	0.2249291733468343	0.20555832648997663	0.03046914246312675	0.19368314652952262	0.19714759900740256	0.10948297324291541	0.139190267777078	0.12061982120376939	0.03485581430261778	0.13495937181707232	0.14991963145914633	0.09371463698274679	0.1072786171024169	0.12945976258123656	0.17343418270159594	0.12850082380567177	0.1614968934859422	0.24027033015809743	0.20538507977051937	0.2500668011825794	0.15032432852839214	0.14631937085905	0.14832184969372106	0.14832184969372106	0.14832184969372106	0.14832184969372106	0.14832184969372106	0.14832184969372106	0.14832184969372106	0.14832184969372106	0.14832184969372106	0.14832184969372106	0.14832184969372106	0.14832184969372106	0.14832184969372106	0.14832184969372106	0.14832184969372106	0.14832184969372106	0.14832184969372106	0.14832184969372106	0.14832184969372106	0.14832184969372106	0.14832184969372106	0.14832184969372106	0.14832184969372106	0.14832184969372106	0.14832184969372106	0.14832184969372106	0.14832184969372106
0.1533359612834343	0.3940361345468664	0.2906953255779657	0.4075863604362531	0.3565724502773807	0.3754179365636935	0.33131179695246815	0.22675336643632626	0.28040520477992714	0.2761520945733019	0.3516944113294375	0.31392325295136975	0.31392325295136975	0.31392325295136975	0.31392325295136975	0.31392325295136975	0.31392325295136975	0.31392325295136975	0.31392325295136975	0.31392325295136975	0.31392325295136975	0.31392325295136975	0.31392325295136975	0.31392325295136975	0.31392325295136975	0.31392325295136975	0.31392325295136975	0.31392325295136975	0.31392325295136975	0.31392325295136975	0.31392325295136975	0.31392325295136975	0.31392325295136975	0.31392325295136975	0.31392325295136975	0.31392325295136975	0.31392325295136975	0.31392325295136975	0.31392325295136975	0.31392325295136975	0.31392325295136975	0.31392325295136975	0.31392325295136975	0.31392325295136975	0.31392325295136975	0.31392325295136975	0.31392325295136975	0.31392325295136975	0.31392325295136975	0.31392325295136975
0.4895696909172445	0.5211078237761154	0.35040722278297326	0.3876485453171943	0.5041836927113772	0.45181844021348777	0.3664017212269462	0.4182006322236763	0.6024330708098389	0.3896285502646989	0.3293614397774631	0.4627434717004903	0.4173732658781883	0.29703190202265645	0.24245392218851314	0.370685877461491	0.3675597975464073	0.36727065681355286	0.3927788942408724	0.30740870003396215	0.3480063956242038	0.5470054491777718	0.488516871534373	0.4040634205465096	0.47530627121250135	0.4754940694221714	0.3739205596698133	0.29749432693568895	0.3357074433027511	0.3357074433027511	0.3357074433027511	0.3357074433027511	0.3357074433027511	0.3357074433027511	0.3357074433027511	0.3357074433027511	0.3357074433027511	0.3357074433027511	0.3357074433027511	0.3357074433027511	0.3357074433027511	0.3357074433027511	0.3357074433027511	0.3357074433027511	0.3357074433027511	0.3357074433027511	0.3357074433027511	0.3357074433027511	0.3357074433027511	0.3357074433027511
0.1218356380784459	0.11860697169755607	0.030407730630903296	0.11468812589314129	0.006351013027810146	0.0	0.1986670087239342	0.0	0.01353828526787737	0.07790965276517056	0.10886628059688977	0.00013409553519463845	0.002298071688200725	0.06777388946814027	0.059653972483688	0.14213333116184812	0.05815445000467768	0.0006644536739957625	0.19978386072198107	0.06275059338107913	0.1692055151909034	0.16219004802740858	0.006216917492615507	0.06587088997630351	0.1947353162513948	0.0	0.024190813138287793	0.002298071688200725	0.05815445000467768	0.01353828526787737	0.00013409553519463845	0.0626164978458845	0.03137529669053957	0.03137529669053957	0.03137529669053957	0.03137529669053957	0.03137529669053957	0.03137529669053957	0.03137529669053957	0.03137529669053957	0.03137529669053957	0.03137529669053957	0.03137529669053957	0.03137529669053957	0.03137529669053957	0.03137529669053957	0.03137529669053957	0.03137529669053957	0.03137529669053957	0.03137529669053957
0.24673417069985482	0.201900416973296	0.16991860629555042	0.0533238802949324	0.16520689450787768	0.002027080032051413	0.16389619074264383	0.3150664560714441	0.14313209851241337	0.13073830810333817	0.054028263524085574	0.15389040292668435	0.16141262080527016	0.044513613032098574	0.1172952400366553	0.10292225255931722	0.034012759902912866	0.005602093162747257	0.10664776053895905	0.17696272941161503	0.2004633059405044	0.19513715348832206	0.09327627755913642	0.055869345817461585	0.09168762184817748	0.014555013651440258	0.11858959246869132	0.0478400699443254	0.3637563806129384	0.19306567784158937	0.24601779774191088	0.27873113357502083	0.18159166153140566	0.35408427034769424	0.22621156678145596	0.23345764994767493	0.22983460836456543	0.22983460836456543	0.22983460836456543	0.22983460836456543	0.22983460836456543	0.22983460836456543	0.22983460836456543	0.22983460836456543	0.22983460836456543	0.22983460836456543	0.22983460836456543	0.22983460836456543	0.22983460836456543	0.22983460836456543
0.38972066390564974	0.389103279689876	0.3030580626798719	0.37577438195515434	0.3315327316000785	0.19596042246452808	0.28244408434827023	0.3386340284546349	0.3016860758806157	0.2593131346348079	0.26187882051534556	0.25385168490578414	0.29021982843240335	0.32882014645194435	0.28971271760859807	0.36793674301582724	0.44075213807949437	0.3519169440499019	0.27992357140322505	0.36532602241616324	0.27023108782849864	0.36602418314887075	0.21692802228825175	0.29112063299070634	0.3528466057102104	0.2477371346463223	0.35149890446041004	0.35086074490679187	0.23726352809441711	0.3823434129269493	0.36544991321425196	0.37389666307060065	0.37389666307060065	0.37389666307060065	0.37389666307060065	0.37389666307060065	0.37389666307060065	0.37389666307060065	0.37389666307060065	0.37389666307060065	0.37389666307060065	0.37389666307060065	0.37389666307060065	0.37389666307060065	0.37389666307060065	0.37389666307060065	0.37389666307060065	0.37389666307060065	0.37389666307060065	0.37389666307060065
0.21130350567313627	0.2204878555353227	0.29390201260103765	0.08881765789508711	0.21924755948914593	0.04733302702790923	0.09804090733382094	0.02553724085581842	0.27455292110934915	0.030377840411562794	0.3967598438952039	0.19554421778026704	0.26339543647750074	0.12714915589251627	0.12177977939766711	0.10504622250279795	0.1536239569142259	0.11979696121111258	0.26039923459388964	0.1656571019307927	0.08315191705934288	0.2212294548517111	0.24090315659824021	0.07312211636997078	0.15526531449198572	0.06429816031650241	0.2880567615149252	0.21752631128612804	0.1059015823240871	0.17586435813791157	0.13673456531969222	0.1947031757427908	0.17524590869289633	0.0935330077492727	0.11522960699151363	0.08795177054135046	0.13175012647998058	0.10985094851066551	0.10985094851066551	0.10985094851066551	0.10985094851066551	0.10985094851066551	0.10985094851066551	0.10985094851066551	0.10985094851066551	0.10985094851066551	0.10985094851066551	0.10985094851066551	0.10985094851066551	0.10985094851066551
0.00011127435002558177	0.005846736401545771	0.0	0.0	0.0	0.0	0.0	0.0	0.2917803039594947	0.058978697753384414	0.0006248893422675051	0.022750391641294748	0.005846736401545771	0.15732896332664573	0.11154461787580199	0.04412076791795735	0.06207477445125281	0.006597736673842269	0.05531658183426102	0.026215319328880406	0.0	0.05469169249199351	0.08523483777968709	0.14564715514617502	0.11996638867697729	0.20960608056437	0.0	0.09054166586827096	0.03826867546611	0.15641638753147433	0.05710514946913157	0.0	0.028552574734565784	0.028552574734565784	0.028552574734565784	0.028552574734565784	0.028552574734565784	0.028552574734565784	0.028552574734565784	0.028552574734565784	0.028552574734565784	0.028552574734565784	0.028552574734565784	0.028552574734565784	0.028552574734565784	0.028552574734565784	0.028552574734565784	0.028552574734565784	0.028552574734565784	0.028552574734565784
0.26393953772815004	0.011145669710158464	0.1069474502423139	0.1042591111588599	0.0	0.0	0.09842464740152777	0.00411997554051111	0.024271394339219928	0.00024040604474189126	0.08822766790066221	0.00411997554051111	0.1069474502423139	0.00024040604474189126	0.00024040604474189126	0.1069474502423139	0.0	0.011145669710158464	0.0	0.0	0.0	0.0	0.08673842417235787	0.0	0.043369212086178936	0.0	0.0	0.08410769236015109	0.188366803519011	0.0011912304123152203	0.043369212086178936	0.022280221249247077	0.022280221249247077	0.022280221249247077	0.022280221249247077	0.022280221249247077	0.022280221249247077	0.022280221249247077	0.022280221249247077	0.022280221249247077	0.022280221249247077	0.022280221249247077	0.022280221249247077	0.022280221249247077	0.022280221249247077	0.022280221249247077	0.022280221249247077	0.022280221249247077	0.022280221249247077	0.022280221249247077
0.16281299562399829	0.060624506893293136	0.016238289255869464	0.20660454344234666	0.0	0.11390010157062318	0.11796170001257766	0.11264137838595234	0.12129364270678399	0.03949446774840295	0.04427761855726127	0.02774815282089299	0.16787261237500167	0.1758096271428031	0.13153123053671015	0.2240549329769113	0.03949446774840295	0.1208595455631784	0.03586696641235058	0.06608258855810806	0.023690275259104353	0.08188678104740665	0.08561076971364334	0.07429416893891534	0.08943525355134947	0.06168338101909826	0.07783406380890737	0.0718834397186746	0.03808071222605425	0.1288122421095355	0.10161194553407206	0.09500108065203536	0.07095334575761977	0.0746398815299254	0.06414340907377618	0.0984051620386489	0.14404171172700686	0.14076909178749802	0.060624506893293136	0.08348463036600003	0.07205456862964658	0.07205456862964658	0.07205456862964658	0.07205456862964658	0.07205456862964658	0.07205456862964658	0.07205456862964658	0.07205456862964658	0.07205456862964658	0.07205456862964658
0.16300758305481117	0.09895344018918358	0.12554087956476048	0.1206410789343134	0.1251432689702926	0.09188396592438998	0.1498709838681073	0.038822242405181145	0.12056617356899958	0.14200670962704534	0.10424505245286018	0.06306886508792586	0.14325109899045038	0.06408146840750668	0.05055458037169145	0.05287105782834199	0.06632444447948738	0.1555330567781731	0.15801052385111558	0.0440577372564621	0.09901209897958682	0.06210409566004553	0.03757344163963521	0.055179734167752424	0.124380492446562	0.03342100108771007	0.1906637393097158	0.10482407743418436	0.04700198017866509	0.033005852199484834	0.07398381526149998	0.011632937175580779	0.15128576580479652	0.1504222433191558	0.11574432936562302	0.13308328634238942	0.13308328634238942	0.13308328634238942	0.13308328634238942	0.13308328634238942	0.13308328634238942	0.13308328634238942	0.13308328634238942	0.13308328634238942	0.13308328634238942	0.13308328634238942	0.13308328634238942	0.13308328634238942	0.13308328634238942	0.13308328634238942
0.30368411384693045	0.21090596170339176	0.10614824928756615	0.25142669434274484	0.15802874458264018	0.14917167217286081	0.11498801869911764	0.06160381986831317	0.15171406961670253	0.19469104015057667	0.22707390891862692	0.10629550044661927	0.044329212225789914	0.2682451938617942	0.22192576556226173	0.22279622108511746	0.20447811888847858	0.141641485133003	0.2508376468854616	0.07319699942665087	0.14205214307970096	0.08390920143630859	0.04873094381389153	0.25207794261015054	0.15600906082548083	0.0013654508880533434	0.2870271860362435	0.10048371274228839	0.026867462661270547	0.07852905766602955	0.05269826016365005	0.05269826016365005	0.05269826016365005	0.05269826016365005	0.05269826016365005	0.05269826016365005	0.05269826016365005	0.05269826016365005	0.05269826016365005	0.05269826016365005	0.05269826016365005	0.05269826016365005	0.05269826016365005	0.05269826016365005	0.05269826016365005	0.05269826016365005	0.05269826016365005	0.05269826016365005	0.05269826016365005	0.05269826016365005
0.05011532575979345	0.0	0.19110883402374984	0.04712719826545158	0.002312984208340266	0.20765736080558578	0.021641285988382896	0.0	0.1887958498154096	0.252456303687291	0.0	0.20765736080558578	0.1887958498154096	0.00799966007032122	0.08420898396014699	0.0	0.0	0.0	0.0	0.00799966007032122	0.0	0.002312984208340266	0.1262281518436455	0.0	0.0	0.029640946058704116	0.0	0.0	0.0	0.0	0.08420898396014699	0.0	0.0	0.0	0.0	0.0	0.0	0.0	0.0	0.0	0.0	0.0	0.0	0.0	0.0	0.0	0.0	0.0	0.0	0.0
0.12082794017579387	0.07563375515675773	0.20607238781555384	0.03514149063545209	0.12453436063728014	0.04673616128692145	0.008730357745726402	0.00042428004039661316	0.06311714091558954	0.06416027180764855	0.0015530352952794189	0.0721897899690148	0.07244205924525325	0.06989070128347512	0.09587755453816343	0.03806734952862105	0.03392635034271597	0.09525794452235593	0.061755874220036595	0.001891690014730407	0.06811313802395322	0.038601333818123675	0.04630907999310735	0.06847231070123942	0.07002534599651884	0.019416542770943065	0.06521571740270818	0.061755874220036595	0.04540339602563137	0.0916268506977931	0.018381614175596823	0.046540831311510586	0.03713392424914912	0.06614122277345064	0.07765026766176429	0.07189574521760747	0.07189574521760747	0.07189574521760747	0.07189574521760747	0.07189574521760747	0.07189574521760747	0.07189574521760747	0.07189574521760747	0.07189574521760747	0.07189574521760747	0.07189574521760747	0.07189574521760747	0.07189574521760747	0.07189574521760747	0.07189574521760747
0.282481793153316	0.3396622096056448	0.31519165468408517	0.41505941397053786	0.23837525431364393	0.3152769587401861	0.48820573522522875	0.2762071360076526	0.3140053820221509	0.3488488477142038	0.4192082769038428	0.33571903750134635	0.3543175654215871	0.2796185470080324	0.2841122263460443	0.35976088268099077	0.4192423238903845	0.57712882173948	0.22500400737100798	0.3154454805569475	0.3027402303354647	0.2992232452236219	0.472671961783379	0.3877788052058524	0.36143505254654273	0.3177234592754031	0.5151963711760947	0.6300451996561308	0.6239814923164206	0.3453605069213425	0.21364984516118732	0.2795051760412649	0.2795051760412649	0.2795051760412649	0.2795051760412649	0.2795051760412649	0.2795051760412649	0.2795051760412649	0.2795051760412649	0.2795051760412649	0.2795051760412649	0.2795051760412649	0.2795051760412649	0.2795051760412649	0.2795051760412649	0.2795051760412649	0.2795051760412649	0.2795051760412649	0.2795051760412649	0.2795051760412649
0.4079187597016978	0.38013431225555383	0.3162588103203918	0.28810455095513626	0.22895108064511763	0.3134625108459279	0.30873455006906325	0.27472945485598765	0.34492407807148073	0.3508483316075292	0.3668439593711513	0.3777328515293754	0.3662454580358243	0.30533944378114525	0.2886406422910327	0.17377639906157666	0.34419565352026715	0.5272279607869798	0.38238533295945354	0.36005118608386427	0.2991480056680195	0.39946546671327743	0.34720885845388827	0.37514301150010065	0.41628770163250084	0.4139091528448584	0.3435751956821669	0.3672660792132761	0.4410298243091636	0.4047356306839312	0.43437443552777244	0.37137270371850284	0.40287356962313764	0.40287356962313764	0.40287356962313764	0.40287356962313764	0.40287356962313764	0.40287356962313764	0.40287356962313764	0.40287356962313764	0.40287356962313764	0.40287356962313764	0.40287356962313764	0.40287356962313764	0.40287356962313764	0.40287356962313764	0.40287356962313764	0.40287356962313764	0.40287356962313764	0.40287356962313764
0.22612176434489115	0.09733039700039785	0.10302059180295461	0.037945657424622456	0.11684588507469945	0.05840550327096201	0.09318696260244891	0.06677170765454114	0.06269570071742184	0.08683631836852179	0.04923296739164676	0.04159344399017904	0.06013505033135199	0.05684007667905878	0.05477632638102063	0.0427135176466705	0.047822207204699804	0.09569817022454628	0.08603656520891972	0.12434257355703819	0.12751023292828684	0.08950024009838278	0.023362802680156832	0.03543444935951339	0.1404149493515139	0.1462324890582991	0.07054148177274304	0.10838698541552108	0.10838698541552108	0.10838698541552108	0.10838698541552108	0.10838698541552108	0.10838698541552108	0.10838698541552108	0.10838698541552108	0.10838698541552108	0.10838698541552108	0.10838698541552108	0.10838698541552108	0.10838698541552108	0.10838698541552108	0.10838698541552108	0.10838698541552108	0.10838698541552108	0.10838698541552108	0.10838698541552108	0.10838698541552108	0.10838698541552108	0.10838698541552108	0.10838698541552108
0.0875363966428487	0.07991092799730906	0.20696288086982126	0.1057694062189649	0.10491676580373119	0.09074829564189883	0.08072928751713683	0.16441048315197498	0.08919590299936539	0.13231806773365914	0.09769285343253138	0.12335372090791019	0.1443372979886509	0.08602263566416535	0.07761489985760125	0.06649667690741314	0.04612314764584406	0.05720968059050108	0.08436954324622249	0.05654595206644515	0.09506161782868007	0.0977034715654019	0.052109663001650146	0.14276998949962683	0.061843811965546565	0.04886545227973816	0.07230563041325672	0.08844054292889283	0.04522261282590766	0.13391599378254332	0.056930311081112635	0.14861107126344794	0.030880183122820606	0.10755534570982316	0.08148515902296818	0.10543424621720571	0.10718786925539482	0.11172652705154452	0.12835279983380563	0.10230484511049007	0.04897428699515222	0.09728057958200192	0.10227362164822575	0.0898585489638261	0.1163947130570499	0.05612899803047405	0.14405259087113928	0.10009079445080665	0.10009079445080665	0.10009079445080665
0.3411123106482709	0.4216741887962116	0.353420674155053	0.2219312220782558	0.2922333757750541	0.21121571870932238	0.07783581087449322	0.2922333757750541	0.1748165759204714	0.25583423298620317	0.01084021126651875	0.5767948591660769	0.0	0.1779715575097337	0.256466773711051	0.06386131174397486	0.28139316450853535	0.0	0.2743197818308641	0.39927023886314167	0.32032808545502583	0.48240120968167277	0.3305357559966968	0.8824818737472488	0.1811058453737333	0.3592289753830286	0.4128826165853325	0.46328312310667813	0.22443296921740757	0.5064586744507907	0.2506244414645876	0.4030370674519891	0.17104974733162395	0.2870434073918065	0.2870434073918065	0.2870434073918065	0.2870434073918065	0.2870434073918065	0.2870434073918065	0.2870434073918065	0.2870434073918065	0.2870434073918065	0.2870434073918065	0.2870434073918065	0.2870434073918065	0.2870434073918065	0.2870434073918065	0.2870434073918065	0.2870434073918065	0.2870434073918065
0.0030985305072824933	0.0	1.7003911714309596	0.9303418688028714	0.535341209502565	0.5707767278674811	0.11465970711940073	0.07378308785871411	0.7673986444417308	0.0057575462241251174	0.3398812418685463	0.6795714143678778	0.001161948940230935	0.7442914120087645	0.0	1.0816093582049604	1.300794914846759	0.5169066218899587	1.1882989146617018	0.4910309418982152	0.0	0.8976644830191918	1.7656585804843123	0.7018082941295315	1.50376925485671	1.8633343957921003	0.8764717628253491	1.1694404073258622	0.4711179600170234	0.5499933933149768	0.1383852961271809	0.6372060858610648	0.38779569099412287	0.38779569099412287	0.38779569099412287	0.38779569099412287	0.38779569099412287	0.38779569099412287	0.38779569099412287	0.38779569099412287	0.38779569099412287	0.38779569099412287	0.38779569099412287	0.38779569099412287	0.38779569099412287	0.38779569099412287	0.38779569099412287	0.38779569099412287	0.38779569099412287	0.38779569099412287
0.24877726637273914	0.28513106890444895	0.17832904408224776	0.15373989839801047	0.18033795102994107	0.10560561461876478	0.15550500509849632	0.17092150041704546	0.21608883327276174	0.16756157063003643	0.14126718965682536	0.11338920397370562	0.2376065021265791	0.1663959755820323	0.1755925256973542	0.17533745155380895	0.1651564611883817	0.11476824560142225	0.18673290629576753	0.14986357946095777	0.2236179288306184	0.18674075414578808	0.18674075414578808	0.18674075414578808	0.18674075414578808	0.18674075414578808	0.18674075414578808	0.18674075414578808	0.18674075414578808	0.18674075414578808	0.18674075414578808	0.18674075414578808	0.18674075414578808	0.18674075414578808	0.18674075414578808	0.18674075414578808	0.18674075414578808	0.18674075414578808	0.18674075414578808	0.18674075414578808	0.18674075414578808	0.18674075414578808	0.18674075414578808	0.18674075414578808	0.18674075414578808	0.18674075414578808	0.18674075414578808	0.18674075414578808	0.18674075414578808	0.18674075414578808
0.19137777994238026	0.12992383830538487	0.1169071171114963	0.07208653148099246	0.1291590302034276	0.10725672671669961	0.12266390855223211	0.13543333904942892	0.10791568526065322	0.11679340349736922	0.05743235377432309	0.12190694979038902	0.14548436982429575	0.10647880400433936	0.09591488953381781	0.08295937048835733	0.16099864033234976	0.12630017736398388	0.09978419118708011	0.11226582421835919	0.08487127286586026	0.09506188989033292	0.08996658137809659	0.08996658137809659	0.08996658137809659	0.08996658137809659	0.08996658137809659	0.08996658137809659	0.08996658137809659	0.08996658137809659	0.08996658137809659	0.08996658137809659	0.08996658137809659	0.08996658137809659	0.08996658137809659	0.08996658137809659	0.08996658137809659	0.08996658137809659	0.08996658137809659	0.08996658137809659	0.08996658137809659	0.08996658137809659	0.08996658137809659	0.08996658137809659	0.08996658137809659	0.08996658137809659	0.08996658137809659	0.08996658137809659	0.08996658137809659	0.08996658137809659
0.21746962288304286	0.2296728200306131	0.09815302905004201	0.21556199080028055	0.21431696698239433	0.1824112763400331	0.12945237446226868	0.16972354469524292	0.1652202591149319	0.15408421772964487	0.10474851563093839	0.15317374791380692	0.24269881968805512	0.18376883293681642	0.13966836031358812	0.13093615199792843	0.1241038314352018	0.1779660041801135	0.17327415118743253	0.23057635595859388	0.11225861215950021	0.1767882372044248	0.14452342468196253	0.14452342468196253	0.14452342468196253	0.14452342468196253	0.14452342468196253	0.14452342468196253	0.14452342468196253	0.14452342468196253	0.14452342468196253	0.14452342468196253	0.14452342468196253	0.14452342468196253	0.14452342468196253	0.14452342468196253	0.14452342468196253	0.14452342468196253	0.14452342468196253	0.14452342468196253	0.14452342468196253	0.14452342468196253	0.14452342468196253	0.14452342468196253	0.14452342468196253	0.14452342468196253	0.14452342468196253	0.14452342468196253	0.14452342468196253	0.14452342468196253
0.11798548158371193	0.16165490505241595	0.1396854329703069	0.1629802016288245	0.1019155400649416	0.11630785269774843	0.19131431919616745	0.0972081269590057	0.07862362349085893	0.10281005247952826	0.13810588671078627	0.13235590292184238	0.10068299285812639	0.13418472249425406	0.16700484567114665	0.12196905439093503	0.21334912519350074	0.1751642683848581	0.1620641863790034	0.16861422738193077	0.16861422738193077	0.16861422738193077	0.16861422738193077	0.16861422738193077	0.16861422738193077	0.16861422738193077	0.16861422738193077	0.16861422738193077	0.16861422738193077	0.16861422738193077	0.16861422738193077	0.16861422738193077	0.16861422738193077	0.16861422738193077	0.16861422738193077	0.16861422738193077	0.16861422738193077	0.16861422738193077	0.16861422738193077	0.16861422738193077	0.16861422738193077	0.16861422738193077	0.16861422738193077	0.16861422738193077	0.16861422738193077	0.16861422738193077	0.16861422738193077	0.16861422738193077	0.16861422738193077	0.16861422738193077
[truncated: 6 more columns]
