# Supplementary material for: Neuronal tuning aligns dynamically with object and texture manifolds across the visual hierarchy
Source: Nat Neurosci. 2026 Mar 10;29(4):864–75. doi: 10.1038/s41593-026-02207-1 (PMC13061647; doi:10.1038/s41593-026-02207-1)
Supplement: Supplementary file 6 — Average PSTH for each session and thread before or after optimization Fig. 5a. Response rate for each 10 ms time window in csv format to reproduce Fig. 5c. [file 41593_2026_2207_MOESM6_ESM.zip › Figure5C_src_normresp_wdw_20-30_DeePSim_sem.csv]

0	1	2	3	4	5	6	7	8	9	10	11	12	13	14	15	16	17	18	19	20	21	22	23	24	25	26	27	28	29	30	31	32	33	34	35	36	37	38	39	40	41	42	43	44	45	46	47	48	49
0.0405292058928358	0.03516648594427637	0.02975425592053526	0.039813883209221496	0.04258086320077351	0.02491270487077197	0.029680373976632517	0.05194019812750253	0.03951800100875747	0.031277828387184445	0.035904844437757495	0.036184907010762976	0.046402705502968274	0.038929342352644475	0.03629605284319817	0.026094862554667718	0.03505460126963169	0.03418635047741829	0.02497142129942955	0.027157502764659176	0.029495153074829316	0.03646536399710804	0.036059312978961124	0.021607942038532914	0.03148999423516317	0.028340705730326418	0.031549085179783616	0.03597284692679613	0.03298363429585465	0.03782375928613938	0.03619969135984088	0.036560940398328357	0.034962119534326944	0.028233936288121087	0.021629000850750892	0.047191930882808424	0.027026472922500377	0.04270095764324556	0.03412524531277102	0.03143209359935359	0.01841992201654691	0.030948555406555174	0.03203811998978612	0.026016098504276507	0.038945995353208494	0.03150715986418812	0.029092792704199733	0.030299976284193925	0.030299976284193925	0.030299976284193925
0.05002294407530906	0.05123532089971896	0.05028769961842007	0.0636423706822104	0.05990510771186976	0.050020858333576564	0.07545257874032937	0.05496609712266375	0.05432498227550643	0.07958304708687754	0.04601833603247204	0.0548455006750721	0.057101779703848096	0.02513696553763127	0.05299577967501101	0.04465037972822423	0.053057928575272466	0.03256636397806195	0.0404954605308614	0.07616870322605797	0.03498281184030863	0.03431869248902175	0.041326019659222224	0.04525022615148525	0.05607106729942164	0.0406717105268495	0.04164512044105184	0.05500157039308784	0.027525640894456246	0.04365713224756294	0.05052043199297054	0.06953038221292043	0.05833948770622184	0.03934528304839803	0.042904023702217256	0.04112465337530764	0.04112465337530764	0.04112465337530764	0.04112465337530764	0.04112465337530764	0.04112465337530764	0.04112465337530764	0.04112465337530764	0.04112465337530764	0.04112465337530764	0.04112465337530764	0.04112465337530764	0.04112465337530764	0.04112465337530764	0.04112465337530764
0.055713285712632385	0.014975087154255102	0.04102301159153551	0.028972865523711144	0.06043645900386467	0.04032374780307364	0.04857153733808825	0.038056272602782444	0.03253122996762409	0.05145726492197149	0.03783427455788871	0.07530344052856562	0.005944170523302925	0.040857581860415465	0.027890181274005745	0.07931844584338231	0.054978051273663876	0.05351341304809472	0.05113208494932764	0.014404475087011766	0.01734010106993736	0.013114927863267517	0.048303285848295886	0.02897286615466992	0.029824229781715332	0.039625539797231685	0.02943398678427323	0.015936932004050254	0.045172644269394	0.03649531984325753	0.02810604464089668	0.059379638070953325	0.0683912052360133	0.06388542165348332	0.06388542165348332	0.06388542165348332	0.06388542165348332	0.06388542165348332	0.06388542165348332	0.06388542165348332	0.06388542165348332	0.06388542165348332	0.06388542165348332	0.06388542165348332	0.06388542165348332	0.06388542165348332	0.06388542165348332	0.06388542165348332	0.06388542165348332	0.06388542165348332
0.06798171320734307	0.041191392852023834	0.03781465820318015	0.04543694536506827	0.04314635798797965	0.04124660772827236	0.042717931198328854	0.0320653175450525	0.03542134286712505	0.04251665062533095	0.04082374607471957	0.038805063086507954	0.04142909232926064	0.03814232282320476	0.03541311350682901	0.03561524833988034	0.03820371585093063	0.026988944183751133	0.02847355422386262	0.02869756632835913	0.04722368387391397	0.03529456089994051	0.03017471027971646	0.04185447188983362	0.029421590549051323	0.03153159920090455	0.02880736739385872	0.030363236086041915	0.03229378145273329	0.03431320445530396	0.024493195937053475	0.026513590110629048	0.029156339225184423	0.030813664472096967	0.04234171992194013	0.028731095515143298	0.03480397409661085	0.032909151166386784	0.03385656263149882	0.03385656263149882	0.03385656263149882	0.03385656263149882	0.03385656263149882	0.03385656263149882	0.03385656263149882	0.03385656263149882	0.03385656263149882	0.03385656263149882	0.03385656263149882	0.03385656263149882
0.05653943302539389	0.041173863854851854	0.04573018442061614	0.04761022707228001	0.05080815179531818	0.05106023303193935	0.051939662806864184	0.05470822863716447	0.04875175843521796	0.05587047736797535	0.05430521153317085	0.05556060484974969	0.058080941317850514	0.05329180089631149	0.05307409715688337	0.051719392839708195	0.04132935937059899	0.05620328623056751	0.07694508470582796	0.05747960782354078	0.054728031212254995	0.06482639610999999	0.048245012258172175	0.05013886412998185	0.060753797382793476	0.06215783173734058	0.062013021189274015	0.049218970210133266	0.06313077284320529	0.053061382880206065	0.058096077861705675	0.058096077861705675	0.058096077861705675	0.058096077861705675	0.058096077861705675	0.058096077861705675	0.058096077861705675	0.058096077861705675	0.058096077861705675	0.058096077861705675	0.058096077861705675	0.058096077861705675	0.058096077861705675	0.058096077861705675	0.058096077861705675	0.058096077861705675	0.058096077861705675	0.058096077861705675	0.058096077861705675	0.058096077861705675
0.07453099931974896	0.16324838396224578	0.10249535819218988	0.10058828700567675	0.11654470200438063	0.11566305031449499	0.12089630614528843	0.11203711537204647	0.09878453447265059	0.10114018667149312	0.09957963914227246	0.08048159103004883	0.1038443441283203	0.11427738275485823	0.08470517597078647	0.11474615274038548	0.11162187548957012	0.07455204417903183	0.09794180330911763	0.10993975771926967	0.113645332627438	0.12625646183611094	0.09284129320767755	0.10881697543858578	0.11965040930212134	0.1340180084844259	0.09730433592312095	0.12203178494059133	0.07449749780499332	0.08985443083379589	0.08590252530573336	0.09340878796110558	0.09316721010332485	0.107008410994877	0.12927420034026843	0.10551453811660952	0.09339529400855287	0.130680136672159	0.10525851718728678	0.08138257813624779	0.09332054766176728	0.09332054766176728	0.09332054766176728	0.09332054766176728	0.09332054766176728	0.09332054766176728	0.09332054766176728	0.09332054766176728	0.09332054766176728	0.09332054766176728
0.12468704925669648	0.10763406931707528	0.08040375391809823	0.11777497849959997	0.11265976292050514	0.07703237092221715	0.09202776393554282	0.08972210199349016	0.1538493640275321	0.0825947756272861	0.1067287079128013	0.07457608380830395	0.0989148259340259	0.11341060254402353	0.06577720077272424	0.08076420225352025	0.10810229427064977	0.10276538593332887	0.07812645585245467	0.11636370678234877	0.057872773065576325	0.08032554519229304	0.08165605600854496	0.07958960427030375	0.09089191208974474	0.081327761306626	0.08610983669818537	0.08610983669818537	0.08610983669818537	0.08610983669818537	0.08610983669818537	0.08610983669818537	0.08610983669818537	0.08610983669818537	0.08610983669818537	0.08610983669818537	0.08610983669818537	0.08610983669818537	0.08610983669818537	0.08610983669818537	0.08610983669818537	0.08610983669818537	0.08610983669818537	0.08610983669818537	0.08610983669818537	0.08610983669818537	0.08610983669818537	0.08610983669818537	0.08610983669818537	0.08610983669818537
0.05796064294050296	0.045178421834120325	0.04026139228495019	0.049990454352095974	0.04631165118988344	0.0416097111204092	0.04406895608069225	0.03820739069707879	0.039488715464899043	0.04851098884203217	0.04697389517558374	0.050541413011223627	0.02966866171799507	0.04404296106678852	0.03871093394630885	0.03555912459587108	0.039264826683936355	0.04414069662843769	0.0420128867553967	0.049604532913095405	0.04271138185215643	0.055361369231991114	0.05466774785625507	0.03890948523227849	0.044070558879188794	0.040172370083957264	0.045942112824413024	0.04305724145418515	0.04305724145418515	0.04305724145418515	0.04305724145418515	0.04305724145418515	0.04305724145418515	0.04305724145418515	0.04305724145418515	0.04305724145418515	0.04305724145418515	0.04305724145418515	0.04305724145418515	0.04305724145418515	0.04305724145418515	0.04305724145418515	0.04305724145418515	0.04305724145418515	0.04305724145418515	0.04305724145418515	0.04305724145418515	0.04305724145418515	0.04305724145418515	0.04305724145418515
0.04987582185690134	0.02694626859986818	0.05493505515229934	0.034159504576081925	0.030297922555837194	0.03066772279575045	0.031245544252265087	0.03249374654685741	0.030249479385579557	0.03650448203386535	0.05560363174356434	0.01820710263424665	0.04613128986111631	0.043900140683794796	0.035467463258801096	0.018935499589188633	0.031661604763948054	0.035567601153052325	0.039154417334147124	0.03297194517079669	0.01444538714275264	0.030075918389918445	0.026079459090515605	0.04438642774830008	0.039600689934214284	0.04507084552225286	0.04136949270975294	0.02632953837965302	0.027616234486167155	0.02640585519761511	0.0307019285655045	0.02852888868043318	0.032931171459243416	0.04385789629273504	0.03839453387598923	0.03839453387598923	0.03839453387598923	0.03839453387598923	0.03839453387598923	0.03839453387598923	0.03839453387598923	0.03839453387598923	0.03839453387598923	0.03839453387598923	0.03839453387598923	0.03839453387598923	0.03839453387598923	0.03839453387598923	0.03839453387598923	0.03839453387598923
0.04671265557027296	0.033709958802762514	0.029792061109157407	0.0306463511289071	0.05523925261305782	0.03508998972266669	0.025384815917342957	0.05413035573344254	0.048671942355776404	0.05929144387618347	0.036386934678303055	0.0836721897029458	0.04222090887395173	0.05267470125984755	0.06794466371031672	0.044967367081534995	0.051546373107417234	0.05395300462911238	0.057389612225974856	0.05892435195618052	0.06423867694091621	0.0616273865598664	0.04349909478927009	0.06055343492782749	0.07390484766081898	0.062107407905588274	0.07590986470481129	0.06166406403296349	0.05955928047973549	0.058041540145243084	0.03645033552074194	0.07166109810448747	0.05861672440597169	0.06513891125522958	0.06513891125522958	0.06513891125522958	0.06513891125522958	0.06513891125522958	0.06513891125522958	0.06513891125522958	0.06513891125522958	0.06513891125522958	0.06513891125522958	0.06513891125522958	0.06513891125522958	0.06513891125522958	0.06513891125522958	0.06513891125522958	0.06513891125522958	0.06513891125522958
0.06991457213064732	0.06142976190343154	0.06316287042818738	0.0587384277208482	0.05681794004356222	0.07326808035993694	0.05600075951583584	0.06288662090840406	0.0540792492683101	0.05427136339357292	0.05358200883388219	0.05646279980448205	0.06266564030266084	0.06570796904214446	0.05323702754379768	0.06945390887040999	0.05121136836740316	0.06746335893582596	0.04343780113125083	0.055737276457005235	0.06623776762727653	0.0686668758322326	0.07594092119430895	0.09186389065949609	0.09028203845354907	0.07001991059009723	0.06043206341684625	0.052418549495534546	0.05982234809543958	0.08103636992181842	0.07090149514101075	0.0759689325314146	0.0759689325314146	0.0759689325314146	0.0759689325314146	0.0759689325314146	0.0759689325314146	0.0759689325314146	0.0759689325314146	0.0759689325314146	0.0759689325314146	0.0759689325314146	0.0759689325314146	0.0759689325314146	0.0759689325314146	0.0759689325314146	0.0759689325314146	0.0759689325314146	0.0759689325314146	0.0759689325314146
0.0400230822697015	0.04705993560234134	0.04170584805970892	0.04685493670837772	0.040490790598902704	0.04128314926474692	0.034952963992748186	0.048004013944224634	0.0411722320683186	0.04453265880663622	0.05268012534815569	0.05621187542159729	0.055130143265287625	0.04639200238629759	0.06088057427807808	0.03928351048525062	0.060114028072379505	0.03946180766416531	0.04236496859032967	0.06284616076467504	0.052265086604948274	0.05390529870136655	0.0498913493134926	0.06666060691656368	0.05570749908055694	0.04667367797051512	0.06830596368810352	0.06709456885454634	0.05452305934206788	0.05708517725989045	0.051741681417823225	0.054413429338856845	0.054413429338856845	0.054413429338856845	0.054413429338856845	0.054413429338856845	0.054413429338856845	0.054413429338856845	0.054413429338856845	0.054413429338856845	0.054413429338856845	0.054413429338856845	0.054413429338856845	0.054413429338856845	0.054413429338856845	0.054413429338856845	0.054413429338856845	0.054413429338856845	0.054413429338856845	0.054413429338856845
0.08242332614627496	0.0750069869131883	0.06388288896033234	0.07001683757933601	0.06019691986727494	0.06643264061396044	0.06061564334061339	0.07020299269485504	0.06498283222697833	0.06549096588144382	0.07381869572452185	0.0582653335801772	0.08171933914994815	0.058906357819754715	0.06395173801469747	0.06314546164178211	0.07227710885435047	0.054284796408139456	0.06731761426861708	0.06318143380608528	0.07530806443205271	0.04669049824817003	0.05997162927192639	0.06069616701962416	0.07697779483395811	0.06029704672235157	0.059642956613542686	0.05308745187563127	0.05938149785485703	0.053208559019313234	0.045823028727420875	0.049515793873367055	0.049515793873367055	0.049515793873367055	0.049515793873367055	0.049515793873367055	0.049515793873367055	0.049515793873367055	0.049515793873367055	0.049515793873367055	0.049515793873367055	0.049515793873367055	0.049515793873367055	0.049515793873367055	0.049515793873367055	0.049515793873367055	0.049515793873367055	0.049515793873367055	0.049515793873367055	0.049515793873367055
0.07363604080178522	0.05336669386443797	0.07575464562121617	0.05382165204671685	0.058322189946874055	0.0728585229973889	0.05069089599961241	0.057010598207320476	0.06356711620011486	0.06865509762379668	0.06116471893063575	0.0706680743425504	0.05877173748906676	0.05905778871784433	0.0539899826233572	0.06136566249145754	0.06894875657979241	0.08781108361550499	0.061438789449342196	0.06318125683123885	0.09312087015779447	0.07613758233007256	0.08061191464071801	0.07431143664343254	0.07489721319748498	0.08075716703493327	0.0542907963733103	0.07783318343147624	0.0907370208296991	0.07117893162898915	0.062113362885476905	0.07450697361401949	0.0683101682497482	0.0683101682497482	0.0683101682497482	0.0683101682497482	0.0683101682497482	0.0683101682497482	0.0683101682497482	0.0683101682497482	0.0683101682497482	0.0683101682497482	0.0683101682497482	0.0683101682497482	0.0683101682497482	0.0683101682497482	0.0683101682497482	0.0683101682497482	0.0683101682497482	0.0683101682497482
0.052368528090383754	0.03695586118771275	0.0348403349392082	0.04528738407471575	0.040553071393558036	0.04559154655702249	0.04241096617187587	0.05612665130913088	0.040171499535678265	0.05393494737884552	0.04565342364038729	0.027164705783878237	0.034758078371966095	0.03850534350176562	0.03574174027586566	0.04342701977522916	0.047366349705113095	0.04305507778314717	0.03316627620545941	0.04220023240262175	0.040540224370233226	0.03823596987153945	0.026386812128392403	0.021428680400617708	0.03697812540411466	0.035031615770635065	0.03204868872666193	0.026553557369077083	0.029256131310662462	0.028408894704476387	0.028832513007569425	0.028832513007569425	0.028832513007569425	0.028832513007569425	0.028832513007569425	0.028832513007569425	0.028832513007569425	0.028832513007569425	0.028832513007569425	0.028832513007569425	0.028832513007569425	0.028832513007569425	0.028832513007569425	0.028832513007569425	0.028832513007569425	0.028832513007569425	0.028832513007569425	0.028832513007569425	0.028832513007569425	0.028832513007569425
0.06562513254626103	0.06626421977254204	0.03697541583594181	0.03947550963153302	0.05039666000214362	0.045209572279935696	0.046037210891689266	0.028169628148917648	0.04251805538388212	0.03649592507685767	0.03717519329191975	0.028807204441291086	0.04456647798032971	0.04350272188873996	0.04149455439448503	0.05126713350270615	0.048470509607311286	0.044067704876266524	0.042526969242282	0.04420713036076022	0.04263716756585206	0.04022420787149314	0.03877275004447072	0.03949847895798193	0.03949847895798193	0.03949847895798193	0.03949847895798193	0.03949847895798193	0.03949847895798193	0.03949847895798193	0.03949847895798193	0.03949847895798193	0.03949847895798193	0.03949847895798193	0.03949847895798193	0.03949847895798193	0.03949847895798193	0.03949847895798193	0.03949847895798193	0.03949847895798193	0.03949847895798193	0.03949847895798193	0.03949847895798193	0.03949847895798193	0.03949847895798193	0.03949847895798193	0.03949847895798193	0.03949847895798193	0.03949847895798193	0.03949847895798193
0.057550119655230166	0.042719279676311755	0.03607032758814261	0.048788168631638595	0.04739519439776539	0.024622643631489163	0.034222582596300954	0.038473792749453964	0.03996955132979016	0.03212346747187291	0.045013994845907394	0.05612267399129366	0.04122476788101275	0.05116226108692605	0.06145033343288313	0.05819047975712379	0.046489182592992416	0.03537212095711119	0.04518119334982053	0.037302496267382954	0.04315896580156864	0.038843229701773396	0.03568443855688251	0.037263834129327954	0.037263834129327954	0.037263834129327954	0.037263834129327954	0.037263834129327954	0.037263834129327954	0.037263834129327954	0.037263834129327954	0.037263834129327954	0.037263834129327954	0.037263834129327954	0.037263834129327954	0.037263834129327954	0.037263834129327954	0.037263834129327954	0.037263834129327954	0.037263834129327954	0.037263834129327954	0.037263834129327954	0.037263834129327954	0.037263834129327954	0.037263834129327954	0.037263834129327954	0.037263834129327954	0.037263834129327954	0.037263834129327954	0.037263834129327954
0.12094731577521887	0.1247689705577993	0.0977210099876812	0.08944858304214941	0.10308745528817717	0.11783025429942647	0.09807638481841793	0.08218107580558817	0.10654396456403627	0.09569994362489297	0.10938999586549186	0.08056005890154633	0.10889462308418164	0.1182051787975471	0.1029265320178655	0.0957147266689936	0.14080464519148442	0.08639526051268173	0.0824747827106918	0.110785773971334	0.08187626075131298	0.10389291159388249	0.13102834541435246	0.0898518451151612	0.14966558729667914	0.08535933092677078	0.10771289805350771	0.08411373382301858	0.1251622652324219	0.09596322619009334	0.11056274571125763	0.11056274571125763	0.11056274571125763	0.11056274571125763	0.11056274571125763	0.11056274571125763	0.11056274571125763	0.11056274571125763	0.11056274571125763	0.11056274571125763	0.11056274571125763	0.11056274571125763	0.11056274571125763	0.11056274571125763	0.11056274571125763	0.11056274571125763	0.11056274571125763	0.11056274571125763	0.11056274571125763	0.11056274571125763
0.07563023691934517	0.058938036837699374	0.06255595897050793	0.04521095256984625	0.05539844871827364	0.034647596152333364	0.04250002257188805	0.039596079006975496	0.03491287322650026	0.031373248604396074	0.03000485823324593	0.019271392841004875	0.05546528041005767	0.046655269978158304	0.03941735951948059	0.03591576676417773	0.03133460650367834	0.03257344381467826	0.042746323985434806	0.052072294561324194	0.039167255568147014	0.03762356823284699	0.024505820250597353	0.04666624424695232	0.05056119470597343	0.04083245839060735	0.03359630417584562	0.052923942687139326	0.02881157768313593	0.04890097298248058	0.04220875728687624	0.028927571520159248	0.035568164403517746	0.035568164403517746	0.035568164403517746	0.035568164403517746	0.035568164403517746	0.035568164403517746	0.035568164403517746	0.035568164403517746	0.035568164403517746	0.035568164403517746	0.035568164403517746	0.035568164403517746	0.035568164403517746	0.035568164403517746	0.035568164403517746	0.035568164403517746	0.035568164403517746	0.035568164403517746
0.09054384604772023	0.0659862074654269	0.06505864715823123	0.05744296289219244	0.06836318105331034	0.07102883719739483	0.08910598654937499	0.08274250901483267	0.06404258969098102	0.07348794483368902	0.07328781182731516	0.06564191541851991	0.06417615704776405	0.08004163525053241	0.10106001178267035	0.07370230018632787	0.08880383592906378	0.06261903533588187	0.08078910061804766	0.07401666766297514	0.07708786639859405	0.08192848300248415	0.09810665317292887	0.0644761279890687	0.06993473040025402	0.07041245046660911	0.0791953984544338	0.0992689286311072	0.06551532717807039	0.09445723205447626	0.07943253015816171	0.0759969962923096	0.10879678295418709	0.07507401080737569	0.0623092401853252	0.06869162549635045	0.06869162549635045	0.06869162549635045	0.06869162549635045	0.06869162549635045	0.06869162549635045	0.06869162549635045	0.06869162549635045	0.06869162549635045	0.06869162549635045	0.06869162549635045	0.06869162549635045	0.06869162549635045	0.06869162549635045	0.06869162549635045
0.04873469374497404	0.06815434274721603	0.050073559412945334	0.037017497340569645	0.05601584472851729	0.04789265356931043	0.03318902102443439	0.05151688537944734	0.04142924622108206	0.036368616541984596	0.031247040202034317	0.0461034001572814	0.04121792112235104	0.044207949467370174	0.041602048941604686	0.040653894451048944	0.05176763517895999	0.047587181233327724	0.05123627529383509	0.053686670769032496	0.04439346856799357	0.039560130305396145	0.055150880414284065	0.03301229495487577	0.04181764404934981	0.03363102259239506	0.04355520760570706	0.04384316001714782	0.043699183811427435	0.043699183811427435	0.043699183811427435	0.043699183811427435	0.043699183811427435	0.043699183811427435	0.043699183811427435	0.043699183811427435	0.043699183811427435	0.043699183811427435	0.043699183811427435	0.043699183811427435	0.043699183811427435	0.043699183811427435	0.043699183811427435	0.043699183811427435	0.043699183811427435	0.043699183811427435	0.043699183811427435	0.043699183811427435	0.043699183811427435	0.043699183811427435
0.043134528010194934	0.06918829468956834	0.012163809967715449	0.022920957111539846	0.04950685845595549	0.060910822944613884	0.025895837437765384	0.010140002826058534	0.05876583997091238	0.0652290916570386	0.038086423615041255	0.0034999605216513244	0.03164752654190341	0.051962746661157896	0.07746892138989743	0.05671611980365414	0.0283216586398592	0.046690394277043204	0.08318495251204867	0.04646912898643106	0.02706475872398643	0.04595584235243064	0.047561300896795354	0.03675136297363268	0.05529115829948592	0.03606029616936142	0.03489645202091702	0.05113075054606632	0.046289744458672705	0.04871024750236951	0.04871024750236951	0.04871024750236951	0.04871024750236951	0.04871024750236951	0.04871024750236951	0.04871024750236951	0.04871024750236951	0.04871024750236951	0.04871024750236951	0.04871024750236951	0.04871024750236951	0.04871024750236951	0.04871024750236951	0.04871024750236951	0.04871024750236951	0.04871024750236951	0.04871024750236951	0.04871024750236951	0.04871024750236951	0.04871024750236951
0.05842808051388126	0.06788745696526312	0.04959588909518658	0.05711749556575508	0.03944896779393783	0.05229104645381307	0.04501611005345244	0.048493546733535835	0.05149226040753258	0.045122282117049176	0.05532399956305039	0.05194694957320505	0.03510996724150447	0.05041066537736959	0.04594247013414804	0.05501767043410557	0.04144170964799901	0.05611639411046291	0.05080826279199951	0.051414574063149435	0.047078751283332526	0.03843628282973636	0.05074813513523507	0.0484939801874357	0.0424327408126296	0.04031254749010048	0.04137264415136504	0.04137264415136504	0.04137264415136504	0.04137264415136504	0.04137264415136504	0.04137264415136504	0.04137264415136504	0.04137264415136504	0.04137264415136504	0.04137264415136504	0.04137264415136504	0.04137264415136504	0.04137264415136504	0.04137264415136504	0.04137264415136504	0.04137264415136504	0.04137264415136504	0.04137264415136504	0.04137264415136504	0.04137264415136504	0.04137264415136504	0.04137264415136504	0.04137264415136504	0.04137264415136504
0.04523158377237897	0.03568408810941689	0.0475837490964028	0.05699115956684747	0.04760547639550918	0.04772697570540491	0.047016001446883116	0.04035641183685183	0.042205289611778295	0.05093593030724277	0.0535330648179228	0.03511188064291676	0.04337711957913085	0.04240115711160919	0.052830665368567335	0.03501160788826193	0.048048699897242614	0.04408456851784561	0.05609153657441592	0.03407765181806365	0.050155032807646396	0.04001451568365491	0.045084774245650654	0.045084774245650654	0.045084774245650654	0.045084774245650654	0.045084774245650654	0.045084774245650654	0.045084774245650654	0.045084774245650654	0.045084774245650654	0.045084774245650654	0.045084774245650654	0.045084774245650654	0.045084774245650654	0.045084774245650654	0.045084774245650654	0.045084774245650654	0.045084774245650654	0.045084774245650654	0.045084774245650654	0.045084774245650654	0.045084774245650654	0.045084774245650654	0.045084774245650654	0.045084774245650654	0.045084774245650654	0.045084774245650654	0.045084774245650654	0.045084774245650654
0.05090476218396021	0.04360388762782395	0.04094579573182435	0.03262094952847148	0.034414594594772085	0.03370633639223152	0.03733578351489906	0.039579018421986856	0.0347387746670891	0.036765949867756435	0.05270946743802977	0.042333399750889206	0.0428096175722434	0.04275526944165303	0.03605885702675156	0.04671803422554153	0.031095961273314706	0.04681463326845052	0.03102130995704919	0.03407731936477187	0.036076057312357926	0.03398360918410957	0.040638311306668624	0.04340523708089769	0.037968224582893964	0.044007715459200875	0.04147660629585237	0.04274216087752662	0.04274216087752662	0.04274216087752662	0.04274216087752662	0.04274216087752662	0.04274216087752662	0.04274216087752662	0.04274216087752662	0.04274216087752662	0.04274216087752662	0.04274216087752662	0.04274216087752662	0.04274216087752662	0.04274216087752662	0.04274216087752662	0.04274216087752662	0.04274216087752662	0.04274216087752662	0.04274216087752662	0.04274216087752662	0.04274216087752662	0.04274216087752662	0.04274216087752662
0.10229154066492378	0.10066377356291359	0.09043984509225148	0.09543484944266128	0.09061089198052451	0.11156085396174478	0.10447806626462643	0.09818919536104821	0.08189695499544572	0.10541720776834813	0.1099087013219986	0.10161259847584904	0.09266109115981638	0.08924585852067643	0.09630476995668551	0.09379544019111095	0.09588733073431634	0.07935540139725694	0.10557329412182488	0.08550403141074289	0.09644932753292589	0.08619552821918998	0.07236881963899856	0.09369195518352852	0.0780065362789231	0.09538093764154545	0.10792399453925595	0.08758241979275043	0.12479834383277014	0.10619038181276029	0.10619038181276029	0.10619038181276029	0.10619038181276029	0.10619038181276029	0.10619038181276029	0.10619038181276029	0.10619038181276029	0.10619038181276029	0.10619038181276029	0.10619038181276029	0.10619038181276029	0.10619038181276029	0.10619038181276029	0.10619038181276029	0.10619038181276029	0.10619038181276029	0.10619038181276029	0.10619038181276029	0.10619038181276029	0.10619038181276029
0.09018275792109824	0.08005183575416562	0.08477810639863465	0.06790757175653514	0.09061961653676852	0.07591833584755309	0.07323325675587322	0.06878830199372701	0.08348109180721566	0.08136894334942318	0.08137524424361982	0.08894876941624831	0.09584616804665222	0.10478207268997033	0.06754401138576308	0.08891476687946537	0.07881035818102308	0.06552581123989325	0.08086873292943117	0.07647283536818401	0.07255104641906306	0.07621024686435354	0.0750362282033942	0.0819628228621884	0.07158617422962396	0.0833981448588767	0.07906916672218829	0.08397553063834318	0.06697707656640652	0.0804728993373492	0.08225389240270625	0.07694906468222192	0.07618587222753234	0.10822838447055991	0.07652616151431857	0.10382620816391458	0.10365297343024343	0.09301295228424075	0.09833296285724209	0.09833296285724209	0.09833296285724209	0.09833296285724209	0.09833296285724209	0.09833296285724209	0.09833296285724209	0.09833296285724209	0.09833296285724209	0.09833296285724209	0.09833296285724209	0.09833296285724209
0.0	0.02260339957858533	0.0	0.022437342502482797	0.0	0.0	0.005202788305729741	0.0	0.0	0.022925133005202016	0.0	0.0	0.0	0.0	0.022925133005202023	0.0023891729999967683	0.022960188671648462	0.05350542891564732	0.0	0.0023891729999967683	0.0008831532404970476	0.022348863716765244	0.0009130163507622752	0.0008831532404970476	0.0	0.00929657465562552	0.0	0.0	0.0	0.0	0.0	0.009315858465353821	0.002389172999996769	0.013935442301636772	0.00929657465562552	0.0	0.0	0.0	0.02091837927126974	0.0	0.031688098750353284	0.0	0.015844049375176642	0.015844049375176642	0.015844049375176642	0.015844049375176642	0.015844049375176642	0.015844049375176642	0.015844049375176642	0.015844049375176642
0.04629342675720095	0.045484025068618754	0.03016636969078652	0.04008399004254346	0.03602920391297749	0.04006151973671224	0.03440623810091311	0.041256272116493464	0.0453851323034838	0.03270405526032555	0.03822406702364375	0.04565750489959027	0.022597917324113013	0.048388904493753764	0.04822241353687044	0.03397909509653802	0.0315547405939195	0.03517627848166173	0.04623572259149104	0.023910184265577266	0.047256812059750915	0.048399402371892934	0.03979492211179594	0.033225586182844345	0.036487905644786746	0.028591025465915212	0.03758879607121714	0.03045361966183802	0.03402120786652758	0.03402120786652758	0.03402120786652758	0.03402120786652758	0.03402120786652758	0.03402120786652758	0.03402120786652758	0.03402120786652758	0.03402120786652758	0.03402120786652758	0.03402120786652758	0.03402120786652758	0.03402120786652758	0.03402120786652758	0.03402120786652758	0.03402120786652758	0.03402120786652758	0.03402120786652758	0.03402120786652758	0.03402120786652758	0.03402120786652758	0.03402120786652758
0.06987710309753963	0.07923201055752734	0.06749225242576318	0.07223356084222139	0.06883068528523174	0.0657839185574674	0.06876087163590577	0.0601644938912746	0.07069729462174337	0.06330007647997345	0.07761589936451517	0.07147423430320031	0.0798160512070095	0.0772559156593442	0.06621923899787138	0.07898066367861978	0.0645810843349698	0.07364544287832911	0.063428723955961	0.06455090425229036	0.08272306186121026	0.06544145842497406	0.07662431259407658	0.06816866878765032	0.07442111135386084	0.07129489007075558	0.07129489007075558	0.07129489007075558	0.07129489007075558	0.07129489007075558	0.07129489007075558	0.07129489007075558	0.07129489007075558	0.07129489007075558	0.07129489007075558	0.07129489007075558	0.07129489007075558	0.07129489007075558	0.07129489007075558	0.07129489007075558	0.07129489007075558	0.07129489007075558	0.07129489007075558	0.07129489007075558	0.07129489007075558	0.07129489007075558	0.07129489007075558	0.07129489007075558	0.07129489007075558	0.07129489007075558
0.06633114394979799	0.057751517760038756	0.05451539929103784	0.05060274094476878	0.04027210802730172	0.04353309366582068	0.04916579133937122	0.047278740777944965	0.04436618879824672	0.04916784888440858	0.04362100381380687	0.053536747208527455	0.05145594232611247	0.04636958696985389	0.0463458069711687	0.05526449032972112	0.05189525110550473	0.04611752442197308	0.0518336127954869	0.044092320279420165	0.04109266501910163	0.04259249264926089	0.04259249264926089	0.04259249264926089	0.04259249264926089	0.04259249264926089	0.04259249264926089	0.04259249264926089	0.04259249264926089	0.04259249264926089	0.04259249264926089	0.04259249264926089	0.04259249264926089	0.04259249264926089	0.04259249264926089	0.04259249264926089	0.04259249264926089	0.04259249264926089	0.04259249264926089	0.04259249264926089	0.04259249264926089	0.04259249264926089	0.04259249264926089	0.04259249264926089	0.04259249264926089	0.04259249264926089	0.04259249264926089	0.04259249264926089	0.04259249264926089	0.04259249264926089
0.04100896916710617	0.03761097743042322	0.028016956301267177	0.0235177745974807	0.03210851477962718	0.028318294572497158	0.030560981030851028	0.041455469124122325	0.03201435785891004	0.030056072912396193	0.03458074143983724	0.03301608019357289	0.039034073836833695	0.034915413066784626	0.022431810419442495	0.04161703509971802	0.015234755305648868	0.04113479595251437	0.03849188731978753	0.02646758650839505	0.036063681833348224	0.02682524532754484	0.034649011737125146	0.03073712853233499	0.03073712853233499	0.03073712853233499	0.03073712853233499	0.03073712853233499	0.03073712853233499	0.03073712853233499	0.03073712853233499	0.03073712853233499	0.03073712853233499	0.03073712853233499	0.03073712853233499	0.03073712853233499	0.03073712853233499	0.03073712853233499	0.03073712853233499	0.03073712853233499	0.03073712853233499	0.03073712853233499	0.03073712853233499	0.03073712853233499	0.03073712853233499	0.03073712853233499	0.03073712853233499	0.03073712853233499	0.03073712853233499	0.03073712853233499
0.06016261317714591	0.048397065123319906	0.03906686927558266	0.040909630007359477	0.05413100710104179	0.050626724462117086	0.04261355329313117	0.0599396746684635	0.05800099941583625	0.058532472611435966	0.05230789362436935	0.059131096581126835	0.05106198311373969	0.06624532547239703	0.06604650863074331	0.057166540245633155	0.027925765893558784	0.02894485877671738	0.033170460723968204	0.028012628761058363	0.029484497148190982	0.028748562954624673	0.028748562954624673	0.028748562954624673	0.028748562954624673	0.028748562954624673	0.028748562954624673	0.028748562954624673	0.028748562954624673	0.028748562954624673	0.028748562954624673	0.028748562954624673	0.028748562954624673	0.028748562954624673	0.028748562954624673	0.028748562954624673	0.028748562954624673	0.028748562954624673	0.028748562954624673	0.028748562954624673	0.028748562954624673	0.028748562954624673	0.028748562954624673	0.028748562954624673	0.028748562954624673	0.028748562954624673	0.028748562954624673	0.028748562954624673	0.028748562954624673	0.028748562954624673
0.08027119758658045	0.05522938708347444	0.0725949920374131	0.0624622597266417	0.048070707283527865	0.04991333888046556	0.05683725083411268	0.04510199406873794	0.055895857055877005	0.06898802029761149	0.05653744706923899	0.05408694074351155	0.053012719219571874	0.041221120881956785	0.04774225766238479	0.03606422876773171	0.0644542682016924	0.0547736872299128	0.0450445475113934	0.06266585251976454	0.0592650215027908	0.055871115266272565	0.05482581529400119	0.05888467887496986	0.06238289577934228	0.06063378732715607	0.06063378732715607	0.06063378732715607	0.06063378732715607	0.06063378732715607	0.06063378732715607	0.06063378732715607	0.06063378732715607	0.06063378732715607	0.06063378732715607	0.06063378732715607	0.06063378732715607	0.06063378732715607	0.06063378732715607	0.06063378732715607	0.06063378732715607	0.06063378732715607	0.06063378732715607	0.06063378732715607	0.06063378732715607	0.06063378732715607	0.06063378732715607	0.06063378732715607	0.06063378732715607	0.06063378732715607
0.10077116943947034	0.08973615658458574	0.09197712046905526	0.08144321416683357	0.07550623188937956	0.07055214442473626	0.08838749287995462	0.09413037710938701	0.08045289531587337	0.08139466540407331	0.07868446649503602	0.08113749776179947	0.0704839587482504	0.09700845854315504	0.08133158118587423	0.06935856016394265	0.08786863264677673	0.09103306288394895	0.09823998342729993	0.07778912489363268	0.08801455416046632	0.08801455416046632	0.08801455416046632	0.08801455416046632	0.08801455416046632	0.08801455416046632	0.08801455416046632	0.08801455416046632	0.08801455416046632	0.08801455416046632	0.08801455416046632	0.08801455416046632	0.08801455416046632	0.08801455416046632	0.08801455416046632	0.08801455416046632	0.08801455416046632	0.08801455416046632	0.08801455416046632	0.08801455416046632	0.08801455416046632	0.08801455416046632	0.08801455416046632	0.08801455416046632	0.08801455416046632	0.08801455416046632	0.08801455416046632	0.08801455416046632	0.08801455416046632	0.08801455416046632
0.056447640097586446	0.04385731378949537	0.04120025345656738	0.05024635319074166	0.035297352826411214	0.05521925491557667	0.041147739313712524	0.0610334103958832	0.044448978686444984	0.04270716041537615	0.036012614419049634	0.04311730809676105	0.0325510375885328	0.04946745091258381	0.04987962437233886	0.05122227075877235	0.04198358814052669	0.051037167170537585	0.046187029779824945	0.04905991678332257	0.03890464149731432	0.042811588067416306	0.04085811478236531	0.04085811478236531	0.04085811478236531	0.04085811478236531	0.04085811478236531	0.04085811478236531	0.04085811478236531	0.04085811478236531	0.04085811478236531	0.04085811478236531	0.04085811478236531	0.04085811478236531	0.04085811478236531	0.04085811478236531	0.04085811478236531	0.04085811478236531	0.04085811478236531	0.04085811478236531	0.04085811478236531	0.04085811478236531	0.04085811478236531	0.04085811478236531	0.04085811478236531	0.04085811478236531	0.04085811478236531	0.04085811478236531	0.04085811478236531	0.04085811478236531
0.06479967639540961	0.04230777209668978	0.05260852151144008	0.034962391474072714	0.05302184258052548	0.04946439673474986	0.05520482505965273	0.047104048537683435	0.06117425756785897	0.05856628120604473	0.04612762095529233	0.06028330554444902	0.04618685948961071	0.05149383181803649	0.059242657706194385	0.05710871638644358	0.03772014997999441	0.051560306452651646	0.03944193159615736	0.05542202613910317	0.047431978867630266	0.047431978867630266	0.047431978867630266	0.047431978867630266	0.047431978867630266	0.047431978867630266	0.047431978867630266	0.047431978867630266	0.047431978867630266	0.047431978867630266	0.047431978867630266	0.047431978867630266	0.047431978867630266	0.047431978867630266	0.047431978867630266	0.047431978867630266	0.047431978867630266	0.047431978867630266	0.047431978867630266	0.047431978867630266	0.047431978867630266	0.047431978867630266	0.047431978867630266	0.047431978867630266	0.047431978867630266	0.047431978867630266	0.047431978867630266	0.047431978867630266	0.047431978867630266	0.047431978867630266
0.028037535873884963	0.06266488037540374	0.04961641850375059	0.027595700777856388	0.04964531477127058	0.044260066148397594	0.021160026342203125	0.053404237102423174	0.04082548998648129	0.022106254649489475	0.05313908913375974	0.0533326405756476	0.03025558920585682	0.029107146851247205	0.03711691186186961	0.06551823154360162	0.10024077456035153	0.03271629660328695	0.053313639588287866	0.06793520884465433	0.0466901692327558	0.06268310818169856	0.09950055198891315	0.06339915864786184	0.038456312261920554	0.03433491564538142	0.06118633418780201	0.044415221295035445	0.06005813890994086	0.044560365661031075	0.038093891467653684	0.07896248821724433	0.04412765079228004	0.005801943910698455	0.051290316047985826	0.028546129979342142	0.028546129979342142	0.028546129979342142	0.028546129979342142	0.028546129979342142	0.028546129979342142	0.028546129979342142	0.028546129979342142	0.028546129979342142	0.028546129979342142	0.028546129979342142	0.028546129979342142	0.028546129979342142	0.028546129979342142	0.028546129979342142
0.05562938208548379	0.0432921479599566	0.046737918200668596	0.051541559296821096	0.049287790019198495	0.06056666448621744	0.0552050887441794	0.059603821524561604	0.049780606957407096	0.04442819823189018	0.047042534394325666	0.05157914868506223	0.06362567441865008	0.04619897544003429	0.04426874467581451	0.041812303259197485	0.043040523967505996	0.043040523967505996	0.043040523967505996	0.043040523967505996	0.043040523967505996	0.043040523967505996	0.043040523967505996	0.043040523967505996	0.043040523967505996	0.043040523967505996	0.043040523967505996	0.043040523967505996	0.043040523967505996	0.043040523967505996	0.043040523967505996	0.043040523967505996	0.043040523967505996	0.043040523967505996	0.043040523967505996	0.043040523967505996	0.043040523967505996	0.043040523967505996	0.043040523967505996	0.043040523967505996	0.043040523967505996	0.043040523967505996	0.043040523967505996	0.043040523967505996	0.043040523967505996	0.043040523967505996	0.043040523967505996	0.043040523967505996	0.043040523967505996	0.043040523967505996
0.06893397336938592	0.044157126238289865	0.05958356316080426	0.052737204161244174	0.046338130413146245	0.06338659170331121	0.048737804392273404	0.0553581286125621	0.04378736587679575	0.06011196345866757	0.059313079433149556	0.06420899894551635	0.05342477254608355	0.03867418697611816	0.049294516356280106	0.04347607925387704	0.05230207953999127	0.05267864987964789	0.037265359136927474	0.04974032161604376	0.052064924311954815	0.05235273058835647	0.04498430324572474	0.03827860695769196	0.04163145510170835	0.04163145510170835	0.04163145510170835	0.04163145510170835	0.04163145510170835	0.04163145510170835	0.04163145510170835	0.04163145510170835	0.04163145510170835	0.04163145510170835	0.04163145510170835	0.04163145510170835	0.04163145510170835	0.04163145510170835	0.04163145510170835	0.04163145510170835	0.04163145510170835	0.04163145510170835	0.04163145510170835	0.04163145510170835	0.04163145510170835	0.04163145510170835	0.04163145510170835	0.04163145510170835	0.04163145510170835	0.04163145510170835
0.08506966828747994	0.10308829283266938	0.08456710978647386	0.0791024456220001	0.12642863140306698	0.1196425095209517	0.0873285725811857	0.09691792082838438	0.08341278497444152	0.1053670152295524	0.1065500664150122	0.08185734870954027	0.07568586785536716	0.10359466121891155	0.10145330154799004	0.08099867871599868	0.0960458975768176	0.06998716584526075	0.08301653171103918	0.08301653171103918	0.08301653171103918	0.08301653171103918	0.08301653171103918	0.08301653171103918	0.08301653171103918	0.08301653171103918	0.08301653171103918	0.08301653171103918	0.08301653171103918	0.08301653171103918	0.08301653171103918	0.08301653171103918	0.08301653171103918	0.08301653171103918	0.08301653171103918	0.08301653171103918	0.08301653171103918	0.08301653171103918	0.08301653171103918	0.08301653171103918	0.08301653171103918	0.08301653171103918	0.08301653171103918	0.08301653171103918	0.08301653171103918	0.08301653171103918	0.08301653171103918	0.08301653171103918	0.08301653171103918	0.08301653171103918
0.0637720809395463	0.05818122001892843	0.035159479334911294	0.039505453650589085	0.051469875080108696	0.0533152643088149	0.05842421997860886	0.04546659144075503	0.04180380759865872	0.04608088973780515	0.04273776454045228	0.0475869787531094	0.04006309276005818	0.050805759632807	0.04115530755685815	0.06272187202579249	0.04105411673969111	0.03584512908308633	0.04169086846307297	0.044195639565340436	0.05029705985980294	0.04724634971257169	0.04724634971257169	0.04724634971257169	0.04724634971257169	0.04724634971257169	0.04724634971257169	0.04724634971257169	0.04724634971257169	0.04724634971257169	0.04724634971257169	0.04724634971257169	0.04724634971257169	0.04724634971257169	0.04724634971257169	0.04724634971257169	0.04724634971257169	0.04724634971257169	0.04724634971257169	0.04724634971257169	0.04724634971257169	0.04724634971257169	0.04724634971257169	0.04724634971257169	0.04724634971257169	0.04724634971257169	0.04724634971257169	0.04724634971257169	0.04724634971257169	0.04724634971257169
0.06695523452604404	0.07448071720684363	0.05593487663262429	0.05142052553386467	0.04962694143387235	0.05989370861583385	0.056724093059204075	0.05481749353560952	0.04612940741301208	0.054502271941034006	0.05031583967702304	0.05031583967702304	0.05031583967702304	0.05031583967702304	0.05031583967702304	0.05031583967702304	0.05031583967702304	0.05031583967702304	0.05031583967702304	0.05031583967702304	0.05031583967702304	0.05031583967702304	0.05031583967702304	0.05031583967702304	0.05031583967702304	0.05031583967702304	0.05031583967702304	0.05031583967702304	0.05031583967702304	0.05031583967702304	0.05031583967702304	0.05031583967702304	0.05031583967702304	0.05031583967702304	0.05031583967702304	0.05031583967702304	0.05031583967702304	0.05031583967702304	0.05031583967702304	0.05031583967702304	0.05031583967702304	0.05031583967702304	0.05031583967702304	0.05031583967702304	0.05031583967702304	0.05031583967702304	0.05031583967702304	0.05031583967702304	0.05031583967702304	0.05031583967702304
0.0704688511632871	0.05543368083591114	0.05663836296583702	0.04406116231714817	0.05324142466959675	0.04538332086650229	0.05962367964957853	0.04944555844340187	0.05430585435397846	0.05163899194469701	0.0609027063835691	0.036982369247194544	0.06046075629410833	0.05468952576749349	0.0547738027651885	0.04847116621888513	0.04487039917680308	0.04303261036157678	0.04395150476918993	0.04395150476918993	0.04395150476918993	0.04395150476918993	0.04395150476918993	0.04395150476918993	0.04395150476918993	0.04395150476918993	0.04395150476918993	0.04395150476918993	0.04395150476918993	0.04395150476918993	0.04395150476918993	0.04395150476918993	0.04395150476918993	0.04395150476918993	0.04395150476918993	0.04395150476918993	0.04395150476918993	0.04395150476918993	0.04395150476918993	0.04395150476918993	0.04395150476918993	0.04395150476918993	0.04395150476918993	0.04395150476918993	0.04395150476918993	0.04395150476918993	0.04395150476918993	0.04395150476918993	0.04395150476918993	0.04395150476918993
0.12278991329805064	0.0876202114346447	0.03640601020030115	0.06063680856769263	0.04328068520844039	0.04194083006623637	0.034945016252043576	0.08322205806334616	0.07599888619531647	0.04402078390297762	0.059022379149604426	0.048765915660147645	0.08706943632853911	0.053817486850614986	0.051156030117478164	0.045521649035495715	0.10295251314813682	0.04404617541478878	0.07996469705083013	0.08482163418127812	0.04351258371460961	0.09627029372523041	0.0832902939597012	0.010023265707426858	0.035454267605760606	0.021932741213407988	0.03712353454541716	0.051485322269680125	0.008112235129755186	0.11537858514174712	0.08655021899588596	0.10096440206881654	0.10096440206881654	0.10096440206881654	0.10096440206881654	0.10096440206881654	0.10096440206881654	0.10096440206881654	0.10096440206881654	0.10096440206881654	0.10096440206881654	0.10096440206881654	0.10096440206881654	0.10096440206881654	0.10096440206881654	0.10096440206881654	0.10096440206881654	0.10096440206881654	0.10096440206881654	0.10096440206881654
0.0509843089661857	0.05544463736436188	0.05375014425082356	0.04780770253281739	0.05712686333976007	0.042814262075254926	0.0473478894683258	0.03726927104544738	0.049748793935915595	0.04149312614017981	0.040425634177912395	0.056023285042009235	0.06223695387435343	0.04375714578171622	0.07259756082961312	0.02931766620444757	0.056569549747105735	0.039702042977975145	0.0446402074942646	0.04873025844424655	0.03550105056446378	0.02674674297490492	0.03365927542672047	0.04255873745910423	0.038109006442912347	0.038109006442912347	0.038109006442912347	0.038109006442912347	0.038109006442912347	0.038109006442912347	0.038109006442912347	0.038109006442912347	0.038109006442912347	0.038109006442912347	0.038109006442912347	0.038109006442912347	0.038109006442912347	0.038109006442912347	0.038109006442912347	0.038109006442912347	0.038109006442912347	0.038109006442912347	0.038109006442912347	0.038109006442912347	0.038109006442912347	0.038109006442912347	0.038109006442912347	0.038109006442912347	0.038109006442912347	0.038109006442912347
0.0771205374755204	0.07253467559512027	0.0757596780516263	0.07522800011783419	0.06919222771950627	0.07001932168651816	0.06964383657578392	0.06236673410650933	0.07317204721889399	0.05729394301090462	0.06406891471819114	0.06068142886454788	0.06068142886454788	0.06068142886454788	0.06068142886454788	0.06068142886454788	0.06068142886454788	0.06068142886454788	0.06068142886454788	0.06068142886454788	0.06068142886454788	0.06068142886454788	0.06068142886454788	0.06068142886454788	0.06068142886454788	0.06068142886454788	0.06068142886454788	0.06068142886454788	0.06068142886454788	0.06068142886454788	0.06068142886454788	0.06068142886454788	0.06068142886454788	0.06068142886454788	0.06068142886454788	0.06068142886454788	0.06068142886454788	0.06068142886454788	0.06068142886454788	0.06068142886454788	0.06068142886454788	0.06068142886454788	0.06068142886454788	0.06068142886454788	0.06068142886454788	0.06068142886454788	0.06068142886454788	0.06068142886454788	0.06068142886454788	0.06068142886454788
0.11320526295621444	0.12574489321225188	0.12197742658070278	0.13079597370704146	0.09176950420040762	0.10866149900384814	0.12557525206714223	0.12107249356222236	0.09720070950963965	0.11129539373635648	0.08713213449224584	0.10584944147465568	0.09979099856825958	0.10359614438282491	0.10874469469525368	0.09967976675007736	0.10764918080408373	0.102996836627142	0.10532300871561286	0.10532300871561286	0.10532300871561286	0.10532300871561286	0.10532300871561286	0.10532300871561286	0.10532300871561286	0.10532300871561286	0.10532300871561286	0.10532300871561286	0.10532300871561286	0.10532300871561286	0.10532300871561286	0.10532300871561286	0.10532300871561286	0.10532300871561286	0.10532300871561286	0.10532300871561286	0.10532300871561286	0.10532300871561286	0.10532300871561286	0.10532300871561286	0.10532300871561286	0.10532300871561286	0.10532300871561286	0.10532300871561286	0.10532300871561286	0.10532300871561286	0.10532300871561286	0.10532300871561286	0.10532300871561286	0.10532300871561286
0.09779666077865663	0.05563976332674077	0.09686447657701103	0.07646077530903479	0.08136775767840398	0.06923074036213836	0.06329502901003191	0.09773235784258973	0.066778300529856	0.05667263488877126	0.05267991729431321	0.06424600048250699	0.06283146933328591	0.0760734442919657	0.052748745121223364	0.06441109470659453	0.06441109470659453	0.06441109470659453	0.06441109470659453	0.06441109470659453	0.06441109470659453	0.06441109470659453	0.06441109470659453	0.06441109470659453	0.06441109470659453	0.06441109470659453	0.06441109470659453	0.06441109470659453	0.06441109470659453	0.06441109470659453	0.06441109470659453	0.06441109470659453	0.06441109470659453	0.06441109470659453	0.06441109470659453	0.06441109470659453	0.06441109470659453	0.06441109470659453	0.06441109470659453	0.06441109470659453	0.06441109470659453	0.06441109470659453	0.06441109470659453	0.06441109470659453	0.06441109470659453	0.06441109470659453	0.06441109470659453	0.06441109470659453	0.06441109470659453	0.06441109470659453
0.03796088519657829	0.04494165015741185	0.05822854088791493	0.03796893015426972	0.044851839109850036	0.038235335344076145	0.032161879253785976	0.03265334610640191	0.031993432950801357	0.02323265778191601	0.04417905952729731	0.028870550596811803	0.03874007295906935	0.07906295471092556	0.06009063155151907	0.015226903838629957	0.04422722145127604	0.07202632783531429	0.03847935093322824	0.038511508654129306	0.04874391842779988	0.04760578403788325	0.03282118185946957	0.08770938101964064	0.05544065635167996	0.02519725558214289	0.02443301546876005	0.0309431936419529	0.027688104555356474	0.027688104555356474	0.027688104555356474	0.027688104555356474	0.027688104555356474	0.027688104555356474	0.027688104555356474	0.027688104555356474	0.027688104555356474	0.027688104555356474	0.027688104555356474	0.027688104555356474	0.027688104555356474	0.027688104555356474	0.027688104555356474	0.027688104555356474	0.027688104555356474	0.027688104555356474	0.027688104555356474	0.027688104555356474	0.027688104555356474	0.027688104555356474
0.0794230195641208	0.06961719488565866	0.04510010099174463	0.05787758373745371	0.044346526306832966	0.05899006674277481	0.05731610853167384	0.06662701104504617	0.055563973582279526	0.041995626975784454	0.049758265655068204	0.08240582946424639	0.053728691526184834	0.052921262641341504	0.06615071146650883	0.050201359948830446	0.060959922696911445	0.03991413245860613	0.047293992627746625	0.062143353548030154	0.06180216637919145	0.03658653888144408	0.05678159800622785	0.04668406844383596	0.04668406844383596	0.04668406844383596	0.04668406844383596	0.04668406844383596	0.04668406844383596	0.04668406844383596	0.04668406844383596	0.04668406844383596	0.04668406844383596	0.04668406844383596	0.04668406844383596	0.04668406844383596	0.04668406844383596	0.04668406844383596	0.04668406844383596	0.04668406844383596	0.04668406844383596	0.04668406844383596	0.04668406844383596	0.04668406844383596	0.04668406844383596	0.04668406844383596	0.04668406844383596	0.04668406844383596	0.04668406844383596	0.04668406844383596
0.06780904482000513	0.06295327490739182	0.06747800151529033	0.07032347291178935	0.044380039336252716	0.06669750206585233	0.06338784703994815	0.08265966066301077	0.061618513797727044	0.06391647444866505	0.07345974307889831	0.050739961600817264	0.0443300525016129	0.06574893657771691	0.06436668156396487	0.0783857883462106	0.048973717596829607	0.06377946533306722	0.07076466350244769	0.05455434392338984	0.04382877110150864	0.04919155751244924	0.04919155751244924	0.04919155751244924	0.04919155751244924	0.04919155751244924	0.04919155751244924	0.04919155751244924	0.04919155751244924	0.04919155751244924	0.04919155751244924	0.04919155751244924	0.04919155751244924	0.04919155751244924	0.04919155751244924	0.04919155751244924	0.04919155751244924	0.04919155751244924	0.04919155751244924	0.04919155751244924	0.04919155751244924	0.04919155751244924	0.04919155751244924	0.04919155751244924	0.04919155751244924	0.04919155751244924	0.04919155751244924	0.04919155751244924	0.04919155751244924	0.04919155751244924
0.06220697214684132	0.06199410695118596	0.04383278319291443	0.05335512786109959	0.05094140613314769	0.07384373756705033	0.06198269743373428	0.03989205869149936	0.056377410202745525	0.05672716330730237	0.07023163178967147	0.06001156712617644	0.050524642875259235	0.049642259957223815	0.07582059211949925	0.06777940049928206	0.0655130385041537	0.06688268758856722	0.06619786304636045	0.06619786304636045	0.06619786304636045	0.06619786304636045	0.06619786304636045	0.06619786304636045	0.06619786304636045	0.06619786304636045	0.06619786304636045	0.06619786304636045	0.06619786304636045	0.06619786304636045	0.06619786304636045	0.06619786304636045	0.06619786304636045	0.06619786304636045	0.06619786304636045	0.06619786304636045	0.06619786304636045	0.06619786304636045	0.06619786304636045	0.06619786304636045	0.06619786304636045	0.06619786304636045	0.06619786304636045	0.06619786304636045	0.06619786304636045	0.06619786304636045	0.06619786304636045	0.06619786304636045	0.06619786304636045	0.06619786304636045
0.04930189767730865	0.0584772296791723	0.042416506397952046	0.036586093063560615	0.045360238749278844	0.0463797914021202	0.047971680398348725	0.043587508300969614	0.041207565246792366	0.043386757611721984	0.0556617886490421	0.05929329675720442	0.053141977412663965	0.041406853920345356	0.04771426757165042	0.04448892406450911	0.06408557368100211	0.05738594164408437	0.05715165083909853	0.04195054891023208	0.04955109987466531	0.04955109987466531	0.04955109987466531	0.04955109987466531	0.04955109987466531	0.04955109987466531	0.04955109987466531	0.04955109987466531	0.04955109987466531	0.04955109987466531	0.04955109987466531	0.04955109987466531	0.04955109987466531	0.04955109987466531	0.04955109987466531	0.04955109987466531	0.04955109987466531	0.04955109987466531	0.04955109987466531	0.04955109987466531	0.04955109987466531	0.04955109987466531	0.04955109987466531	0.04955109987466531	0.04955109987466531	0.04955109987466531	0.04955109987466531	0.04955109987466531	0.04955109987466531	0.04955109987466531
0.0	0.0	0.0	0.0	0.0	0.0	0.0	0.0	0.0	0.0	0.07049256473237965	0.0	0.0	0.0	0.0	0.0	0.0	0.0	0.0	0.0	0.0	0.0	0.0	0.0	0.0	0.0	0.0	0.0	0.0	0.0	0.0	0.0	0.0	0.0	0.0	0.009341438594757055	0.0	0.0	0.0	0.0	0.0	0.0	0.0	0.0	0.0	0.0	0.0	0.0	0.0	0.0
0.0	0.0	0.0	0.02089729506967794	0.0	0.09208010027886854	0.0	0.03738636335729929	0.0	0.08976548191417472	0.10142949234624385	0.09908686781823103	0.12934659230482018	0.09208010027886854	0.0036583998269596706	0.05596257939077841	0.009591342795047695	0.14248638659368298	0.0	0.0002069858856599568	0.0980654643867577	0.1739503549810069	0.0	0.0	0.08022443635601743	0.00142523387365783	0.05598169927395539	0.0559625793907784	0.0010256309577526045	0.0	0.00959624920707539	0.01314348441518184	0.13160677479867597	0.1345865367624985	0.029039229535729308	0.0	0.0037542210937664077	0.0	0.08994732915711202	0.022805217085295742	0.12518468037028507	0.009591342795047697	0.08973596973955326	0.0	0.09382141393798904	0.0	0.04691070696899452	0.04691070696899452	0.04691070696899452	0.04691070696899452
0.07580861298892042	0.0606571366507944	0.06022656416827641	0.06834975017433381	0.06096985551582969	0.06171526674433214	0.0526388637647701	0.062197790775590366	0.0655449207213491	0.06158902507888969	0.06499444399515147	0.06508293288826895	0.06933622749707911	0.051098993319082166	0.05775541242615403	0.05738952191857136	0.06784396561638169	0.05855749858732568	0.0583782516392987	0.06773676187338631	0.057807299479422605	0.04231614176218016	0.05493373327476498	0.047523980061052386	0.04998884346942012	0.05310771921760757	0.059169839491556755	0.05021073326717644	0.06386416828170212	0.053645174965873337	0.0579925688648455	0.06782884253043793	0.06147348993161747	0.07316430721976962	0.05566451755885348	0.05339604194774626	0.04778535553388333	0.06222854377935512	0.05090043100051368	0.055133147374761465	0.06322513069470481	0.059179139034733146	0.059179139034733146	0.059179139034733146	0.059179139034733146	0.059179139034733146	0.059179139034733146	0.059179139034733146	0.059179139034733146	0.059179139034733146
0.054274482718081614	0.05890793587741637	0.04122273027838324	0.06239522740934248	0.05700466472410656	0.04294606723690208	0.06270019927056675	0.047023725309874136	0.03391944440571628	0.05625825176484133	0.06536104764368625	0.06471543373909147	0.04347311134772121	0.03343454031981138	0.028873051707431596	0.08132690364829226	0.053295782952746354	0.04385120252397315	0.03277128891677216	0.0492664009764238	0.020381871828789533	0.05645900946879177	0.06197516760857522	0.02493024993918014	0.053402711596227725	0.06620548766613306	0.023320951639502027	0.02747143640636296	0.029141523857879	0.0532442526041498	0.04952670821590085	0.10235553502470227	0.027078158411302088	0.029243596256961085	0.043904998531575284	0.025609545547504907	0.0298384597100055	0.05693041441839602	0.07890765288824417	0.03264304895179266	0.016935527937855025	0.039538984134852656	0.04222206612093514	0.03873277467256771	0.04579919689627366	0.05030060292500729	0.04804989991064047	0.04804989991064047	0.04804989991064047	0.04804989991064047
0.07725656161953397	0.13503960677518242	0.09264896987926274	0.08003260820148148	0.08543034717489098	0.10420411065845657	0.11646187398054617	0.15392785634220213	0.0886580672695948	0.12182460849248826	0.05094676255972938	0.10341518642741422	0.07663105820887875	0.10227417434740801	0.08077028353156177	0.11157232893972222	0.1360193640285743	0.12328387049115028	0.15602916580984882	0.08616930060347246	0.131722810008566	0.08951577740371465	0.10756777814917494	0.10088193793056027	0.10359272920230521	0.14962146060338224	0.09714773744021502	0.08680230207179228	0.11764893653225475	0.09265112878635645	0.1287157508747522	0.07211189956453525	0.12078507046230139	0.0884558155707783	0.07982727731505163	0.08525066701896872	0.14605464287517433	0.11626005567818512	0.10033991508443185	0.09705647657064077	0.16133547821807534	0.09572708869660909	0.10251726193905043	0.09912217531782976	0.09912217531782976	0.09912217531782976	0.09912217531782976	0.09912217531782976	0.09912217531782976	0.09912217531782976
0.10250902467778718	0.0634338575628702	0.07428585602653971	0.06558626448039495	0.06519962389005231	0.05985666072830933	0.05279367115550888	0.06011664721097436	0.08859881349107386	0.07187061127540213	0.07608271700391658	0.13626459286290368	0.10617365493341013	0.10617365493341013	0.10617365493341013	0.10617365493341013	0.10617365493341013	0.10617365493341013	0.10617365493341013	0.10617365493341013	0.10617365493341013	0.10617365493341013	0.10617365493341013	0.10617365493341013	0.10617365493341013	0.10617365493341013	0.10617365493341013	0.10617365493341013	0.10617365493341013	0.10617365493341013	0.10617365493341013	0.10617365493341013	0.10617365493341013	0.10617365493341013	0.10617365493341013	0.10617365493341013	0.10617365493341013	0.10617365493341013	0.10617365493341013	0.10617365493341013	0.10617365493341013	0.10617365493341013	0.10617365493341013	0.10617365493341013	0.10617365493341013	0.10617365493341013	0.10617365493341013	0.10617365493341013	0.10617365493341013	0.10617365493341013
0.05713246559433839	0.06570464351297496	0.09292469933194224	0.09313794315559867	0.03749545382380328	0.048925058396828036	0.059942308197364624	0.06594813732780232	0.08056675031626705	0.08041152880128402	0.0828682350565145	0.039396343797019784	0.03822397743299791	0.0840193402461857	0.061287133770643126	0.08315195528655345	0.06013063760185068	0.05334518356032418	0.05871904094548264	0.05751396068452315	0.06434956886848663	0.09117340295993312	0.10698614504245264	0.06300175273329849	0.06696267621224831	0.059347617542521394	0.08978173995752335	0.07052662649636728	0.06260742675901071	0.049581370593160916	0.04720373109160685	0.08675913749424022	0.07396623166168004	0.05846433349329712	0.05410055788477597	0.07927030279109712	0.051296376744310215	0.08643415285185956	0.05451559433249977	0.07573703238751658	0.08159121920008092	0.07866412579379875	0.07866412579379875	0.07866412579379875	0.07866412579379875	0.07866412579379875	0.07866412579379875	0.07866412579379875	0.07866412579379875	0.07866412579379875
0.04763488459749311	0.05182233766416426	0.04839053937092986	0.04585622635724115	0.041625905387934384	0.05457550127144997	0.046359213233034616	0.03162299311506942	0.04268823453983985	0.04657979976210216	0.045551586953711476	0.050399260228536254	0.049004725557459904	0.04661798689290465	0.04340257026824397	0.043413275922464245	0.048453153350772625	0.049967907870121585	0.05850985888767806	0.051086016110047226	0.0502274675000617	0.040657570017315785	0.048566362662235046	0.04092949801082191	0.045770636896990846	0.04195145292969201	0.05433888548063827	0.04748752122311423	0.0488014999379188	0.04617102653099194	0.0688091401859339	0.04811746117316544	0.035028712686805984	0.05837810671166762	0.050259167773428856	0.050878238064436164	0.04266564514778418	0.05554242611705456	0.04054319346170401	0.05754033600301747	0.04150884136600416	0.04065104643293449	0.04536806506305551	0.06409589025338942	0.04975997979827557	0.0569279350258325	0.0569279350258325	0.0569279350258325	0.0569279350258325	0.0569279350258325
0.22655903715365608	0.0	0.0	0.08753269539010894	0.0	0.0	0.0	0.0	0.0	0.0	0.2643188766792653	0.0	0.0	0.0	0.20787078807723225	0.0	0.0	0.0	0.0	0.0	0.0	0.0005941596134279851	0.0	0.20787078807723225	0.0	0.0	0.0	0.16067084340847812	0.0	0.0	0.0	0.0	0.0	0.0	0.0	0.0	0.0005941596134279853	0.0	0.0	0.0	0.0	0.0	0.0	0.0	0.0	0.0	0.0	0.0	0.0	0.0
0.11138277390358407	0.0961712383413351	0.09052592080863507	0.17022541745289693	0.05422438347763859	0.05176610040558823	0.11160089427076739	0.07589160642316742	0.10310067718226695	0.03182132850039344	0.06592862435946667	0.04957411128808809	0.08285096968971299	0.10733722193440388	0.04835561516893393	0.11448729476705101	0.10455364082437495	0.08453558236036819	0.10937931953188303	0.06167844520779185	0.0854510359036975	0.030621720072578195	0.0561166319350899	0.09198327894841934	0.09211636947675109	0.0835395983747157	0.07666506447677357	0.00011150944584050052	0.07522341665840539	0.09103589136975325	0.01881501249384722	0.07988328942149933	0.07001942333852423	0.05401711874790766	0.06105286578711209	0.03065763895735311	0.06862508546841156	0.048359331902946064	0.08561558629984012	0.09277883956513891	0.10054037562282084	0.1092029681626506	0.048359331902946064	0.07878115003279834	0.07878115003279834	0.07878115003279834	0.07878115003279834	0.07878115003279834	0.07878115003279834	0.07878115003279834
0.09877602608784249	0.1176065620842775	0.1009914289264625	0.08224251891701692	0.08441749056456417	0.09874722028966333	0.10433447897240371	0.07967784262135731	0.07427188461883087	0.08468220920553104	0.08537744761683805	0.10927211883374555	0.06647478633787947	0.10219530748029985	0.07450777160722345	0.0788879333361394	0.08955541426420284	0.0865422268392748	0.10146001619457001	0.09064902318200356	0.08495172074348559	0.10342460397465633	0.08500828273986509	0.07199513424818453	0.09000572975058038	0.05534196484229394	0.09720626968980557	0.09068105118354945	0.1091219925681942	0.07546186363088823	0.10945772986431006	0.08093922067171203	0.10188838114771438	0.09053072700530465	0.09004803449301975	0.06522953044712179	0.0843243847390626	0.07132813227664576	0.10542553745425919	0.08847966514071194	0.09695260129748558	0.09695260129748558	0.09695260129748558	0.09695260129748558	0.09695260129748558	0.09695260129748558	0.09695260129748558	0.09695260129748558	0.09695260129748558	0.09695260129748558
0.09038096257302741	0.0891627905615611	0.025040682146680295	0.06017524262498963	0.08895370694475428	0.08843744566221966	0.08012430762758256	0.05748680490304131	0.10849867998750894	0.08204114140007884	0.1174065256117791	0.14778642383539778	0.10045765114231238	0.1082096100735822	0.11778911162811909	0.08833392399514937	0.11069540197575291	0.05707748044961859	0.06184316672038584	0.06918501550102717	0.14392687975667995	0.16591106885133516	0.057264028741790304	0.11617068448192751	0.09089125816297877	0.13451297689969355	0.11620582320911386	0.13589708251635838	0.12689704706918445	0.12364878806196351	0.08855737500023045	0.07331822427233371	0.10733913307762175	0.10579430810402807	0.13289653681385769	0.11592383546471705	0.1204974580811857	0.06627736029162927	0.11413353867048213	0.07250170632755189	0.052266303596003656	0.06238400496177777	0.06238400496177777	0.06238400496177777	0.06238400496177777	0.06238400496177777	0.06238400496177777	0.06238400496177777	0.06238400496177777	0.06238400496177777
0.03793613148416652	0.03195660617749302	0.05519369719408279	0.030757224595977593	0.058961712659908246	0.0465727295934844	0.028194650187241682	0.043286673147459806	0.024843820478057565	0.053470928289240376	0.03700543105099271	0.03383316564540261	0.022622999908818005	0.02628149494316557	0.03567490390885369	0.02293853340977835	0.043038325938293515	0.04468439404919485	0.02825524065980819	0.064708496436519	0.03256322442542681	0.04035535534349014	0.01495045423624392	0.043070511418965125	0.039527250877494736	0.024681977520713244	0.02974103657948537	0.03733223188840034	0.02257141607687344	0.03474703297601075	0.03098090375196202	0.014024559761669804	0.027319237621528256	0.050488604902481984	0.06485830807181497	0.0197305437710436	0.029640741782536763	0.038580102146827194	0.026876781463452164	0.03434986909217973	0.029518289770373702	0.051030398430988916	0.02690143009311587	0.056824956281546234	0.026582575067425163	0.03354326779254544	0.033418072505237935	0.03837585966258885	0.04719041867868154	0.026034070623904393
0.20392231148177384	0.1363416437553891	0.2805257187680066	0.08858681969917599	0.3123282858155314	0.17630810426870866	0.0024983021959791513	0.22429502053716993	0.21865691445265853	0.280348237574767	0.23911140592180471	0.0	0.2242227741757195	0.33039492244543384	0.1470400138647176	0.22429502053716993	0.21295080413575496	0.2695599805053025	0.05087821730785041	0.02462258312482068	0.13753417700998705	0.2537606227700599	0.2339064369757358	0.0	0.29788952345214015	0.22429502053716993	0.23356752645035225	0.008640598690084154	0.008640598690084154	0.18923068377164295	0.0	0.3770361231808501	0.31273609518528794	0.34553567443756533	0.05088817280947344	0.20392231148177384	0.3758600286974068	0.18187696858698998	0.28744836797426265	0.2833738429222927	0.22429502053716993	0.2191926803676005	0.20392231148177384	0.3549985534342671	0.008640598690084152	0.0	0.0	0.20392231148177384	0.050903063882743946	0.22040442743297597
0.13798496429129312	0.11348391619766006	0.12490080122229695	0.10328109820195298	0.1245294911630036	0.11100172013808204	0.17627435354364154	0.14466856692706753	0.11691498843643752	0.14250988822154712	0.10756917034928878	0.13388671123585838	0.09676027997775867	0.12042465948622734	0.12181347413549289	0.12018625815814067	0.1592144770436701	0.11917979565566995	0.12111585390751411	0.14727477360586524	0.11567275307374743	0.18218969798867768	0.13803787750388655	0.12638440838831086	0.16676632234429767	0.1515881710158919	0.1495314257413019	0.13206356021883267	0.1559307000622256	0.11381815036783197	0.13835048952352563	0.1359780044704215	0.13223043321557837	0.12263086362860401	0.14695524561387327	0.14453109402123615	0.1038982186910765	0.1722612737978524	0.12326718968444741	0.11308220577049229	0.12227813860350455	0.12589059698828348	0.15845590685985536	0.13770434716393223	0.12053139354010438	0.13704942466119346	0.07694665967223412	0.10444426538712591	0.15616340303309706	0.10054050090024536
0.04619309122258633	0.03300140261471474	0.05430839771453842	0.03932476190852399	0.03768966187824999	0.039222467793874886	0.051847546922517855	0.05765425679766957	0.03439123224537925	0.03707733693289031	0.04894985663131604	0.04384965301485514	0.02945466769813525	0.05021558025926795	0.05059032251208343	0.03776364281961052	0.047020844495749586	0.036898621598205325	0.03338193131170321	0.036943274094079756	0.04123004599348925	0.041402380820293724	0.0673741713066183	0.040209181613077113	0.033563505406857465	0.04855314425764518	0.04015957620250869	0.04710215365418436	0.05204104253262942	0.05804995795233353	0.05708567247125498	0.056366753726744705	0.03845785773009021	0.03594744004229961	0.04412970645403886	0.040791880795863454	0.039476895688183196	0.04485688686060785	0.04243285073149162	0.03867279632719465	0.05241605131242054	0.045458525789827404	0.04294705203795907	0.04108365345683243	0.04466076766532126	0.04958055285723768	0.0469599735471184	0.052112575654244486	0.040164089650593274	0.04427290916733452
0.0750397866952774	0.09268026075593672	0.0664045661202018	0.04465806009904233	0.07184943355816015	0.05678873608993732	0.06509619250353901	0.08768760611032474	0.06637807209772503	0.05653116323851747	0.07257023073020007	0.06625746530772149	0.04920307862085902	0.07562388193866462	0.07730249460543787	0.06643471459978494	0.0724226813928685	0.06342450538192075	0.07305215024336394	0.07042194778723627	0.07631839238293342	0.05920089442464125	0.08631138034470624	0.047231846135691716	0.06002109081744276	0.0480795351511736	0.06509325888927389	0.0600020428061101	0.04061711343268395	0.06260780815671023	0.05816339341250228	0.07789117618058906	0.053442885287802354	0.07651152250125424	0.08592405652672154	0.07284211167741012	0.07528477821347733	0.06288058577296675	0.06499595955778259	0.06834246959958444	0.06842695425961667	0.05555339126404369	0.08661349528786455	0.05445004392952118	0.08533379144298117	0.07242088852117888	0.06111976278721717	0.06433292439331592	0.04803735781332457	0.07528767618484798
0.08787601356047237	0.08430221571549606	0.07452787371647544	0.08186719057560013	0.08212321717272054	0.0765444532857501	0.06656965153698008	0.07721807409962178	0.07863499340644332	0.0758295680475627	0.058035102738816124	0.08633709013789925	0.06693709810870752	0.08508229210643996	0.06791946149005149	0.07413034327862465	0.07352042090739114	0.07196793090369956	0.06736388181025127	0.07314784088563363	0.061344900040262725	0.054797294176018065	0.08386104688431316	0.06941937315321368	0.07678723759727768	0.06145377494375539	0.08187301835928248	0.08180249144291372	0.07235784600292784	0.08350194709994625	0.07017349485163453	0.07104019841945632	0.08786418995790658	0.0741302942706921	0.08475703666719538	0.09335548782163464	0.06847249732938461	0.09019596951148219	0.0778142183703918	0.07228373833549516	0.08605550749170378	0.08918144436158482	0.08679068851812528	0.08798606643985506	0.08798606643985506	0.08798606643985506	0.08798606643985506	0.08798606643985506	0.08798606643985506	0.08798606643985506
0.08882124325954432	0.04329262355351326	0.07259594119656985	0.05462678294779745	0.09364787722926483	0.05027934437712828	0.005022810131816632	0.06420203814587598	0.05825350866952755	0.054335043128752814	0.08548796782150264	0.06991150547512773	0.06991150547512773	0.06991150547512773	0.06991150547512773	0.06991150547512773	0.06991150547512773	0.06991150547512773	0.06991150547512773	0.06991150547512773	0.06991150547512773	0.06991150547512773	0.06991150547512773	0.06991150547512773	0.06991150547512773	0.06991150547512773	0.06991150547512773	0.06991150547512773	0.06991150547512773	0.06991150547512773	0.06991150547512773	0.06991150547512773	0.06991150547512773	0.06991150547512773	0.06991150547512773	0.06991150547512773	0.06991150547512773	0.06991150547512773	0.06991150547512773	0.06991150547512773	0.06991150547512773	0.06991150547512773	0.06991150547512773	0.06991150547512773	0.06991150547512773	0.06991150547512773	0.06991150547512773	0.06991150547512773	0.06991150547512773	0.06991150547512773
0.1141825875814906	0.09347598966968015	0.0878279779653941	0.084837802339598	0.09492255177439914	0.0888965172388619	0.09190953450663052	0.09190953450663052	0.09190953450663052	0.09190953450663052	0.09190953450663052	0.09190953450663052	0.09190953450663052	0.09190953450663052	0.09190953450663052	0.09190953450663052	0.09190953450663052	0.09190953450663052	0.09190953450663052	0.09190953450663052	0.09190953450663052	0.09190953450663052	0.09190953450663052	0.09190953450663052	0.09190953450663052	0.09190953450663052	0.09190953450663052	0.09190953450663052	0.09190953450663052	0.09190953450663052	0.09190953450663052	0.09190953450663052	0.09190953450663052	0.09190953450663052	0.09190953450663052	0.09190953450663052	0.09190953450663052	0.09190953450663052	0.09190953450663052	0.09190953450663052	0.09190953450663052	0.09190953450663052	0.09190953450663052	0.09190953450663052	0.09190953450663052	0.09190953450663052	0.09190953450663052	0.09190953450663052	0.09190953450663052	0.09190953450663052
0.0	0.054017813800758076	0.0	0.0	0.16479603783727992	0.0	0.0540354897367889	0.1332502384055521	0.0014842030929891666	0.1302863572103487	0.0	0.17777629617064136	0.12990072588352775	0.030240731076883774	0.0	0.013882398854670954	0.10478734518051157	0.0	0.13325023840555214	0.0	0.0	0.01938555421028729	0.0	0.0	0.0	0.0	0.0	0.12990072588352775	0.0	0.0	0.0	0.13325023840555214	0.1691171302499552	0.12990072588352775	0.12114712380186159	0.1332502384055521	0.12719868110370683	0.12719868110370683	0.12719868110370683	0.12719868110370683	0.12719868110370683	0.12719868110370683	0.12719868110370683	0.12719868110370683	0.12719868110370683	0.12719868110370683	0.12719868110370683	0.12719868110370683	0.12719868110370683	0.12719868110370683
0.0868546932965375	0.05276058539873781	0.06631568353990897	0.04025177903601927	0.05213828575770198	0.046450582209509095	0.04171605261213664	0.060388304877926804	0.05702901674663369	0.06209296526646599	0.05335969554112595	0.05649319308697672	0.038133669270489744	0.05348449390964553	0.05260653240959442	0.03769033865047083	0.05338639358574321	0.03862390141685313	0.04965259622817541	0.05499032150835805	0.04985712331021996	0.046884131370095575	0.05893410390591041	0.044325420391947916	0.05529870469064978	0.05355426021467027	0.047777147314799234	0.050665703764734754	0.050665703764734754	0.050665703764734754	0.050665703764734754	0.050665703764734754	0.050665703764734754	0.050665703764734754	0.050665703764734754	0.050665703764734754	0.050665703764734754	0.050665703764734754	0.050665703764734754	0.050665703764734754	0.050665703764734754	0.050665703764734754	0.050665703764734754	0.050665703764734754	0.050665703764734754	0.050665703764734754	0.050665703764734754	0.050665703764734754	0.050665703764734754	0.050665703764734754
0.03717604409835947	0.06318558479067496	0.06329640645699872	0.07875452779482751	0.07104435307396686	0.0641733814742896	0.05136793640512534	0.05674002296638437	0.07426262006298871	0.07197963307565848	0.02205891944286494	0.0657515668990723	0.09495254128429734	0.05478343185584497	0.06626778253627438	0.06422355593217284	0.05123151374173717	0.059236420189290095	0.059046881987950904	0.05073673914560035	0.054891810566775626	0.054891810566775626	0.054891810566775626	0.054891810566775626	0.054891810566775626	0.054891810566775626	0.054891810566775626	0.054891810566775626	0.054891810566775626	0.054891810566775626	0.054891810566775626	0.054891810566775626	0.054891810566775626	0.054891810566775626	0.054891810566775626	0.054891810566775626	0.054891810566775626	0.054891810566775626	0.054891810566775626	0.054891810566775626	0.054891810566775626	0.054891810566775626	0.054891810566775626	0.054891810566775626	0.054891810566775626	0.054891810566775626	0.054891810566775626	0.054891810566775626	0.054891810566775626	0.054891810566775626
0.06530628624721554	0.039727291010394364	0.05870022456728325	0.042289445784614715	0.047264970152486464	0.041683941171184916	0.05067422519397089	0.0498930758232629	0.041007672387282645	0.05193479052106924	0.041008362351258744	0.05816587145395889	0.053330562222513526	0.06258654628325494	0.03744446157574154	0.050797577596121746	0.045535768569612625	0.04904048025710911	0.04861683612965578	0.06455898962851546	0.050136698878638614	0.04362594407421673	0.0530745266904786	0.054611465694769476	0.052783448828654225	0.057152393465780646	0.04886545958206836	0.050803332323825695	0.04174306427057114	0.04586794003093077	0.042247851754296004	0.0578519094803839	0.06480594819822524	0.0541252409984431	0.06461127763947355	0.05617217757466183	0.049413866043044485	0.052793021808853154	0.052793021808853154	0.052793021808853154	0.052793021808853154	0.052793021808853154	0.052793021808853154	0.052793021808853154	0.052793021808853154	0.052793021808853154	0.052793021808853154	0.052793021808853154	0.052793021808853154	0.052793021808853154
0.0786610788997618	0.06935869429272588	0.06115252198217182	0.07062413066899578	0.06361222762799276	0.07002932815851064	0.06865163015906246	0.07335242825230463	0.06365480504259133	0.0510949111881375	0.09105979913812956	0.06426499011027663	0.07979263860109834	0.06902642267191965	0.08388133657011244	0.07712313945389344	0.06325440704449194	0.062050824996255076	0.050297458792566085	0.04759705923056496	0.08440989181137476	0.06975391287502547	0.05696361796928672	0.06792453589741007	0.09592604395518808	0.05589839078773553	0.059804988023627215	0.07801179493835551	0.059746442861230875	0.06826237650531732	0.06459111250674429	0.05818304961252103	0.06138708105963266	0.06138708105963266	0.06138708105963266	0.06138708105963266	0.06138708105963266	0.06138708105963266	0.06138708105963266	0.06138708105963266	0.06138708105963266	0.06138708105963266	0.06138708105963266	0.06138708105963266	0.06138708105963266	0.06138708105963266	0.06138708105963266	0.06138708105963266	0.06138708105963266	0.06138708105963266
0.2880493140195048	0.17503844764054782	0.17262799555802372	0.09937167607304734	0.17093311950002243	0.1515109649721935	0.043753974343311915	0.08386935268262916	0.10660800115132407	0.12779124257451194	0.12272876598409588	0.10124423689033239	0.1238646999043127	0.10021927682837913	0.14137307540662067	0.14076055529431422	0.08497806913033584	0.16619384862372213	0.08856008575549737	0.10257476720156564	0.1266704597008102	0.154958724232721	0.04351755374382706	0.0729867700870294	0.09495961199575821	0.09664922038702775	0.155537919354019	0.14687170052095588	0.06539321306500971	0.137428944130838	0.06092568577744151	0.13962770000764926	0.0	0.10526921019589632	0.05263460509794816	0.05263460509794816	0.05263460509794816	0.05263460509794816	0.05263460509794816	0.05263460509794816	0.05263460509794816	0.05263460509794816	0.05263460509794816	0.05263460509794816	0.05263460509794816	0.05263460509794816	0.05263460509794816	0.05263460509794816	0.05263460509794816	0.05263460509794816
0.07112192114381626	0.04840550735970077	0.06124542708166094	0.06437556968592652	0.06864340716913929	0.07462422881372677	0.08927899660597943	0.09962474765472766	0.09024557551163258	0.06410087953747898	0.06510535589243435	0.04474071026900966	0.06077724753233902	0.05420082565618138	0.06321585597355779	0.0801691715591657	0.07140770004988915	0.07630157415130086	0.06152726819481727	0.05595074852344919	0.0653497535243762	0.08809102188714807	0.07672038770576213	0.07672038770576213	0.07672038770576213	0.07672038770576213	0.07672038770576213	0.07672038770576213	0.07672038770576213	0.07672038770576213	0.07672038770576213	0.07672038770576213	0.07672038770576213	0.07672038770576213	0.07672038770576213	0.07672038770576213	0.07672038770576213	0.07672038770576213	0.07672038770576213	0.07672038770576213	0.07672038770576213	0.07672038770576213	0.07672038770576213	0.07672038770576213	0.07672038770576213	0.07672038770576213	0.07672038770576213	0.07672038770576213	0.07672038770576213	0.07672038770576213
0.06690240210635337	0.05105557071211779	0.12898339602486433	0.056962526658034085	0.005364347455706866	0.13429367706541315	0.06761729774586493	0.06594698220959021	0.0695525985578914	0.0365346286395397	0.024106835973893452	0.12343439469962578	0.060846779415093956	0.11019955723527212	0.07945573898523167	0.012687792962954974	0.06938260500288254	0.07848392443745489	0.06438663329393535	0.19170242136308233	0.07308771647224598	0.08010236119621209	0.1805458137167943	0.08899058419301037	0.16201345180757842	0.05152550150477924	0.0915514388695165	0.16306178369433813	0.01630386060720907	0.13307152818694912	0.1370359966370582	0.08788941963513838	0.15536886624104942	0.17057030372796897	0.08102775532196382	0.051459186190646974	0.08428185069462789	0.08842640524366885	0.052209724407460585	0.12301451139484976	0.06364973346008039	0.09333212242746508	0.09333212242746508	0.09333212242746508	0.09333212242746508	0.09333212242746508	0.09333212242746508	0.09333212242746508	0.09333212242746508	0.09333212242746508
0.05559829118457819	0.04598956941893565	0.05892275225192652	0.06659870315591639	0.022494987565912176	0.0658706777839524	0.048800863874460525	0.047735335390695355	0.05465562654969516	0.07567041949936705	0.05075771089740617	0.039530769510355224	0.06833073912853785	0.041914168663889674	0.06646871802483373	0.049287893323627936	0.046800150697438085	0.05601046660616629	0.04477248045541678	0.06878117722979672	0.04885340314169044	0.06195049579927257	0.03486351595277592	0.058595510815045326	0.04800154190843568	0.053298526361740504	0.053298526361740504	0.053298526361740504	0.053298526361740504	0.053298526361740504	0.053298526361740504	0.053298526361740504	0.053298526361740504	0.053298526361740504	0.053298526361740504	0.053298526361740504	0.053298526361740504	0.053298526361740504	0.053298526361740504	0.053298526361740504	0.053298526361740504	0.053298526361740504	0.053298526361740504	0.053298526361740504	0.053298526361740504	0.053298526361740504	0.053298526361740504	0.053298526361740504	0.053298526361740504	0.053298526361740504
0.13046624007904953	0.11095406327166216	0.09154081515845323	0.04617583775666978	0.07345332192728786	0.09623151630684806	0.11237141677085848	0.08939156666878106	0.1118712059171335	0.07266203727672006	0.11973064764725998	0.12021172952297554	0.08027904364729047	0.0854887794946099	0.11672627381593173	0.09743945931787239	0.06353266756023601	0.0718488275352277	0.0974847032508725	0.04512674825441166	0.1029937490881344	0.08399730794155923	0.12399031828630737	0.10146970161544354	0.09906300931293759	0.0768451157509793	0.003263968738213712	0.11200607725977609	0.11747966000175082	0.10438717610288778	0.11093341805231931	0.11093341805231931	0.11093341805231931	0.11093341805231931	0.11093341805231931	0.11093341805231931	0.11093341805231931	0.11093341805231931	0.11093341805231931	0.11093341805231931	0.11093341805231931	0.11093341805231931	0.11093341805231931	0.11093341805231931	0.11093341805231931	0.11093341805231931	0.11093341805231931	0.11093341805231931	0.11093341805231931	0.11093341805231931
0.0712771195011231	0.05952187555583174	0.04217251218210991	0.06077260425980121	0.050145829284469534	0.07052535778141872	0.05567200008129771	0.07706545817052803	0.07951116964114398	0.0559138863710601	0.05746851272886042	0.0532545798291419	0.08178150201899807	0.05252318916382795	0.07288190915434242	0.05654231166211329	0.06886360935436873	0.0616589857366809	0.06526129754552482	0.06526129754552482	0.06526129754552482	0.06526129754552482	0.06526129754552482	0.06526129754552482	0.06526129754552482	0.06526129754552482	0.06526129754552482	0.06526129754552482	0.06526129754552482	0.06526129754552482	0.06526129754552482	0.06526129754552482	0.06526129754552482	0.06526129754552482	0.06526129754552482	0.06526129754552482	0.06526129754552482	0.06526129754552482	0.06526129754552482	0.06526129754552482	0.06526129754552482	0.06526129754552482	0.06526129754552482	0.06526129754552482	0.06526129754552482	0.06526129754552482	0.06526129754552482	0.06526129754552482	0.06526129754552482	0.06526129754552482
0.0671988805789192	0.05192087298004727	0.06605403459955884	0.06793471401911352	0.044665686637136603	0.04148916200953142	0.027550936639545547	0.03752216593568494	0.0436305970308991	0.03303923336918003	0.0416247240397452	0.05695555138742415	0.06825883822013178	0.05029840547533263	0.03925382032265306	0.059721225005791925	0.04744591494301937	0.06058368876383685	0.07695462750261077	0.05087758772061916	0.03693169202499911	0.03746302958649151	0.041278698733339975	0.025698877028626235	0.06692597647009949	0.05994078741521695	0.05496595937303522	0.06744417549122642	0.046053130776177925	0.05674865313370217	0.05674865313370217	0.05674865313370217	0.05674865313370217	0.05674865313370217	0.05674865313370217	0.05674865313370217	0.05674865313370217	0.05674865313370217	0.05674865313370217	0.05674865313370217	0.05674865313370217	0.05674865313370217	0.05674865313370217	0.05674865313370217	0.05674865313370217	0.05674865313370217	0.05674865313370217	0.05674865313370217	0.05674865313370217	0.05674865313370217
0.05353907465498921	0.07187798528320546	0.09404043125467879	0.054274032129218386	0.06730982743578494	0.08038090886534013	0.08305551670510815	0.056186477832246125	0.06309857041080323	0.05588533117054505	0.06395885284266535	0.07208629363268028	0.0665946644963874	0.07592407760162091	0.07117108214042389	0.11633713229791234	0.07095571686523647	0.07139746947640557	0.06196486822196957	0.07607251768383766	0.09027875421075537	0.06524534257488694	0.07776204839282115	0.07776204839282115	0.07776204839282115	0.07776204839282115	0.07776204839282115	0.07776204839282115	0.07776204839282115	0.07776204839282115	0.07776204839282115	0.07776204839282115	0.07776204839282115	0.07776204839282115	0.07776204839282115	0.07776204839282115	0.07776204839282115	0.07776204839282115	0.07776204839282115	0.07776204839282115	0.07776204839282115	0.07776204839282115	0.07776204839282115	0.07776204839282115	0.07776204839282115	0.07776204839282115	0.07776204839282115	0.07776204839282115	0.07776204839282115	0.07776204839282115
0.06912737816179221	0.03403325238249533	0.040392449996316325	0.0552806151268062	0.04660908653974082	0.03605125949582366	0.045464750295323944	0.04483546965502014	0.054648387320875076	0.0234840730198618	0.04167150138947929	0.034892375640981146	0.047150054601420834	0.04119282613704029	0.04736059758030895	0.05768455689294732	0.04105306569632178	0.03837873083135454	0.0468920652640519	0.0393551818233413	0.04195101425822683	0.04755900597612409	0.0360304453524824	0.03673676228082046	0.03657486098167079	0.06289226065894701	0.04973356082030891	0.04973356082030891	0.04973356082030891	0.04973356082030891	0.04973356082030891	0.04973356082030891	0.04973356082030891	0.04973356082030891	0.04973356082030891	0.04973356082030891	0.04973356082030891	0.04973356082030891	0.04973356082030891	0.04973356082030891	0.04973356082030891	0.04973356082030891	0.04973356082030891	0.04973356082030891	0.04973356082030891	0.04973356082030891	0.04973356082030891	0.04973356082030891	0.04973356082030891	0.04973356082030891
0.06527363592254773	0.046009267927735055	0.06273580209811791	0.058064324181217444	0.049336636688834014	0.03513840025271385	0.046608857948141416	0.024827293587725244	0.04591358670050307	0.048987077145027355	0.02882717441763415	0.042002733589039255	0.06139636795371056	0.03783995076594159	0.04951868273337339	0.04482165243427752	0.054704948931936066	0.08553085245337495	0.05713883666171711	0.03584154485914285	0.04737611982210125	0.031667686521515845	0.03671298985604749	0.03892345731797108	0.03781822358700929	0.03781822358700929	0.03781822358700929	0.03781822358700929	0.03781822358700929	0.03781822358700929	0.03781822358700929	0.03781822358700929	0.03781822358700929	0.03781822358700929	0.03781822358700929	0.03781822358700929	0.03781822358700929	0.03781822358700929	0.03781822358700929	0.03781822358700929	0.03781822358700929	0.03781822358700929	0.03781822358700929	0.03781822358700929	0.03781822358700929	0.03781822358700929	0.03781822358700929	0.03781822358700929	0.03781822358700929	0.03781822358700929
0.054221364000780814	0.052666018697130994	0.060000342057423904	0.06140319919806207	0.06684783977003869	0.07542124163003538	0.07618841736266299	0.07210431315466899	0.041018570498977495	0.09229553730811144	0.06881372082344422	0.06705433671718683	0.06816834185169517	0.06620196032904614	0.08201702094947845	0.055894561105929906	0.0584820363183056	0.06227585778200996	0.05721889138762625	0.05921683737626688	0.04871884633730058	0.06786332389978636	0.05270745627147321	0.044479729387779415	0.04859359282962631	0.04859359282962631	0.04859359282962631	0.04859359282962631	0.04859359282962631	0.04859359282962631	0.04859359282962631	0.04859359282962631	0.04859359282962631	0.04859359282962631	0.04859359282962631	0.04859359282962631	0.04859359282962631	0.04859359282962631	0.04859359282962631	0.04859359282962631	0.04859359282962631	0.04859359282962631	0.04859359282962631	0.04859359282962631	0.04859359282962631	0.04859359282962631	0.04859359282962631	0.04859359282962631	0.04859359282962631	0.04859359282962631
0.036925309712313614	0.03261830370934049	0.05120456646459146	0.025062381587625842	0.0369138451732832	0.054027273587889724	0.04488891679888089	0.0302544418053836	0.04442576650155916	0.05723026721927146	0.03057643939390276	0.03775013022798915	0.043289545364597296	0.047661727792401055	0.05077114709130938	0.06041962491775476	0.02848992343821654	0.05392603076091046	0.046502300748933786	0.032289271752112984	0.03664950780648295	0.04252174797648798	0.040988718170605246	0.041755233073546616	0.041755233073546616	0.041755233073546616	0.041755233073546616	0.041755233073546616	0.041755233073546616	0.041755233073546616	0.041755233073546616	0.041755233073546616	0.041755233073546616	0.041755233073546616	0.041755233073546616	0.041755233073546616	0.041755233073546616	0.041755233073546616	0.041755233073546616	0.041755233073546616	0.041755233073546616	0.041755233073546616	0.041755233073546616	0.041755233073546616	0.041755233073546616	0.041755233073546616	0.041755233073546616	0.041755233073546616	0.041755233073546616	0.041755233073546616
0.08153922098054521	0.07403362050275297	0.06032848709492137	0.06256859489945152	0.05814429774502917	0.07935557630521266	0.0488502265132502	0.05350731888784646	0.04385250548143673	0.0731568904620939	0.07136266436202511	0.05259235730332583	0.06405187145271772	0.05652477296722186	0.0626825655827678	0.05432139665961702	0.046681068962330714	0.05662666264037476	0.060760576817312485	0.04533507833693068	0.06787211520992391	0.06001671828114534	0.054915689858661444	0.06817120772178732	0.061543448790224387	0.061543448790224387	0.061543448790224387	0.061543448790224387	0.061543448790224387	0.061543448790224387	0.061543448790224387	0.061543448790224387	0.061543448790224387	0.061543448790224387	0.061543448790224387	0.061543448790224387	0.061543448790224387	0.061543448790224387	0.061543448790224387	0.061543448790224387	0.061543448790224387	0.061543448790224387	0.061543448790224387	0.061543448790224387	0.061543448790224387	0.061543448790224387	0.061543448790224387	0.061543448790224387	0.061543448790224387	0.061543448790224387
0.05219054855914084	0.04514178880546289	0.04998474557879533	0.03525617297138326	0.04583832098562045	0.053451553732571086	0.038508911658576915	0.03216180796300095	0.043147916864704955	0.040154053759286476	0.05112932404582762	0.04695148809212054	0.04971396617473088	0.04713181456510757	0.0414328529559586	0.0406067496203297	0.0525109998830166	0.04265335037579275	0.05106639710812386	0.03961290697999267	0.050290289422692876	0.03986631147333106	0.04905621867453474	0.049854201330832335	0.04364111991436328	0.04745138580657934	0.050508148455381	0.04047617307798421	0.0607950739102433	0.04935913426135901	0.05507710408580116	0.05507710408580116	0.05507710408580116	0.05507710408580116	0.05507710408580116	0.05507710408580116	0.05507710408580116	0.05507710408580116	0.05507710408580116	0.05507710408580116	0.05507710408580116	0.05507710408580116	0.05507710408580116	0.05507710408580116	0.05507710408580116	0.05507710408580116	0.05507710408580116	0.05507710408580116	0.05507710408580116	0.05507710408580116
0.049609056935967115	0.04850050982294643	0.033646765907835205	0.03510530729165646	0.030661667392827885	0.04229596492170081	0.03788952759692683	0.03980822911340252	0.029334873285162173	0.0333717661889386	0.02703008623281183	0.040483936421322746	0.03805594097391606	0.023186844511840186	0.04300412811232736	0.03159990215353727	0.03767117306438572	0.03483885765734461	0.048529331549377344	0.03730558396610307	0.035089856462067776	0.04440785344340112	0.03639189210000059	0.033786920186857576	0.023458184069991592	0.0369319793953519	0.03811587062211195	0.04458941452196486	0.028875380214378268	0.03777368352510595	0.03372427132921001	0.03574897742715798	0.03574897742715798	0.03574897742715798	0.03574897742715798	0.03574897742715798	0.03574897742715798	0.03574897742715798	0.03574897742715798	0.03574897742715798	0.03574897742715798	0.03574897742715798	0.03574897742715798	0.03574897742715798	0.03574897742715798	0.03574897742715798	0.03574897742715798	0.03574897742715798	0.03574897742715798	0.03574897742715798
0.03676871389836745	0.012222566446006583	0.043951903993930244	0.025868752796937074	0.030803744098276527	0.03901604713429649	0.020045258571034428	0.032971155885442346	0.01312864845951687	0.03332264682277843	0.04807883234272421	0.03682218137378049	0.02473326804409858	0.023309027361941778	0.027311685609943494	0.034994745290019114	0.019607773252032924	0.029672883871195953	0.0210760216461937	0.019135640160347578	0.032352773139430524	0.02796363277352862	0.03254099871476021	0.0335645304732583	0.04245954774214879	0.03573924786942698	0.030179253838738228	0.05733224192825312	0.02000877122084229	0.017593483799805763	0.018801127510324027	0.018801127510324027	0.018801127510324027	0.018801127510324027	0.018801127510324027	0.018801127510324027	0.018801127510324027	0.018801127510324027	0.018801127510324027	0.018801127510324027	0.018801127510324027	0.018801127510324027	0.018801127510324027	0.018801127510324027	0.018801127510324027	0.018801127510324027	0.018801127510324027	0.018801127510324027	0.018801127510324027	0.018801127510324027
0.02613620707458532	0.022586906352293674	0.026254306503824622	0.03451795978266196	0.024733751840676225	0.0350136173284247	0.020523149014988803	0.019716750725001887	0.026537138684656188	0.03976197281525507	0.02670925142900101	0.05945601106048772	0.019599569169715014	0.026797573611921494	0.01901374157792364	0.0231034435760667	0.022771440185807082	0.024331672816120285	0.028932932471998827	0.03495044199023765	0.03194168723111823	0.03194168723111823	0.03194168723111823	0.03194168723111823	0.03194168723111823	0.03194168723111823	0.03194168723111823	0.03194168723111823	0.03194168723111823	0.03194168723111823	0.03194168723111823	0.03194168723111823	0.03194168723111823	0.03194168723111823	0.03194168723111823	0.03194168723111823	0.03194168723111823	0.03194168723111823	0.03194168723111823	0.03194168723111823	0.03194168723111823	0.03194168723111823	0.03194168723111823	0.03194168723111823	0.03194168723111823	0.03194168723111823	0.03194168723111823	0.03194168723111823	0.03194168723111823	0.03194168723111823
0.038155686973685446	0.042368734317959414	0.01436699139431004	0.014128744690452904	0.025554918906124297	0.02053371725656978	0.017609881534824883	0.023926043222311812	0.014731042831746321	0.0006165411995718135	0.020658237571049686	0.020461575951383013	0.02102013614370447	0.01622524829764737	0.014071514443641615	0.027793307725023583	0.03728317663535183	0.010026391607198948	0.032569925303437344	0.016606451232598084	0.03483077399792728	0.01274874964673854	0.004929890379050095	0.021546511648879718	0.024938335664556024	0.021369861409963796	0.015410558409750107	0.01839020990985695	0.01839020990985695	0.01839020990985695	0.01839020990985695	0.01839020990985695	0.01839020990985695	0.01839020990985695	0.01839020990985695	0.01839020990985695	0.01839020990985695	0.01839020990985695	0.01839020990985695	0.01839020990985695	0.01839020990985695	0.01839020990985695	0.01839020990985695	0.01839020990985695	0.01839020990985695	0.01839020990985695	0.01839020990985695	0.01839020990985695	0.01839020990985695	0.01839020990985695
0.03198226190419518	0.02258362422765946	0.025027147255300496	0.014997736920980432	0.020738100987836933	0.013223536524754045	0.013548179001185354	0.020989149349649492	0.008800324335405707	0.029982993360554138	0.014939150099725225	0.013540335794871705	0.017787734643584865	0.02270873929795361	0.011864121671535808	0.015313727611986681	0.01622042668069552	0.026019938277450423	0.023227029677436513	0.008532268132023636	0.030821860647820474	0.017585350391704172	0.015600986145516096	0.018264687606325946	0.019480397357562823	0.018970484183996328	0.03798826142771498	0.013491943436408858	0.021070919392166314	0.0195199455526993	0.016275827625318946	0.018109758945130887	0.017192793285224918	0.017192793285224918	0.017192793285224918	0.017192793285224918	0.017192793285224918	0.017192793285224918	0.017192793285224918	0.017192793285224918	0.017192793285224918	0.017192793285224918	0.017192793285224918	0.017192793285224918	0.017192793285224918	0.017192793285224918	0.017192793285224918	0.017192793285224918	0.017192793285224918	0.017192793285224918
0.16386939250295307	0.061304225948809445	0.005207606935886176	0.0	0.0	0.05481824041020539	0.014391883667055218	0.13178244993484872	0.015593715679185882	0.10661513350335042	0.0	0.0003038707812016582	0.10631126272214876	0.0	0.0004501789351135679	0.00022508946755678394	0.00022508946755678394	0.00022508946755678394	0.00022508946755678394	0.00022508946755678394	0.00022508946755678394	0.00022508946755678394	0.00022508946755678394	0.00022508946755678394	0.00022508946755678394	0.00022508946755678394	0.00022508946755678394	0.00022508946755678394	0.00022508946755678394	0.00022508946755678394	0.00022508946755678394	0.00022508946755678394	0.00022508946755678394	0.00022508946755678394	0.00022508946755678394	0.00022508946755678394	0.00022508946755678394	0.00022508946755678394	0.00022508946755678394	0.00022508946755678394	0.00022508946755678394	0.00022508946755678394	0.00022508946755678394	0.00022508946755678394	0.00022508946755678394	0.00022508946755678394	0.00022508946755678394	0.00022508946755678394	0.00022508946755678394	0.00022508946755678394
0.045214542333725065	0.04684658254654337	0.0352901214106603	0.043095777464033806	0.02181855077860059	0.02741495276558181	0.028807743460538084	0.02513634803242784	0.02183533647784631	0.021537979526970428	0.019127407604528066	0.009914166982949769	0.01720393700101634	0.016334661620262383	0.032026787622757645	0.028120705361338972	0.025991661886478723	0.022350037766362175	0.005947665904014149	0.02190202873443707	0.018601412670550467	0.028822359890400887	0.02784521698129655	0.029255966285275038	0.028550591633285795	0.028550591633285795	0.028550591633285795	0.028550591633285795	0.028550591633285795	0.028550591633285795	0.028550591633285795	0.028550591633285795	0.028550591633285795	0.028550591633285795	0.028550591633285795	0.028550591633285795	0.028550591633285795	0.028550591633285795	0.028550591633285795	0.028550591633285795	0.028550591633285795	0.028550591633285795	0.028550591633285795	0.028550591633285795	0.028550591633285795	0.028550591633285795	0.028550591633285795	0.028550591633285795	0.028550591633285795	0.028550591633285795
0.00040023447438624043	0.023593429329639898	0.03493428099071912	0.04105372806476953	0.027910976702354515	0.05294975071346169	0.026435283942754816	0.02627205248660214	0.04609607554362421	0.016381713012906945	0.012378989415690989	0.012385945750656342	0.04542275196287995	0.028234164746173452	0.03759670903141377	0.028185936245060095	0.043829792073209486	0.036522805889250644	0.02627205248660214	0.026452730613006188	0.008526083873128504	0.027028529032652515	0.0558609893935032	0.03704976820867101	0.04645537880108711	0.04645537880108711	0.04645537880108711	0.04645537880108711	0.04645537880108711	0.04645537880108711	0.04645537880108711	0.04645537880108711	0.04645537880108711	0.04645537880108711	0.04645537880108711	0.04645537880108711	0.04645537880108711	0.04645537880108711	0.04645537880108711	0.04645537880108711	0.04645537880108711	0.04645537880108711	0.04645537880108711	0.04645537880108711	0.04645537880108711	0.04645537880108711	0.04645537880108711	0.04645537880108711	0.04645537880108711	0.04645537880108711
0.05416620390860814	0.021898353473741358	0.018193783409921793	0.03399168245520224	0.010759434627403513	0.03024995931901731	0.04493778088179742	0.03207646826599287	0.03482653333102264	0.020918246758084593	0.03286909018939917	0.039332858770008826	0.047709076871462724	0.04225639452801841	0.005222241420495988	0.028463172280694577	0.018094303729022168	0.02759620795908961	0.03439238457857071	0.04281812263828552	0.03739223900660474	0.03285121978706512	0.03321597971971994	0.04072810188365904	0.04224301699813288	0.027675039041512115	0.04254951352318947	0.0264749355066555	0.05412287546881153	0.047380732407155304	0.05075180393798342	0.05075180393798342	0.05075180393798342	0.05075180393798342	0.05075180393798342	0.05075180393798342	0.05075180393798342	0.05075180393798342	0.05075180393798342	0.05075180393798342	0.05075180393798342	0.05075180393798342	0.05075180393798342	0.05075180393798342	0.05075180393798342	0.05075180393798342	0.05075180393798342	0.05075180393798342	0.05075180393798342	0.05075180393798342
0.017643999098120505	0.003185022722450927	0.018624174276655504	0.005700708093109608	0.0	0.0005406453180675267	0.019768897357426495	0.005689279268253284	0.0	0.003185022722450926	0.019786393768174614	0.01379100198043464	0.029741290167826017	0.02176614607413033	0.02176614607413033	0.02176614607413033	0.02176614607413033	0.02176614607413033	0.02176614607413033	0.02176614607413033	0.02176614607413033	0.02176614607413033	0.02176614607413033	0.02176614607413033	0.02176614607413033	0.02176614607413033	0.02176614607413033	0.02176614607413033	0.02176614607413033	0.02176614607413033	0.02176614607413033	0.02176614607413033	0.02176614607413033	0.02176614607413033	0.02176614607413033	0.02176614607413033	0.02176614607413033	0.02176614607413033	0.02176614607413033	0.02176614607413033	0.02176614607413033	0.02176614607413033	0.02176614607413033	0.02176614607413033	0.02176614607413033	0.02176614607413033	0.02176614607413033	0.02176614607413033	0.02176614607413033	0.02176614607413033
0.09013544420343136	0.09136731896091656	0.08699145858722424	0.09944175055373586	0.09222870741053507	0.09122154952616247	0.0762193359662394	0.09805139505517334	0.07264921356223389	0.0724766682796363	0.07248516770598694	0.08303315384991351	0.08749283326834818	0.09295840099270206	0.08289183377232717	0.08610701814445056	0.0792717587606557	0.09852812147376856	0.09302445629677901	0.06249619939557405	0.07814238026109972	0.08328512968309532	0.07715411620028745	0.09990049947923466	0.11209981773774007	0.10600015860848737	0.10600015860848737	0.10600015860848737	0.10600015860848737	0.10600015860848737	0.10600015860848737	0.10600015860848737	0.10600015860848737	0.10600015860848737	0.10600015860848737	0.10600015860848737	0.10600015860848737	0.10600015860848737	0.10600015860848737	0.10600015860848737	0.10600015860848737	0.10600015860848737	0.10600015860848737	0.10600015860848737	0.10600015860848737	0.10600015860848737	0.10600015860848737	0.10600015860848737	0.10600015860848737	0.10600015860848737
0.029322574351500107	0.018412167273053375	0.0057642452806404955	0.0005317886265369756	0.00838946333385192	0.020409554596919424	0.0	0.005596756135585788	0.0014383382204774117	0.008877767199167278	0.018159146369764873	0.0020080429398279085	0.018454841598009464	0.013454540490834188	0.024571401012052175	0.008879539000285598	0.018159731120299442	0.015672495007403617	0.01901373256183426	0.016888685046337108	0.0	0.010957169429264516	0.014926675825033266	0.02081296705722581	0.00634557238725339	0.0	0.003172786193626695	0.003172786193626695	0.003172786193626695	0.003172786193626695	0.003172786193626695	0.003172786193626695	0.003172786193626695	0.003172786193626695	0.003172786193626695	0.003172786193626695	0.003172786193626695	0.003172786193626695	0.003172786193626695	0.003172786193626695	0.003172786193626695	0.003172786193626695	0.003172786193626695	0.003172786193626695	0.003172786193626695	0.003172786193626695	0.003172786193626695	0.003172786193626695	0.003172786193626695	0.003172786193626695
0.0203729283944396	0.061211855430992335	0.007016591045602165	0.0	0.12684663332832075	0.04092600229045885	0.0	0.0	0.0	0.0	0.0	0.0025936694911479832	0.0	0.0	0.06563477698544651	0.05294875018076479	0.06732718098009507	0.05294875018076479	0.0	0.07009278556815857	0.061211855430992335	0.06732718098009507	0.0	0.061211855430992335	0.0	0.0	0.0	0.0	0.0	0.0	0.0	0.0	0.0	0.0	0.0	0.0	0.0	0.0	0.0	0.0	0.0	0.0	0.0	0.0	0.0	0.0	0.0	0.0	0.0	0.0
0.04492886348259708	0.016507717301492683	0.028309262371450934	0.042449335695389626	0.031952244151264464	0.027147289272710436	0.023567697582024535	0.026387607953724464	0.024025315892370093	0.016205793964936488	0.024420476164723388	0.029683793982812956	0.012178044956648397	0.03127979780865937	0.026600234693672915	0.013521647575104136	0.025933072531124975	0.019134583171014668	0.0077039704572715705	0.023581498574437736	0.0300215076627933	0.016232971005270797	0.0190337022244984	0.026834034935286355	0.01727777323551204	0.016731878692912507	0.017004825964212274	0.017004825964212274	0.017004825964212274	0.017004825964212274	0.017004825964212274	0.017004825964212274	0.017004825964212274	0.017004825964212274	0.017004825964212274	0.017004825964212274	0.017004825964212274	0.017004825964212274	0.017004825964212274	0.017004825964212274	0.017004825964212274	0.017004825964212274	0.017004825964212274	0.017004825964212274	0.017004825964212274	0.017004825964212274	0.017004825964212274	0.017004825964212274	0.017004825964212274	0.017004825964212274
0.054079043491021925	0.0571644084664868	0.040264294189426106	0.03877999259457609	0.035130282326757106	0.04452575161723752	0.049610757265381236	0.03449737845335886	0.04261709596271391	0.05375788306749367	0.05943676331751043	0.03229212280076267	0.04797963289610683	0.04664721519521018	0.07611584815999264	0.02236770219954746	0.035669376074087655	0.053880929908545774	0.05011535780077066	0.041414961758562636	0.03797253938077519	0.05984705517663177	0.052046234682621234	0.050315394314446565	0.038935658435960994	0.04462552637520378	0.04462552637520378	0.04462552637520378	0.04462552637520378	0.04462552637520378	0.04462552637520378	0.04462552637520378	0.04462552637520378	0.04462552637520378	0.04462552637520378	0.04462552637520378	0.04462552637520378	0.04462552637520378	0.04462552637520378	0.04462552637520378	0.04462552637520378	0.04462552637520378	0.04462552637520378	0.04462552637520378	0.04462552637520378	0.04462552637520378	0.04462552637520378	0.04462552637520378	0.04462552637520378	0.04462552637520378
0.12787948945954386	0.08545587562910305	0.08052502993609273	0.11816293454231698	0.10333575058765967	0.10348499132066721	0.08252941716723151	0.0873194826276369	0.11115465961142677	0.11068580672220978	0.11250463959977211	0.06565767600282307	0.11111793783104973	0.11140678365449455	0.09152194596748356	0.08344283993013954	0.09620767843392605	0.1232176646836317	0.09163705219436045	0.09331819617096893	0.10827435082391904	0.10228465970591741	0.1013580257649175	0.11563983366763118	0.11956190018015767	0.11760086692389442	0.11760086692389442	0.11760086692389442	0.11760086692389442	0.11760086692389442	0.11760086692389442	0.11760086692389442	0.11760086692389442	0.11760086692389442	0.11760086692389442	0.11760086692389442	0.11760086692389442	0.11760086692389442	0.11760086692389442	0.11760086692389442	0.11760086692389442	0.11760086692389442	0.11760086692389442	0.11760086692389442	0.11760086692389442	0.11760086692389442	0.11760086692389442	0.11760086692389442	0.11760086692389442	0.11760086692389442
0.0475346348973562	0.039605770442089926	0.03861787987016261	0.038157521591049924	0.04273431526414952	0.030833054222992096	0.03550875085298641	0.04268637951060118	0.05764634701297381	0.04686936241415438	0.050674768573453634	0.0465930906143504	0.04724420650466434	0.03816225860196364	0.03718293431760606	0.039700596043794785	0.04874418637404115	0.05067887710487937	0.03690752103712152	0.03582835113011598	0.0408895597597406	0.03975406289303306	0.05516684556365419	0.0397826268289679	0.04412495636626194	0.04195379159761491	0.04195379159761491	0.04195379159761491	0.04195379159761491	0.04195379159761491	0.04195379159761491	0.04195379159761491	0.04195379159761491	0.04195379159761491	0.04195379159761491	0.04195379159761491	0.04195379159761491	0.04195379159761491	0.04195379159761491	0.04195379159761491	0.04195379159761491	0.04195379159761491	0.04195379159761491	0.04195379159761491	0.04195379159761491	0.04195379159761491	0.04195379159761491	0.04195379159761491	0.04195379159761491	0.04195379159761491
0.07195290576007302	0.09151120213412867	0.08672702632807308	0.08406617994904933	0.08386816316914908	0.09477546799816437	0.10609082483917691	0.08155882470693387	0.08268566879271823	0.09276489984707723	0.10069261547390897	0.08045347843960993	0.09863489381303191	0.0969215284588515	0.09456694920401706	0.09322469142912508	0.08104913969368976	0.07088800828081193	0.08695575946044617	0.0998164509950417	0.09338610522774395	0.09338610522774395	0.09338610522774395	0.09338610522774395	0.09338610522774395	0.09338610522774395	0.09338610522774395	0.09338610522774395	0.09338610522774395	0.09338610522774395	0.09338610522774395	0.09338610522774395	0.09338610522774395	0.09338610522774395	0.09338610522774395	0.09338610522774395	0.09338610522774395	0.09338610522774395	0.09338610522774395	0.09338610522774395	0.09338610522774395	0.09338610522774395	0.09338610522774395	0.09338610522774395	0.09338610522774395	0.09338610522774395	0.09338610522774395	0.09338610522774395	0.09338610522774395	0.09338610522774395
0.050865145440143186	0.04419865416045444	0.03737714880521283	0.039411068328671764	0.047201333524683045	0.04362885693051069	0.04400900171683987	0.04353510650817496	0.039023263342803156	0.03655951764132123	0.039652391163132746	0.043475829899167935	0.04113408172744789	0.03726073607904415	0.037086379234851904	0.03504095459809065	0.04241993061490987	0.0390100285048407	0.04068511709622437	0.046315801542356365	0.04350045931929036	0.04350045931929036	0.04350045931929036	0.04350045931929036	0.04350045931929036	0.04350045931929036	0.04350045931929036	0.04350045931929036	0.04350045931929036	0.04350045931929036	0.04350045931929036	0.04350045931929036	0.04350045931929036	0.04350045931929036	0.04350045931929036	0.04350045931929036	0.04350045931929036	0.04350045931929036	0.04350045931929036	0.04350045931929036	0.04350045931929036	0.04350045931929036	0.04350045931929036	0.04350045931929036	0.04350045931929036	0.04350045931929036	0.04350045931929036	0.04350045931929036	0.04350045931929036	0.04350045931929036
0.15922669836445552	0.1367047459616208	0.13472932952546826	0.09238843342711697	0.12399797762798218	0.10239203679627806	0.047233998010858536	0.21023570300603964	0.05745611645258135	0.09172587032801852	0.07484282466716058	0.08741570316973572	0.004900372417854926	0.0618825680753438	0.09700261127715765	0.20945239826388928	0.09121326438064363	0.09637229514739078	0.057368257991898305	0.09882522598186863	0.10832608861283471	0.11173985516301367	0.16169596520329324	0.08602174162302309	0.12210217821104663	0.10853956757004983	0.10869907165905746	0.10861931961455365	0.10861931961455365	0.10861931961455365	0.10861931961455365	0.10861931961455365	0.10861931961455365	0.10861931961455365	0.10861931961455365	0.10861931961455365	0.10861931961455365	0.10861931961455365	0.10861931961455365	0.10861931961455365	0.10861931961455365	0.10861931961455365	0.10861931961455365	0.10861931961455365	0.10861931961455365	0.10861931961455365	0.10861931961455365	0.10861931961455365	0.10861931961455365	0.10861931961455365
0.07529895804749401	0.09534589037414852	0.08975311388351562	0.08945467291277587	0.08826727092306416	0.08612121923043435	0.0949794091034027	0.05974831297016384	0.09123076483856912	0.07949570991176619	0.07853767545961797	0.10204105153752895	0.07017921706570698	0.09007066603453891	0.06899111878065814	0.0674361542333086	0.0654035992222407	0.07339955275209949	0.06822288584429183	0.07819992452503297	0.07503849120658344	0.08690865442148618	0.061468309505105984	0.10761482189300796	0.08454156569905696	0.08454156569905696	0.08454156569905696	0.08454156569905696	0.08454156569905696	0.08454156569905696	0.08454156569905696	0.08454156569905696	0.08454156569905696	0.08454156569905696	0.08454156569905696	0.08454156569905696	0.08454156569905696	0.08454156569905696	0.08454156569905696	0.08454156569905696	0.08454156569905696	0.08454156569905696	0.08454156569905696	0.08454156569905696	0.08454156569905696	0.08454156569905696	0.08454156569905696	0.08454156569905696	0.08454156569905696	0.08454156569905696
0.08748042094492889	0.11301724417428667	0.07034412138722854	0.0952702355732193	0.0791481893323325	0.06465821479387561	0.07801917148712048	0.08145971141659591	0.06021231929776173	0.09748702938582808	0.07342983217882143	0.0882303552214166	0.08680501540880733	0.09600404296549331	0.07506456533614661	0.0715983255910918	0.08281737113430161	0.07232256427277399	0.08814544315818049	0.0811099045781431	0.08767778826923538	0.09599278426259887	0.07639872306353293	0.0930559210945333	0.09056490403658905	0.09584870240597967	0.09320680322128437	0.09320680322128437	0.09320680322128437	0.09320680322128437	0.09320680322128437	0.09320680322128437	0.09320680322128437	0.09320680322128437	0.09320680322128437	0.09320680322128437	0.09320680322128437	0.09320680322128437	0.09320680322128437	0.09320680322128437	0.09320680322128437	0.09320680322128437	0.09320680322128437	0.09320680322128437	0.09320680322128437	0.09320680322128437	0.09320680322128437	0.09320680322128437	0.09320680322128437	0.09320680322128437
0.102353184844599	0.04790432661778606	0.0	0.05692791153871835	0.0023468737109970943	0.03703176491819429	0.059389422268341326	0.07532151300839818	0.060903769785787404	0.06932578222070217	0.05537689920525705	0.019405651339329005	0.053334247026600515	0.07407299231173844	0.0750320886772218	0.06590313803246445	0.05601893755286388	0.013822951860435145	0.0023468737109970943	0.05538735556039056	0.09235898835590704	0.02470453106114412	0.0070366187250933505	0.015870574893118737	0.015870574893118737	0.015870574893118737	0.015870574893118737	0.015870574893118737	0.015870574893118737	0.015870574893118737	0.015870574893118737	0.015870574893118737	0.015870574893118737	0.015870574893118737	0.015870574893118737	0.015870574893118737	0.015870574893118737	0.015870574893118737	0.015870574893118737	0.015870574893118737	0.015870574893118737	0.015870574893118737	0.015870574893118737	0.015870574893118737	0.015870574893118737	0.015870574893118737	0.015870574893118737	0.015870574893118737	0.015870574893118737	0.015870574893118737
0.06265601619471542	0.054731422982086254	0.0075926151811105645	0.07222908150466772	0.03683494669611442	0.046100463307723626	0.03217720839407877	0.012495881467360278	0.061024279181188607	0.02998081179744978	0.03556585076289503	0.05109114866467662	0.04240771129658414	0.0522883614162297	0.024193105527595623	0.03007669941659068	0.03024654583641955	0.028070006041721537	0.027998518241853496	0.003393553602494491	0.04044211584374203	0.021917834723118257	0.021917834723118257	0.021917834723118257	0.021917834723118257	0.021917834723118257	0.021917834723118257	0.021917834723118257	0.021917834723118257	0.021917834723118257	0.021917834723118257	0.021917834723118257	0.021917834723118257	0.021917834723118257	0.021917834723118257	0.021917834723118257	0.021917834723118257	0.021917834723118257	0.021917834723118257	0.021917834723118257	0.021917834723118257	0.021917834723118257	0.021917834723118257	0.021917834723118257	0.021917834723118257	0.021917834723118257	0.021917834723118257	0.021917834723118257	0.021917834723118257	0.021917834723118257
0.04418648861761718	0.030414859738968823	0.011013793221962073	0.04233335541989288	0.030161872197009058	0.04182042374620925	0.036919235092756124	0.0476558378816318	0.03700199554387773	0.023664659550661583	0.04742170137879961	0.04677074532009871	0.027653198099627966	0.03583910103749855	0.03179479316489371	0.026434402542746715	0.04405318997045829	0.02906429679972959	0.03506036767300423	0.036953776441777046	0.029089786668479865	0.04187825150847243	0.03572135887996658	0.044059490045554296	0.02588437930814823	0.029908234998939277	0.021497567846523905	0.046752434735729376	0.01783466992903199	0.031522699930650364	0.028169793764099543	0.05655013116667545	0.0761683447484248	0.06635923795755011	0.06635923795755011	0.06635923795755011	0.06635923795755011	0.06635923795755011	0.06635923795755011	0.06635923795755011	0.06635923795755011	0.06635923795755011	0.06635923795755011	0.06635923795755011	0.06635923795755011	0.06635923795755011	0.06635923795755011	0.06635923795755011	0.06635923795755011	0.06635923795755011
0.060193766651102903	0.04963708381810152	0.06653425578621174	0.001990611541326637	0.052982910240872864	0.05635279247256119	0.01509491609614551	0.062281614271155014	0.042490635062355245	0.04567386036179257	0.05920618463427732	0.02276982007741203	0.05526033860080898	0.03285106093392323	0.06692376946302298	0.07344895732501322	0.07423073960404088	0.015439238549606837	0.06710093387788596	0.06684247039469532	0.0647663053900654	0.04693011644099909	0.05529854600898333	0.07135142611518704	0.03964130665623676	0.051455581580457946	0.04613941159647425	0.05721422708362987	0.01699981686895598	0.06565366217560901	0.05949768629555492	0.03843123871295261	0.04257283991963378	0.0405020393162932	0.0405020393162932	0.0405020393162932	0.0405020393162932	0.0405020393162932	0.0405020393162932	0.0405020393162932	0.0405020393162932	0.0405020393162932	0.0405020393162932	0.0405020393162932	0.0405020393162932	0.0405020393162932	0.0405020393162932	0.0405020393162932	0.0405020393162932	0.0405020393162932
0.07043821787966335	0.09055110892495274	0.08477751556721462	0.101881817197785	0.08795483696975472	0.09530804410053151	0.06527846827138506	0.08481112186379423	0.06897237336789026	0.08754324590914277	0.07139348088853949	0.10741235781217975	0.07205063113182719	0.07564279706464012	0.07484667517958586	0.07507286959638594	0.06469792202265866	0.08049321946479707	0.09194499853077061	0.08368355231846299	0.06856611116730701	0.07612483174288501	0.07612483174288501	0.07612483174288501	0.07612483174288501	0.07612483174288501	0.07612483174288501	0.07612483174288501	0.07612483174288501	0.07612483174288501	0.07612483174288501	0.07612483174288501	0.07612483174288501	0.07612483174288501	0.07612483174288501	0.07612483174288501	0.07612483174288501	0.07612483174288501	0.07612483174288501	0.07612483174288501	0.07612483174288501	0.07612483174288501	0.07612483174288501	0.07612483174288501	0.07612483174288501	0.07612483174288501	0.07612483174288501	0.07612483174288501	0.07612483174288501	0.07612483174288501
0.042156086128493454	0.0398864503948811	0.04794954391703691	0.04277232870591111	0.03397329291412609	0.04366347568543776	0.047216278241017866	0.03397048414121686	0.04994494068195888	0.04171790427167633	0.04785500466100566	0.03694297165463825	0.0476695511001978	0.046428744044591574	0.04558854835281014	0.04707791554337587	0.04341470398198415	0.0504624831360158	0.04086521366406863	0.06614878516478175	0.043202815703126465	0.09645168487247961	0.04439668081722724	0.04038909592035069	0.04239288836878897	0.04239288836878897	0.04239288836878897	0.04239288836878897	0.04239288836878897	0.04239288836878897	0.04239288836878897	0.04239288836878897	0.04239288836878897	0.04239288836878897	0.04239288836878897	0.04239288836878897	0.04239288836878897	0.04239288836878897	0.04239288836878897	0.04239288836878897	0.04239288836878897	0.04239288836878897	0.04239288836878897	0.04239288836878897	0.04239288836878897	0.04239288836878897	0.04239288836878897	0.04239288836878897	0.04239288836878897	0.04239288836878897
0.12549859947532316	0.07747730473053661	0.10789310929201398	0.0805146101979468	0.06806058109608988	0.06808123029296825	0.05979085018245119	0.10491846598519368	0.07481655323355133	0.052366879058570036	0.0876959699006391	0.09513452512426915	0.060599530394997686	0.05631735839119419	0.06421595291721548	0.08372620797958917	0.07012882437764227	0.0756672924073429	0.053290688452665734	0.08877365861855198	0.08942958507766315	0.05516019188657174	0.06603079515139407	0.06542812326693337	0.0856814562908903	0.0928127777754232	0.08924711703315674	0.08924711703315674	0.08924711703315674	0.08924711703315674	0.08924711703315674	0.08924711703315674	0.08924711703315674	0.08924711703315674	0.08924711703315674	0.08924711703315674	0.08924711703315674	0.08924711703315674	0.08924711703315674	0.08924711703315674	0.08924711703315674	0.08924711703315674	0.08924711703315674	0.08924711703315674	0.08924711703315674	0.08924711703315674	0.08924711703315674	0.08924711703315674	0.08924711703315674	0.08924711703315674
0.04992113074023366	0.04260072504595611	0.03454798088226264	0.03291380524985319	0.0399338081128739	0.029577290873573345	0.05087373063849333	0.03491613483911708	0.036871297929397674	0.03628448236243575	0.0499164826380223	0.04451318010690884	0.04149156894399829	0.0392537551369249	0.031506760494362615	0.029773331515166732	0.042208983795241586	0.03614785741206733	0.028073537155335906	0.040608332868017384	0.03434093501167665	0.03434093501167665	0.03434093501167665	0.03434093501167665	0.03434093501167665	0.03434093501167665	0.03434093501167665	0.03434093501167665	0.03434093501167665	0.03434093501167665	0.03434093501167665	0.03434093501167665	0.03434093501167665	0.03434093501167665	0.03434093501167665	0.03434093501167665	0.03434093501167665	0.03434093501167665	0.03434093501167665	0.03434093501167665	0.03434093501167665	0.03434093501167665	0.03434093501167665	0.03434093501167665	0.03434093501167665	0.03434093501167665	0.03434093501167665	0.03434093501167665	0.03434093501167665	0.03434093501167665
0.05444817125692569	0.051308930025854814	0.06201806995033912	0.03650020684934934	0.03838560179051885	0.038703895956149266	0.03953338574963305	0.03696679805119579	0.03393728091584674	0.034885887274491226	0.03151080222931003	0.032032237146554204	0.038865310859915264	0.038924061165059885	0.03215177373523477	0.02749265599035966	0.03184745913019952	0.04669127209930422	0.04221835512100415	0.03670753862996665	0.02745087069078999	0.034227344409616396	0.03083910755020319	0.03083910755020319	0.03083910755020319	0.03083910755020319	0.03083910755020319	0.03083910755020319	0.03083910755020319	0.03083910755020319	0.03083910755020319	0.03083910755020319	0.03083910755020319	0.03083910755020319	0.03083910755020319	0.03083910755020319	0.03083910755020319	0.03083910755020319	0.03083910755020319	0.03083910755020319	0.03083910755020319	0.03083910755020319	0.03083910755020319	0.03083910755020319	0.03083910755020319	0.03083910755020319	0.03083910755020319	0.03083910755020319	0.03083910755020319	0.03083910755020319
0.13534601781575414	0.10696532506624853	0.10597499380104652	0.08299830837648467	0.0878331793451959	0.0922972729186589	0.08390882831843231	0.0890740735916017	0.0810192278572924	0.09780978039014396	0.10935185692246065	0.08349725738859076	0.1070760669384672	0.10134134901369962	0.10764324384169713	0.10742997961280853	0.09019197239830092	0.11016600226467635	0.09591630894708966	0.19427841966280018	0.1450973643049449	0.1450973643049449	0.1450973643049449	0.1450973643049449	0.1450973643049449	0.1450973643049449	0.1450973643049449	0.1450973643049449	0.1450973643049449	0.1450973643049449	0.1450973643049449	0.1450973643049449	0.1450973643049449	0.1450973643049449	0.1450973643049449	0.1450973643049449	0.1450973643049449	0.1450973643049449	0.1450973643049449	0.1450973643049449	0.1450973643049449	0.1450973643049449	0.1450973643049449	0.1450973643049449	0.1450973643049449	0.1450973643049449	0.1450973643049449	0.1450973643049449	0.1450973643049449	0.1450973643049449
0.11156787585790638	0.14371583095867005	0.10919308044392854	0.09621805196487251	0.10964944945884653	0.13377381829769705	0.13633141805981222	0.10920243328300179	0.0923294699975326	0.08187884442394097	0.09970811009401354	0.09669862650555575	0.07724332947062063	0.1039754320888266	0.11060471248508888	0.12011691755407064	0.08532353657009926	0.07871593888238126	0.09728236714486663	0.11169187619490184	0.08985290490195728	0.10403284467410527	0.08768138878776907	0.09585711673093716	0.09585711673093716	0.09585711673093716	0.09585711673093716	0.09585711673093716	0.09585711673093716	0.09585711673093716	0.09585711673093716	0.09585711673093716	0.09585711673093716	0.09585711673093716	0.09585711673093716	0.09585711673093716	0.09585711673093716	0.09585711673093716	0.09585711673093716	0.09585711673093716	0.09585711673093716	0.09585711673093716	0.09585711673093716	0.09585711673093716	0.09585711673093716	0.09585711673093716	0.09585711673093716	0.09585711673093716	0.09585711673093716	0.09585711673093716
0.14129015750045576	0.09417176394637505	0.10067676003852144	0.09982807945574473	0.0916298447801823	0.06821585249405746	0.08285859770652339	0.09192753580869503	0.0732947630762816	0.09437950141951168	0.0963862800615475	0.0913880169768916	0.08481156296478048	0.08914068782194341	0.09440234032869414	0.10811634925799382	0.09783845863276389	0.09408383526288279	0.07620992214164478	0.08518190428070976	0.06728091700924711	0.08881305455400904	0.07804698578162807	0.07804698578162807	0.07804698578162807	0.07804698578162807	0.07804698578162807	0.07804698578162807	0.07804698578162807	0.07804698578162807	0.07804698578162807	0.07804698578162807	0.07804698578162807	0.07804698578162807	0.07804698578162807	0.07804698578162807	0.07804698578162807	0.07804698578162807	0.07804698578162807	0.07804698578162807	0.07804698578162807	0.07804698578162807	0.07804698578162807	0.07804698578162807	0.07804698578162807	0.07804698578162807	0.07804698578162807	0.07804698578162807	0.07804698578162807	0.07804698578162807
0.04799635008882563	0.08716018228794789	0.06582553571208628	0.06974974985934498	0.016068045290792837	0.05475043998693596	0.0019600244982740825	0.08431889601729617	0.08478757867525198	0.0019600244982740825	0.0	0.03658144471283988	0.07141171253422782	0.06757295237139407	0.07670523071842365	0.06963690283764515	0.04972144162370228	0.0	0.04001313500486095	0.06757295237139406	0.051782908892654876	0.03998957292596655	0.054239784791918315	0.0414069715241609	0.0505117731842943	0.03999760340468112	0.011546798529352493	0.06226965468014958	0.0635668649028729	0.04018126873577179	0.07064657332017384	0.05541392102797281	0.05541392102797281	0.05541392102797281	0.05541392102797281	0.05541392102797281	0.05541392102797281	0.05541392102797281	0.05541392102797281	0.05541392102797281	0.05541392102797281	0.05541392102797281	0.05541392102797281	0.05541392102797281	0.05541392102797281	0.05541392102797281	0.05541392102797281	0.05541392102797281	0.05541392102797281	0.05541392102797281
0.07476515343113303	0.051136183112231746	0.07326089684905301	0.044624651087631785	0.056458481929352454	0.0506438211897474	0.07134933301280355	0.07166772415288535	0.04423149424515397	0.06820609076010732	0.07966307128047352	0.06284238628215662	0.04138345907460666	0.0577116777551131	0.05967322004357664	0.06945481684268406	0.06548238253067129	0.054903078857789375	0.06218393785145107	0.04496785648164141	0.06311645601335941	0.058177955790286354	0.07204510580316063	0.06522460983471425	0.0762788822668575	0.05760279284340288	0.05564974481336566	0.03763924970796026	0.06346895991802637	0.0642436751854984	0.06964624228665392	0.06694495873607616	0.06694495873607616	0.06694495873607616	0.06694495873607616	0.06694495873607616	0.06694495873607616	0.06694495873607616	0.06694495873607616	0.06694495873607616	0.06694495873607616	0.06694495873607616	0.06694495873607616	0.06694495873607616	0.06694495873607616	0.06694495873607616	0.06694495873607616	0.06694495873607616	0.06694495873607616	0.06694495873607616
0.10010569067648352	0.10285732777491725	0.09809136985045838	0.1327600200213261	0.08552698898480783	0.0966181600207175	0.10156383159053237	0.08839729715467061	0.09179334632751451	0.09235522516236613	0.11355332917414813	0.09607369096033001	0.08373777761098512	0.10500612778732289	0.09567325928008676	0.07336595516077199	0.07277713918642836	0.10115197508844136	0.08986120558323235	0.07260908708966832	0.1165416611163911	0.0945753741030297	0.0945753741030297	0.0945753741030297	0.0945753741030297	0.0945753741030297	0.0945753741030297	0.0945753741030297	0.0945753741030297	0.0945753741030297	0.0945753741030297	0.0945753741030297	0.0945753741030297	0.0945753741030297	0.0945753741030297	0.0945753741030297	0.0945753741030297	0.0945753741030297	0.0945753741030297	0.0945753741030297	0.0945753741030297	0.0945753741030297	0.0945753741030297	0.0945753741030297	0.0945753741030297	0.0945753741030297	0.0945753741030297	0.0945753741030297	0.0945753741030297	0.0945753741030297
0.0	0.5781005549917418	0.0	0.0	0.006235099589513988	0.0	0.3352188356125773	0.0	0.0	0.5376047570099937	0.5959293532378722	0.00123963682243818	0.0	0.354800850304872	0.22363028483696942	0.0	0.0	0.3352188356125773	0.05747186015343457	0.0	0.5013772602961122	0.2506886301480561	0.2506886301480561	0.2506886301480561	0.2506886301480561	0.2506886301480561	0.2506886301480561	0.2506886301480561	0.2506886301480561	0.2506886301480561	0.2506886301480561	0.2506886301480561	0.2506886301480561	0.2506886301480561	0.2506886301480561	0.2506886301480561	0.2506886301480561	0.2506886301480561	0.2506886301480561	0.2506886301480561	0.2506886301480561	0.2506886301480561	0.2506886301480561	0.2506886301480561	0.2506886301480561	0.2506886301480561	0.2506886301480561	0.2506886301480561	0.2506886301480561	0.2506886301480561
0.07769821123570447	0.0772603755117521	0.05511929506899774	0.08104593736845289	0.0775991488262321	0.07635303065711538	0.057291036129516686	0.070483905273353	0.08855499548935492	0.0599559781584641	0.05445327102202382	0.08470244634538804	0.07821587477717018	0.05930343897982357	0.09145276649174529	0.05140464206145649	0.07103549221637534	0.07574457499194945	0.05565633475764993	0.060641483019614494	0.06464992186146144	0.06964261004606219	0.052568457030951525	0.09728616339210339	0.07713139117683392	0.06266187513401407	0.03781979550971291	0.06462457647378851	0.05788391065734121	0.06125424356556486	0.06125424356556486	0.06125424356556486	0.06125424356556486	0.06125424356556486	0.06125424356556486	0.06125424356556486	0.06125424356556486	0.06125424356556486	0.06125424356556486	0.06125424356556486	0.06125424356556486	0.06125424356556486	0.06125424356556486	0.06125424356556486	0.06125424356556486	0.06125424356556486	0.06125424356556486	0.06125424356556486	0.06125424356556486	0.06125424356556486
0.09974547863580842	0.05141244647434725	0.07691110313048118	0.0857610458515323	0.07808593708096509	0.07479862218706385	0.08810977322391779	0.07696254337184297	0.06876808326918303	0.0707122702265692	0.059854950174056475	0.09640424011916722	0.06454857417170247	0.06987142317798824	0.07420377772824158	0.08112045790015877	0.0630163452122125	0.061321880072401	0.04963122822891964	0.08689071660901729	0.07131036310156542	0.0626708140163318	0.06321443381106824	0.09270067960154157	0.07663332027780752	0.06894199818238123	0.08763090340855166	0.08346655078365607	0.06559520296652359	0.07777306897644665	0.06290774247356609	0.10234179425779279	0.11102140746125193	0.055303849960064044	0.07186053954550178	0.0635821947527829	0.0635821947527829	0.0635821947527829	0.0635821947527829	0.0635821947527829	0.0635821947527829	0.0635821947527829	0.0635821947527829	0.0635821947527829	0.0635821947527829	0.0635821947527829	0.0635821947527829	0.0635821947527829	0.0635821947527829	0.0635821947527829
0.07409115458677736	0.052702799350100776	0.04495058889557701	0.043799166998174724	0.034757703224685244	0.046368825717548016	0.05225506198744464	0.05144339316630567	0.05811126068865834	0.041960967885557976	0.05030033013973805	0.05487673291281644	0.044815814776029375	0.056481004923657284	0.05004912793588218	0.04608794162570911	0.0522951408332993	0.050099428674912856	0.04681739937627026	0.05818577367540331	0.06262592347359963	0.04023667864365222	0.049547209270505	0.047533413212705274	0.045944630444947246	0.04490244964164784	0.046867644595863046	0.052602869126817636	0.051658959005315426	0.04343735515851971	0.061730754442116474	0.047265351686175856	0.04811112364848237	0.033942662443324535	0.051806385380821204	0.03642147831271395	0.04669645722807216	0.05329176673239208	0.04215418539277975	0.05215748854407975	0.04715583696842975	0.04715583696842975	0.04715583696842975	0.04715583696842975	0.04715583696842975	0.04715583696842975	0.04715583696842975	0.04715583696842975	0.04715583696842975	0.04715583696842975
0.07581027550830752	0.06173946027816429	0.06467365333802418	0.06879670271249885	0.05144295834336711	0.05414680360501845	0.06125591980681922	0.06299961758239866	0.0634069858542708	0.06901843445546695	0.07748627838299471	0.06792423855475786	0.05474207796375117	0.04663003961445115	0.058428079154100324	0.051765450957619946	0.0684328679206515	0.05735272871011225	0.05814522118620916	0.05055269982896011	0.05365921727346596	0.05790995524280479	0.06301004850643685	0.05297014646020311	0.0701895990017425	0.06157987273097281	0.06157987273097281	0.06157987273097281	0.06157987273097281	0.06157987273097281	0.06157987273097281	0.06157987273097281	0.06157987273097281	0.06157987273097281	0.06157987273097281	0.06157987273097281	0.06157987273097281	0.06157987273097281	0.06157987273097281	0.06157987273097281	0.06157987273097281	0.06157987273097281	0.06157987273097281	0.06157987273097281	0.06157987273097281	0.06157987273097281	0.06157987273097281	0.06157987273097281	0.06157987273097281	0.06157987273097281
0.06585802103048985	0.05458589607203201	0.061234116562680074	0.04817630350746839	0.06307999144236853	0.05023195729418721	0.047003453212260606	0.0446706203006068	0.04954555336156983	0.05424206059560205	0.05602324306639724	0.0545759764041509	0.0678390084333588	0.05024344371384898	0.060664344621938975	0.04708397752606702	0.051379091744393354	0.055614812438965516	0.06014875756589772	0.04364359704830722	0.04681021414375215	0.04710211376235516	0.0641786442143522	0.05740688959792482	0.04587764307786338	0.062250682116666615	0.05462002071496351	0.06275481266161602	0.04474104954846773	0.05003740105285873	0.04619480090741683	0.048116100980137785	0.048116100980137785	0.048116100980137785	0.048116100980137785	0.048116100980137785	0.048116100980137785	0.048116100980137785	0.048116100980137785	0.048116100980137785	0.048116100980137785	0.048116100980137785	0.048116100980137785	0.048116100980137785	0.048116100980137785	0.048116100980137785	0.048116100980137785	0.048116100980137785	0.048116100980137785	0.048116100980137785
0.3438190530909098	0.21152709999879682	0.13285321783284115	0.2297776063437055	0.14592663001679151	0.10063644354477022	0.3630356421148429	0.03088017832064202	0.2944103980463452	0.21633912489062906	0.18355985717710296	0.36522159587770725	0.1763765879424016	0.1701280450018285	0.21515058025990422	0.29479221449931453	0.3546703468785151	0.2192351130819823	0.2884441059379335	0.4689197967285607	0.25674360463310036	0.25962326387767454	0.22059486625653943	0.3368385168644938	0.29768988890155135	0.0024096857321935	0.1500497873168724	0.1500497873168724	0.1500497873168724	0.1500497873168724	0.1500497873168724	0.1500497873168724	0.1500497873168724	0.1500497873168724	0.1500497873168724	0.1500497873168724	0.1500497873168724	0.1500497873168724	0.1500497873168724	0.1500497873168724	0.1500497873168724	0.1500497873168724	0.1500497873168724	0.1500497873168724	0.1500497873168724	0.1500497873168724	0.1500497873168724	0.1500497873168724	0.1500497873168724	0.1500497873168724
0.037734056955760646	0.04329216213383602	0.03848842842131466	0.03703221071932165	0.0395062742738232	0.047648190586807505	0.040762339521506305	0.038328991397895924	0.042586469171404975	0.036194727529205196	0.04619606582822066	0.02683617554067233	0.03572361607357766	0.04484040339749098	0.033982551416070095	0.03621354164204845	0.04834562809636626	0.03476379496592394	0.04339246503963219	0.03637621308822756	0.04263011332976983	0.03993100835957575	0.04027519110494056	0.04010309973225815	0.04010309973225815	0.04010309973225815	0.04010309973225815	0.04010309973225815	0.04010309973225815	0.04010309973225815	0.04010309973225815	0.04010309973225815	0.04010309973225815	0.04010309973225815	0.04010309973225815	0.04010309973225815	0.04010309973225815	0.04010309973225815	0.04010309973225815	0.04010309973225815	0.04010309973225815	0.04010309973225815	0.04010309973225815	0.04010309973225815	0.04010309973225815	0.04010309973225815	0.04010309973225815	0.04010309973225815	0.04010309973225815	0.04010309973225815
0.06762281998335852	0.05092785035314391	0.11047995519502482	0.06870233778965673	0.0	0.0	0.06767772449043744	0.05007383255181207	0.02115771329023416	0.03676472145351357	0.020664326149672434	0.040225495525115715	0.050594787834935526	0.044402166350223045	0.0	0.055355704900133786	0.016070502493755773	0.05095391775155277	0.01340640528016216	0.02064022042278834	0.07772145092363719	0.04967299589189346	0.06674924546574758	0.050073832551812046	0.01156470188428418	0.0	0.08267446575840201	0.0676721431889126	0.011559056973947324	0.0	0.1273943476475636	0.0636971738237818	0.0636971738237818	0.0636971738237818	0.0636971738237818	0.0636971738237818	0.0636971738237818	0.0636971738237818	0.0636971738237818	0.0636971738237818	0.0636971738237818	0.0636971738237818	0.0636971738237818	0.0636971738237818	0.0636971738237818	0.0636971738237818	0.0636971738237818	0.0636971738237818	0.0636971738237818	0.0636971738237818
0.12278412439628418	0.029097098984355377	0.12817521596733017	0.0	0.0	0.0	0.07793531472248237	0.17245463243820858	0.0	0.0	0.0	0.11656562944760548	0.01911909187250319	0.0	0.11655859567055091	0.05199199680530621	0.0	0.11656562944760548	0.0	0.0	0.0	0.0	0.12821103321602756	0.0	0.0049391202845591314	0.0	0.029097098984355377	0.0	0.00028820422850568694	0.11656562944760548	0.0	0.0	0.10082453850977967	0.0	0.0	0.02909113584017821	0.05199199680530621	0.0	0.025995998402653105	0.025995998402653105	0.025995998402653105	0.025995998402653105	0.025995998402653105	0.025995998402653105	0.025995998402653105	0.025995998402653105	0.025995998402653105	0.025995998402653105	0.025995998402653105	0.025995998402653105
0.10684079935652514	0.22002872039343663	0.1318826392124435	0.0972036669032197	0.058366388954062105	0.11306233936510779	0.1395715984780063	0.06496767359362782	0.12991820625554362	0.08755861997999713	0.0790129153943876	0.12722048232408217	0.08795413952714182	0.012850232866573446	0.15212936766981067	0.1929329124495181	0.20345860690733783	0.10730735820351253	0.12806893187821267	0.1357567520507777	0.08072504779471512	0.04603973237899041	0.10407807065094413	0.12769228581351258	0.1090876428037387	0.11358634041238289	0.009434994138071072	0.13885505069428586	0.14802582471518883	0.16248733664403175	0.12402313585232644	0.0973986451692545	0.11589718440046307	0.11141543271978374	0.09645752200154671	0.17386243790544997	0.0010027475383212823	0.11946895096149293	0.0010027475383212823	0.08182905214530586	0.1833632892398694	0.14580298446122322	0.18868925412973847	0.26104649674388286	0.22486787543681067	0.22486787543681067	0.22486787543681067	0.22486787543681067	0.22486787543681067	0.22486787543681067
0.0866742456391732	0.07723236383969614	0.056441718437012095	0.03787318486353757	0.05156689628842732	0.08190766248428147	0.07221532103114806	0.024373973850805163	0.038635574373780485	0.03694363156488372	0.041154220547480344	0.09228372061116423	0.07501065116997248	0.034662054660373205	0.030937434934016312	0.04849664480677574	0.07274302972466404	0.10014034289544613	0.02980987755410647	0.0795609861209687	0.017430693918982006	0.034453723435101696	0.04134034058818877	0.07272825396432078	0.033385034684329816	0.024571866643158285	0.058545930430402834	0.05907627982528825	0.061666066077037764	0.021457568093558397	0.11121244584612666	0.051275392542628764	0.037724707137043914	0.06833794541223619	0.09182669823081917	0.05597583765758577	0.0680674878447141	0.03390830624481404	0.06441282234965529	0.0816019117915139	0.0437120211105316	0.06955360325906666	0.06850351209861055	0.11176341678082467	0.023673479181601734	0.06771844798121321	0.06771844798121321	0.06771844798121321	0.06771844798121321	0.06771844798121321
0.12915643318392886	0.09496383901424986	0.08263436275678411	0.0576733680513395	0.06127100576900592	0.08624098969635918	0.09897281110178138	0.05996182974383539	0.05092987538807397	0.055661309290918816	0.07358391348443864	0.06472880684895804	0.041088967240954566	0.08714439501439561	0.0771802674885874	0.06845567799284676	0.06555558824003975	0.04877826982464577	0.07317150304513413	0.06284734276120002	0.06371935066113325	0.10230747558871223	0.05623396887660024	0.04607380307521972	0.023288047612355794	0.08724408710192565	0.05402811447597586	0.1300336919168328	0.05519342994242087	0.10078411388752552	0.03924034393159597	0.07491992618820911	0.05394637398293545	0.08720846349890346	0.07086606628758238	0.06153457490587363	0.06694983632633686	0.04092731864181509	0.07786403779045682	0.05939567821613595	0.05939567821613595	0.05939567821613595	0.05939567821613595	0.05939567821613595	0.05939567821613595	0.05939567821613595	0.05939567821613595	0.05939567821613595	0.05939567821613595	0.05939567821613595
0.12025075791578675	0.3132665798728544	0.11673660806139324	0.1490270888593631	0.0840286482875312	0.16281713551578086	0.1972798815273743	0.0	0.13483378368892127	0.06741689184446063	0.06741689184446063	0.06741689184446063	0.06741689184446063	0.06741689184446063	0.06741689184446063	0.06741689184446063	0.06741689184446063	0.06741689184446063	0.06741689184446063	0.06741689184446063	0.06741689184446063	0.06741689184446063	0.06741689184446063	0.06741689184446063	0.06741689184446063	0.06741689184446063	0.06741689184446063	0.06741689184446063	0.06741689184446063	0.06741689184446063	0.06741689184446063	0.06741689184446063	0.06741689184446063	0.06741689184446063	0.06741689184446063	0.06741689184446063	0.06741689184446063	0.06741689184446063	0.06741689184446063	0.06741689184446063	0.06741689184446063	0.06741689184446063	0.06741689184446063	0.06741689184446063	0.06741689184446063	0.06741689184446063	0.06741689184446063	0.06741689184446063	0.06741689184446063	0.06741689184446063
0.0	0.0	0.0	0.0	0.0	0.0	0.0	0.0	0.0	0.0	0.0	0.025611523677554468	0.0	0.0	0.08875164418822216	0.0	0.0	0.0	0.11126870237303754	0.0	0.05563435118651877	0.05563435118651877	0.05563435118651877	0.05563435118651877	0.05563435118651877	0.05563435118651877	0.05563435118651877	0.05563435118651877	0.05563435118651877	0.05563435118651877	0.05563435118651877	0.05563435118651877	0.05563435118651877	0.05563435118651877	0.05563435118651877	0.05563435118651877	0.05563435118651877	0.05563435118651877	0.05563435118651877	0.05563435118651877	0.05563435118651877	0.05563435118651877	0.05563435118651877	0.05563435118651877	0.05563435118651877	0.05563435118651877	0.05563435118651877	0.05563435118651877	0.05563435118651877	0.05563435118651877
0.006726123369716574	0.07959958122297917	0.13094891049714621	0.18713640984549412	0.00029435867395203566	0.0	0.0	0.0	0.10297625998549027	0.11947826481666873	0.0050445925272874295	0.0	0.12765724647684853	0.0	0.07959958122297917	0.0014585698330377454	0.0	0.10298338720592799	0.10298338720592799	0.0	0.0	0.0	0.0	0.10298338720592799	0.005215171330577266	0.17215708447678005	0.0	0.1415067469867307	0.0	0.0	0.013647013575353436	0.0	0.006823506787676718	0.006823506787676718	0.006823506787676718	0.006823506787676718	0.006823506787676718	0.006823506787676718	0.006823506787676718	0.006823506787676718	0.006823506787676718	0.006823506787676718	0.006823506787676718	0.006823506787676718	0.006823506787676718	0.006823506787676718	0.006823506787676718	0.006823506787676718	0.006823506787676718	0.006823506787676718
0.06042755757954976	0.07434594163161208	0.05714703444809833	0.024437544346218067	0.06684877781971338	0.057295795395940555	0.043027339577956694	0.0480968920628022	0.04706213222635815	0.024268259887564706	0.05159909413479845	0.04607935978648827	0.04538418338661051	0.03804847534368162	0.046341288513449506	0.05481257652449248	0.047270005324032666	0.07061391424251819	0.06789284475457666	0.06978322087387445	0.0754222580352264	0.061055805415812944	0.05197615966601987	0.05651598254091641	0.05651598254091641	0.05651598254091641	0.05651598254091641	0.05651598254091641	0.05651598254091641	0.05651598254091641	0.05651598254091641	0.05651598254091641	0.05651598254091641	0.05651598254091641	0.05651598254091641	0.05651598254091641	0.05651598254091641	0.05651598254091641	0.05651598254091641	0.05651598254091641	0.05651598254091641	0.05651598254091641	0.05651598254091641	0.05651598254091641	0.05651598254091641	0.05651598254091641	0.05651598254091641	0.05651598254091641	0.05651598254091641	0.05651598254091641
0.08330492376124138	0.13412730195726605	0.10758349818771883	0.15183178556426	0.14770355867976717	0.1299604240434372	0.12142758218373725	0.10038220054099782	0.11017886815719449	0.10641983187251788	0.15371751482312423	0.13006867334782105	0.13006867334782105	0.13006867334782105	0.13006867334782105	0.13006867334782105	0.13006867334782105	0.13006867334782105	0.13006867334782105	0.13006867334782105	0.13006867334782105	0.13006867334782105	0.13006867334782105	0.13006867334782105	0.13006867334782105	0.13006867334782105	0.13006867334782105	0.13006867334782105	0.13006867334782105	0.13006867334782105	0.13006867334782105	0.13006867334782105	0.13006867334782105	0.13006867334782105	0.13006867334782105	0.13006867334782105	0.13006867334782105	0.13006867334782105	0.13006867334782105	0.13006867334782105	0.13006867334782105	0.13006867334782105	0.13006867334782105	0.13006867334782105	0.13006867334782105	0.13006867334782105	0.13006867334782105	0.13006867334782105	0.13006867334782105	0.13006867334782105
0.10158607548141277	0.1187564063788294	0.07826794024932321	0.07562237430684121	0.09295567825446494	0.1029732143118079	0.08547062215815705	0.09953373478270017	0.13515029326644443	0.10249971488816517	0.07688455767845018	0.10820937623290039	0.0793513036531614	0.08388414486776435	0.06553806737871043	0.08517440923433854	0.08101103922430035	0.07948217843564702	0.07240174378767249	0.09155308563811808	0.06923867242379558	0.10407239431999293	0.08294911497598388	0.09410044234920938	0.07972861828198215	0.08480496197147855	0.09305162169546785	0.06487199715190195	0.0789618094236849	0.0789618094236849	0.0789618094236849	0.0789618094236849	0.0789618094236849	0.0789618094236849	0.0789618094236849	0.0789618094236849	0.0789618094236849	0.0789618094236849	0.0789618094236849	0.0789618094236849	0.0789618094236849	0.0789618094236849	0.0789618094236849	0.0789618094236849	0.0789618094236849	0.0789618094236849	0.0789618094236849	0.0789618094236849	0.0789618094236849	0.0789618094236849
0.07234344459364493	0.07056271271684028	0.024768399653120853	0.06749070564257158	0.0062137388800031475	0.0	0.10319284867053807	0.0	0.013538285267877367	0.05931980671706242	0.07453136977284673	0.00013409553519463845	0.0022980716882007256	0.05544499536981965	0.059653972483687985	0.08428983425610634	0.05815445000467771	0.0006644536739957625	0.11105373360910031	0.058083599887179774	0.08739303193329237	0.09055362183808008	0.006216917492615507	0.059763447697357155	0.11067249706615266	0.0	0.024190813138287793	0.0022980716882007256	0.0581544500046777	0.013538285267877367	0.00013409553519463843	0.059598873558877344	0.029866484547035995	0.029866484547035995	0.029866484547035995	0.029866484547035995	0.029866484547035995	0.029866484547035995	0.029866484547035995	0.029866484547035995	0.029866484547035995	0.029866484547035995	0.029866484547035995	0.029866484547035995	0.029866484547035995	0.029866484547035995	0.029866484547035995	0.029866484547035995	0.029866484547035995	0.029866484547035995
0.11360726255560467	0.08579088919592036	0.09510461257840527	0.047965108668364655	0.16520689450787768	0.002027080032051413	0.10546472747798102	0.13308069308081366	0.10326516946432016	0.07415603764412221	0.03780336935376476	0.1131099578880277	0.08025896665623547	0.03373301679903786	0.06356891013044316	0.07073104223589786	0.03198001276202221	0.005481006564202411	0.07349098281975532	0.09279786802757445	0.14843317753753976	0.11392416309453197	0.06202904319893974	0.04512267929676517	0.05058332902633093	0.013960996280401133	0.08603767403316295	0.0478400699443254	0.23519967600075822	0.11113320279694794	0.12364031311877158	0.15116193600815095	0.11541202042803948	0.16616748769696113	0.13835741652583808	0.16113102701098708	0.14974422176841257	0.14974422176841257	0.14974422176841257	0.14974422176841257	0.14974422176841257	0.14974422176841257	0.14974422176841257	0.14974422176841257	0.14974422176841257	0.14974422176841257	0.14974422176841257	0.14974422176841257	0.14974422176841257	0.14974422176841257
0.09129130961448265	0.09294070748971124	0.08883113575563044	0.08779686940248574	0.09307327571544186	0.06198665636265401	0.057665312957015	0.08536016396668912	0.06729892900457651	0.06059056330675849	0.06233393187173307	0.0649424539032491	0.06483035667150717	0.08818400899856742	0.06470541247314188	0.09266883190100096	0.10690283108663505	0.0747458950962706	0.07294445850313286	0.07917443326944301	0.06714394154213876	0.08486863153054586	0.07169631118101866	0.06212359282034393	0.07858170332737324	0.08327847391288462	0.06384365162472591	0.0769862909475089	0.0630534549528325	0.07184781896634763	0.05659906406872587	0.06422344151753674	0.06422344151753674	0.06422344151753674	0.06422344151753674	0.06422344151753674	0.06422344151753674	0.06422344151753674	0.06422344151753674	0.06422344151753674	0.06422344151753674	0.06422344151753674	0.06422344151753674	0.06422344151753674	0.06422344151753674	0.06422344151753674	0.06422344151753674	0.06422344151753674	0.06422344151753674	0.06422344151753674
0.0783045377273747	0.0986679796627886	0.14603647400240927	0.050888440891078614	0.09002462651961746	0.037448455581796256	0.05720348668628535	0.01918059292491378	0.10447910761383468	0.02806432848014957	0.12115592715093067	0.08256680302295513	0.09203851186243489	0.05603733640494657	0.05833032916114374	0.058460686059795146	0.07244973354026579	0.06391849066204922	0.0876427469479101	0.0935483234805656	0.05817847199586671	0.10265753072806033	0.08830658535287735	0.05224873861927579	0.07253650931885743	0.04697775302674209	0.10851433081548027	0.08797148248896819	0.05252025464211977	0.0830636678405379	0.05999440100269761	0.0792715530938055	0.08305269607805267	0.06624370032682009	0.06543395292272047	0.0481160368489795	0.0887621752781487	0.0684391060635641	0.0684391060635641	0.0684391060635641	0.0684391060635641	0.0684391060635641	0.0684391060635641	0.0684391060635641	0.0684391060635641	0.0684391060635641	0.0684391060635641	0.0684391060635641	0.0684391060635641	0.0684391060635641
0.00011127435002558175	0.005846736401545771	0.0	0.0	0.0	0.0	0.0	0.0	0.1634304446324152	0.04439585744112653	0.0006248893422675051	0.022750391641294748	0.005846736401545772	0.0876916682793147	0.09919296633693854	0.04412076791795735	0.0563303127989748	0.005869029496013246	0.05467371151818548	0.017666861563312236	0.0	0.054691692491993536	0.06036496293214577	0.08312422988319272	0.07495826701434692	0.12221244753785937	0.0	0.0548206273270489	0.025648820203546592	0.08757251743676275	0.05478149537022403	0.0	0.027390747685112016	0.027390747685112016	0.027390747685112016	0.027390747685112016	0.027390747685112016	0.027390747685112016	0.027390747685112016	0.027390747685112016	0.027390747685112016	0.027390747685112016	0.027390747685112016	0.027390747685112016	0.027390747685112016	0.027390747685112016	0.027390747685112016	0.027390747685112016	0.027390747685112016	0.027390747685112016
0.1440405635761509	0.011145669710158464	0.10694745024231386	0.10425911115885994	0.0	0.0	0.09719963123647309	0.004119975540511111	0.024271394339219925	0.0002404060447418912	0.08406652168842801	0.004119975540511111	0.10694745024231388	0.0002404060447418912	0.0002404060447418912	0.10694745024231388	0.0	0.011145669710158464	0.0	0.0	0.0	0.0	0.06026657997386859	0.0	0.043369212086178936	0.0	0.0	0.08410769236015109	0.13167880626286618	0.0011912304123152203	0.043369212086178936	0.022280221249247077	0.022280221249247077	0.022280221249247077	0.022280221249247077	0.022280221249247077	0.022280221249247077	0.022280221249247077	0.022280221249247077	0.022280221249247077	0.022280221249247077	0.022280221249247077	0.022280221249247077	0.022280221249247077	0.022280221249247077	0.022280221249247077	0.022280221249247077	0.022280221249247077	0.022280221249247077	0.022280221249247077
0.10510709434064902	0.04189223185095081	0.015795182776435573	0.07357645653671532	0.0	0.08325619646115921	0.058821740939072546	0.05882546573581358	0.06893251372058057	0.02802107352296223	0.04427761855726126	0.013412878826674093	0.07347039165284762	0.07277330522909685	0.062387828816376105	0.0884703938105363	0.03160599711676827	0.059971039590003314	0.03542055776566925	0.046043419205416755	0.02369027525910435	0.0479347745483542	0.05334889976679453	0.051010686155836316	0.06525237181597836	0.04407529502720479	0.05344147255930841	0.04426763506098889	0.03799018573891736	0.06363742021644712	0.050566402844337076	0.05429510077022417	0.04923383615468182	0.04044649339242814	0.04205819457882499	0.051123276770034254	0.06504883839026229	0.062266126000697496	0.04189223185095081	0.0408487377390003	0.04137048479497556	0.04137048479497556	0.04137048479497556	0.04137048479497556	0.04137048479497556	0.04137048479497556	0.04137048479497556	0.04137048479497556	0.04137048479497556	0.04137048479497556
0.05086919916233873	0.0391909797932787	0.04845564666573838	0.040623240726804635	0.05313448790216402	0.03575736392225072	0.05186335483587611	0.019465525468559675	0.04621806880146069	0.05189260259499108	0.05263038943329192	0.030108835867810376	0.04792407261994964	0.033089624894769715	0.02994650143114745	0.026588948429806452	0.03272332024228784	0.0623493232835228	0.043964313578040946	0.02514147655843052	0.038755843648351045	0.026639849406041565	0.021467349182098985	0.030870764068492863	0.039843931633699904	0.023185732575500197	0.05765785066530111	0.04586174776702486	0.026503745601879604	0.022807423658104845	0.03559442071936547	0.008813044230635489	0.057663118352518465	0.06451978922048746	0.04715462235665836	0.05583720578857291	0.05583720578857291	0.05583720578857291	0.05583720578857291	0.05583720578857291	0.05583720578857291	0.05583720578857291	0.05583720578857291	0.05583720578857291	0.05583720578857291	0.05583720578857291	0.05583720578857291	0.05583720578857291	0.05583720578857291	0.05583720578857291
0.10612724177227491	0.09438677936448286	0.07016197695065539	0.09782682922610766	0.08683801083707762	0.0788488733111764	0.058391296489718685	0.05577384689577415	0.07527728724672546	0.11635326253611372	0.10446495621289327	0.07394449875221158	0.02188985748352909	0.1325528935633208	0.13123308739106718	0.10434610050430607	0.09829980884422794	0.06685423268001593	0.09814502608649972	0.054710534027619266	0.07127932721965981	0.059174486411050026	0.019775180271426288	0.11051027196558696	0.08061826044911966	0.0008646404671291418	0.10689115935301635	0.06048227518938334	0.02262654301906534	0.05660050512876054	0.039613524073912935	0.039613524073912935	0.039613524073912935	0.039613524073912935	0.039613524073912935	0.039613524073912935	0.039613524073912935	0.039613524073912935	0.039613524073912935	0.039613524073912935	0.039613524073912935	0.039613524073912935	0.039613524073912935	0.039613524073912935	0.039613524073912935	0.039613524073912935	0.039613524073912935	0.039613524073912935	0.039613524073912935	0.039613524073912935
0.04323111807487889	0.0	0.18873024881014194	0.04712719826545157	0.002312984208340266	0.20765736080558572	0.021641285988382896	0.0	0.1887958498154096	0.17540874371713627	0.0	0.20765736080558572	0.1887958498154096	0.007999660070321222	0.08420898396014699	0.0	0.0	0.0	0.0	0.007999660070321222	0.0	0.002312984208340266	0.12622815184364547	0.0	0.0	0.02281228414608891	0.0	0.0	0.0	0.0	0.08420898396014698	0.0	0.0	0.0	0.0	0.0	0.0	0.0	0.0	0.0	0.0	0.0	0.0	0.0	0.0	0.0	0.0	0.0	0.0	0.0
0.07258394447590079	0.04482034954039164	0.07790888210213735	0.035053017173128975	0.06118701801786209	0.038768269006846955	0.008642203513274821	0.00042428004039661316	0.04108695631051807	0.042104141286049224	0.001466955482276564	0.049876497932838375	0.04759055393325025	0.04432245561918791	0.05458324442674995	0.03018265701584223	0.030082478344621723	0.054160919757346576	0.04098921749646059	0.001513396231496962	0.0419869584020403	0.03860133381812368	0.03217593470887949	0.04762192750388718	0.04492758860737961	0.015815606138784917	0.043877717055108616	0.040989217496460575	0.03322783156549	0.05190991886943574	0.015480151183146168	0.037237325497606014	0.03713392424914914	0.04494920462719116	0.053962373970068506	0.049455789298629836	0.049455789298629836	0.049455789298629836	0.049455789298629836	0.049455789298629836	0.049455789298629836	0.049455789298629836	0.049455789298629836	0.049455789298629836	0.049455789298629836	0.049455789298629836	0.049455789298629836	0.049455789298629836	0.049455789298629836	0.049455789298629836
0.086845614227792	0.12026942536482149	0.08958045041609596	0.11657466433958832	0.08817104129369574	0.11027135386050471	0.11594893099269227	0.09145514770159623	0.09721680874731332	0.09651419230241345	0.11935139566416535	0.12371126720922897	0.09870222509735845	0.09266216086882069	0.08322138988976109	0.1155748129025505	0.10712383069840771	0.12721534107085095	0.0845520014882317	0.10357476867346133	0.09365559247890501	0.08357184317116968	0.121333372678945	0.10068463970056589	0.11679325184275802	0.09374314443342095	0.12858553085386412	0.17971939336323128	0.10618628476641119	0.09231419863744984	0.07931212899298411	0.08581316381521698	0.08581316381521698	0.08581316381521698	0.08581316381521698	0.08581316381521698	0.08581316381521698	0.08581316381521698	0.08581316381521698	0.08581316381521698	0.08581316381521698	0.08581316381521698	0.08581316381521698	0.08581316381521698	0.08581316381521698	0.08581316381521698	0.08581316381521698	0.08581316381521698	0.08581316381521698	0.08581316381521698
0.06922668343297046	0.0955587683253717	0.06831393613872802	0.0571767803144919	0.053689873593403256	0.07291254268446339	0.0618052874189321	0.07097403498196267	0.06669703870219686	0.07917713616813254	0.06918267737822867	0.05527084902108568	0.06137719499677188	0.04564194339788511	0.059895795045605736	0.04679944208344425	0.08388783695851514	0.09057716669407868	0.07553771205952084	0.06732777334093092	0.07880362205811461	0.08270009019060691	0.05590129383945934	0.07450350101847676	0.08240712762796924	0.08967209651769055	0.07113570256342862	0.0746152660920199	0.08816448633431657	0.05773622275807784	0.09175435927239207	0.06156457669384584	0.07665946798311896	0.07665946798311896	0.07665946798311896	0.07665946798311896	0.07665946798311896	0.07665946798311896	0.07665946798311896	0.07665946798311896	0.07665946798311896	0.07665946798311896	0.07665946798311896	0.07665946798311896	0.07665946798311896	0.07665946798311896	0.07665946798311896	0.07665946798311896	0.07665946798311896	0.07665946798311896
0.06458204600316514	0.04533910889044054	0.043505741058149805	0.028111011639180027	0.049200353976005425	0.0321547721778242	0.04433814873510157	0.032473172383158895	0.035999639295091056	0.04203628767417777	0.029925553542055207	0.028864368234922014	0.03520177546628059	0.03926034287323155	0.032677128106656114	0.029546638545291007	0.0322826683925738	0.0435869278285151	0.04437718251099538	0.05264456509680721	0.049310689080086276	0.04356372370336542	0.02049518278702709	0.03510611554238179	0.05740355860172751	0.06351901556780946	0.04627518714118588	0.05489710135449767	0.05489710135449767	0.05489710135449767	0.05489710135449767	0.05489710135449767	0.05489710135449767	0.05489710135449767	0.05489710135449767	0.05489710135449767	0.05489710135449767	0.05489710135449767	0.05489710135449767	0.05489710135449767	0.05489710135449767	0.05489710135449767	0.05489710135449767	0.05489710135449767	0.05489710135449767	0.05489710135449767	0.05489710135449767	0.05489710135449767	0.05489710135449767	0.05489710135449767
0.030982055640149046	0.026525877232819454	0.04358451898175839	0.03416119352599716	0.03319789338374551	0.037163919639315784	0.02716742262593509	0.04307671153449887	0.028040423573732744	0.03976388110223334	0.03461606546353426	0.04633353765022464	0.04414776123004397	0.03975126800929798	0.03048339534886643	0.020286658175760315	0.021607905258778166	0.027014069816367687	0.026994673353711342	0.022967858409959078	0.03568514850747966	0.04484352945447327	0.019833736564046505	0.042865046319305045	0.024765557607355652	0.015749417732224918	0.02659017880419251	0.027765472339317414	0.017671782366853395	0.03783644320129045	0.021446719955342794	0.03714807387549483	0.014385081510488321	0.030372290005320896	0.04223760557871075	0.033782230890080076	0.033492090826480456	0.03181293688493028	0.04061012177689595	0.030644000670782906	0.018807506926555043	0.027369804732541716	0.025628827828262035	0.03302562425189507	0.035463781373035824	0.024375134091798253	0.03710594877998374	0.030740541435890993	0.030740541435890993	0.030740541435890993
0.3411123106482709	0.27669458234138095	0.2798077905747096	0.22128336582993005	0.2813240025755654	0.17282041799143577	0.06448327743480808	0.2813240025755654	0.17098273732023192	0.25583423298620317	0.01084021126651875	0.3604340252087865	0.0	0.1293279212890459	0.255818795494326	0.06386131174397484	0.2813931645085353	0.0	0.2743197818308641	0.2942257688547451	0.2620717653812358	0.3508040453065445	0.2619758942439514	0.46235106157078826	0.12925528667890226	0.28673507417240357	0.21761857280583619	0.32532722457078367	0.22124050305534615	0.313151016492476	0.2224866260650628	0.25221434437300216	0.17104974733162395	0.21163204585231304	0.21163204585231304	0.21163204585231304	0.21163204585231304	0.21163204585231304	0.21163204585231304	0.21163204585231304	0.21163204585231304	0.21163204585231304	0.21163204585231304	0.21163204585231304	0.21163204585231304	0.21163204585231304	0.21163204585231304	0.21163204585231304	0.21163204585231304	0.21163204585231304
0.0021528848189303665	0.0	0.8555309761064903	0.6138381121784585	0.4199124715145468	0.5183304482513561	0.07602289475735291	0.05695177054568361	0.5416466218880284	0.005757546224125118	0.31422687763929835	0.50965230678244	0.0011619489402309347	0.5239258100788601	0.0	0.6803800647446319	0.7090519159250008	0.5169066218899587	0.6885501445234143	0.4698376639151501	0.0	0.5900557229339414	0.7954426860604819	0.5277913105128096	0.8465377538998028	0.8986396785707833	0.613446455558329	0.6807708128829982	0.4699276530966311	0.3489042893784668	0.11845516960634223	0.4522771566796346	0.2853661631429884	0.2853661631429884	0.2853661631429884	0.2853661631429884	0.2853661631429884	0.2853661631429884	0.2853661631429884	0.2853661631429884	0.2853661631429884	0.2853661631429884	0.2853661631429884	0.2853661631429884	0.2853661631429884	0.2853661631429884	0.2853661631429884	0.2853661631429884	0.2853661631429884	0.2853661631429884
0.04894478486382671	0.04288022062183812	0.039022022128394125	0.03444096415574176	0.0395194857166818	0.02627364906956571	0.02878316739978238	0.033495863853539525	0.04437104456080108	0.0396064724016177	0.031285192381416534	0.026463382136011102	0.045101027574001085	0.034595728419773375	0.04149504104634397	0.03164578097235671	0.03898432030919662	0.029171261382425706	0.03579005798195591	0.033173555350097916	0.044746113359824376	0.03895983435496115	0.03895983435496115	0.03895983435496115	0.03895983435496115	0.03895983435496115	0.03895983435496115	0.03895983435496115	0.03895983435496115	0.03895983435496115	0.03895983435496115	0.03895983435496115	0.03895983435496115	0.03895983435496115	0.03895983435496115	0.03895983435496115	0.03895983435496115	0.03895983435496115	0.03895983435496115	0.03895983435496115	0.03895983435496115	0.03895983435496115	0.03895983435496115	0.03895983435496115	0.03895983435496115	0.03895983435496115	0.03895983435496115	0.03895983435496115	0.03895983435496115	0.03895983435496115
0.06625123453631951	0.028073117951780354	0.036751850264674694	0.024783148319566888	0.02972037971295444	0.032239183592351534	0.026118151423102132	0.03046379531717008	0.03325398334462089	0.03121390410816576	0.019301746484904743	0.03098865429764854	0.03217988421081856	0.02595743593311279	0.02405392005874435	0.025138322338878423	0.02969394974483796	0.028779866845252085	0.021268935628311426	0.024519219196647866	0.021598401431687217	0.032621856956208374	0.027110129193947795	0.027110129193947795	0.027110129193947795	0.027110129193947795	0.027110129193947795	0.027110129193947795	0.027110129193947795	0.027110129193947795	0.027110129193947795	0.027110129193947795	0.027110129193947795	0.027110129193947795	0.027110129193947795	0.027110129193947795	0.027110129193947795	0.027110129193947795	0.027110129193947795	0.027110129193947795	0.027110129193947795	0.027110129193947795	0.027110129193947795	0.027110129193947795	0.027110129193947795	0.027110129193947795	0.027110129193947795	0.027110129193947795	0.027110129193947795	0.027110129193947795
0.05033347466376956	0.03806681421744989	0.028072549001357885	0.047009920257594894	0.042075204839432785	0.040714556678527095	0.03823955249849494	0.04061498851907459	0.042984739511773784	0.03138232904240239	0.028392059803828276	0.034496999671787605	0.04864693495602472	0.03758270914394488	0.03020638032049346	0.029308809169584563	0.02761400383901351	0.03497145693900158	0.0384087502165353	0.04831840973186206	0.0274498483296032	0.036833471528568605	0.0321416599290859	0.0321416599290859	0.0321416599290859	0.0321416599290859	0.0321416599290859	0.0321416599290859	0.0321416599290859	0.0321416599290859	0.0321416599290859	0.0321416599290859	0.0321416599290859	0.0321416599290859	0.0321416599290859	0.0321416599290859	0.0321416599290859	0.0321416599290859	0.0321416599290859	0.0321416599290859	0.0321416599290859	0.0321416599290859	0.0321416599290859	0.0321416599290859	0.0321416599290859	0.0321416599290859	0.0321416599290859	0.0321416599290859	0.0321416599290859	0.0321416599290859
0.029791807004969428	0.027778400574765775	0.028281137831695724	0.03726283979570308	0.029634278154017632	0.03309689785955191	0.03585918208996571	0.03578298982672041	0.022517945020216933	0.028824090220555123	0.03091920703981998	0.031890606661667445	0.021503616268040628	0.03544756791138691	0.03464368315389494	0.03657232250933871	0.04142386209473056	0.03265265051437765	0.0339309238733919	0.03329178719388477	0.03329178719388477	0.03329178719388477	0.03329178719388477	0.03329178719388477	0.03329178719388477	0.03329178719388477	0.03329178719388477	0.03329178719388477	0.03329178719388477	0.03329178719388477	0.03329178719388477	0.03329178719388477	0.03329178719388477	0.03329178719388477	0.03329178719388477	0.03329178719388477	0.03329178719388477	0.03329178719388477	0.03329178719388477	0.03329178719388477	0.03329178719388477	0.03329178719388477	0.03329178719388477	0.03329178719388477	0.03329178719388477	0.03329178719388477	0.03329178719388477	0.03329178719388477	0.03329178719388477	0.03329178719388477
[truncated: 6 more columns]
