# Supplementary material for: Neuronal tuning aligns dynamically with object and texture manifolds across the visual hierarchy
Source: Nat Neurosci. 2026 Mar 10;29(4):864–75. doi: 10.1038/s41593-026-02207-1 (PMC13061647; doi:10.1038/s41593-026-02207-1)
Supplement: Supplementary file 6 — Average PSTH for each session and thread before or after optimization Fig. 5a. Response rate for each 10 ms time window in csv format to reproduce Fig. 5c. [file 41593_2026_2207_MOESM6_ESM.zip › Figure5C_src_normresp_wdw_30-40_BigGAN_mean.csv]

0	1	2	3	4	5	6	7	8	9	10	11	12	13	14	15	16	17	18	19	20	21	22	23	24	25	26	27	28	29	30	31	32	33	34	35	36	37	38	39	40	41	42	43	44	45	46	47	48	49
0.10264705070883877	0.09284971612414693	0.06708814366531897	0.09132129620713203	0.11453954543760379	0.13222518399087793	0.10858279518457287	0.03221362656723865	0.12057831772149943	0.06641838054634028	0.21846217869326023	0.10404894641218881	0.10127871688945529	0.1390706425932468	0.06563548592957556	0.14019954522983627	0.09948578669817144	0.05395963479916439	0.10944813193317256	0.08765925759328583	0.08083853752118213	0.024913915166572972	0.1001685507619896	0.11741020689324615	0.1135128018189397	0.08888977208990528	0.1362523737216826	0.116179692513622	0.04614696392457211	0.16101155515377683	0.03920597776027833	0.09892010899829853	0.059940801143339426	0.1601166035389333	0.05847188702391074	0.10243344203263861	0.13798690867889699	0.01562157961820213	0.04445657111410099	0.03515894913188162	0.08318205949377772	0.11492655305119207	0.07001145819513492	0.061784116044900195	0.03233643581609961	0.06812474487149997	0.13459937147700235	0.10136205817425116	0.10136205817425116	0.10136205817425116
0.07253044374504664	0.12228540089840993	0.17630296696652362	0.12622987422335924	0.13075546562516085	0.20357361006989289	0.1432605199200511	0.045072260815573084	0.11811702021228482	0.11561380512497271	0.07062223858070898	0.21420912268436373	0.10706516248066833	0.08646532689815407	0.10355145384521378	0.12512381899972763	0.12132553507359159	0.1298036468866673	0.07265703679287701	0.059235894813562166	0.13340842019980662	0.06485286378169229	0.05035905072930323	0.18590505644956729	0.09597594918176368	0.10837986962925043	0.14642442664914757	0.2727903769024502	0.10859437144279274	0.16951277012679822	0.04812175287597463	0.11676324675914201	0.0641307121965278	0.11134834007482645	0.10242963414127262	0.10688898710804953	0.10688898710804953	0.10688898710804953	0.10688898710804953	0.10688898710804953	0.10688898710804953	0.10688898710804953	0.10688898710804953	0.10688898710804953	0.10688898710804953	0.10688898710804953	0.10688898710804953	0.10688898710804953	0.10688898710804953	0.10688898710804953
0.03395969042634946	0.01861025062351429	0.0	0.17957216019088276	0.037255484971758915	0.13223661860712568	0.04149401752882786	0.08101939683503934	0.045742039366424965	0.07274329564193589	0.03810046642008257	0.0906400088679478	0.01035773187187712	0.0428568416318593	0.01850765819239914	0.06310245834306509	0.07178532173745494	0.04159661009240209	0.046352985171719735	0.0	0.0	0.027742734548205448	0.004756375211776731	0.06414710512770896	0.06475805093300374	0.0	0.0	0.12778250050048887	0.1927745883569593	0.09250078548120919	0.17123988707369325	0.05185174940070498	0.0017581850210537841	0.026804967210879382	0.026804967210879382	0.026804967210879382	0.026804967210879382	0.026804967210879382	0.026804967210879382	0.026804967210879382	0.026804967210879382	0.026804967210879382	0.026804967210879382	0.026804967210879382	0.026804967210879382	0.026804967210879382	0.026804967210879382	0.026804967210879382	0.026804967210879382	0.026804967210879382
0.19441498689384445	0.15283970460808802	0.21878861269608893	0.17037391801708335	0.17951857240283306	0.26235412090154714	0.14369823129286668	0.15267849713303383	0.18474022310554125	0.12568077149331208	0.13291997444418482	0.1417135133521523	0.15911926494624767	0.18222233972513258	0.2222954875008523	0.1342001702424758	0.2439121930548386	0.10626807930239408	0.2305014065019291	0.19976511382779957	0.17562139931461798	0.17385546452016704	0.1715462956538768	0.11755093501520335	0.12087300319502162	0.09325928330291523	0.05024387670272883	0.10898521995390155	0.17219917904880358	0.23427229209469108	0.08239759903868481	0.1619680370051341	0.14912220292469935	0.11536813656042466	0.1444537696893886	0.08266659511575514	0.12670679819119596	0.1625466315676017	0.14462671487939885	0.14462671487939885	0.14462671487939885	0.14462671487939885	0.14462671487939885	0.14462671487939885	0.14462671487939885	0.14462671487939885	0.14462671487939885	0.14462671487939885	0.14462671487939885	0.14462671487939885
0.31112741286862317	0.2338044777904274	0.2548066556919782	0.2724440731711302	0.3107769930941246	0.2787210125999235	0.21373418490531101	0.29612606484006254	0.3091862969129987	0.3505021421424768	0.26316840231192695	0.5191492990454334	0.36257201249574567	0.37222704369286813	0.2339021789118024	0.39539643770137406	0.3012336971655145	0.2674622456026487	0.28773574635227084	0.32131984999157975	0.2847631498084053	0.21165570930497202	0.3084014415317501	0.2372868470639343	0.2661514626238658	0.30945219677852637	0.33429158286908156	0.3652431478355313	0.27751575626892167	0.26715950639522856	0.2723376313320751	0.2723376313320751	0.2723376313320751	0.2723376313320751	0.2723376313320751	0.2723376313320751	0.2723376313320751	0.2723376313320751	0.2723376313320751	0.2723376313320751	0.2723376313320751	0.2723376313320751	0.2723376313320751	0.2723376313320751	0.2723376313320751	0.2723376313320751	0.2723376313320751	0.2723376313320751	0.2723376313320751	0.2723376313320751
0.46034287197946117	0.38088249598803836	0.5544980070450204	0.3420265862313155	0.496705632689095	0.613484274412324	0.5714338746079004	0.4314872142446672	0.4719803388968658	0.5150458983562143	0.6212480262581621	0.6384304577722424	0.5653880568530704	0.6837156510201028	0.45119450730912614	0.5231415948025182	0.6056577620100526	0.582550595655525	0.322463764009674	0.6217755173719913	0.4996650288375798	0.39827033956221175	0.5904175935875297	0.5691454507884941	0.4088526910483682	0.5099176528067649	0.6314721347744632	0.5603625420153776	0.4272747862744057	0.6364917072179926	0.5075821139473534	0.5925662228895902	0.5148922025563338	0.6666314126354709	0.46592270151461773	0.3817519115344881	0.545858061216039	0.5684234714437411	0.4621113514799358	0.35192981065894136	0.40702058106943856	0.40702058106943856	0.40702058106943856	0.40702058106943856	0.40702058106943856	0.40702058106943856	0.40702058106943856	0.40702058106943856	0.40702058106943856	0.40702058106943856
0.4066669528658337	0.3313091245523204	0.2649663753282299	0.27319383942501985	0.4898699328790697	0.37492859896197034	0.4232186848807156	0.15748887721041116	0.44676543002762387	0.43061148517162096	0.24139601219774598	0.2497050640810382	0.17644619570461226	0.5591004816070777	0.25652147071266446	0.27288315291488136	0.3822226718110521	0.1506399718637203	0.23524699271683605	0.3579922406992384	0.2616040362655363	0.30059186170766816	0.15984024777613284	0.3905668543455877	0.4848577390810184	0.3311674221604885	0.40801258062075346	0.40801258062075346	0.40801258062075346	0.40801258062075346	0.40801258062075346	0.40801258062075346	0.40801258062075346	0.40801258062075346	0.40801258062075346	0.40801258062075346	0.40801258062075346	0.40801258062075346	0.40801258062075346	0.40801258062075346	0.40801258062075346	0.40801258062075346	0.40801258062075346	0.40801258062075346	0.40801258062075346	0.40801258062075346	0.40801258062075346	0.40801258062075346	0.40801258062075346	0.40801258062075346
0.3555981027015967	0.36601145519110273	0.4303421848409578	0.453951317165614	0.4574006269345198	0.4629983483607555	0.47353937191582646	0.38284224259020955	0.6003428892487379	0.3690129456982817	0.33995773616322716	0.49504058510183657	0.47482009764440025	0.5014848164811186	0.3949650422396759	0.5409245721610284	0.5447204845038779	0.5306156507280683	0.509612681501866	0.5300273462124326	0.7667964129085065	0.7421894286604128	0.715692714221957	0.5626115979234214	0.6174756182391602	0.5332293282043713	0.5441745567887536	0.5387019424965624	0.5387019424965624	0.5387019424965624	0.5387019424965624	0.5387019424965624	0.5387019424965624	0.5387019424965624	0.5387019424965624	0.5387019424965624	0.5387019424965624	0.5387019424965624	0.5387019424965624	0.5387019424965624	0.5387019424965624	0.5387019424965624	0.5387019424965624	0.5387019424965624	0.5387019424965624	0.5387019424965624	0.5387019424965624	0.5387019424965624	0.5387019424965624	0.5387019424965624
0.060045603277687806	0.11267546478446766	0.08119258162383253	0.13923141949381343	0.03153396411219778	0.08977470492583459	0.05929031351780377	0.11746148648625292	0.043441062798647456	0.007835279780785083	0.07511274888903939	0.09748467345010997	0.13005189155241328	0.15818745427185446	0.13287614220318236	0.04828787620730842	0.08681526783419233	0.015620851424733365	0.07059108661448399	0.10578399678370463	0.09312940757499918	0.026438816514785465	0.09000349901782467	0.14464845257327177	0.03465836470871338	0.09714570736843023	0.07560691339515116	0.13366204075602106	0.026823084478341024	0.061349499684600545	0.025840272606261455	0.11293621858174517	0.03957808771475992	0.047299110331135596	0.043438599022947756	0.043438599022947756	0.043438599022947756	0.043438599022947756	0.043438599022947756	0.043438599022947756	0.043438599022947756	0.043438599022947756	0.043438599022947756	0.043438599022947756	0.043438599022947756	0.043438599022947756	0.043438599022947756	0.043438599022947756	0.043438599022947756	0.043438599022947756
0.17630617307932392	0.05874959009217578	0.110342007628482	0.16555970918911486	0.19553108379285974	0.15879843288331932	0.1257667683854796	0.13329647044730514	0.07667549763526889	0.11528396848220963	0.12880985842028117	0.1119521680980548	0.17194457434667723	0.16252457219556848	0.15667124316276904	0.22948321233158825	0.07311827294499383	0.09690271528368917	0.10826433983189568	0.13425932996495504	0.18358727341726563	0.17030924132504005	0.15175282231229145	0.15233521593626348	0.11817392078702658	0.08000295350943151	0.1553302021275199	0.08791539996635415	0.1744704276285163	0.12639798550745088	0.06745286920959849	0.16377104568280965	0.11303429065530057	0.1384026681690551	0.1384026681690551	0.1384026681690551	0.1384026681690551	0.1384026681690551	0.1384026681690551	0.1384026681690551	0.1384026681690551	0.1384026681690551	0.1384026681690551	0.1384026681690551	0.1384026681690551	0.1384026681690551	0.1384026681690551	0.1384026681690551	0.1384026681690551	0.1384026681690551
0.338266041100286	0.15054508991512947	0.2537292497095242	0.2954020604885514	0.29413971334915096	0.2603443359998311	0.23209145909576867	0.20950461783165253	0.20672184488972956	0.25846623316404654	0.32047540167177996	0.2308104387378141	0.32949443911718507	0.23928631894690622	0.29927682613839024	0.30970956335710387	0.22642654945638202	0.2657652271988372	0.33860033358896136	0.3360918816729541	0.32369348208879384	0.39947806134518693	0.24296146734955887	0.26878582987026595	0.36014070469869713	0.3343797773409423	0.22839336576681457	0.26884671456293846	0.27863975650236766	0.4009503241294358	0.29861665646243213	0.349783490295934	0.349783490295934	0.349783490295934	0.349783490295934	0.349783490295934	0.349783490295934	0.349783490295934	0.349783490295934	0.349783490295934	0.349783490295934	0.349783490295934	0.349783490295934	0.349783490295934	0.349783490295934	0.349783490295934	0.349783490295934	0.349783490295934	0.349783490295934	0.349783490295934
0.3137204666185048	0.2827411970261663	0.22365594512885412	0.23712565481671005	0.49198812163504857	0.27015010881322377	0.33514177909731363	0.38027697471994365	0.23016369248574345	0.41562651379327786	0.37645911377850494	0.42870536930854447	0.4566589708558939	0.4813856600904857	0.45511599628519583	0.4149496870891024	0.44888948358522524	0.43429780996177675	0.43873656958262863	0.6106308612769044	0.7076891170375853	0.4572108859444437	0.5495672888712448	0.5903232948208744	0.5358793427848941	0.6042336243602363	0.6715872838383289	0.5874085134197924	0.6741563271492892	0.7888827392171952	0.7472037915019727	0.7680432653595839	0.7680432653595839	0.7680432653595839	0.7680432653595839	0.7680432653595839	0.7680432653595839	0.7680432653595839	0.7680432653595839	0.7680432653595839	0.7680432653595839	0.7680432653595839	0.7680432653595839	0.7680432653595839	0.7680432653595839	0.7680432653595839	0.7680432653595839	0.7680432653595839	0.7680432653595839	0.7680432653595839
0.3722842872342685	0.2996945950622163	0.38868991415863796	0.4815979391243212	0.6256481468945702	0.5022227257620615	0.43524017282870303	0.4134252835917198	0.31652521984549903	0.26273213174800203	0.20650809805074227	0.29483165443225345	0.30570094950973326	0.3828266328777908	0.4040654789829072	0.396013985292734	0.24236859531602886	0.47280619019702885	0.4250732532427251	0.4273264574117654	0.3777498568145405	0.3788368628522061	0.4072887908648739	0.33205910784823406	0.3514746879666294	0.41285115449486	0.35887361555602326	0.31501781825319686	0.3212987648649808	0.3503706401474293	0.2768866779956615	0.3136286590715454	0.3136286590715454	0.3136286590715454	0.3136286590715454	0.3136286590715454	0.3136286590715454	0.3136286590715454	0.3136286590715454	0.3136286590715454	0.3136286590715454	0.3136286590715454	0.3136286590715454	0.3136286590715454	0.3136286590715454	0.3136286590715454	0.3136286590715454	0.3136286590715454	0.3136286590715454	0.3136286590715454
0.3769223053649352	0.2435450773577161	0.2049636036092122	0.258919806083179	0.2755119606930036	0.17350285293846984	0.21645361860710752	0.13033330828243422	0.26745424338028195	0.2908814875590439	0.34919723414360687	0.42973360528380544	0.2966926065149755	0.2880555213394297	0.3116608258853386	0.23187077421160623	0.2928741692992484	0.36817677327703385	0.30350963836576367	0.33354411649272875	0.2747357182963888	0.3402298349326227	0.5159576693726086	0.3362338525677121	0.4231118472795088	0.42635328195743105	0.3985088210376155	0.4396277201177674	0.3045129029422894	0.3296856643403201	0.32456181261949607	0.39531267259407626	0.35993724260678617	0.35993724260678617	0.35993724260678617	0.35993724260678617	0.35993724260678617	0.35993724260678617	0.35993724260678617	0.35993724260678617	0.35993724260678617	0.35993724260678617	0.35993724260678617	0.35993724260678617	0.35993724260678617	0.35993724260678617	0.35993724260678617	0.35993724260678617	0.35993724260678617	0.35993724260678617
0.1805657612378056	0.10013934804480658	0.15887737348957118	0.09751041296018421	0.16268324544847995	0.3405306452189199	0.17640025612952548	0.1328418114880004	0.10508308732559007	0.18018472199933716	0.11310258654694778	0.06603122992537754	0.09209382956054213	0.14845663812769663	0.13105282995300438	0.1813791184133769	0.1051031895705004	0.2183392682610494	0.08274638846717527	0.15517569452545124	0.16073245018755913	0.13726446764973177	0.1629514819608042	0.09119533574333087	0.25953432893075484	0.059717124896808964	0.09239366830105922	0.1951404053132294	0.11271743400234017	0.07217552880793916	0.09244648140513967	0.09244648140513967	0.09244648140513967	0.09244648140513967	0.09244648140513967	0.09244648140513967	0.09244648140513967	0.09244648140513967	0.09244648140513967	0.09244648140513967	0.09244648140513967	0.09244648140513967	0.09244648140513967	0.09244648140513967	0.09244648140513967	0.09244648140513967	0.09244648140513967	0.09244648140513967	0.09244648140513967	0.09244648140513967
0.2166476777437502	0.1993489231445132	0.3049612022465526	0.19244528745548906	0.24866874326109598	0.14589103289112182	0.14715769696038725	0.11410428517911354	0.2320762867679519	0.11335720750114837	0.20320135081429297	0.26590644375170325	0.13370747263843918	0.165210921683207	0.11578546796719924	0.17620076803746512	0.26476472366603365	0.16600571817636905	0.13438503010661235	0.1923758884576078	0.17637122924135482	0.21955062077577794	0.20330935589236213	0.21142998833407003	0.21142998833407003	0.21142998833407003	0.21142998833407003	0.21142998833407003	0.21142998833407003	0.21142998833407003	0.21142998833407003	0.21142998833407003	0.21142998833407003	0.21142998833407003	0.21142998833407003	0.21142998833407003	0.21142998833407003	0.21142998833407003	0.21142998833407003	0.21142998833407003	0.21142998833407003	0.21142998833407003	0.21142998833407003	0.21142998833407003	0.21142998833407003	0.21142998833407003	0.21142998833407003	0.21142998833407003	0.21142998833407003	0.21142998833407003
0.19986856936270225	0.17143577180213923	0.16364159244294907	0.15826732583457115	0.2165681493098681	0.220773074167923	0.12149664361059624	0.20999832641391836	0.1352346616430664	0.2777265886172576	0.1476172073298263	0.1044155066605588	0.2254520845508369	0.128887617286362	0.12679888671051442	0.2972825073533188	0.19988307792627552	0.1804154997598762	0.24213640558781943	0.14553748315136433	0.1612925775006972	0.22069191977556363	0.08510129512805252	0.15289660745180808	0.15289660745180808	0.15289660745180808	0.15289660745180808	0.15289660745180808	0.15289660745180808	0.15289660745180808	0.15289660745180808	0.15289660745180808	0.15289660745180808	0.15289660745180808	0.15289660745180808	0.15289660745180808	0.15289660745180808	0.15289660745180808	0.15289660745180808	0.15289660745180808	0.15289660745180808	0.15289660745180808	0.15289660745180808	0.15289660745180808	0.15289660745180808	0.15289660745180808	0.15289660745180808	0.15289660745180808	0.15289660745180808	0.15289660745180808
0.5819188930818453	0.3690634228157731	0.5562011171412061	0.6585437845805981	0.24255121596694368	0.3673605593919061	0.2357522399780763	0.424354263354924	0.421764467841447	0.35080859189494973	0.5631174213785582	0.38175301989901067	0.3716347283443376	0.3634179948253575	0.3940858411539046	0.6875870460591565	0.31409260418284274	0.433275673772317	0.581269435501343	0.4954202938704549	0.2841517781470126	0.4936639661840564	0.4229332611149002	0.6198957512883279	0.2590559008968175	0.5012408092254957	0.556492254559228	0.2903616914358822	0.472140093876924	0.3693219628580445	0.4207310283674842	0.4207310283674842	0.4207310283674842	0.4207310283674842	0.4207310283674842	0.4207310283674842	0.4207310283674842	0.4207310283674842	0.4207310283674842	0.4207310283674842	0.4207310283674842	0.4207310283674842	0.4207310283674842	0.4207310283674842	0.4207310283674842	0.4207310283674842	0.4207310283674842	0.4207310283674842	0.4207310283674842	0.4207310283674842
0.33250283246801154	0.14922598044177104	0.37440130631964386	0.19571531867715705	0.2975084638611081	0.19547378035489527	0.3210095686631368	0.10066043788638206	0.17071460224073462	0.0457841026645983	0.07324521165918646	0.062324470463204454	0.0799231465138541	0.07236612230987406	0.10568815559626991	0.10504303559923875	0.10869862530453758	0.08319701764904842	0.07170496447139824	0.2070422944724054	0.23734264925136506	0.06642872630490897	0.18455655083442973	0.09093729685685163	0.1582647826536432	0.16901615580282617	0.1003752179491775	0.20270691470937935	0.08855911879752403	0.11950280480876248	0.08665992505296276	0.08956092556388245	0.0881104253084226	0.0881104253084226	0.0881104253084226	0.0881104253084226	0.0881104253084226	0.0881104253084226	0.0881104253084226	0.0881104253084226	0.0881104253084226	0.0881104253084226	0.0881104253084226	0.0881104253084226	0.0881104253084226	0.0881104253084226	0.0881104253084226	0.0881104253084226	0.0881104253084226	0.0881104253084226
0.47223637209077435	0.46537744473976334	0.4684870672209809	0.48623454988613396	0.3142508551775926	0.44455152214372495	0.44663683178007385	0.6029944128284783	0.5713142145270562	0.49641276961526654	0.3694606989764256	0.429015094788281	0.35697462844488737	0.3418757278168055	0.4731592454051854	0.2673983153124145	0.441408751646382	0.5323314268607751	0.6212739370216309	0.4737583049159857	0.5740569177153396	0.47701963204586967	0.49252737908781424	0.5421378910029025	0.4331126876737086	0.3907108115799987	0.5535260012595087	0.4748333692677073	0.2919500438064194	0.5063277236584866	0.7168016709578082	0.5710528496344742	0.6955151954564913	0.706776425828234	0.44858980318093833	0.5776831145045862	0.5776831145045862	0.5776831145045862	0.5776831145045862	0.5776831145045862	0.5776831145045862	0.5776831145045862	0.5776831145045862	0.5776831145045862	0.5776831145045862	0.5776831145045862	0.5776831145045862	0.5776831145045862	0.5776831145045862	0.5776831145045862
0.28317871556909435	0.17578591605818183	0.16798189014919615	0.2680608333262645	0.18112906545564753	0.30852367524317137	0.14489397838081178	0.20922298386177465	0.22273965261995665	0.1827183661355321	0.1418381930140478	0.3186253338815016	0.1518297881448976	0.16320099361818108	0.22293336532138955	0.3225616497959306	0.2759262466270326	0.22418325090894903	0.1322923133125606	0.17996558645335126	0.21256293572920643	0.2710819002006635	0.29353235076467704	0.21352713347358257	0.19531228076605525	0.12323379951697895	0.24313071480850676	0.19604210859404467	0.2195864117012757	0.2195864117012757	0.2195864117012757	0.2195864117012757	0.2195864117012757	0.2195864117012757	0.2195864117012757	0.2195864117012757	0.2195864117012757	0.2195864117012757	0.2195864117012757	0.2195864117012757	0.2195864117012757	0.2195864117012757	0.2195864117012757	0.2195864117012757	0.2195864117012757	0.2195864117012757	0.2195864117012757	0.2195864117012757	0.2195864117012757	0.2195864117012757
0.15824003792818783	0.20869690824919693	0.0	0.0001143677919376804	0.004034339986575271	0.08960643102680406	0.0001143677919376804	0.08376483244529301	0.04844534228967851	0.1116388590254518	0.09403248763474994	0.10705801187336107	0.0020743538892564754	0.214525614862361	0.007262288856744334	0.09202360788081959	0.03622929472270487	0.0495989372705911	0.051558923367909903	0.060203542789442184	0.1366026731734108	0.06208271951043404	0.20540910975687549	0.16180823876241482	0.005869003950702884	0.10646016339792654	0.14060351065923535	0.023093144607121422	0.134925942158715	0.07900954338291823	0.07900954338291823	0.07900954338291823	0.07900954338291823	0.07900954338291823	0.07900954338291823	0.07900954338291823	0.07900954338291823	0.07900954338291823	0.07900954338291823	0.07900954338291823	0.07900954338291823	0.07900954338291823	0.07900954338291823	0.07900954338291823	0.07900954338291823	0.07900954338291823	0.07900954338291823	0.07900954338291823	0.07900954338291823	0.07900954338291823
0.4359383410143961	0.3657183182138865	0.2470496756236642	0.3063239211463355	0.28279052063749327	0.32522600769198434	0.2217611279126402	0.41681567149162774	0.23538253174637927	0.3299852822222839	0.3303650685614063	0.2335819280174684	0.2699263312596786	0.27716693304840107	0.2491562781966143	0.2400361563195215	0.228408015584099	0.2672952303518537	0.32795809410687454	0.3322802645683302	0.3270186863450102	0.3165751283761137	0.30622226813821396	0.15139248559279794	0.3756553351764586	0.21193329408370928	0.293794314630084	0.293794314630084	0.293794314630084	0.293794314630084	0.293794314630084	0.293794314630084	0.293794314630084	0.293794314630084	0.293794314630084	0.293794314630084	0.293794314630084	0.293794314630084	0.293794314630084	0.293794314630084	0.293794314630084	0.293794314630084	0.293794314630084	0.293794314630084	0.293794314630084	0.293794314630084	0.293794314630084	0.293794314630084	0.293794314630084	0.293794314630084
0.2937708257968936	0.31898159158959216	0.38132052821447765	0.37173270430162947	0.298619948087926	0.23296392024083315	0.3380638078266777	0.36297562650579	0.24415469509830795	0.3438393372075041	0.276459699206291	0.36817942451763963	0.3248849545270578	0.25535708204449425	0.2549310334511096	0.22795247626984272	0.3138983921676253	0.27579629974302494	0.2591969473745344	0.12133805735042913	0.271849793982108	0.2527227515910006	0.2622862727865543	0.2622862727865543	0.2622862727865543	0.2622862727865543	0.2622862727865543	0.2622862727865543	0.2622862727865543	0.2622862727865543	0.2622862727865543	0.2622862727865543	0.2622862727865543	0.2622862727865543	0.2622862727865543	0.2622862727865543	0.2622862727865543	0.2622862727865543	0.2622862727865543	0.2622862727865543	0.2622862727865543	0.2622862727865543	0.2622862727865543	0.2622862727865543	0.2622862727865543	0.2622862727865543	0.2622862727865543	0.2622862727865543	0.2622862727865543	0.2622862727865543
0.2892301343282298	0.2366677498349462	0.18075862115588226	0.2601219489134049	0.1835537325931322	0.24744009690049165	0.1969210139470891	0.2657734149444645	0.21573748956547362	0.22050720231163543	0.24189753301455758	0.2722651830752997	0.25635375845481323	0.23023268150374018	0.21916858526320143	0.24644606714166076	0.26109120058772395	0.41882585981945064	0.22945278394651675	0.2338056033895525	0.2342809241949654	0.20101119822754507	0.15364996470468212	0.18234735633141677	0.2719038409203434	0.1388630149761985	0.12853465739573017	0.13369883618596431	0.13369883618596431	0.13369883618596431	0.13369883618596431	0.13369883618596431	0.13369883618596431	0.13369883618596431	0.13369883618596431	0.13369883618596431	0.13369883618596431	0.13369883618596431	0.13369883618596431	0.13369883618596431	0.13369883618596431	0.13369883618596431	0.13369883618596431	0.13369883618596431	0.13369883618596431	0.13369883618596431	0.13369883618596431	0.13369883618596431	0.13369883618596431	0.13369883618596431
0.5862338610941238	0.51235929927401	0.6949372692267584	0.780697875695701	0.4751079093800871	0.4848053456143382	0.48038077098037985	0.5470537405959423	0.32383275930925026	0.7307184558652227	0.7669805580015983	0.7065623802559784	0.5357172783621905	0.629185167529325	0.4853984216866219	0.586434456538874	0.3543158932335212	0.5310737418473334	0.626866436920679	0.6482398113391042	0.5122690966900985	0.6906793996860575	0.4752567525237103	0.536459753650368	0.47416612933111424	0.6049139871787753	0.6252158315481681	0.27921159017104963	0.5011932536616922	0.3902024219163709	0.3902024219163709	0.3902024219163709	0.3902024219163709	0.3902024219163709	0.3902024219163709	0.3902024219163709	0.3902024219163709	0.3902024219163709	0.3902024219163709	0.3902024219163709	0.3902024219163709	0.3902024219163709	0.3902024219163709	0.3902024219163709	0.3902024219163709	0.3902024219163709	0.3902024219163709	0.3902024219163709	0.3902024219163709	0.3902024219163709
0.4545665614300818	0.602529183088007	0.4944083480294323	0.5660683591391803	0.7154843669971204	0.6934053988652261	0.3508270810484453	0.42833854188278864	0.4951114006474296	0.7038957297071544	0.5636861682472875	0.6104922449635041	0.6069237079228806	0.5741911543469569	0.530079810872354	0.415763631671081	0.6205305265165767	0.40230223113762303	0.7361549874652112	0.453092283941569	0.6287621881189422	0.5638238078423025	0.5134341389847544	0.6175611370593435	0.29999071031010993	0.3908481555456658	0.38083230181623495	0.47537867695863345	0.5458517740651728	0.6748280277448983	0.6074191631154232	0.45074966183143295	0.7653840638141997	0.7143513839443442	0.7839651697717404	0.5189028278566022	0.5193638963752488	0.47137803558290536	0.4953709659790771	0.4953709659790771	0.4953709659790771	0.4953709659790771	0.4953709659790771	0.4953709659790771	0.4953709659790771	0.4953709659790771	0.4953709659790771	0.4953709659790771	0.4953709659790771	0.4953709659790771
0.024038971535376735	0.0	0.0	0.0	0.0	0.0014130451847952762	0.0	0.008324461289167587	0.0	0.0	0.0	0.0014130451847952762	0.0	0.0	0.0	0.0	0.0	0.009737506473962864	0.0038226767999948296	0.0	0.0	0.033348550331624836	0.0	0.0	0.033348550331624836	0.0	0.0	0.02884676584245208	0.0	0.0	0.014874519449000834	0.0014130451847952762	0.0	0.008324461289167587	0.04107635660454442	0.03717122713161967	0.0	0.014874519449000834	0.06396971980020945	0.0004085612600250762	0.0	0.0	0.0	0.0	0.0	0.0	0.0	0.0	0.0	0.0
0.21677454026313175	0.17491805284764608	0.1536165442341808	0.08356526927123299	0.1274674323801783	0.1873779287200753	0.05682295636669186	0.12420986992620563	0.13587180990600575	0.13886600720476763	0.23619938418616032	0.04696399331142707	0.18387424234069516	0.14836495375751774	0.1709960810137262	0.10673497245611518	0.07618760510396139	0.1056200695038354	0.11570853709940511	0.08438651137425116	0.09740176921230914	0.06472081238206309	0.11022846970386142	0.14515126599111272	0.10838916821748375	0.12219583786361128	0.094457503848796	0.07010609007852366	0.08228179696365982	0.08228179696365982	0.08228179696365982	0.08228179696365982	0.08228179696365982	0.08228179696365982	0.08228179696365982	0.08228179696365982	0.08228179696365982	0.08228179696365982	0.08228179696365982	0.08228179696365982	0.08228179696365982	0.08228179696365982	0.08228179696365982	0.08228179696365982	0.08228179696365982	0.08228179696365982	0.08228179696365982	0.08228179696365982	0.08228179696365982	0.08228179696365982
0.5951880269894303	0.5418405958656638	0.40806820651477954	0.54706627719865	0.3833576881796181	0.5618536167221739	0.4560735891748553	0.35536045400385174	0.5030264349732944	0.40059425782732827	0.41555338067988584	0.5369068559579745	0.4757563611149785	0.5951460087853461	0.536349245406716	0.5264318012483675	0.311162687929335	0.5122056239973267	0.5397306175890452	0.5679831365071736	0.5895656487963457	0.6308281148386701	0.4960912239977866	0.41140795697095917	0.4100386735644755	0.4107233152677173	0.4107233152677173	0.4107233152677173	0.4107233152677173	0.4107233152677173	0.4107233152677173	0.4107233152677173	0.4107233152677173	0.4107233152677173	0.4107233152677173	0.4107233152677173	0.4107233152677173	0.4107233152677173	0.4107233152677173	0.4107233152677173	0.4107233152677173	0.4107233152677173	0.4107233152677173	0.4107233152677173	0.4107233152677173	0.4107233152677173	0.4107233152677173	0.4107233152677173	0.4107233152677173	0.4107233152677173
0.6705344487621192	0.6346661735050333	0.7281099882810599	0.6327194883105784	0.5992043479745868	0.43872960669106087	0.5434028724791512	0.524169704612312	0.6231510669219533	0.6091644683410365	0.5666330912346449	0.6824109484105008	0.5875348867855761	0.4604595030417337	0.713376843670871	0.51733570911735	0.5689862610719372	0.5033600180264781	0.5633819018145398	0.5285496809433249	0.6976919082820756	0.6131207946127003	0.6131207946127003	0.6131207946127003	0.6131207946127003	0.6131207946127003	0.6131207946127003	0.6131207946127003	0.6131207946127003	0.6131207946127003	0.6131207946127003	0.6131207946127003	0.6131207946127003	0.6131207946127003	0.6131207946127003	0.6131207946127003	0.6131207946127003	0.6131207946127003	0.6131207946127003	0.6131207946127003	0.6131207946127003	0.6131207946127003	0.6131207946127003	0.6131207946127003	0.6131207946127003	0.6131207946127003	0.6131207946127003	0.6131207946127003	0.6131207946127003	0.6131207946127003
0.11720954157523214	0.10930090633022686	0.04746860930957871	0.10620620984624383	0.09880923547423484	0.05647530034936793	0.08860080707703255	0.0252870633367046	0.13038199494755043	0.14907922672571322	0.048473192591805186	0.12558037493035326	0.13856500230582025	0.127856716435406	0.04329146264105869	0.05998449618827471	0.05872717779824447	0.11198033549635004	0.06951588851708543	0.025913028580880716	0.04141737324742419	0.11168933745253688	0.03690866316736677	0.07429900030995182	0.07429900030995182	0.07429900030995182	0.07429900030995182	0.07429900030995182	0.07429900030995182	0.07429900030995182	0.07429900030995182	0.07429900030995182	0.07429900030995182	0.07429900030995182	0.07429900030995182	0.07429900030995182	0.07429900030995182	0.07429900030995182	0.07429900030995182	0.07429900030995182	0.07429900030995182	0.07429900030995182	0.07429900030995182	0.07429900030995182	0.07429900030995182	0.07429900030995182	0.07429900030995182	0.07429900030995182	0.07429900030995182	0.07429900030995182
0.36262204572660206	0.34251149739770415	0.33070039848752936	0.41778812239583607	0.42362876291520524	0.23229216590634003	0.3604604648813229	0.3812993470125893	0.3040343556835027	0.33201062101120005	0.5061752315843768	0.3990754468116601	0.3486783395137109	0.4557511796664364	0.8168033220624162	0.579116266954708	0.1484115342583639	0.2146010921613659	0.10462619493573934	0.0935737493248137	0.07892588668991175	0.08624981800736273	0.08624981800736273	0.08624981800736273	0.08624981800736273	0.08624981800736273	0.08624981800736273	0.08624981800736273	0.08624981800736273	0.08624981800736273	0.08624981800736273	0.08624981800736273	0.08624981800736273	0.08624981800736273	0.08624981800736273	0.08624981800736273	0.08624981800736273	0.08624981800736273	0.08624981800736273	0.08624981800736273	0.08624981800736273	0.08624981800736273	0.08624981800736273	0.08624981800736273	0.08624981800736273	0.08624981800736273	0.08624981800736273	0.08624981800736273	0.08624981800736273	0.08624981800736273
0.37511690653692736	0.4705127492679996	0.2738933091237885	0.2782895594947399	0.2660748307669637	0.3599398093299556	0.3319431338815361	0.3998977206915842	0.1888462613073584	0.2587056088207698	0.31331092827499196	0.20604399256073588	0.17892552958941768	0.3184966933490887	0.23604241098884318	0.20284397621473138	0.20055307937482497	0.33887742892452144	0.21923545730222727	0.2626332247796576	0.2880464447425523	0.35076787575680346	0.3026321126581533	0.23646514251942793	0.2162604245701971	0.2263627835448125	0.2263627835448125	0.2263627835448125	0.2263627835448125	0.2263627835448125	0.2263627835448125	0.2263627835448125	0.2263627835448125	0.2263627835448125	0.2263627835448125	0.2263627835448125	0.2263627835448125	0.2263627835448125	0.2263627835448125	0.2263627835448125	0.2263627835448125	0.2263627835448125	0.2263627835448125	0.2263627835448125	0.2263627835448125	0.2263627835448125	0.2263627835448125	0.2263627835448125	0.2263627835448125	0.2263627835448125
0.6860717729223875	0.6418308444916851	0.7384623619090663	0.7873432884823863	0.6053190694700951	0.6801416324877402	0.6887614808057657	0.6308247482017804	0.663113630326996	0.757708843070919	0.7447677128354665	0.7080102799658765	0.7483557608679935	0.6333892331508679	0.7286230769258113	0.8688525355739376	0.8524462703544791	0.7408712651807086	0.9047977025052643	0.7865896160544396	0.8456936592798519	0.8456936592798519	0.8456936592798519	0.8456936592798519	0.8456936592798519	0.8456936592798519	0.8456936592798519	0.8456936592798519	0.8456936592798519	0.8456936592798519	0.8456936592798519	0.8456936592798519	0.8456936592798519	0.8456936592798519	0.8456936592798519	0.8456936592798519	0.8456936592798519	0.8456936592798519	0.8456936592798519	0.8456936592798519	0.8456936592798519	0.8456936592798519	0.8456936592798519	0.8456936592798519	0.8456936592798519	0.8456936592798519	0.8456936592798519	0.8456936592798519	0.8456936592798519	0.8456936592798519
0.3263854411946802	0.3587883028881224	0.47230350060626947	0.29434591289784684	0.3485684543238891	0.48771448039367177	0.29705832732714277	0.4228175326931347	0.2739068136530581	0.44100550375935466	0.22093996725484982	0.32141687154004156	0.36161558597901694	0.5152971819733445	0.6572729089659936	0.5435893659868092	0.47794958025258655	0.4222845121652836	0.48472048918711813	0.25585474152679866	0.3203073036705775	0.32125578083983997	0.3207815422552088	0.3207815422552088	0.3207815422552088	0.3207815422552088	0.3207815422552088	0.3207815422552088	0.3207815422552088	0.3207815422552088	0.3207815422552088	0.3207815422552088	0.3207815422552088	0.3207815422552088	0.3207815422552088	0.3207815422552088	0.3207815422552088	0.3207815422552088	0.3207815422552088	0.3207815422552088	0.3207815422552088	0.3207815422552088	0.3207815422552088	0.3207815422552088	0.3207815422552088	0.3207815422552088	0.3207815422552088	0.3207815422552088	0.3207815422552088	0.3207815422552088
0.41984475555176076	0.4062059948366397	0.4413671254222741	0.3189964452122505	0.3977018855577566	0.46617166382196357	0.37842109904243343	0.49350573458230385	0.3440035307149081	0.5287612385346551	0.3947284698838454	0.4118824682563627	0.3969056522430898	0.4440549778756835	0.3981168345091899	0.3761137419013646	0.3828792358070312	0.31551228959497896	0.33381832385687926	0.35283426649260236	0.3433262951747408	0.3433262951747408	0.3433262951747408	0.3433262951747408	0.3433262951747408	0.3433262951747408	0.3433262951747408	0.3433262951747408	0.3433262951747408	0.3433262951747408	0.3433262951747408	0.3433262951747408	0.3433262951747408	0.3433262951747408	0.3433262951747408	0.3433262951747408	0.3433262951747408	0.3433262951747408	0.3433262951747408	0.3433262951747408	0.3433262951747408	0.3433262951747408	0.3433262951747408	0.3433262951747408	0.3433262951747408	0.3433262951747408	0.3433262951747408	0.3433262951747408	0.3433262951747408	0.3433262951747408
0.26437674241118786	0.15003315629731545	0.0329226351798165	0.15509235831525622	0.11766688267185038	0.20103744548148583	0.09930317018965508	0.16077745703530855	0.0782440663966914	0.07426921751361262	0.12940086085280025	0.11897879620046518	0.014703442984511638	0.22628928274276586	0.04577599273099767	0.123868229701597	0.044677984543452336	0.11184492235814146	0.27618076266308034	0.18360370884175062	0.13384523725282466	0.08093214801284002	0.13530121928469055	0.12065595174234738	0.13536596548666746	0.1466178930074609	0.08779104198532936	0.10847787890189038	0.11904701445184465	0.15730376751566505	0.07807337199786364	0.22052186641682026	0.12977950709845884	0.0902586886668848	0.06844725723257539	0.0793529729497301	0.0793529729497301	0.0793529729497301	0.0793529729497301	0.0793529729497301	0.0793529729497301	0.0793529729497301	0.0793529729497301	0.0793529729497301	0.0793529729497301	0.0793529729497301	0.0793529729497301	0.0793529729497301	0.0793529729497301	0.0793529729497301
0.358671117893115	0.42840072277746605	0.275139490994275	0.36936338001125024	0.40213259457966444	0.2578625962505526	0.5005501096883498	0.48118119069875137	0.3714834521113195	0.2926776683486389	0.2626921995185328	0.37490118518725246	0.24316815035388112	0.4484247246499769	0.36669796556158696	0.37623674602790835	0.37146735579474766	0.37146735579474766	0.37146735579474766	0.37146735579474766	0.37146735579474766	0.37146735579474766	0.37146735579474766	0.37146735579474766	0.37146735579474766	0.37146735579474766	0.37146735579474766	0.37146735579474766	0.37146735579474766	0.37146735579474766	0.37146735579474766	0.37146735579474766	0.37146735579474766	0.37146735579474766	0.37146735579474766	0.37146735579474766	0.37146735579474766	0.37146735579474766	0.37146735579474766	0.37146735579474766	0.37146735579474766	0.37146735579474766	0.37146735579474766	0.37146735579474766	0.37146735579474766	0.37146735579474766	0.37146735579474766	0.37146735579474766	0.37146735579474766	0.37146735579474766
0.3485866259656964	0.34183116728602486	0.47756408461184696	0.34506499290845377	0.3685951173799031	0.31339924137678726	0.2750076449889875	0.27140648261256	0.2723482953381373	0.4214668546594828	0.39901007181063913	0.2814248216245408	0.21056514641239057	0.3585588498996483	0.29716580316201735	0.35449026396699407	0.2086868686723507	0.3826862560578609	0.4015462057199692	0.20073132042148295	0.30355061224206586	0.24288618363266676	0.2634971288990398	0.2524474450734513	0.2579722869862455	0.2579722869862455	0.2579722869862455	0.2579722869862455	0.2579722869862455	0.2579722869862455	0.2579722869862455	0.2579722869862455	0.2579722869862455	0.2579722869862455	0.2579722869862455	0.2579722869862455	0.2579722869862455	0.2579722869862455	0.2579722869862455	0.2579722869862455	0.2579722869862455	0.2579722869862455	0.2579722869862455	0.2579722869862455	0.2579722869862455	0.2579722869862455	0.2579722869862455	0.2579722869862455	0.2579722869862455	0.2579722869862455
0.37812726545169956	0.6598629711689007	0.5266319457351116	0.4939911661997322	0.5072109632985946	0.5763642222635096	0.664213738351905	0.44146236046734794	0.21612506451300612	0.43280760349703146	0.5054328042847819	0.5741188929900553	0.3529490211690731	0.4776700686079922	0.4535496540006478	0.4761363952500753	0.5945990362981838	0.43309543004778145	0.5138472331729825	0.5138472331729825	0.5138472331729825	0.5138472331729825	0.5138472331729825	0.5138472331729825	0.5138472331729825	0.5138472331729825	0.5138472331729825	0.5138472331729825	0.5138472331729825	0.5138472331729825	0.5138472331729825	0.5138472331729825	0.5138472331729825	0.5138472331729825	0.5138472331729825	0.5138472331729825	0.5138472331729825	0.5138472331729825	0.5138472331729825	0.5138472331729825	0.5138472331729825	0.5138472331729825	0.5138472331729825	0.5138472331729825	0.5138472331729825	0.5138472331729825	0.5138472331729825	0.5138472331729825	0.5138472331729825	0.5138472331729825
0.32803702878991586	0.41067105111034813	0.41912590137318445	0.20242115510738534	0.28835591278713746	0.2016626749918365	0.27129283512792535	0.36351758943646467	0.19232167688200535	0.22929402178158712	0.32821168434849285	0.34691404072924503	0.24186780044915301	0.20418029531030407	0.2564300836600108	0.3140594343160063	0.26059820026360025	0.27585639996970013	0.25046686143588676	0.20183686592974007	0.2910478530354601	0.24644235948260007	0.24644235948260007	0.24644235948260007	0.24644235948260007	0.24644235948260007	0.24644235948260007	0.24644235948260007	0.24644235948260007	0.24644235948260007	0.24644235948260007	0.24644235948260007	0.24644235948260007	0.24644235948260007	0.24644235948260007	0.24644235948260007	0.24644235948260007	0.24644235948260007	0.24644235948260007	0.24644235948260007	0.24644235948260007	0.24644235948260007	0.24644235948260007	0.24644235948260007	0.24644235948260007	0.24644235948260007	0.24644235948260007	0.24644235948260007	0.24644235948260007	0.24644235948260007
0.5592322399421079	0.36842600076480364	0.29019072582677935	0.3508222086533522	0.45063977015504353	0.411803848342019	0.4774410696863308	0.2864044540965797	0.3123131793497585	0.3468989885759187	0.32960608396283864	0.32960608396283864	0.32960608396283864	0.32960608396283864	0.32960608396283864	0.32960608396283864	0.32960608396283864	0.32960608396283864	0.32960608396283864	0.32960608396283864	0.32960608396283864	0.32960608396283864	0.32960608396283864	0.32960608396283864	0.32960608396283864	0.32960608396283864	0.32960608396283864	0.32960608396283864	0.32960608396283864	0.32960608396283864	0.32960608396283864	0.32960608396283864	0.32960608396283864	0.32960608396283864	0.32960608396283864	0.32960608396283864	0.32960608396283864	0.32960608396283864	0.32960608396283864	0.32960608396283864	0.32960608396283864	0.32960608396283864	0.32960608396283864	0.32960608396283864	0.32960608396283864	0.32960608396283864	0.32960608396283864	0.32960608396283864	0.32960608396283864	0.32960608396283864
0.22562518144468435	0.361470259725417	0.3394923310240408	0.2657711459535528	0.17614963262188255	0.22773803939170773	0.19076476983911944	0.28226395163856577	0.24643667754054116	0.1729779748538345	0.23138178542469032	0.3079281176794024	0.18137624386276677	0.23899424468884686	0.2037050829765169	0.25644367775393595	0.25020332822921865	0.3309351452205471	0.2905692367248829	0.2905692367248829	0.2905692367248829	0.2905692367248829	0.2905692367248829	0.2905692367248829	0.2905692367248829	0.2905692367248829	0.2905692367248829	0.2905692367248829	0.2905692367248829	0.2905692367248829	0.2905692367248829	0.2905692367248829	0.2905692367248829	0.2905692367248829	0.2905692367248829	0.2905692367248829	0.2905692367248829	0.2905692367248829	0.2905692367248829	0.2905692367248829	0.2905692367248829	0.2905692367248829	0.2905692367248829	0.2905692367248829	0.2905692367248829	0.2905692367248829	0.2905692367248829	0.2905692367248829	0.2905692367248829	0.2905692367248829
0.19878512326600323	0.07390592991609776	0.10441421920292993	0.1384882260334702	0.18402976902076484	0.05314893907422195	0.0	0.1811030818011138	0.16145918102979487	0.07170649635150464	0.1836619896498388	0.06878905271833222	0.2699797705916272	0.001653743716355361	0.0879622811962558	0.11087230759534128	0.009742452468707755	0.12559886904292822	0.17525981054057582	0.07725941845197548	0.004951988434721866	0.025189569579092602	0.20602223107280457	0.14922219652467789	0.05442102535245413	0.07934017267222504	0.083611227631659	0.1490927920866763	0.06304313317047133	0.17178038517310615	0.20808910423568194	0.18993474470439403	0.18993474470439403	0.18993474470439403	0.18993474470439403	0.18993474470439403	0.18993474470439403	0.18993474470439403	0.18993474470439403	0.18993474470439403	0.18993474470439403	0.18993474470439403	0.18993474470439403	0.18993474470439403	0.18993474470439403	0.18993474470439403	0.18993474470439403	0.18993474470439403	0.18993474470439403	0.18993474470439403
0.1599050230849739	0.1655927412810303	0.14707722902598194	0.06467578773235638	0.20830201492888034	0.07792043059887158	0.11454689035858516	0.1908119909291358	0.1263123001442249	0.17410483224973763	0.20413957184542433	0.14095838877396405	0.13284967874705875	0.1908698470456165	0.038999530878167106	0.13803886184282113	0.06426318371158132	0.056537054828899314	0.1703417748517135	0.13900822392125572	0.13207232898493995	0.09597042537248557	0.1717645208836176	0.09938532760084573	0.1355749242422317	0.1355749242422317	0.1355749242422317	0.1355749242422317	0.1355749242422317	0.1355749242422317	0.1355749242422317	0.1355749242422317	0.1355749242422317	0.1355749242422317	0.1355749242422317	0.1355749242422317	0.1355749242422317	0.1355749242422317	0.1355749242422317	0.1355749242422317	0.1355749242422317	0.1355749242422317	0.1355749242422317	0.1355749242422317	0.1355749242422317	0.1355749242422317	0.1355749242422317	0.1355749242422317	0.1355749242422317	0.1355749242422317
0.8852582232964454	0.9138756028160403	0.9229167796220249	0.7074689108179162	0.9922207669850984	0.9269612938017286	0.8805540183500409	0.9779451738871023	0.86087589407834	0.5159117645445054	0.7753799705339751	0.6456458675392402	0.6456458675392402	0.6456458675392402	0.6456458675392402	0.6456458675392402	0.6456458675392402	0.6456458675392402	0.6456458675392402	0.6456458675392402	0.6456458675392402	0.6456458675392402	0.6456458675392402	0.6456458675392402	0.6456458675392402	0.6456458675392402	0.6456458675392402	0.6456458675392402	0.6456458675392402	0.6456458675392402	0.6456458675392402	0.6456458675392402	0.6456458675392402	0.6456458675392402	0.6456458675392402	0.6456458675392402	0.6456458675392402	0.6456458675392402	0.6456458675392402	0.6456458675392402	0.6456458675392402	0.6456458675392402	0.6456458675392402	0.6456458675392402	0.6456458675392402	0.6456458675392402	0.6456458675392402	0.6456458675392402	0.6456458675392402	0.6456458675392402
0.7253003939545543	0.5395528184387125	0.9057800602132716	0.746919568221062	0.6614279483730465	0.7775365109938007	0.8571117654263565	0.7216712868264402	0.7994868164247081	0.8281468070551398	1.036784986236775	0.8414063371694209	0.7312935858468529	0.7125903949329379	0.7899693809329453	0.6032035492176606	0.735956690475055	0.721261712278192	0.7286092013766235	0.7286092013766235	0.7286092013766235	0.7286092013766235	0.7286092013766235	0.7286092013766235	0.7286092013766235	0.7286092013766235	0.7286092013766235	0.7286092013766235	0.7286092013766235	0.7286092013766235	0.7286092013766235	0.7286092013766235	0.7286092013766235	0.7286092013766235	0.7286092013766235	0.7286092013766235	0.7286092013766235	0.7286092013766235	0.7286092013766235	0.7286092013766235	0.7286092013766235	0.7286092013766235	0.7286092013766235	0.7286092013766235	0.7286092013766235	0.7286092013766235	0.7286092013766235	0.7286092013766235	0.7286092013766235	0.7286092013766235
0.28491230421035546	0.26612345432279616	0.15547315873424383	0.3392163398015293	0.2798139712911668	0.500076116194548	0.3605333753909511	0.48572932219792775	0.2787034531434232	0.39012038274077165	0.20918011737582118	0.200121560026926	0.28660981281969017	0.44166576741944974	0.19492430767941576	0.3182950375494327	0.3182950375494327	0.3182950375494327	0.3182950375494327	0.3182950375494327	0.3182950375494327	0.3182950375494327	0.3182950375494327	0.3182950375494327	0.3182950375494327	0.3182950375494327	0.3182950375494327	0.3182950375494327	0.3182950375494327	0.3182950375494327	0.3182950375494327	0.3182950375494327	0.3182950375494327	0.3182950375494327	0.3182950375494327	0.3182950375494327	0.3182950375494327	0.3182950375494327	0.3182950375494327	0.3182950375494327	0.3182950375494327	0.3182950375494327	0.3182950375494327	0.3182950375494327	0.3182950375494327	0.3182950375494327	0.3182950375494327	0.3182950375494327	0.3182950375494327	0.3182950375494327
0.08954966686985324	0.054042892109815846	0.09752472329843558	0.13325516770084678	0.1104537599929169	0.08936289575380803	0.0690609081079543	0.07437804016447738	0.0	0.05768962892888949	0.009311892898909125	0.09439753827893634	0.06008048051887991	0.026608123271099224	0.019463259225199134	0.12096123689546492	0.02415340328725557	0.12908460670775282	0.19753349437473633	0.13621365802294025	0.05668647688389013	0.0	0.022713917586905573	0.06770541921381486	0.08006681724849232	0.20240363978342052	0.09100176382054438	0.06285183490448071	0.07692679936251255	0.07692679936251255	0.07692679936251255	0.07692679936251255	0.07692679936251255	0.07692679936251255	0.07692679936251255	0.07692679936251255	0.07692679936251255	0.07692679936251255	0.07692679936251255	0.07692679936251255	0.07692679936251255	0.07692679936251255	0.07692679936251255	0.07692679936251255	0.07692679936251255	0.07692679936251255	0.07692679936251255	0.07692679936251255	0.07692679936251255	0.07692679936251255
0.3809073632344628	0.5014116031401601	0.4195136236704099	0.38706657522529647	0.31564215521337247	0.27349010862035156	0.3492896479805959	0.3111046113587178	0.2524383107984989	0.2806584489501863	0.2563747856186068	0.23538778968020196	0.3144552909021126	0.16333830577330324	0.2541498303257315	0.3553351374297069	0.2728432516460606	0.24078359743636282	0.2750108406515739	0.24909667065470184	0.32026654296128576	0.19902815093952173	0.3472769657389602	0.27315255833924096	0.27315255833924096	0.27315255833924096	0.27315255833924096	0.27315255833924096	0.27315255833924096	0.27315255833924096	0.27315255833924096	0.27315255833924096	0.27315255833924096	0.27315255833924096	0.27315255833924096	0.27315255833924096	0.27315255833924096	0.27315255833924096	0.27315255833924096	0.27315255833924096	0.27315255833924096	0.27315255833924096	0.27315255833924096	0.27315255833924096	0.27315255833924096	0.27315255833924096	0.27315255833924096	0.27315255833924096	0.27315255833924096	0.27315255833924096
0.2795978698837404	0.2759285032441145	0.3248410343204129	0.27802666146111327	0.2698729372543011	0.2670701056128776	0.36460181548006193	0.36364301386335873	0.45094047657732134	0.5446629322970521	0.1338196011037505	0.38701323204284677	0.24664358549041793	0.18743035849493103	0.3460743190482347	0.34501134701779246	0.26102259397559474	0.32367288374732656	0.3281071840663136	0.22171252726154222	0.22502969115940075	0.2233711092104715	0.2233711092104715	0.2233711092104715	0.2233711092104715	0.2233711092104715	0.2233711092104715	0.2233711092104715	0.2233711092104715	0.2233711092104715	0.2233711092104715	0.2233711092104715	0.2233711092104715	0.2233711092104715	0.2233711092104715	0.2233711092104715	0.2233711092104715	0.2233711092104715	0.2233711092104715	0.2233711092104715	0.2233711092104715	0.2233711092104715	0.2233711092104715	0.2233711092104715	0.2233711092104715	0.2233711092104715	0.2233711092104715	0.2233711092104715	0.2233711092104715	0.2233711092104715
0.13788939529835578	0.4723066101338726	0.2538845060130595	0.4375046795646134	0.25595347941594776	0.1677759218573738	0.255433479353156	0.15021826473124936	0.24347987849284253	0.2621402505195299	0.3367507685129136	0.1836898650241579	0.048057671800910605	0.2092680607660886	0.24612812006463236	0.08488263362531248	0.15252937909078007	0.23269655927843869	0.19261296918460938	0.19261296918460938	0.19261296918460938	0.19261296918460938	0.19261296918460938	0.19261296918460938	0.19261296918460938	0.19261296918460938	0.19261296918460938	0.19261296918460938	0.19261296918460938	0.19261296918460938	0.19261296918460938	0.19261296918460938	0.19261296918460938	0.19261296918460938	0.19261296918460938	0.19261296918460938	0.19261296918460938	0.19261296918460938	0.19261296918460938	0.19261296918460938	0.19261296918460938	0.19261296918460938	0.19261296918460938	0.19261296918460938	0.19261296918460938	0.19261296918460938	0.19261296918460938	0.19261296918460938	0.19261296918460938	0.19261296918460938
0.24334710538176907	0.20334812649277353	0.27295324084190115	0.38101189643092864	0.2512944543455215	0.36167714062795125	0.3305795885088799	0.2945348272876411	0.23078134659559874	0.3485891470654142	0.31285612422223236	0.3335142290312435	0.24399687682969265	0.3490003800345703	0.31888507663543053	0.36068426104609586	0.38550261976846634	0.4389566487695998	0.24018703597655655	0.3513938123132646	0.2957904241449106	0.2957904241449106	0.2957904241449106	0.2957904241449106	0.2957904241449106	0.2957904241449106	0.2957904241449106	0.2957904241449106	0.2957904241449106	0.2957904241449106	0.2957904241449106	0.2957904241449106	0.2957904241449106	0.2957904241449106	0.2957904241449106	0.2957904241449106	0.2957904241449106	0.2957904241449106	0.2957904241449106	0.2957904241449106	0.2957904241449106	0.2957904241449106	0.2957904241449106	0.2957904241449106	0.2957904241449106	0.2957904241449106	0.2957904241449106	0.2957904241449106	0.2957904241449106	0.2957904241449106
0.0	0.0	0.0	0.0	0.08731449885759741	0.0	0.08731449885759741	0.0	0.0	0.010008684208668274	0.0	0.0	0.0	0.0	0.0	0.0	0.0	0.0	0.0	0.0	0.0	0.0	0.0	0.0	0.0	0.0	0.0	0.0	0.0	0.08731449885759741	0.0	0.0	0.0	0.0	0.0	0.0	0.0	0.0	0.0	0.0	0.0	0.0	0.0	0.0	0.0	0.0	0.0	0.0	0.0	0.0
0.009596249207075387	0.07758795219921769	0.07758795219921769	0.0	0.0	0.0	0.0	0.022611729595004893	0.0	0.0	0.0	0.010281695579009343	0.0	0.0	0.040229149938859926	0.0	0.0	0.0010988903118777907	0.0038006091515426265	0.09617730205090144	0.21377263359720053	0.0	0.0038006091515426265	0.0	0.0	0.010281695579009343	0.0010988903118777907	0.1496667474787974	0.08138856135076032	0.0038006091515426265	0.0	0.0	0.010281695579009343	0.2482708560246439	0.08969621562343472	0.02238995900322637	0.0	0.0010988903118777907	0.0	0.09865725029878773	0.0038006091515426265	0.00022177059177852523	0.09617730205090144	0.040229149938859926	0.0038006091515426265	0.09079510593531251	0.047297857543427566	0.047297857543427566	0.047297857543427566	0.047297857543427566
0.3813660931951033	0.3959187438474359	0.42563462225327653	0.3834865685637358	0.4149632316447022	0.49706472226250314	0.3585112908111847	0.5444188554670171	0.4620006685337062	0.4307355379068916	0.34585092834651776	0.4886728183500273	0.4072547375435155	0.3970800429236515	0.38747415425852333	0.3902869833081467	0.38954687661345083	0.33468348610655796	0.38929215635017106	0.40114245696996653	0.4010473137325462	0.38592474834778095	0.35968770533506195	0.303431317253688	0.28042807889772986	0.4006267817832638	0.44499856612349464	0.2782681093921406	0.4536837619962672	0.42356974415171744	0.2918931568964684	0.29171911613123375	0.3312745680517248	0.5296512208861344	0.4183961871365497	0.37686137134589076	0.2711202110359502	0.35343529376221716	0.36474539527045935	0.3870033492183146	0.2758156558151311	0.33140950251672285	0.33140950251672285	0.33140950251672285	0.33140950251672285	0.33140950251672285	0.33140950251672285	0.33140950251672285	0.33140950251672285	0.33140950251672285
0.2964353531251237	0.13228710660556448	0.19893576356731368	0.10362529471948621	0.1479706554175751	0.20507921372889543	0.13290865522466735	0.05042471379557665	0.17043857819468552	0.06671120923925958	0.22523927324416004	0.2418361536157443	0.1639842250508698	0.11616733153283115	0.08098281650567339	0.07179119559743487	0.2291842663786355	0.08098149114206797	0.06045685260176422	0.11746539646700568	0.14101145258167158	0.12749202386150685	0.13829533410855202	0.10731582140532407	0.090413285688286	0.13798833454248172	0.14863029094233765	0.17546085331806277	0.031214944643837315	0.17004524069487628	0.15360367747122833	0.03823047929516079	0.06413186571244933	0.054587999261550856	0.08058649084680344	0.08529599918002828	0.11064672896604884	0.0880236283923787	0.12697972212274966	0.07536534410404322	0.08317887221818976	0.08477534304123074	0.10492412848986839	0.1108990982233507	0.07666041720300727	0.031214945179632417	0.05393768119131984	0.05393768119131984	0.05393768119131984	0.05393768119131984
0.364963847952719	0.6246295790432728	0.27751216036289644	0.2802816778912865	0.3066624240042013	0.35389724201146855	0.26960365388576407	0.31776905472102085	0.3520447437865575	0.2586719602455498	0.3651365289434892	0.6420613069291636	0.3774684754625128	0.3221051537670408	0.22342281834319971	0.33659827305541545	0.2356009459411196	0.46755840177723956	0.29746268358131284	0.17140480795116356	0.4245465410727562	0.34267259763125363	0.35074221829947777	0.3778558744927334	0.5864414769835811	0.2764467245180477	0.2238335219893019	0.5304944620418965	0.35134598213407253	0.33139873888984744	0.5074931622209751	0.4527137817005885	0.4960604919900602	0.4806930458163035	0.3698144295751364	0.14909391167368952	0.27463658059070656	0.2751241768764207	0.6535703854177097	0.31445541351666473	0.40207215878621616	0.34639015066180007	0.346599090690221	0.3464946206760105	0.3464946206760105	0.3464946206760105	0.3464946206760105	0.3464946206760105	0.3464946206760105	0.3464946206760105
0.3644378133931283	0.2717964643331711	0.26716109978171987	0.1503647636915121	0.2150900846478302	0.2554665999819313	0.26853929379988695	0.1540799138000757	0.15937615782058542	0.19758649968541042	0.1496258175814344	0.5544575743713415	0.3520416959763879	0.3520416959763879	0.3520416959763879	0.3520416959763879	0.3520416959763879	0.3520416959763879	0.3520416959763879	0.3520416959763879	0.3520416959763879	0.3520416959763879	0.3520416959763879	0.3520416959763879	0.3520416959763879	0.3520416959763879	0.3520416959763879	0.3520416959763879	0.3520416959763879	0.3520416959763879	0.3520416959763879	0.3520416959763879	0.3520416959763879	0.3520416959763879	0.3520416959763879	0.3520416959763879	0.3520416959763879	0.3520416959763879	0.3520416959763879	0.3520416959763879	0.3520416959763879	0.3520416959763879	0.3520416959763879	0.3520416959763879	0.3520416959763879	0.3520416959763879	0.3520416959763879	0.3520416959763879	0.3520416959763879	0.3520416959763879
0.1436176732882765	0.2775914287181875	0.20801513977617303	0.10467186809998484	0.26630423188906205	0.24372456164523937	0.1479107939880067	0.13754644171822358	0.12668785874083885	0.23972786966671214	0.2877279123398747	0.23467382017063865	0.3261862399008178	0.33699433799601797	0.28031138099133657	0.2357661392194962	0.17777813501841827	0.11685441710770285	0.2089144996215663	0.2177013478990132	0.13962679580521853	0.25695617706833884	0.28199991924301376	0.09952445590743567	0.3408210397740202	0.21385250584490914	0.3341992095070701	0.16232257046413076	0.10266430055405387	0.20717153574699942	0.22262489487987694	0.2824928263672702	0.3333819741612395	0.21076214995577444	0.12028365871831403	0.12453070958668128	0.2620668538740706	0.14422974124085716	0.15527991227952068	0.23894340398125152	0.19611723297212166	0.21753031847668658	0.21753031847668658	0.21753031847668658	0.21753031847668658	0.21753031847668658	0.21753031847668658	0.21753031847668658	0.21753031847668658	0.21753031847668658
0.19320289442897864	0.3007012033020176	0.19448604686650967	0.210964176994305	0.278940686486938	0.22878035786522663	0.3144910908594922	0.25882571621917944	0.19140836754347149	0.24739107829622015	0.18911860736553418	0.12368867951833414	0.1615034531957841	0.25626644693925527	0.29784392666141235	0.3101720889328144	0.24948798550676418	0.25760403467121556	0.25916233778550885	0.18904106301225682	0.320143001589647	0.265806163101939	0.16570149189925207	0.2525975796226102	0.1685676821328026	0.19395594845503197	0.32501345986308466	0.2768658049441381	0.2798494919486447	0.331776802608069	0.3353313954476525	0.20846925807464237	0.20210775556459862	0.27200800130279223	0.3152385918038932	0.26389922362989476	0.2729756762392084	0.25968954632771085	0.20079940668398505	0.30420042941312275	0.1545550819105496	0.22047411130665814	0.2544778158472315	0.2783160787564606	0.22373465451200242	0.25102536663423153	0.25102536663423153	0.25102536663423153	0.25102536663423153	0.25102536663423153
0.3109758259518932	0.0	0.0	0.0006365995858156985	0.0	0.0	0.0	0.0	0.0	0.0	0.0	0.27608002557715117	0.2574758594328798	0.0	0.0	0.0	0.17214733222336948	0.0006365995858156985	0.0	0.0	0.1148424636362889	0.0	0.0	0.021819540565014398	0.0	0.0	0.0	0.0	0.0	0.0	0.0	0.2227187015113202	0.0	0.0	0.1148424636362889	0.0	0.0	0.0	0.0	0.27608002557715117	0.0	0.0	0.0	0.0	0.0	0.0	0.0	0.0	0.0	0.0
0.26299293082632336	0.08940439750946887	0.13810202240219863	0.2176112585716853	0.20832919779439865	0.24097805000550634	0.14485762465449534	0.14906065771980467	0.3902654422604944	0.22605092360595014	0.10324656174807262	0.1434135719130568	0.1976552217873875	0.3470121756644975	0.28436797427355326	0.09953850714778065	0.45611108057474825	0.22328697388227037	0.17166624684041557	0.06156710128469645	0.07454968281234843	0.08424095144593836	0.15168805178589148	0.2974102297337749	0.15616363174466513	0.06097615703832127	0.07569392401119787	0.18398451639365132	0.09011587677309298	0.08806330177906996	0.11088525513054664	0.10975819951132554	0.1017910655451924	0.08169339793547942	0.10641865779152998	0.09915155962757931	0.29678959573250135	0.2553162526516772	0.041798934869633826	0.2302418448197332	0.11484827877234936	0.2458527927901848	0.12385572526943955	0.18485425902981217	0.18485425902981217	0.18485425902981217	0.18485425902981217	0.18485425902981217	0.18485425902981217	0.18485425902981217
0.5517819539838384	0.29073381844402874	0.4178517893036051	0.3943130680516093	0.3294119133895163	0.6392901090383761	0.6637170534889563	0.4654142770395945	0.36526736640586827	0.254508495343199	0.5266427918606716	0.47109799974766386	0.4792518803986905	0.40640166576462683	0.5803963983372701	0.3262998731539475	0.3545393230764135	0.43467061634119136	0.5388581760610541	0.5224890686505458	0.4209148960392343	0.48381521020444984	0.3254120046101819	0.5958763383279068	0.5332082729284408	0.397939706872675	0.418287154456513	0.5303486377258574	0.3974476598830335	0.25714315520192405	0.4250597762950983	0.48272612110797253	0.5132430408645982	0.23867386988058234	0.4077472243644421	0.3332997555364442	0.4611232290385597	0.45727754886750344	0.4321559089766845	0.45971077068187566	0.44593333982928	0.44593333982928	0.44593333982928	0.44593333982928	0.44593333982928	0.44593333982928	0.44593333982928	0.44593333982928	0.44593333982928	0.44593333982928
0.20480651202278696	0.3249587172748552	0.12240964115273176	0.2905281293473346	0.3217271822171307	0.16278234055609175	0.15209236178692292	0.1186853846175739	0.19535970797897842	0.097398143161119	0.20059263464707638	0.1988160677658091	0.1479229352299429	0.5800549241017156	0.24427453311619596	0.2945162908390529	0.2268350885052771	0.2732428601688961	0.0007857857879770329	0.23715507016725376	0.2062264134303409	0.34176748275148894	0.19205022281171483	0.1578570908981618	0.32319624347654663	0.17460266865991148	0.1835034421643633	0.12071204612341332	0.17125453253102704	0.3741974242500444	0.13176828757442619	0.14356253722517504	0.10740352174868939	0.24982745278842414	0.39035506722589247	0.16251289654266374	0.15793263186039952	0.18518526884387734	0.25134261517667256	0.10835405157460595	0.13770179175636743	0.12302792166548669	0.12302792166548669	0.12302792166548669	0.12302792166548669	0.12302792166548669	0.12302792166548669	0.12302792166548669	0.12302792166548669	0.12302792166548669
0.105407839133926	0.18353082831692555	0.06217043454060647	0.10691994404344426	0.185703921766982	0.0905556020110101	0.09192430837136101	0.169871200209647	0.10836388427427147	0.11326801353530058	0.034355913182812094	0.058357804156105364	0.17737045553816735	0.11113203638008265	0.07643009934583656	0.1454378338036247	0.18571386917147292	0.14984152379289004	0.04873778476035298	0.12450996935722065	0.09676294604006194	0.08944716666980983	0.04911561939988569	0.09544298092236336	0.07030546865573915	0.08872413464466247	0.15503627703486902	0.055616071314934394	0.11471954796081703	0.07595846444933034	0.04868576794095094	0.11075927135013292	0.0986076214244416	0.07986709745159568	0.14366676578273657	0.05470522017640071	0.09884977404686854	0.06597520161618016	0.0778729582023412	0.171651096262846	0.11935257724790943	0.09973877944720476	0.028290494628642502	0.0557317401584903	0.08643353111891734	0.072465962003814	0.0797465576924825	0.13414116870365506	0.10758104835244417	0.1698549008920568
0.318253382530096	0.4286228241316772	0.0	0.3409857665315529	0.6510152934476947	0.025044858922466492	0.6728431960070476	0.31594090807406494	0.25932012440745766	0.0	0.39229013474369023	0.5720440717011124	0.0005402040102786458	0.6936197538012809	0.2921606651901196	0.1460803325950598	0.0032169563631134507	0.21902839488360776	0.24031609343268212	0.09745271720073582	0.10671050151154028	0.2435330497957956	0.2184881908733291	0.0005402040102786458	0.0	0.23427526548499114	0.24031609343268212	0.46202124066912476	0.33280839070628426	0.025044858922466492	0.18953425678884855	0.18899405277856993	0.2527908341066	0.158014869258699	0.24031609343268212	0.7518144105464616	0.0	0.9071184631194639	0.18899405277856993	0.46202124020414614	0.2495738777434866	0.009257784310804448	0.18899405277856993	0.0	0.6905093000909863	0.0	0.5023647118500866	0.0005402040102786458	0.0	0.05453899701722567
0.7122384128364034	0.443277363697019	0.45998462579503063	0.6124095114196613	0.40583670373797726	0.5135772430499775	0.5858593143543794	0.6008446226157247	0.5224689563729764	0.6766113910700715	0.8316996275275818	0.4927538909951185	0.8016653074443889	0.4570615054475504	0.698543635716134	0.8472902088220066	0.5815751552126895	0.4846962526803358	0.7728739762828287	0.5557983421133452	0.5413519937250503	0.4844861026574864	0.8047371772885363	0.5616944659554287	0.5979862829895156	0.5850675260197021	0.737484991341179	0.5194346805782396	0.7403601525906229	0.4557614520230029	0.7410049870580352	0.8194320202451918	0.4428492204461889	0.5604230043836336	0.5193652809308676	0.7829256385485951	0.5581408398495613	0.4816183848701142	0.7025591182220552	0.6931614597286038	0.6195335709642621	0.7038753241784956	0.49477136834619506	0.8072424759043408	0.7101158056373542	0.597332216827541	0.8004041161168196	0.5923253777693456	0.5179953149934825	0.5808115398951529
0.12026643060133296	0.140047202542059	0.19309512651304006	0.18046366126366398	0.20452996564817258	0.18769062389374094	0.22073883151819182	0.1052682074165477	0.17336083896818535	0.13908075025616698	0.12884247810015326	0.15632360121639058	0.1677575939984889	0.175531488364313	0.15888566910885002	0.1843397444362018	0.20605644476316454	0.17617783589705877	0.1746981121392294	0.11357974535555654	0.20665299676952464	0.2352818663866452	0.17437907642662717	0.09369780152052075	0.14355000281881572	0.14657533977521278	0.18839975130660702	0.15755978281423824	0.21239529262533996	0.14521020886033087	0.21294659004785668	0.2182162616320745	0.15057374832997017	0.1302754141724944	0.1755672452626393	0.18140990449646907	0.1584280605366167	0.18834180558595842	0.09120199740861118	0.1456670322097101	0.20359255845906118	0.12428157122212938	0.17437769055163313	0.1904816803550124	0.2275158077831301	0.14365709072739064	0.2115197072964171	0.1925390622711927	0.20958330994480268	0.20144555045410534
0.28330390818874107	0.29324524783045236	0.10349469803818129	0.35084822659762227	0.23952984936740507	0.20693919707656436	0.18998893780752357	0.29017908624766725	0.23265643998977326	0.3400253419983773	0.2441601321672247	0.30531093594002473	0.21757037914130303	0.22578179425735695	0.28096254645986624	0.19024268632476515	0.25340253235009774	0.20655486498592457	0.27046991564654793	0.22716885105235912	0.16901587196856022	0.1952461476680284	0.15714546955424427	0.26353975803984003	0.2689234535845269	0.18042449750457842	0.24850695267465367	0.1974283589389985	0.22255024034418525	0.26203520377574907	0.31754727125152854	0.2052997936850866	0.23999427160467257	0.14947269741025754	0.19554321995155508	0.45438663913494304	0.12799099446405865	0.26789905829180977	0.11661741179561272	0.16142995721238296	0.25940829830564643	0.21438907066367807	0.3251274469832619	0.2935848585508723	0.21951811177665484	0.3575982060352108	0.20827999322902674	0.26931081423042347	0.23207589949908144	0.26698783550410077
0.6184738394458904	0.6650634389578499	0.691472064136344	0.5672437114613907	0.5962363281562238	0.5941064562371293	0.47425614600708405	0.6808512032260214	0.5870391194737057	0.510504356834518	0.5612221625860494	0.6536171189459649	0.717289588710854	0.6646433380771514	0.6443814469612286	0.5433719324891605	0.6975937213765561	0.5656329234543667	0.5948733817695168	0.6838978688321153	0.47498851221800686	0.5440814253980336	0.6611721483068447	0.6445385995454829	0.5899547873637445	0.679716290992389	0.5908320173040923	0.7317123670829645	0.5744530888230656	0.63867706942846	0.623173595258912	0.6008053279562122	0.5914244645020809	0.536615364266078	0.6561151085745774	0.5980890708694827	0.6482851998290392	0.5605481932658949	0.6373283008811277	0.5400634832664608	0.611045727057546	0.6131094975808019	0.6321603608600135	0.6226349292204078	0.6226349292204078	0.6226349292204078	0.6226349292204078	0.6226349292204078	0.6226349292204078	0.6226349292204078
0.22645994180186332	0.07669003934271636	0.2777708286121959	0.12448868399104572	0.05843172782975754	0.1253016302015442	0.0	0.2026892903568601	0.3061347603856347	0.13162509931663197	0.04231897540200429	0.08697203735931812	0.08697203735931812	0.08697203735931812	0.08697203735931812	0.08697203735931812	0.08697203735931812	0.08697203735931812	0.08697203735931812	0.08697203735931812	0.08697203735931812	0.08697203735931812	0.08697203735931812	0.08697203735931812	0.08697203735931812	0.08697203735931812	0.08697203735931812	0.08697203735931812	0.08697203735931812	0.08697203735931812	0.08697203735931812	0.08697203735931812	0.08697203735931812	0.08697203735931812	0.08697203735931812	0.08697203735931812	0.08697203735931812	0.08697203735931812	0.08697203735931812	0.08697203735931812	0.08697203735931812	0.08697203735931812	0.08697203735931812	0.08697203735931812	0.08697203735931812	0.08697203735931812	0.08697203735931812	0.08697203735931812	0.08697203735931812	0.08697203735931812
0.7189211956783637	0.6446144499273384	0.4586511867041406	0.387379536287599	0.624288836191123	0.49350642506335657	0.5588976306272397	0.5588976306272397	0.5588976306272397	0.5588976306272397	0.5588976306272397	0.5588976306272397	0.5588976306272397	0.5588976306272397	0.5588976306272397	0.5588976306272397	0.5588976306272397	0.5588976306272397	0.5588976306272397	0.5588976306272397	0.5588976306272397	0.5588976306272397	0.5588976306272397	0.5588976306272397	0.5588976306272397	0.5588976306272397	0.5588976306272397	0.5588976306272397	0.5588976306272397	0.5588976306272397	0.5588976306272397	0.5588976306272397	0.5588976306272397	0.5588976306272397	0.5588976306272397	0.5588976306272397	0.5588976306272397	0.5588976306272397	0.5588976306272397	0.5588976306272397	0.5588976306272397	0.5588976306272397	0.5588976306272397	0.5588976306272397	0.5588976306272397	0.5588976306272397	0.5588976306272397	0.5588976306272397	0.5588976306272397	0.5588976306272397
0.0	0.0	0.0	0.0	0.0	0.0	0.2083204123011173	0.0	0.00047925088747286074	0.0	0.008213195871494522	0.0	0.19383539808297856	0.0	0.0	0.21605435728513897	0.0	0.0	0.0	0.0	0.0	0.0	0.0	0.0	0.36150458564510346	0.0	0.1295975737062767	0.3374387351199212	0.19621012303176122	0.0	0.08645678357886226	0.0	0.0	0.0	0.0	0.0	0.0	0.0	0.0	0.0	0.0	0.0	0.0	0.0	0.0	0.0	0.0	0.0	0.0	0.0
0.2541920781173511	0.15061587747795388	0.31603334720107973	0.25559154472590073	0.23958489435939584	0.309317555011889	0.32928576601458165	0.25866854805760275	0.20721283498673157	0.1725950265044973	0.21728600019151126	0.2069841371895603	0.30572587602890916	0.12254562900543245	0.1577273811319118	0.3413913560026771	0.2910868437751902	0.2661636904204268	0.17599579926764053	0.16945942381826284	0.39283689301100144	0.23793565109989218	0.11924942223413716	0.20813695264069534	0.16359846398862082	0.17573608305927965	0.19205008265630008	0.18389308285778985	0.18389308285778985	0.18389308285778985	0.18389308285778985	0.18389308285778985	0.18389308285778985	0.18389308285778985	0.18389308285778985	0.18389308285778985	0.18389308285778985	0.18389308285778985	0.18389308285778985	0.18389308285778985	0.18389308285778985	0.18389308285778985	0.18389308285778985	0.18389308285778985	0.18389308285778985	0.18389308285778985	0.18389308285778985	0.18389308285778985	0.18389308285778985	0.18389308285778985
0.20356291282934497	0.10591095859322687	0.15211631170775922	0.11377428827346482	0.22555131135699452	0.0396287693369088	0.12901754000774826	0.180457542628767	0.08993027227863455	0.01646409713845142	0.27523921292947323	0.20121237549656232	0.22603998266223035	0.04906498731893195	0.05431744937409889	0.02808060446261239	0.205661501513674	0.18567377773241825	0.08357148631853949	0.05582604539057594	0.06969876585455771	0.06969876585455771	0.06969876585455771	0.06969876585455771	0.06969876585455771	0.06969876585455771	0.06969876585455771	0.06969876585455771	0.06969876585455771	0.06969876585455771	0.06969876585455771	0.06969876585455771	0.06969876585455771	0.06969876585455771	0.06969876585455771	0.06969876585455771	0.06969876585455771	0.06969876585455771	0.06969876585455771	0.06969876585455771	0.06969876585455771	0.06969876585455771	0.06969876585455771	0.06969876585455771	0.06969876585455771	0.06969876585455771	0.06969876585455771	0.06969876585455771	0.06969876585455771	0.06969876585455771
0.23780798634486774	0.27416406596020965	0.2619838594333759	0.35620106596973383	0.3364214412870444	0.2955507643222003	0.2141018586975486	0.23959716020176408	0.22283678815000524	0.34284470462496586	0.20004256888355687	0.28475978714891315	0.4591815398691813	0.2616444792183471	0.31185629292392847	0.3284481534921022	0.25016565303740934	0.18556416320807598	0.2339303011746459	0.22172467967629206	0.2990233367747474	0.2262418153097832	0.23251300244155537	0.2704136000906378	0.24474449001747586	0.2799797160672659	0.2595930453263737	0.2872074284047597	0.30796250385237384	0.2519375334565767	0.44814708215201526	0.2003748808345965	0.3955447177372689	0.2424733931643778	0.26378689944975603	0.29976438589255533	0.2909199247293918	0.2953421553109736	0.2953421553109736	0.2953421553109736	0.2953421553109736	0.2953421553109736	0.2953421553109736	0.2953421553109736	0.2953421553109736	0.2953421553109736	0.2953421553109736	0.2953421553109736	0.2953421553109736	0.2953421553109736
0.25069273250284524	0.2537704799475131	0.21957738809037092	0.4189091481503069	0.24222437109251682	0.3580418137264895	0.23917473750779733	0.18117624920983216	0.245612725782315	0.43262835627800333	0.18796607391504558	0.2633655565993274	0.36655201719016606	0.39953223077154476	0.24921298724262825	0.3558946178741945	0.4238554943587458	0.291967666886224	0.09613194735365521	0.43946867482476754	0.3922020490216136	0.25328629209386155	0.38276086133255977	0.32989221489325526	0.20713237971036003	0.1601519118112403	0.31885262344842763	0.32866763936702015	0.14968481516294074	0.4394174152515229	0.2513317593937664	0.206145562703641	0.22873866104870372	0.22873866104870372	0.22873866104870372	0.22873866104870372	0.22873866104870372	0.22873866104870372	0.22873866104870372	0.22873866104870372	0.22873866104870372	0.22873866104870372	0.22873866104870372	0.22873866104870372	0.22873866104870372	0.22873866104870372	0.22873866104870372	0.22873866104870372	0.22873866104870372	0.22873866104870372
0.28139129265234897	0.09397008066133741	0.22806827775502006	0.30282974274609564	0.2650820953329572	0.16713797898589125	0.3234127124934857	0.07270884714149584	0.24835437099936622	0.22226834619036556	0.10067780139240912	0.09676627473669253	0.09144866405274589	0.20438132225413905	0.37753844539407827	0.1712336656602197	0.3754577199166118	0.2782042189011057	0.21622237926139137	0.2964609628081421	0.05711843973904754	0.12338961642023143	0.16577113458636825	0.22518146721932966	0.1641197683051408	0.36949337567481305	0.24721705406822359	0.18707762274733067	0.2179501490023769	0.24561317696788937	0.1840046114628594	0.1837750871554919	0.1837200858274522	0.07835470434805589	0.13103739508775403	0.13103739508775403	0.13103739508775403	0.13103739508775403	0.13103739508775403	0.13103739508775403	0.13103739508775403	0.13103739508775403	0.13103739508775403	0.13103739508775403	0.13103739508775403	0.13103739508775403	0.13103739508775403	0.13103739508775403	0.13103739508775403	0.13103739508775403
0.20901088315451719	0.31092054286678084	0.2182932550376472	0.2176382845264955	0.2533688001411713	0.2992487036099525	0.26228965180926384	0.34717505548632693	0.3367948822306117	0.4440360217243543	0.3017602331753961	0.4438890429877711	0.11909293297550631	0.3604429727797603	0.2886404227518709	0.2439771919689801	0.3227940539130727	0.27925146204443596	0.3345198172421784	0.2761198937182968	0.3057887735704923	0.27475150846784574	0.29027014101916904	0.29027014101916904	0.29027014101916904	0.29027014101916904	0.29027014101916904	0.29027014101916904	0.29027014101916904	0.29027014101916904	0.29027014101916904	0.29027014101916904	0.29027014101916904	0.29027014101916904	0.29027014101916904	0.29027014101916904	0.29027014101916904	0.29027014101916904	0.29027014101916904	0.29027014101916904	0.29027014101916904	0.29027014101916904	0.29027014101916904	0.29027014101916904	0.29027014101916904	0.29027014101916904	0.29027014101916904	0.29027014101916904	0.29027014101916904	0.29027014101916904
0.14617006867316423	0.03847569117414228	0.15115661379455084	0.12077379245028484	0.00855756889815383	0.18304703275075784	0.004077907569086747	0.29191538580921983	0.018819992522509845	0.28989553079409236	0.0	0.39316570001835166	0.0	0.3099087505923734	0.25409307249753404	0.18395561090902532	0.24738949300726543	0.08321272078460583	0.01172085791204756	0.11651130491076735	0.07556977044164502	0.3077043103638288	0.0	0.1267737285351234	0.05046788300431072	0.19961835330522243	0.526292562227753	0.08860700066886593	0.0800494317707121	0.08637600979849956	0.07085965793669861	0.0	0.23888219521282833	0.0009146185551930158	0.0001845821152888028	0.16307757083722507	0.2984028287474078	0.12995572905239478	0.21501156465565502	0.15061883718795085	0.01711513779630766	0.08386698749212926	0.08386698749212926	0.08386698749212926	0.08386698749212926	0.08386698749212926	0.08386698749212926	0.08386698749212926	0.08386698749212926	0.08386698749212926
0.19539403007292863	0.16926524267623452	0.319001503884306	0.14906267400433063	0.15523712787717053	0.2348902534520585	0.1705189289220055	0.19228176274734	0.2824755725586656	0.11633140631892154	0.14782327337877177	0.16588263620272822	0.20768101397358854	0.13793743009721912	0.25303254642013534	0.14067624432603312	0.04939824727164042	0.1672222760277426	0.15480065288242692	0.1330708762017966	0.1304232109983347	0.06076323003446963	0.32558909904020533	0.18114112018001569	0.26401667772059156	0.22257889895030364	0.22257889895030364	0.22257889895030364	0.22257889895030364	0.22257889895030364	0.22257889895030364	0.22257889895030364	0.22257889895030364	0.22257889895030364	0.22257889895030364	0.22257889895030364	0.22257889895030364	0.22257889895030364	0.22257889895030364	0.22257889895030364	0.22257889895030364	0.22257889895030364	0.22257889895030364	0.22257889895030364	0.22257889895030364	0.22257889895030364	0.22257889895030364	0.22257889895030364	0.22257889895030364	0.22257889895030364
0.13835539631249733	0.09707624388501447	0.10705953294931918	0.29254908196248086	0.060586375156457234	0.1805213489246435	0.1606245358034667	0.542071105761433	0.17129375788685716	0.07576677879376376	0.18785950403397558	0.1587296161674941	0.09466827138350316	0.12566330679877902	0.32103540468741776	0.37136016213325995	0.0036903037527928535	0.2258759101761027	0.22529309230313144	0.0099832890643047	0.35575171903688163	0.14532295689103608	0.15067222108649087	0.13592248569970267	0.06928028826065336	0.21589262101912401	0.304902324472141	0.3741183296720736	0.37287845257785224	0.2645159633092	0.31869720794352613	0.31869720794352613	0.31869720794352613	0.31869720794352613	0.31869720794352613	0.31869720794352613	0.31869720794352613	0.31869720794352613	0.31869720794352613	0.31869720794352613	0.31869720794352613	0.31869720794352613	0.31869720794352613	0.31869720794352613	0.31869720794352613	0.31869720794352613	0.31869720794352613	0.31869720794352613	0.31869720794352613	0.31869720794352613
0.44699448920855583	0.22379890162097588	0.2930358390687181	0.184382643497228	0.2943258633202455	0.2794847284812885	0.3554895341699764	0.22234175591778052	0.2297679487876689	0.1984172222105105	0.38193636457297314	0.3150552916005931	0.26455110537475096	0.28570014693177304	0.34611604254762723	0.19752307218463794	0.241619113144535	0.21939916826033387	0.23050914070243442	0.23050914070243442	0.23050914070243442	0.23050914070243442	0.23050914070243442	0.23050914070243442	0.23050914070243442	0.23050914070243442	0.23050914070243442	0.23050914070243442	0.23050914070243442	0.23050914070243442	0.23050914070243442	0.23050914070243442	0.23050914070243442	0.23050914070243442	0.23050914070243442	0.23050914070243442	0.23050914070243442	0.23050914070243442	0.23050914070243442	0.23050914070243442	0.23050914070243442	0.23050914070243442	0.23050914070243442	0.23050914070243442	0.23050914070243442	0.23050914070243442	0.23050914070243442	0.23050914070243442	0.23050914070243442	0.23050914070243442
0.1745398408887838	0.09155043270380035	0.029331897264702287	0.11992340831876978	0.32948072727282063	0.14104384208333798	0.019789820070397462	0.11049362096811366	0.29872844536238274	0.03023762450548569	0.11648907992912057	0.08232826392792358	0.19161120424470235	0.14494793437441353	0.14824883020666482	0.08486375484928999	0.08816797587348109	0.2158904150032687	0.17153130247558931	0.07829269329905787	0.05402288357487142	0.03775089140629558	0.08784417270893646	0.09972723297662121	0.014975433868111232	0.15110323817483326	0.044689328262408005	0.04918413923042855	0.29818462410620916	0.17368438166831884	0.17368438166831884	0.17368438166831884	0.17368438166831884	0.17368438166831884	0.17368438166831884	0.17368438166831884	0.17368438166831884	0.17368438166831884	0.17368438166831884	0.17368438166831884	0.17368438166831884	0.17368438166831884	0.17368438166831884	0.17368438166831884	0.17368438166831884	0.17368438166831884	0.17368438166831884	0.17368438166831884	0.17368438166831884	0.17368438166831884
0.27180465425468775	0.2875039279720588	0.5178863951749816	0.26456712138549277	0.3704808317471897	0.32845358597054913	0.2973259314598106	0.13991840871029018	0.2530835423840718	0.20816857329615526	0.346628604738613	0.2610952626651057	0.2292154935134359	0.12959638614168706	0.20036586275096738	0.3880932680071497	0.19448422994515763	0.2501465069689248	0.3100071601095064	0.37238792689157957	0.42124184110411533	0.30799865250717257	0.3646202468056439	0.3646202468056439	0.3646202468056439	0.3646202468056439	0.3646202468056439	0.3646202468056439	0.3646202468056439	0.3646202468056439	0.3646202468056439	0.3646202468056439	0.3646202468056439	0.3646202468056439	0.3646202468056439	0.3646202468056439	0.3646202468056439	0.3646202468056439	0.3646202468056439	0.3646202468056439	0.3646202468056439	0.3646202468056439	0.3646202468056439	0.3646202468056439	0.3646202468056439	0.3646202468056439	0.3646202468056439	0.3646202468056439	0.3646202468056439	0.3646202468056439
0.058125346038500135	0.05385800361548993	0.14235637303651374	0.07509552641326332	0.09833132985068346	0.14547169452423026	0.060642962014670086	0.1253708755930596	0.0630844756366788	0.07648633588370353	0.05965485388644938	0.03913782602890536	0.015339935432715383	0.23384848328847074	0.1096249436128802	0.14923571539870634	0.0	0.13634266395835	0.00010073709409855114	0.08360150349422282	0.04481407849052629	0.14388039405987416	0.0943992524248718	0.027241019930573238	0.08685822616430318	0.09072721414873575	0.08879272015651947	0.08879272015651947	0.08879272015651947	0.08879272015651947	0.08879272015651947	0.08879272015651947	0.08879272015651947	0.08879272015651947	0.08879272015651947	0.08879272015651947	0.08879272015651947	0.08879272015651947	0.08879272015651947	0.08879272015651947	0.08879272015651947	0.08879272015651947	0.08879272015651947	0.08879272015651947	0.08879272015651947	0.08879272015651947	0.08879272015651947	0.08879272015651947	0.08879272015651947	0.08879272015651947
0.14159725084902847	0.1473949480388243	0.13627363096076398	0.13977600414117247	0.13600936327038288	0.2628656882407234	0.23776988908534946	0.07907646681646677	0.06633647581705006	0.20181542600793873	0.13868692247207773	0.03555443664296198	0.12007689424006743	0.27234208057798914	0.12701846044218215	0.2573918903498055	0.1039072275406413	0.1695008275017951	0.25229257262479765	0.13531099647769843	0.2292436074303006	0.17550318927818329	0.10327088946093287	0.06630216614172829	0.08478652780133057	0.08478652780133057	0.08478652780133057	0.08478652780133057	0.08478652780133057	0.08478652780133057	0.08478652780133057	0.08478652780133057	0.08478652780133057	0.08478652780133057	0.08478652780133057	0.08478652780133057	0.08478652780133057	0.08478652780133057	0.08478652780133057	0.08478652780133057	0.08478652780133057	0.08478652780133057	0.08478652780133057	0.08478652780133057	0.08478652780133057	0.08478652780133057	0.08478652780133057	0.08478652780133057	0.08478652780133057	0.08478652780133057
0.25694359067102035	0.22518410826059138	0.22848981583028946	0.23800018898278635	0.336884784352467	0.16147943998581343	0.16970682807189458	0.13292694279203746	0.2115034359631721	0.3085251974230686	0.21523997936520836	0.3546188756612524	0.3145705308504428	0.16054331034665464	0.2443103793956388	0.26219439569644115	0.23202591402606723	0.1136815468633594	0.296026109972806	0.14880570587696312	0.07649897403761784	0.29735261139023506	0.25585320307218345	0.2866876955399784	0.27127044930608096	0.27127044930608096	0.27127044930608096	0.27127044930608096	0.27127044930608096	0.27127044930608096	0.27127044930608096	0.27127044930608096	0.27127044930608096	0.27127044930608096	0.27127044930608096	0.27127044930608096	0.27127044930608096	0.27127044930608096	0.27127044930608096	0.27127044930608096	0.27127044930608096	0.27127044930608096	0.27127044930608096	0.27127044930608096	0.27127044930608096	0.27127044930608096	0.27127044930608096	0.27127044930608096	0.27127044930608096	0.27127044930608096
0.18829464943824514	0.23624532570207152	0.15228976002557476	0.13320280605163137	0.05525593224364801	0.09616485866384421	0.2144795253037503	0.21613896039131728	0.16326748218730866	0.19309003576746742	0.08984078292295049	0.20728945188088596	0.19819944029147643	0.14117534891253908	0.0993992645391822	0.12319531644552784	0.18393613969602707	0.1146444405347777	0.09208859516647787	0.17911810354007285	0.07997562573026978	0.07349529452449123	0.08443015132579151	0.07896272292514138	0.07896272292514138	0.07896272292514138	0.07896272292514138	0.07896272292514138	0.07896272292514138	0.07896272292514138	0.07896272292514138	0.07896272292514138	0.07896272292514138	0.07896272292514138	0.07896272292514138	0.07896272292514138	0.07896272292514138	0.07896272292514138	0.07896272292514138	0.07896272292514138	0.07896272292514138	0.07896272292514138	0.07896272292514138	0.07896272292514138	0.07896272292514138	0.07896272292514138	0.07896272292514138	0.07896272292514138	0.07896272292514138	0.07896272292514138
0.388371984836082	0.34682523245947017	0.29190470614620767	0.49613359506001137	0.4745439938033458	0.3708152581244167	0.2699563870793283	0.4006723338301915	0.3067776202610366	0.40166529840184245	0.21663615860195182	0.34086771020909634	0.456189273468217	0.29931333193621995	0.3081434495868004	0.28517391791719204	0.3443071384354462	0.27698596045152946	0.22727836646362404	0.26737847610298077	0.36394647640110267	0.23470122484443112	0.35900962147970117	0.22930929318257726	0.2941594573311392	0.2941594573311392	0.2941594573311392	0.2941594573311392	0.2941594573311392	0.2941594573311392	0.2941594573311392	0.2941594573311392	0.2941594573311392	0.2941594573311392	0.2941594573311392	0.2941594573311392	0.2941594573311392	0.2941594573311392	0.2941594573311392	0.2941594573311392	0.2941594573311392	0.2941594573311392	0.2941594573311392	0.2941594573311392	0.2941594573311392	0.2941594573311392	0.2941594573311392	0.2941594573311392	0.2941594573311392	0.2941594573311392
0.23305521692383346	0.27818929386715885	0.3247355827615433	0.21787073052831626	0.22093317588022462	0.21254496206644696	0.17105066906107416	0.1128417941549562	0.13280629852390657	0.233650850301611	0.16105202925927622	0.20745099776519788	0.2207317473703444	0.1912701599338513	0.2830398514419428	0.28740606522349216	0.32593940690271767	0.07207482801066624	0.23871088999517825	0.10093439905783438	0.2020202924099274	0.19275443805767375	0.25344960887815055	0.14430124428797214	0.23919232192133538	0.04555164599656686	0.2140741484372681	0.2446330620381769	0.21727301152656753	0.1399346089917541	0.17860381025916083	0.17860381025916083	0.17860381025916083	0.17860381025916083	0.17860381025916083	0.17860381025916083	0.17860381025916083	0.17860381025916083	0.17860381025916083	0.17860381025916083	0.17860381025916083	0.17860381025916083	0.17860381025916083	0.17860381025916083	0.17860381025916083	0.17860381025916083	0.17860381025916083	0.17860381025916083	0.17860381025916083	0.17860381025916083
0.212574193884737	0.13547887071914522	0.12950833602960407	0.29436859369495916	0.12053762725563893	0.11725680818194574	0.18475421939463121	0.17118547083471186	0.17971354401222542	0.18154549552405005	0.23730210980395902	0.09890337973879311	0.17178532687046782	0.13229443192147	0.1226764121677747	0.1803167220248726	0.16197021726152594	0.16560938799617575	0.0868356964394443	0.12324206759999863	0.08645942613824005	0.09444856833190486	0.1264260286256258	0.19570847951891804	0.14166646191003418	0.19994550086764368	0.19378858706520335	0.12346426735792197	0.10165830411441722	0.20588132766228204	0.12948613731792588	0.16768373249010396	0.16768373249010396	0.16768373249010396	0.16768373249010396	0.16768373249010396	0.16768373249010396	0.16768373249010396	0.16768373249010396	0.16768373249010396	0.16768373249010396	0.16768373249010396	0.16768373249010396	0.16768373249010396	0.16768373249010396	0.16768373249010396	0.16768373249010396	0.16768373249010396	0.16768373249010396	0.16768373249010396
0.08378868487763534	0.04027408867193852	0.09060539168870822	0.09324295660893707	0.07442569881231123	0.05456705416145905	0.10241581479331562	0.10629311463458141	0.07164652587519121	0.048224546257470295	0.003353825091961062	0.05749008788806428	0.09345608522884807	0.06254536569122936	0.02566715818348784	0.023274290431763354	0.023779788610562676	0.032181380883466885	0.029258347156861667	0.07739321871887674	0.0003584511788904524	0.02866253209655845	0.051409023180419164	0.03261217224882273	0.0	0.06398460945207542	0.031730888382143135	0.0634687056301449	0.08725156659674718	0.0	0.04362578329837359	0.04362578329837359	0.04362578329837359	0.04362578329837359	0.04362578329837359	0.04362578329837359	0.04362578329837359	0.04362578329837359	0.04362578329837359	0.04362578329837359	0.04362578329837359	0.04362578329837359	0.04362578329837359	0.04362578329837359	0.04362578329837359	0.04362578329837359	0.04362578329837359	0.04362578329837359	0.04362578329837359	0.04362578329837359
0.13696548669797703	0.09078662180145339	0.11015967999358826	0.11372018454942066	0.16687200278385636	0.0464262487195663	0.06313229955778106	0.0700549228315922	0.05790336440758647	0.00021523541348331357	0.04005591849346638	0.018699510874299673	0.08042986471411227	0.1661816814713255	0.08293166906439177	0.18603262695496858	0.1338108348066788	0.04566151662207378	0.10404763761770731	0.10357529009273586	0.10381146385522158	0.10381146385522158	0.10381146385522158	0.10381146385522158	0.10381146385522158	0.10381146385522158	0.10381146385522158	0.10381146385522158	0.10381146385522158	0.10381146385522158	0.10381146385522158	0.10381146385522158	0.10381146385522158	0.10381146385522158	0.10381146385522158	0.10381146385522158	0.10381146385522158	0.10381146385522158	0.10381146385522158	0.10381146385522158	0.10381146385522158	0.10381146385522158	0.10381146385522158	0.10381146385522158	0.10381146385522158	0.10381146385522158	0.10381146385522158	0.10381146385522158	0.10381146385522158	0.10381146385522158
0.044760851023043224	0.0	0.0489265239916266	0.024151881786335802	0.016014101312213844	0.0	0.010322537067581626	0.029586031865829737	0.048303763572671604	0.08241816998286385	0.01948375562216985	0.020958178957058426	0.09316975602489247	0.023754716336942767	0.0496031531338165	0.023873565070868647	0.015059698755823324	0.003133825004209965	0.01566911430745947	0.10918385793630041	0.0	0.03767727892681563	0.010046585586902997	0.024774642205290798	0.023873565166739705	0.0	0.001010093213147412	0.000505046606573706	0.000505046606573706	0.000505046606573706	0.000505046606573706	0.000505046606573706	0.000505046606573706	0.000505046606573706	0.000505046606573706	0.000505046606573706	0.000505046606573706	0.000505046606573706	0.000505046606573706	0.000505046606573706	0.000505046606573706	0.000505046606573706	0.000505046606573706	0.000505046606573706	0.000505046606573706	0.000505046606573706	0.000505046606573706	0.000505046606573706	0.000505046606573706	0.000505046606573706
0.0776545270426873	0.024783704957798535	0.034336935986303566	0.0037241527836411894	0.0	0.0	0.013720251684275757	0.052332453720606784	0.02265178571747196	0.017224737101159484	0.003906932725904875	0.033030421427753295	0.02309995986198082	0.07722640200138883	0.033222040511129966	0.01726162452565326	0.033624487804275766	0.023724488067285075	3.6887408618422926e-05	0.00018277994226368583	0.06197876189692347	0.00018277994226368583	0.08300905791166269	0.016409796608992087	0.02597228472896084	0.022205938359573997	0.02957166233834607	0.028939501772567	0.021269962417700385	0.07172367081110316	0.03154875957317046	0.018119965050822123	0.024834362311996292	0.024834362311996292	0.024834362311996292	0.024834362311996292	0.024834362311996292	0.024834362311996292	0.024834362311996292	0.024834362311996292	0.024834362311996292	0.024834362311996292	0.024834362311996292	0.024834362311996292	0.024834362311996292	0.024834362311996292	0.024834362311996292	0.024834362311996292	0.024834362311996292	0.024834362311996292
0.0	0.0	0.0	0.0	0.0	0.0	0.1966432710035437	0.0	0.0	0.0	0.023027013239554785	0.008332171097417882	0.0	0.1966432710035437	0.0	0.09832163550177185	0.09832163550177185	0.09832163550177185	0.09832163550177185	0.09832163550177185	0.09832163550177185	0.09832163550177185	0.09832163550177185	0.09832163550177185	0.09832163550177185	0.09832163550177185	0.09832163550177185	0.09832163550177185	0.09832163550177185	0.09832163550177185	0.09832163550177185	0.09832163550177185	0.09832163550177185	0.09832163550177185	0.09832163550177185	0.09832163550177185	0.09832163550177185	0.09832163550177185	0.09832163550177185	0.09832163550177185	0.09832163550177185	0.09832163550177185	0.09832163550177185	0.09832163550177185	0.09832163550177185	0.09832163550177185	0.09832163550177185	0.09832163550177185	0.09832163550177185	0.09832163550177185
0.17516515697192245	0.07460039695926031	0.08508224635638156	0.09889490934223498	0.09369730570546629	0.04398616895454077	0.09544941069413876	0.06564516201334916	0.12553933731749176	0.018252163884592557	0.09616876722277534	0.04146212585958964	0.057997941115493896	0.10308811260999315	0.06869071163508125	0.06390113482117922	0.04310751138569012	0.051708624370966516	0.07403281202929914	0.053980792982993867	0.12073238572681669	0.09938242615436098	0.13356901797345574	0.056421072827632465	0.09499504540054411	0.09499504540054411	0.09499504540054411	0.09499504540054411	0.09499504540054411	0.09499504540054411	0.09499504540054411	0.09499504540054411	0.09499504540054411	0.09499504540054411	0.09499504540054411	0.09499504540054411	0.09499504540054411	0.09499504540054411	0.09499504540054411	0.09499504540054411	0.09499504540054411	0.09499504540054411	0.09499504540054411	0.09499504540054411	0.09499504540054411	0.09499504540054411	0.09499504540054411	0.09499504540054411	0.09499504540054411	0.09499504540054411
0.03731688875641189	0.0	0.026210740820651106	0.04535747588239292	0.0	0.0	9.692712942364136e-05	0.04652900530603486	0.0	0.0	0.0044937213274714345	0.04311917099378528	0.08867135979317882	9.692712942364136e-05	0.017582565801244943	0.02717130276659623	0.04369637949247242	0.04369637949247241	0.10364209573242937	0.014279484339111167	0.01914673418573028	0.0	0.026210740820651106	0.0033221910278179606	0.014766465924234536	0.014766465924234536	0.014766465924234536	0.014766465924234536	0.014766465924234536	0.014766465924234536	0.014766465924234536	0.014766465924234536	0.014766465924234536	0.014766465924234536	0.014766465924234536	0.014766465924234536	0.014766465924234536	0.014766465924234536	0.014766465924234536	0.014766465924234536	0.014766465924234536	0.014766465924234536	0.014766465924234536	0.014766465924234536	0.014766465924234536	0.014766465924234536	0.014766465924234536	0.014766465924234536	0.014766465924234536	0.014766465924234536
0.07927768138092472	0.13022471516538406	0.10174662511822688	0.11334103018446573	0.0838987758272946	0.04476014919639576	0.14299983956694118	0.03489156838237241	0.04840337481240836	0.06210892533363992	0.10768357010763083	0.03681735934350416	0.05917760226173676	0.03489156838237241	0.014020973372557786	0.13069502578661985	0.00041008886188263354	0.091556399155721	0.012192555980001775	0.045172945616297734	0.003836969707208193	0.12047501159248938	0.0	0.19008396392931534	0.07363471868700831	0.0	0.09558216514972068	0.008355586272793583	0.045665795831700794	0.038728538018344076	0.04219716692502244	0.04219716692502244	0.04219716692502244	0.04219716692502244	0.04219716692502244	0.04219716692502244	0.04219716692502244	0.04219716692502244	0.04219716692502244	0.04219716692502244	0.04219716692502244	0.04219716692502244	0.04219716692502244	0.04219716692502244	0.04219716692502244	0.04219716692502244	0.04219716692502244	0.04219716692502244	0.04219716692502244	0.04219716692502244
0.01279929851949938	0.013899623288927385	0.06200435593260202	0.020415185920605254	0.00514651215171078	0.02189030483687841	0.020415185920605254	0.03640484919057532	0.025595711659244683	0.013649511844788869	0.04286993602646389	0.025095488770967653	0.03137486789783471	0.028235178334401183	0.028235178334401183	0.028235178334401183	0.028235178334401183	0.028235178334401183	0.028235178334401183	0.028235178334401183	0.028235178334401183	0.028235178334401183	0.028235178334401183	0.028235178334401183	0.028235178334401183	0.028235178334401183	0.028235178334401183	0.028235178334401183	0.028235178334401183	0.028235178334401183	0.028235178334401183	0.028235178334401183	0.028235178334401183	0.028235178334401183	0.028235178334401183	0.028235178334401183	0.028235178334401183	0.028235178334401183	0.028235178334401183	0.028235178334401183	0.028235178334401183	0.028235178334401183	0.028235178334401183	0.028235178334401183	0.028235178334401183	0.028235178334401183	0.028235178334401183	0.028235178334401183	0.028235178334401183	0.028235178334401183
0.4017301562301298	0.6042107154303009	0.2130205461413192	0.5021027149722148	0.6236539988510147	0.2781454386943477	0.25562097570710485	0.3276953028513549	0.2741106732634797	0.45096835431060334	0.48376727370595446	0.412632675109543	0.4344073461344576	0.22714944802562295	0.5424188039481371	0.2871058333758166	0.5241968486648708	0.5271659816547648	0.3169071100407915	0.34601749551641336	0.2360548704624116	0.4650359766765472	0.28594169112737344	0.37347830975271507	0.155533221894465	0.26450576582359003	0.26450576582359003	0.26450576582359003	0.26450576582359003	0.26450576582359003	0.26450576582359003	0.26450576582359003	0.26450576582359003	0.26450576582359003	0.26450576582359003	0.26450576582359003	0.26450576582359003	0.26450576582359003	0.26450576582359003	0.26450576582359003	0.26450576582359003	0.26450576582359003	0.26450576582359003	0.26450576582359003	0.26450576582359003	0.26450576582359003	0.26450576582359003	0.26450576582359003	0.26450576582359003	0.26450576582359003
0.05156364076041222	4.963867928308078e-05	0.0466153958569089	0.0	0.0382937264419647	0.008954809816937262	0.052871920416274316	0.0	0.016267672042938847	0.002301341152763859	0.04368766997266247	0.0008506863657656278	0.03599741686764897	0.00029560214685167964	0.03213380865452014	0.048403588899048514	0.03659024550884392	0.008954809816937262	0.0347328601557252	0.013669104801731667	0.03374571480006814	0.04015321999667294	0.021527264785334704	0.021527264785334704	0.0217732282529033	0.0	0.01088661412645165	0.01088661412645165	0.01088661412645165	0.01088661412645165	0.01088661412645165	0.01088661412645165	0.01088661412645165	0.01088661412645165	0.01088661412645165	0.01088661412645165	0.01088661412645165	0.01088661412645165	0.01088661412645165	0.01088661412645165	0.01088661412645165	0.01088661412645165	0.01088661412645165	0.01088661412645165	0.01088661412645165	0.01088661412645165	0.01088661412645165	0.01088661412645165	0.01088661412645165	0.01088661412645165
0.0009998952492053961	0.0	0.10772348956815213	0.09793896868958774	0.16462044665336836	0.0	0.0	0.00024215049535259987	0.0	0.0	0.0	0.0	0.0	0.015618567354152835	0.0	0.0	0.0	0.0	0.0	0.11895003409474979	0.0	0.0	0.08471800028922367	0.0	0.0	0.0	0.0	0.0	0.0	0.0	0.0	0.0	0.0	0.0	0.0	0.0	0.0	0.0	0.0	0.0	0.0	0.0	0.0	0.0	0.0	0.0	0.0	0.0	0.0	0.0
0.12608273961924774	0.06730828238827691	0.03705307300939643	0.06623137718452761	0.08763841429105083	0.03556794966655147	0.03932811067010938	0.04473689049270641	0.0029417989930308973	0.07675913334661671	0.07378681224914486	0.042699415237163474	0.06702746055186506	0.06051284292126487	0.044062565299760756	0.03296758234723385	0.059589195517685926	0.1166356622236697	0.016186499807256866	0.10398864979496754	0.07088014749547572	0.03523133151082949	0.0484951454396296	0.033332818379669886	0.07658948993109153	0.030119488449690347	0.05335448919039094	0.05335448919039094	0.05335448919039094	0.05335448919039094	0.05335448919039094	0.05335448919039094	0.05335448919039094	0.05335448919039094	0.05335448919039094	0.05335448919039094	0.05335448919039094	0.05335448919039094	0.05335448919039094	0.05335448919039094	0.05335448919039094	0.05335448919039094	0.05335448919039094	0.05335448919039094	0.05335448919039094	0.05335448919039094	0.05335448919039094	0.05335448919039094	0.05335448919039094	0.05335448919039094
0.12474122108569967	0.22326968719585663	0.20375086825400257	0.10865662944836013	0.09133520811125405	0.1507824954680039	0.2674229024133779	0.13307089406164693	0.10590502163084713	0.1326903321738102	0.22974407700434443	0.09891399104209703	0.10564523008396488	0.11061803652720587	0.18775989916630964	0.1074245790027733	0.1701504133850939	0.18481719675352157	0.0786210444134624	0.1352360792898328	0.14212113413618482	0.07320995843297573	0.2094577754044637	0.08882104855656779	0.09289355430194407	0.09085730142925594	0.09085730142925594	0.09085730142925594	0.09085730142925594	0.09085730142925594	0.09085730142925594	0.09085730142925594	0.09085730142925594	0.09085730142925594	0.09085730142925594	0.09085730142925594	0.09085730142925594	0.09085730142925594	0.09085730142925594	0.09085730142925594	0.09085730142925594	0.09085730142925594	0.09085730142925594	0.09085730142925594	0.09085730142925594	0.09085730142925594	0.09085730142925594	0.09085730142925594	0.09085730142925594	0.09085730142925594
0.4438137050297125	0.27765977429167904	0.30979476933730227	0.59302160247356	0.378958112465415	0.24276231864761022	0.36262374250880064	0.45839640163547496	0.36961198560354475	0.20337024342098567	0.3518436781795678	0.38223578962232163	0.3556484787700959	0.37006832903644954	0.248501254097559	0.36480634403226075	0.3589921129626459	0.5456853421834232	0.2622743896522709	0.7395839321750556	0.33136138704034557	0.48820769617539084	0.4479667808694704	0.5303906650642085	0.4293757848980627	0.47988322498113556	0.47988322498113556	0.47988322498113556	0.47988322498113556	0.47988322498113556	0.47988322498113556	0.47988322498113556	0.47988322498113556	0.47988322498113556	0.47988322498113556	0.47988322498113556	0.47988322498113556	0.47988322498113556	0.47988322498113556	0.47988322498113556	0.47988322498113556	0.47988322498113556	0.47988322498113556	0.47988322498113556	0.47988322498113556	0.47988322498113556	0.47988322498113556	0.47988322498113556	0.47988322498113556	0.47988322498113556
0.2061740973657513	0.21933564918329665	0.21031740899895598	0.28801137895396317	0.2147636519595404	0.2582002844657122	0.16391724314393455	0.27407746583519244	0.20165893542308558	0.1738763457913375	0.2646172569266386	0.32076312101353316	0.19298263962635953	0.23226316484484397	0.10477283716215322	0.1483492017806442	0.17371304371058927	0.30637468135154516	0.1819064273647436	0.19732945031592222	0.1375130011816039	0.12589744710104614	0.22000949867644817	0.2766929314136289	0.19964720782796375	0.23817006962079634	0.23817006962079634	0.23817006962079634	0.23817006962079634	0.23817006962079634	0.23817006962079634	0.23817006962079634	0.23817006962079634	0.23817006962079634	0.23817006962079634	0.23817006962079634	0.23817006962079634	0.23817006962079634	0.23817006962079634	0.23817006962079634	0.23817006962079634	0.23817006962079634	0.23817006962079634	0.23817006962079634	0.23817006962079634	0.23817006962079634	0.23817006962079634	0.23817006962079634	0.23817006962079634	0.23817006962079634
0.4089564512281012	0.45612668304358506	0.6896609211051241	0.33538899685581997	0.3205028498523009	0.6012575260237132	0.39565333650343854	0.45157395895701435	0.23405417636879122	0.33756384416364893	0.35621393517429356	0.45604523307301903	0.27193705458711925	0.3596282081343873	0.4513126760252152	0.5225907589762366	0.35255111195217775	0.41543506526559165	0.5194681820238946	0.20869917232936103	0.3640836771766279	0.3640836771766279	0.3640836771766279	0.3640836771766279	0.3640836771766279	0.3640836771766279	0.3640836771766279	0.3640836771766279	0.3640836771766279	0.3640836771766279	0.3640836771766279	0.3640836771766279	0.3640836771766279	0.3640836771766279	0.3640836771766279	0.3640836771766279	0.3640836771766279	0.3640836771766279	0.3640836771766279	0.3640836771766279	0.3640836771766279	0.3640836771766279	0.3640836771766279	0.3640836771766279	0.3640836771766279	0.3640836771766279	0.3640836771766279	0.3640836771766279	0.3640836771766279	0.3640836771766279
0.2717566384553571	0.2315269130051493	0.24549768193434232	0.21773836579449932	0.15452163256192178	0.2473573345179119	0.2179900180547951	0.20089048462991274	0.24666615961474114	0.2068066387804103	0.18804289547981082	0.31042158944835757	0.21974076012454502	0.25181770411912113	0.18560492440618306	0.23366936402851035	0.19227327644286996	0.23062790804285843	0.22821997552566822	0.22675493391334647	0.22748745471950735	0.22748745471950735	0.22748745471950735	0.22748745471950735	0.22748745471950735	0.22748745471950735	0.22748745471950735	0.22748745471950735	0.22748745471950735	0.22748745471950735	0.22748745471950735	0.22748745471950735	0.22748745471950735	0.22748745471950735	0.22748745471950735	0.22748745471950735	0.22748745471950735	0.22748745471950735	0.22748745471950735	0.22748745471950735	0.22748745471950735	0.22748745471950735	0.22748745471950735	0.22748745471950735	0.22748745471950735	0.22748745471950735	0.22748745471950735	0.22748745471950735	0.22748745471950735	0.22748745471950735
0.05730053477687138	0.17280546254565426	0.22573852831238553	0.27763414684851784	0.27208463495731455	0.08700770957573453	0.10762219967987537	0.2612065169126395	0.2335871766340853	0.3396858258083927	0.16911046722809867	0.002899190473667289	0.002899190473667289	0.0037374488150987532	0.0	0.07525797808184505	0.14178851606715123	0.005967552562038209	0.09250671596071125	0.07525797808184505	0.00784310953514175	0.017248737878866213	0.1544225769575271	0.162774702033047	0.04776727016003307	0.1937861146758627	0.14946245398758937	0.17162428433172605	0.17162428433172605	0.17162428433172605	0.17162428433172605	0.17162428433172605	0.17162428433172605	0.17162428433172605	0.17162428433172605	0.17162428433172605	0.17162428433172605	0.17162428433172605	0.17162428433172605	0.17162428433172605	0.17162428433172605	0.17162428433172605	0.17162428433172605	0.17162428433172605	0.17162428433172605	0.17162428433172605	0.17162428433172605	0.17162428433172605	0.17162428433172605	0.17162428433172605
0.2849699787933366	0.42396438043841206	0.10713032949193235	0.2963651353961395	0.20778697195769238	0.37895972905421904	0.21728866550503606	0.5168551498706475	0.38153838932628165	0.26125068547530184	0.2114745735452907	0.2675478542275614	0.41692961392268796	0.3119754993928131	0.2561614319553939	0.3539874013763584	0.5233955710004635	0.48316418455256693	0.2245862735956252	0.3145731055773256	0.4158912519144643	0.4595307196114004	0.2742102454678409	0.5077305613232113	0.3909704033955261	0.3909704033955261	0.3909704033955261	0.3909704033955261	0.3909704033955261	0.3909704033955261	0.3909704033955261	0.3909704033955261	0.3909704033955261	0.3909704033955261	0.3909704033955261	0.3909704033955261	0.3909704033955261	0.3909704033955261	0.3909704033955261	0.3909704033955261	0.3909704033955261	0.3909704033955261	0.3909704033955261	0.3909704033955261	0.3909704033955261	0.3909704033955261	0.3909704033955261	0.3909704033955261	0.3909704033955261	0.3909704033955261
0.3989180396411757	0.48793640692651885	0.40226168176448224	0.5156937804050603	0.4209470025693704	0.28489847016809317	0.5260559300285795	0.6011269703200289	0.35539541709025413	0.4238621028035542	0.441425026794995	0.39251816708439125	0.4725211244098776	0.505870050131188	0.34375044612593714	0.5349168556867041	0.3573329977412027	0.2910033214420476	0.4409021214414265	0.5301560524594398	0.6252499443717305	0.3893362500944233	0.4747139152652269	0.31958142546797846	0.48608464927575323	0.3916588263691696	0.4388717378224614	0.4388717378224614	0.4388717378224614	0.4388717378224614	0.4388717378224614	0.4388717378224614	0.4388717378224614	0.4388717378224614	0.4388717378224614	0.4388717378224614	0.4388717378224614	0.4388717378224614	0.4388717378224614	0.4388717378224614	0.4388717378224614	0.4388717378224614	0.4388717378224614	0.4388717378224614	0.4388717378224614	0.4388717378224614	0.4388717378224614	0.4388717378224614	0.4388717378224614	0.4388717378224614
0.0	0.09632788724552598	0.08137208036448995	0.01015830467031656	0.05925082386911086	0.07665681707156238	0.0	0.0974732619507616	0.0395272496978306	0.0	0.0	0.0039741070544614355	0.3062302180280852	0.15689069093942187	0.0	0.0	0.19625133551770305	0.0	0.09502307562934612	0.11074102539200398	0.0004382182337321684	0.022121256495379073	0.16903158211410768	0.09557641930474338	0.09557641930474338	0.09557641930474338	0.09557641930474338	0.09557641930474338	0.09557641930474338	0.09557641930474338	0.09557641930474338	0.09557641930474338	0.09557641930474338	0.09557641930474338	0.09557641930474338	0.09557641930474338	0.09557641930474338	0.09557641930474338	0.09557641930474338	0.09557641930474338	0.09557641930474338	0.09557641930474338	0.09557641930474338	0.09557641930474338	0.09557641930474338	0.09557641930474338	0.09557641930474338	0.09557641930474338	0.09557641930474338	0.09557641930474338
0.03362635828919122	0.03113030512725003	0.09462925075935885	0.09607719596714577	0.030467801933119872	0.0	0.050975899729571915	0.06918039046791706	0.06563120760332837	0.11784906344873787	0.1216148318667856	0.053661100921846124	0.0	0.051775557895382546	0.1271233714288516	0.05555724145740404	0.06715407277912883	0.06617944878820203	0.035049143660951985	0.1874257043789958	0.00011064231861233298	0.09376817334880407	0.09376817334880407	0.09376817334880407	0.09376817334880407	0.09376817334880407	0.09376817334880407	0.09376817334880407	0.09376817334880407	0.09376817334880407	0.09376817334880407	0.09376817334880407	0.09376817334880407	0.09376817334880407	0.09376817334880407	0.09376817334880407	0.09376817334880407	0.09376817334880407	0.09376817334880407	0.09376817334880407	0.09376817334880407	0.09376817334880407	0.09376817334880407	0.09376817334880407	0.09376817334880407	0.09376817334880407	0.09376817334880407	0.09376817334880407	0.09376817334880407	0.09376817334880407
0.1465095407355131	0.046309531161089525	0.06686502827433859	0.01332497799815681	0.03847187010422051	0.00047132830569836536	0.05531944361005686	0.048075213884377674	0.014108416634769885	0.08576364535198512	0.14188932078565916	0.06419400894346203	0.040197120940271044	0.1592519996281189	0.13835761449582046	0.07788555240787848	0.08519719676344607	0.09697836634659494	0.0	0.08182502108591144	0.017254804119591734	0.11091933560268757	0.1325752941494126	0.04394550464066337	0.11972648630620432	0.05994327434647363	0.0448881612520601	0.04231537408745351	0.09536698913214228	0.0	0.0717503490000559	0.0009426566113967307	0.11546443560143002	0.05820354610641337	0.05820354610641337	0.05820354610641337	0.05820354610641337	0.05820354610641337	0.05820354610641337	0.05820354610641337	0.05820354610641337	0.05820354610641337	0.05820354610641337	0.05820354610641337	0.05820354610641337	0.05820354610641337	0.05820354610641337	0.05820354610641337	0.05820354610641337	0.05820354610641337
0.09719967927301082	0.059161003945042284	0.0005973252324876962	0.06209235176214013	0.0	0.006369323059273795	0.00465033543818582	0.03509246124976733	0.02025362820988393	0.13847870050607763	0.0017189876210879748	0.09591502937617476	0.05069575402146544	0.04183446349522344	0.11634081445796243	0.1800311828383717	0.08031173660447662	0.1497175695962624	0.04531958056547634	0.26487334099260684	0.1264007111670889	0.06928692791200834	0.12657754117702888	0.13488506245011583	0.05290126382076002	0.07284052672434109	0.07533227795944114	0.059399099665349384	0.031774566786096956	0.028322163322507164	0.07190391012062264	0.0640359854295335	0.06038297154440962	0.06220947848697156	0.06220947848697156	0.06220947848697156	0.06220947848697156	0.06220947848697156	0.06220947848697156	0.06220947848697156	0.06220947848697156	0.06220947848697156	0.06220947848697156	0.06220947848697156	0.06220947848697156	0.06220947848697156	0.06220947848697156	0.06220947848697156	0.06220947848697156	0.06220947848697156
0.7718951199241837	0.6831972064827848	0.5000331279413409	0.3969413638075559	0.6077095531042074	0.7594469415828559	0.6753621902387936	0.5658706855920463	0.5757133684813166	0.5197773747730987	0.40430575548505787	0.5212378025716817	0.3942152098704154	0.628897945396334	0.7723529213388025	0.5239328162560402	0.3838149137256333	0.44614011326100395	0.4565719631664322	0.4623273116567849	0.46263495530191073	0.4624811334793479	0.4624811334793479	0.4624811334793479	0.4624811334793479	0.4624811334793479	0.4624811334793479	0.4624811334793479	0.4624811334793479	0.4624811334793479	0.4624811334793479	0.4624811334793479	0.4624811334793479	0.4624811334793479	0.4624811334793479	0.4624811334793479	0.4624811334793479	0.4624811334793479	0.4624811334793479	0.4624811334793479	0.4624811334793479	0.4624811334793479	0.4624811334793479	0.4624811334793479	0.4624811334793479	0.4624811334793479	0.4624811334793479	0.4624811334793479	0.4624811334793479	0.4624811334793479
0.25157238998353054	0.24561107447934524	0.3372562433922015	0.1364310544517619	0.2494600193161957	0.18778315564571985	0.17362841719875755	0.22718078358597318	0.15050575759935983	0.14536406269262472	0.25280167729468705	0.1320060846792963	0.13444335711974306	0.19286076599482518	0.20703802836742125	0.14289214808657674	0.22899971707628847	0.07517447578880648	0.19891463013980995	0.31939020163093096	0.1996207184266002	0.5121492104822104	0.2666883528805586	0.21543963274792716	0.24106399281424287	0.24106399281424287	0.24106399281424287	0.24106399281424287	0.24106399281424287	0.24106399281424287	0.24106399281424287	0.24106399281424287	0.24106399281424287	0.24106399281424287	0.24106399281424287	0.24106399281424287	0.24106399281424287	0.24106399281424287	0.24106399281424287	0.24106399281424287	0.24106399281424287	0.24106399281424287	0.24106399281424287	0.24106399281424287	0.24106399281424287	0.24106399281424287	0.24106399281424287	0.24106399281424287	0.24106399281424287	0.24106399281424287
0.5262612822822947	0.40777725230014894	0.35180715484644765	0.4333992768092961	0.4073484748220716	0.4036420409145941	0.42824407937976	0.36887442520434127	0.333342418392079	0.15061675011522757	0.5587753887876322	0.2018425755047813	0.28314097377484665	0.26471180815772466	0.29622838751256725	0.4610215499101683	0.3713228864539543	0.1611476097890293	0.2316907263041992	0.4852572280391426	0.18164867086850975	0.3749849051429808	0.3544566522270361	0.2088251286848702	0.4271148655362846	0.3597631691470942	0.3934390173416894	0.3934390173416894	0.3934390173416894	0.3934390173416894	0.3934390173416894	0.3934390173416894	0.3934390173416894	0.3934390173416894	0.3934390173416894	0.3934390173416894	0.3934390173416894	0.3934390173416894	0.3934390173416894	0.3934390173416894	0.3934390173416894	0.3934390173416894	0.3934390173416894	0.3934390173416894	0.3934390173416894	0.3934390173416894	0.3934390173416894	0.3934390173416894	0.3934390173416894	0.3934390173416894
0.2099152166122881	0.11084490143531975	0.14293374799923103	0.13884979370471162	0.10579722079542961	0.17341676073310525	0.17869860281692057	0.10106026146954758	0.24404351274604905	0.20737279676606582	0.172024342923645	0.14686437192497134	0.17178133988818636	0.2459483823386859	0.21713968988287874	0.1734123483970276	0.12372911450406764	0.059096822834147675	0.20212866723309833	0.06452439625730647	0.1333265317452024	0.1333265317452024	0.1333265317452024	0.1333265317452024	0.1333265317452024	0.1333265317452024	0.1333265317452024	0.1333265317452024	0.1333265317452024	0.1333265317452024	0.1333265317452024	0.1333265317452024	0.1333265317452024	0.1333265317452024	0.1333265317452024	0.1333265317452024	0.1333265317452024	0.1333265317452024	0.1333265317452024	0.1333265317452024	0.1333265317452024	0.1333265317452024	0.1333265317452024	0.1333265317452024	0.1333265317452024	0.1333265317452024	0.1333265317452024	0.1333265317452024	0.1333265317452024	0.1333265317452024
0.18664489638643622	0.1368826950026085	0.08708962497522714	0.09482620929207679	0.14328264492814854	0.16111787323524573	0.1253204624006369	0.2704690142057031	0.10126726947596362	0.07471602037863095	0.14505624548468035	0.07392859922746224	0.11552352736511885	0.15358599392456215	0.1953467824558892	0.18716515640877573	0.10589276243335846	0.1130167358254832	0.09626551304075287	0.16570235177320497	0.12025869709577239	0.1600347918238398	0.14014674445980613	0.14014674445980613	0.14014674445980613	0.14014674445980613	0.14014674445980613	0.14014674445980613	0.14014674445980613	0.14014674445980613	0.14014674445980613	0.14014674445980613	0.14014674445980613	0.14014674445980613	0.14014674445980613	0.14014674445980613	0.14014674445980613	0.14014674445980613	0.14014674445980613	0.14014674445980613	0.14014674445980613	0.14014674445980613	0.14014674445980613	0.14014674445980613	0.14014674445980613	0.14014674445980613	0.14014674445980613	0.14014674445980613	0.14014674445980613	0.14014674445980613
0.44851229707398166	0.3519613814493903	0.387683597381604	0.573616738892101	0.34997515282634967	0.3348421644289284	0.5024837451516345	0.5578407411208537	0.4543774569343273	0.3039311321196643	0.6564638258703829	0.29743044459485607	0.5250572197332594	0.4894565803614014	0.4755087896890686	0.35708801509856236	0.6642772334355733	0.5841704129010662	0.3762384947286487	0.6325006916049558	0.5043695931668023	0.5043695931668023	0.5043695931668023	0.5043695931668023	0.5043695931668023	0.5043695931668023	0.5043695931668023	0.5043695931668023	0.5043695931668023	0.5043695931668023	0.5043695931668023	0.5043695931668023	0.5043695931668023	0.5043695931668023	0.5043695931668023	0.5043695931668023	0.5043695931668023	0.5043695931668023	0.5043695931668023	0.5043695931668023	0.5043695931668023	0.5043695931668023	0.5043695931668023	0.5043695931668023	0.5043695931668023	0.5043695931668023	0.5043695931668023	0.5043695931668023	0.5043695931668023	0.5043695931668023
0.42559004125110655	0.49068448770945067	0.5250591375959326	0.2572690131939981	0.47762098741476455	0.38671574534881725	0.6195149394913824	0.6825650281616753	0.49449496914101143	0.5429321924096384	0.5057862577136009	0.5982472430803998	0.5439160533011829	0.366244297836784	0.4593613597946576	0.4786559694783626	0.39747011009260025	0.5068598314024149	0.5367806498703913	0.5473286090092524	0.6691577740375121	0.2410246529277582	0.39375349194907705	0.31738907243841763	0.31738907243841763	0.31738907243841763	0.31738907243841763	0.31738907243841763	0.31738907243841763	0.31738907243841763	0.31738907243841763	0.31738907243841763	0.31738907243841763	0.31738907243841763	0.31738907243841763	0.31738907243841763	0.31738907243841763	0.31738907243841763	0.31738907243841763	0.31738907243841763	0.31738907243841763	0.31738907243841763	0.31738907243841763	0.31738907243841763	0.31738907243841763	0.31738907243841763	0.31738907243841763	0.31738907243841763	0.31738907243841763	0.31738907243841763
0.43653216758394553	0.5943133658711026	0.5803318791051145	0.5970302462602444	0.5318819032453751	0.41113947627052216	0.4327378155944129	0.3710706579174903	0.3914301697746511	0.4791475318910668	0.7443108587649574	0.6136599778559929	0.41478511773651155	0.4187481472439124	0.4405350756013841	0.3190126737589663	0.4025740709360129	0.4944259950257612	0.4972552480893413	0.5854769220855282	0.5754634869319958	0.4045079913755827	0.48998573915378923	0.48998573915378923	0.48998573915378923	0.48998573915378923	0.48998573915378923	0.48998573915378923	0.48998573915378923	0.48998573915378923	0.48998573915378923	0.48998573915378923	0.48998573915378923	0.48998573915378923	0.48998573915378923	0.48998573915378923	0.48998573915378923	0.48998573915378923	0.48998573915378923	0.48998573915378923	0.48998573915378923	0.48998573915378923	0.48998573915378923	0.48998573915378923	0.48998573915378923	0.48998573915378923	0.48998573915378923	0.48998573915378923	0.48998573915378923	0.48998573915378923
0.12441927675460626	0.002352029397928899	0.025438857515201762	0.06656283356986269	0.02021904620873903	0.19655129233728433	0.006362887973516036	0.05951989084312723	0.04801576200583313	0.05550903226754009	0.0	0.061054621448615384	0.013856158235222994	0.09844222694706566	0.20250983199350317	0.04331901979306313	0.03779317223229321	0.0	0.10587682367130212	0.10420484902659266	0.09663300832220104	0.02021904620873903	0.00013724403922130848	0.0	0.0	0.03711311747907379	0.07419334787079096	0.0	0.10502663779150476	0.11891568311408436	0.0	0.05945784155704218	0.05945784155704218	0.05945784155704218	0.05945784155704218	0.05945784155704218	0.05945784155704218	0.05945784155704218	0.05945784155704218	0.05945784155704218	0.05945784155704218	0.05945784155704218	0.05945784155704218	0.05945784155704218	0.05945784155704218	0.05945784155704218	0.05945784155704218	0.05945784155704218	0.05945784155704218	0.05945784155704218
0.3564332485643079	0.401209574534942	0.27957327889874933	0.24753995926921454	0.30684511879400994	0.27410116791123396	0.337268038303985	0.35419746009856645	0.27678467005529384	0.3086644139881804	0.22555838244073273	0.3615206813180976	0.3106243732629692	0.4299034944611783	0.32849054053275045	0.2048825943461029	0.27793701846743746	0.28899463327551267	0.29676636586038213	0.42298140845824084	0.3168756467751009	0.21603174357669433	0.29063423741917827	0.2553609440211539	0.3821955148004268	0.3159923713647021	0.3783488324972373	0.32804089139505643	0.40137669751617305	0.30958332899745045	0.17316147562431822	0.24137240231088433	0.24137240231088433	0.24137240231088433	0.24137240231088433	0.24137240231088433	0.24137240231088433	0.24137240231088433	0.24137240231088433	0.24137240231088433	0.24137240231088433	0.24137240231088433	0.24137240231088433	0.24137240231088433	0.24137240231088433	0.24137240231088433	0.24137240231088433	0.24137240231088433	0.24137240231088433	0.24137240231088433
0.6235031327895234	0.40881677499610164	0.4269521298909794	0.44615959875062416	0.6519743156632071	0.4891102536106061	0.53860827806601	0.5959456676082626	0.5365821557193384	0.29942297494247866	0.49050854896959634	0.47199711830479707	0.29166364745751533	0.42079485748079265	0.34232649589613334	0.374154406325128	0.43313655665042994	0.3868087349299099	0.33205185035360973	0.33519937840236225	0.4902501515857018	0.41272476499403205	0.41272476499403205	0.41272476499403205	0.41272476499403205	0.41272476499403205	0.41272476499403205	0.41272476499403205	0.41272476499403205	0.41272476499403205	0.41272476499403205	0.41272476499403205	0.41272476499403205	0.41272476499403205	0.41272476499403205	0.41272476499403205	0.41272476499403205	0.41272476499403205	0.41272476499403205	0.41272476499403205	0.41272476499403205	0.41272476499403205	0.41272476499403205	0.41272476499403205	0.41272476499403205	0.41272476499403205	0.41272476499403205	0.41272476499403205	0.41272476499403205	0.41272476499403205
0.0	0.0	0.009827993033699928	0.0	0.5363501369801237	0.0	0.0	0.8601676112159897	0.0	0.0	0.0	0.0	0.0	0.0	1.2302627554378587	0.0	0.8022036164737795	0.8823471807696738	0.0	0.0	0.0	0.0	0.0	0.0	0.0	0.0	0.0	0.0	0.0	0.0	0.0	0.0	0.0	0.0	0.0	0.0	0.0	0.0	0.0	0.0	0.0	0.0	0.0	0.0	0.0	0.0	0.0	0.0	0.0	0.0
0.465211651686109	0.18629141156403528	0.2488482021540338	0.11020698873659913	0.13694363974094131	0.2688439727019129	0.09476370688692978	0.22557803109070107	0.14423175019141196	0.19604684112830217	0.2361064666296329	0.22598739443329638	0.2151398069163328	0.283672478333418	0.2409343007733859	0.13949443182855872	0.2631983012817074	0.26216417036520867	0.15722324772551863	0.36280222896310615	0.24004980374677046	0.07742832309020542	0.31110608514074717	0.1725112230415898	0.4663966161568615	0.14232621729561012	0.24847118451451977	0.4155332454314608	0.15518002484267662	0.2853566351370687	0.2853566351370687	0.2853566351370687	0.2853566351370687	0.2853566351370687	0.2853566351370687	0.2853566351370687	0.2853566351370687	0.2853566351370687	0.2853566351370687	0.2853566351370687	0.2853566351370687	0.2853566351370687	0.2853566351370687	0.2853566351370687	0.2853566351370687	0.2853566351370687	0.2853566351370687	0.2853566351370687	0.2853566351370687	0.2853566351370687
0.5990774327527613	0.4427946132613741	0.36886895136965825	0.518736105729688	0.2405122028073143	0.5212472299932464	0.4473702681222095	0.34300667275562347	0.5167230901580003	0.47019817891190746	0.38950432516244177	0.58435643327675	0.4095220941432168	0.45981040582433796	0.2634256798760566	0.450624747676652	0.47800070670910577	0.651602863334029	0.6198600607751412	0.4985147764813638	0.36476957503558666	0.3332621130868838	0.40505082774535345	0.5841502161458442	0.25402417423150897	0.3521837999029567	0.32915710629305284	0.4721881613249369	0.3563103823624515	0.4938568189587929	0.3869486517032575	0.4224285106776606	0.4891361493823859	0.3071339351505074	0.4903400013928595	0.39873696827168353	0.39873696827168353	0.39873696827168353	0.39873696827168353	0.39873696827168353	0.39873696827168353	0.39873696827168353	0.39873696827168353	0.39873696827168353	0.39873696827168353	0.39873696827168353	0.39873696827168353	0.39873696827168353	0.39873696827168353	0.39873696827168353
0.5007257843851861	0.2631480841021211	0.34836885414239915	0.2787742930082082	0.32570840356349534	0.43862683105766076	0.16051600325260162	0.3110855675642353	0.3047661159269571	0.29182600343617	0.3908139004478747	0.3034858816247283	0.2887661999513148	0.28125282134495044	0.40801930495809374	0.2634064419642053	0.2482339872614036	0.37880741107141686	0.49189878079179705	0.37518297223125235	0.33046810194828374	0.2823897160968017	0.3370736304060834	0.24562722073719728	0.3113042315066635	0.2263287945132775	0.23162123654666167	0.3141126431915209	0.32698400326633464	0.3299984277110038	0.25072770550364964	0.12268463401804718	0.33940738264848797	0.31186061494035616	0.18080071959166433	0.22585965707855676	0.3722739144793926	0.2873955437255666	0.22987085492857215	0.26457713465229027	0.24722399479043125	0.24722399479043125	0.24722399479043125	0.24722399479043125	0.24722399479043125	0.24722399479043125	0.24722399479043125	0.24722399479043125	0.24722399479043125	0.24722399479043125
0.3225673639707462	0.41679329521365716	0.31342733226235925	0.40625302740952074	0.3674567497102013	0.33728715944958415	0.4191760584314026	0.3343504490961133	0.33315840787257905	0.29656039771660836	0.2597186585267045	0.137976601949103	0.2615712262701745	0.38989993527980565	0.39384309210706325	0.4370825619404039	0.31422329951824934	0.1966317523228151	0.32238550806559346	0.40645103627506035	0.23633258711942953	0.29783648639269156	0.4640701010429545	0.3000358820563587	0.32940946246003455	0.31472267225819667	0.31472267225819667	0.31472267225819667	0.31472267225819667	0.31472267225819667	0.31472267225819667	0.31472267225819667	0.31472267225819667	0.31472267225819667	0.31472267225819667	0.31472267225819667	0.31472267225819667	0.31472267225819667	0.31472267225819667	0.31472267225819667	0.31472267225819667	0.31472267225819667	0.31472267225819667	0.31472267225819667	0.31472267225819667	0.31472267225819667	0.31472267225819667	0.31472267225819667	0.31472267225819667	0.31472267225819667
0.3117905154788762	0.472168564247902	0.3325641593335389	0.4068264855655966	0.2575221737645107	0.20879974001627968	0.3305079237951578	0.3785077051886917	0.3066587070783281	0.2160974320206525	0.2797925205704489	0.33221550049804405	0.2878963740423959	0.35052659290057336	0.28091150601462506	0.25732503430560383	0.339307582077849	0.4209435873447842	0.3248271025360086	0.26767041782068113	0.31137484944418253	0.3079262513420215	0.27865484500804355	0.2819465040301042	0.32594526470175045	0.37847397994188414	0.21092982262358193	0.3059643547078596	0.2861315369153155	0.3061590678810618	0.3935459200793018	0.34985249398018176	0.34985249398018176	0.34985249398018176	0.34985249398018176	0.34985249398018176	0.34985249398018176	0.34985249398018176	0.34985249398018176	0.34985249398018176	0.34985249398018176	0.34985249398018176	0.34985249398018176	0.34985249398018176	0.34985249398018176	0.34985249398018176	0.34985249398018176	0.34985249398018176	0.34985249398018176	0.34985249398018176
0.5801172473512689	0.22759889641571615	0.3461425998250065	0.5869226699946564	0.0	0.0	0.0038554971715095993	0.31470247930416484	0.7329924974522981	0.07933408690036448	0.07933408690036448	0.118485201094487	0.6294049586083297	0.6096618006606714	0.6229963779841775	0.5384458785483714	1.2390667592690012	0.4615249392996017	0.9558044004856779	0.45592681173440536	0.32803705662767096	0.07933408690036448	0.8959946589718388	0.4159976065733746	0.69691878410487	0.7500291586665352	0.7234739713857025	0.7234739713857025	0.7234739713857025	0.7234739713857025	0.7234739713857025	0.7234739713857025	0.7234739713857025	0.7234739713857025	0.7234739713857025	0.7234739713857025	0.7234739713857025	0.7234739713857025	0.7234739713857025	0.7234739713857025	0.7234739713857025	0.7234739713857025	0.7234739713857025	0.7234739713857025	0.7234739713857025	0.7234739713857025	0.7234739713857025	0.7234739713857025	0.7234739713857025	0.7234739713857025
0.2607333569824526	0.16364202634748914	0.2667116682006388	0.2581563581368877	0.2459027729739397	0.1706956334016168	0.20276604641208773	0.21642114781031047	0.19760097401116233	0.2400010273385996	0.1372091112347365	0.2069732918562744	0.24848425827636578	0.2628590533912034	0.1766752661912496	0.29835712301792594	0.22997687135228914	0.1943449579124661	0.20526408413533276	0.2397822943221533	0.34154375458721115	0.20735768338798688	0.2588187387444065	0.23308821106619668	0.23308821106619668	0.23308821106619668	0.23308821106619668	0.23308821106619668	0.23308821106619668	0.23308821106619668	0.23308821106619668	0.23308821106619668	0.23308821106619668	0.23308821106619668	0.23308821106619668	0.23308821106619668	0.23308821106619668	0.23308821106619668	0.23308821106619668	0.23308821106619668	0.23308821106619668	0.23308821106619668	0.23308821106619668	0.23308821106619668	0.23308821106619668	0.23308821106619668	0.23308821106619668	0.23308821106619668	0.23308821106619668	0.23308821106619668
0.04265480050525749	0.09628557511013322	0.09481863764914296	0.03318809063262777	0.11960133899714426	0.0496384814577575	0.022140349446077606	0.04293768805982946	0.01820343995823885	0.03343354858280564	0.043668550575293286	0.08490044596636886	0.05472030688165661	0.04692185348382942	0.10633934136781571	0.04293768805982946	0.03318809063262777	0.05670085991005823	0.04354582125687823	0.0885165312395272	0.055328440078705375	0.07238696410088387	0.16065694666954097	0.005689958620947882	0.13409537336283683	0.004814697890682115	0.00012272931841505812	0.00012272931841505812	0.0	0.005689958620947882	0.04132865229934487	0.023509305460146374	0.023509305460146374	0.023509305460146374	0.023509305460146374	0.023509305460146374	0.023509305460146374	0.023509305460146374	0.023509305460146374	0.023509305460146374	0.023509305460146374	0.023509305460146374	0.023509305460146374	0.023509305460146374	0.023509305460146374	0.023509305460146374	0.023509305460146374	0.023509305460146374	0.023509305460146374	0.023509305460146374
0.0	0.0	0.11133616388926053	0.00041172032643669573	0.00041172032643669573	0.0020401058332219194	0.0	0.0	0.0	0.0	0.0	0.3641650039585972	0.0	0.007055886120798759	0.0	0.3272017796563725	0.0	0.0	0.16652232778229356	0.0	0.0	0.0	0.0	0.0	0.0	0.0	0.0	0.0	0.0	0.0	0.0	0.0	0.0	0.22267232777852106	0.0	0.0	0.0	0.0	0.0	0.0	0.0	0.0	0.0	0.0	0.0	0.0	0.0	0.0	0.0	0.0
0.2290771144158435	0.34121707586000627	0.20850632653286852	0.5361664992323547	0.39588641395334795	0.013692156705406222	0.46122265542001245	0.02947630239017137	0.013403059978106107	0.0014324964833161173	0.0	0.24582377351676338	0.13032966498909282	0.38746707540734643	0.0	0.24109185867915472	0.18886957872142363	0.11721570173828681	0.26738638120010527	0.10573850337395026	0.16907960845630376	0.05244210017261718	0.013403059978106107	0.3131707025573743	0.0002890967273001147	0.02918720566287126	0.24582377351676338	0.2035519109872983	0.2082172299299879	0.13096485649622736	0.05866350805304263	0.03176053550178247	0.2104028820112649	0.22975053570821855	0.1775282528888396	0.7319829442893858	0.16907960845630376	0.034719814663041734	0.21724407229622492	0.10926042243620442	0.34429604904041156	0.19445323192919986	0.004954415545570249	0.1384228979252034	0.07168865673538684	0.07168865673538684	0.07168865673538684	0.07168865673538684	0.07168865673538684	0.07168865673538684
0.1402322570642043	0.03424789845775606	0.18328647180214094	0.1351436446039869	0.07535055097128494	0.07547227373877717	0.0924200608158899	0.11745466644651471	0.1014408667428738	0.061879127137453985	0.08570453967118478	0.1462225007359746	0.10410604694589831	0.07119014476575418	0.05696070240509635	0.12397878126145681	0.0809938440262961	0.19041373170076845	0.04600356815003526	0.05487467000045471	0.07474740531135125	0.054271524340521016	0.07550144154315337	0.0	0.00576501582250334	0.33354038052671664	0.05278863749104066	0.027602060875321726	0.13358641019544087	0.14487299688171149	0.05979309462803993	0.03291590218014412	0.09467985529801758	0.12317399667307051	0.054996392767946926	0.054874670052840926	0.04331040779043516	0.030343277097394258	0.12017301341557668	0.0012062913198673908	0.06454430718331985	0.4292556668441422	0.19143151705347178	0.05351350591846656	0.2423371890116761	0.14792534746507136	0.14792534746507136	0.14792534746507136	0.14792534746507136	0.14792534746507136
0.22706808253424926	0.18275081898658724	0.11898532823624977	0.11669668083570132	0.25661569975448856	0.37868082717126017	0.13638091799782862	0.22594165710513614	0.030766118386970825	0.09360645427782387	0.2898673553073154	0.2764431444478868	0.3590202313681642	0.0697926830860398	0.36377838899436615	0.4045708783148731	0.29696208884278363	0.18460801353606487	0.10131078881741747	0.3366347161313002	0.06464945526937092	0.14282455180939527	0.030290356622573057	0.00896130078517395	0.12331384093130328	0.13178610981135835	0.23692546034785747	0.05158560212695567	0.13755952020076956	0.22878724161660785	0.04186909137954173	0.2427052735842488	0.08943356377400369	0.09626410636081055	0.3050850265506124	0.07524693961885488	0.22614703277192372	0.13482383809015344	0.3232390881726053	0.22903146313137943	0.22903146313137943	0.22903146313137943	0.22903146313137943	0.22903146313137943	0.22903146313137943	0.22903146313137943	0.22903146313137943	0.22903146313137943	0.22903146313137943	0.22903146313137943
0.16787234853701422	0.2927136665220986	0.04812470041297126	0.5662808183882249	0.2609269305313427	0.02209934906115259	0.023052690984486257	0.8643248510436798	0.3417021481008027	0.6030134995722413	0.6030134995722413	0.6030134995722413	0.6030134995722413	0.6030134995722413	0.6030134995722413	0.6030134995722413	0.6030134995722413	0.6030134995722413	0.6030134995722413	0.6030134995722413	0.6030134995722413	0.6030134995722413	0.6030134995722413	0.6030134995722413	0.6030134995722413	0.6030134995722413	0.6030134995722413	0.6030134995722413	0.6030134995722413	0.6030134995722413	0.6030134995722413	0.6030134995722413	0.6030134995722413	0.6030134995722413	0.6030134995722413	0.6030134995722413	0.6030134995722413	0.6030134995722413	0.6030134995722413	0.6030134995722413	0.6030134995722413	0.6030134995722413	0.6030134995722413	0.6030134995722413	0.6030134995722413	0.6030134995722413	0.6030134995722413	0.6030134995722413	0.6030134995722413	0.6030134995722413
0.0	0.0	0.0	0.0	0.0	0.0	0.0	0.0	0.0	0.0	0.0	0.0	0.0	0.0	0.0	0.0	0.0	0.03658789096793496	0.0	0.0	0.0	0.0	0.0	0.0	0.0	0.0	0.0	0.0	0.0	0.0	0.0	0.0	0.0	0.0	0.0	0.0	0.0	0.0	0.0	0.0	0.0	0.0	0.0	0.0	0.0	0.0	0.0	0.0	0.0	0.0
0.0	0.11371368746139882	0.0	0.0	0.002083671190053922	0.00042051239136005114	0.34015663720510053	0.0	0.32624694064281384	0.00042051239136005114	0.1823674949669265	0.17007832204111792	0.0	0.0	0.019495733679076338	0.07586036825879547	0.07586036825879547	0.28379200950251676	0.0	0.0	0.14711912457989715	0.04245493114029711	0.0	0.09577661432923186	0.049661491893564856	0.18706987213878026	0.17007832204111792	0.12092024821466654	0.04245493114029711	0.049661491893564856	0.002083671190053922	0.04245493114029711	0.022269301165175514	0.022269301165175514	0.022269301165175514	0.022269301165175514	0.022269301165175514	0.022269301165175514	0.022269301165175514	0.022269301165175514	0.022269301165175514	0.022269301165175514	0.022269301165175514	0.022269301165175514	0.022269301165175514	0.022269301165175514	0.022269301165175514	0.022269301165175514	0.022269301165175514	0.022269301165175514
0.25893874749172296	0.19797270734519223	0.11164585701241292	0.1433142449128891	0.3023901627781351	0.028540851420874046	0.24646185835754	0.07120496101153152	0.22429738256913861	0.1090733791280534	0.16789122306470286	0.040808896766158856	0.10899449327626104	0.08791534876922208	0.1556009934915011	0.16055021294665936	0.07692297838339406	0.2264224311065536	0.24693988560347227	0.06754766914689184	0.1969009521532219	0.10390803001099268	0.1819670151171675	0.1429375225640801	0.1429375225640801	0.1429375225640801	0.1429375225640801	0.1429375225640801	0.1429375225640801	0.1429375225640801	0.1429375225640801	0.1429375225640801	0.1429375225640801	0.1429375225640801	0.1429375225640801	0.1429375225640801	0.1429375225640801	0.1429375225640801	0.1429375225640801	0.1429375225640801	0.1429375225640801	0.1429375225640801	0.1429375225640801	0.1429375225640801	0.1429375225640801	0.1429375225640801	0.1429375225640801	0.1429375225640801	0.1429375225640801	0.1429375225640801
0.271430589635695	0.16365429868019962	0.36645746663397427	0.15157153009393112	0.46586095581770676	0.21296974900085205	0.3643170543738292	0.4774886784115408	0.7597229587509873	0.48561555945297225	0.09683253677217576	0.291224048112574	0.291224048112574	0.291224048112574	0.291224048112574	0.291224048112574	0.291224048112574	0.291224048112574	0.291224048112574	0.291224048112574	0.291224048112574	0.291224048112574	0.291224048112574	0.291224048112574	0.291224048112574	0.291224048112574	0.291224048112574	0.291224048112574	0.291224048112574	0.291224048112574	0.291224048112574	0.291224048112574	0.291224048112574	0.291224048112574	0.291224048112574	0.291224048112574	0.291224048112574	0.291224048112574	0.291224048112574	0.291224048112574	0.291224048112574	0.291224048112574	0.291224048112574	0.291224048112574	0.291224048112574	0.291224048112574	0.291224048112574	0.291224048112574	0.291224048112574	0.291224048112574
0.4072686001056891	0.29586255337049944	0.45236137089511214	0.3362139555784141	0.4617558625621438	0.14974837289243076	0.3252193047756057	0.2977590710190887	0.48765271767837054	0.42553610598123653	0.5028125472428172	0.4044290232996285	0.6500924820001356	0.30531142494727	0.3328712191296661	0.41481116602505275	0.21028509694990238	0.31444291134051444	0.2014687707120779	0.37913205684924794	0.4995071507572166	0.22266717414717296	0.5564499639384928	0.41607348051313087	0.5076249359207976	0.32703894238765363	0.356265049621165	0.32521923959555504	0.34074214460836	0.34074214460836	0.34074214460836	0.34074214460836	0.34074214460836	0.34074214460836	0.34074214460836	0.34074214460836	0.34074214460836	0.34074214460836	0.34074214460836	0.34074214460836	0.34074214460836	0.34074214460836	0.34074214460836	0.34074214460836	0.34074214460836	0.34074214460836	0.34074214460836	0.34074214460836	0.34074214460836	0.34074214460836
0.09080174791935684	0.06057179559478246	0.0024622196659293484	0.006948330788719434	0.07507710055877002	0.07681364493488041	0.10287604591020669	0.1760591695210488	0.032723385177962076	0.06505790560457239	0.01696752531008367	0.14009895231685615	0.07143154198445777	0.06737645241029333	0.07261488157300743	0.014648979431862866	0.0	0.1125735926032272	0.0	0.014505305644154325	0.03885183059420423	0.09781699496147564	0.0	0.15303205442494247	0.06391497051823715	0.05810957592885311	0.04131405026013357	0.0	0.0024622196659293484	0.12882920208776766	0.014648979617362891	0.062308339290726086	0.03847865945404449	0.03847865945404449	0.03847865945404449	0.03847865945404449	0.03847865945404449	0.03847865945404449	0.03847865945404449	0.03847865945404449	0.03847865945404449	0.03847865945404449	0.03847865945404449	0.03847865945404449	0.03847865945404449	0.03847865945404449	0.03847865945404449	0.03847865945404449	0.03847865945404449	0.03847865945404449
0.2138816213422138	0.081538992724168	0.17475758128364782	0.25780720381499433	0.017766528946598217	0.07924039016769663	0.11284828191984841	0.07068224600176047	0.06405203859487459	0.10251443559498301	0.026217606599989358	0.22560434776984822	0.0021718714629122278	0.025788925377080926	0.004597206040154572	0.0021718714629122278	0.05356866791004168	0.16360426727830638	0.19887597939314544	0.05558882215702917	0.11721440108492916	0.11858421506919085	0.04789658665734998	0.1728112157533155	0.00012673158443599406	0.00012673158443599406	0.16801257038152925	0.08691439619209346	0.11196685576380248	0.10621269264830084	0.0006279647325138331	0.0077594053420194375	0.2302910973281313	0.30946161150397467	0.239388787798185	0.24735947253455992	0.24337413016637247	0.24337413016637247	0.24337413016637247	0.24337413016637247	0.24337413016637247	0.24337413016637247	0.24337413016637247	0.24337413016637247	0.24337413016637247	0.24337413016637247	0.24337413016637247	0.24337413016637247	0.24337413016637247	0.24337413016637247
0.20438900069348434	0.3068047765043951	0.18862094350104233	0.30711684782970844	0.235516894641013	0.22601896738161792	0.39965237317653063	0.3067136767880856	0.25174593616225927	0.406736905089825	0.3275926737998753	0.418147399456299	0.2340274062779492	0.351782562564056	0.24969496397938667	0.49947482112544805	0.13454590010303252	0.3045136780546174	0.36327477647217826	0.2623289041638721	0.3209757694998351	0.3388086581444158	0.260638081576179	0.3315368978166855	0.27672891746343437	0.26459680299610405	0.20007944283909476	0.41260033357427933	0.3730162538309777	0.3303495870269526	0.35425605247524444	0.34230281975109855	0.34230281975109855	0.34230281975109855	0.34230281975109855	0.34230281975109855	0.34230281975109855	0.34230281975109855	0.34230281975109855	0.34230281975109855	0.34230281975109855	0.34230281975109855	0.34230281975109855	0.34230281975109855	0.34230281975109855	0.34230281975109855	0.34230281975109855	0.34230281975109855	0.34230281975109855	0.34230281975109855
0.06576110035474254	0.1726058277243728	0.2281982380790242	0.08046620574593451	0.1908946484091496	0.1514563231316744	0.10816471338467998	0.016392573548940234	0.22019890177837406	0.06836147021404215	0.14305709717525492	0.041386994500509346	0.13175953019045378	0.12511336685937088	0.10528929649909005	0.06125390981334105	0.11045272753864466	0.22423624210988113	0.1586644958115061	0.14375002485464083	0.2982162000846442	0.15336421711409187	0.12050965507684555	0.1734003559918874	0.18783746647160876	0.08091465466512868	0.16920543640394248	0.24498103019316816	0.1652910124906462	0.21942500607740895	0.13789839146714652	0.139835599408934	0.0073994228739113835	0.1858215377882432	0.26259230663659766	0.3744203617780901	0.09148589714283055	0.23295312946046035	0.23295312946046035	0.23295312946046035	0.23295312946046035	0.23295312946046035	0.23295312946046035	0.23295312946046035	0.23295312946046035	0.23295312946046035	0.23295312946046035	0.23295312946046035	0.23295312946046035	0.23295312946046035
0.0	0.0	0.0006695242952866127	0.0	0.0	0.0	0.0	0.0	0.2052713569117445	0.1147586980914175	0.04280279164982178	0.03885404009915395	0.0008046431488891048	0.09118792034530007	0.0	0.1225340242523158	0.0	0.024375419615672942	0.031914416748316604	0.039523564394440554	0.0	0.09118792162463368	0.05859824195570733	0.0	0.00231560887955978	0.024375419615672942	0.029006637374792504	0.024375419615672942	0.007069003579116717	0.060109207686378	0.11870744964208534	0.0054030873856394865	0.06205526851386241	0.06205526851386241	0.06205526851386241	0.06205526851386241	0.06205526851386241	0.06205526851386241	0.06205526851386241	0.06205526851386241	0.06205526851386241	0.06205526851386241	0.06205526851386241	0.06205526851386241	0.06205526851386241	0.06205526851386241	0.06205526851386241	0.06205526851386241	0.06205526851386241	0.06205526851386241
0.23070855089589212	0.0	0.004414259507690475	0.026005065363449924	0.0	0.2083573221197412	0.06965343708556296	0.09452964417928093	0.14852418659623767	0.1117061905273499	0.13018372642332052	0.04646701294947742	0.0	0.1041786610598706	0.0	0.06965343708556296	0.1041786610598706	0.0002575779050805978	0.0	0.1041786610598706	0.0	0.0	0.13459798471161022	0.026005065363449924	0.0	0.0012763182989091648	0.11458655383105061	0.0	0.1117061905273499	0.013475685179159546	0.1041786610598706	0.058827173119515075	0.058827173119515075	0.058827173119515075	0.058827173119515075	0.058827173119515075	0.058827173119515075	0.058827173119515075	0.058827173119515075	0.058827173119515075	0.058827173119515075	0.058827173119515075	0.058827173119515075	0.058827173119515075	0.058827173119515075	0.058827173119515075	0.058827173119515075	0.058827173119515075	0.058827173119515075	0.058827173119515075
0.08337120233835667	0.16818073593992755	0.0018016343860908664	0.15871743661616064	0.058316786979847754	0.003603268772181733	0.059287778031846414	0.004873917723147891	0.01600853244632246	0.04090384672722164	0.07546608753495129	0.04484199408091156	0.20280316017457325	0.06447801287238625	0.11855139070248925	0.11844626294321685	0.16372167500002585	0.06108941300611144	0.18597017465562998	0.10365897150711839	0.0019067621453632817	0.038581297080884876	0.11737014426767825	0.048543760577606176	0.039042028914214766	0.04262457133420807	0.04251944357493566	0.13589168963773357	0.030229964697016092	0.039042028914214766	0.019485947107043357	0.0059258192781576355	0.04611264303187772	0.01896503098715832	0.04366640357397814	0.07209817316538351	0.052372406282818036	0.0	0.15226279656472963	0.019175286505703153	0.0857190415352164	0.0857190415352164	0.0857190415352164	0.0857190415352164	0.0857190415352164	0.0857190415352164	0.0857190415352164	0.0857190415352164	0.0857190415352164	0.0857190415352164
0.14760990058517487	0.13173837489201756	0.07344329470540988	0.1029974880532332	0.06128993686042766	0.1018306953413421	0.09581579680155318	0.06897528810955877	0.0655095371775698	0.13786057652133482	0.08934198191244697	0.08960410225979937	0.09137993375722005	0.05400749065193543	0.08666150701809563	0.12059138867299551	0.003691611346975941	0.1251512968034036	0.05137844850919986	0.031223900264420956	0.11407165231675516	0.0545419305556841	0.016670778623111608	0.07844532496807077	0.026028776286715637	0.09807123520569083	0.031897202284268636	0.0528632945709773	0.05467011502919311	0.051321213688568026	0.0037488461429754484	0.07291773657571649	0.030883570750081364	0.1668146740936307	0.07902263587247788	0.12291865498305429	0.12291865498305429	0.12291865498305429	0.12291865498305429	0.12291865498305429	0.12291865498305429	0.12291865498305429	0.12291865498305429	0.12291865498305429	0.12291865498305429	0.12291865498305429	0.12291865498305429	0.12291865498305429	0.12291865498305429	0.12291865498305429
0.2311081091016595	0.09222544724506132	0.0007441780488513542	0.1535346470938798	0.13514913661401057	0.21831638790367797	0.19127794790296768	0.12117311513355833	0.2249132737629361	0.04318636971732729	0.35671620889703626	0.18744703691605263	0.200880276343004	0.17841839215324296	0.002573805476552546	0.07634820435056704	0.11983627724189469	0.2579986010716996	0.027093344240419568	0.20659227243437703	0.08242477477242013	0.19890046556323102	0.3111142235289729	0.08873076232879369	0.10646724220950081	0.0	0.10409974768232365	0.13266622343310774	0.07176807005544956	0.19614048706277665	0.1339542785591131	0.1339542785591131	0.1339542785591131	0.1339542785591131	0.1339542785591131	0.1339542785591131	0.1339542785591131	0.1339542785591131	0.1339542785591131	0.1339542785591131	0.1339542785591131	0.1339542785591131	0.1339542785591131	0.1339542785591131	0.1339542785591131	0.1339542785591131	0.1339542785591131	0.1339542785591131	0.1339542785591131	0.1339542785591131
0.0	0.0	0.0	0.0	0.0033357299978480385	0.4006626151790776	0.025969543186059475	0.0	0.0	0.0	0.19597192504600908	0.0	0.24918883296670294	0.1514737822123746	0.0	0.0	0.0	0.22655501977849152	0.0	0.0	0.0	0.2429249708801655	0.0	0.2429249708801655	0.0	0.0	0.0	0.0	0.0005601489478397193	0.10105078075217638	0.009599592084385463	0.0	0.22655501977849152	0.268894514066225	0.0005601489478397193	0.13472733150703234	0.13472733150703234	0.13472733150703234	0.13472733150703234	0.13472733150703234	0.13472733150703234	0.13472733150703234	0.13472733150703234	0.13472733150703234	0.13472733150703234	0.13472733150703234	0.13472733150703234	0.13472733150703234	0.13472733150703234	0.13472733150703234
0.07279872881737721	0.07410704906404389	0.07161337834247272	0.004763698252816596	0.04621885068304474	0.11005497166469654	0.08173576562874385	0.0006118864336106854	0.09610616276002139	0.0005091360484759358	0.05193158172509983	0.10209799783017783	0.0920313157027483	0.054934388008715876	0.16372718727328203	0.08487669759992635	0.07057048518254967	0.12443931247559563	0.010882814958212868	0.0	0.0	0.00010275038513474967	0.07750582497380545	0.044663459484113696	0.09504060253078257	0.06934335081122732	0.04621885068304474	0.0017608919692005524	0.0757651906481097	0.045709714634568806	0.056695280420126504	0.0	0.010373678909736932	0.045812465019703555	0.0	0.022906232509851777	0.022906232509851777	0.022906232509851777	0.022906232509851777	0.022906232509851777	0.022906232509851777	0.022906232509851777	0.022906232509851777	0.022906232509851777	0.022906232509851777	0.022906232509851777	0.022906232509851777	0.022906232509851777	0.022906232509851777	0.022906232509851777
0.23702067625282192	0.46394248941372224	0.3720615930162546	0.36614656243108784	0.35325738686763836	0.508728710589596	0.3197613012548141	0.3969019415341275	0.2891415121423661	0.25781218496833697	0.44323303848620127	0.43904626074249636	0.520865936972464	0.06040137000872814	0.3399854869728438	0.259138381378609	0.37155218300759857	0.25030319812682056	0.262361957168847	0.394910259754945	0.4550631208776981	0.3771231927555401	0.35563350158031876	0.5047766097667744	0.5963430222555256	0.2089509350121824	0.42609893582662123	0.32400753565058743	0.38558015767250625	0.3189578235076591	0.3293346878007752	0.3241462556542172	0.3241462556542172	0.3241462556542172	0.3241462556542172	0.3241462556542172	0.3241462556542172	0.3241462556542172	0.3241462556542172	0.3241462556542172	0.3241462556542172	0.3241462556542172	0.3241462556542172	0.3241462556542172	0.3241462556542172	0.3241462556542172	0.3241462556542172	0.3241462556542172	0.3241462556542172	0.3241462556542172
0.4305427253588714	0.5949951757079719	0.4299544237135247	0.2815964801040192	0.32958574466466706	0.3468547370619105	0.3714133067819282	0.3283418588802167	0.24651499005421854	0.4113067207368477	0.3057717529775409	0.40278032013638865	0.248465243213321	0.5208462429283742	0.28079629769903947	0.404400020881928	0.3299570714691542	0.286454419361807	0.3828801583849991	0.3835679024428812	0.34141296606952914	0.3966847610310436	0.28610031606191894	0.2517746717090145	0.3848435729331492	0.44283561801361443	0.2108584245822758	0.40417679921961014	0.46011511401660476	0.29343010526111984	0.28736351824202133	0.2395553528154653	0.26345943552874335	0.26345943552874335	0.26345943552874335	0.26345943552874335	0.26345943552874335	0.26345943552874335	0.26345943552874335	0.26345943552874335	0.26345943552874335	0.26345943552874335	0.26345943552874335	0.26345943552874335	0.26345943552874335	0.26345943552874335	0.26345943552874335	0.26345943552874335	0.26345943552874335	0.26345943552874335
0.08121915778289052	0.09368192619773046	0.10573307368457494	0.09031163022844926	0.10001088825392333	0.09794123634227599	0.03794305667458919	0.03480417877681934	0.07062607884427523	0.05662156014937652	0.0035792503239648237	0.023121944787941242	0.033940862458858655	0.04229320005563792	0.049592285605027486	0.003656452810302747	0.10497119623680275	0.19491138720252055	0.18438259051885794	0.1403259549845948	0.08680958232437061	0.10963797575254776	0.06914861081916913	0.13265299185821855	0.07062280021434907	0.035744697581117965	0.09396688304691472	0.06485579031401634	0.06485579031401634	0.06485579031401634	0.06485579031401634	0.06485579031401634	0.06485579031401634	0.06485579031401634	0.06485579031401634	0.06485579031401634	0.06485579031401634	0.06485579031401634	0.06485579031401634	0.06485579031401634	0.06485579031401634	0.06485579031401634	0.06485579031401634	0.06485579031401634	0.06485579031401634	0.06485579031401634	0.06485579031401634	0.06485579031401634	0.06485579031401634	0.06485579031401634
0.12853085343702542	0.054350639565779756	0.11354752221722116	0.049699280720151055	0.11370935472317165	0.05330258012422454	0.07617084518980119	0.11360582817899172	0.04865259527941283	0.15703624433278426	0.11651888005736527	0.0822177774779029	0.02654002802952285	0.05025395236751218	0.08278124107423879	0.04277396388788917	0.04150751500268517	0.07495581805173498	0.07448846400911927	0.09176172080806266	0.08305283499161555	0.043496937319107316	0.053232423833202515	0.026046030716910567	0.04346078710818777	0.041677509193764284	0.10367268480475836	0.08555124469225366	0.08513190038652618	0.07286383487460672	0.04531939153058844	0.11650526077547364	0.09971050403196473	0.06047321758512374	0.07007407790516443	0.17895558804724407	0.09217912215588044	0.04078992287632024	0.10377310525276892	0.08131552759344153	0.06108782159073698	0.0979320138749982	0.10251286195460449	0.09034203115067356	0.06899881809507413	0.06114096102550627	0.06794907834427552	0.06454501968489089	0.06454501968489089	0.06454501968489089
0.3938235515187383	0.0	0.21827713443783073	0.0	0.4502290632136566	0.18257639322521418	0.10217809879035977	0.4562559889558125	0.0	0.0010120651597565408	0.18257639322521418	1.863179016408591	0.8196816107156067	0.0	0.8399107572727227	0.4389116509293825	0.45625598895581254	0.3540778901654527	0.4849177392665166	0.45524392379605594	0.8532612842897069	0.0	0.04692121617788745	0.20435619758071955	0.4266791108043551	0.06426555420431745	0.29102393375702834	0.20435619758071955	0.37142222819188275	0.40933477277792507	0.3764370887742821	0.18257639322521418	0.0	0.09128819661260709	0.09128819661260709	0.09128819661260709	0.09128819661260709	0.09128819661260709	0.09128819661260709	0.09128819661260709	0.09128819661260709	0.09128819661260709	0.09128819661260709	0.09128819661260709	0.09128819661260709	0.09128819661260709	0.09128819661260709	0.09128819661260709	0.09128819661260709	0.09128819661260709
0.0	0.8062610162769969	0.8062610162769969	0.0	0.0	0.0	0.8362626689825341	0.6504252027976906	0.18769658448921311	0.0	0.502737142021167	0.0	0.5045962603255365	0.0	0.5230812297549498	0.0	0.6596372767562907	0.6504252027976906	0.7837903887327748	0.42343593313414185	0.971486973221988	0.3445967192243369	0.858911366033841	1.0146863580009342	0.34645583752870635	1.7920708643404242	0.3672454162756435	0.0	0.0	0.8081201345813664	1.9686962565666675	0.6504252027976906	1.309560729682179	1.309560729682179	1.309560729682179	1.309560729682179	1.309560729682179	1.309560729682179	1.309560729682179	1.309560729682179	1.309560729682179	1.309560729682179	1.309560729682179	1.309560729682179	1.309560729682179	1.309560729682179	1.309560729682179	1.309560729682179	1.309560729682179	1.309560729682179
0.23666960297018363	0.15291173333330194	0.17063682829122065	0.23970148958586507	0.26755203695180835	0.2323511340213135	0.19889550526601746	0.09997013123916335	0.17229257429880132	0.1878696991829298	0.18694482609762084	0.13985762594466558	0.17958329302929388	0.20537881453209023	0.22356408858038232	0.2395959220240304	0.13787622282007295	0.1551079156716168	0.17293261592172185	0.1460836639405905	0.14089899566255534	0.1434913298015729	0.1434913298015729	0.1434913298015729	0.1434913298015729	0.1434913298015729	0.1434913298015729	0.1434913298015729	0.1434913298015729	0.1434913298015729	0.1434913298015729	0.1434913298015729	0.1434913298015729	0.1434913298015729	0.1434913298015729	0.1434913298015729	0.1434913298015729	0.1434913298015729	0.1434913298015729	0.1434913298015729	0.1434913298015729	0.1434913298015729	0.1434913298015729	0.1434913298015729	0.1434913298015729	0.1434913298015729	0.1434913298015729	0.1434913298015729	0.1434913298015729	0.1434913298015729
0.14617581877384947	0.12384057246321312	0.11235942449218562	0.07822336705242142	0.17199597562594465	0.09740096728977678	0.11907390534532021	0.09543361044216969	0.13642875875977753	0.15936792769207841	0.10920859702854019	0.14106500906720126	0.16443791317444947	0.11083461657753207	0.11059483999623823	0.11298904621394168	0.17930451220477076	0.14970257192060188	0.044717226902222386	0.08406876148235604	0.09532573028892057	0.11524797594699537	0.10528685311795798	0.10528685311795798	0.10528685311795798	0.10528685311795798	0.10528685311795798	0.10528685311795798	0.10528685311795798	0.10528685311795798	0.10528685311795798	0.10528685311795798	0.10528685311795798	0.10528685311795798	0.10528685311795798	0.10528685311795798	0.10528685311795798	0.10528685311795798	0.10528685311795798	0.10528685311795798	0.10528685311795798	0.10528685311795798	0.10528685311795798	0.10528685311795798	0.10528685311795798	0.10528685311795798	0.10528685311795798	0.10528685311795798	0.10528685311795798	0.10528685311795798
0.20767475403150618	0.21664696955995122	0.20033153492596606	0.23023004683985956	0.23395745571284324	0.14781086632844537	0.06556735206222686	0.1497045130736191	0.22434667504405034	0.164723745793004	0.08841847234163297	0.12086656828730073	0.16482770720657053	0.17184457666428296	0.10016399739535367	0.266122280823494	0.27483876639922544	0.18782757157363622	0.2651161971548111	0.1229900498641329	0.1530521078532139	0.15174218206547951	0.1523971449593467	0.1523971449593467	0.1523971449593467	0.1523971449593467	0.1523971449593467	0.1523971449593467	0.1523971449593467	0.1523971449593467	0.1523971449593467	0.1523971449593467	0.1523971449593467	0.1523971449593467	0.1523971449593467	0.1523971449593467	0.1523971449593467	0.1523971449593467	0.1523971449593467	0.1523971449593467	0.1523971449593467	0.1523971449593467	0.1523971449593467	0.1523971449593467	0.1523971449593467	0.1523971449593467	0.1523971449593467	0.1523971449593467	0.1523971449593467	0.1523971449593467
0.0793463005788277	0.14558962856340238	0.046693015432456866	0.0993024149062981	0.14654897492621516	0.1269691427685224	0.11283840130331475	0.06409235201520297	0.13092268499287973	0.09186810362019603	0.1108048616539688	0.1457684491270663	0.10889319251741295	0.13777524712451839	0.21542666085001302	0.17063226559541872	0.12929034359362038	0.1587973118766363	0.05278251325638569	0.10578991256651099	0.10578991256651099	0.10578991256651099	0.10578991256651099	0.10578991256651099	0.10578991256651099	0.10578991256651099	0.10578991256651099	0.10578991256651099	0.10578991256651099	0.10578991256651099	0.10578991256651099	0.10578991256651099	0.10578991256651099	0.10578991256651099	0.10578991256651099	0.10578991256651099	0.10578991256651099	0.10578991256651099	0.10578991256651099	0.10578991256651099	0.10578991256651099	0.10578991256651099	0.10578991256651099	0.10578991256651099	0.10578991256651099	0.10578991256651099	0.10578991256651099	0.10578991256651099	0.10578991256651099	0.10578991256651099
[truncated: 6 more columns]
