# Supplementary material for: Neuronal tuning aligns dynamically with object and texture manifolds across the visual hierarchy
Source: Nat Neurosci. 2026 Mar 10;29(4):864–75. doi: 10.1038/s41593-026-02207-1 (PMC13061647; doi:10.1038/s41593-026-02207-1)
Supplement: Supplementary file 6 — Average PSTH for each session and thread before or after optimization Fig. 5a. Response rate for each 10 ms time window in csv format to reproduce Fig. 5c. [file 41593_2026_2207_MOESM6_ESM.zip › Figure5C_src_normresp_wdw_30-40_BigGAN_sem.csv]

0	1	2	3	4	5	6	7	8	9	10	11	12	13	14	15	16	17	18	19	20	21	22	23	24	25	26	27	28	29	30	31	32	33	34	35	36	37	38	39	40	41	42	43	44	45	46	47	48	49
0.03659029558307679	0.04875453453825399	0.0279391759104886	0.027460359787549286	0.045010070219963595	0.04716098969883578	0.033894238312749576	0.018014306724676146	0.038369920725516454	0.02754421206125393	0.06179226916818274	0.03971350222223714	0.04006223316678285	0.045085723470574046	0.027500316271693723	0.05891959188285398	0.044195308551220745	0.03280985979515404	0.03618745399933049	0.029115368076738736	0.050870655176805765	0.014996259071345395	0.03963848744068359	0.042725049175345337	0.04088091876576256	0.031406993973208515	0.06556484676636469	0.05064650010980866	0.02519642176811921	0.0499378907129579	0.020584375857578805	0.03325242363211708	0.028656664563360603	0.04885020089795065	0.02973457136772851	0.03501399731211057	0.040274944305704385	0.012155233238830495	0.019483946580840728	0.02067088989519668	0.036368720698365206	0.04394206299058491	0.028624112192060798	0.03751868362645233	0.016451578290437915	0.03474328827499863	0.04439905773969122	0.039571173007344924	0.039571173007344924	0.039571173007344924
0.03199464982157816	0.055798985210389535	0.03947593670311906	0.04474574837238397	0.045945067415803995	0.06485298006444082	0.049738480749594007	0.025482297106381082	0.04881788922748366	0.042690902270669476	0.024842384984859984	0.07717758280101845	0.03245887823002369	0.0372876962260127	0.03548509327290711	0.06008902858564036	0.045709167348405334	0.0472252339014293	0.02978596404523742	0.025414941104974473	0.06501327224381785	0.03074338289925771	0.02831056045636641	0.05795490547856779	0.04160875549151058	0.050322719099758356	0.05938764155676069	0.07385222887659389	0.04220496618508476	0.06783984642456796	0.01772203911071614	0.04259379103996616	0.02724328128047828	0.045063692236932934	0.0391308529595171	0.042097272598225016	0.042097272598225016	0.042097272598225016	0.042097272598225016	0.042097272598225016	0.042097272598225016	0.042097272598225016	0.042097272598225016	0.042097272598225016	0.042097272598225016	0.042097272598225016	0.042097272598225016	0.042097272598225016	0.042097272598225016	0.042097272598225016
0.030033030511998852	0.018503667424853484	0.0	0.0905486672669689	0.028125216371452193	0.0937558148340033	0.041494017528827865	0.05966420573473385	0.04563528736935081	0.0514154930514108	0.02920609432843843	0.0901119055264127	0.010357731871877118	0.029334576439878024	0.018507658192399138	0.04746515909476532	0.049691138879299566	0.041596610092402106	0.03269587269781103	0.0	0.0	0.027742734548205448	0.004756375211776731	0.0485293992132285	0.04740601411904547	0.0	0.0	0.07106142822387639	0.11848996963497901	0.05354694865373943	0.13085265905621432	0.04234643756631907	0.0017581850210537841	0.022052311293686427	0.022052311293686427	0.022052311293686427	0.022052311293686427	0.022052311293686427	0.022052311293686427	0.022052311293686427	0.022052311293686427	0.022052311293686427	0.022052311293686427	0.022052311293686427	0.022052311293686427	0.022052311293686427	0.022052311293686427	0.022052311293686427	0.022052311293686427	0.022052311293686427
0.05211466467615589	0.043326278764658346	0.05122955416921615	0.04728263705700428	0.05012302659294027	0.054791869526614724	0.049350701194877555	0.04577956869964944	0.04600279846809577	0.03578224049040912	0.04139018937142214	0.043224077814133545	0.045215486505051986	0.042586962253736635	0.05800396359822269	0.04261972587951996	0.05997132096043519	0.03189135586206974	0.06191290527274903	0.052177553334520926	0.05470696900364392	0.0565538833141824	0.05008049548291142	0.0358865881200441	0.039215951309188396	0.03247942958594489	0.022334247714153304	0.03852870192915595	0.05901294818460808	0.053451438480844604	0.036844184729576596	0.06009132246714267	0.048743382809999146	0.03998429817299271	0.04014501018198914	0.03194591719868088	0.05253196512364225	0.053734230270232025	0.05313309769693714	0.05313309769693714	0.05313309769693714	0.05313309769693714	0.05313309769693714	0.05313309769693714	0.05313309769693714	0.05313309769693714	0.05313309769693714	0.05313309769693714	0.05313309769693714	0.05313309769693714
0.06165874383121208	0.0569409361672667	0.0543607954122139	0.054636055453069904	0.08385509192573995	0.06777645634699495	0.06699170432523247	0.07163559821024891	0.07217135808776538	0.08383094456515393	0.056665067532894076	0.08829001799394984	0.0631083768620899	0.08310720942600118	0.052429552009760454	0.09203630105247365	0.07793356544656996	0.055726755891494104	0.06714472399394125	0.07053733392601147	0.0570302683060958	0.03987082531457666	0.0961686701716793	0.07092230594169695	0.061701685933352374	0.05556091092007354	0.06662216414269098	0.08192030737280301	0.05584086593843042	0.048437087381370356	0.05213897665990039	0.05213897665990039	0.05213897665990039	0.05213897665990039	0.05213897665990039	0.05213897665990039	0.05213897665990039	0.05213897665990039	0.05213897665990039	0.05213897665990039	0.05213897665990039	0.05213897665990039	0.05213897665990039	0.05213897665990039	0.05213897665990039	0.05213897665990039	0.05213897665990039	0.05213897665990039	0.05213897665990039	0.05213897665990039
0.09074842606694848	0.12254062761355666	0.08627515722950115	0.09013570386649637	0.11873734331876433	0.11123173468348574	0.1242358767260918	0.08497196450866135	0.07961198573941354	0.11473842661830123	0.10752390490642065	0.12895792882052895	0.1277473053753458	0.13836015599696846	0.09881167106455287	0.10499076647829993	0.11006706122870409	0.12057900479600517	0.07229506188738793	0.13725945228111977	0.11216354856420334	0.10072087565811402	0.1271193043371657	0.11145330939334723	0.09029286065089924	0.10785443894535122	0.10124934794109175	0.10353904372248227	0.10962486963410355	0.12787856975759146	0.10862638361632303	0.08261882168721463	0.0961902839889841	0.12977000824946633	0.11619234135206606	0.10324579922756391	0.08775937044436237	0.11771427055246733	0.08965857212124867	0.09117195372321239	0.09041526292223054	0.09041526292223054	0.09041526292223054	0.09041526292223054	0.09041526292223054	0.09041526292223054	0.09041526292223054	0.09041526292223054	0.09041526292223054	0.09041526292223054
0.1128546833473817	0.10543377541307788	0.12057832341038006	0.10991891541321229	0.15909769457516326	0.14088753259308004	0.11479401161127863	0.07128473979861726	0.14067474927054383	0.11699693629602413	0.08622428524797768	0.09660594051872419	0.06540602235211929	0.12279194361188958	0.09704187007751866	0.09343177881677346	0.11743419721420685	0.07591576582787658	0.09131587030981311	0.11408589408559194	0.09765868024845245	0.10941332926752874	0.06657010163956273	0.1418718737872838	0.13625230802444055	0.10192145603579802	0.1190868820301193	0.1190868820301193	0.1190868820301193	0.1190868820301193	0.1190868820301193	0.1190868820301193	0.1190868820301193	0.1190868820301193	0.1190868820301193	0.1190868820301193	0.1190868820301193	0.1190868820301193	0.1190868820301193	0.1190868820301193	0.1190868820301193	0.1190868820301193	0.1190868820301193	0.1190868820301193	0.1190868820301193	0.1190868820301193	0.1190868820301193	0.1190868820301193	0.1190868820301193	0.1190868820301193
0.045357785203390594	0.048116265943626155	0.06449441934541846	0.04665833682468482	0.05117351757977922	0.07246908655199572	0.07447859921794502	0.05539167294476108	0.05463217677296962	0.055361935721069414	0.04205649924148123	0.06034382139170008	0.050780334465473476	0.0618366994523498	0.06219593720827003	0.06625596909293112	0.048942831606033625	0.05039852413949133	0.06180512575773973	0.043872794457781514	0.06630078774870607	0.07061727832805759	0.06035442466664484	0.0670508012466282	0.05757068979729085	0.0532110554209766	0.07802472966314919	0.06561789254206289	0.06561789254206289	0.06561789254206289	0.06561789254206289	0.06561789254206289	0.06561789254206289	0.06561789254206289	0.06561789254206289	0.06561789254206289	0.06561789254206289	0.06561789254206289	0.06561789254206289	0.06561789254206289	0.06561789254206289	0.06561789254206289	0.06561789254206289	0.06561789254206289	0.06561789254206289	0.06561789254206289	0.06561789254206289	0.06561789254206289	0.06561789254206289	0.06561789254206289
0.027544707040918655	0.04314253022875539	0.03779007913572588	0.044684179209432774	0.02157058303201972	0.04488383835240978	0.024270929944452246	0.054322688112184075	0.03197685350593154	0.007060623260378837	0.036422212441039555	0.04896547277861065	0.05988819727000089	0.06592714471308045	0.05725717328631215	0.023846356835244505	0.03465570292570874	0.008253007819172766	0.03204901080879648	0.06210392007410837	0.03942064376426422	0.018362531276610344	0.02875154253293054	0.042030638082668256	0.016808273005424753	0.042778502467800225	0.02720562194632651	0.05641462219292076	0.023349994656246417	0.033103975144752426	0.016276874275052915	0.048730145633796094	0.021705999367754147	0.023959499383191505	0.022832749375472826	0.022832749375472826	0.022832749375472826	0.022832749375472826	0.022832749375472826	0.022832749375472826	0.022832749375472826	0.022832749375472826	0.022832749375472826	0.022832749375472826	0.022832749375472826	0.022832749375472826	0.022832749375472826	0.022832749375472826	0.022832749375472826	0.022832749375472826
0.043600771835058186	0.03859838923154766	0.03386370908162967	0.06883839438200215	0.05826387945157061	0.05957968195278224	0.0419565361160622	0.04760663978118196	0.029848155925156862	0.0459051450555085	0.036713505649154175	0.05380352666075739	0.050108213408444666	0.05089337321887207	0.04134069352483818	0.06744468068969937	0.029718306010391528	0.04726475405726547	0.044343341132739175	0.04939915691722651	0.07503491668151446	0.061062109121275854	0.04968676787945688	0.05796059529278339	0.05932838480470284	0.04275436006396247	0.07233823858495786	0.032427127782094924	0.05875869594774826	0.03772603869969392	0.04413373076885773	0.06979954157957802	0.03501477001803229	0.05240715579880515	0.05240715579880515	0.05240715579880515	0.05240715579880515	0.05240715579880515	0.05240715579880515	0.05240715579880515	0.05240715579880515	0.05240715579880515	0.05240715579880515	0.05240715579880515	0.05240715579880515	0.05240715579880515	0.05240715579880515	0.05240715579880515	0.05240715579880515	0.05240715579880515
0.06553474279969541	0.0534032063021089	0.06593190399546627	0.0630704019063005	0.09943129591852887	0.0671425413383528	0.07921747849323489	0.05758988259122532	0.056551282022158166	0.07678521654418659	0.06419143931394299	0.07055781364612203	0.06715641620990322	0.05489671367850894	0.0658177651296776	0.0756148961216536	0.05673466398273699	0.08313513970177917	0.07922501458888825	0.06917939888432378	0.07607347450566142	0.10374184503712847	0.06702092642019947	0.07973714676063903	0.07582903225718794	0.08302244042878977	0.05175750497744513	0.07278042914203105	0.07469574942085952	0.06472908718073367	0.06735646141962057	0.0660427743001771	0.0660427743001771	0.0660427743001771	0.0660427743001771	0.0660427743001771	0.0660427743001771	0.0660427743001771	0.0660427743001771	0.0660427743001771	0.0660427743001771	0.0660427743001771	0.0660427743001771	0.0660427743001771	0.0660427743001771	0.0660427743001771	0.0660427743001771	0.0660427743001771	0.0660427743001771	0.0660427743001771
0.05488057094069313	0.04483138976913225	0.0590134030929533	0.04916285447496126	0.0794623675151536	0.05821813173028385	0.05023540704639231	0.0644829507865703	0.047407100016390445	0.05440817931543082	0.06240443156651437	0.05981441323034932	0.06553038588774776	0.08399629159599005	0.047523358615279	0.060642494063840764	0.060253292025022616	0.06330029237566331	0.07203239809986356	0.06991474165240438	0.059150853582554175	0.07486392789817505	0.06761107855017867	0.08015970446374376	0.06835381008481045	0.07712816231461335	0.08343647434244578	0.067130410763162	0.06540441632942107	0.06412139142267363	0.07757454753993494	0.07084796948130428	0.07084796948130428	0.07084796948130428	0.07084796948130428	0.07084796948130428	0.07084796948130428	0.07084796948130428	0.07084796948130428	0.07084796948130428	0.07084796948130428	0.07084796948130428	0.07084796948130428	0.07084796948130428	0.07084796948130428	0.07084796948130428	0.07084796948130428	0.07084796948130428	0.07084796948130428	0.07084796948130428
0.07037130079717915	0.07484516617567956	0.07683418432809613	0.08841595493172409	0.11988266054838687	0.08084385436675592	0.08295288483307464	0.07326278655161025	0.07815505989726673	0.059554420759169675	0.050594524431614135	0.07031398841983955	0.08917589600539477	0.0719219549757152	0.06972284345891314	0.06331123566706585	0.0724952574424324	0.0933425893988024	0.07823242261162783	0.07067432600748284	0.08671093614683335	0.06068364833167069	0.05394524775212782	0.07338484763518763	0.07976691321360714	0.07681670628837216	0.07685148943792387	0.08686221891505135	0.06333824361995301	0.05513646840858971	0.07771182568007849	0.06642414704433411	0.06642414704433411	0.06642414704433411	0.06642414704433411	0.06642414704433411	0.06642414704433411	0.06642414704433411	0.06642414704433411	0.06642414704433411	0.06642414704433411	0.06642414704433411	0.06642414704433411	0.06642414704433411	0.06642414704433411	0.06642414704433411	0.06642414704433411	0.06642414704433411	0.06642414704433411	0.06642414704433411
0.0724095643395865	0.0692702799447864	0.05590039113506099	0.05468622012554807	0.07405024953345965	0.051491979420132145	0.05159305105679921	0.0416963748505138	0.07035887915330694	0.0839232659714948	0.07019239624282689	0.10071014421627536	0.07464241481805918	0.0660393255020417	0.08883159327206273	0.06464646882696984	0.07035430154234205	0.07363085071557501	0.0680053782870687	0.06893264409650285	0.07903579393693744	0.08023078900196698	0.13088570820125914	0.05904829089749567	0.08753584903359396	0.06559796345283601	0.086019869653604	0.08751475139394196	0.054218261102030006	0.07985949874482211	0.059694440007896525	0.07777086110396254	0.06873265055592953	0.06873265055592953	0.06873265055592953	0.06873265055592953	0.06873265055592953	0.06873265055592953	0.06873265055592953	0.06873265055592953	0.06873265055592953	0.06873265055592953	0.06873265055592953	0.06873265055592953	0.06873265055592953	0.06873265055592953	0.06873265055592953	0.06873265055592953	0.06873265055592953	0.06873265055592953
0.053017348176587514	0.049696100458863544	0.04192523777706168	0.03610519142102844	0.05979037530019463	0.08117289991593671	0.06450602276600555	0.043609378181305	0.032690914266291345	0.06815217582368291	0.0359755724294319	0.030407455382636693	0.043105395458085324	0.06653479291156773	0.0512562100427268	0.04929551866947169	0.04403689669043192	0.07286013068957028	0.04826377320456156	0.05181034037859321	0.05387504639115429	0.04086899145994545	0.06304147478867221	0.03808253915677968	0.05770536600628696	0.026443677952965323	0.03179070269256293	0.04952754000382792	0.04493804173248251	0.031386571784955825	0.03816230675871917	0.03816230675871917	0.03816230675871917	0.03816230675871917	0.03816230675871917	0.03816230675871917	0.03816230675871917	0.03816230675871917	0.03816230675871917	0.03816230675871917	0.03816230675871917	0.03816230675871917	0.03816230675871917	0.03816230675871917	0.03816230675871917	0.03816230675871917	0.03816230675871917	0.03816230675871917	0.03816230675871917	0.03816230675871917
0.06283779007012805	0.06345392175394142	0.06097922111865394	0.05383309418071376	0.06730748976592191	0.05082611663114581	0.052368582242166034	0.0399543321650394	0.08599890765863501	0.03782835416887807	0.04758715827089455	0.06032622767268636	0.04312716876694251	0.060796401627141346	0.041342873629806494	0.052286495750687736	0.06917797373204718	0.07944747685764601	0.04122705303868921	0.05296650668250358	0.05671849509335038	0.0689196366664616	0.04571752732318325	0.057318581994822426	0.057318581994822426	0.057318581994822426	0.057318581994822426	0.057318581994822426	0.057318581994822426	0.057318581994822426	0.057318581994822426	0.057318581994822426	0.057318581994822426	0.057318581994822426	0.057318581994822426	0.057318581994822426	0.057318581994822426	0.057318581994822426	0.057318581994822426	0.057318581994822426	0.057318581994822426	0.057318581994822426	0.057318581994822426	0.057318581994822426	0.057318581994822426	0.057318581994822426	0.057318581994822426	0.057318581994822426	0.057318581994822426	0.057318581994822426
0.047555175639253405	0.044314327461248665	0.04484073289974484	0.05555028609185982	0.05628298933935499	0.058238276499678124	0.043046972941496446	0.054425665345104686	0.04492231699811484	0.06865640822089243	0.043338153717431126	0.03000576027935416	0.054439549863955675	0.044037271026596415	0.033187505327536004	0.06522049651753208	0.0472641229709374	0.05653422700017657	0.07353823912917301	0.03933026375296609	0.04753574423036251	0.06768174571784204	0.040836929498135784	0.054259337607988914	0.054259337607988914	0.054259337607988914	0.054259337607988914	0.054259337607988914	0.054259337607988914	0.054259337607988914	0.054259337607988914	0.054259337607988914	0.054259337607988914	0.054259337607988914	0.054259337607988914	0.054259337607988914	0.054259337607988914	0.054259337607988914	0.054259337607988914	0.054259337607988914	0.054259337607988914	0.054259337607988914	0.054259337607988914	0.054259337607988914	0.054259337607988914	0.054259337607988914	0.054259337607988914	0.054259337607988914	0.054259337607988914	0.054259337607988914
0.14016672558162566	0.13097350918706258	0.14759582411455455	0.17459044735002316	0.10119415581152877	0.09505032117574135	0.09635151466224103	0.1510991329443412	0.12128830545237944	0.10919864594128476	0.11501563553285024	0.12484117903603717	0.11552390174539919	0.10108822357103897	0.12193641453440447	0.18388290509830554	0.10538399316833498	0.1452411742051385	0.17998318833312016	0.15948288803398103	0.09370948631611635	0.13477789997689738	0.1445584608466293	0.1498486873363685	0.11186298569732045	0.14059226904178312	0.14343321400744086	0.10406587964495856	0.12554873214952644	0.133489020828581	0.12951887648905372	0.12951887648905372	0.12951887648905372	0.12951887648905372	0.12951887648905372	0.12951887648905372	0.12951887648905372	0.12951887648905372	0.12951887648905372	0.12951887648905372	0.12951887648905372	0.12951887648905372	0.12951887648905372	0.12951887648905372	0.12951887648905372	0.12951887648905372	0.12951887648905372	0.12951887648905372	0.12951887648905372	0.12951887648905372
0.07369115900939525	0.04809040722000046	0.07315071436791136	0.05938983480554403	0.08011815360824216	0.06659693507262002	0.08884287828583123	0.06122085501112313	0.06568540683533844	0.030124549277355816	0.037469951619570244	0.02969304213401035	0.03642705754041949	0.0316682702929481	0.055211348476284165	0.0389192556179495	0.04768301422813924	0.045933226271821365	0.033855590116626956	0.05883795586069617	0.07237748834906202	0.03662540053781831	0.06090825696447059	0.03809807660960814	0.045470555300824986	0.05002561837741399	0.04229206950338111	0.06343128570713437	0.04080138176643251	0.03885562159786214	0.03954973613257317	0.03697045285894751	0.03826009449576034	0.03826009449576034	0.03826009449576034	0.03826009449576034	0.03826009449576034	0.03826009449576034	0.03826009449576034	0.03826009449576034	0.03826009449576034	0.03826009449576034	0.03826009449576034	0.03826009449576034	0.03826009449576034	0.03826009449576034	0.03826009449576034	0.03826009449576034	0.03826009449576034	0.03826009449576034
0.07804877618557612	0.10984182230218925	0.11139318426762913	0.12699622433718016	0.07968105696567636	0.06599309844079243	0.08790079959756658	0.10193076103956882	0.11804685588094782	0.09076229780500468	0.0836183966212834	0.08476812028328183	0.0878961368767082	0.08427653820559046	0.09306178851209441	0.07598346432338116	0.0989514500376889	0.09218852367321982	0.09909495864579157	0.089521001615491	0.09669804654685404	0.09441947564697073	0.0990670073528591	0.12401044737824429	0.10210502056529455	0.0673523589730678	0.0928150136831296	0.1051236116591819	0.06999115188097646	0.12137001759801146	0.1038230451195944	0.10845185267357983	0.09890883695625767	0.09060585986072368	0.06977577656347599	0.08019081821209983	0.08019081821209983	0.08019081821209983	0.08019081821209983	0.08019081821209983	0.08019081821209983	0.08019081821209983	0.08019081821209983	0.08019081821209983	0.08019081821209983	0.08019081821209983	0.08019081821209983	0.08019081821209983	0.08019081821209983	0.08019081821209983
0.046857312397607535	0.05289569497604931	0.03989012575162096	0.06316826675890513	0.06643545992558689	0.05693478955932498	0.05688261724629449	0.05233786228945701	0.046840027899299204	0.053532104922673115	0.03307998924066304	0.06646423593066382	0.03694953829073742	0.04395306345776882	0.059901763249379465	0.08741146200792531	0.06996438987458624	0.049231749914761876	0.0365622106961737	0.04322451265448406	0.04739206446571562	0.05256372792734821	0.08163981029451649	0.05807907230706835	0.04674197842543548	0.046409679143410744	0.05098900639157936	0.05324928258652672	0.05211914448905304	0.05211914448905304	0.05211914448905304	0.05211914448905304	0.05211914448905304	0.05211914448905304	0.05211914448905304	0.05211914448905304	0.05211914448905304	0.05211914448905304	0.05211914448905304	0.05211914448905304	0.05211914448905304	0.05211914448905304	0.05211914448905304	0.05211914448905304	0.05211914448905304	0.05211914448905304	0.05211914448905304	0.05211914448905304	0.05211914448905304	0.05211914448905304
0.07158269212481416	0.11312807454081913	0.0	0.0001143677919376804	0.0027090002441913065	0.055061599322053824	0.0001143677919376804	0.05834715215491385	0.04632589654581966	0.08057755517609719	0.054999121009044284	0.07420628234572475	0.0019585570079357108	0.09141008229939229	0.005575833876047052	0.06381220751740341	0.03115971582369969	0.0495989372705911	0.04955597866637992	0.04970019224582669	0.0763373969370089	0.04280300395056873	0.08737583797193459	0.08261213983495519	0.0053089700525259026	0.06616431331325495	0.07819702100983787	0.02309314460712142	0.07189362130969834	0.04749338295840988	0.04749338295840988	0.04749338295840988	0.04749338295840988	0.04749338295840988	0.04749338295840988	0.04749338295840988	0.04749338295840988	0.04749338295840988	0.04749338295840988	0.04749338295840988	0.04749338295840988	0.04749338295840988	0.04749338295840988	0.04749338295840988	0.04749338295840988	0.04749338295840988	0.04749338295840988	0.04749338295840988	0.04749338295840988	0.04749338295840988
0.06035382126175721	0.07382156580202018	0.058576475929848715	0.05940871596396528	0.06200851784234729	0.06615091321740231	0.053380548046932715	0.08298247472507558	0.05823009996465844	0.06265938219562804	0.04771544602012226	0.06658989178505074	0.06303866772796549	0.05355594727951482	0.05002935714352875	0.05046551293343869	0.04537364044664098	0.04434767049798526	0.07163319012191645	0.05874801124139523	0.06705939518553868	0.06744477961190257	0.07140197587064452	0.04970983450668709	0.06512497706479835	0.04026180835671919	0.05269339271075877	0.05269339271075877	0.05269339271075877	0.05269339271075877	0.05269339271075877	0.05269339271075877	0.05269339271075877	0.05269339271075877	0.05269339271075877	0.05269339271075877	0.05269339271075877	0.05269339271075877	0.05269339271075877	0.05269339271075877	0.05269339271075877	0.05269339271075877	0.05269339271075877	0.05269339271075877	0.05269339271075877	0.05269339271075877	0.05269339271075877	0.05269339271075877	0.05269339271075877	0.05269339271075877
0.0652081604330784	0.05156436878675282	0.06201804813307028	0.06280483577240596	0.0658429432623507	0.05170727842260903	0.07118355436482553	0.07810000006832997	0.062417434162948295	0.08697364288698094	0.06121904823000175	0.07341783407490339	0.06396574363175907	0.06449682362871365	0.0654524832370776	0.05319325855012843	0.07365553989910383	0.05610200152218468	0.060514655659592145	0.04023869824023866	0.05431086952027055	0.05658991354426999	0.05545039153227027	0.05545039153227027	0.05545039153227027	0.05545039153227027	0.05545039153227027	0.05545039153227027	0.05545039153227027	0.05545039153227027	0.05545039153227027	0.05545039153227027	0.05545039153227027	0.05545039153227027	0.05545039153227027	0.05545039153227027	0.05545039153227027	0.05545039153227027	0.05545039153227027	0.05545039153227027	0.05545039153227027	0.05545039153227027	0.05545039153227027	0.05545039153227027	0.05545039153227027	0.05545039153227027	0.05545039153227027	0.05545039153227027	0.05545039153227027	0.05545039153227027
0.05040412766063659	0.036618161137363145	0.04704163258289675	0.057278518564440356	0.03231402624113591	0.05882820590035758	0.04881313457719044	0.05736245668798735	0.05171367150202421	0.05043300111516779	0.07198781326854263	0.06246605218698139	0.0591083387602797	0.05531536837744729	0.04425026171919042	0.046988644991281706	0.07285174580402984	0.07226561873140218	0.050833634734922556	0.04985305985074243	0.04574415055800951	0.04311812012107334	0.038615690742797776	0.02757366593299032	0.039371259416821056	0.04113765469428299	0.03950084894102845	0.04031925181765572	0.04031925181765572	0.04031925181765572	0.04031925181765572	0.04031925181765572	0.04031925181765572	0.04031925181765572	0.04031925181765572	0.04031925181765572	0.04031925181765572	0.04031925181765572	0.04031925181765572	0.04031925181765572	0.04031925181765572	0.04031925181765572	0.04031925181765572	0.04031925181765572	0.04031925181765572	0.04031925181765572	0.04031925181765572	0.04031925181765572	0.04031925181765572	0.04031925181765572
0.10124560118334566	0.10406763626417626	0.12029616199152943	0.14072643069303584	0.09639845016279014	0.11452762155862456	0.10787659234446383	0.13414206118264696	0.10054244314685977	0.15177862729011216	0.16314305719824118	0.09997392529166658	0.11938953530390758	0.11581566626131115	0.10316424155526632	0.11254063498831754	0.08871729800760127	0.11039680571745744	0.13835171265627205	0.12085869067535736	0.10218316121232453	0.1256659742539824	0.12083442973065875	0.10794156760075038	0.09901209816697501	0.14743438685154112	0.11675642061654305	0.08483606405451727	0.14765518402140096	0.11624562403795911	0.11624562403795911	0.11624562403795911	0.11624562403795911	0.11624562403795911	0.11624562403795911	0.11624562403795911	0.11624562403795911	0.11624562403795911	0.11624562403795911	0.11624562403795911	0.11624562403795911	0.11624562403795911	0.11624562403795911	0.11624562403795911	0.11624562403795911	0.11624562403795911	0.11624562403795911	0.11624562403795911	0.11624562403795911	0.11624562403795911
0.08081850886953774	0.09727737739303799	0.07927786833074457	0.1261820896587435	0.10530521115529405	0.11170220622672439	0.0887634607411784	0.0820553318472869	0.1187704898599922	0.09519969531548948	0.10391349480715428	0.13063912808798633	0.11224587414037895	0.1009549669369651	0.11650363417114018	0.08359240086964764	0.09521028451692816	0.11222822213168077	0.11527752101275497	0.09702577065505058	0.12240246235042937	0.11246289052066921	0.1170932174576212	0.15654800963682428	0.09230833802534297	0.08722341906913653	0.10547165364233048	0.09395253780776273	0.11738075320196117	0.11381426794385466	0.10717151943134318	0.09740152348129147	0.11174386194701973	0.101991420316458	0.1417017039526134	0.1072703055535743	0.09704139568669681	0.09444915638155968	0.09574527603412825	0.09574527603412825	0.09574527603412825	0.09574527603412825	0.09574527603412825	0.09574527603412825	0.09574527603412825	0.09574527603412825	0.09574527603412825	0.09574527603412825	0.09574527603412825	0.09574527603412825
0.02403897153537674	0.0	0.0	0.0	0.0	0.0014130451847952762	0.0	0.008324461289167587	0.0	0.0	0.0	0.0014130451847952762	0.0	0.0	0.0	0.0	0.0	0.008385291634010118	0.0038226767999948296	0.0	0.0	0.03334855033162484	0.0	0.0	0.03334855033162484	0.0	0.0	0.028846765842452073	0.0	0.0	0.014874519449000832	0.0014130451847952762	0.0	0.008324461289167587	0.037204797391715144	0.03340831143591796	0.0	0.014874519449000832	0.06396971980020945	0.0004085612600250761	0.0	0.0	0.0	0.0	0.0	0.0	0.0	0.0	0.0	0.0
0.05758269026576509	0.053149120851189925	0.05338884651307175	0.04019127888812161	0.05257944016675093	0.044015618886980176	0.025436828368802605	0.04292582498842833	0.05155833577372979	0.050269346267545624	0.07149464528279494	0.023060330468297308	0.052667070922841	0.04453807596317235	0.06143993441023299	0.03093710298012716	0.025381452438105048	0.03134695538248385	0.03625276858130851	0.03201211902098146	0.03164506517577664	0.025857496565008093	0.04800550146201235	0.0542327710988756	0.046997655297348305	0.05275720405746051	0.03082937999951951	0.03224635498254422	0.031537867491031865	0.031537867491031865	0.031537867491031865	0.031537867491031865	0.031537867491031865	0.031537867491031865	0.031537867491031865	0.031537867491031865	0.031537867491031865	0.031537867491031865	0.031537867491031865	0.031537867491031865	0.031537867491031865	0.031537867491031865	0.031537867491031865	0.031537867491031865	0.031537867491031865	0.031537867491031865	0.031537867491031865	0.031537867491031865	0.031537867491031865	0.031537867491031865
0.08615416002875476	0.09599319881757028	0.06944058796537146	0.08439503558443054	0.08721951174478987	0.10144356129697661	0.07894182855448303	0.07931294126591594	0.07608699584832007	0.09677023812440201	0.06834081842639102	0.08958448331787564	0.07501341755651529	0.07505272527736423	0.10042990231075972	0.08439621270538297	0.062377458658576454	0.08019897216326821	0.09684651830252616	0.09230196121045747	0.10058992370504244	0.11450013521952308	0.0771881088526696	0.07236625488606352	0.08490207779840496	0.07863416634223423	0.07863416634223423	0.07863416634223423	0.07863416634223423	0.07863416634223423	0.07863416634223423	0.07863416634223423	0.07863416634223423	0.07863416634223423	0.07863416634223423	0.07863416634223423	0.07863416634223423	0.07863416634223423	0.07863416634223423	0.07863416634223423	0.07863416634223423	0.07863416634223423	0.07863416634223423	0.07863416634223423	0.07863416634223423	0.07863416634223423	0.07863416634223423	0.07863416634223423	0.07863416634223423	0.07863416634223423
0.04936985154350734	0.048973567814658274	0.05577007624572773	0.06804104396249802	0.06321486567358128	0.05025728503800471	0.06553127864712886	0.04283650279764505	0.05870883627351959	0.05665345702016047	0.06715274473617096	0.06813920051726116	0.056585437189184594	0.04378032023952893	0.06310291234265343	0.06637775307623234	0.06220280940431364	0.059760379878271534	0.062138994839602696	0.053978324447339174	0.04756655934684109	0.05077244189709014	0.05077244189709014	0.05077244189709014	0.05077244189709014	0.05077244189709014	0.05077244189709014	0.05077244189709014	0.05077244189709014	0.05077244189709014	0.05077244189709014	0.05077244189709014	0.05077244189709014	0.05077244189709014	0.05077244189709014	0.05077244189709014	0.05077244189709014	0.05077244189709014	0.05077244189709014	0.05077244189709014	0.05077244189709014	0.05077244189709014	0.05077244189709014	0.05077244189709014	0.05077244189709014	0.05077244189709014	0.05077244189709014	0.05077244189709014	0.05077244189709014	0.05077244189709014
0.0387390726328866	0.0454383377631791	0.02106155759493556	0.043011204318353195	0.048186604038880865	0.03304616098912627	0.031715193708400556	0.016784301959130516	0.0466337688666264	0.06800272326424327	0.02462133498866688	0.04537473326506397	0.04176079396116916	0.05116985759201197	0.025244672419630885	0.04238248344036808	0.027041829931542177	0.05009842632321659	0.03870597311473457	0.01215376064421139	0.021460749087522	0.06176839880587552	0.025547618316630372	0.04365800856125295	0.04365800856125295	0.04365800856125295	0.04365800856125295	0.04365800856125295	0.04365800856125295	0.04365800856125295	0.04365800856125295	0.04365800856125295	0.04365800856125295	0.04365800856125295	0.04365800856125295	0.04365800856125295	0.04365800856125295	0.04365800856125295	0.04365800856125295	0.04365800856125295	0.04365800856125295	0.04365800856125295	0.04365800856125295	0.04365800856125295	0.04365800856125295	0.04365800856125295	0.04365800856125295	0.04365800856125295	0.04365800856125295	0.04365800856125295
0.05661731187317282	0.07262573981462868	0.05576268379072284	0.059346054506686834	0.07807112794194612	0.04794191266859767	0.06748790346071383	0.052615992486801905	0.0523867578141853	0.06270663128253318	0.07023085481485625	0.05316985976540356	0.06554446729671286	0.05732224684928803	0.0680427351028625	0.0696545657300733	0.03939418599256459	0.05336624307131802	0.03973062637235084	0.02745224575833626	0.027225834407196205	0.02733904008276623	0.02733904008276623	0.02733904008276623	0.02733904008276623	0.02733904008276623	0.02733904008276623	0.02733904008276623	0.02733904008276623	0.02733904008276623	0.02733904008276623	0.02733904008276623	0.02733904008276623	0.02733904008276623	0.02733904008276623	0.02733904008276623	0.02733904008276623	0.02733904008276623	0.02733904008276623	0.02733904008276623	0.02733904008276623	0.02733904008276623	0.02733904008276623	0.02733904008276623	0.02733904008276623	0.02733904008276623	0.02733904008276623	0.02733904008276623	0.02733904008276623	0.02733904008276623
0.06808438616207808	0.09991399124965983	0.06395579650549878	0.07501402164345315	0.057389250532938904	0.08623960981637566	0.07286906964954862	0.06063217006633372	0.060320251258124694	0.05484961502452513	0.08136108812031653	0.061006239531601086	0.04977865272781438	0.062290319862220264	0.0695431057385805	0.051338424115079224	0.061473677008533734	0.0793079137637538	0.05647562837993287	0.05924323402837995	0.08268694005555548	0.07136046019031397	0.08308465953982833	0.06645616239410503	0.0669055532897226	0.06668085784191381	0.06668085784191381	0.06668085784191381	0.06668085784191381	0.06668085784191381	0.06668085784191381	0.06668085784191381	0.06668085784191381	0.06668085784191381	0.06668085784191381	0.06668085784191381	0.06668085784191381	0.06668085784191381	0.06668085784191381	0.06668085784191381	0.06668085784191381	0.06668085784191381	0.06668085784191381	0.06668085784191381	0.06668085784191381	0.06668085784191381	0.06668085784191381	0.06668085784191381	0.06668085784191381	0.06668085784191381
0.09721647982974346	0.10654377415390957	0.11308643435886456	0.11957300285438673	0.10788901383756139	0.08989241217184656	0.07851499652140914	0.0995482156922645	0.10899745754352957	0.12165061716224694	0.10785551111664764	0.07717517037634397	0.10330781737615549	0.10216326259967272	0.10357439346551896	0.1373591928147865	0.10861325934234926	0.10594275588938866	0.09959834873513829	0.13087327800960255	0.11523581337237042	0.11523581337237042	0.11523581337237042	0.11523581337237042	0.11523581337237042	0.11523581337237042	0.11523581337237042	0.11523581337237042	0.11523581337237042	0.11523581337237042	0.11523581337237042	0.11523581337237042	0.11523581337237042	0.11523581337237042	0.11523581337237042	0.11523581337237042	0.11523581337237042	0.11523581337237042	0.11523581337237042	0.11523581337237042	0.11523581337237042	0.11523581337237042	0.11523581337237042	0.11523581337237042	0.11523581337237042	0.11523581337237042	0.11523581337237042	0.11523581337237042	0.11523581337237042	0.11523581337237042
0.047612710277720655	0.04621884345965966	0.06929034246540867	0.05421772010456298	0.0467307563132672	0.06279884250889482	0.053351515170968374	0.07442050131207448	0.04978694861075178	0.05236771074834631	0.03853957191082675	0.05594027779373206	0.05622001498696797	0.05578947729556242	0.06891708890964526	0.06889179098752608	0.05133660041664958	0.059624872034121514	0.0535672225446874	0.05740077527355298	0.05853688669427262	0.0617362983270568	0.06013659251066472	0.06013659251066472	0.06013659251066472	0.06013659251066472	0.06013659251066472	0.06013659251066472	0.06013659251066472	0.06013659251066472	0.06013659251066472	0.06013659251066472	0.06013659251066472	0.06013659251066472	0.06013659251066472	0.06013659251066472	0.06013659251066472	0.06013659251066472	0.06013659251066472	0.06013659251066472	0.06013659251066472	0.06013659251066472	0.06013659251066472	0.06013659251066472	0.06013659251066472	0.06013659251066472	0.06013659251066472	0.06013659251066472	0.06013659251066472	0.06013659251066472
0.05505767600153446	0.06740118138405364	0.07356576313077665	0.06068737420597392	0.07630048416161261	0.05640444012925059	0.07140742155410913	0.07576685416223228	0.05592549828003201	0.09039740968085064	0.07420201157531403	0.06827883584775056	0.05608850054569001	0.0671034095389615	0.052786509228116035	0.06395687135952105	0.05814326851196106	0.05323787799402006	0.04702465554769615	0.0669619744120587	0.056993314979877426	0.056993314979877426	0.056993314979877426	0.056993314979877426	0.056993314979877426	0.056993314979877426	0.056993314979877426	0.056993314979877426	0.056993314979877426	0.056993314979877426	0.056993314979877426	0.056993314979877426	0.056993314979877426	0.056993314979877426	0.056993314979877426	0.056993314979877426	0.056993314979877426	0.056993314979877426	0.056993314979877426	0.056993314979877426	0.056993314979877426	0.056993314979877426	0.056993314979877426	0.056993314979877426	0.056993314979877426	0.056993314979877426	0.056993314979877426	0.056993314979877426	0.056993314979877426	0.056993314979877426
0.08078158303379131	0.0743150066900215	0.0329226351798165	0.0731504426234159	0.06620483022700413	0.0928516820133459	0.062381131805282534	0.08261649331711898	0.0435988151030281	0.04228669737479869	0.06493433133571389	0.05399865491441967	0.00883111343672702	0.08752112741648344	0.03304312887825169	0.05192096157545402	0.04022390524458277	0.06900458287987098	0.1342163302966539	0.07292466015068773	0.07888809866868654	0.040631135279432164	0.058875370196252386	0.08918389836614958	0.06805673649758778	0.06067356837220489	0.050587452656028896	0.06149476049017768	0.07013945511841116	0.05882197386038442	0.036379093797027945	0.12453108824079212	0.05718818267785701	0.06616142992038869	0.042671141111092166	0.05441628551574043	0.05441628551574043	0.05441628551574043	0.05441628551574043	0.05441628551574043	0.05441628551574043	0.05441628551574043	0.05441628551574043	0.05441628551574043	0.05441628551574043	0.05441628551574043	0.05441628551574043	0.05441628551574043	0.05441628551574043	0.05441628551574043
0.055927930557093976	0.07379142877247113	0.044433824272390315	0.07937824152342352	0.06501361913039364	0.06069334374708415	0.08996497559527432	0.09790936062434771	0.05755952603528388	0.05429782479819694	0.05502391531405578	0.06987868931756595	0.0452314701149439	0.06848766411026797	0.06205610731651029	0.051675115856470645	0.05686561158649047	0.05686561158649047	0.05686561158649047	0.05686561158649047	0.05686561158649047	0.05686561158649047	0.05686561158649047	0.05686561158649047	0.05686561158649047	0.05686561158649047	0.05686561158649047	0.05686561158649047	0.05686561158649047	0.05686561158649047	0.05686561158649047	0.05686561158649047	0.05686561158649047	0.05686561158649047	0.05686561158649047	0.05686561158649047	0.05686561158649047	0.05686561158649047	0.05686561158649047	0.05686561158649047	0.05686561158649047	0.05686561158649047	0.05686561158649047	0.05686561158649047	0.05686561158649047	0.05686561158649047	0.05686561158649047	0.05686561158649047	0.05686561158649047	0.05686561158649047
0.05969542597996019	0.056489382363377395	0.08016195636391225	0.0612946121003764	0.0657449106669755	0.05571804195116282	0.05323048036048606	0.05176642304596856	0.05841539448627428	0.09155327202755685	0.060195713660424185	0.06293610795085718	0.05750351614686416	0.05744629917160258	0.04608063589844719	0.05988178813988872	0.04702154801684278	0.0616420278959754	0.09974035187782536	0.05721915296630169	0.05890998799416631	0.042635937269164446	0.05542207561705399	0.045894078201108794	0.0506580769090814	0.0506580769090814	0.0506580769090814	0.0506580769090814	0.0506580769090814	0.0506580769090814	0.0506580769090814	0.0506580769090814	0.0506580769090814	0.0506580769090814	0.0506580769090814	0.0506580769090814	0.0506580769090814	0.0506580769090814	0.0506580769090814	0.0506580769090814	0.0506580769090814	0.0506580769090814	0.0506580769090814	0.0506580769090814	0.0506580769090814	0.0506580769090814	0.0506580769090814	0.0506580769090814	0.0506580769090814	0.0506580769090814
0.08620431171611342	0.13513007019207246	0.09089013690650108	0.13229609818892377	0.14450154000460463	0.14049070564358754	0.11738750179935667	0.10499855207684822	0.09091915489007413	0.11764364481907942	0.11058943263853979	0.1316401379532969	0.12501493465303662	0.09497449082369218	0.1629467809971853	0.1323455426370225	0.14446474064728532	0.13259671316923508	0.13853072690826018	0.13853072690826018	0.13853072690826018	0.13853072690826018	0.13853072690826018	0.13853072690826018	0.13853072690826018	0.13853072690826018	0.13853072690826018	0.13853072690826018	0.13853072690826018	0.13853072690826018	0.13853072690826018	0.13853072690826018	0.13853072690826018	0.13853072690826018	0.13853072690826018	0.13853072690826018	0.13853072690826018	0.13853072690826018	0.13853072690826018	0.13853072690826018	0.13853072690826018	0.13853072690826018	0.13853072690826018	0.13853072690826018	0.13853072690826018	0.13853072690826018	0.13853072690826018	0.13853072690826018	0.13853072690826018	0.13853072690826018
0.06487110346007377	0.06974127067173418	0.07985304438273756	0.05245595756194049	0.06781264541913609	0.05392102408685664	0.053839645673691316	0.07384386175601566	0.04818109878554944	0.049575061826917566	0.06454964229768169	0.08312825411975384	0.0433807322106414	0.046120796950254464	0.0630578514029495	0.05743634477330653	0.06550498107511697	0.06965076236038047	0.0454413279819666	0.043427970051705705	0.059296220960886104	0.0513620955062959	0.0513620955062959	0.0513620955062959	0.0513620955062959	0.0513620955062959	0.0513620955062959	0.0513620955062959	0.0513620955062959	0.0513620955062959	0.0513620955062959	0.0513620955062959	0.0513620955062959	0.0513620955062959	0.0513620955062959	0.0513620955062959	0.0513620955062959	0.0513620955062959	0.0513620955062959	0.0513620955062959	0.0513620955062959	0.0513620955062959	0.0513620955062959	0.0513620955062959	0.0513620955062959	0.0513620955062959	0.0513620955062959	0.0513620955062959	0.0513620955062959	0.0513620955062959
0.09774803115428389	0.08694922268741122	0.07005215062511666	0.072696833681833	0.06329234283139547	0.06427713491131391	0.09019917247914505	0.06726563640323123	0.06187613484604354	0.08258820893926339	0.07223217189265346	0.07223217189265346	0.07223217189265346	0.07223217189265346	0.07223217189265346	0.07223217189265346	0.07223217189265346	0.07223217189265346	0.07223217189265346	0.07223217189265346	0.07223217189265346	0.07223217189265346	0.07223217189265346	0.07223217189265346	0.07223217189265346	0.07223217189265346	0.07223217189265346	0.07223217189265346	0.07223217189265346	0.07223217189265346	0.07223217189265346	0.07223217189265346	0.07223217189265346	0.07223217189265346	0.07223217189265346	0.07223217189265346	0.07223217189265346	0.07223217189265346	0.07223217189265346	0.07223217189265346	0.07223217189265346	0.07223217189265346	0.07223217189265346	0.07223217189265346	0.07223217189265346	0.07223217189265346	0.07223217189265346	0.07223217189265346	0.07223217189265346	0.07223217189265346
0.06069366828573492	0.07767202850822474	0.10794374849867357	0.06263010692233235	0.04701839516602987	0.05749892086774306	0.05995897842978376	0.06372575018330366	0.06072904974933562	0.04774639585748901	0.0524773371805989	0.07711698729488968	0.04081369754760098	0.06895467258267257	0.05816000370058392	0.06391580454809866	0.06332536836316736	0.09507856739715057	0.07920196788015896	0.07920196788015896	0.07920196788015896	0.07920196788015896	0.07920196788015896	0.07920196788015896	0.07920196788015896	0.07920196788015896	0.07920196788015896	0.07920196788015896	0.07920196788015896	0.07920196788015896	0.07920196788015896	0.07920196788015896	0.07920196788015896	0.07920196788015896	0.07920196788015896	0.07920196788015896	0.07920196788015896	0.07920196788015896	0.07920196788015896	0.07920196788015896	0.07920196788015896	0.07920196788015896	0.07920196788015896	0.07920196788015896	0.07920196788015896	0.07920196788015896	0.07920196788015896	0.07920196788015896	0.07920196788015896	0.07920196788015896
0.10204399397112798	0.05350528474473174	0.05741241277552767	0.06540620078464969	0.07645440509911078	0.05265302761770714	0.0	0.08580382823793282	0.09505726382908218	0.06618034069570995	0.12828818501396144	0.03444842366937776	0.11145577275705847	0.001653743716355361	0.055832943527575396	0.06277795743907602	0.009742452468707755	0.05854318732917259	0.09104840426797627	0.05088743372297875	0.004951988434721866	0.017770278558819522	0.11277679825175826	0.07081948828739741	0.043949050567645934	0.05017226327484284	0.08190524595635212	0.06292816604030099	0.04769071800855249	0.07185048164145282	0.10133122185754945	0.08659085174950112	0.08659085174950112	0.08659085174950112	0.08659085174950112	0.08659085174950112	0.08659085174950112	0.08659085174950112	0.08659085174950112	0.08659085174950112	0.08659085174950112	0.08659085174950112	0.08659085174950112	0.08659085174950112	0.08659085174950112	0.08659085174950112	0.08659085174950112	0.08659085174950112	0.08659085174950112	0.08659085174950112
0.045096965193075635	0.06496778947843997	0.05261998183961996	0.04253282447240422	0.07959941462545983	0.03509758664499381	0.04558353097522236	0.051378079925281685	0.03786961171786023	0.07785159341158575	0.05850524772925487	0.053300989202161725	0.04424682354281066	0.06560602736948545	0.01971371926425442	0.060462917795572974	0.03206265884221609	0.034041192468961895	0.05183511770301935	0.049882433535918674	0.045643325396727816	0.04524994379007419	0.04758362302531508	0.043582332976690404	0.04558297800100274	0.04558297800100274	0.04558297800100274	0.04558297800100274	0.04558297800100274	0.04558297800100274	0.04558297800100274	0.04558297800100274	0.04558297800100274	0.04558297800100274	0.04558297800100274	0.04558297800100274	0.04558297800100274	0.04558297800100274	0.04558297800100274	0.04558297800100274	0.04558297800100274	0.04558297800100274	0.04558297800100274	0.04558297800100274	0.04558297800100274	0.04558297800100274	0.04558297800100274	0.04558297800100274	0.04558297800100274	0.04558297800100274
0.09876845516790377	0.1002024283311067	0.0969987001913362	0.07435673330296165	0.10114264940514445	0.09026872976625683	0.117860530785694	0.09682725242762899	0.10720886363371733	0.09689163300069754	0.10294584966558995	0.09991874133314375	0.09991874133314375	0.09991874133314375	0.09991874133314375	0.09991874133314375	0.09991874133314375	0.09991874133314375	0.09991874133314375	0.09991874133314375	0.09991874133314375	0.09991874133314375	0.09991874133314375	0.09991874133314375	0.09991874133314375	0.09991874133314375	0.09991874133314375	0.09991874133314375	0.09991874133314375	0.09991874133314375	0.09991874133314375	0.09991874133314375	0.09991874133314375	0.09991874133314375	0.09991874133314375	0.09991874133314375	0.09991874133314375	0.09991874133314375	0.09991874133314375	0.09991874133314375	0.09991874133314375	0.09991874133314375	0.09991874133314375	0.09991874133314375	0.09991874133314375	0.09991874133314375	0.09991874133314375	0.09991874133314375	0.09991874133314375	0.09991874133314375
0.11382158217236227	0.10969287926488908	0.16191113849657046	0.14473115998801128	0.12507725134273795	0.1210401673488331	0.1639001773467011	0.13726933710037809	0.09602280745653617	0.1328202588983571	0.13334218697022793	0.1240328458508144	0.11465480882393116	0.12234806415379688	0.1700889262498341	0.11244536566838609	0.09294146632607996	0.11081585764551759	0.10187866198579879	0.10187866198579879	0.10187866198579879	0.10187866198579879	0.10187866198579879	0.10187866198579879	0.10187866198579879	0.10187866198579879	0.10187866198579879	0.10187866198579879	0.10187866198579879	0.10187866198579879	0.10187866198579879	0.10187866198579879	0.10187866198579879	0.10187866198579879	0.10187866198579879	0.10187866198579879	0.10187866198579879	0.10187866198579879	0.10187866198579879	0.10187866198579879	0.10187866198579879	0.10187866198579879	0.10187866198579879	0.10187866198579879	0.10187866198579879	0.10187866198579879	0.10187866198579879	0.10187866198579879	0.10187866198579879	0.10187866198579879
0.0857393934837474	0.07317146791915138	0.06296065937982089	0.11428595630843892	0.10317455656007476	0.09122629004065817	0.09752898760266744	0.14412131164703026	0.0977740094572367	0.09816784604745418	0.0658785713202057	0.06127833603632676	0.08215692458098775	0.10895037157290063	0.06098649598936635	0.0849684337811335	0.0849684337811335	0.0849684337811335	0.0849684337811335	0.0849684337811335	0.0849684337811335	0.0849684337811335	0.0849684337811335	0.0849684337811335	0.0849684337811335	0.0849684337811335	0.0849684337811335	0.0849684337811335	0.0849684337811335	0.0849684337811335	0.0849684337811335	0.0849684337811335	0.0849684337811335	0.0849684337811335	0.0849684337811335	0.0849684337811335	0.0849684337811335	0.0849684337811335	0.0849684337811335	0.0849684337811335	0.0849684337811335	0.0849684337811335	0.0849684337811335	0.0849684337811335	0.0849684337811335	0.0849684337811335	0.0849684337811335	0.0849684337811335	0.0849684337811335	0.0849684337811335
0.08222151154375235	0.040243364316861686	0.061892184916470624	0.07957277870546814	0.050696748723692266	0.05237643819985507	0.059344431337219214	0.04868018119857103	0.0	0.0371166675821872	0.0065389632438996245	0.053263631495848125	0.0429121621250748	0.0228848385284692	0.015471550208999436	0.05649157101121725	0.022699547894083936	0.059618387758600774	0.0991417421525876	0.08281080305143597	0.04007184395546585	0.0	0.022713917586905573	0.0424859496469197	0.05157245306684422	0.09118430142974322	0.05452959163090896	0.03869394910718901	0.04661177036904899	0.04661177036904899	0.04661177036904899	0.04661177036904899	0.04661177036904899	0.04661177036904899	0.04661177036904899	0.04661177036904899	0.04661177036904899	0.04661177036904899	0.04661177036904899	0.04661177036904899	0.04661177036904899	0.04661177036904899	0.04661177036904899	0.04661177036904899	0.04661177036904899	0.04661177036904899	0.04661177036904899	0.04661177036904899	0.04661177036904899	0.04661177036904899
0.08896339221287547	0.1494375501883551	0.08951656990503801	0.09210966071007282	0.08976642937578774	0.09810748438008107	0.0852446426543963	0.06062680336572958	0.07334238236905773	0.05321420344860017	0.07700687265952703	0.05654542195244983	0.08767022499947388	0.05300235460576655	0.08112004059251876	0.11892742038039317	0.07878520583511599	0.05644592375538563	0.06800065221290429	0.055517255662603404	0.07606571714356371	0.06438881718805314	0.10996043300112349	0.08717462509458831	0.08717462509458831	0.08717462509458831	0.08717462509458831	0.08717462509458831	0.08717462509458831	0.08717462509458831	0.08717462509458831	0.08717462509458831	0.08717462509458831	0.08717462509458831	0.08717462509458831	0.08717462509458831	0.08717462509458831	0.08717462509458831	0.08717462509458831	0.08717462509458831	0.08717462509458831	0.08717462509458831	0.08717462509458831	0.08717462509458831	0.08717462509458831	0.08717462509458831	0.08717462509458831	0.08717462509458831	0.08717462509458831	0.08717462509458831
0.0602251668855561	0.07652147684189815	0.0832876691335921	0.05681808409279412	0.07798104004616517	0.06840286879593253	0.08848928426303784	0.07187531565895164	0.09023128283141418	0.10169132492775847	0.04907543025967806	0.07326051032409392	0.06671762081480953	0.055735084903370535	0.088076986069441	0.07515996361920688	0.07147442666935692	0.07821695158121074	0.07820411067454712	0.06240549776556893	0.06561767414822135	0.06401158595689514	0.06401158595689514	0.06401158595689514	0.06401158595689514	0.06401158595689514	0.06401158595689514	0.06401158595689514	0.06401158595689514	0.06401158595689514	0.06401158595689514	0.06401158595689514	0.06401158595689514	0.06401158595689514	0.06401158595689514	0.06401158595689514	0.06401158595689514	0.06401158595689514	0.06401158595689514	0.06401158595689514	0.06401158595689514	0.06401158595689514	0.06401158595689514	0.06401158595689514	0.06401158595689514	0.06401158595689514	0.06401158595689514	0.06401158595689514	0.06401158595689514	0.06401158595689514
0.04869947274861172	0.1119442515409731	0.10124218084303174	0.1126539629398002	0.08083317667656088	0.07644081154401798	0.08271035830099902	0.05392098953221989	0.09179022527351301	0.0760937172677535	0.15724206202247404	0.06242434465696222	0.04635471478467224	0.07129065867712345	0.09571603735544539	0.04482139893672433	0.0628599266211274	0.08427066263490446	0.07356529462801592	0.07356529462801592	0.07356529462801592	0.07356529462801592	0.07356529462801592	0.07356529462801592	0.07356529462801592	0.07356529462801592	0.07356529462801592	0.07356529462801592	0.07356529462801592	0.07356529462801592	0.07356529462801592	0.07356529462801592	0.07356529462801592	0.07356529462801592	0.07356529462801592	0.07356529462801592	0.07356529462801592	0.07356529462801592	0.07356529462801592	0.07356529462801592	0.07356529462801592	0.07356529462801592	0.07356529462801592	0.07356529462801592	0.07356529462801592	0.07356529462801592	0.07356529462801592	0.07356529462801592	0.07356529462801592	0.07356529462801592
0.051871772326484246	0.05671685483857501	0.05066883893920236	0.08769192227768681	0.05867919458845537	0.06186923563007488	0.048807021561604706	0.05215874052373771	0.054110953165121885	0.06575413334400597	0.059200627051456435	0.06323839197498608	0.051211643421472684	0.0553304528372277	0.06312867190141126	0.07727283119963502	0.06442237604692841	0.06728779872230532	0.052586631628704424	0.09783913814981003	0.07521288488925723	0.07521288488925723	0.07521288488925723	0.07521288488925723	0.07521288488925723	0.07521288488925723	0.07521288488925723	0.07521288488925723	0.07521288488925723	0.07521288488925723	0.07521288488925723	0.07521288488925723	0.07521288488925723	0.07521288488925723	0.07521288488925723	0.07521288488925723	0.07521288488925723	0.07521288488925723	0.07521288488925723	0.07521288488925723	0.07521288488925723	0.07521288488925723	0.07521288488925723	0.07521288488925723	0.07521288488925723	0.07521288488925723	0.07521288488925723	0.07521288488925723	0.07521288488925723	0.07521288488925723
0.0	0.0	0.0	0.0	0.0873144988575974	0.0	0.0873144988575974	0.0	0.0	0.010008684208668274	0.0	0.0	0.0	0.0	0.0	0.0	0.0	0.0	0.0	0.0	0.0	0.0	0.0	0.0	0.0	0.0	0.0	0.0	0.0	0.08731449885759741	0.0	0.0	0.0	0.0	0.0	0.0	0.0	0.0	0.0	0.0	0.0	0.0	0.0	0.0	0.0	0.0	0.0	0.0	0.0	0.0
0.009596249207075387	0.07758795219921769	0.07758795219921769	0.0	0.0	0.0	0.0	0.02238284245581156	0.0	0.0	0.0	0.010281695579009343	0.0	0.0	0.03999977956368103	0.0	0.0	0.0010988903118777909	0.0038006091515426265	0.09617730205090144	0.125709361677722	0.0	0.0038006091515426265	0.0	0.0	0.010281695579009343	0.001098890311877791	0.1060350023914499	0.07754025976040474	0.0038006091515426265	0.0	0.0	0.010281695579009343	0.13353989103862443	0.08969621562343473	0.02238995900322637	0.0	0.0010988903118777909	0.0	0.09865725029878773	0.0038006091515426265	0.00022177059177852518	0.09617730205090144	0.03999977956368103	0.0038006091515426265	0.0896622409350835	0.04673142504331306	0.04673142504331306	0.04673142504331306	0.04673142504331306
0.06057581775540436	0.06462387394581592	0.056162683460082456	0.06480444080680564	0.06107461526765543	0.08077628295673729	0.07103811681515192	0.08375103534043352	0.08635970515494266	0.07881366280747358	0.0589497341946159	0.06786134895129646	0.06586813092361582	0.07597415038968978	0.06520236117525495	0.05870385936886561	0.062395106012620175	0.06983194713212215	0.06537619777092417	0.06498069290125359	0.06927098211054761	0.06406734521794333	0.05314369415619367	0.06512150091286396	0.04543465695957567	0.06134269468563756	0.062465432424886246	0.05190697638308638	0.07437762573246116	0.06553859613893635	0.05541044328151495	0.048493668907756964	0.06323428168838512	0.06265682659946839	0.06241430505384639	0.06969767366491189	0.04673289259774254	0.06804992606945956	0.05945794522755625	0.06227392786142691	0.044005708569293804	0.05313981821536035	0.05313981821536035	0.05313981821536035	0.05313981821536035	0.05313981821536035	0.05313981821536035	0.05313981821536035	0.05313981821536035	0.05313981821536035
0.06141171798230252	0.046661298597342575	0.05634366669790518	0.03669692649709359	0.05430911125096753	0.05196093807458048	0.035435390416735886	0.02490448194785861	0.059018673791307645	0.030215816317405362	0.07288581556706049	0.06772840361092533	0.06193096670725926	0.04159934680506411	0.031376179247583	0.035524541949413554	0.0869902819496011	0.039657023666387285	0.028857496203027983	0.0481176666115834	0.051474595450841015	0.05302171668862108	0.0473033076322581	0.06600487327488207	0.04168128962050065	0.06834450056917843	0.0664475887203237	0.04576488265606088	0.029559812153233583	0.044614840056160135	0.07124212769981753	0.022916913451189694	0.027928945761451312	0.03236102942462849	0.03367075998436505	0.034164832765676306	0.05486461254965507	0.035527476952504786	0.04766222237060961	0.03798103500745219	0.04608559935646333	0.028517802646327795	0.03464512041384513	0.04465010138098756	0.03404990654723176	0.025483463423661656	0.02976668498544671	0.02976668498544671	0.02976668498544671	0.02976668498544671
0.10075152842677751	0.16301596033924518	0.08735461754744656	0.09427454348390095	0.10879007441546062	0.1320925011001901	0.10618000267400848	0.1230300817834428	0.11136567470916955	0.12678542772252757	0.12429139300197554	0.13259368352936485	0.11030793865316292	0.08854594720620088	0.09099191352658381	0.1007307809353583	0.0952016567325383	0.1157061469933675	0.113967095745556	0.06621049183420454	0.12462613800077205	0.1251042812627323	0.1462101333892136	0.15130533995911333	0.14022211896887712	0.08778507150098762	0.08672403950395814	0.14575240233427064	0.1181865759692652	0.14450874551725965	0.16255838254621618	0.15403746986758932	0.138924484679243	0.12604819217385368	0.10667031656730218	0.06583510029172597	0.09204362951082083	0.11342867190898011	0.1501338369963977	0.09576047589545267	0.10317198781329423	0.09564608393109779	0.10330268156821246	0.09947438274965513	0.09947438274965513	0.09947438274965513	0.09947438274965513	0.09947438274965513	0.09947438274965513	0.09947438274965513
0.08743028392190473	0.08867719678910861	0.0732905033006422	0.05158553866236525	0.06792278998566535	0.08949793829372579	0.09076313710365824	0.062313775082532455	0.05939688217214588	0.06387320462406126	0.0610989586320838	0.1476390335167537	0.10436899607441874	0.10436899607441874	0.10436899607441874	0.10436899607441874	0.10436899607441874	0.10436899607441874	0.10436899607441874	0.10436899607441874	0.10436899607441874	0.10436899607441874	0.10436899607441874	0.10436899607441874	0.10436899607441874	0.10436899607441874	0.10436899607441874	0.10436899607441874	0.10436899607441874	0.10436899607441874	0.10436899607441874	0.10436899607441874	0.10436899607441874	0.10436899607441874	0.10436899607441874	0.10436899607441874	0.10436899607441874	0.10436899607441874	0.10436899607441874	0.10436899607441874	0.10436899607441874	0.10436899607441874	0.10436899607441874	0.10436899607441874	0.10436899607441874	0.10436899607441874	0.10436899607441874	0.10436899607441874	0.10436899607441874	0.10436899607441874
0.059949951058521724	0.08270102354671434	0.06923645854220639	0.059871763732859115	0.08449195333310143	0.06962052919176025	0.05972038299009305	0.0751875338586426	0.07051962532252445	0.0851843394478665	0.07036846354155979	0.0695055740873905	0.09752559073088989	0.077546625583119	0.07801790709272596	0.08095727391545522	0.06325206371630307	0.050062879091938885	0.06596555759889947	0.0700246445174312	0.05988849433121985	0.06683695875574559	0.09184292962061864	0.059362920431131054	0.09864209432317655	0.09584369711362395	0.12564355302101007	0.07156682547908477	0.04957774000405201	0.06081143345478667	0.07259882235362347	0.09456494554101036	0.08467500901359021	0.06298828228405862	0.056693781716393325	0.05746644859010712	0.07831224121389922	0.05864977718157746	0.0590379864825542	0.06980084501757391	0.06906676609651374	0.06943380555704383	0.06943380555704383	0.06943380555704383	0.06943380555704383	0.06943380555704383	0.06943380555704383	0.06943380555704383	0.06943380555704383	0.06943380555704383
0.04049262592802615	0.04819317695639461	0.051975401330194806	0.04373560535669935	0.04765753774982588	0.03651942715202451	0.05599093076154405	0.048487437402994694	0.03489073154153957	0.052931779916772066	0.04942403456396848	0.0304807508662217	0.030362213376596538	0.06837111957180521	0.05401078957032861	0.04928723133635811	0.04215784098218017	0.04492771510701814	0.05713698893941362	0.05063921843856306	0.06740734408900807	0.04336719667860597	0.03822719400134723	0.05126801395515186	0.037124759808477056	0.046845363595193305	0.05802239872262377	0.056594781151545384	0.04397964983777241	0.06694300624553463	0.05061667376591423	0.04572200838420643	0.04198471139782579	0.051842325750587066	0.051503154380559406	0.04659610099254273	0.04577970930023357	0.04909277124567808	0.052361675791163444	0.05582465249055372	0.04294938735381681	0.04419677397390469	0.053109284733365826	0.051477601060018606	0.04425106775699693	0.047864334408507764	0.047864334408507764	0.047864334408507764	0.047864334408507764	0.047864334408507764
0.21619716947990644	0.0	0.0	0.0006365995858156984	0.0	0.0	0.0	0.0	0.0	0.0	0.0	0.27608002557715117	0.2574758594328798	0.0	0.0	0.0	0.17214733222336945	0.0006365995858156984	0.0	0.0	0.11484246363628893	0.0	0.0	0.015140331906054176	0.0	0.0	0.0	0.0	0.0	0.0	0.0	0.2227187015113202	0.0	0.0	0.1148424636362889	0.0	0.0	0.0	0.0	0.27608002557715117	0.0	0.0	0.0	0.0	0.0	0.0	0.0	0.0	0.0	0.0
0.09303044656648803	0.05719091380783566	0.07492324425352022	0.08900098877778473	0.08789253288668902	0.10129684799150676	0.06950403443046078	0.07120384580832	0.13905123326255941	0.08705272283785993	0.06630436486445782	0.07557922191541408	0.11510131381901843	0.14538124038017364	0.1055703463645917	0.08712873051445758	0.1448307366812464	0.09971787458260256	0.10982909945633741	0.038209878099637246	0.04638334743601535	0.06003097184499364	0.0849002213296671	0.1296146380428967	0.07757394194944904	0.049346119846286264	0.04886220860017996	0.10831844801118687	0.057152850508918	0.04147079017150441	0.05377680726169153	0.07179244771461658	0.06625944486235215	0.0518006487169492	0.0737535180295514	0.06529657563301172	0.11168105884886467	0.10512090569795585	0.041798934869633826	0.09317032017438302	0.049680099301603754	0.0931859868783896	0.06919839550054961	0.0811921911894696	0.0811921911894696	0.0811921911894696	0.0811921911894696	0.0811921911894696	0.0811921911894696	0.0811921911894696
0.09797565507268738	0.07836954264748455	0.07929755517936336	0.08501473097077637	0.07168191563943203	0.11773566968151637	0.10064832840625536	0.08486412094969421	0.08106061483130905	0.07171583254673637	0.09995672135433961	0.09998789753955727	0.10453110476765463	0.08606588186400188	0.12003652483004101	0.07149681115448883	0.09313244089207488	0.10122206671344862	0.11408756561985739	0.08238870924980678	0.09965565974111563	0.11017794411817684	0.09852589024693645	0.11870412468481818	0.1066607128480127	0.0794172741453228	0.08618429071176	0.09992681444683743	0.10570660648161344	0.08796847172717467	0.08162244519943905	0.09172285121889044	0.10758818966783676	0.06344848512598766	0.08600859218223379	0.07885785087508014	0.08754827553751	0.09098926822214672	0.09382899207449638	0.0995108759795501	0.09666993402702324	0.09666993402702324	0.09666993402702324	0.09666993402702324	0.09666993402702324	0.09666993402702324	0.09666993402702324	0.09666993402702324	0.09666993402702324	0.09666993402702324
0.08397882260077356	0.10709302412879529	0.07403896150460532	0.10304458182307755	0.12205555703978534	0.08664499416106151	0.07840772784610141	0.06955301690918361	0.09630682526225277	0.06208339771350644	0.10019621087622982	0.10456071412509102	0.0811026670923118	0.16346581169116267	0.09728214376496014	0.11519896216551086	0.09652834834002046	0.1052010610627422	0.000662207644202979	0.09571842240552378	0.09346452855273597	0.16927855816620355	0.09167265347149897	0.08605595987935408	0.12698436411508993	0.08952307368380247	0.09567099886995743	0.07033507599786211	0.11304779809614744	0.1433640953850801	0.0666383360852124	0.07496770991453015	0.07279528544253598	0.10683159413270182	0.15653085153837082	0.08045452473514217	0.0737778220652354	0.08284852572390117	0.11815304969865872	0.059389903785892546	0.07564153773286678	0.06751572075937964	0.06751572075937964	0.06751572075937964	0.06751572075937964	0.06751572075937964	0.06751572075937964	0.06751572075937964	0.06751572075937964	0.06751572075937964
0.030543332174858818	0.05598348978988349	0.023028297215389657	0.04445345276382995	0.06346131485237753	0.04154497806768987	0.03648932148160281	0.05874597391057311	0.036847841453461656	0.03967219036644298	0.018973247361310376	0.023550943347837788	0.0660806816780551	0.03673510296465072	0.030056715387514032	0.04476815841733702	0.05751787936974421	0.0486244797379562	0.02074074147894369	0.05328262309715399	0.03111465709153366	0.026905194587441002	0.021577044773069595	0.045269236335249576	0.03348526482236043	0.027985965810839435	0.05268666766803032	0.022134173593694555	0.058200854022106306	0.04390138151226079	0.028305631748317017	0.04470902391820823	0.04315757705872299	0.04922891922399702	0.04744027044506399	0.02222308282424185	0.03472813692495005	0.024279280075459708	0.03615973591374977	0.04974063077572425	0.047783625572612065	0.03516529247220245	0.017674495497504713	0.026441545672036677	0.03411536800537457	0.025610552183711856	0.03243112585932306	0.04521807001384335	0.03848072420748682	0.049653125027851214
0.18125656323207123	0.29743990435374806	0.0	0.2589350910224504	0.3615912637804109	0.025044858922466492	0.3348786436378466	0.23591718168244954	0.23468601028384017	0.0	0.2378316528273831	0.4038701772165004	0.0005402040102786457	0.3853505671559695	0.20272697436922676	0.1460803325950598	0.0027110354085246014	0.2184688502786436	0.24031609343268218	0.09745271720073584	0.09754952234281575	0.19475557052214293	0.21848819087332907	0.0005402040102786457	0.0	0.23427526548499117	0.24031609343268218	0.2712520188766847	0.25032933981403427	0.025044858922466492	0.18897481627951487	0.18899405277856993	0.21880973846130808	0.14594984997918953	0.24031609343268218	0.5174739297952163	0.0	0.43129164587156316	0.18899405277856993	0.32109814885156124	0.24015147664775519	0.009257784310804448	0.18899405277856993	0.0	0.3932042836550543	0.0	0.3031419695414649	0.0005402040102786457	0.0	0.05453899701722567
0.12617761203039365	0.1018146740082835	0.11247265552293335	0.12414271743886927	0.09698050361389651	0.10670237691298959	0.11959893732167834	0.12527552108031353	0.10595030991583385	0.14822162083961668	0.14147167240349842	0.09615597649601526	0.1490312491857703	0.1077005190299434	0.14716435655343776	0.12194886021027512	0.10987939589091061	0.09761193291145343	0.13827907511465856	0.17461937643946202	0.10941948484090869	0.12030646981470836	0.17991700698762103	0.10183550892044015	0.17058382662758217	0.12555894209038837	0.13426998410866067	0.09959804191748606	0.10800467088492408	0.11441269586879886	0.14159413419435196	0.14710312925117863	0.118726067179789	0.10484323931547554	0.10610777966815638	0.1814811342763821	0.1317167793625265	0.10785062792693732	0.11914477450496978	0.13118215852575343	0.12876592229371944	0.12498581801483884	0.13462005346735234	0.14774061466536523	0.13425883602626087	0.15500809476738894	0.1405181849776058	0.13958373758889864	0.10924773496904441	0.1768590330150747
0.03305285517391316	0.04489481166708286	0.05061092816194701	0.04689556725213232	0.04810485824904254	0.04254842612486204	0.05761942432676549	0.038194510124364686	0.04274219883822136	0.036248331751914	0.04069567921882175	0.034471534862281134	0.04794073468700397	0.048012270151829656	0.04390401255010423	0.06144982237034162	0.05320103396796154	0.050437458465632246	0.05178136082403458	0.03631763633389535	0.04742184673022774	0.04917391334792141	0.053811704032249226	0.03470970769975953	0.04787862065218463	0.031418714823672284	0.05741972471820153	0.052614737620014534	0.04639827164898951	0.04245374420404958	0.04614261852673868	0.06183931653004062	0.03899207817043272	0.041053291038380284	0.04797689357988701	0.05489128455481895	0.04577245737821391	0.040308698585972615	0.030414824118290953	0.04814296515908736	0.050448339425220444	0.032402382709759155	0.06074356579514562	0.040410670752424806	0.05018681770381133	0.04549519909872488	0.04081791221024142	0.043074964907212646	0.05041447882297763	0.05190729429581172
0.0675678698017531	0.06439293576376653	0.044176287991262796	0.09027899401697888	0.056976243080606184	0.058835799290531614	0.06332184117637092	0.06407194248804422	0.06474025898708796	0.09116710316574568	0.06791595271125696	0.07703866777957448	0.06735986317682108	0.06372113211114781	0.08180554558930768	0.0630828210622803	0.06635451078478645	0.06238637677838239	0.08885413848682323	0.05855750109145186	0.05862815580087807	0.06031660492415368	0.04535101189350542	0.07044295223764901	0.07385563300195105	0.05691826676139349	0.0726038595987223	0.06592548829944496	0.08148975420472923	0.06931365681995519	0.08782171279370475	0.06084591585635972	0.06922052783048978	0.06840595278890994	0.05463387892139506	0.09283161864030384	0.04331224710340655	0.07688589410567247	0.03889649161093794	0.04693353043927748	0.07391018442292653	0.06770297077041514	0.07955927293451866	0.07787988331420503	0.05728389072793596	0.08435602235926304	0.05228645536989112	0.07495334416382585	0.08404766310804015	0.05939412156540785
0.07869157559013201	0.07704571465729615	0.0996309100639386	0.0684106665283197	0.06530402514588331	0.0760846228821221	0.08022862636463228	0.08603009288603893	0.08997657969942986	0.0680006288373096	0.07160323350389408	0.08516115201333724	0.0853040229552072	0.09134227439689839	0.09208199990962931	0.07238341337008154	0.07456496763922484	0.08729232273173848	0.0880429969079197	0.08020235787846494	0.0684123357914733	0.05759295149933665	0.08595506689015317	0.08225067653887841	0.08286929140804473	0.08201262486375255	0.07594839439224833	0.091948201951743	0.08336750256458617	0.06924908998498872	0.06215018891163502	0.08855459247338263	0.06371077483197202	0.07011375517576549	0.09992571182344342	0.08406426436106607	0.07795115158447909	0.07213429165632317	0.07102550312662413	0.06749944394656662	0.07603161019740921	0.08718981137876636	0.07896393822672788	0.08307687480274711	0.08307687480274711	0.08307687480274711	0.08307687480274711	0.08307687480274711	0.08307687480274711	0.08307687480274711
0.10261451442783298	0.06942568978728027	0.11582499045046281	0.07624217290664992	0.0445347063162684	0.08183175710137983	0.0	0.11206648769421851	0.11770717886804728	0.0866270148339955	0.04231897540200429	0.06447299511799989	0.06447299511799989	0.06447299511799989	0.06447299511799989	0.06447299511799989	0.06447299511799989	0.06447299511799989	0.06447299511799989	0.06447299511799989	0.06447299511799989	0.06447299511799989	0.06447299511799989	0.06447299511799989	0.06447299511799989	0.06447299511799989	0.06447299511799989	0.06447299511799989	0.06447299511799989	0.06447299511799989	0.06447299511799989	0.06447299511799989	0.06447299511799989	0.06447299511799989	0.06447299511799989	0.06447299511799989	0.06447299511799989	0.06447299511799989	0.06447299511799989	0.06447299511799989	0.06447299511799989	0.06447299511799989	0.06447299511799989	0.06447299511799989	0.06447299511799989	0.06447299511799989	0.06447299511799989	0.06447299511799989	0.06447299511799989	0.06447299511799989
0.12851635121311775	0.1455769445532362	0.11524560231042957	0.09481687211215907	0.11769442697326847	0.1329764132164125	0.12533542009484047	0.12533542009484047	0.12533542009484047	0.12533542009484047	0.12533542009484047	0.12533542009484047	0.12533542009484047	0.12533542009484047	0.12533542009484047	0.12533542009484047	0.12533542009484047	0.12533542009484047	0.12533542009484047	0.12533542009484047	0.12533542009484047	0.12533542009484047	0.12533542009484047	0.12533542009484047	0.12533542009484047	0.12533542009484047	0.12533542009484047	0.12533542009484047	0.12533542009484047	0.12533542009484047	0.12533542009484047	0.12533542009484047	0.12533542009484047	0.12533542009484047	0.12533542009484047	0.12533542009484047	0.12533542009484047	0.12533542009484047	0.12533542009484047	0.12533542009484047	0.12533542009484047	0.12533542009484047	0.12533542009484047	0.12533542009484047	0.12533542009484047	0.12533542009484047	0.12533542009484047	0.12533542009484047	0.12533542009484047	0.12533542009484047
0.0	0.0	0.0	0.0	0.0	0.0	0.2078217442603894	0.0	0.00047925088747286074	0.0	0.008213195871494522	0.0	0.1938353980829786	0.0	0.0	0.20766114614147738	0.0	0.0	0.0	0.0	0.0	0.0	0.0	0.0	0.25095172051867587	0.0	0.1295975737062767	0.2403098769686781	0.19375097949581332	0.0	0.08645678357886225	0.0	0.0	0.0	0.0	0.0	0.0	0.0	0.0	0.0	0.0	0.0	0.0	0.0	0.0	0.0	0.0	0.0	0.0	0.0
0.06358818295541449	0.05298126617454131	0.07643200779192155	0.07318640934390272	0.0503326617442078	0.0788196520889155	0.07915573489714457	0.07185179587486308	0.05900665133536213	0.05540497269249239	0.06726167725364476	0.05822189944401938	0.05904243581225541	0.04507988818529125	0.06291494905482056	0.06794717782960806	0.06437898276004027	0.06209541336953068	0.059796633485867584	0.06983257479528404	0.07455553347769099	0.06072495233705242	0.04098318847428278	0.04630022262604777	0.04874330656528549	0.0674549980473148	0.0583520337809872	0.062903515914151	0.062903515914151	0.062903515914151	0.062903515914151	0.062903515914151	0.062903515914151	0.062903515914151	0.062903515914151	0.062903515914151	0.062903515914151	0.062903515914151	0.062903515914151	0.062903515914151	0.062903515914151	0.062903515914151	0.062903515914151	0.062903515914151	0.062903515914151	0.062903515914151	0.062903515914151	0.062903515914151	0.062903515914151	0.062903515914151
0.07670923638082984	0.06923143865136296	0.08459609686175125	0.07821167908761444	0.10781900731144273	0.02068112152960758	0.07104494054902341	0.0860932764890668	0.05921899286653816	0.008195389581250143	0.10349101777066326	0.08845965737598588	0.0930560504311352	0.04346480979610865	0.053681780937278094	0.022832538149885267	0.09416757757704058	0.08752746985615698	0.05907693938613048	0.05017466612119315	0.054625802753661815	0.054625802753661815	0.054625802753661815	0.054625802753661815	0.054625802753661815	0.054625802753661815	0.054625802753661815	0.054625802753661815	0.054625802753661815	0.054625802753661815	0.054625802753661815	0.054625802753661815	0.054625802753661815	0.054625802753661815	0.054625802753661815	0.054625802753661815	0.054625802753661815	0.054625802753661815	0.054625802753661815	0.054625802753661815	0.054625802753661815	0.054625802753661815	0.054625802753661815	0.054625802753661815	0.054625802753661815	0.054625802753661815	0.054625802753661815	0.054625802753661815	0.054625802753661815	0.054625802753661815
0.05278700733497654	0.05327033902092517	0.05752653724142535	0.09408060906511706	0.076385960683281	0.05798218447027918	0.05035599604288037	0.06125575553209498	0.05246849917528488	0.06876851623843809	0.05985302636994774	0.06606221694021774	0.07888366857202404	0.06741690651057931	0.05951641366148583	0.058051412563250325	0.06330888505695631	0.046151174468583356	0.05541921754237571	0.05276762891391088	0.07270245416931066	0.05033384069522925	0.05823821211739951	0.06096795531547799	0.060367351750993524	0.044673104260175525	0.05691983529662007	0.055135500815570906	0.06393786800341614	0.05945536481365652	0.08611174232096379	0.05755182753544321	0.0629552054883024	0.05384732153358009	0.05666413654228046	0.05113148176186888	0.06582481656746443	0.058478149164666655	0.058478149164666655	0.058478149164666655	0.058478149164666655	0.058478149164666655	0.058478149164666655	0.058478149164666655	0.058478149164666655	0.058478149164666655	0.058478149164666655	0.058478149164666655	0.058478149164666655	0.058478149164666655
0.0668263183214121	0.08471395977062912	0.06152258843597226	0.0946488294418773	0.0746780085597349	0.1026174643090355	0.09148594847093908	0.07452386003135883	0.08600322965406434	0.11489585623160857	0.08031179025401729	0.07833778788777312	0.08245289974368701	0.13401114733489367	0.08398661642191729	0.08740202560682792	0.09939192252878337	0.07385495608404233	0.04003197650536176	0.12826849911063756	0.12026515532861393	0.09820740294460249	0.09782471864554051	0.09100721769475588	0.07009688279783029	0.05571129464558937	0.08718038932293781	0.09828224438117684	0.059468912082236994	0.0904957823874344	0.07769034521893695	0.07339378284896303	0.07554206403394999	0.07554206403394999	0.07554206403394999	0.07554206403394999	0.07554206403394999	0.07554206403394999	0.07554206403394999	0.07554206403394999	0.07554206403394999	0.07554206403394999	0.07554206403394999	0.07554206403394999	0.07554206403394999	0.07554206403394999	0.07554206403394999	0.07554206403394999	0.07554206403394999	0.07554206403394999
0.16891807323563643	0.09279233349488045	0.11465602503490843	0.13458486848447135	0.14745669135973874	0.11483758517724912	0.16770375583332375	0.06253467068951767	0.11086505758678233	0.12291837832163353	0.0994995851585632	0.09275216784061197	0.0652069207330139	0.14048151168505763	0.15703800878800575	0.1181195671676582	0.1779391848379435	0.1510286567141618	0.15374381391556727	0.14489364270931498	0.042254061382640255	0.10228301428473559	0.11841006674853619	0.13134600759786072	0.10744362810927165	0.17851667594373669	0.1318182523934214	0.11196707088765237	0.11571703513577959	0.13812277551947283	0.10552142046985254	0.12508794645960755	0.11227616591901232	0.06770002350625041	0.08998809471263136	0.08998809471263136	0.08998809471263136	0.08998809471263136	0.08998809471263136	0.08998809471263136	0.08998809471263136	0.08998809471263136	0.08998809471263136	0.08998809471263136	0.08998809471263136	0.08998809471263136	0.08998809471263136	0.08998809471263136	0.08998809471263136	0.08998809471263136
0.06168583857372006	0.09534629517725124	0.08094361398155663	0.07560344820695904	0.09022496625211873	0.07691943443556538	0.07037183200034912	0.09391393467515641	0.08266458735217809	0.12139803153303641	0.09211393347309649	0.09663547337486575	0.052164908726247634	0.0828879441054237	0.06723715026182976	0.07788931819413908	0.10277261082236462	0.0743881195850307	0.10428003350041017	0.09615393492411993	0.07973471770430962	0.07551502753710103	0.07762487262070533	0.07762487262070533	0.07762487262070533	0.07762487262070533	0.07762487262070533	0.07762487262070533	0.07762487262070533	0.07762487262070533	0.07762487262070533	0.07762487262070533	0.07762487262070533	0.07762487262070533	0.07762487262070533	0.07762487262070533	0.07762487262070533	0.07762487262070533	0.07762487262070533	0.07762487262070533	0.07762487262070533	0.07762487262070533	0.07762487262070533	0.07762487262070533	0.07762487262070533	0.07762487262070533	0.07762487262070533	0.07762487262070533	0.07762487262070533	0.07762487262070533
0.09143550007799996	0.033531282904464346	0.09209769826565614	0.0913949509417587	0.00855756889815383	0.11407382621717806	0.0032560442643329267	0.14957809996913715	0.01862863238798884	0.17485972032444067	0.0	0.2239347229683953	0.0	0.16977808934898264	0.12017813751607184	0.10326927460369693	0.13120239407949405	0.05883630599622211	0.00899903018063464	0.0840531446609805	0.07462263830787354	0.23724243900693617	0.0	0.08160828948828588	0.05008398649691975	0.12597429084551282	0.2632407888401562	0.08015022022193208	0.0800494317707121	0.07470914075093202	0.06654417842533955	0.0	0.17391466882182174	0.0009146185551930155	0.0001845821152888028	0.11288838482203488	0.15639017613125358	0.07732311522876456	0.13791932234662718	0.09434471655917584	0.01184741766966169	0.05309606711441876	0.05309606711441876	0.05309606711441876	0.05309606711441876	0.05309606711441876	0.05309606711441876	0.05309606711441876	0.05309606711441876	0.05309606711441876
0.07078226505048446	0.07902056372170718	0.10569744120006265	0.0966688758077779	0.058239231353458536	0.07147187939750835	0.07185419616816413	0.08162849658689393	0.07730506620298574	0.051144330011978476	0.1010030486601882	0.0719207825103549	0.06730625336505827	0.07867184916937975	0.08248829652858272	0.05690814675890379	0.028866052139603707	0.06295277908740843	0.05897394054615253	0.052575208135193736	0.055618406956341154	0.03301688391092016	0.09831708548710702	0.06350355816315842	0.082188466789976	0.07284601247656722	0.07284601247656722	0.07284601247656722	0.07284601247656722	0.07284601247656722	0.07284601247656722	0.07284601247656722	0.07284601247656722	0.07284601247656722	0.07284601247656722	0.07284601247656722	0.07284601247656722	0.07284601247656722	0.07284601247656722	0.07284601247656722	0.07284601247656722	0.07284601247656722	0.07284601247656722	0.07284601247656722	0.07284601247656722	0.07284601247656722	0.07284601247656722	0.07284601247656722	0.07284601247656722	0.07284601247656722
0.0966600923174686	0.07753501268532574	0.06877620683058935	0.15577296771762797	0.04371826881030363	0.11063772885553884	0.08949431982855487	0.2338451461476403	0.10490759391093703	0.07531875388006361	0.18271893924015306	0.10060973478892747	0.09333873906459438	0.08325291954880978	0.17979581501846478	0.16873882834669957	0.0036903037527928535	0.0998928018140023	0.11551065680346073	0.0099832890643047	0.1566856014318998	0.10272924287766848	0.10429812226299275	0.07685075676412007	0.058626175813185896	0.13309152913710268	0.11338704705179808	0.15900269006712442	0.14762602505502503	0.14710465828657812	0.1473653416708016	0.1473653416708016	0.1473653416708016	0.1473653416708016	0.1473653416708016	0.1473653416708016	0.1473653416708016	0.1473653416708016	0.1473653416708016	0.1473653416708016	0.1473653416708016	0.1473653416708016	0.1473653416708016	0.1473653416708016	0.1473653416708016	0.1473653416708016	0.1473653416708016	0.1473653416708016	0.1473653416708016	0.1473653416708016
0.07340031748835485	0.06873987149957998	0.07996459720062124	0.04986068060056642	0.0738927259567408	0.06549403609378512	0.07280547084289542	0.05771990742425397	0.06495049034193302	0.07205836806752582	0.08341178218706992	0.08511134190465519	0.06058635299299628	0.07868061382440786	0.0743374290990781	0.05422142473252019	0.08092583426317834	0.06536068031822148	0.07314325729069991	0.07314325729069991	0.07314325729069991	0.07314325729069991	0.07314325729069991	0.07314325729069991	0.07314325729069991	0.07314325729069991	0.07314325729069991	0.07314325729069991	0.07314325729069991	0.07314325729069991	0.07314325729069991	0.07314325729069991	0.07314325729069991	0.07314325729069991	0.07314325729069991	0.07314325729069991	0.07314325729069991	0.07314325729069991	0.07314325729069991	0.07314325729069991	0.07314325729069991	0.07314325729069991	0.07314325729069991	0.07314325729069991	0.07314325729069991	0.07314325729069991	0.07314325729069991	0.07314325729069991	0.07314325729069991	0.07314325729069991
0.07295990703693295	0.06299745700077126	0.027466483517847525	0.06389970650489228	0.1012751402943199	0.07600964642005159	0.011818399502351152	0.055763918972252025	0.09886803114888545	0.02743496725712374	0.059574326723822436	0.05691276710205936	0.07680655232934672	0.06885983414035064	0.08955444516444873	0.055363746340953444	0.0610315176946536	0.11816476483301823	0.10112325055494018	0.04717426013455309	0.032329970745981935	0.02893812593364349	0.046471423224854605	0.0551108828902945	0.011113163822031522	0.0728034290110585	0.04406170608903484	0.026700531739229837	0.09916440283944063	0.06293246728933523	0.06293246728933523	0.06293246728933523	0.06293246728933523	0.06293246728933523	0.06293246728933523	0.06293246728933523	0.06293246728933523	0.06293246728933523	0.06293246728933523	0.06293246728933523	0.06293246728933523	0.06293246728933523	0.06293246728933523	0.06293246728933523	0.06293246728933523	0.06293246728933523	0.06293246728933523	0.06293246728933523	0.06293246728933523	0.06293246728933523
0.07967858733142033	0.09815689598824134	0.12500626229037998	0.09692608232126015	0.12493273895736993	0.07458289464921213	0.07669357414713882	0.08368214044928234	0.10400795994570057	0.06957406545249362	0.08541107073463211	0.08085497780992175	0.0928359826470167	0.05892322821769269	0.10464528596542619	0.1168913563805828	0.09338850809560546	0.0816454631156942	0.08805788443824088	0.0965894910568128	0.11983897590880387	0.09747036977022308	0.10865467283951347	0.10865467283951347	0.10865467283951347	0.10865467283951347	0.10865467283951347	0.10865467283951347	0.10865467283951347	0.10865467283951347	0.10865467283951347	0.10865467283951347	0.10865467283951347	0.10865467283951347	0.10865467283951347	0.10865467283951347	0.10865467283951347	0.10865467283951347	0.10865467283951347	0.10865467283951347	0.10865467283951347	0.10865467283951347	0.10865467283951347	0.10865467283951347	0.10865467283951347	0.10865467283951347	0.10865467283951347	0.10865467283951347	0.10865467283951347	0.10865467283951347
0.039181064728974764	0.04444115047130714	0.06839676266394455	0.04603472005863918	0.05768010291410963	0.07030985973570203	0.04385316802988063	0.06944907146171189	0.04360398077623317	0.05272169014319457	0.04554305651975344	0.028636009379584267	0.01099650730476623	0.08206041378878909	0.07050519852168027	0.07335146576916647	0.0	0.06427230694381365	0.00010073709409855114	0.054895330639209435	0.0448140784905263	0.07819752757091164	0.06193054663838531	0.027241019930573238	0.0762123098768895	0.05371380184280267	0.06496305585984609	0.06496305585984609	0.06496305585984609	0.06496305585984609	0.06496305585984609	0.06496305585984609	0.06496305585984609	0.06496305585984609	0.06496305585984609	0.06496305585984609	0.06496305585984609	0.06496305585984609	0.06496305585984609	0.06496305585984609	0.06496305585984609	0.06496305585984609	0.06496305585984609	0.06496305585984609	0.06496305585984609	0.06496305585984609	0.06496305585984609	0.06496305585984609	0.06496305585984609	0.06496305585984609
0.058997466556308484	0.06966172740941187	0.05102044263855488	0.06272120363491154	0.06653177099269357	0.06607303334350925	0.07272071496839708	0.044483580599099175	0.03145434036357313	0.08223314999971738	0.0540830483580503	0.03432680088981217	0.053377357926016916	0.07616435562162246	0.0573816596774067	0.1047015804273958	0.05060260221223185	0.06785966900303961	0.0887564140754054	0.04840899561246699	0.0746344250764688	0.06725416314369184	0.05071216646521333	0.05021074680923804	0.050461456637225684	0.050461456637225684	0.050461456637225684	0.050461456637225684	0.050461456637225684	0.050461456637225684	0.050461456637225684	0.050461456637225684	0.050461456637225684	0.050461456637225684	0.050461456637225684	0.050461456637225684	0.050461456637225684	0.050461456637225684	0.050461456637225684	0.050461456637225684	0.050461456637225684	0.050461456637225684	0.050461456637225684	0.050461456637225684	0.050461456637225684	0.050461456637225684	0.050461456637225684	0.050461456637225684	0.050461456637225684	0.050461456637225684
0.07409713798245822	0.06475718903589543	0.0742139131034927	0.07197723756722785	0.0890047781119104	0.06300333657059114	0.06377367955010842	0.05383392927675777	0.08166588397088019	0.09591721816598342	0.07069715282434268	0.07499387443870278	0.1062281397553052	0.055580012950730596	0.0644700139332461	0.09243583268370649	0.07259266696160745	0.0517673695333787	0.0700567673157597	0.0677556413355467	0.047729161027459006	0.08287595665738218	0.06983231930542293	0.1061571929470084	0.08799475612621566	0.08799475612621566	0.08799475612621566	0.08799475612621566	0.08799475612621566	0.08799475612621566	0.08799475612621566	0.08799475612621566	0.08799475612621566	0.08799475612621566	0.08799475612621566	0.08799475612621566	0.08799475612621566	0.08799475612621566	0.08799475612621566	0.08799475612621566	0.08799475612621566	0.08799475612621566	0.08799475612621566	0.08799475612621566	0.08799475612621566	0.08799475612621566	0.08799475612621566	0.08799475612621566	0.08799475612621566	0.08799475612621566
0.046911026155033134	0.09626129909834204	0.05222574655969444	0.064177489837354	0.030641345837254284	0.04281907347405864	0.07639083969225512	0.08735368725037403	0.05366893830144682	0.07758225370436549	0.04544707016179003	0.0634337760507714	0.07377241426788454	0.058943692527495595	0.04116909758042586	0.043905258255191724	0.06739275208791597	0.0445279833897453	0.03782092289215639	0.06390320100956287	0.03813913298867394	0.04946730925370863	0.04278007881082681	0.04612369403226772	0.04612369403226772	0.04612369403226772	0.04612369403226772	0.04612369403226772	0.04612369403226772	0.04612369403226772	0.04612369403226772	0.04612369403226772	0.04612369403226772	0.04612369403226772	0.04612369403226772	0.04612369403226772	0.04612369403226772	0.04612369403226772	0.04612369403226772	0.04612369403226772	0.04612369403226772	0.04612369403226772	0.04612369403226772	0.04612369403226772	0.04612369403226772	0.04612369403226772	0.04612369403226772	0.04612369403226772	0.04612369403226772	0.04612369403226772
0.08842411453188376	0.061956076586320095	0.08479150961072575	0.09946557122444023	0.08071705116679989	0.08437548376134484	0.07762492646631662	0.07846074233853252	0.07238700940491727	0.07269334975635089	0.06581527841685045	0.07098825116443787	0.08760254196049452	0.0828097724841127	0.08843746225471907	0.06329198600577819	0.07879934774844029	0.07457468196975472	0.07986698252666365	0.08164794720281865	0.08909088399822045	0.06785921935527227	0.0749867863887517	0.055902248938319625	0.06544451766353566	0.06544451766353566	0.06544451766353566	0.06544451766353566	0.06544451766353566	0.06544451766353566	0.06544451766353566	0.06544451766353566	0.06544451766353566	0.06544451766353566	0.06544451766353566	0.06544451766353566	0.06544451766353566	0.06544451766353566	0.06544451766353566	0.06544451766353566	0.06544451766353566	0.06544451766353566	0.06544451766353566	0.06544451766353566	0.06544451766353566	0.06544451766353566	0.06544451766353566	0.06544451766353566	0.06544451766353566	0.06544451766353566
0.06335882708663444	0.08862610979805767	0.08574975780010234	0.05784862574653806	0.05604852561446594	0.0645229075455585	0.05041715669339747	0.04528610829179239	0.048730584841203704	0.06049625686711616	0.0538250539113486	0.06486043893621296	0.05642246657031047	0.046783252589751634	0.08767478602579756	0.07196615301447502	0.09130603834509163	0.033979296839517246	0.05813813516234234	0.04392412679605961	0.05923418635593475	0.06259324169622846	0.06651255932621354	0.05049588320569048	0.0657383455467494	0.02455252599904468	0.05821870468775654	0.05946675417610803	0.062199117767093116	0.04719735847846209	0.05469823812277761	0.05469823812277761	0.05469823812277761	0.05469823812277761	0.05469823812277761	0.05469823812277761	0.05469823812277761	0.05469823812277761	0.05469823812277761	0.05469823812277761	0.05469823812277761	0.05469823812277761	0.05469823812277761	0.05469823812277761	0.05469823812277761	0.05469823812277761	0.05469823812277761	0.05469823812277761	0.05469823812277761	0.05469823812277761
0.05300756826750446	0.044441010431021825	0.033307310764408495	0.06732274705241592	0.03854864307371654	0.04334725367279711	0.04757916603269471	0.047364096878536766	0.06666332448579529	0.07047645077586126	0.05757783679046382	0.038966218121118466	0.05036875705369625	0.037139924798902345	0.040409467800906165	0.05769141152842525	0.06314059327676065	0.0458525458201842	0.0301631439931938	0.036900938580154724	0.026322778289537472	0.03183376161175534	0.04181987741812769	0.05804321286094894	0.04298485240913844	0.06910945505647786	0.044063368509609555	0.03724895176749303	0.034496756244961034	0.06270906334346225	0.04276452385514894	0.052736793599305595	0.052736793599305595	0.052736793599305595	0.052736793599305595	0.052736793599305595	0.052736793599305595	0.052736793599305595	0.052736793599305595	0.052736793599305595	0.052736793599305595	0.052736793599305595	0.052736793599305595	0.052736793599305595	0.052736793599305595	0.052736793599305595	0.052736793599305595	0.052736793599305595	0.052736793599305595	0.052736793599305595
0.03892977601291888	0.02375149177854919	0.04753793761255219	0.0477229634513375	0.03732275187524436	0.037879730075947936	0.05503706721912209	0.05898860607685415	0.0435188737808709	0.03131538021607395	0.003353825091961062	0.04010360953201188	0.04600645028060478	0.037851478738840816	0.025296306901147425	0.019695106314311414	0.01487032393899413	0.03218138088346689	0.02925834715686167	0.04335976572756898	0.0003584511788904523	0.02539104917634556	0.03019775784841922	0.032165471341653755	0.0	0.041929599073197876	0.031359546862074816	0.038057748056213626	0.04432296928010903	0.0	0.022161484640054515	0.022161484640054515	0.022161484640054515	0.022161484640054515	0.022161484640054515	0.022161484640054515	0.022161484640054515	0.022161484640054515	0.022161484640054515	0.022161484640054515	0.022161484640054515	0.022161484640054515	0.022161484640054515	0.022161484640054515	0.022161484640054515	0.022161484640054515	0.022161484640054515	0.022161484640054515	0.022161484640054515	0.022161484640054515
0.039926307873279505	0.03838891989963318	0.050396083301609544	0.06015323451261038	0.06559591618085633	0.02609383010108682	0.04192943455355866	0.041826525373111094	0.02847971360343383	0.0002152354134833135	0.024938450084343127	0.015211060785957064	0.03692031772598211	0.06714095540282175	0.03156845506239098	0.06033198160453825	0.052181663582416625	0.031178270979567	0.04757024901188392	0.04285365918949287	0.045211954100688394	0.045211954100688394	0.045211954100688394	0.045211954100688394	0.045211954100688394	0.045211954100688394	0.045211954100688394	0.045211954100688394	0.045211954100688394	0.045211954100688394	0.045211954100688394	0.045211954100688394	0.045211954100688394	0.045211954100688394	0.045211954100688394	0.045211954100688394	0.045211954100688394	0.045211954100688394	0.045211954100688394	0.045211954100688394	0.045211954100688394	0.045211954100688394	0.045211954100688394	0.045211954100688394	0.045211954100688394	0.045211954100688394	0.045211954100688394	0.045211954100688394	0.045211954100688394	0.045211954100688394
0.027919365906031134	0.0	0.03387083461821643	0.024151881786335802	0.015050171414523453	0.0	0.010038874455200802	0.021543086315713146	0.0334367662634589	0.05074988256546565	0.019483755622169845	0.020672568176122227	0.0554333937360258	0.02249450091469942	0.027665917554066232	0.012417560543170832	0.015059698755823324	0.002587185067079357	0.011306610595928319	0.05517317643527198	0.0	0.024254687350148713	0.010046585586902995	0.0247746422052908	0.01738163166842994	0.0	0.0009537066705562319	0.00047685333527811594	0.00047685333527811594	0.00047685333527811594	0.00047685333527811594	0.00047685333527811594	0.00047685333527811594	0.00047685333527811594	0.00047685333527811594	0.00047685333527811594	0.00047685333527811594	0.00047685333527811594	0.00047685333527811594	0.00047685333527811594	0.00047685333527811594	0.00047685333527811594	0.00047685333527811594	0.00047685333527811594	0.00047685333527811594	0.00047685333527811594	0.00047685333527811594	0.00047685333527811594	0.00047685333527811594	0.00047685333527811594
0.027192198296482065	0.016095105739807436	0.022398352541284104	0.003724152783641189	0.0	0.0	0.012887747726055455	0.025715274135509617	0.02265178571747196	0.01703532021959484	0.0037210210194647403	0.01810579322182746	0.01596668904017854	0.03699274211404182	0.019604130779217455	0.015968537509805886	0.01938558825096929	0.011374452289663889	3.6887408618422926e-05	0.00018277994226368577	0.046141026713682545	0.00018277994226368577	0.039384626325075583	0.016409796608992087	0.01849638437505981	0.016658511542324318	0.016950983587894743	0.020153432922950517	0.01427619741798717	0.03701252493430348	0.03132048416898788	0.01811996505082212	0.024720224609905	0.024720224609905	0.024720224609905	0.024720224609905	0.024720224609905	0.024720224609905	0.024720224609905	0.024720224609905	0.024720224609905	0.024720224609905	0.024720224609905	0.024720224609905	0.024720224609905	0.024720224609905	0.024720224609905	0.024720224609905	0.024720224609905	0.024720224609905
0.0	0.0	0.0	0.0	0.0	0.0	0.19664327100354373	0.0	0.0	0.0	0.022525800395784237	0.008332171097417882	0.0	0.19664327100354373	0.0	0.09832163550177186	0.09832163550177186	0.09832163550177186	0.09832163550177186	0.09832163550177186	0.09832163550177186	0.09832163550177186	0.09832163550177186	0.09832163550177186	0.09832163550177186	0.09832163550177186	0.09832163550177186	0.09832163550177186	0.09832163550177186	0.09832163550177186	0.09832163550177186	0.09832163550177186	0.09832163550177186	0.09832163550177186	0.09832163550177186	0.09832163550177186	0.09832163550177186	0.09832163550177186	0.09832163550177186	0.09832163550177186	0.09832163550177186	0.09832163550177186	0.09832163550177186	0.09832163550177186	0.09832163550177186	0.09832163550177186	0.09832163550177186	0.09832163550177186	0.09832163550177186	0.09832163550177186
0.04713818259608308	0.03592685309491434	0.039873575980773235	0.03391205083375566	0.03910142017239134	0.02199729638515951	0.04554670852485989	0.0300454647568958	0.046489317455776	0.018252163884592557	0.0473810719353512	0.026985286504674133	0.02845647585494811	0.040858921256931025	0.03487097403168275	0.031645460370663285	0.026825304596866033	0.024825392609889457	0.040658507288506535	0.03653428966817064	0.051438810975077194	0.04525255275289253	0.049699802286233566	0.027622907073784658	0.03866135468000911	0.03866135468000911	0.03866135468000911	0.03866135468000911	0.03866135468000911	0.03866135468000911	0.03866135468000911	0.03866135468000911	0.03866135468000911	0.03866135468000911	0.03866135468000911	0.03866135468000911	0.03866135468000911	0.03866135468000911	0.03866135468000911	0.03866135468000911	0.03866135468000911	0.03866135468000911	0.03866135468000911	0.03866135468000911	0.03866135468000911	0.03866135468000911	0.03866135468000911	0.03866135468000911	0.03866135468000911	0.03866135468000911
0.03591156659540116	0.0	0.026210740820651106	0.0436587246778527	0.0	0.0	9.692712942364136e-05	0.04208820966554303	0.0	0.0	0.0044937213274714345	0.04311917099378528	0.061746260144686864	9.692712942364136e-05	0.017481868280202807	0.02667532617859726	0.04199887640157265	0.034900395840044	0.08434623365398786	0.010596704586475573	0.017495323805849426	0.0	0.026210740820651106	0.0033221910278179606	0.014766465924234536	0.014766465924234536	0.014766465924234536	0.014766465924234536	0.014766465924234536	0.014766465924234536	0.014766465924234536	0.014766465924234536	0.014766465924234536	0.014766465924234536	0.014766465924234536	0.014766465924234536	0.014766465924234536	0.014766465924234536	0.014766465924234536	0.014766465924234536	0.014766465924234536	0.014766465924234536	0.014766465924234536	0.014766465924234536	0.014766465924234536	0.014766465924234536	0.014766465924234536	0.014766465924234536	0.014766465924234536	0.014766465924234536
0.04196773760504764	0.0698561175758397	0.05658665949908475	0.05922886377164813	0.06061787526157657	0.03098381028521286	0.06694029245128369	0.033444178931452066	0.03607935767722584	0.04145173467238537	0.05865143605588207	0.03681735934350416	0.038741562673832226	0.033444178931452066	0.012203770858857535	0.05704465354101477	0.00041008886188263337	0.0675889174546389	0.009048009774433293	0.03741253647905407	0.003836969707208193	0.05733214656502377	0.0	0.07290093680365475	0.050971325948730224	0.0	0.05409816114454097	0.008355586272793581	0.027198688206922516	0.03727805712861988	0.0322383726677712	0.0322383726677712	0.0322383726677712	0.0322383726677712	0.0322383726677712	0.0322383726677712	0.0322383726677712	0.0322383726677712	0.0322383726677712	0.0322383726677712	0.0322383726677712	0.0322383726677712	0.0322383726677712	0.0322383726677712	0.0322383726677712	0.0322383726677712	0.0322383726677712	0.0322383726677712	0.0322383726677712	0.0322383726677712
0.008004246031337335	0.013641379612863462	0.0344823407919727	0.020415185920605258	0.005094182839863954	0.02189030483687841	0.020415185920605258	0.024056201051806676	0.016092863118077033	0.013649511844788869	0.02971185162476053	0.016121614569754014	0.029329771167198936	0.022725692868476473	0.022725692868476473	0.022725692868476473	0.022725692868476473	0.022725692868476473	0.022725692868476473	0.022725692868476473	0.022725692868476473	0.022725692868476473	0.022725692868476473	0.022725692868476473	0.022725692868476473	0.022725692868476473	0.022725692868476473	0.022725692868476473	0.022725692868476473	0.022725692868476473	0.022725692868476473	0.022725692868476473	0.022725692868476473	0.022725692868476473	0.022725692868476473	0.022725692868476473	0.022725692868476473	0.022725692868476473	0.022725692868476473	0.022725692868476473	0.022725692868476473	0.022725692868476473	0.022725692868476473	0.022725692868476473	0.022725692868476473	0.022725692868476473	0.022725692868476473	0.022725692868476473	0.022725692868476473	0.022725692868476473
0.10774407855560263	0.14207639655234328	0.07795799975110942	0.1154198698445816	0.13050265304689593	0.10399781082908195	0.0909012837882193	0.12835310435648636	0.07316966628734586	0.11360004551626901	0.11607877525136286	0.11622221719442849	0.13243221763206067	0.07806607275026134	0.11497115793851796	0.09684672399115489	0.1572931258008099	0.1443121662752002	0.09608865098319964	0.10744862562980909	0.09419372906296457	0.1253392877550484	0.09445900662291327	0.11495249941128644	0.06804964591094438	0.0915010726611154	0.0915010726611154	0.0915010726611154	0.0915010726611154	0.0915010726611154	0.0915010726611154	0.0915010726611154	0.0915010726611154	0.0915010726611154	0.0915010726611154	0.0915010726611154	0.0915010726611154	0.0915010726611154	0.0915010726611154	0.0915010726611154	0.0915010726611154	0.0915010726611154	0.0915010726611154	0.0915010726611154	0.0915010726611154	0.0915010726611154	0.0915010726611154	0.0915010726611154	0.0915010726611154	0.0915010726611154
0.02573589339915256	4.963867928308078e-05	0.02895198856862838	0.0	0.025955299125271232	0.00895480981693726	0.029888441113920052	0.0	0.014059734301639709	0.002301341152763859	0.025146029877383368	0.0008506863657656278	0.03548662087317674	0.00024888668918305993	0.023436520099013886	0.028425622122331608	0.018222672593941936	0.00895480981693726	0.02404273374974528	0.013415143971346126	0.02366785266177913	0.027794807949780224	0.021527264785334704	0.021527264785334704	0.02151841963932608	0.0	0.01075920981966304	0.01075920981966304	0.01075920981966304	0.01075920981966304	0.01075920981966304	0.01075920981966304	0.01075920981966304	0.01075920981966304	0.01075920981966304	0.01075920981966304	0.01075920981966304	0.01075920981966304	0.01075920981966304	0.01075920981966304	0.01075920981966304	0.01075920981966304	0.01075920981966304	0.01075920981966304	0.01075920981966304	0.01075920981966304	0.01075920981966304	0.01075920981966304	0.01075920981966304	0.01075920981966304
0.0009998952492053961	0.0	0.10772348956815213	0.09793896868958775	0.11545799221003096	0.0	0.0	0.00024215049535259987	0.0	0.0	0.0	0.0	0.0	0.012032717413210737	0.0	0.0	0.0	0.0	0.0	0.11895003409474979	0.0	0.0	0.08471800028922366	0.0	0.0	0.0	0.0	0.0	0.0	0.0	0.0	0.0	0.0	0.0	0.0	0.0	0.0	0.0	0.0	0.0	0.0	0.0	0.0	0.0	0.0	0.0	0.0	0.0	0.0	0.0
0.041548070759840225	0.03472017374419216	0.02031599695389495	0.023402636005436663	0.03635074729689828	0.02167016471379462	0.017378005124437615	0.030747988221688186	0.0028018132525107365	0.04236933818183953	0.03839168208070728	0.018095079601452128	0.03159604020358918	0.03000973945094468	0.02433670025896305	0.01602880950213219	0.032728275443573	0.05073663039621104	0.010040341354477188	0.04522616991069736	0.02758797538617568	0.018458885955874707	0.027818944374717425	0.01724642850691585	0.03229239885269339	0.017106417527727714	0.024699408190210555	0.024699408190210555	0.024699408190210555	0.024699408190210555	0.024699408190210555	0.024699408190210555	0.024699408190210555	0.024699408190210555	0.024699408190210555	0.024699408190210555	0.024699408190210555	0.024699408190210555	0.024699408190210555	0.024699408190210555	0.024699408190210555	0.024699408190210555	0.024699408190210555	0.024699408190210555	0.024699408190210555	0.024699408190210555	0.024699408190210555	0.024699408190210555	0.024699408190210555	0.024699408190210555
0.045928803799271334	0.07800158509359206	0.06255574508995244	0.051323194672450334	0.04847719359703031	0.06100371166928392	0.08381525683575179	0.07934914724309222	0.0440503189717038	0.055780639954409454	0.07026808756007298	0.04250423870295805	0.04714359226318446	0.04940418988319484	0.06998016176376162	0.051905079537958906	0.059547910336785304	0.060563720731774406	0.04246376057511628	0.05562866711706601	0.05818066694436877	0.04715582903204952	0.06994857624100365	0.04923773084616885	0.04809514824162668	0.04866643954389777	0.04866643954389777	0.04866643954389777	0.04866643954389777	0.04866643954389777	0.04866643954389777	0.04866643954389777	0.04866643954389777	0.04866643954389777	0.04866643954389777	0.04866643954389777	0.04866643954389777	0.04866643954389777	0.04866643954389777	0.04866643954389777	0.04866643954389777	0.04866643954389777	0.04866643954389777	0.04866643954389777	0.04866643954389777	0.04866643954389777	0.04866643954389777	0.04866643954389777	0.04866643954389777	0.04866643954389777
0.12831156536655255	0.10390023827307945	0.11642945861337757	0.14717986594781346	0.15558031760268046	0.09773043562799254	0.11429283347965302	0.13186507008033535	0.1251042498267012	0.08244909711809184	0.11475466545099997	0.13605546824029507	0.11848639501369279	0.12127974695259996	0.09532819901480907	0.12985946632543466	0.10893619052854867	0.15343213591816948	0.10270581503058546	0.16437216860737988	0.11948143067305707	0.13786848810718988	0.1316696721711434	0.12450842729611931	0.1349504861033191	0.12972945669971922	0.12972945669971922	0.12972945669971922	0.12972945669971922	0.12972945669971922	0.12972945669971922	0.12972945669971922	0.12972945669971922	0.12972945669971922	0.12972945669971922	0.12972945669971922	0.12972945669971922	0.12972945669971922	0.12972945669971922	0.12972945669971922	0.12972945669971922	0.12972945669971922	0.12972945669971922	0.12972945669971922	0.12972945669971922	0.12972945669971922	0.12972945669971922	0.12972945669971922	0.12972945669971922	0.12972945669971922
0.050736750278813775	0.05956587777939358	0.041455555472245866	0.06775952900014431	0.051147840939405144	0.0589803271018931	0.04651354733559353	0.07145852011713516	0.04584222587640208	0.05204274443559118	0.06030793722642053	0.0569505658707724	0.043186237057955296	0.057791902051411784	0.035598747304081274	0.04292154211919035	0.0401855657477279	0.06164711091487171	0.04401712337008982	0.06286066708794232	0.036615899694616774	0.035636314400170906	0.05663847161488033	0.07831991975124349	0.04421980187895759	0.061269860815100545	0.061269860815100545	0.061269860815100545	0.061269860815100545	0.061269860815100545	0.061269860815100545	0.061269860815100545	0.061269860815100545	0.061269860815100545	0.061269860815100545	0.061269860815100545	0.061269860815100545	0.061269860815100545	0.061269860815100545	0.061269860815100545	0.061269860815100545	0.061269860815100545	0.061269860815100545	0.061269860815100545	0.061269860815100545	0.061269860815100545	0.061269860815100545	0.061269860815100545	0.061269860815100545	0.061269860815100545
0.10413545048765807	0.07756735843041172	0.1586755801819004	0.09588485776414647	0.10388374415349956	0.14213918137382367	0.10708517039424995	0.1015040867881596	0.08364021071071495	0.08977976403151126	0.10039732786397086	0.12092359472923016	0.09634536951808739	0.11200085194203445	0.13465592919804503	0.1319496864927477	0.12718156568520794	0.09825326893183027	0.14040994900045997	0.12004361421187032	0.13022678160616513	0.13022678160616513	0.13022678160616513	0.13022678160616513	0.13022678160616513	0.13022678160616513	0.13022678160616513	0.13022678160616513	0.13022678160616513	0.13022678160616513	0.13022678160616513	0.13022678160616513	0.13022678160616513	0.13022678160616513	0.13022678160616513	0.13022678160616513	0.13022678160616513	0.13022678160616513	0.13022678160616513	0.13022678160616513	0.13022678160616513	0.13022678160616513	0.13022678160616513	0.13022678160616513	0.13022678160616513	0.13022678160616513	0.13022678160616513	0.13022678160616513	0.13022678160616513	0.13022678160616513
0.04861085683235209	0.03985029081783656	0.039607015389388586	0.049205420691935765	0.04066548450603015	0.055592663047245215	0.04004909556957518	0.04838198385810686	0.04894423037958418	0.04290591820646864	0.04205274918086797	0.04728999303928325	0.042254397676960924	0.05164307325055885	0.049430307703389506	0.035568000591789634	0.038850747210637755	0.04261779043413411	0.04774217574273387	0.04590580890626154	0.0468239923244977	0.0468239923244977	0.0468239923244977	0.0468239923244977	0.0468239923244977	0.0468239923244977	0.0468239923244977	0.0468239923244977	0.0468239923244977	0.0468239923244977	0.0468239923244977	0.0468239923244977	0.0468239923244977	0.0468239923244977	0.0468239923244977	0.0468239923244977	0.0468239923244977	0.0468239923244977	0.0468239923244977	0.0468239923244977	0.0468239923244977	0.0468239923244977	0.0468239923244977	0.0468239923244977	0.0468239923244977	0.0468239923244977	0.0468239923244977	0.0468239923244977	0.0468239923244977	0.0468239923244977
0.05700955598233691	0.1259046968253942	0.10591468264700288	0.18723759660553302	0.1688546010087669	0.07626378774229063	0.07742564760077614	0.1447006483069213	0.12684735457303944	0.18748947683638734	0.09976435380468136	0.0028991904736672893	0.002899190473667289	0.00298420171901187	0.0	0.07525797808184505	0.09821348706901109	0.004007124189230585	0.07646624914423836	0.07525797808184505	0.00784310953514175	0.017073354132200562	0.09082624686017952	0.09468363000175006	0.03433675950939978	0.13505985324215392	0.102842450377329	0.11895115180974146	0.11895115180974146	0.11895115180974146	0.11895115180974146	0.11895115180974146	0.11895115180974146	0.11895115180974146	0.11895115180974146	0.11895115180974146	0.11895115180974146	0.11895115180974146	0.11895115180974146	0.11895115180974146	0.11895115180974146	0.11895115180974146	0.11895115180974146	0.11895115180974146	0.11895115180974146	0.11895115180974146	0.11895115180974146	0.11895115180974146	0.11895115180974146	0.11895115180974146
0.0884018661001301	0.1086581669968871	0.05315623852107525	0.09510123475032341	0.0781016880889435	0.11501482776882234	0.096010950667529	0.13397044657416304	0.10642711610852297	0.08453630985712993	0.0990976009745564	0.08043046234205176	0.13311967398783223	0.09848225207924978	0.08363123950941044	0.09594320812092917	0.14922095629925	0.1310012799721044	0.08113196458079015	0.11748660101171284	0.1404012899439671	0.11630510718428258	0.08170016424253555	0.15344462056627262	0.11757239240440408	0.11757239240440408	0.11757239240440408	0.11757239240440408	0.11757239240440408	0.11757239240440408	0.11757239240440408	0.11757239240440408	0.11757239240440408	0.11757239240440408	0.11757239240440408	0.11757239240440408	0.11757239240440408	0.11757239240440408	0.11757239240440408	0.11757239240440408	0.11757239240440408	0.11757239240440408	0.11757239240440408	0.11757239240440408	0.11757239240440408	0.11757239240440408	0.11757239240440408	0.11757239240440408	0.11757239240440408	0.11757239240440408
0.08837937461395536	0.12734389601551674	0.09380605339122983	0.09890505431500532	0.0984224779536506	0.08511637902583902	0.13055729408267833	0.11011520087000842	0.08277288684726479	0.1178358980297842	0.10230928132428593	0.08922766199170958	0.12812768454390505	0.09990740222320119	0.10723014101505436	0.11828444532891631	0.08552155643813426	0.08848193700019279	0.11863172674214158	0.14759938600064199	0.1368563381097398	0.10482486817183413	0.09276584497755296	0.09727012732376239	0.09344384405527625	0.14753685877202252	0.12049035141364939	0.12049035141364939	0.12049035141364939	0.12049035141364939	0.12049035141364939	0.12049035141364939	0.12049035141364939	0.12049035141364939	0.12049035141364939	0.12049035141364939	0.12049035141364939	0.12049035141364939	0.12049035141364939	0.12049035141364939	0.12049035141364939	0.12049035141364939	0.12049035141364939	0.12049035141364939	0.12049035141364939	0.12049035141364939	0.12049035141364939	0.12049035141364939	0.12049035141364939	0.12049035141364939
0.0	0.09497504708658497	0.062376156465472885	0.01015830467031656	0.05925082386911086	0.07665681707156238	0.0	0.09747326195076161	0.03952724969783059	0.0	0.0	0.0037522600469065037	0.15050734692406958	0.10255384161267314	0.0	0.0	0.1165185827698453	0.0	0.09502307562934612	0.09044030282474698	0.0003033428364571201	0.02212125649537907	0.11715666200529766	0.06963895925033836	0.06963895925033836	0.06963895925033836	0.06963895925033836	0.06963895925033836	0.06963895925033836	0.06963895925033836	0.06963895925033836	0.06963895925033836	0.06963895925033836	0.06963895925033836	0.06963895925033836	0.06963895925033836	0.06963895925033836	0.06963895925033836	0.06963895925033836	0.06963895925033836	0.06963895925033836	0.06963895925033836	0.06963895925033836	0.06963895925033836	0.06963895925033836	0.06963895925033836	0.06963895925033836	0.06963895925033836	0.06963895925033836	0.06963895925033836
0.029449000219792545	0.02246318655284067	0.07648343022062207	0.06642327064549365	0.02990173499668252	0.0	0.03978879961332929	0.05233724546198365	0.050015273909435165	0.06661995186643599	0.06347657983044182	0.04802156084731134	0.0	0.03978497154148289	0.07197961126776108	0.04797068451414776	0.04813666197112776	0.04875419818406219	0.03014470374591249	0.07902679241032068	0.00011064231861233298	0.0395687173644665	0.0395687173644665	0.0395687173644665	0.0395687173644665	0.0395687173644665	0.0395687173644665	0.0395687173644665	0.0395687173644665	0.0395687173644665	0.0395687173644665	0.0395687173644665	0.0395687173644665	0.0395687173644665	0.0395687173644665	0.0395687173644665	0.0395687173644665	0.0395687173644665	0.0395687173644665	0.0395687173644665	0.0395687173644665	0.0395687173644665	0.0395687173644665	0.0395687173644665	0.0395687173644665	0.0395687173644665	0.0395687173644665	0.0395687173644665	0.0395687173644665	0.0395687173644665
0.061480561872395485	0.024963669916185226	0.04196456585407973	0.007366085236990969	0.03847187010422052	0.0004713283056983652	0.036787284168041084	0.03926220555279001	0.010394261463451026	0.05505372172792731	0.06668261062662614	0.04537894133952146	0.038434452067899284	0.06825674649930646	0.06439134550609958	0.049721521872298044	0.05589965769972394	0.05682629368655116	0.0	0.04752824546718954	0.017155983730090477	0.06178301056602964	0.06480468068046516	0.04227883526187505	0.05565697767520971	0.04145842776568342	0.04224302987009499	0.04231537408745352	0.05526754629686747	0.0	0.04980814696236309	0.000652524491897131	0.07795156065701202	0.03930204257445457	0.03930204257445457	0.03930204257445457	0.03930204257445457	0.03930204257445457	0.03930204257445457	0.03930204257445457	0.03930204257445457	0.03930204257445457	0.03930204257445457	0.03930204257445457	0.03930204257445457	0.03930204257445457	0.03930204257445457	0.03930204257445457	0.03930204257445457	0.03930204257445457
0.054057503466314445	0.04370254041229841	0.0005973252324876963	0.04638756875414451	0.0	0.004890233366083353	0.00465033543818582	0.03509246124976732	0.014019939283241042	0.06792171362292874	0.0017189876210879753	0.058413339362028284	0.04140235589656435	0.02514491373498463	0.06253584879652115	0.08278269028501187	0.04902715059442215	0.07364388616215042	0.03611164237346329	0.08666305956621717	0.058124498400831795	0.051701634778969954	0.06324996409444135	0.0625590821319259	0.043584144967726654	0.05019722781529622	0.04849652304568835	0.045347802853238826	0.027328339650384125	0.02041085265079175	0.049788685889640895	0.04448077629013485	0.043665159308015386	0.044072967799075116	0.044072967799075116	0.044072967799075116	0.044072967799075116	0.044072967799075116	0.044072967799075116	0.044072967799075116	0.044072967799075116	0.044072967799075116	0.044072967799075116	0.044072967799075116	0.044072967799075116	0.044072967799075116	0.044072967799075116	0.044072967799075116	0.044072967799075116	0.044072967799075116
0.10110634802107299	0.12744631270791276	0.08684149014235139	0.09096191127155195	0.11374247410627701	0.11338655347286877	0.11246767856522229	0.10602173524125526	0.09186927999353305	0.07649877080273415	0.06395821661097656	0.12523621566361565	0.08623310253685763	0.10747524197076118	0.10253943978076267	0.08270325488423484	0.0865814415132276	0.0855807413795665	0.08056365872682503	0.08806779684736886	0.11071770082374476	0.09939274883555681	0.09939274883555681	0.09939274883555681	0.09939274883555681	0.09939274883555681	0.09939274883555681	0.09939274883555681	0.09939274883555681	0.09939274883555681	0.09939274883555681	0.09939274883555681	0.09939274883555681	0.09939274883555681	0.09939274883555681	0.09939274883555681	0.09939274883555681	0.09939274883555681	0.09939274883555681	0.09939274883555681	0.09939274883555681	0.09939274883555681	0.09939274883555681	0.09939274883555681	0.09939274883555681	0.09939274883555681	0.09939274883555681	0.09939274883555681	0.09939274883555681	0.09939274883555681
0.05369067849556772	0.07338308231250865	0.08177568483979966	0.04455449479658003	0.05519847402642143	0.0482324085589068	0.06058066530445845	0.06273583592162842	0.04366003236929662	0.050182400563141195	0.062210931152580716	0.04410333199944069	0.049880989576362535	0.04921049326909727	0.05402464746646893	0.04657631668696328	0.04926927820266417	0.03196597282426193	0.05597753188939201	0.14395523631443585	0.056744566574729934	0.11058753049738322	0.05456418023131781	0.06263706223931187	0.058600621235314836	0.058600621235314836	0.058600621235314836	0.058600621235314836	0.058600621235314836	0.058600621235314836	0.058600621235314836	0.058600621235314836	0.058600621235314836	0.058600621235314836	0.058600621235314836	0.058600621235314836	0.058600621235314836	0.058600621235314836	0.058600621235314836	0.058600621235314836	0.058600621235314836	0.058600621235314836	0.058600621235314836	0.058600621235314836	0.058600621235314836	0.058600621235314836	0.058600621235314836	0.058600621235314836	0.058600621235314836	0.058600621235314836
0.10320637432990261	0.11030278412244207	0.07772632306786999	0.10333483559930161	0.1159595537453814	0.10238313728682012	0.1298801225157278	0.09870557607013794	0.0849574040659514	0.07331902596679205	0.14240394520571115	0.06728939031991506	0.105352345206894	0.07602631604839358	0.11455222211385355	0.12375929599032708	0.0967389955093008	0.06739065787349832	0.08225238586518561	0.11048850708805535	0.07124998410155682	0.09902289885031136	0.09975286582592963	0.06837949400506736	0.08401301198261932	0.14923341499564075	0.11662321348913003	0.11662321348913003	0.11662321348913003	0.11662321348913003	0.11662321348913003	0.11662321348913003	0.11662321348913003	0.11662321348913003	0.11662321348913003	0.11662321348913003	0.11662321348913003	0.11662321348913003	0.11662321348913003	0.11662321348913003	0.11662321348913003	0.11662321348913003	0.11662321348913003	0.11662321348913003	0.11662321348913003	0.11662321348913003	0.11662321348913003	0.11662321348913003	0.11662321348913003	0.11662321348913003
0.04932555937268783	0.038509250105702886	0.04566106241864127	0.05198579638482443	0.05248344035360809	0.06430917120163662	0.056063012842124664	0.037481557197452914	0.06542815193043286	0.054850099291813025	0.05562558867908442	0.04054612580173054	0.05927125527212818	0.05559596685469588	0.054740076508724575	0.06222216944610395	0.036732564557456084	0.027402614465025742	0.042360775841901684	0.02781253737632889	0.03508665660911529	0.03508665660911529	0.03508665660911529	0.03508665660911529	0.03508665660911529	0.03508665660911529	0.03508665660911529	0.03508665660911529	0.03508665660911529	0.03508665660911529	0.03508665660911529	0.03508665660911529	0.03508665660911529	0.03508665660911529	0.03508665660911529	0.03508665660911529	0.03508665660911529	0.03508665660911529	0.03508665660911529	0.03508665660911529	0.03508665660911529	0.03508665660911529	0.03508665660911529	0.03508665660911529	0.03508665660911529	0.03508665660911529	0.03508665660911529	0.03508665660911529	0.03508665660911529	0.03508665660911529
0.051155292422098014	0.050842564766481996	0.03201252270908834	0.03509313220776273	0.056412280034743544	0.06536522287747086	0.04792878667175246	0.09512151354842203	0.038547544228821944	0.03341671909953947	0.04055511924684463	0.026906017205898605	0.04022047229618094	0.045325902580121646	0.06726129774371051	0.05567087914954655	0.046935862604645225	0.03305017698959373	0.03891468605830857	0.05806430853931718	0.03494964120297702	0.05831271724509873	0.04663117922403787	0.04663117922403787	0.04663117922403787	0.04663117922403787	0.04663117922403787	0.04663117922403787	0.04663117922403787	0.04663117922403787	0.04663117922403787	0.04663117922403787	0.04663117922403787	0.04663117922403787	0.04663117922403787	0.04663117922403787	0.04663117922403787	0.04663117922403787	0.04663117922403787	0.04663117922403787	0.04663117922403787	0.04663117922403787	0.04663117922403787	0.04663117922403787	0.04663117922403787	0.04663117922403787	0.04663117922403787	0.04663117922403787	0.04663117922403787	0.04663117922403787
0.09949866995100042	0.14255159785265373	0.1227227423941049	0.11999512991498787	0.10778701463224642	0.12092436674498107	0.11726482427569562	0.14698146304551435	0.1164348377402595	0.08317634791030717	0.17778912837505617	0.09515230513332178	0.1359126847675974	0.13717402083159735	0.127360653271184	0.10442015946101749	0.14573123739289603	0.09993142795739927	0.08482563848793906	0.2458873193967107	0.16535647894232489	0.16535647894232489	0.16535647894232489	0.16535647894232489	0.16535647894232489	0.16535647894232489	0.16535647894232489	0.16535647894232489	0.16535647894232489	0.16535647894232489	0.16535647894232489	0.16535647894232489	0.16535647894232489	0.16535647894232489	0.16535647894232489	0.16535647894232489	0.16535647894232489	0.16535647894232489	0.16535647894232489	0.16535647894232489	0.16535647894232489	0.16535647894232489	0.16535647894232489	0.16535647894232489	0.16535647894232489	0.16535647894232489	0.16535647894232489	0.16535647894232489	0.16535647894232489	0.16535647894232489
0.12284504093254033	0.14439578485530538	0.14026767338932986	0.0904506720824124	0.14267143781540287	0.09791375879231262	0.20485448658945324	0.1938243329671861	0.14117922649179868	0.1602210045446196	0.13073112704853143	0.11814175939489217	0.12513566771064422	0.12882778296789343	0.14585557199501242	0.11868774844067155	0.11446062149656068	0.14841692736334464	0.14620256085094516	0.12269764086929758	0.1572185461277268	0.0908208784720829	0.14633384563674462	0.11857736205441374	0.11857736205441374	0.11857736205441374	0.11857736205441374	0.11857736205441374	0.11857736205441374	0.11857736205441374	0.11857736205441374	0.11857736205441374	0.11857736205441374	0.11857736205441374	0.11857736205441374	0.11857736205441374	0.11857736205441374	0.11857736205441374	0.11857736205441374	0.11857736205441374	0.11857736205441374	0.11857736205441374	0.11857736205441374	0.11857736205441374	0.11857736205441374	0.11857736205441374	0.11857736205441374	0.11857736205441374	0.11857736205441374	0.11857736205441374
0.08759378094354121	0.10068814371357039	0.14136812053612824	0.12804600616760392	0.13488244965970997	0.14579539091380483	0.09257832568432936	0.09650534486172911	0.10166559240743685	0.1358271120097659	0.14761938937131108	0.13715622860999208	0.12561766638483773	0.12257579304657358	0.11746530151152029	0.08679416149096945	0.10048713686456154	0.11182630695718185	0.1502079761894485	0.13212043489771128	0.11184222377731282	0.10885871131903281	0.11035046754817282	0.11035046754817282	0.11035046754817282	0.11035046754817282	0.11035046754817282	0.11035046754817282	0.11035046754817282	0.11035046754817282	0.11035046754817282	0.11035046754817282	0.11035046754817282	0.11035046754817282	0.11035046754817282	0.11035046754817282	0.11035046754817282	0.11035046754817282	0.11035046754817282	0.11035046754817282	0.11035046754817282	0.11035046754817282	0.11035046754817282	0.11035046754817282	0.11035046754817282	0.11035046754817282	0.11035046754817282	0.11035046754817282	0.11035046754817282	0.11035046754817282
0.061131225434319564	0.002352029397928899	0.024739799451132607	0.059567379489661246	0.015004411546393615	0.09326762009289269	0.006362887973516036	0.05951989084312723	0.04801576200583312	0.055509032267540094	0.0	0.06105462144861539	0.013856158235222992	0.0702244306798945	0.0860845156079426	0.027782526372825113	0.03709100588400382	0.0	0.07176278947380635	0.07182793760903548	0.06881802213005758	0.015004411546393617	0.00013724403922130848	0.0	0.0	0.03711311747907379	0.060509173914305034	0.0	0.06345951388041285	0.08234791328608301	0.0	0.04117395664304151	0.04117395664304151	0.04117395664304151	0.04117395664304151	0.04117395664304151	0.04117395664304151	0.04117395664304151	0.04117395664304151	0.04117395664304151	0.04117395664304151	0.04117395664304151	0.04117395664304151	0.04117395664304151	0.04117395664304151	0.04117395664304151	0.04117395664304151	0.04117395664304151	0.04117395664304151	0.04117395664304151
0.06556376983388877	0.06618580512835967	0.05967501685698766	0.04920811078462426	0.0436286738698528	0.06515494974138727	0.05880309572964572	0.07301887168679466	0.06812803655316489	0.07290587517987757	0.06344201692210114	0.07559424148598771	0.0612726905543635	0.09055137829270352	0.062094915604967056	0.05482472946299994	0.05360978719244901	0.07259734946960304	0.06168958482387087	0.0748995215883193	0.07098976292779088	0.050973104171296225	0.06604175614691894	0.04770116764279435	0.06894638903214277	0.053785283798012035	0.07897833499991558	0.05800470867116279	0.07791504894181765	0.07598832784047146	0.06750372191386732	0.07174602487716938	0.07174602487716938	0.07174602487716938	0.07174602487716938	0.07174602487716938	0.07174602487716938	0.07174602487716938	0.07174602487716938	0.07174602487716938	0.07174602487716938	0.07174602487716938	0.07174602487716938	0.07174602487716938	0.07174602487716938	0.07174602487716938	0.07174602487716938	0.07174602487716938	0.07174602487716938	0.07174602487716938
0.11721566723609901	0.08912222158867164	0.10985885639374693	0.09657967548242136	0.13226277035387554	0.10914242472962482	0.10774362538139623	0.08171092209896715	0.13178139260964553	0.07702996673059358	0.10572704734457976	0.11005695574883818	0.0934048945697549	0.10060578830837842	0.07617464751547315	0.09027741571039966	0.08777497642946487	0.08708297844950276	0.07505122852798493	0.09532491423698404	0.0978391588861918	0.09658203656158791	0.09658203656158791	0.09658203656158791	0.09658203656158791	0.09658203656158791	0.09658203656158791	0.09658203656158791	0.09658203656158791	0.09658203656158791	0.09658203656158791	0.09658203656158791	0.09658203656158791	0.09658203656158791	0.09658203656158791	0.09658203656158791	0.09658203656158791	0.09658203656158791	0.09658203656158791	0.09658203656158791	0.09658203656158791	0.09658203656158791	0.09658203656158791	0.09658203656158791	0.09658203656158791	0.09658203656158791	0.09658203656158791	0.09658203656158791	0.09658203656158791	0.09658203656158791
0.0	0.0	0.009827993033699927	0.0	0.5363501369801237	0.0	0.0	0.8601676112159897	0.0	0.0	0.0	0.0	0.0	0.0	0.8591688895845588	0.0	0.8022036164737796	0.8823471807696739	0.0	0.0	0.0	0.0	0.0	0.0	0.0	0.0	0.0	0.0	0.0	0.0	0.0	0.0	0.0	0.0	0.0	0.0	0.0	0.0	0.0	0.0	0.0	0.0	0.0	0.0	0.0	0.0	0.0	0.0	0.0	0.0
0.15453273867302697	0.07400516142517535	0.10856345098838725	0.05625942526277048	0.055236443024591846	0.09341228215606646	0.04221767735540138	0.07195711213893495	0.05884285012407824	0.06520919083485949	0.07830688024744466	0.08213528476522151	0.08796668848109647	0.11325036133720526	0.08647689867226854	0.07064705778527755	0.07504681048601847	0.08342184125071585	0.0720562118137417	0.1380606901716597	0.10348336270743914	0.03274672862035293	0.08576894437169673	0.07504509895901802	0.09217018869043855	0.06029753224575779	0.10268035848620354	0.11362022142824707	0.059687371714940034	0.08665379657159356	0.08665379657159356	0.08665379657159356	0.08665379657159356	0.08665379657159356	0.08665379657159356	0.08665379657159356	0.08665379657159356	0.08665379657159356	0.08665379657159356	0.08665379657159356	0.08665379657159356	0.08665379657159356	0.08665379657159356	0.08665379657159356	0.08665379657159356	0.08665379657159356	0.08665379657159356	0.08665379657159356	0.08665379657159356	0.08665379657159356
0.09571199582307624	0.09816454537837162	0.08663408756799147	0.08542698651304506	0.06643985377045476	0.10550696104854843	0.10336668719720765	0.08354464022557526	0.09395075744980397	0.0945424294301756	0.10237829975511076	0.1132492055523039	0.0982318612732155	0.12606913201782138	0.07482981635902011	0.0897664404397518	0.08132575376253853	0.12117532217782896	0.1368013323956527	0.11593443588009636	0.06699309419966953	0.10642780020721006	0.08668688107322296	0.10552911147175303	0.07227923736755204	0.09715201501127511	0.07225348809957818	0.07221604264608573	0.10028788543688716	0.12177100185481057	0.08712519020046759	0.09175317113040844	0.09023953774351796	0.08289077348181369	0.08836554183596948	0.08562815765889158	0.08562815765889158	0.08562815765889158	0.08562815765889158	0.08562815765889158	0.08562815765889158	0.08562815765889158	0.08562815765889158	0.08562815765889158	0.08562815765889158	0.08562815765889158	0.08562815765889158	0.08562815765889158	0.08562815765889158	0.08562815765889158
0.06849066101357423	0.05585591949770236	0.07896790020863155	0.06175069805346055	0.07277309789865541	0.08165568773234783	0.04451573404646779	0.05986990476326179	0.0621047435040891	0.0584532726562905	0.07413351787356467	0.07117722498556735	0.06720413608672816	0.05226651198366945	0.10695031134954702	0.05880106151967619	0.07721720117088751	0.0708958714137059	0.07889868552978774	0.07442476741846796	0.06627309234285725	0.06250635460054459	0.07874578592772667	0.05981479626340196	0.07056153843624662	0.060332805947528226	0.05627271037665345	0.07552628930030365	0.0836254298943474	0.05496119212939899	0.0745793054009542	0.04152241292618708	0.08656366841930864	0.07971504996066131	0.04765100166740328	0.06110307505031521	0.08347432598169685	0.0775460124546145	0.03800528781190077	0.07273588040267323	0.055370584107287	0.055370584107287	0.055370584107287	0.055370584107287	0.055370584107287	0.055370584107287	0.055370584107287	0.055370584107287	0.055370584107287	0.055370584107287
0.06302197530351782	0.07861222060317102	0.07855235086886542	0.06835341204585947	0.0754581779202738	0.10362327620903355	0.10085628635165401	0.08903229531767952	0.0692616421727059	0.09666441369580447	0.07055681609446066	0.05477142483821255	0.07272241800536122	0.08265428737650592	0.0988725401006454	0.09056147432442097	0.08522855668643815	0.05573554863366494	0.0932249749970074	0.08669682591002836	0.0911116149084592	0.08785915395995592	0.06938922187228214	0.08018080540261766	0.07632442569056831	0.07825261554659299	0.07825261554659299	0.07825261554659299	0.07825261554659299	0.07825261554659299	0.07825261554659299	0.07825261554659299	0.07825261554659299	0.07825261554659299	0.07825261554659299	0.07825261554659299	0.07825261554659299	0.07825261554659299	0.07825261554659299	0.07825261554659299	0.07825261554659299	0.07825261554659299	0.07825261554659299	0.07825261554659299	0.07825261554659299	0.07825261554659299	0.07825261554659299	0.07825261554659299	0.07825261554659299	0.07825261554659299
0.059136303035513794	0.07451623513780734	0.07315017733340713	0.07471611649523588	0.07146586725202302	0.0481173135577673	0.07986989960431817	0.10286038882595629	0.06807356008414733	0.05781795182968597	0.06992148620279205	0.07418992795594752	0.06248349572428148	0.0786198724302207	0.05553745377713645	0.05261255120275883	0.07249712813175252	0.0960293343932188	0.07360689780811745	0.06318032331213294	0.06759139035629227	0.05992088335132597	0.0689449366152368	0.05554117477157466	0.0628671016467644	0.08264433365944422	0.06898304710607937	0.06711480156811994	0.07567657341218043	0.07274904883594276	0.07375262203375554	0.07325083543484916	0.07325083543484916	0.07325083543484916	0.07325083543484916	0.07325083543484916	0.07325083543484916	0.07325083543484916	0.07325083543484916	0.07325083543484916	0.07325083543484916	0.07325083543484916	0.07325083543484916	0.07325083543484916	0.07325083543484916	0.07325083543484916	0.07325083543484916	0.07325083543484916	0.07325083543484916	0.07325083543484916
0.4006913338697108	0.21014007691028747	0.34614259982500656	0.4074339847826189	0.0	0.0	0.0038554971715095985	0.3147024793041649	0.49858428616065176	0.07852742443632807	0.07852742443632807	0.11453385673374115	0.4356858540512429	0.4246360842820813	0.5468293019014776	0.37065591525026736	0.7378952450230857	0.2910833153056537	0.5315493173389247	0.34314612366947167	0.3144292597504827	0.07852742443632807	0.4330979516701128	0.343262114975867	0.5219514504691452	0.5399686454476414	0.5309600479583934	0.5309600479583934	0.5309600479583934	0.5309600479583934	0.5309600479583934	0.5309600479583934	0.5309600479583934	0.5309600479583934	0.5309600479583934	0.5309600479583934	0.5309600479583934	0.5309600479583934	0.5309600479583934	0.5309600479583934	0.5309600479583934	0.5309600479583934	0.5309600479583934	0.5309600479583934	0.5309600479583934	0.5309600479583934	0.5309600479583934	0.5309600479583934	0.5309600479583934	0.5309600479583934
0.0534316613765208	0.035595294287049266	0.058478397561522115	0.045901359272846845	0.04689140082051457	0.05203337727034148	0.05084197919826741	0.04521533574808872	0.04525546274057014	0.04744683478628278	0.03718001910039088	0.0513055252049069	0.0511339695625184	0.06445583434128054	0.03782161040029157	0.045720367501803715	0.05280339545508404	0.04234644205650236	0.06464571409937038	0.06092713622210349	0.05177493135199847	0.048069872942403884	0.047706408096634345	0.04788814051951912	0.04788814051951912	0.04788814051951912	0.04788814051951912	0.04788814051951912	0.04788814051951912	0.04788814051951912	0.04788814051951912	0.04788814051951912	0.04788814051951912	0.04788814051951912	0.04788814051951912	0.04788814051951912	0.04788814051951912	0.04788814051951912	0.04788814051951912	0.04788814051951912	0.04788814051951912	0.04788814051951912	0.04788814051951912	0.04788814051951912	0.04788814051951912	0.04788814051951912	0.04788814051951912	0.04788814051951912	0.04788814051951912	0.04788814051951912
0.032683315783469336	0.06712985177376365	0.05881714903247307	0.03318809063262777	0.06850206039006393	0.049638481457757504	0.02214034944607761	0.04293768805982946	0.013436317196759298	0.03330649954398011	0.042915030662966196	0.07235795016788368	0.05459316979597595	0.027299113348449002	0.07233468807356228	0.04293768805982946	0.03318809063262777	0.05456017816333087	0.04291946728488915	0.07667329527590162	0.039207334845997956	0.05357146565538722	0.08383237645511836	0.005689958620947882	0.062039228256765985	0.0029496165671430916	0.0001227293184150581	0.0001227293184150581	0.0	0.005689958620947882	0.041328652299344876	0.023509305460146377	0.023509305460146377	0.023509305460146377	0.023509305460146377	0.023509305460146377	0.023509305460146377	0.023509305460146377	0.023509305460146377	0.023509305460146377	0.023509305460146377	0.023509305460146377	0.023509305460146377	0.023509305460146377	0.023509305460146377	0.023509305460146377	0.023509305460146377	0.023509305460146377	0.023509305460146377	0.023509305460146377
0.0	0.0	0.11133616388926053	0.0004117203264366957	0.0004117203264366957	0.00204010583322192	0.0	0.0	0.0	0.0	0.0	0.24751765767934655	0.0	0.007055886120798759	0.0	0.22878206731808912	0.0	0.0	0.1665223277822936	0.0	0.0	0.0	0.0	0.0	0.0	0.0	0.0	0.0	0.0	0.0	0.0	0.0	0.0	0.15450980458617508	0.0	0.0	0.0	0.0	0.0	0.0	0.0	0.0	0.0	0.0	0.0	0.0	0.0	0.0	0.0	0.0
0.14086336149410186	0.19581601086881542	0.14510119414717465	0.2643193081902961	0.19520272110490475	0.013395468371664422	0.199122709520999	0.029177928641284222	0.013403059978106107	0.0014324964833161177	0.0	0.17056608265755904	0.1171980630854748	0.21142162889632302	0.0	0.16023819469140638	0.1431127289852766	0.11691625465719216	0.17604568009966556	0.07231444434005517	0.12625394080855226	0.052143096484743	0.013403059978106107	0.17757161228408613	0.0002890967273001146	0.02918720566287126	0.17079198747400218	0.14527392259959507	0.14922832376593878	0.09486638308293877	0.040490940707578346	0.018991729056779223	0.15992615133757027	0.22975053570821855	0.13399455624448625	0.23440264383884266	0.12625394080855226	0.029697260399473024	0.20348555642754698	0.07228181925316575	0.19427065687660644	0.13696437361513022	0.004954415545570249	0.1363374983811761	0.07064595696337317	0.07064595696337317	0.07064595696337317	0.07064595696337317	0.07064595696337317	0.07064595696337317
0.07536692191000009	0.024763299830612148	0.08483187979289246	0.09085079639790927	0.05639137606291744	0.05638548317041399	0.09179655520350133	0.08463964778969034	0.07296982280474408	0.054189705863904036	0.06116687680422978	0.09977208131599531	0.061120513356590675	0.05315860620608562	0.054837046263908194	0.08796770109678709	0.05639446679218664	0.09105935724239231	0.030433907574932636	0.04388376720167607	0.0564177545947725	0.05414542995557864	0.05285027984147506	0.0	0.0056400966461329525	0.12485060100962792	0.052788637491040666	0.02246897859418815	0.09410203954930622	0.07758898975198303	0.054234785648822274	0.03291590218014412	0.05883636246397286	0.0642956529993966	0.038879608316665946	0.05474857416265886	0.042563067788278924	0.01766843026771525	0.0670599002721832	0.0008370318753396907	0.047185241935932626	0.1276903392785625	0.09976695142026473	0.0527653198621365	0.09267993056832645	0.07272262521523147	0.07272262521523147	0.07272262521523147	0.07272262521523147	0.07272262521523147
0.06955731263394331	0.10123812407006548	0.06585755631804785	0.06649880204430876	0.10574195658131959	0.13538500197413084	0.0738993492059733	0.0849214421355536	0.030687521200664158	0.052169724845212775	0.10519199646602333	0.12271587210475347	0.13109448893118172	0.03869454872288408	0.13828422455260528	0.1383579857712073	0.11817875471643911	0.08057015100632603	0.04967935233572363	0.18392798771439556	0.0413984174580899	0.08214210020799968	0.022494438483075675	0.007722849440116709	0.061590414885595135	0.07688860565425654	0.10150604286743198	0.03626296533100198	0.07061594424384307	0.10981640505035145	0.025037955613102958	0.1266385760784441	0.08762658811278437	0.05465919197771199	0.16898881816764266	0.04332564781464979	0.11731415161160631	0.07202242939786847	0.17882841463137397	0.1254254220146212	0.1254254220146212	0.1254254220146212	0.1254254220146212	0.1254254220146212	0.1254254220146212	0.1254254220146212	0.1254254220146212	0.1254254220146212	0.1254254220146212	0.1254254220146212
0.126859320371513	0.2209340609963883	0.04812470041297126	0.315953357795404	0.18454575538913937	0.02209934906115259	0.022073926214259472	0.4197079912821502	0.23114284216180228	0.3254254167219762	0.3254254167219762	0.3254254167219762	0.3254254167219762	0.3254254167219762	0.3254254167219762	0.3254254167219762	0.3254254167219762	0.3254254167219762	0.3254254167219762	0.3254254167219762	0.3254254167219762	0.3254254167219762	0.3254254167219762	0.3254254167219762	0.3254254167219762	0.3254254167219762	0.3254254167219762	0.3254254167219762	0.3254254167219762	0.3254254167219762	0.3254254167219762	0.3254254167219762	0.3254254167219762	0.3254254167219762	0.3254254167219762	0.3254254167219762	0.3254254167219762	0.3254254167219762	0.3254254167219762	0.3254254167219762	0.3254254167219762	0.3254254167219762	0.3254254167219762	0.3254254167219762	0.3254254167219762	0.3254254167219762	0.3254254167219762	0.3254254167219762	0.3254254167219762	0.3254254167219762
0.0	0.0	0.0	0.0	0.0	0.0	0.0	0.0	0.0	0.0	0.0	0.0	0.0	0.0	0.0	0.0	0.0	0.03658789096793496	0.0	0.0	0.0	0.0	0.0	0.0	0.0	0.0	0.0	0.0	0.0	0.0	0.0	0.0	0.0	0.0	0.0	0.0	0.0	0.0	0.0	0.0	0.0	0.0	0.0	0.0	0.0	0.0	0.0	0.0	0.0	0.0
0.0	0.11371368746139882	0.0	0.0	0.0020836711900539223	0.00042051239136005103	0.34015663720510053	0.0	0.2033095614839703	0.00042051239136005103	0.18236749496692653	0.17007832204111795	0.0	0.0	0.019495733679076338	0.07586036825879547	0.07586036825879547	0.20105926609073077	0.0	0.0	0.14711912457989715	0.04245493114029711	0.0	0.07760498416594334	0.04279827606055888	0.18706987213878032	0.17007832204111792	0.11367512775979619	0.04245493114029711	0.04966149189356487	0.0020836711900539223	0.04245493114029711	0.022269301165175514	0.022269301165175514	0.022269301165175514	0.022269301165175514	0.022269301165175514	0.022269301165175514	0.022269301165175514	0.022269301165175514	0.022269301165175514	0.022269301165175514	0.022269301165175514	0.022269301165175514	0.022269301165175514	0.022269301165175514	0.022269301165175514	0.022269301165175514	0.022269301165175514	0.022269301165175514
0.07326652046047666	0.06706305739398376	0.05326291670672075	0.10357883571009364	0.11489804699091377	0.019745381901838794	0.07010999645983652	0.041349729826041175	0.06704021259170889	0.054513634161759965	0.0578147861256732	0.03420161428466644	0.05598654698462287	0.0464461076871491	0.06550608260857496	0.07931245286949289	0.045364287426955544	0.11044430055059862	0.09115969595084049	0.059738765427735034	0.08915150685333618	0.04778023357830734	0.06669029213763608	0.05723526285797171	0.05723526285797171	0.05723526285797171	0.05723526285797171	0.05723526285797171	0.05723526285797171	0.05723526285797171	0.05723526285797171	0.05723526285797171	0.05723526285797171	0.05723526285797171	0.05723526285797171	0.05723526285797171	0.05723526285797171	0.05723526285797171	0.05723526285797171	0.05723526285797171	0.05723526285797171	0.05723526285797171	0.05723526285797171	0.05723526285797171	0.05723526285797171	0.05723526285797171	0.05723526285797171	0.05723526285797171	0.05723526285797171	0.05723526285797171
0.11801229940995887	0.10290977279299438	0.15264831993074635	0.10817579960004384	0.16870903185537509	0.12492863300278356	0.15142678158944578	0.19656707065331622	0.23046914246352118	0.19408214127317427	0.09573228008992422	0.14490721068154924	0.14490721068154924	0.14490721068154924	0.14490721068154924	0.14490721068154924	0.14490721068154924	0.14490721068154924	0.14490721068154924	0.14490721068154924	0.14490721068154924	0.14490721068154924	0.14490721068154924	0.14490721068154924	0.14490721068154924	0.14490721068154924	0.14490721068154924	0.14490721068154924	0.14490721068154924	0.14490721068154924	0.14490721068154924	0.14490721068154924	0.14490721068154924	0.14490721068154924	0.14490721068154924	0.14490721068154924	0.14490721068154924	0.14490721068154924	0.14490721068154924	0.14490721068154924	0.14490721068154924	0.14490721068154924	0.14490721068154924	0.14490721068154924	0.14490721068154924	0.14490721068154924	0.14490721068154924	0.14490721068154924	0.14490721068154924	0.14490721068154924
0.10581124240322932	0.08791744775704599	0.12986478622056516	0.09787760730141697	0.12857174938773994	0.07632733746166366	0.08803955582971618	0.07431162728108986	0.12713401290415974	0.1129457363475481	0.09448688585531802	0.08667977296126873	0.14212576191619353	0.08882069419940333	0.07746415734099264	0.11596792727092531	0.07170128511953319	0.10332664030457264	0.05990486939956576	0.08802149182547518	0.11492147898782439	0.06940438843471193	0.10119222047746185	0.09266662807742758	0.12264150461504009	0.08506469114369564	0.08568030748822578	0.07992297752323531	0.08280164250573055	0.08280164250573055	0.08280164250573055	0.08280164250573055	0.08280164250573055	0.08280164250573055	0.08280164250573055	0.08280164250573055	0.08280164250573055	0.08280164250573055	0.08280164250573055	0.08280164250573055	0.08280164250573055	0.08280164250573055	0.08280164250573055	0.08280164250573055	0.08280164250573055	0.08280164250573055	0.08280164250573055	0.08280164250573055	0.08280164250573055	0.08280164250573055
0.06312735346518472	0.058070534093439624	0.0024622196659293484	0.006800851452394831	0.07256541509896577	0.06344907231256516	0.08902157140451614	0.08668018828526017	0.026514800156354403	0.06490906935581024	0.014622614114006907	0.09761369717427212	0.0460332908678512	0.06221400019406793	0.05936909869466623	0.014500695198223267	0.0	0.07859344088386498	0.0	0.014505305644154325	0.03885183059420423	0.06865522664279512	0.0	0.08691723163057867	0.06391497051823716	0.058109575928853116	0.03883865614680152	0.0	0.0024622196659293484	0.0965984106999881	0.014648979617362888	0.06230833929072609	0.03847865945404449	0.03847865945404449	0.03847865945404449	0.03847865945404449	0.03847865945404449	0.03847865945404449	0.03847865945404449	0.03847865945404449	0.03847865945404449	0.03847865945404449	0.03847865945404449	0.03847865945404449	0.03847865945404449	0.03847865945404449	0.03847865945404449	0.03847865945404449	0.03847865945404449	0.03847865945404449
0.11525295492309998	0.07918497356999275	0.08804309445596854	0.14266275024028652	0.015124052145148338	0.06004742545622311	0.06653836921147668	0.055880454444611864	0.05236821597113549	0.0711336050108456	0.018197719033380775	0.09753220868490069	0.0021718714629122278	0.022925097363517468	0.0030991769518446135	0.0021718714629122278	0.03629951894332806	0.0813996709578141	0.11604221490435195	0.0549411834097099	0.0771732982953554	0.06917014713135974	0.031686244135030725	0.07471439025456483	0.00012673158443599403	0.00012673158443599403	0.08862461940877045	0.056184026208851434	0.11131740190276006	0.057047030404153834	0.0006279647325138333	0.006515338624971347	0.13210010969798303	0.13421761185873984	0.10228397191648082	0.13279499225639396	0.1175394820864374	0.1175394820864374	0.1175394820864374	0.1175394820864374	0.1175394820864374	0.1175394820864374	0.1175394820864374	0.1175394820864374	0.1175394820864374	0.1175394820864374	0.1175394820864374	0.1175394820864374	0.1175394820864374	0.1175394820864374
0.07322581174128591	0.0790381968243895	0.047421706019503754	0.07706081622769817	0.0665132751936741	0.08285665074446873	0.0885372940428168	0.0794334767843976	0.0829467554477473	0.06866857148456829	0.05870004277878329	0.09659767084118993	0.06241413186737302	0.08218101806263967	0.0595197368227387	0.0977333738143206	0.04854824704255536	0.08512404856402012	0.07312776997529667	0.06570204022683288	0.09000182324607944	0.07360483711524432	0.08924232565734344	0.07969335725057984	0.0742809718705476	0.06271630021732133	0.06071184688250394	0.08232441074774784	0.07800648180223854	0.07958616645235277	0.06564854953966438	0.07261735799600857	0.07261735799600857	0.07261735799600857	0.07261735799600857	0.07261735799600857	0.07261735799600857	0.07261735799600857	0.07261735799600857	0.07261735799600857	0.07261735799600857	0.07261735799600857	0.07261735799600857	0.07261735799600857	0.07261735799600857	0.07261735799600857	0.07261735799600857	0.07261735799600857	0.07261735799600857	0.07261735799600857
0.04115059878064591	0.07393459406733326	0.12207844364342064	0.04260596333092814	0.07961227133739392	0.07179052083797895	0.05859260209264266	0.012186848417363817	0.10751260604371206	0.05013851590147028	0.0753325794053704	0.040818938922734825	0.09035907044767576	0.07206412941240362	0.06307609535624492	0.04853455952039998	0.05961494635631779	0.09984235708689294	0.08375947083525977	0.0712550487411481	0.10911437952680247	0.08664760696257319	0.058046115838457694	0.08295674968635375	0.08099709281826413	0.05581553642170616	0.07485352340734276	0.10193076419549639	0.09351767081877183	0.10788403712303882	0.07550549572126014	0.09964838447014226	0.0054202894127205236	0.09162963126974354	0.11639145874538236	0.1388820864577559	0.07346104618399671	0.1061715663208763	0.1061715663208763	0.1061715663208763	0.1061715663208763	0.1061715663208763	0.1061715663208763	0.1061715663208763	0.1061715663208763	0.1061715663208763	0.1061715663208763	0.1061715663208763	0.1061715663208763	0.1061715663208763
0.0	0.0	0.0006695242952866128	0.0	0.0	0.0	0.0	0.0	0.10119093198816044	0.07972675173002601	0.04280279164982178	0.036526041233513266	0.0006780993652502849	0.09118792034530004	0.0	0.08332668721772388	0.0	0.024375419615672946	0.02061276829524822	0.03650579417666969	0.0	0.06460427349708496	0.05859824195570734	0.0	0.00231560887955978	0.024375419615672942	0.02441568997635833	0.024375419615672942	0.00627125620949074	0.060109207686378015	0.08237693943111539	0.0054030873856394865	0.043890013408377435	0.043890013408377435	0.043890013408377435	0.043890013408377435	0.043890013408377435	0.043890013408377435	0.043890013408377435	0.043890013408377435	0.043890013408377435	0.043890013408377435	0.043890013408377435	0.043890013408377435	0.043890013408377435	0.043890013408377435	0.043890013408377435	0.043890013408377435	0.043890013408377435	0.043890013408377435
0.13015926616220264	0.0	0.004414259507690475	0.026005065363449924	0.0	0.144576784398826	0.06965343708556296	0.09005999176138037	0.09995787756936585	0.11170619052734991	0.10643672942845568	0.04646701294947743	0.0	0.10417866105987059	0.0	0.06965343708556296	0.10417866105987059	0.00025757790508059775	0.0	0.10417866105987061	0.0	0.0	0.11072263947806982	0.026005065363449924	0.0	0.0012763182989091652	0.11458655383105064	0.0	0.11170619052734991	0.011954934441765588	0.10417866105987059	0.05806679775081809	0.05806679775081809	0.05806679775081809	0.05806679775081809	0.05806679775081809	0.05806679775081809	0.05806679775081809	0.05806679775081809	0.05806679775081809	0.05806679775081809	0.05806679775081809	0.05806679775081809	0.05806679775081809	0.05806679775081809	0.05806679775081809	0.05806679775081809	0.05806679775081809	0.05806679775081809	0.05806679775081809
0.04619349207507318	0.07990900744497785	0.0018016343860908664	0.07534275229311857	0.05346203328272835	0.003603268772181733	0.05732978699224924	0.004873917723147891	0.011475794324996777	0.03852905655548119	0.050836122527433275	0.04246307396654987	0.08340953486401949	0.05392903850376821	0.06054708951136425	0.05793985543969079	0.096431240399022	0.0591305621586925	0.12571464111056474	0.06569602635532679	0.0018003207560723254	0.03674870767322737	0.06308965122258421	0.027721372829472343	0.029927853550925268	0.042515193001430224	0.04251944357493566	0.0737965342493238	0.02841034546210128	0.029927853550925268	0.01895047461371053	0.00299381299911023	0.045572994133567586	0.018965030987158318	0.042477771747561274	0.04646123179324772	0.04743616342188597	0.0	0.07832414347585082	0.018956827033540326	0.048640485254695574	0.048640485254695574	0.048640485254695574	0.048640485254695574	0.048640485254695574	0.048640485254695574	0.048640485254695574	0.048640485254695574	0.048640485254695574	0.048640485254695574
0.04727100476729907	0.06325964614183953	0.03825290717095925	0.04299790145778254	0.03238590917431338	0.04612495041461961	0.052700019646717756	0.06862084753389185	0.03649416924335374	0.06149537986277686	0.039251645048796455	0.044462186988716006	0.050887310383541856	0.029565270183240882	0.055065039875990804	0.05137826429700009	0.0027878782575624633	0.04514927659208273	0.03549845534826125	0.024836184266698508	0.05470138111242352	0.03304214972303499	0.011854131895987942	0.034646940542738106	0.025440956034781297	0.0515780069779449	0.022079267359305665	0.031064690948431405	0.02838922518749735	0.03548333599369495	0.00278530673636971	0.034505201771296526	0.025236956647395527	0.05185381855446332	0.041709740247191235	0.04678177940082728	0.04678177940082728	0.04678177940082728	0.04678177940082728	0.04678177940082728	0.04678177940082728	0.04678177940082728	0.04678177940082728	0.04678177940082728	0.04678177940082728	0.04678177940082728	0.04678177940082728	0.04678177940082728	0.04678177940082728	0.04678177940082728
0.10159759720069171	0.06949234684447782	0.000744178048851354	0.08713945269712568	0.07271162912659844	0.09645506138710291	0.08900596708695313	0.06557672502514217	0.11020496134788597	0.040586871179654566	0.12986912998222405	0.08907870471389481	0.12220219120701359	0.09905478346479257	0.002573805476552546	0.066815405512689	0.0721814463594169	0.11024382982501607	0.027093344240419565	0.09764673724349206	0.06786938458315214	0.09530262779175461	0.1331090800925648	0.06542663250026438	0.06620253505043015	0.0	0.06875838605228943	0.0757734462770863	0.06495608418567435	0.10795582960454463	0.0864559568951095	0.0864559568951095	0.0864559568951095	0.0864559568951095	0.0864559568951095	0.0864559568951095	0.0864559568951095	0.0864559568951095	0.0864559568951095	0.0864559568951095	0.0864559568951095	0.0864559568951095	0.0864559568951095	0.0864559568951095	0.0864559568951095	0.0864559568951095	0.0864559568951095	0.0864559568951095	0.0864559568951095	0.0864559568951095
0.0	0.0	0.0	0.0	0.002808568219193556	0.28617113164762636	0.025969543186059475	0.0	0.0	0.0	0.19597192504600905	0.0	0.24918883296670297	0.1514737822123746	0.0	0.0	0.0	0.22655501977849155	0.0	0.0	0.0	0.2429249708801655	0.0	0.2429249708801655	0.0	0.0	0.0	0.0	0.0005601489478397193	0.10105078075217637	0.009599592084385464	0.0	0.22655501977849155	0.2432308322840016	0.0005601489478397193	0.12189549061592066	0.12189549061592066	0.12189549061592066	0.12189549061592066	0.12189549061592066	0.12189549061592066	0.12189549061592066	0.12189549061592066	0.12189549061592066	0.12189549061592066	0.12189549061592066	0.12189549061592066	0.12189549061592066	0.12189549061592066	0.12189549061592066
0.05061564478457033	0.048969687041095215	0.04936712532562674	0.004763698252816596	0.04569133243332268	0.06991869345830287	0.05005846456029963	0.0005151870182248927	0.05358228010091846	0.0005091360484759357	0.042411635261282755	0.05697131917979042	0.054640945234031936	0.04532933342598619	0.07678280623019547	0.05745521046804919	0.04540402301535111	0.06838786640547488	0.010364955337457566	0.0	0.0	0.00010275038513474967	0.053803522554733293	0.044556546102044924	0.0683043623835752	0.04901902686152502	0.04569133243332268	0.0017608919692005524	0.052392295551106104	0.04570971463456881	0.05488922160178389	0.0	0.01037367890973693	0.04570554866443206	0.0	0.02285277433221603	0.02285277433221603	0.02285277433221603	0.02285277433221603	0.02285277433221603	0.02285277433221603	0.02285277433221603	0.02285277433221603	0.02285277433221603	0.02285277433221603	0.02285277433221603	0.02285277433221603	0.02285277433221603	0.02285277433221603	0.02285277433221603
0.07558834292856316	0.11632289816479165	0.10413234358932087	0.1056389839235661	0.1094288319484765	0.1323982852184679	0.12350628070947646	0.15596158585797282	0.10465332754481621	0.10323648643334656	0.13103432863314976	0.1297770495788548	0.144602993043726	0.05077798583683052	0.09946652927922058	0.09242777902713951	0.11291017503828235	0.12305178029038617	0.09221929432655654	0.11640642353579617	0.13343760430890264	0.11617044197478306	0.12409938972594552	0.12629328514207816	0.14481257925275956	0.07663442241225817	0.12900429212587203	0.0902388261864556	0.11758802510713101	0.11111358248532502	0.10978561974101426	0.11044960111316963	0.11044960111316963	0.11044960111316963	0.11044960111316963	0.11044960111316963	0.11044960111316963	0.11044960111316963	0.11044960111316963	0.11044960111316963	0.11044960111316963	0.11044960111316963	0.11044960111316963	0.11044960111316963	0.11044960111316963	0.11044960111316963	0.11044960111316963	0.11044960111316963	0.11044960111316963	0.11044960111316963
0.06866492680850798	0.10764901786083254	0.0736944051627072	0.06663582845970574	0.0785861945816163	0.07056326573593953	0.09033841573959253	0.09321086873288136	0.06675896936328733	0.06374433724683243	0.08643580123723296	0.07566320961171265	0.0647256118150306	0.09338951903406241	0.07598931703164759	0.0859893162816905	0.07204237289220343	0.055222090700371214	0.08399741998344296	0.09103645846419202	0.08622855691786656	0.09514896359341454	0.07794736734967617	0.05820084489954007	0.07780697583434887	0.12478380386864062	0.05966976041112654	0.07240034763288695	0.09587387910332079	0.07299865685590361	0.07036105496123192	0.051653316859794816	0.06100718591051337	0.06100718591051337	0.06100718591051337	0.06100718591051337	0.06100718591051337	0.06100718591051337	0.06100718591051337	0.06100718591051337	0.06100718591051337	0.06100718591051337	0.06100718591051337	0.06100718591051337	0.06100718591051337	0.06100718591051337	0.06100718591051337	0.06100718591051337	0.06100718591051337	0.06100718591051337
0.0385897116343465	0.048572920418191036	0.043131343451277955	0.05219675605172903	0.04304615699034883	0.04677216881187932	0.023348611025171544	0.024608609034196986	0.040972478511376066	0.03938194140032336	0.0035792503239648237	0.01564893882237046	0.0334641930012757	0.03490998731175624	0.03336812633772988	0.003576865366976984	0.05351861708612266	0.06582726956396752	0.06634368404024987	0.06182639959169158	0.04419628567059389	0.055916615368380954	0.043042627108864764	0.056320687492653336	0.043419008037244626	0.034311519144595765	0.04481169989548122	0.03956160952003849	0.03956160952003849	0.03956160952003849	0.03956160952003849	0.03956160952003849	0.03956160952003849	0.03956160952003849	0.03956160952003849	0.03956160952003849	0.03956160952003849	0.03956160952003849	0.03956160952003849	0.03956160952003849	0.03956160952003849	0.03956160952003849	0.03956160952003849	0.03956160952003849	0.03956160952003849	0.03956160952003849	0.03956160952003849	0.03956160952003849	0.03956160952003849	0.03956160952003849
0.0458336341409071	0.025693012905002283	0.042560433321223445	0.02184412937392743	0.03942432865614227	0.022668664483929644	0.033693047370159886	0.05050280943814785	0.023206055376514507	0.06965597963898902	0.047931154287960395	0.04480497823172791	0.018285209146547445	0.025458864532549332	0.03583163209218595	0.022431537115032367	0.020593510352877854	0.03340542975530617	0.030416165522440607	0.029365134372398252	0.03222634094923676	0.023189241961481026	0.02125649622225906	0.017201885558006114	0.02757903694469562	0.017414399750826856	0.035699601670001295	0.028784033610409075	0.039978753709901636	0.03198314645983742	0.02086885378973537	0.03868324475797396	0.04934338167635412	0.025822357186330927	0.026446500685158914	0.0779131666599041	0.03637793980823809	0.027367845418676786	0.04753398261491473	0.04630852960166286	0.031249745912953878	0.027899094250914414	0.035266056729873776	0.028901504669334412	0.035384041744278935	0.02663579441434958	0.03226646449209846	0.02945112945322402	0.02945112945322402	0.02945112945322402
0.3748443438858978	0.0	0.1826626543015559	0.0	0.45022906321365663	0.18257639322521416	0.10217809879035976	0.3225999189270504	0.0	0.0010120651597565408	0.18257639322521416	0.7140257249107215	0.5666383132934695	0.0	0.5515113580595004	0.4389116509293825	0.4100683068537252	0.35407789016545266	0.4501200129946053	0.45004800320676275	0.5872795238628775	0.0	0.04692121617788745	0.1414591722799338	0.40897939501232156	0.049341751789808534	0.27350645555312114	0.14145917227993382	0.35377988610768596	0.4093347727779251	0.35359600876809866	0.18257639322521418	0.0	0.09128819661260709	0.09128819661260709	0.09128819661260709	0.09128819661260709	0.09128819661260709	0.09128819661260709	0.09128819661260709	0.09128819661260709	0.09128819661260709	0.09128819661260709	0.09128819661260709	0.09128819661260709	0.09128819661260709	0.09128819661260709	0.09128819661260709	0.09128819661260709	0.09128819661260709
0.0	0.8062610162769969	0.8062610162769969	0.0	0.0	0.0	0.8267179959123446	0.6504252027976904	0.1876965844892131	0.0	0.502737142021167	0.0	0.5026631108107058	0.0	0.5230812297549498	0.0	0.6501065243365709	0.6504252027976904	0.7512768047071938	0.3445869002974158	0.766411952027052	0.3351272249563025	0.8263364466065364	0.6955143435776152	0.34452426336716085	1.0493707994603954	0.33557041172822266	0.0	0.0	0.8061856929213626	1.1598858489778472	0.6504252027976906	0.9051555258877688	0.9051555258877688	0.9051555258877688	0.9051555258877688	0.9051555258877688	0.9051555258877688	0.9051555258877688	0.9051555258877688	0.9051555258877688	0.9051555258877688	0.9051555258877688	0.9051555258877688	0.9051555258877688	0.9051555258877688	0.9051555258877688	0.9051555258877688	0.9051555258877688	0.9051555258877688
0.05170754794765077	0.04935408179443055	0.03721300004420176	0.050455965428411055	0.05323304165189939	0.06530202937888147	0.05126703861258501	0.033682068241570245	0.03544265761348864	0.05815618856293087	0.039820990436399445	0.040647395314040435	0.050064981312023596	0.0679737978362287	0.05185088623766093	0.05648820945220566	0.045563754428613504	0.03083956568984861	0.04087757459498064	0.03379393342087568	0.04735282455713802	0.04057337898900685	0.04057337898900685	0.04057337898900685	0.04057337898900685	0.04057337898900685	0.04057337898900685	0.04057337898900685	0.04057337898900685	0.04057337898900685	0.04057337898900685	0.04057337898900685	0.04057337898900685	0.04057337898900685	0.04057337898900685	0.04057337898900685	0.04057337898900685	0.04057337898900685	0.04057337898900685	0.04057337898900685	0.04057337898900685	0.04057337898900685	0.04057337898900685	0.04057337898900685	0.04057337898900685	0.04057337898900685	0.04057337898900685	0.04057337898900685	0.04057337898900685	0.04057337898900685
0.032805921060261374	0.03746699082891206	0.03108735094881507	0.0345025410821554	0.0344345233307834	0.033834833617335094	0.03458761046732489	0.03151796305767584	0.036224386803732064	0.03528263566832504	0.0346501589250282	0.04418500071852912	0.051589377441748324	0.033925270950761505	0.03901518114260272	0.03817603400072723	0.05227728750981675	0.03568753228232232	0.02281941813666525	0.027203926795796956	0.031447941185255956	0.03558169369489276	0.033514817440074354	0.033514817440074354	0.033514817440074354	0.033514817440074354	0.033514817440074354	0.033514817440074354	0.033514817440074354	0.033514817440074354	0.033514817440074354	0.033514817440074354	0.033514817440074354	0.033514817440074354	0.033514817440074354	0.033514817440074354	0.033514817440074354	0.033514817440074354	0.033514817440074354	0.033514817440074354	0.033514817440074354	0.033514817440074354	0.033514817440074354	0.033514817440074354	0.033514817440074354	0.033514817440074354	0.033514817440074354	0.033514817440074354	0.033514817440074354	0.033514817440074354
0.04212429821634089	0.0453088278115278	0.041608125713084726	0.05241768575960414	0.07354404941363213	0.041770022842345565	0.024553280158882092	0.05009537462141763	0.046659487987241045	0.05765308300125679	0.028629386487439065	0.038288857537325104	0.043995441755405325	0.05036893799702363	0.02897004867800064	0.075570547368318	0.06214966694316146	0.07497508809291649	0.04499199479858371	0.038253010115055705	0.04591520024242305	0.03446514352223099	0.04019017188232702	0.04019017188232702	0.04019017188232702	0.04019017188232702	0.04019017188232702	0.04019017188232702	0.04019017188232702	0.04019017188232702	0.04019017188232702	0.04019017188232702	0.04019017188232702	0.04019017188232702	0.04019017188232702	0.04019017188232702	0.04019017188232702	0.04019017188232702	0.04019017188232702	0.04019017188232702	0.04019017188232702	0.04019017188232702	0.04019017188232702	0.04019017188232702	0.04019017188232702	0.04019017188232702	0.04019017188232702	0.04019017188232702	0.04019017188232702	0.04019017188232702
0.028898797338443076	0.04026838269604498	0.01630801731392721	0.03335071296598716	0.04486923761257464	0.038006214711417165	0.031548971525525195	0.02137670319198493	0.04772902350278655	0.030327520387562985	0.032415395303604246	0.05063459933614647	0.03398634418456162	0.04568525500133505	0.05325070977773334	0.054362518575747476	0.03982788140226648	0.03447304956210255	0.018410682012783054	0.026441865787442804	0.026441865787442804	0.026441865787442804	0.026441865787442804	0.026441865787442804	0.026441865787442804	0.026441865787442804	0.026441865787442804	0.026441865787442804	0.026441865787442804	0.026441865787442804	0.026441865787442804	0.026441865787442804	0.026441865787442804	0.026441865787442804	0.026441865787442804	0.026441865787442804	0.026441865787442804	0.026441865787442804	0.026441865787442804	0.026441865787442804	0.026441865787442804	0.026441865787442804	0.026441865787442804	0.026441865787442804	0.026441865787442804	0.026441865787442804	0.026441865787442804	0.026441865787442804	0.026441865787442804	0.026441865787442804
[truncated: 6 more columns]
