# Supplementary material for: Neuronal tuning aligns dynamically with object and texture manifolds across the visual hierarchy
Source: Nat Neurosci. 2026 Mar 10;29(4):864–75. doi: 10.1038/s41593-026-02207-1 (PMC13061647; doi:10.1038/s41593-026-02207-1)
Supplement: Supplementary file 6 — Average PSTH for each session and thread before or after optimization Fig. 5a. Response rate for each 10 ms time window in csv format to reproduce Fig. 5c. [file 41593_2026_2207_MOESM6_ESM.zip › Figure5C_src_normresp_wdw_30-40_DeePSim_mean.csv]

0	1	2	3	4	5	6	7	8	9	10	11	12	13	14	15	16	17	18	19	20	21	22	23	24	25	26	27	28	29	30	31	32	33	34	35	36	37	38	39	40	41	42	43	44	45	46	47	48	49
0.17254107429612556	0.08583850509794054	0.16127932835824865	0.11707757479011184	0.09637490962008292	0.11635512303403624	0.11053572689074154	0.15376398391428728	0.11362170919313377	0.09344060369738047	0.09142291441781462	0.1269633297911344	0.11862975283483254	0.13402384473758364	0.08337606980990331	0.1391529321284424	0.10382388941541532	0.09759566575219106	0.10460089866086374	0.12007120037814752	0.09763058997239928	0.11976217867418208	0.1423646847180817	0.050155724545990474	0.0974328775402379	0.09378108220911244	0.10602734526444209	0.10510788460201101	0.08110806846161808	0.04275817159132571	0.09177708300062652	0.10866848578671945	0.07254795167137976	0.12225148858402383	0.06014494287454461	0.09505629196067969	0.1246457236855755	0.11523896978222473	0.07247341792458888	0.09770335419229072	0.04754163933017566	0.04963253169921292	0.08258872990450541	0.05495176405425958	0.15737327563833203	0.06249451269754491	0.1475747698475457	0.1050346412725453	0.1050346412725453	0.1050346412725453
0.12925242873414197	0.16186173274828375	0.04943294602539717	0.10306609604642808	0.07975516675428715	0.10966704069076733	0.15200113930016618	0.17326869550675067	0.0656564213952695	0.1149472407570459	0.07089438832351273	0.11119443334551014	0.15818095678073865	0.06910569381013794	0.101014741340076	0.1314007513314198	0.08426293774075527	0.12074404829487916	0.19496939372995825	0.10945477108512949	0.02754790058578547	0.1634204901364225	0.004986928334704876	0.07664643348441376	0.13624373928200265	0.1691364339226104	0.07516302507935607	0.14196547844185078	0.09773283451031373	0.07935854807540478	0.13699778641887903	0.21735888173334028	0.13131162322724507	0.10367962886028212	0.08603405570384408	0.09485684228206309	0.09485684228206309	0.09485684228206309	0.09485684228206309	0.09485684228206309	0.09485684228206309	0.09485684228206309	0.09485684228206309	0.09485684228206309	0.09485684228206309	0.09485684228206309	0.09485684228206309	0.09485684228206309	0.09485684228206309	0.09485684228206309
0.11311930129490484	0.07967515173575408	0.011949127498558696	0.07688650684995009	0.003290455366222722	0.05806659151517104	0.05625684291541617	0.02037606386943583	0.04571759150904734	0.08753119764710078	0.0840819352628133	0.11874289169807024	0.08802260250056192	0.05593298050830078	0.011567286370249463	0.10770912687188107	0.07804544947158815	0.07595468801279932	0.08265402746021995	0.09072968951310639	0.040091940704818106	0.0657700037744821	0.006473582419923199	0.08780571010414441	0.10329501319704791	0.012666152008408078	0.017339209092628406	0.12849638502358032	0.05743114979744651	0.06944439756545216	0.09061139822443165	0.043791649717329496	0.08872830700183403	0.06625997835958176	0.06625997835958176	0.06625997835958176	0.06625997835958176	0.06625997835958176	0.06625997835958176	0.06625997835958176	0.06625997835958176	0.06625997835958176	0.06625997835958176	0.06625997835958176	0.06625997835958176	0.06625997835958176	0.06625997835958176	0.06625997835958176	0.06625997835958176	0.06625997835958176
0.22485169423488716	0.15098998496080623	0.20356095633648152	0.23189518582402258	0.19442856096886718	0.1710175969294211	0.21078913226144588	0.15720103495965349	0.18973868460169743	0.11481780832986685	0.1258547322259356	0.1140382228650355	0.19182811478189898	0.1381326558922867	0.12043967686396184	0.09605108694286962	0.16480596654542004	0.09672345734216527	0.13670524439425036	0.097465598240554	0.1463295717496996	0.11341723453010062	0.10790171698596215	0.15764802542961853	0.14772484800917107	0.15003698249311295	0.13081044037286194	0.13753779562560736	0.13972478576045838	0.1593095767929305	0.11970354173422107	0.13733187005556236	0.09411897684276405	0.19083010363339417	0.15615435035035602	0.10730879375692354	0.13307277311699342	0.1169838582762207	0.12502831569660705	0.12502831569660705	0.12502831569660705	0.12502831569660705	0.12502831569660705	0.12502831569660705	0.12502831569660705	0.12502831569660705	0.12502831569660705	0.12502831569660705	0.12502831569660705	0.12502831569660705
0.29436372271712835	0.21917565185444077	0.32163849630280034	0.21520083540043414	0.310371289140017	0.2666744138044514	0.24020630168799853	0.2391326250311831	0.3021254065167379	0.345270844857777	0.3053042851445339	0.2690737611625993	0.3045449033711524	0.2807415233776194	0.24005801470884938	0.20919153878718078	0.39558847057385316	0.3180860316253622	0.2734749416695667	0.41469767881341363	0.2568681760597379	0.36657471785562906	0.3127976021548058	0.2582444100449784	0.292882794383782	0.3728151126053198	0.3272986955362242	0.33823837671994855	0.3069724753324404	0.32845433639638183	0.3177134058644111	0.3177134058644111	0.3177134058644111	0.3177134058644111	0.3177134058644111	0.3177134058644111	0.3177134058644111	0.3177134058644111	0.3177134058644111	0.3177134058644111	0.3177134058644111	0.3177134058644111	0.3177134058644111	0.3177134058644111	0.3177134058644111	0.3177134058644111	0.3177134058644111	0.3177134058644111	0.3177134058644111	0.3177134058644111
0.655621014700334	0.4532809866321775	0.5364883774445911	0.2223150489010135	0.4526546176618258	0.5460986622871071	0.49446097663382926	0.7024441485169621	0.5719843343746565	0.5148701344797242	0.5752932769903059	0.29000237980447835	0.6193344007290015	0.5934407861776915	0.4673034301427376	0.41364850729216895	0.4266005564971502	0.4631530324907331	0.474010649307563	0.5659427681750112	0.48783001923432645	0.5529860133191632	0.5919174855410256	0.47599647270550055	0.45877875614126945	0.5834617261585874	0.35951742375895507	0.3824835426074071	0.46563531646396344	0.5949356040613789	0.5149413788849384	0.7091648396250072	0.760171893016618	0.6990290944373494	0.43679131484212574	0.5183292606864389	0.4507856659679016	0.5522930885725951	0.43808508874604957	0.45648809800745926	0.4472865933767544	0.4472865933767544	0.4472865933767544	0.4472865933767544	0.4472865933767544	0.4472865933767544	0.4472865933767544	0.4472865933767544	0.4472865933767544	0.4472865933767544
0.30938468007782316	0.5037036965694551	0.38720461014195723	0.44289898798135446	0.4798808391502739	0.2739870448174292	0.3383856208118485	0.30355393418182286	0.23166696003709228	0.2997757030533201	0.24727289523559973	0.2526557562678961	0.3713121062007036	0.23608097152983165	0.22192335172069902	0.3205404060523501	0.34425440083908515	0.2807121470732815	0.22306443790092487	0.38908953486852943	0.3432974394791423	0.40085374645394034	0.2876828431797396	0.2868844993953214	0.28215405837136454	0.2406724490289888	0.26141325370017665	0.26141325370017665	0.26141325370017665	0.26141325370017665	0.26141325370017665	0.26141325370017665	0.26141325370017665	0.26141325370017665	0.26141325370017665	0.26141325370017665	0.26141325370017665	0.26141325370017665	0.26141325370017665	0.26141325370017665	0.26141325370017665	0.26141325370017665	0.26141325370017665	0.26141325370017665	0.26141325370017665	0.26141325370017665	0.26141325370017665	0.26141325370017665	0.26141325370017665	0.26141325370017665
0.42620358034389044	0.454944032415164	0.45350164849217206	0.45448354518262013	0.43760946078850466	0.4687453361435961	0.4184936862182954	0.4586024759435236	0.5508722390949757	0.46016297819725716	0.41365813288304576	0.357882528779228	0.49468642831304194	0.4046154247404788	0.3916624273647693	0.550789253286889	0.48882695010185767	0.37932430401350536	0.5164440004532838	0.6212974157652523	0.6639945252238253	0.7088586152297359	0.619535810149043	0.5832946030812861	0.5638251241156229	0.5325608600713094	0.5677351009783346	0.550147980524822	0.550147980524822	0.550147980524822	0.550147980524822	0.550147980524822	0.550147980524822	0.550147980524822	0.550147980524822	0.550147980524822	0.550147980524822	0.550147980524822	0.550147980524822	0.550147980524822	0.550147980524822	0.550147980524822	0.550147980524822	0.550147980524822	0.550147980524822	0.550147980524822	0.550147980524822	0.550147980524822	0.550147980524822	0.550147980524822
0.013433096521864805	0.10950619067657272	0.13061866755519866	0.09127072004916403	0.0712390794484316	0.11714654576563815	0.06861014765940042	0.08828745963535563	0.0165099716515545	0.10646644025933027	0.07148894564701425	0.06989726318403228	0.12311313040654792	0.10331943257536828	0.10365814663153801	0.048369588135210945	0.08070531547612597	0.12397439784409238	0.11880047722954278	0.10211392061499418	0.01951481193581706	0.09495888081144473	0.08252340651917545	0.06835823980073165	0.11292315324226422	0.025851308121041104	0.07076483587696357	0.05872297408663304	0.07427739468944741	0.06003372309333341	0.05616650586507773	0.0849108245887394	0.12452050927053844	0.07495601865709038	0.09973826396381441	0.09973826396381441	0.09973826396381441	0.09973826396381441	0.09973826396381441	0.09973826396381441	0.09973826396381441	0.09973826396381441	0.09973826396381441	0.09973826396381441	0.09973826396381441	0.09973826396381441	0.09973826396381441	0.09973826396381441	0.09973826396381441	0.09973826396381441
0.15593865739312607	0.11710294013672608	0.1828725693602179	0.06285102284236668	0.1250664693574564	0.03378549883004385	0.06783982544096163	0.1302476848348013	0.13410805833182649	0.14392970826727652	0.04118702356769054	0.25255399441372545	0.16239333183432106	0.08403758593961917	0.1600284871478063	0.14274995649397515	0.12150765729605827	0.14140056708234605	0.12514783157202358	0.14072047771483212	0.19577472779223168	0.11586781035704947	0.19645466812708548	0.20634612861698934	0.24360205707575494	0.10748616631746677	0.19435936680349464	0.17833572052035504	0.13597481632100472	0.24419348757233758	0.07602438551965349	0.12190090747125365	0.11668604899731815	0.11929347823428589	0.11929347823428589	0.11929347823428589	0.11929347823428589	0.11929347823428589	0.11929347823428589	0.11929347823428589	0.11929347823428589	0.11929347823428589	0.11929347823428589	0.11929347823428589	0.11929347823428589	0.11929347823428589	0.11929347823428589	0.11929347823428589	0.11929347823428589	0.11929347823428589
0.388049833680289	0.20382480739395636	0.3452605942843043	0.284466573429387	0.3701399583994006	0.2654290230663621	0.2236019034443813	0.19643795933352975	0.3404876473066602	0.24473800546464175	0.2510948791119645	0.2609358606850409	0.3222870543497995	0.2937546405597414	0.30482822637758494	0.27739873442446167	0.26504172866926445	0.28076870451299657	0.2800335117210547	0.3180017411758315	0.37546088035558617	0.22398956196973055	0.29941230476228814	0.2587043854596252	0.3429481288153494	0.3592772731030994	0.34891682558625603	0.38710102239108446	0.29575010375488187	0.3803033501469668	0.3810671161794834	0.3806852331632251	0.3806852331632251	0.3806852331632251	0.3806852331632251	0.3806852331632251	0.3806852331632251	0.3806852331632251	0.3806852331632251	0.3806852331632251	0.3806852331632251	0.3806852331632251	0.3806852331632251	0.3806852331632251	0.3806852331632251	0.3806852331632251	0.3806852331632251	0.3806852331632251	0.3806852331632251	0.3806852331632251
0.22206246525086154	0.22941572216637096	0.2350437194719088	0.3431519657563028	0.2603292069706294	0.29683229153465995	0.268387396567341	0.3581829343361784	0.3532091334906544	0.3856408278031433	0.34652740308509594	0.35792475336633944	0.5335788587703829	0.44223776586985314	0.4306819372675044	0.49032752079736425	0.5089652806696333	0.45518199793131575	0.4658539015716912	0.5470233875378563	0.5025611314369195	0.4980812741130931	0.5234318394661905	0.6124737366689487	0.5708918847709065	0.6112973904376942	0.6916113704592447	0.7292039355396384	0.7709341413462958	0.6852151692434052	0.7961287551865021	0.7406719622149536	0.7406719622149536	0.7406719622149536	0.7406719622149536	0.7406719622149536	0.7406719622149536	0.7406719622149536	0.7406719622149536	0.7406719622149536	0.7406719622149536	0.7406719622149536	0.7406719622149536	0.7406719622149536	0.7406719622149536	0.7406719622149536	0.7406719622149536	0.7406719622149536	0.7406719622149536	0.7406719622149536
0.3856259149597765	0.5745719813055268	0.43070754835577296	0.3962435443358322	0.39495459557404483	0.4240381809913657	0.3086225373202125	0.4575641826298675	0.3582285382957045	0.3209763993235493	0.34962709735588887	0.40637610632442756	0.5129467197245421	0.42340027290135074	0.37195310884323746	0.23956918428807322	0.1425461820272538	0.2883279130803043	0.3050661464616871	0.45881468071310816	0.32681830431164327	0.3524124636164939	0.34705056173967613	0.5419096725598991	0.49315668324444684	0.37446218969378564	0.358447722232947	0.24279814154169047	0.34654819863937597	0.1779144736599586	0.39226887799500615	0.2850916758274824	0.2850916758274824	0.2850916758274824	0.2850916758274824	0.2850916758274824	0.2850916758274824	0.2850916758274824	0.2850916758274824	0.2850916758274824	0.2850916758274824	0.2850916758274824	0.2850916758274824	0.2850916758274824	0.2850916758274824	0.2850916758274824	0.2850916758274824	0.2850916758274824	0.2850916758274824	0.2850916758274824
0.31630209029895473	0.22696064731475343	0.24421249706461826	0.33779564442541016	0.20985529619130547	0.29807633112067927	0.294558151305118	0.3220076197065747	0.15928254687176105	0.21380329928531314	0.323481977341755	0.2726069696502055	0.2661040141486338	0.37740736740541053	0.24541041407983455	0.4069650219874709	0.34870487278074414	0.30366230333066463	0.4078082172187496	0.3149039272861135	0.26696177371718316	0.3701197183089558	0.33091980961344175	0.41554850759532114	0.5427423802969688	0.5733607973461491	0.3197262682384681	0.28727120407390133	0.44005527179996884	0.5491314200203512	0.3521301401747989	0.4585450742144034	0.40533760719460116	0.40533760719460116	0.40533760719460116	0.40533760719460116	0.40533760719460116	0.40533760719460116	0.40533760719460116	0.40533760719460116	0.40533760719460116	0.40533760719460116	0.40533760719460116	0.40533760719460116	0.40533760719460116	0.40533760719460116	0.40533760719460116	0.40533760719460116	0.40533760719460116	0.40533760719460116
0.2258282683555158	0.19375179158539593	0.19667921737885075	0.19291204088758743	0.14603270993009057	0.21166467533761568	0.126932828486722	0.14870267150988695	0.1288226806652003	0.11744569413934558	0.11354725185433343	0.08309214865753203	0.10365308152356265	0.11009547664270584	0.18132994312587056	0.21873896797253461	0.16261097956875134	0.15668952651503493	0.19326286817410449	0.08578936690363134	0.07320138425457566	0.1527824299620409	0.02133671220433144	0.11241886098360587	0.19356614708464126	0.08748233959152785	0.10567329099829914	0.08691840084482516	0.14055767967748983	0.1985055608378312	0.1695316202576605	0.1695316202576605	0.1695316202576605	0.1695316202576605	0.1695316202576605	0.1695316202576605	0.1695316202576605	0.1695316202576605	0.1695316202576605	0.1695316202576605	0.1695316202576605	0.1695316202576605	0.1695316202576605	0.1695316202576605	0.1695316202576605	0.1695316202576605	0.1695316202576605	0.1695316202576605	0.1695316202576605	0.1695316202576605
0.23684715011105273	0.21715049342230866	0.17806770965719088	0.2484063989903455	0.14909854090879238	0.11920580189908894	0.21385826056536675	0.17104908871523575	0.27759621722750566	0.15478960868508018	0.22622983535519686	0.1292575269161235	0.17430353357928743	0.14213894804990246	0.12231111353585566	0.16467133656290994	0.17664569089907264	0.20103008108788117	0.19114225895776848	0.25008658219803487	0.2067580329098813	0.1928406986161349	0.18625727927082603	0.18954898894348046	0.18954898894348046	0.18954898894348046	0.18954898894348046	0.18954898894348046	0.18954898894348046	0.18954898894348046	0.18954898894348046	0.18954898894348046	0.18954898894348046	0.18954898894348046	0.18954898894348046	0.18954898894348046	0.18954898894348046	0.18954898894348046	0.18954898894348046	0.18954898894348046	0.18954898894348046	0.18954898894348046	0.18954898894348046	0.18954898894348046	0.18954898894348046	0.18954898894348046	0.18954898894348046	0.18954898894348046	0.18954898894348046	0.18954898894348046
0.21367109244145094	0.23084780064999844	0.15735479012740786	0.18394360599316315	0.16966021683159319	0.20065520000990983	0.17422473358396373	0.281907235979678	0.17122247968811816	0.170266200902491	0.3108899103408611	0.16343735389980044	0.1509673573623757	0.26534678770827275	0.2468128618549942	0.24634441716833622	0.20732574724453798	0.12290600709000878	0.1671778819409803	0.1108989043481816	0.2389545098465683	0.20277524632727265	0.17553023342922106	0.18915273987824685	0.18915273987824685	0.18915273987824685	0.18915273987824685	0.18915273987824685	0.18915273987824685	0.18915273987824685	0.18915273987824685	0.18915273987824685	0.18915273987824685	0.18915273987824685	0.18915273987824685	0.18915273987824685	0.18915273987824685	0.18915273987824685	0.18915273987824685	0.18915273987824685	0.18915273987824685	0.18915273987824685	0.18915273987824685	0.18915273987824685	0.18915273987824685	0.18915273987824685	0.18915273987824685	0.18915273987824685	0.18915273987824685	0.18915273987824685
0.4121475156931172	0.42151373688516575	0.4350624381002696	0.3225476528483417	0.3823362369366244	0.5362492678261561	0.5085190034424898	0.4547801576445602	0.4871339801783257	0.40241117502555457	0.3115820743103	0.21769114175197066	0.42023064663417414	0.567091518485641	0.450869512462251	0.48294435880726677	0.32960042113294663	0.3825397018167068	0.4082477845604204	0.5020075745518281	0.46995562288569276	0.4720627260849343	0.44176971531708065	0.3613557059850898	0.4111696852896344	0.3375870461522005	0.44146033427555875	0.2896977341414514	0.3612618724608769	0.5720983768774426	0.46668012466915976	0.46668012466915976	0.46668012466915976	0.46668012466915976	0.46668012466915976	0.46668012466915976	0.46668012466915976	0.46668012466915976	0.46668012466915976	0.46668012466915976	0.46668012466915976	0.46668012466915976	0.46668012466915976	0.46668012466915976	0.46668012466915976	0.46668012466915976	0.46668012466915976	0.46668012466915976	0.46668012466915976	0.46668012466915976
0.26078242602742796	0.3251287337495533	0.2610563042580014	0.16115852464436797	0.164753927598743	0.13730770471000947	0.2589167702955483	0.2906019316248182	0.2126417261426226	0.14012455963611872	0.0990591177032175	0.08558823108370106	0.13092292943129233	0.09753296207955876	0.11757995638831788	0.09646118583972411	0.11799981305229396	0.06515455338148353	0.171529313267538	0.2537350278806794	0.14428935986690009	0.029779558330947208	0.10393412115944255	0.09233652864272096	0.08835889287541873	0.1687688981124559	0.1139450058842468	0.22113462189443556	0.14666351781398945	0.12784771813839224	0.13284991331331775	0.09804506083943758	0.11544748707637767	0.11544748707637767	0.11544748707637767	0.11544748707637767	0.11544748707637767	0.11544748707637767	0.11544748707637767	0.11544748707637767	0.11544748707637767	0.11544748707637767	0.11544748707637767	0.11544748707637767	0.11544748707637767	0.11544748707637767	0.11544748707637767	0.11544748707637767	0.11544748707637767	0.11544748707637767
0.5280462466391906	0.4268436550820971	0.4338884639144746	0.47863755387828744	0.3752479851972795	0.5808976385400035	0.4806927961711233	0.40457411516314734	0.3446993775140345	0.49308740294175607	0.29582588896241563	0.5162845750565366	0.5183157533870357	0.4302892202609354	0.594343583833284	0.3782684158205125	0.4914278652863698	0.34798147420649117	0.399583566319606	0.536348320265658	0.4999816882751938	0.3878104480376685	0.5014419620291156	0.5335713531785922	0.6991400835901448	0.322159244896751	0.5710411131779304	0.6054657953730684	0.5659498001606759	0.6079199265058433	0.6216994716211248	0.5225603168150079	0.8546453152016412	0.5854345654595845	0.7233055278369332	0.6543700466482589	0.6543700466482589	0.6543700466482589	0.6543700466482589	0.6543700466482589	0.6543700466482589	0.6543700466482589	0.6543700466482589	0.6543700466482589	0.6543700466482589	0.6543700466482589	0.6543700466482589	0.6543700466482589	0.6543700466482589	0.6543700466482589
0.19877443258156458	0.20317570939939866	0.21092822642068315	0.24602486814204352	0.2121726734365189	0.1986676077670173	0.1843375675675264	0.21332611019675093	0.16646737534991343	0.2068661398964016	0.15008478000767542	0.1918103015567697	0.2008982039537101	0.18042616617624097	0.2108945238535364	0.25189205049029495	0.3085550061792956	0.27223118316418415	0.2594820645519169	0.2587736298148454	0.3129483274876106	0.20338680768698805	0.24354350825323495	0.13968917327397845	0.19755563776181398	0.1320449736918142	0.2111520279831309	0.22484916725717624	0.21800059762015356	0.21800059762015356	0.21800059762015356	0.21800059762015356	0.21800059762015356	0.21800059762015356	0.21800059762015356	0.21800059762015356	0.21800059762015356	0.21800059762015356	0.21800059762015356	0.21800059762015356	0.21800059762015356	0.21800059762015356	0.21800059762015356	0.21800059762015356	0.21800059762015356	0.21800059762015356	0.21800059762015356	0.21800059762015356	0.21800059762015356	0.21800059762015356
0.0724583672133738	0.023616631160874715	0.12530066072825743	0.14505185267359633	0.12001742093074197	0.08125352584697924	0.03553826632958464	0.1615526779383252	0.10232216341354239	0.020231212066272704	0.19822802468910106	0.09833626111413839	0.03553826632958464	0.09991544073103699	0.10798338498817442	0.07634778613925769	0.07434293905387304	0.01620889635253506	0.24079621644585694	0.10036057562127748	0.11077883653860326	0.11619885237119902	0.07186533924120178	0.12676743920214223	0.07114801252913035	0.05111090061173898	0.1542718366688561	0.05599677331687622	0.0695763139857961	0.06278654365133617	0.06278654365133617	0.06278654365133617	0.06278654365133617	0.06278654365133617	0.06278654365133617	0.06278654365133617	0.06278654365133617	0.06278654365133617	0.06278654365133617	0.06278654365133617	0.06278654365133617	0.06278654365133617	0.06278654365133617	0.06278654365133617	0.06278654365133617	0.06278654365133617	0.06278654365133617	0.06278654365133617	0.06278654365133617	0.06278654365133617
0.37382867075249493	0.40615776137259724	0.3554646725025116	0.3920825337554044	0.2454761605096558	0.37192051367128287	0.31486063723191626	0.2952340103906433	0.298826879390247	0.33910940023198693	0.2907269652033246	0.34224166826137015	0.3367648625067067	0.29426683853434554	0.2831199500349554	0.331641870566173	0.270345551884711	0.26216242209610896	0.3007415404084153	0.3093835336155842	0.2889476619964857	0.20903343496581148	0.2693505074349325	0.23162612278473194	0.2835384937557759	0.3108885186591867	0.2972135062074813	0.2972135062074813	0.2972135062074813	0.2972135062074813	0.2972135062074813	0.2972135062074813	0.2972135062074813	0.2972135062074813	0.2972135062074813	0.2972135062074813	0.2972135062074813	0.2972135062074813	0.2972135062074813	0.2972135062074813	0.2972135062074813	0.2972135062074813	0.2972135062074813	0.2972135062074813	0.2972135062074813	0.2972135062074813	0.2972135062074813	0.2972135062074813	0.2972135062074813	0.2972135062074813
0.2962243719370259	0.2641865380310904	0.24837908587949067	0.3227979572869335	0.2788594956586327	0.3037271189411618	0.3025650002140785	0.36375209280253157	0.40295936731263166	0.27670725293206877	0.3160240484041543	0.33116456726129934	0.35230177779636673	0.25672920562335927	0.33429812731830094	0.24754269560372508	0.32602572188968143	0.29335714127782936	0.24081647882031137	0.2908585517793104	0.2976939349187737	0.3587821765324103	0.328238055725592	0.328238055725592	0.328238055725592	0.328238055725592	0.328238055725592	0.328238055725592	0.328238055725592	0.328238055725592	0.328238055725592	0.328238055725592	0.328238055725592	0.328238055725592	0.328238055725592	0.328238055725592	0.328238055725592	0.328238055725592	0.328238055725592	0.328238055725592	0.328238055725592	0.328238055725592	0.328238055725592	0.328238055725592	0.328238055725592	0.328238055725592	0.328238055725592	0.328238055725592	0.328238055725592	0.328238055725592
0.1998658044268606	0.2562552766058285	0.2242718882068248	0.22415143055464726	0.18793753592854995	0.2690406229257501	0.2286690529526224	0.2843278668568767	0.24246852861915277	0.20789200933867852	0.23736740003176757	0.24262012758665105	0.27480882830876185	0.22849278618561766	0.20304116447411993	0.25475918883549004	0.1821125599068924	0.18397319495510878	0.1814126920988553	0.1965284312327508	0.27245338696168303	0.2992327031431717	0.19452521319173616	0.3087031903265205	0.19159753437734905	0.2670524568085185	0.21228825023689996	0.23967035352270924	0.23967035352270924	0.23967035352270924	0.23967035352270924	0.23967035352270924	0.23967035352270924	0.23967035352270924	0.23967035352270924	0.23967035352270924	0.23967035352270924	0.23967035352270924	0.23967035352270924	0.23967035352270924	0.23967035352270924	0.23967035352270924	0.23967035352270924	0.23967035352270924	0.23967035352270924	0.23967035352270924	0.23967035352270924	0.23967035352270924	0.23967035352270924	0.23967035352270924
0.6737734660072036	0.6560240089510201	0.6333441540644964	0.6733296667372003	0.5380704482573568	0.5261013295357163	0.5114671610472904	0.6668771226713363	0.5471761050618157	0.6171549514633052	0.554331766676169	0.5695244067320646	0.44483863254820116	0.6251725958197454	0.6419369359926455	0.6555783686810984	0.5786323024944394	0.4808626200184164	0.6526125915461672	0.7829035301261258	0.5324598442810133	0.6091567461705426	0.7168705557873798	0.5924388655931895	0.6317094450483467	0.38926542522574314	0.490024749099411	0.3930136711665254	0.42643640227031226	0.40972503671841887	0.40972503671841887	0.40972503671841887	0.40972503671841887	0.40972503671841887	0.40972503671841887	0.40972503671841887	0.40972503671841887	0.40972503671841887	0.40972503671841887	0.40972503671841887	0.40972503671841887	0.40972503671841887	0.40972503671841887	0.40972503671841887	0.40972503671841887	0.40972503671841887	0.40972503671841887	0.40972503671841887	0.40972503671841887	0.40972503671841887
0.6282884454571935	0.6159459063802695	0.5670666647979553	0.514391487941883	0.5842545188023824	0.5828424640177539	0.5979987928346555	0.4683091090663567	0.758582199733885	0.497627327969046	0.42776188974551377	0.4000559073476	0.6281031446848397	0.5485698236711818	0.5125372124971487	0.6166495903747425	0.6413100542387684	0.5202535596051262	0.649387159086101	0.5370790530533363	0.4714953825663711	0.35477205243615995	0.543809034693951	0.5175301369267616	0.6468825263562439	0.5503415708535058	0.507749093344416	0.48703649955084555	0.5038135587237018	0.5055657028932427	0.5036960312783237	0.44945615600977207	0.5881030374671368	0.4521599754705159	0.5723211085198396	0.6802916426892003	0.5341958468165164	0.46326195616223786	0.49872890148937715	0.49872890148937715	0.49872890148937715	0.49872890148937715	0.49872890148937715	0.49872890148937715	0.49872890148937715	0.49872890148937715	0.49872890148937715	0.49872890148937715	0.49872890148937715	0.49872890148937715
0.0	0.030311590767814908	0.0	0.0008831532404970476	0.0	0.0	0.0	0.0	0.0	0.04151659659591694	0.0	0.00025535078751567263	0.0	5.153316454459834e-05	5.153316454459834e-05	0.0	0.0023891729999967683	0.016835316898843378	0.0	0.0	0.03169697104900857	0.0	0.022925133005202023	0.022348863716765244	0.0	0.027870884603273544	0.0	0.0	0.020842843957265527	0.013935442301636772	0.0	0.0	0.0	0.009296574655625521	0.0	0.022400396881309844	0.0	0.013935442301636772	0.0	0.0	0.04376797733950188	0.0	0.02188398866975094	0.02188398866975094	0.02188398866975094	0.02188398866975094	0.02188398866975094	0.02188398866975094	0.02188398866975094	0.02188398866975094
0.18800937293475026	0.13451674726094381	0.14954328505709974	0.18626841357843923	0.12796789503031253	0.18842157901960804	0.1357744174579098	0.10955855896942543	0.16215422243010122	0.1423406576654298	0.08533589924513581	0.20985210613597569	0.12710993040096993	0.17018889200122578	0.15046845149368104	0.06487569824276514	0.09580837958743892	0.060668507990616675	0.14111899234853065	0.10026433263004018	0.1619390476065198	0.17145247817788065	0.10110834445861527	0.12196582980856163	0.06649018349057696	0.08700786566988358	0.1351081638563023	0.1379314016036314	0.13651978272996687	0.13651978272996687	0.13651978272996687	0.13651978272996687	0.13651978272996687	0.13651978272996687	0.13651978272996687	0.13651978272996687	0.13651978272996687	0.13651978272996687	0.13651978272996687	0.13651978272996687	0.13651978272996687	0.13651978272996687	0.13651978272996687	0.13651978272996687	0.13651978272996687	0.13651978272996687	0.13651978272996687	0.13651978272996687	0.13651978272996687	0.13651978272996687
0.5044012428770678	0.588635294088107	0.5664705488050841	0.5033381274398696	0.45616840175703877	0.4912408795432232	0.5698702531234068	0.4537907658529258	0.40119383892575605	0.4845209172731144	0.5169579304888801	0.5472651276801509	0.5633356000693637	0.5272451026759353	0.4298981607303792	0.4666543042108811	0.689954898079493	0.6281277933661226	0.5490014603716515	0.5381779377611061	0.5893902369124915	0.6915921315117749	0.5368994196598911	0.5351255747226825	0.41339888538114156	0.47426223005191204	0.47426223005191204	0.47426223005191204	0.47426223005191204	0.47426223005191204	0.47426223005191204	0.47426223005191204	0.47426223005191204	0.47426223005191204	0.47426223005191204	0.47426223005191204	0.47426223005191204	0.47426223005191204	0.47426223005191204	0.47426223005191204	0.47426223005191204	0.47426223005191204	0.47426223005191204	0.47426223005191204	0.47426223005191204	0.47426223005191204	0.47426223005191204	0.47426223005191204	0.47426223005191204	0.47426223005191204
0.6270250671529792	0.6735958447727923	0.5901681404026394	0.7041474853964483	0.5006536148768396	0.619728255328799	0.5628665932319655	0.6226093382048211	0.5794144343270434	0.5037906958560154	0.6292834701396621	0.6780194259067613	0.6119840991339862	0.5169944000995069	0.533324042401411	0.516364070166589	0.6856558428087897	0.685712961445958	0.5288918851919079	0.5753098179095205	0.6490606538217282	0.6121852358656245	0.6121852358656245	0.6121852358656245	0.6121852358656245	0.6121852358656245	0.6121852358656245	0.6121852358656245	0.6121852358656245	0.6121852358656245	0.6121852358656245	0.6121852358656245	0.6121852358656245	0.6121852358656245	0.6121852358656245	0.6121852358656245	0.6121852358656245	0.6121852358656245	0.6121852358656245	0.6121852358656245	0.6121852358656245	0.6121852358656245	0.6121852358656245	0.6121852358656245	0.6121852358656245	0.6121852358656245	0.6121852358656245	0.6121852358656245	0.6121852358656245	0.6121852358656245
0.0772256363528995	0.12080344595599345	0.18225438362521199	0.08933464359941254	0.07936926502897178	0.1309413815926786	0.1356268393558982	0.08352234805011054	0.11026314720959841	0.10030264716994368	0.031416773451433976	0.09782081115915375	0.14039155530509614	0.05861803027903262	0.06784566064782013	0.09883316257281836	0.0889216354417972	0.13358862934295265	0.13857851643598101	0.08360626526883312	0.07769761197059646	0.06080560023306826	0.05148361711320376	0.05614460867313601	0.05614460867313601	0.05614460867313601	0.05614460867313601	0.05614460867313601	0.05614460867313601	0.05614460867313601	0.05614460867313601	0.05614460867313601	0.05614460867313601	0.05614460867313601	0.05614460867313601	0.05614460867313601	0.05614460867313601	0.05614460867313601	0.05614460867313601	0.05614460867313601	0.05614460867313601	0.05614460867313601	0.05614460867313601	0.05614460867313601	0.05614460867313601	0.05614460867313601	0.05614460867313601	0.05614460867313601	0.05614460867313601	0.05614460867313601
0.4310753454122139	0.36006456198894954	0.3096818577840391	0.32070548178179353	0.3783047743553633	0.33300150517287996	0.29260458943075607	0.24038249165267758	0.3472581630752883	0.3622167780494115	0.3497773619119427	0.3864913568145922	0.42956887899851437	0.6168194773499723	0.6562567179220968	0.5285702944048842	0.12360128052141016	0.11619499182060705	0.16219193945137084	0.10710201465031206	0.16120678884359302	0.13415440174695253	0.13415440174695253	0.13415440174695253	0.13415440174695253	0.13415440174695253	0.13415440174695253	0.13415440174695253	0.13415440174695253	0.13415440174695253	0.13415440174695253	0.13415440174695253	0.13415440174695253	0.13415440174695253	0.13415440174695253	0.13415440174695253	0.13415440174695253	0.13415440174695253	0.13415440174695253	0.13415440174695253	0.13415440174695253	0.13415440174695253	0.13415440174695253	0.13415440174695253	0.13415440174695253	0.13415440174695253	0.13415440174695253	0.13415440174695253	0.13415440174695253	0.13415440174695253
0.1856071350618745	0.3182254618319271	0.27382436343283395	0.259243385850004	0.2146857578010898	0.30792928311655504	0.26031443923182196	0.2678178355015964	0.2772944723100641	0.39318190936604047	0.3903017385486993	0.2488622987659485	0.3328172122523205	0.3375176349876822	0.3001298841690459	0.28846841032725296	0.31522821703866505	0.2375614156811086	0.24258718578117397	0.2636366982454763	0.27891702301811944	0.29239265993168795	0.300615114867945	0.23965973329100287	0.20529691722340443	0.22247832525720368	0.22247832525720368	0.22247832525720368	0.22247832525720368	0.22247832525720368	0.22247832525720368	0.22247832525720368	0.22247832525720368	0.22247832525720368	0.22247832525720368	0.22247832525720368	0.22247832525720368	0.22247832525720368	0.22247832525720368	0.22247832525720368	0.22247832525720368	0.22247832525720368	0.22247832525720368	0.22247832525720368	0.22247832525720368	0.22247832525720368	0.22247832525720368	0.22247832525720368	0.22247832525720368	0.22247832525720368
0.5552085114560831	0.9257611681037906	0.858534169163725	0.7855926311915309	0.759914950460032	0.8494014286066242	0.7095653697762201	0.7852805356572577	0.6579435423879858	0.8123604322428346	0.8273982015662349	0.7413801808737981	0.6997766864770034	0.7482768489060351	0.7971817784978877	0.7273824711820409	0.8995777212174717	0.7019924197272929	0.6582507757466036	0.8614183011841228	0.7598345384653632	0.7598345384653632	0.7598345384653632	0.7598345384653632	0.7598345384653632	0.7598345384653632	0.7598345384653632	0.7598345384653632	0.7598345384653632	0.7598345384653632	0.7598345384653632	0.7598345384653632	0.7598345384653632	0.7598345384653632	0.7598345384653632	0.7598345384653632	0.7598345384653632	0.7598345384653632	0.7598345384653632	0.7598345384653632	0.7598345384653632	0.7598345384653632	0.7598345384653632	0.7598345384653632	0.7598345384653632	0.7598345384653632	0.7598345384653632	0.7598345384653632	0.7598345384653632	0.7598345384653632
0.3318927505948042	0.3830234249032555	0.4607998336356706	0.47700156433463303	0.3085407355548866	0.4104503364236332	0.336747419129792	0.39681784516527735	0.2599237210057901	0.3907665103461077	0.2636316303308226	0.27302396088260095	0.2479738488386527	0.4839413475558389	0.6070019641281865	0.592937429497926	0.41179103231412584	0.4571758369534652	0.42787240757822603	0.36971261851851867	0.37027244469601556	0.3439404931442692	0.35710646892014236	0.35710646892014236	0.35710646892014236	0.35710646892014236	0.35710646892014236	0.35710646892014236	0.35710646892014236	0.35710646892014236	0.35710646892014236	0.35710646892014236	0.35710646892014236	0.35710646892014236	0.35710646892014236	0.35710646892014236	0.35710646892014236	0.35710646892014236	0.35710646892014236	0.35710646892014236	0.35710646892014236	0.35710646892014236	0.35710646892014236	0.35710646892014236	0.35710646892014236	0.35710646892014236	0.35710646892014236	0.35710646892014236	0.35710646892014236	0.35710646892014236
0.4227401747825625	0.3793451686725974	0.3476907108320854	0.40970958859830314	0.4440908154164993	0.3288417475926079	0.43455217541708746	0.39145376867028975	0.4962317587328887	0.38446760410190717	0.46021779482039527	0.47051292992913774	0.2985584184864324	0.4119655703816209	0.3683533511139266	0.38873694455389907	0.36469914804329195	0.2852670378936717	0.3756605186827101	0.3650734091387298	0.37036696391071994	0.37036696391071994	0.37036696391071994	0.37036696391071994	0.37036696391071994	0.37036696391071994	0.37036696391071994	0.37036696391071994	0.37036696391071994	0.37036696391071994	0.37036696391071994	0.37036696391071994	0.37036696391071994	0.37036696391071994	0.37036696391071994	0.37036696391071994	0.37036696391071994	0.37036696391071994	0.37036696391071994	0.37036696391071994	0.37036696391071994	0.37036696391071994	0.37036696391071994	0.37036696391071994	0.37036696391071994	0.37036696391071994	0.37036696391071994	0.37036696391071994	0.37036696391071994	0.37036696391071994
0.05353372861853607	0.1260356211577583	0.17684737185455088	0.06393420246217624	0.10434014422302074	0.10810075500831222	0.05018741886075196	0.11882632318361772	0.12130122633766766	0.06498242530886592	0.06197397649512779	0.09092730956892835	0.03503328105243567	0.057805256068073435	0.18354839724571517	0.11521729055897487	0.19130555776193384	0.2079988695300733	0.141791472583214	0.08961077874323545	0.05353862833041721	0.09694606743873656	0.14462844773015546	0.10370824056767572	0.07524259938484783	0.08349076545334437	0.0926710642815923	0.10985742935921894	0.11393877565374583	0.05267604633547688	0.1955676430777764	0.12422564955717479	0.2155476580542353	0.1026417476704923	0.03913879626468852	0.07089027196759042	0.07089027196759042	0.07089027196759042	0.07089027196759042	0.07089027196759042	0.07089027196759042	0.07089027196759042	0.07089027196759042	0.07089027196759042	0.07089027196759042	0.07089027196759042	0.07089027196759042	0.07089027196759042	0.07089027196759042	0.07089027196759042
0.27681770389875365	0.4264948998597057	0.3284496450675584	0.3619727748265728	0.4170465586933516	0.38667414602366273	0.31027954235134236	0.39671634170478004	0.4063128865218888	0.2941407722238877	0.32565776808504304	0.3631418394090189	0.40449982070368723	0.2834417638219661	0.36870186533455523	0.4182593699988926	0.39348061766672393	0.39348061766672393	0.39348061766672393	0.39348061766672393	0.39348061766672393	0.39348061766672393	0.39348061766672393	0.39348061766672393	0.39348061766672393	0.39348061766672393	0.39348061766672393	0.39348061766672393	0.39348061766672393	0.39348061766672393	0.39348061766672393	0.39348061766672393	0.39348061766672393	0.39348061766672393	0.39348061766672393	0.39348061766672393	0.39348061766672393	0.39348061766672393	0.39348061766672393	0.39348061766672393	0.39348061766672393	0.39348061766672393	0.39348061766672393	0.39348061766672393	0.39348061766672393	0.39348061766672393	0.39348061766672393	0.39348061766672393	0.39348061766672393	0.39348061766672393
0.5177895716002131	0.4600157054077113	0.41695218194702455	0.3809120950807221	0.3653876749605836	0.3276285170350774	0.280015107003294	0.23902605757706552	0.31626815424575466	0.3702233552188728	0.3433867479146148	0.3906054397603918	0.44300553674418763	0.4117252433763702	0.3210056359616821	0.3142961773949889	0.2960664923200594	0.36961417405200836	0.2515101747698995	0.27838736441008033	0.3542019459388994	0.3794689254211906	0.3060353315768801	0.2353953042587681	0.2707153179178241	0.2707153179178241	0.2707153179178241	0.2707153179178241	0.2707153179178241	0.2707153179178241	0.2707153179178241	0.2707153179178241	0.2707153179178241	0.2707153179178241	0.2707153179178241	0.2707153179178241	0.2707153179178241	0.2707153179178241	0.2707153179178241	0.2707153179178241	0.2707153179178241	0.2707153179178241	0.2707153179178241	0.2707153179178241	0.2707153179178241	0.2707153179178241	0.2707153179178241	0.2707153179178241	0.2707153179178241	0.2707153179178241
0.4676191203759906	0.5258411005461721	0.4508245698892652	0.608624723312989	0.4839054645439376	0.5935616669486439	0.42879812914121856	0.5157473673494367	0.309048146881066	0.4287306883874531	0.41513238911122297	0.41929431908467274	0.4918016094421484	0.4896681379228838	0.48416316231547063	0.5419292713768828	0.5605246803475228	0.29956153596420076	0.4300431081558618	0.4300431081558618	0.4300431081558618	0.4300431081558618	0.4300431081558618	0.4300431081558618	0.4300431081558618	0.4300431081558618	0.4300431081558618	0.4300431081558618	0.4300431081558618	0.4300431081558618	0.4300431081558618	0.4300431081558618	0.4300431081558618	0.4300431081558618	0.4300431081558618	0.4300431081558618	0.4300431081558618	0.4300431081558618	0.4300431081558618	0.4300431081558618	0.4300431081558618	0.4300431081558618	0.4300431081558618	0.4300431081558618	0.4300431081558618	0.4300431081558618	0.4300431081558618	0.4300431081558618	0.4300431081558618	0.4300431081558618
0.34606693742346095	0.32316866008752443	0.2639409866317647	0.23488601326486616	0.2503164343500007	0.3482679888380416	0.18124404218498338	0.3232969859999525	0.2681486684785281	0.26980780016926204	0.20510684897248557	0.26944376208379706	0.27073265709809097	0.3813070069597164	0.2760270746170761	0.2563968147145856	0.295136488820984	0.3104571898044217	0.3133109777875112	0.2743123880851993	0.2836598281638768	0.278986108124538	0.278986108124538	0.278986108124538	0.278986108124538	0.278986108124538	0.278986108124538	0.278986108124538	0.278986108124538	0.278986108124538	0.278986108124538	0.278986108124538	0.278986108124538	0.278986108124538	0.278986108124538	0.278986108124538	0.278986108124538	0.278986108124538	0.278986108124538	0.278986108124538	0.278986108124538	0.278986108124538	0.278986108124538	0.278986108124538	0.278986108124538	0.278986108124538	0.278986108124538	0.278986108124538	0.278986108124538	0.278986108124538
0.3723910721602128	0.34633301676774847	0.346771043465759	0.22623537495883547	0.3437651712203309	0.29157476950595757	0.37692775229033126	0.26048957562002867	0.25849557527548356	0.2613852516851061	0.25994041348029484	0.25994041348029484	0.25994041348029484	0.25994041348029484	0.25994041348029484	0.25994041348029484	0.25994041348029484	0.25994041348029484	0.25994041348029484	0.25994041348029484	0.25994041348029484	0.25994041348029484	0.25994041348029484	0.25994041348029484	0.25994041348029484	0.25994041348029484	0.25994041348029484	0.25994041348029484	0.25994041348029484	0.25994041348029484	0.25994041348029484	0.25994041348029484	0.25994041348029484	0.25994041348029484	0.25994041348029484	0.25994041348029484	0.25994041348029484	0.25994041348029484	0.25994041348029484	0.25994041348029484	0.25994041348029484	0.25994041348029484	0.25994041348029484	0.25994041348029484	0.25994041348029484	0.25994041348029484	0.25994041348029484	0.25994041348029484	0.25994041348029484	0.25994041348029484
0.3800121889106977	0.27898470730910574	0.19906246892485405	0.29706261060888284	0.20089562669895225	0.1339607304903269	0.30838930011776144	0.32140476839612797	0.38055393185322484	0.39269823984959806	0.26237372651123003	0.142588940054434	0.22075111112425871	0.2978847353788252	0.21474769287133091	0.41040981208472105	0.3090026594777527	0.38171927478853496	0.34536096713314385	0.34536096713314385	0.34536096713314385	0.34536096713314385	0.34536096713314385	0.34536096713314385	0.34536096713314385	0.34536096713314385	0.34536096713314385	0.34536096713314385	0.34536096713314385	0.34536096713314385	0.34536096713314385	0.34536096713314385	0.34536096713314385	0.34536096713314385	0.34536096713314385	0.34536096713314385	0.34536096713314385	0.34536096713314385	0.34536096713314385	0.34536096713314385	0.34536096713314385	0.34536096713314385	0.34536096713314385	0.34536096713314385	0.34536096713314385	0.34536096713314385	0.34536096713314385	0.34536096713314385	0.34536096713314385	0.34536096713314385
0.36339406433796423	0.05328683396910991	0.08573341349682248	0.056826845911774795	0.08622307464118956	0.1608604744353976	0.049975659020606196	0.1439115422813429	0.14202377990882678	0.1164433294611276	0.047111583153849446	0.07759543430011574	0.13769079591708283	0.07565197541695658	0.11110753632415092	0.22164762857008108	0.1609560893685382	0.01769595566336913	0.03990026618192549	0.07232152996651904	0.07729395435853473	0.19707858329429465	0.1384301189640862	0.10925053901203481	0.10640738834921015	0.09966172591457725	0.05013983434309492	0.07858324283734165	0.06390738619065674	0.017432096485420427	0.08608242531742227	0.05175726090142135	0.05175726090142135	0.05175726090142135	0.05175726090142135	0.05175726090142135	0.05175726090142135	0.05175726090142135	0.05175726090142135	0.05175726090142135	0.05175726090142135	0.05175726090142135	0.05175726090142135	0.05175726090142135	0.05175726090142135	0.05175726090142135	0.05175726090142135	0.05175726090142135	0.05175726090142135	0.05175726090142135
0.17426076811135405	0.20267223250233274	0.1738386096606875	0.09620566848365932	0.17426355916417724	0.184977081804081	0.08622587607829858	0.1574205064939907	0.15204070503509043	0.07869081272321106	0.08453705327382574	0.10241618079256384	0.12302504382645535	0.13403669365998466	0.1017804234049139	0.1969265954703553	0.06416833576171893	0.16006805939445742	0.052635225315705456	0.19107196180693645	0.14023608914247665	0.09340957206694735	0.08550655448849011	0.22118358957792847	0.15334507203320927	0.15334507203320927	0.15334507203320927	0.15334507203320927	0.15334507203320927	0.15334507203320927	0.15334507203320927	0.15334507203320927	0.15334507203320927	0.15334507203320927	0.15334507203320927	0.15334507203320927	0.15334507203320927	0.15334507203320927	0.15334507203320927	0.15334507203320927	0.15334507203320927	0.15334507203320927	0.15334507203320927	0.15334507203320927	0.15334507203320927	0.15334507203320927	0.15334507203320927	0.15334507203320927	0.15334507203320927	0.15334507203320927
0.8934481281038654	0.7517854008363554	0.8991227111918765	0.8555640852237041	0.8043301101822694	0.7607953721149799	0.9008409150920674	0.8413675516197304	0.8611273623255692	0.7307548334646723	0.8119809228520616	0.7713678781583669	0.7713678781583669	0.7713678781583669	0.7713678781583669	0.7713678781583669	0.7713678781583669	0.7713678781583669	0.7713678781583669	0.7713678781583669	0.7713678781583669	0.7713678781583669	0.7713678781583669	0.7713678781583669	0.7713678781583669	0.7713678781583669	0.7713678781583669	0.7713678781583669	0.7713678781583669	0.7713678781583669	0.7713678781583669	0.7713678781583669	0.7713678781583669	0.7713678781583669	0.7713678781583669	0.7713678781583669	0.7713678781583669	0.7713678781583669	0.7713678781583669	0.7713678781583669	0.7713678781583669	0.7713678781583669	0.7713678781583669	0.7713678781583669	0.7713678781583669	0.7713678781583669	0.7713678781583669	0.7713678781583669	0.7713678781583669	0.7713678781583669
0.6032888870566241	0.6120677490243943	1.0379212595488532	0.8460876845716205	0.6095683076343744	0.8260553488329889	0.6471007670836069	0.657798512312646	0.5425463455474365	0.7789636052180298	0.57028749078991	0.775118291310842	0.8260114257318104	0.7437398847980229	0.5890072058156153	0.5842415416396551	0.7394259322381564	0.7794791223736967	0.7594525273059265	0.7594525273059265	0.7594525273059265	0.7594525273059265	0.7594525273059265	0.7594525273059265	0.7594525273059265	0.7594525273059265	0.7594525273059265	0.7594525273059265	0.7594525273059265	0.7594525273059265	0.7594525273059265	0.7594525273059265	0.7594525273059265	0.7594525273059265	0.7594525273059265	0.7594525273059265	0.7594525273059265	0.7594525273059265	0.7594525273059265	0.7594525273059265	0.7594525273059265	0.7594525273059265	0.7594525273059265	0.7594525273059265	0.7594525273059265	0.7594525273059265	0.7594525273059265	0.7594525273059265	0.7594525273059265	0.7594525273059265
0.2576250856104826	0.24875737967562075	0.4488215529638845	0.4073886016319927	0.36344766671276124	0.32905220567685955	0.2518328011922198	0.4103848077632113	0.3532646034393209	0.22639634970270894	0.24646951328745814	0.18784321978246254	0.2487392941757229	0.27894732494162894	0.3208115941977272	0.29987945956967804	0.29987945956967804	0.29987945956967804	0.29987945956967804	0.29987945956967804	0.29987945956967804	0.29987945956967804	0.29987945956967804	0.29987945956967804	0.29987945956967804	0.29987945956967804	0.29987945956967804	0.29987945956967804	0.29987945956967804	0.29987945956967804	0.29987945956967804	0.29987945956967804	0.29987945956967804	0.29987945956967804	0.29987945956967804	0.29987945956967804	0.29987945956967804	0.29987945956967804	0.29987945956967804	0.29987945956967804	0.29987945956967804	0.29987945956967804	0.29987945956967804	0.29987945956967804	0.29987945956967804	0.29987945956967804	0.29987945956967804	0.29987945956967804	0.29987945956967804	0.29987945956967804
0.032585065215720035	0.13614596814385313	0.1353610781038586	0.07015300283194545	0.1508860754087539	0.058108111102982876	0.07376145263959703	0.0848487331416484	0.05200834492110236	0.03722337645476537	0.06734958807382228	0.06410076688807495	0.02662589264310065	0.12781675046791904	0.1242012145966971	0.09519111755770017	0.014561322211612769	0.042835678588383164	0.031708052735810656	0.04198081732795254	0.12311352441002207	0.13645748768257268	0.08667104624548823	0.1900163006734567	0.06608478585908723	0.19459245559752322	0.018366586653760536	0.15884202314706122	0.08860430490041088	0.08860430490041088	0.08860430490041088	0.08860430490041088	0.08860430490041088	0.08860430490041088	0.08860430490041088	0.08860430490041088	0.08860430490041088	0.08860430490041088	0.08860430490041088	0.08860430490041088	0.08860430490041088	0.08860430490041088	0.08860430490041088	0.08860430490041088	0.08860430490041088	0.08860430490041088	0.08860430490041088	0.08860430490041088	0.08860430490041088	0.08860430490041088
0.3761476778714489	0.5721565328945972	0.28672522959508207	0.221059223042182	0.22747016859653205	0.18726686018688662	0.3980846750533933	0.27706138894176974	0.18155291561972672	0.29063580860215055	0.2979060482642747	0.26574132270106665	0.29970824646526206	0.20103524454910895	0.2671127423531281	0.21013133982026946	0.31009618093803093	0.1562378386692356	0.22921008451928568	0.16297530800375803	0.24976991208433455	0.2499882801956177	0.19836157454833037	0.224174927371974	0.224174927371974	0.224174927371974	0.224174927371974	0.224174927371974	0.224174927371974	0.224174927371974	0.224174927371974	0.224174927371974	0.224174927371974	0.224174927371974	0.224174927371974	0.224174927371974	0.224174927371974	0.224174927371974	0.224174927371974	0.224174927371974	0.224174927371974	0.224174927371974	0.224174927371974	0.224174927371974	0.224174927371974	0.224174927371974	0.224174927371974	0.224174927371974	0.224174927371974	0.224174927371974
0.3399601379549329	0.29289076896516125	0.2526125479100699	0.26392925134603573	0.2730601403337608	0.2689999594244306	0.24349678641570532	0.3881766714193759	0.4248544764590276	0.3111789774554959	0.2508112881842288	0.21489353853824292	0.31633184208307874	0.29624218521379403	0.22777014110442806	0.2763239663215702	0.3174663016331953	0.3579453384181731	0.20523897581668107	0.26053899978030226	0.2601283943474663	0.26033369706388426	0.26033369706388426	0.26033369706388426	0.26033369706388426	0.26033369706388426	0.26033369706388426	0.26033369706388426	0.26033369706388426	0.26033369706388426	0.26033369706388426	0.26033369706388426	0.26033369706388426	0.26033369706388426	0.26033369706388426	0.26033369706388426	0.26033369706388426	0.26033369706388426	0.26033369706388426	0.26033369706388426	0.26033369706388426	0.26033369706388426	0.26033369706388426	0.26033369706388426	0.26033369706388426	0.26033369706388426	0.26033369706388426	0.26033369706388426	0.26033369706388426	0.26033369706388426
0.20654911445421625	0.28573528726887826	0.24779837200505947	0.2640934440479698	0.25692824719094143	0.2802744038246701	0.16501644899450257	0.14413119077533576	0.23637647061377587	0.21599801436019034	0.24941169330499074	0.06864712142396426	0.12316896721712348	0.2402511629758721	0.27719815025479255	0.16211732827971773	0.24105350091145855	0.2743492791263288	0.2577013900188937	0.2577013900188937	0.2577013900188937	0.2577013900188937	0.2577013900188937	0.2577013900188937	0.2577013900188937	0.2577013900188937	0.2577013900188937	0.2577013900188937	0.2577013900188937	0.2577013900188937	0.2577013900188937	0.2577013900188937	0.2577013900188937	0.2577013900188937	0.2577013900188937	0.2577013900188937	0.2577013900188937	0.2577013900188937	0.2577013900188937	0.2577013900188937	0.2577013900188937	0.2577013900188937	0.2577013900188937	0.2577013900188937	0.2577013900188937	0.2577013900188937	0.2577013900188937	0.2577013900188937	0.2577013900188937	0.2577013900188937
0.3443619615973722	0.3007861836090955	0.21795815416761904	0.4027015962433669	0.28577494888038923	0.35707652610611806	0.27168873210211814	0.23073949855749293	0.23631616437765124	0.30605099759547455	0.36791705519548923	0.3384813979193436	0.1896744818847548	0.3396354822893112	0.2750177161667059	0.32890488330690393	0.4547253551028627	0.45468255219552706	0.3184769035882387	0.31929240739922254	0.3188846554937306	0.3188846554937306	0.3188846554937306	0.3188846554937306	0.3188846554937306	0.3188846554937306	0.3188846554937306	0.3188846554937306	0.3188846554937306	0.3188846554937306	0.3188846554937306	0.3188846554937306	0.3188846554937306	0.3188846554937306	0.3188846554937306	0.3188846554937306	0.3188846554937306	0.3188846554937306	0.3188846554937306	0.3188846554937306	0.3188846554937306	0.3188846554937306	0.3188846554937306	0.3188846554937306	0.3188846554937306	0.3188846554937306	0.3188846554937306	0.3188846554937306	0.3188846554937306	0.3188846554937306
0.0	0.0	0.0	0.0	0.0	0.0	0.0	0.0	0.0	0.0	0.0	0.0	0.0	0.0	0.0	0.0	0.0	0.0	0.0	0.0	0.0	0.0	0.0	0.08738192591036265	0.0	0.0	0.0	0.0	0.0	0.0	0.0	0.0	0.0	0.0	0.0	0.0	0.0	0.0	0.0	0.0	0.0	0.0	0.0	0.0	0.0	0.0	0.0	0.0	0.0	0.0
0.0	0.0	0.055972496398338484	0.0	0.0	0.00020698588565995683	0.0	0.0	0.0	0.11194499279667697	0.055972496398338484	0.04693646993101803	0.08997246779983463	0.0010256309577526045	0.09208010027886855	0.03734022072394264	0.0	0.08997246779983463	0.16743293583041147	0.0	0.18055659478610192	0.11441699807761904	0.0	0.0	0.00020698588565995683	0.020897295069677944	0.08976548191417467	0.0	0.0	0.00020698588565995683	0.10461376298488369	0.1561318899678089	0.12154124316180756	0.08976548191417467	0.12838791845094166	0.055972496398338484	0.16218090396677787	0.0035472352081064515	0.0035472352081064515	0.1561318899678089	0.19561186174247092	0.09208010027886855	0.020897295069677944	0.0010256309577526045	0.00020698588565995683	0.0	0.00010349294282997841	0.00010349294282997841	0.00010349294282997841	0.00010349294282997841
0.46757860259540096	0.43632143078597846	0.4332178197709195	0.4107895911007212	0.4640821693548202	0.43606908996772664	0.44466414367956725	0.38141081911209085	0.4892098217325951	0.4097207240710505	0.4132871917177255	0.29803322926776754	0.3375729355214186	0.32927004096202694	0.3845484225729756	0.34843865398193113	0.34358833538108563	0.3190794456660266	0.35363319298334045	0.3423768566525601	0.4337656542170648	0.39823489778102916	0.37317998583794504	0.4094036752957773	0.3194773005808157	0.35774748010693036	0.3842060345309513	0.3981166497633579	0.42760184741173257	0.34791419709623883	0.4419118504534782	0.2725289989217049	0.3065751333777237	0.5088838620494605	0.3836016333251599	0.4460661239522165	0.3815948173081066	0.3559905649009	0.36006716163443014	0.18688521737288738	0.3794258212359181	0.28315551930440275	0.28315551930440275	0.28315551930440275	0.28315551930440275	0.28315551930440275	0.28315551930440275	0.28315551930440275	0.28315551930440275	0.28315551930440275
0.2618888558139545	0.1333592122779677	0.17191864102546833	0.13579993151404135	0.17533290020539566	0.12311446926116189	0.31028106044845866	0.1390680606798154	0.07212846354658202	0.14469518124012573	0.18170228492164894	0.10762212033198125	0.07470127676297773	0.12724720856505645	0.16947383518686937	0.13590179543452743	0.125256787653773	0.08314145105481428	0.12983286734404864	0.05791332783888894	0.0888612502195622	0.05312463093901046	0.13539165163833305	0.08163423430676557	0.15585757554844115	0.14138064212953286	0.07122085668681913	0.11688785774717222	0.09348227956494534	0.08050369279225017	0.03658070255855678	0.13428072345724987	0.13557383045111923	0.043163918445301805	0.0856473085189733	0.08214464292068223	0.10922904581432138	0.10571773025851192	0.19133914313533218	0.09766328107916147	0.02940306025983455	0.14325174926601025	0.11265201715559428	0.04639802232599864	0.1364929150699399	0.14368824281407372	0.14009057894200683	0.14009057894200683	0.14009057894200683	0.14009057894200683
0.4943438134340803	0.44208638207427003	0.5274382840108806	0.2894570705702147	0.33714418499582594	0.47239924349513307	0.3697006345947362	0.35691069967821043	0.25737184854370754	0.32097626840901367	0.22878485647165647	0.41065921834192903	0.3716367486514819	0.5053251831015618	0.502306739964226	0.3581144712671593	0.20696549639053854	0.395746783935644	0.564671179879559	0.33392574412678544	0.21805892206012978	0.16154914851731586	0.3356697395866007	0.12719254238230213	0.4785539483510223	0.352917663757765	0.5407346871906331	0.42524824018931656	0.18416470455249748	0.5270312143859378	0.3273682283966746	0.44333874206145835	0.41387349608289187	0.2824787673161657	0.2896217055578324	0.28947950808955336	0.47423286404682885	0.44618061342645304	0.31582759647495745	0.43568945211193344	0.3041349861265808	0.34847638040610396	0.4885170049873288	0.41849669269671635	0.41849669269671635	0.41849669269671635	0.41849669269671635	0.41849669269671635	0.41849669269671635	0.41849669269671635
0.3003420909682848	0.15378597266641167	0.2868380192342183	0.21646820782573378	0.11679010573450331	0.1967844935574918	0.17384238418561762	0.19739360473755205	0.1646349138829732	0.125520029567205	0.22024412154996167	0.1348824344282332	0.17756327798909743	0.17756327798909743	0.17756327798909743	0.17756327798909743	0.17756327798909743	0.17756327798909743	0.17756327798909743	0.17756327798909743	0.17756327798909743	0.17756327798909743	0.17756327798909743	0.17756327798909743	0.17756327798909743	0.17756327798909743	0.17756327798909743	0.17756327798909743	0.17756327798909743	0.17756327798909743	0.17756327798909743	0.17756327798909743	0.17756327798909743	0.17756327798909743	0.17756327798909743	0.17756327798909743	0.17756327798909743	0.17756327798909743	0.17756327798909743	0.17756327798909743	0.17756327798909743	0.17756327798909743	0.17756327798909743	0.17756327798909743	0.17756327798909743	0.17756327798909743	0.17756327798909743	0.17756327798909743	0.17756327798909743	0.17756327798909743
0.1305975881666587	0.1762288407377995	0.24854991858726183	0.38596364976673503	0.1701703041057922	0.1330884640994265	0.2669655626849157	0.20244162843668284	0.18180452247018722	0.12919968464308504	0.10637917021670976	0.29076738038893474	0.29358646993597565	0.26393507719310116	0.24438007047449295	0.14805704566438851	0.11559455578905393	0.11553014698722473	0.18441357872080957	0.1945218990152457	0.17723487200362625	0.11971212792969863	0.3133491906571818	0.280128151689823	0.20410355585924259	0.16495399600699642	0.29790360304641483	0.17996899836671595	0.2804536553605777	0.20363922486459796	0.1400828700894491	0.25558463851730284	0.2675177483925248	0.2213415256792825	0.20408791444522847	0.32531881904562165	0.14334826930973987	0.18598673911149713	0.11460852557911955	0.26331561246964713	0.20738172677307726	0.2353486696213622	0.2353486696213622	0.2353486696213622	0.2353486696213622	0.2353486696213622	0.2353486696213622	0.2353486696213622	0.2353486696213622	0.2353486696213622
0.2298696397419952	0.3060160928814856	0.31115506335263404	0.3261458251476755	0.23177203753940478	0.26529949356033794	0.2656695897899911	0.23568921190000433	0.2872399935330947	0.2352377839796979	0.18413859387565945	0.3038304848691135	0.27021742477026256	0.21744331805981656	0.37205600338377254	0.3333749143327353	0.3045106256080253	0.23680234648721363	0.2106310114824727	0.24933562822414462	0.25072484619424884	0.23404190576505973	0.353906717239369	0.21261548277669956	0.25921056942327664	0.2599695572312521	0.25452739409179076	0.2819210801671139	0.33118537323125813	0.29775627102466207	0.3174698289205336	0.31294171929250525	0.25499133100135396	0.34226692365094863	0.3663642819206308	0.16373446870013678	0.29192654832183285	0.2735764138130573	0.2593390433928556	0.30316169275162946	0.32273789459172947	0.27294571922661126	0.27594356163216577	0.18063511904612725	0.31377520568330886	0.24720516236471807	0.24720516236471807	0.24720516236471807	0.24720516236471807	0.24720516236471807
0.0005092796686525588	0.0	0.0	0.2078707880772322	0.0	0.0	0.0	0.0	0.0	0.0	0.0029441065096544074	0.0	0.0	0.0	0.059986354725115605	0.0	0.0	0.0	0.0	0.0	0.0	0.0	0.0	0.0	0.0	0.0	0.0	0.10718629939386966	0.0	0.0	0.0	0.0	0.0	0.0	0.0	0.05509268132998659	0.2643188766792654	0.0	0.0	0.0	0.0	0.0	0.0	0.0	0.0	0.0	0.0	0.0	0.0	0.0
0.2917262628197863	0.12784924698331324	0.24100141482292953	0.20466124906727487	0.2694454412600349	0.1037994493332587	0.18158506923052775	0.2199506641182776	0.22708011353081495	0.14765304401111748	0.11638918454669013	0.10798733805075562	0.1893299012067781	0.29214042135081086	0.12428865480180319	0.16162796408131727	0.10300420464145804	0.22876710361351607	0.16619753830636758	0.14010554286355273	0.0665866016653235	0.0875051650872988	0.23265064743871672	0.2176891931537784	0.20232828524688604	0.3329162231091705	0.15092250821935058	0.1737727506116976	0.16395800762132282	0.0728604720332854	0.06916638587908085	0.11332178919021017	0.02022779567092748	0.05961732558379738	0.10348160082566839	0.2214483477485902	0.09310467408329491	0.08614670258848932	0.10893120841409319	0.1346963324790986	0.2737341582834721	0.1513635364964134	0.032176557102826644	0.09177004679962002	0.09177004679962002	0.09177004679962002	0.09177004679962002	0.09177004679962002	0.09177004679962002	0.09177004679962002
0.32261859059830034	0.403352521785602	0.5068029225905438	0.47199845357857284	0.3731270789024651	0.37305808102195415	0.3085836400907183	0.4596226803641876	0.3961832479254629	0.44317861551961746	0.45570710638662504	0.42741819699197975	0.373383168553141	0.40970729894141994	0.3259800563795512	0.5898096759564901	0.5470728678488201	0.27772029568313233	0.43446070756730854	0.32660550602723787	0.22988876356559013	0.49875372347933933	0.5695981929021731	0.4228119711629214	0.3747457575333163	0.47596415331346215	0.5210526450014766	0.4479335198063261	0.5276188147832997	0.34748496454549704	0.5379763517534433	0.35683362968589627	0.5198205161040231	0.46823823279916343	0.45355506084518327	0.49555385184494916	0.43895425846969166	0.35176373288834356	0.48308264926011435	0.42849555267243644	0.4557891009662754	0.4557891009662754	0.4557891009662754	0.4557891009662754	0.4557891009662754	0.4557891009662754	0.4557891009662754	0.4557891009662754	0.4557891009662754	0.4557891009662754
0.283804736222996	0.34018586036571696	0.22840735059404463	0.5255410756155173	0.0901715337072742	0.2738509057514885	0.1617914516551208	0.4029701982746125	0.22319025749568763	0.3830867364457126	0.290070014142968	0.32876120037833384	0.26901436915465443	0.19990593379443092	0.6044646943565685	0.42543716723229796	0.1958657404680183	0.06447833923528096	0.3720183494652913	0.22220531661356205	0.15224062860813453	0.3148797379225669	0.20595038448243538	0.23900112968412796	0.24621630690879281	0.32837815735678955	0.27042618673903623	0.21898554159214767	0.29113783718837283	0.22672111597890773	0.3445183885820237	0.28569214839770757	0.25339805362891643	0.34739297761468046	0.3772283830686649	0.3317920835695407	0.19240748065221294	0.05054422624321882	0.1270739819543307	0.2814250022535541	0.17784540928037218	0.22963520576696314	0.22963520576696314	0.22963520576696314	0.22963520576696314	0.22963520576696314	0.22963520576696314	0.22963520576696314	0.22963520576696314	0.22963520576696314
0.13436390998644185	0.12063616589650654	0.14448418983637146	0.05781756499453881	0.15242326592882557	0.2197659998336463	0.16103082002729224	0.0660877881852899	0.12013231286990168	0.09279552298356064	0.17375516906086189	0.06823492670452547	0.08007102768721383	0.10387411372161531	0.13268701703952007	0.13029281837935325	0.12061847540201792	0.13152399904005913	0.14868724037005063	0.1464459973651127	0.04835987370952948	0.18983948072793969	0.1702983947822205	0.15276843974335094	0.11537042879557587	0.15188048224776474	0.04958813995111797	0.0640555714013644	0.02973363191589708	0.11873183834114051	0.12564307916849743	0.0719457097418103	0.06858098144515462	0.13102974551072039	0.13053767363789312	0.08649861894385878	0.07518933726871871	0.017459895110655693	0.057503214124812296	0.035224227696699084	0.08426570982275354	0.0578814879475562	0.1243494981827358	0.11875683159006233	0.10490752253729332	0.10942667129411625	0.1044074222287706	0.052464586875647666	0.08643289914914691	0.05910394405678333
0.3555027486176409	0.0	0.17889275145597774	0.2297958153387217	0.3722797555882159	0.09095586938735345	0.2186569144526584	0.21916110486225182	0.008640598690084152	0.0024983021959791513	0.13684583416498253	0.0	0.0024983021959791513	0.009144789099677557	0.29487818086912726	0.24304049693281396	0.22429502053717	0.1875333501460619	0.4515925336799125	0.21256291017185797	0.29487818086912726	0.0	0.13634164375538912	0.0	0.09345417158333258	0.22115521664863758	0.0	0.13634164375538912	0.2186569144526584	0.09095586938735345	0.0	0.14599062326466006	0.16523413493106612	0.3899657374301732	0.17639444925999861	0.09345417158333258	0.5319966038254439	0.0	0.5675614683799055	0.2929351799963711	0.0024983021959791513	0.4184265653736257	0.2106199092991018	0.09095586938735345	0.2186569144526584	0.0	0.15971684541635783	0.0005041904095934028	0.17639444925999861	0.0
0.5179558145494639	0.5834088785048436	0.525924390743153	0.5671402513548441	0.4025986578072267	0.6106121858316316	0.5646672446432928	0.5578988476340463	0.6121371819280463	0.6718950164981292	0.7236171880904575	0.6572921168849603	0.7493107995529122	0.7971701815936516	0.41879455955242184	0.76047056410213	0.6430610945712066	0.6317068911148297	0.6137462826371084	0.7274497698261042	0.7041804381648034	0.574009742322691	0.47199267205762546	0.43102332943035165	0.5640682860427697	0.4751904953837224	0.4956608954906104	0.6129468420408989	0.6159460183682905	0.5974223505714013	0.4731409532536052	0.4398626945911548	0.6758503987749397	0.4792143244539825	0.4575209987834068	0.7425607871769796	0.7453432644468044	0.6521915073427733	0.6679959552222815	0.7302606405178073	0.5124047067603308	0.5244028142971882	0.45223137374468214	0.4869371699838413	0.5275356093236296	0.46822272463498815	0.5451415210935603	0.8430645575853746	0.8264487001885008	0.6143755422727359
0.13937278690609592	0.1316740231164663	0.16529952645766666	0.13999082597548393	0.26272983995917815	0.17828987608271257	0.2678282802299458	0.21315645692210536	0.228268740618507	0.15246256773970857	0.18471692260344735	0.21469520063951075	0.11404001083096808	0.14992088193063852	0.22055168141128478	0.1773938797186824	0.13156811836747137	0.19580947627258963	0.09872271862271371	0.16089163664053138	0.13196010963012805	0.13388991123715271	0.20057265395486532	0.11572701218568571	0.10652992709152113	0.2407718864338272	0.2720379657602863	0.15532172023469099	0.20081276941724233	0.2599768880827006	0.18069988961369696	0.08432948582382015	0.07914534772252879	0.1374266871154094	0.13620759602759838	0.1847791800497715	0.16982312775461855	0.08265661283812091	0.18390842776852187	0.18560812381742509	0.11548443359619813	0.20045650393566922	0.14234145618925137	0.1985078001313758	0.17017687296245493	0.18344071542983317	0.13588300312594345	0.13187031567946075	0.11119700649336278	0.1559758793811469
0.19875046408657537	0.23533504469130348	0.3474201684057627	0.17609409869869325	0.2226603393941215	0.21796292099754436	0.2311956132007554	0.25741477663083817	0.14160273821592576	0.21730590432232108	0.37466357403289696	0.38244845683521006	0.1942745042378206	0.20081949833377696	0.3239790345310698	0.2768505648375622	0.23142933076709649	0.272426805664309	0.2756811159927931	0.28335038646635635	0.1106957487381374	0.17631429887191666	0.26040521632817837	0.19071870010144817	0.174800888530699	0.2652603885009215	0.19157096684813238	0.2012681164355407	0.1456107185883206	0.31461382497928037	0.23476148709414754	0.2063494394769626	0.15878970919752378	0.2706465762787027	0.28657974061612446	0.2612615341769418	0.22604483774706047	0.15231471430610755	0.30579426807652776	0.2162202430895336	0.25047512283963136	0.2351008005446876	0.1379839533335148	0.2882083864704474	0.3269392106431868	0.3105154262593998	0.2399360155120002	0.18704549367297374	0.2037001192874245	0.35441039636358945
0.6883259369776117	0.8161291374234103	0.5849028618536268	0.45852231611886857	0.7173419952290143	0.6923134840052719	0.6719594217149023	0.665475646306062	0.47630824142097156	0.7022625804283381	0.628391271065159	0.7172281935026774	0.8397433956760935	0.6987983991213466	0.6209485552869028	0.7054239158372917	0.5505269829472871	0.6236739396529838	0.7115369307407404	0.5101002427265255	0.6344488576463656	0.5186173678243906	0.7402203943423138	0.6383894871157407	0.7364376261518035	0.6054104542429872	0.6350773552385783	0.5798920225554098	0.6683987191197307	0.5889886721016369	0.6426415886897975	0.6943222884850482	0.771964135676084	0.8669536871558381	0.6782168101872034	0.7368154657361208	0.5392415926272623	0.6729438429470098	0.6373047706967461	0.7783343798416976	0.640079134741428	0.6825100862142189	0.8053463022364834	0.7439281942253513	0.7439281942253513	0.7439281942253513	0.7439281942253513	0.7439281942253513	0.7439281942253513	0.7439281942253513
0.12616312573104588	0.12197904482638919	0.12515423876195889	0.08712125295999021	0.18352433995369902	0.15063429082499838	0.08197752065668122	0.06675829573716545	0.1862515913137526	0.25987667443069856	0.11200733371116829	0.18594200407093345	0.18594200407093345	0.18594200407093345	0.18594200407093345	0.18594200407093345	0.18594200407093345	0.18594200407093345	0.18594200407093345	0.18594200407093345	0.18594200407093345	0.18594200407093345	0.18594200407093345	0.18594200407093345	0.18594200407093345	0.18594200407093345	0.18594200407093345	0.18594200407093345	0.18594200407093345	0.18594200407093345	0.18594200407093345	0.18594200407093345	0.18594200407093345	0.18594200407093345	0.18594200407093345	0.18594200407093345	0.18594200407093345	0.18594200407093345	0.18594200407093345	0.18594200407093345	0.18594200407093345	0.18594200407093345	0.18594200407093345	0.18594200407093345	0.18594200407093345	0.18594200407093345	0.18594200407093345	0.18594200407093345	0.18594200407093345	0.18594200407093345
0.4388290482377275	0.6093645933339041	0.5886099680177908	0.5107412189092867	0.5087925381383415	0.4257196196732393	0.46725607890579035	0.46725607890579035	0.46725607890579035	0.46725607890579035	0.46725607890579035	0.46725607890579035	0.46725607890579035	0.46725607890579035	0.46725607890579035	0.46725607890579035	0.46725607890579035	0.46725607890579035	0.46725607890579035	0.46725607890579035	0.46725607890579035	0.46725607890579035	0.46725607890579035	0.46725607890579035	0.46725607890579035	0.46725607890579035	0.46725607890579035	0.46725607890579035	0.46725607890579035	0.46725607890579035	0.46725607890579035	0.46725607890579035	0.46725607890579035	0.46725607890579035	0.46725607890579035	0.46725607890579035	0.46725607890579035	0.46725607890579035	0.46725607890579035	0.46725607890579035	0.46725607890579035	0.46725607890579035	0.46725607890579035	0.46725607890579035	0.46725607890579035	0.46725607890579035	0.46725607890579035	0.46725607890579035	0.46725607890579035	0.46725607890579035
0.0	0.26315096428907986	0.0	0.0	0.0014842030929891666	0.0	0.0824826866594121	0.00029953180467053795	0.0	0.005133247419684076	0.0	0.09518486487244371	0.0	0.11868009172767831	0.0	0.2543973622074137	0.0	0.0	0.00029953180467053795	0.0014842030929891666	0.0	0.24229424760372323	0.0	0.0	0.0	0.0	0.0	0.08613173098610702	0.01388684950135024	0.0	0.0	0.00029953180467053795	0.01388684950135024	0.10992648964601213	0.0	0.005432779224354615	0.0027163896121773076	0.0027163896121773076	0.0027163896121773076	0.0027163896121773076	0.0027163896121773076	0.0027163896121773076	0.0027163896121773076	0.0027163896121773076	0.0027163896121773076	0.0027163896121773076	0.0027163896121773076	0.0027163896121773076	0.0027163896121773076	0.0027163896121773076
0.27774519240102924	0.27288413374739895	0.2542389936342537	0.19949727281455798	0.3320560470235091	0.20710416393607228	0.16389502883872237	0.288421099271711	0.26354741974271634	0.30464917153613763	0.2864195170307996	0.1689969740891367	0.18930395323091354	0.1876841342237097	0.179147131332214	0.2337913864593643	0.24375513102687704	0.20516735785268986	0.28839212661034314	0.34552672070112866	0.2784995886378727	0.2921912790685664	0.13290060104577547	0.20501439332198795	0.21831437487934194	0.2602405223354502	0.2693329050397512	0.2647867136876007	0.2647867136876007	0.2647867136876007	0.2647867136876007	0.2647867136876007	0.2647867136876007	0.2647867136876007	0.2647867136876007	0.2647867136876007	0.2647867136876007	0.2647867136876007	0.2647867136876007	0.2647867136876007	0.2647867136876007	0.2647867136876007	0.2647867136876007	0.2647867136876007	0.2647867136876007	0.2647867136876007	0.2647867136876007	0.2647867136876007	0.2647867136876007	0.2647867136876007
0.07037446628286426	0.14730158669837481	0.10031280522563063	0.0451660802151813	0.11863600527900947	0.10711153795904906	0.04931434581966319	0.14374445493790675	0.11085522398909296	0.08933365724762836	0.09727655543930037	0.11146674875365815	0.06650045501904915	0.037307903268278174	0.05660865749108548	0.02528431899203944	0.1635441363221541	0.17048468257290064	0.03877123995758324	0.08072373598903006	0.059747487973306646	0.059747487973306646	0.059747487973306646	0.059747487973306646	0.059747487973306646	0.059747487973306646	0.059747487973306646	0.059747487973306646	0.059747487973306646	0.059747487973306646	0.059747487973306646	0.059747487973306646	0.059747487973306646	0.059747487973306646	0.059747487973306646	0.059747487973306646	0.059747487973306646	0.059747487973306646	0.059747487973306646	0.059747487973306646	0.059747487973306646	0.059747487973306646	0.059747487973306646	0.059747487973306646	0.059747487973306646	0.059747487973306646	0.059747487973306646	0.059747487973306646	0.059747487973306646	0.059747487973306646
0.3012747819288138	0.24475211956725212	0.25051680828642825	0.253114904741101	0.2928626134609386	0.27115418215788134	0.35584768661011873	0.40069492308702853	0.2918051749515378	0.3030087525223127	0.2736719255848873	0.271557855179974	0.19970297543186433	0.29052173844737145	0.22949723532099095	0.2940611647755187	0.34230017048207007	0.2904026295182736	0.3624241446260526	0.33344881427417866	0.2523884925636669	0.20016526867311227	0.3376873692550093	0.3376129218356056	0.34453766831500154	0.31229715729944063	0.2634732282141136	0.33410508610835166	0.3464040112864111	0.2431214455382176	0.3161294014147971	0.15571768559564833	0.2463600521489862	0.33931162792491487	0.3018861350954573	0.30965999481654277	0.27679336745343264	0.2932266811349877	0.2932266811349877	0.2932266811349877	0.2932266811349877	0.2932266811349877	0.2932266811349877	0.2932266811349877	0.2932266811349877	0.2932266811349877	0.2932266811349877	0.2932266811349877	0.2932266811349877	0.2932266811349877
0.20644886654350664	0.367409571432101	0.2822309730335142	0.1963949291337392	0.31891294494228334	0.19658175102628545	0.2145906857772744	0.2542439372432284	0.2350718908431923	0.3184501051412141	0.31879127667837887	0.28885529638614826	0.22094707187876697	0.27881428625499566	0.2960491291356996	0.3867282334350032	0.24685052893121226	0.304247724290331	0.28547648227950484	0.2970882208902575	0.27902991094349594	0.2597524445290486	0.25111115476138013	0.35506138820242705	0.2683686470678599	0.2597423544237221	0.1946573540317436	0.16636933327619752	0.3005626974002373	0.2609647484378418	0.23976190589987686	0.3253446223772168	0.2825532641385468	0.2825532641385468	0.2825532641385468	0.2825532641385468	0.2825532641385468	0.2825532641385468	0.2825532641385468	0.2825532641385468	0.2825532641385468	0.2825532641385468	0.2825532641385468	0.2825532641385468	0.2825532641385468	0.2825532641385468	0.2825532641385468	0.2825532641385468	0.2825532641385468	0.2825532641385468
0.41771202185106454	0.3827833439034235	0.296929113102645	0.27812504473945826	0.5536307142907635	0.3440121923100115	0.17691799304403258	0.3783508988931227	0.21006799924600225	0.12587426123745718	0.05890303633006312	0.12863167125274114	0.07417644683908758	0.054068271674787026	0.1721629898196786	0.3525823196067706	0.06484298308407986	0.29547872086031146	0.06957439570623658	0.10936907716315179	0.24363455582483107	0.20046744755853085	0.4043656234136881	0.2785762780955445	0.29385101894648064	0.14068457415822452	0.14885761822543334	0.3150923070923359	0.20370111331041993	0.23643095699917327	0.1168471717426466	0.41611707552177496	0.05047508929424105	0.2819620783355425	0.16621858381489177	0.16621858381489177	0.16621858381489177	0.16621858381489177	0.16621858381489177	0.16621858381489177	0.16621858381489177	0.16621858381489177	0.16621858381489177	0.16621858381489177	0.16621858381489177	0.16621858381489177	0.16621858381489177	0.16621858381489177	0.16621858381489177	0.16621858381489177
0.34988673691234623	0.22209407187258629	0.12094617730137792	0.29309521508537384	0.36880234668246187	0.26736459741479296	0.1971871853460571	0.28654233766748244	0.23039488358507051	0.2387903509309464	0.35710013678574976	0.15827498268165532	0.2604768784517102	0.3689413686416938	0.24614524163302787	0.26662442462816716	0.28544153326781463	0.47810051038562645	0.3307159539367085	0.3672061160704481	0.260598292829937	0.2385001340435628	0.24954921343674993	0.24954921343674993	0.24954921343674993	0.24954921343674993	0.24954921343674993	0.24954921343674993	0.24954921343674993	0.24954921343674993	0.24954921343674993	0.24954921343674993	0.24954921343674993	0.24954921343674993	0.24954921343674993	0.24954921343674993	0.24954921343674993	0.24954921343674993	0.24954921343674993	0.24954921343674993	0.24954921343674993	0.24954921343674993	0.24954921343674993	0.24954921343674993	0.24954921343674993	0.24954921343674993	0.24954921343674993	0.24954921343674993	0.24954921343674993	0.24954921343674993
0.2744164350373141	0.1046189557763386	0.11145680129573947	0.0885527657185101	0.07759640968252858	0.17779733147247037	0.05257958708737428	0.05016900345861701	0.17543382072574826	0.005348480561346143	0.2000192661914751	0.052007950490378645	0.06760919326225898	0.43876217679458224	0.1890591342619717	0.1883721338429206	0.2579787520387812	0.05132095007132751	0.15556860172398002	0.2249780924205436	0.23656408072451365	0.3241487323872202	0.1702086238748356	0.19664784180995695	0.08955200767231916	0.0826326493049107	0.026731732237192735	0.26119169971004713	0.19501066917205376	0.07816039678228007	0.2753261306070503	0.18187170537797712	0.1588454460573206	0.24598203831161264	0.0936588246908766	0.022526524869837854	0.32384161423319907	0.25737192115108004	0.10840354059074458	0.14824204250116607	0.13865347977624104	0.14344776113870356	0.14344776113870356	0.14344776113870356	0.14344776113870356	0.14344776113870356	0.14344776113870356	0.14344776113870356	0.14344776113870356	0.14344776113870356
0.16049903010784447	0.07681141820888805	0.14221900237600163	0.205511383750853	0.09783028206507964	0.12659068475228005	0.1865825513005002	0.13209754882743294	0.17260093640857144	0.14295483534508555	0.1426956990427339	0.14426033897395998	0.21132897769505096	0.1991711806266844	0.14459381441164346	0.22932821359135605	0.08958233350574855	0.2709814242674682	0.1467483112095593	0.15260331040818073	0.1961326792417545	0.1440244090686753	0.23934516115820373	0.2003759331186121	0.20551860707412054	0.20294727009636632	0.20294727009636632	0.20294727009636632	0.20294727009636632	0.20294727009636632	0.20294727009636632	0.20294727009636632	0.20294727009636632	0.20294727009636632	0.20294727009636632	0.20294727009636632	0.20294727009636632	0.20294727009636632	0.20294727009636632	0.20294727009636632	0.20294727009636632	0.20294727009636632	0.20294727009636632	0.20294727009636632	0.20294727009636632	0.20294727009636632	0.20294727009636632	0.20294727009636632	0.20294727009636632	0.20294727009636632
0.05897929574461693	0.13479390142356987	0.3253414393316475	0.2570853659854855	0.23442742567618852	0.29794892541762824	0.14495292984366734	0.08655327288444585	0.17971151743890665	0.41999335247513914	0.32140260975274676	0.2272546002199063	0.2502949143749932	0.25978831715749223	0.22937338877247476	0.08561842676607816	0.24336319754432498	0.23303614219362545	0.19360051806869896	0.1426508929411887	0.2236649279145549	0.1576044722060925	0.23103100130616852	0.16085135597078543	0.19333003745284924	0.10330595938727843	0.2273864125734983	0.07643209178394826	0.2664049718366266	0.12334592446756004	0.19487544815209334	0.19487544815209334	0.19487544815209334	0.19487544815209334	0.19487544815209334	0.19487544815209334	0.19487544815209334	0.19487544815209334	0.19487544815209334	0.19487544815209334	0.19487544815209334	0.19487544815209334	0.19487544815209334	0.19487544815209334	0.19487544815209334	0.19487544815209334	0.19487544815209334	0.19487544815209334	0.19487544815209334	0.19487544815209334
0.4052470221435385	0.480385956534971	0.19862198955446875	0.27319555471535584	0.2840120931323354	0.32004033436356155	0.3066080924396883	0.30812155027097865	0.32252383437610865	0.241413835473972	0.28036602194964977	0.1983480092261764	0.33146829544010553	0.32096513293443035	0.4431359160527453	0.3438341680162588	0.32051509979165965	0.42241939853432925	0.3714672491629945	0.3714672491629945	0.3714672491629945	0.3714672491629945	0.3714672491629945	0.3714672491629945	0.3714672491629945	0.3714672491629945	0.3714672491629945	0.3714672491629945	0.3714672491629945	0.3714672491629945	0.3714672491629945	0.3714672491629945	0.3714672491629945	0.3714672491629945	0.3714672491629945	0.3714672491629945	0.3714672491629945	0.3714672491629945	0.3714672491629945	0.3714672491629945	0.3714672491629945	0.3714672491629945	0.3714672491629945	0.3714672491629945	0.3714672491629945	0.3714672491629945	0.3714672491629945	0.3714672491629945	0.3714672491629945	0.3714672491629945
0.15408626367946138	0.14722866079563546	0.10354638177338159	0.11572178100670341	0.08283551657079229	0.05864976979371459	0.06163429870013348	0.10797626568702891	0.14102237228279274	0.056257300334102076	0.0900368264072446	0.13410008580820454	0.1294288110680816	0.1797706753334511	0.028704807873639222	0.06491258595159548	0.07183409699429315	0.06226121192378926	0.1258177969840664	0.07958169148857336	0.11533908163548938	0.07761659379624213	0.06011958921226699	0.04010243144895279	0.17812225311556684	0.09490513721502103	0.1200023466782214	0.07425457433741872	0.10366946364935282	0.08896201899338578	0.08896201899338578	0.08896201899338578	0.08896201899338578	0.08896201899338578	0.08896201899338578	0.08896201899338578	0.08896201899338578	0.08896201899338578	0.08896201899338578	0.08896201899338578	0.08896201899338578	0.08896201899338578	0.08896201899338578	0.08896201899338578	0.08896201899338578	0.08896201899338578	0.08896201899338578	0.08896201899338578	0.08896201899338578	0.08896201899338578
0.39549718101483905	0.3382585432822734	0.30313878132726435	0.2637288748636393	0.4010153611128305	0.45142097356803124	0.25973554434436974	0.3216470498631415	0.3076507066040082	0.21560559569270452	0.2680748618239431	0.3539184297507342	0.2683804050764314	0.18714118569310242	0.27261616721309695	0.11935841181587296	0.2744537590234584	0.2434090858822617	0.22679926290253002	0.1081942680436044	0.3677070335744876	0.2523488756586387	0.31002795461656313	0.31002795461656313	0.31002795461656313	0.31002795461656313	0.31002795461656313	0.31002795461656313	0.31002795461656313	0.31002795461656313	0.31002795461656313	0.31002795461656313	0.31002795461656313	0.31002795461656313	0.31002795461656313	0.31002795461656313	0.31002795461656313	0.31002795461656313	0.31002795461656313	0.31002795461656313	0.31002795461656313	0.31002795461656313	0.31002795461656313	0.31002795461656313	0.31002795461656313	0.31002795461656313	0.31002795461656313	0.31002795461656313	0.31002795461656313	0.31002795461656313
0.03833773194858111	0.13104563229049954	0.06124781946324302	0.10823173049623486	0.024758029344332473	0.04915888392829032	0.048952296234559774	0.1489162812377678	0.144694156502395	0.145999981268896	0.1368003766583197	0.07912381551573104	0.034221682700536514	0.06566801792758141	0.03734724436284246	0.1271865594299851	0.06882962423012998	0.0545525530089703	0.05422343126500282	0.09618888433384325	0.11791313458177688	0.1147639416868953	0.0610649987288981	0.027304741605804674	0.035756277891031696	0.10713976517224287	0.07144802153163728	0.07144802153163728	0.07144802153163728	0.07144802153163728	0.07144802153163728	0.07144802153163728	0.07144802153163728	0.07144802153163728	0.07144802153163728	0.07144802153163728	0.07144802153163728	0.07144802153163728	0.07144802153163728	0.07144802153163728	0.07144802153163728	0.07144802153163728	0.07144802153163728	0.07144802153163728	0.07144802153163728	0.07144802153163728	0.07144802153163728	0.07144802153163728	0.07144802153163728	0.07144802153163728
0.16666077635385762	0.2051640749569515	0.1611344263011989	0.18039897860162066	0.09817067482715844	0.15182932198675567	0.1746833290497608	0.11118354471552125	0.13116189945420118	0.1692794666173093	0.11689064919477234	0.1311887408922443	0.13845312439575533	0.15345440244660236	0.08680849909496254	0.1242314865318218	0.14212500543556944	0.1142217683146615	0.19552035083287175	0.1459456065352113	0.1987679731554708	0.07435720224384823	0.08323773180979935	0.11270866336685592	0.09797319758832763	0.09797319758832763	0.09797319758832763	0.09797319758832763	0.09797319758832763	0.09797319758832763	0.09797319758832763	0.09797319758832763	0.09797319758832763	0.09797319758832763	0.09797319758832763	0.09797319758832763	0.09797319758832763	0.09797319758832763	0.09797319758832763	0.09797319758832763	0.09797319758832763	0.09797319758832763	0.09797319758832763	0.09797319758832763	0.09797319758832763	0.09797319758832763	0.09797319758832763	0.09797319758832763	0.09797319758832763	0.09797319758832763
0.2527498827992513	0.1370618250544067	0.3295356960777776	0.1880131668973357	0.1169669015016309	0.15193881554741995	0.24111923367645688	0.20774589951193448	0.1730685092092569	0.1325365122343665	0.2593195976738715	0.17695291021564868	0.24020351524908143	0.2267942019976342	0.2474453522090135	0.18009871325837107	0.16785117452323503	0.24379023332417976	0.19008191311646191	0.1904334417595922	0.26834849990784015	0.2403379612809732	0.2558798259846808	0.22053664173318177	0.23820823385893128	0.23820823385893128	0.23820823385893128	0.23820823385893128	0.23820823385893128	0.23820823385893128	0.23820823385893128	0.23820823385893128	0.23820823385893128	0.23820823385893128	0.23820823385893128	0.23820823385893128	0.23820823385893128	0.23820823385893128	0.23820823385893128	0.23820823385893128	0.23820823385893128	0.23820823385893128	0.23820823385893128	0.23820823385893128	0.23820823385893128	0.23820823385893128	0.23820823385893128	0.23820823385893128	0.23820823385893128	0.23820823385893128
0.05368993608197485	0.05970620420971636	0.1758340888269563	0.1016883624537942	0.15334531109346017	0.15472968055678846	0.1743379174668828	0.1717994895573406	0.10902401120128263	0.251944813343912	0.20883915308980705	0.14040083368352035	0.230087837986941	0.16064090142804324	0.173852215273159	0.1390362141795055	0.1312226003813316	0.1393841793756525	0.1642220836309973	0.15737003526458054	0.17795800930879865	0.170019308669107	0.09293637381659534	0.13147784124285117	0.13147784124285117	0.13147784124285117	0.13147784124285117	0.13147784124285117	0.13147784124285117	0.13147784124285117	0.13147784124285117	0.13147784124285117	0.13147784124285117	0.13147784124285117	0.13147784124285117	0.13147784124285117	0.13147784124285117	0.13147784124285117	0.13147784124285117	0.13147784124285117	0.13147784124285117	0.13147784124285117	0.13147784124285117	0.13147784124285117	0.13147784124285117	0.13147784124285117	0.13147784124285117	0.13147784124285117	0.13147784124285117	0.13147784124285117
0.40597142690297866	0.27729393664841184	0.29665950836497107	0.3419050902429531	0.38570718339964366	0.3148820249511874	0.3246485917128899	0.20009897604964666	0.3315772591802306	0.23142863821811432	0.21211291687588543	0.2776045209561924	0.21269009381977705	0.3536278860470108	0.27821320606647354	0.26957331999639284	0.3554151106403005	0.38980413699779226	0.29109236220506846	0.39182304422597464	0.254222043351564	0.2939541802594073	0.2695510660592136	0.5008710685215707	0.3852110672903922	0.3852110672903922	0.3852110672903922	0.3852110672903922	0.3852110672903922	0.3852110672903922	0.3852110672903922	0.3852110672903922	0.3852110672903922	0.3852110672903922	0.3852110672903922	0.3852110672903922	0.3852110672903922	0.3852110672903922	0.3852110672903922	0.3852110672903922	0.3852110672903922	0.3852110672903922	0.3852110672903922	0.3852110672903922	0.3852110672903922	0.3852110672903922	0.3852110672903922	0.3852110672903922	0.3852110672903922	0.3852110672903922
0.26708519650767454	0.12058844126069723	0.31581012727380237	0.17729485316774957	0.10158702729795754	0.21204098579932998	0.10345013158867968	0.1743548054720051	0.15817757517074668	0.18312320155411668	0.22990620580424798	0.1907700776036099	0.10769986342721118	0.25700039322859863	0.22543678448247673	0.20986069735128365	0.1438099458640434	0.10312884347186936	0.22661211663615946	0.21969002911847701	0.22605704628045856	0.11688130103580001	0.22783594548518799	0.20647521632389304	0.21389449593693569	0.23532288861515985	0.23943278853902322	0.14269302606071724	0.26573621082847904	0.17934761043828215	0.22254191063338058	0.22254191063338058	0.22254191063338058	0.22254191063338058	0.22254191063338058	0.22254191063338058	0.22254191063338058	0.22254191063338058	0.22254191063338058	0.22254191063338058	0.22254191063338058	0.22254191063338058	0.22254191063338058	0.22254191063338058	0.22254191063338058	0.22254191063338058	0.22254191063338058	0.22254191063338058	0.22254191063338058	0.22254191063338058
0.2409896601580897	0.22202249003001295	0.11957817442023716	0.13193203935894654	0.12609498704826988	0.2197491393189876	0.1417106256675478	0.14372589878399475	0.14816823547566355	0.22086853049606678	0.16332921750505083	0.16480520773614118	0.15260956827999758	0.13231193090069415	0.11577812593753713	0.07682324422016876	0.12721646579392373	0.11395393713344174	0.143326792100676	0.16413053028744845	0.10392755391235965	0.11709654323956777	0.13901445818125266	0.21300406172005068	0.12511239987317527	0.10796539530738906	0.20505025454029477	0.24286450745815893	0.16962077542555373	0.18072150616948338	0.1358772236580688	0.15829936491377608	0.15829936491377608	0.15829936491377608	0.15829936491377608	0.15829936491377608	0.15829936491377608	0.15829936491377608	0.15829936491377608	0.15829936491377608	0.15829936491377608	0.15829936491377608	0.15829936491377608	0.15829936491377608	0.15829936491377608	0.15829936491377608	0.15829936491377608	0.15829936491377608	0.15829936491377608	0.15829936491377608
0.024979374595535477	0.02849374384391764	0.05413396107032703	0.07458954549047428	0.05700681666442572	0.0651616863664253	0.04737189530901015	0.08105220360373469	0.03719941592367538	0.038892705249078854	0.06708984170783734	0.06264754795002091	0.05878095881127439	0.09193777606231678	0.004609878394181704	0.049401270276156165	0.013001093254051181	0.07283559261041772	0.013046305870592047	0.03829669021586324	0.021157442058995484	0.0878900471125389	0.07514034790714902	0.006660806460116503	0.02060663923369651	0.15019529399339718	0.08409869631784443	0.05845334585662912	0.0	0.0	0.0	0.0	0.0	0.0	0.0	0.0	0.0	0.0	0.0	0.0	0.0	0.0	0.0	0.0	0.0	0.0	0.0	0.0	0.0	0.0
0.06292572715574599	0.057588483197135505	0.027757493223830566	0.06626127277472345	0.04386259889592594	0.02742935903305234	0.06841533245792336	0.046053153731885864	0.0761148294679105	0.0629496085972274	0.040986267754470194	0.06965873230699711	0.029932506017495954	0.09748096888245089	0.07264498403923775	0.07370466708202163	0.07601280836296037	0.10604110434634093	0.04758084508146844	0.08141831225447117	0.0644995786679698	0.0644995786679698	0.0644995786679698	0.0644995786679698	0.0644995786679698	0.0644995786679698	0.0644995786679698	0.0644995786679698	0.0644995786679698	0.0644995786679698	0.0644995786679698	0.0644995786679698	0.0644995786679698	0.0644995786679698	0.0644995786679698	0.0644995786679698	0.0644995786679698	0.0644995786679698	0.0644995786679698	0.0644995786679698	0.0644995786679698	0.0644995786679698	0.0644995786679698	0.0644995786679698	0.0644995786679698	0.0644995786679698	0.0644995786679698	0.0644995786679698	0.0644995786679698	0.0644995786679698
0.15695871378439719	0.03630336074474218	0.022177820011955823	0.01569142771420395	0.03216130595210165	0.031633278966852446	0.048767386234936996	0.04299850759021466	0.05305191623019584	0.009412311722389578	0.017477598666411034	0.02377159510420999	0.021105887368076306	0.0035140804503477952	0.032192778771549566	0.04683106143779034	0.07796349334273356	0.08389300235160696	0.0780425861688627	0.06691610658100677	0.03121038575298376	0.047256232023621975	0.058447852098330415	0.039991389037397976	0.03752783702931558	0.03421750393130414	0.02685157529902124	0.03053453961516269	0.03053453961516269	0.03053453961516269	0.03053453961516269	0.03053453961516269	0.03053453961516269	0.03053453961516269	0.03053453961516269	0.03053453961516269	0.03053453961516269	0.03053453961516269	0.03053453961516269	0.03053453961516269	0.03053453961516269	0.03053453961516269	0.03053453961516269	0.03053453961516269	0.03053453961516269	0.03053453961516269	0.03053453961516269	0.03053453961516269	0.03053453961516269	0.03053453961516269
0.05490423572652731	0.11796132311558936	0.06134106051236901	0.06231513521361573	0.07072708935964184	0.017017354199628736	0.03991981919353228	0.02117972198267749	0.02215980740910345	0.01945996141400387	0.031317536890078206	0.04739614676255281	0.04273136090972212	0.0357189903279876	0.031066007431083034	0.04533761126608062	0.050193472588616526	0.05857348369399306	0.018063154954529034	0.03222150036839484	0.11734329707281221	0.032209755863524585	0.025607892097433492	0.04676222213180298	0.0760944006555464	0.017390379074780193	0.03573266347957095	0.013688826953973502	0.05992395618703166	0.014689758709852995	0.06550327936478655	0.03652336865582093	0.051013324010303736	0.051013324010303736	0.051013324010303736	0.051013324010303736	0.051013324010303736	0.051013324010303736	0.051013324010303736	0.051013324010303736	0.051013324010303736	0.051013324010303736	0.051013324010303736	0.051013324010303736	0.051013324010303736	0.051013324010303736	0.051013324010303736	0.051013324010303736	0.051013324010303736	0.051013324010303736
0.1708128664993932	0.0	0.13178244993484872	0.0	0.030678794148586114	0.12290204437721482	0.0	0.010415213871772352	0.014088012493520083	0.24149175059557368	0.0	0.0	0.030678794148586114	0.0	0.28147959028866765	0.14073979514433382	0.14073979514433382	0.14073979514433382	0.14073979514433382	0.14073979514433382	0.14073979514433382	0.14073979514433382	0.14073979514433382	0.14073979514433382	0.14073979514433382	0.14073979514433382	0.14073979514433382	0.14073979514433382	0.14073979514433382	0.14073979514433382	0.14073979514433382	0.14073979514433382	0.14073979514433382	0.14073979514433382	0.14073979514433382	0.14073979514433382	0.14073979514433382	0.14073979514433382	0.14073979514433382	0.14073979514433382	0.14073979514433382	0.14073979514433382	0.14073979514433382	0.14073979514433382	0.14073979514433382	0.14073979514433382	0.14073979514433382	0.14073979514433382	0.14073979514433382	0.14073979514433382
0.09347939394278175	0.11551014407657131	0.10363090622296545	0.055200235092352515	0.06914212177630417	0.12768654004486377	0.0824640776385643	0.08573887016383867	0.08606390970994027	0.06701400593463372	0.11150703721976471	0.05308537518423961	0.06702076473147998	0.08175541964462245	0.0638272232497449	0.04415650328593829	0.033270779399623855	0.037706687123026945	0.08135254511811234	0.14160334290988089	0.02566276928292895	0.08679569129317208	0.05118209564472373	0.14592954294545082	0.09855581929508728	0.09855581929508728	0.09855581929508728	0.09855581929508728	0.09855581929508728	0.09855581929508728	0.09855581929508728	0.09855581929508728	0.09855581929508728	0.09855581929508728	0.09855581929508728	0.09855581929508728	0.09855581929508728	0.09855581929508728	0.09855581929508728	0.09855581929508728	0.09855581929508728	0.09855581929508728	0.09855581929508728	0.09855581929508728	0.09855581929508728	0.09855581929508728	0.09855581929508728	0.09855581929508728	0.09855581929508728	0.09855581929508728
0.064353034325977	0.03276342602581389	0.006116101882274833	0.021315294212299975	0.080171016541695	0.0010381846961931126	0.017044626052163146	0.0028085758296696466	0.05083429329561753	0.041546287405288755	0.01919028884257659	0.04305118364029706	0.0693377534368122	0.036733865117675284	0.00677703304974397	0.022497814895181774	0.054559894909700736	0.04335135900072307	0.006116101882274833	0.030917938804400635	0.03212265947040874	0.02737081658654149	0.08334034708339336	0.006176681338164608	0.044758514210778984	0.044758514210778984	0.044758514210778984	0.044758514210778984	0.044758514210778984	0.044758514210778984	0.044758514210778984	0.044758514210778984	0.044758514210778984	0.044758514210778984	0.044758514210778984	0.044758514210778984	0.044758514210778984	0.044758514210778984	0.044758514210778984	0.044758514210778984	0.044758514210778984	0.044758514210778984	0.044758514210778984	0.044758514210778984	0.044758514210778984	0.044758514210778984	0.044758514210778984	0.044758514210778984	0.044758514210778984	0.044758514210778984
0.09319984329289469	0.12416522335866498	0.04292717126347229	0.006995152083837712	0.03901741446113292	0.09031832458338485	0.02489245579944917	0.04928693005598163	0.05305668693095686	0.11206147950068102	0.023370606820267276	0.07789263221615686	0.06312732558441551	0.09866748906557313	0.06505482782062876	0.010018453554506231	0.030990954307768395	0.04575130661696317	0.04141552010517114	0.11143628456450737	0.10215882746999429	0.0230108495896901	0.0011427608703475074	0.08193714531395772	0.01664691261888626	0.04517783712603428	0.02165961995732505	0.05825681488530145	0.03013411137815781	0.04281458693716219	0.03647434915766	0.03647434915766	0.03647434915766	0.03647434915766	0.03647434915766	0.03647434915766	0.03647434915766	0.03647434915766	0.03647434915766	0.03647434915766	0.03647434915766	0.03647434915766	0.03647434915766	0.03647434915766	0.03647434915766	0.03647434915766	0.03647434915766	0.03647434915766	0.03647434915766	0.03647434915766
0.0026255320402246277	0.0	0.018190798697527346	0.0	0.008530944902993044	0.0	0.03091874233545733	0.0005406453180675267	0.017061889805986087	0.013681440523049006	0.042616649809299835	0.025518982400756573	0.07585991148823955	0.05068944694449806	0.05068944694449806	0.05068944694449806	0.05068944694449806	0.05068944694449806	0.05068944694449806	0.05068944694449806	0.05068944694449806	0.05068944694449806	0.05068944694449806	0.05068944694449806	0.05068944694449806	0.05068944694449806	0.05068944694449806	0.05068944694449806	0.05068944694449806	0.05068944694449806	0.05068944694449806	0.05068944694449806	0.05068944694449806	0.05068944694449806	0.05068944694449806	0.05068944694449806	0.05068944694449806	0.05068944694449806	0.05068944694449806	0.05068944694449806	0.05068944694449806	0.05068944694449806	0.05068944694449806	0.05068944694449806	0.05068944694449806	0.05068944694449806	0.05068944694449806	0.05068944694449806	0.05068944694449806	0.05068944694449806
0.4848673228458278	0.21672254088309406	0.45391172693957293	0.4735220755003332	0.45312864488438703	0.37548540436063216	0.4289469079618715	0.39730185101836246	0.38459036583725426	0.4044044759997061	0.5416368009207124	0.5197999285930482	0.23739221242933567	0.44740530416378704	0.4144760162007059	0.40437019318191436	0.35243873100934137	0.26060710559515987	0.3846668270800617	0.4446002559889445	0.3302161199592564	0.2930903486010703	0.44142462354873596	0.3313502267738418	0.3335957982956118	0.33247301253472683	0.33247301253472683	0.33247301253472683	0.33247301253472683	0.33247301253472683	0.33247301253472683	0.33247301253472683	0.33247301253472683	0.33247301253472683	0.33247301253472683	0.33247301253472683	0.33247301253472683	0.33247301253472683	0.33247301253472683	0.33247301253472683	0.33247301253472683	0.33247301253472683	0.33247301253472683	0.33247301253472683	0.33247301253472683	0.33247301253472683	0.33247301253472683	0.33247301253472683	0.33247301253472683	0.33247301253472683
0.05297748927027931	0.00015372716723037428	0.03896242367115402	0.013801468127655408	0.0014693624350852526	0.00879100515546322	0.0	0.03009750093118017	0.02393357902622794	0.0070350943560632	0.033075974434723376	0.024655486926319532	0.027972438912171473	0.0005316789786035173	0.02956135916279002	0.019243482132516046	0.016334188479891782	0.0	0.013608267658064563	0.03704730841856122	0.00838946333385192	0.052505498283640574	0.013986219469437707	0.043655665848826845	0.02650307654384608	0.0	0.01325153827192304	0.01325153827192304	0.01325153827192304	0.01325153827192304	0.01325153827192304	0.01325153827192304	0.01325153827192304	0.01325153827192304	0.01325153827192304	0.01325153827192304	0.01325153827192304	0.01325153827192304	0.01325153827192304	0.01325153827192304	0.01325153827192304	0.01325153827192304	0.01325153827192304	0.01325153827192304	0.01325153827192304	0.01325153827192304	0.01325153827192304	0.01325153827192304	0.01325153827192304	0.01325153827192304
0.009355454727469553	0.0	0.08851429961712798	0.007016591045602164	0.0071679351051975385	0.0	0.0007499214369040471	0.0	0.0	0.0	0.0	0.17219555515406676	0.0	0.0	0.0025936694911479832	0.06563477698544652	0.04884385883256043	0.0	0.0	0.06196177686789639	0.041675923727362896	0.0007499214369040471	0.0	0.0	0.04092600229045885	0.15414907849147272	0.09753754039096578	0.09753754039096578	0.09753754039096578	0.09753754039096578	0.09753754039096578	0.09753754039096578	0.09753754039096578	0.09753754039096578	0.09753754039096578	0.09753754039096578	0.09753754039096578	0.09753754039096578	0.09753754039096578	0.09753754039096578	0.09753754039096578	0.09753754039096578	0.09753754039096578	0.09753754039096578	0.09753754039096578	0.09753754039096578	0.09753754039096578	0.09753754039096578	0.09753754039096578	0.09753754039096578
0.05468741226413888	0.0534089163450899	0.061374381555646736	0.044859660386322185	0.07141251734274401	0.03563867333711801	0.06178044712703591	0.04105662024032679	0.05912307122884571	0.025872667690359962	0.022761328634519514	0.07371130412139411	0.054750710192976	0.03692693001061203	0.09258283768086088	0.05410041635998071	0.07975968919450165	0.06056649750586004	0.018123241967706285	0.03103201456076077	0.10222513941048837	0.06455315241983865	0.04027728541148958	0.060709989943952984	0.07375976326004996	0.1030325082805549	0.08839613577030243	0.08839613577030243	0.08839613577030243	0.08839613577030243	0.08839613577030243	0.08839613577030243	0.08839613577030243	0.08839613577030243	0.08839613577030243	0.08839613577030243	0.08839613577030243	0.08839613577030243	0.08839613577030243	0.08839613577030243	0.08839613577030243	0.08839613577030243	0.08839613577030243	0.08839613577030243	0.08839613577030243	0.08839613577030243	0.08839613577030243	0.08839613577030243	0.08839613577030243	0.08839613577030243
0.16819571370744713	0.16659149865283548	0.19377592378728167	0.22738754062999333	0.137334558390246	0.1413557041249189	0.1755962615505081	0.10399104658607858	0.11413669719644064	0.07434239230773818	0.2357571333852712	0.15523032824502703	0.11889816857032445	0.10203250575990154	0.16876454247444272	0.1908406482362284	0.1432474501400852	0.11968338730993419	0.21532027501553705	0.11629946154658377	0.12307662074354538	0.1651156083347145	0.09591677093506645	0.16797841097590854	0.10514952871193556	0.13656396984392205	0.13656396984392205	0.13656396984392205	0.13656396984392205	0.13656396984392205	0.13656396984392205	0.13656396984392205	0.13656396984392205	0.13656396984392205	0.13656396984392205	0.13656396984392205	0.13656396984392205	0.13656396984392205	0.13656396984392205	0.13656396984392205	0.13656396984392205	0.13656396984392205	0.13656396984392205	0.13656396984392205	0.13656396984392205	0.13656396984392205	0.13656396984392205	0.13656396984392205	0.13656396984392205	0.13656396984392205
0.6318258204324476	0.3491892546449729	0.4063136689229565	0.4848668253820739	0.5255980969626292	0.36390742427113004	0.31773596848919533	0.4516405371443541	0.317784923391585	0.2784536984851256	0.49633421351933754	0.4158052886463632	0.34453628346805976	0.49225034540367485	0.3812569757920981	0.5737617936627871	0.6098094482546967	0.41294312917292586	0.484100590575472	0.5318286096548466	0.386157088495858	0.45335766943201766	0.4191152558011626	0.28155491074606376	0.5413185761338704	0.41143674343996706	0.41143674343996706	0.41143674343996706	0.41143674343996706	0.41143674343996706	0.41143674343996706	0.41143674343996706	0.41143674343996706	0.41143674343996706	0.41143674343996706	0.41143674343996706	0.41143674343996706	0.41143674343996706	0.41143674343996706	0.41143674343996706	0.41143674343996706	0.41143674343996706	0.41143674343996706	0.41143674343996706	0.41143674343996706	0.41143674343996706	0.41143674343996706	0.41143674343996706	0.41143674343996706	0.41143674343996706
0.2044882701660971	0.28616719924931155	0.20925847379452261	0.2344194272176621	0.23597899224851676	0.23869674313664074	0.21236764114851622	0.2516303613330348	0.2024254972887259	0.28797503270890806	0.20455365685356666	0.2076387006531979	0.26787922339040443	0.21342814328534376	0.11363974652145833	0.23300785817998523	0.23758039390490188	0.15265508095243824	0.22314573442160562	0.2201363660243585	0.17949400274897218	0.18550839360412674	0.2188350188393654	0.228788218828371	0.23418640419310507	0.23148731151073804	0.23148731151073804	0.23148731151073804	0.23148731151073804	0.23148731151073804	0.23148731151073804	0.23148731151073804	0.23148731151073804	0.23148731151073804	0.23148731151073804	0.23148731151073804	0.23148731151073804	0.23148731151073804	0.23148731151073804	0.23148731151073804	0.23148731151073804	0.23148731151073804	0.23148731151073804	0.23148731151073804	0.23148731151073804	0.23148731151073804	0.23148731151073804	0.23148731151073804	0.23148731151073804	0.23148731151073804
0.4725857044891186	0.3834263821442198	0.23056575863057144	0.33051469025135927	0.38551435072220336	0.5406657739324556	0.5011644649267892	0.4668917569775581	0.3930122489959701	0.455133935763604	0.48306942203321573	0.49288710322894547	0.33609772132405735	0.36712070720149964	0.3861477572038943	0.4449202379061774	0.6513341137188274	0.45605881808055254	0.42214524410653304	0.4872636447718802	0.45470444443920666	0.45470444443920666	0.45470444443920666	0.45470444443920666	0.45470444443920666	0.45470444443920666	0.45470444443920666	0.45470444443920666	0.45470444443920666	0.45470444443920666	0.45470444443920666	0.45470444443920666	0.45470444443920666	0.45470444443920666	0.45470444443920666	0.45470444443920666	0.45470444443920666	0.45470444443920666	0.45470444443920666	0.45470444443920666	0.45470444443920666	0.45470444443920666	0.45470444443920666	0.45470444443920666	0.45470444443920666	0.45470444443920666	0.45470444443920666	0.45470444443920666	0.45470444443920666	0.45470444443920666
0.3217908662205806	0.27212435255560036	0.2962325125070271	0.26875422095813256	0.21281919779530986	0.23511967747797444	0.20671492487144966	0.2180267197076187	0.23092992354328037	0.21159589560320635	0.18565195767626244	0.2875655295022523	0.2960609371713092	0.2496843914319531	0.1652245444379213	0.2653559103676055	0.20036808627442534	0.2187016083528675	0.18826396744142493	0.24055467863785765	0.2144093230396413	0.2144093230396413	0.2144093230396413	0.2144093230396413	0.2144093230396413	0.2144093230396413	0.2144093230396413	0.2144093230396413	0.2144093230396413	0.2144093230396413	0.2144093230396413	0.2144093230396413	0.2144093230396413	0.2144093230396413	0.2144093230396413	0.2144093230396413	0.2144093230396413	0.2144093230396413	0.2144093230396413	0.2144093230396413	0.2144093230396413	0.2144093230396413	0.2144093230396413	0.2144093230396413	0.2144093230396413	0.2144093230396413	0.2144093230396413	0.2144093230396413	0.2144093230396413	0.2144093230396413
0.1717673348979698	0.14758713754125208	0.14228879807145495	0.2807610248699457	0.13481320988580817	0.09722414968051572	0.17915337138917087	0.2551246466719181	0.11440584272320445	0.2042060138594672	0.313730762795832	0.07752042300917608	0.11839197021343546	0.08213619586014723	0.06143055835226074	0.167421839223044	0.21476048776423906	0.21254138162111308	0.08583938031822304	0.41511144465750777	0.29224929345763945	0.10383684433812823	0.14131222386159506	0.0380389740354253	0.05437981752924323	0.06831169695313791	0.013116366683728104	0.040714031818433	0.040714031818433	0.040714031818433	0.040714031818433	0.040714031818433	0.040714031818433	0.040714031818433	0.040714031818433	0.040714031818433	0.040714031818433	0.040714031818433	0.040714031818433	0.040714031818433	0.040714031818433	0.040714031818433	0.040714031818433	0.040714031818433	0.040714031818433	0.040714031818433	0.040714031818433	0.040714031818433	0.040714031818433	0.040714031818433
0.3022632878916828	0.26881894058116446	0.22751538432326485	0.5061417937888782	0.31051385914146024	0.28796844020495665	0.26644167040240396	0.39495477156087466	0.21668646998730828	0.3632018473253324	0.2806672506353993	0.29263972150849715	0.3858660670595661	0.28036221888669727	0.36672641946759904	0.36311029180156107	0.21751107300224296	0.33401562300694027	0.32087330206275305	0.2743305018679409	0.2603392269061147	0.44458466265000063	0.2328918167905892	0.3900611129032191	0.31147646484690417	0.31147646484690417	0.31147646484690417	0.31147646484690417	0.31147646484690417	0.31147646484690417	0.31147646484690417	0.31147646484690417	0.31147646484690417	0.31147646484690417	0.31147646484690417	0.31147646484690417	0.31147646484690417	0.31147646484690417	0.31147646484690417	0.31147646484690417	0.31147646484690417	0.31147646484690417	0.31147646484690417	0.31147646484690417	0.31147646484690417	0.31147646484690417	0.31147646484690417	0.31147646484690417	0.31147646484690417	0.31147646484690417
0.2954684123922169	0.45220398029635406	0.33391896033452834	0.397816276019715	0.5395872412451179	0.4074068420800186	0.42795659653091833	0.29139798306766546	0.5276922553329687	0.30793013094811766	0.40000898783425964	0.3656290349767644	0.5365451153717877	0.580247406225029	0.37333046884364585	0.4423916310206992	0.3936087326488405	0.2981865111236201	0.5636582943589388	0.44031575287948227	0.5240942664610144	0.548339433204267	0.32238451585554845	0.5758228037755948	0.5241562867738228	0.5506848921879064	0.5374205894808646	0.5374205894808646	0.5374205894808646	0.5374205894808646	0.5374205894808646	0.5374205894808646	0.5374205894808646	0.5374205894808646	0.5374205894808646	0.5374205894808646	0.5374205894808646	0.5374205894808646	0.5374205894808646	0.5374205894808646	0.5374205894808646	0.5374205894808646	0.5374205894808646	0.5374205894808646	0.5374205894808646	0.5374205894808646	0.5374205894808646	0.5374205894808646	0.5374205894808646	0.5374205894808646
0.00018259093072173682	0.07474657402883791	0.0	0.1335358289766797	0.16268728849845837	0.024704531061144123	0.0824387603325318	0.01382578530961192	0.061057731917267315	0.10883129938895249	0.10729993293806782	0.10729993293806782	0.09391767193114661	0.13895357026524244	0.14335506892137956	0.0480474538677678	0.12112571824767975	0.1113151162979909	0.00013694319804130264	0.024704531061144123	0.03407890925316017	0.03703176491819429	0.11726059473777029	0.07714617982798229	0.07714617982798229	0.07714617982798229	0.07714617982798229	0.07714617982798229	0.07714617982798229	0.07714617982798229	0.07714617982798229	0.07714617982798229	0.07714617982798229	0.07714617982798229	0.07714617982798229	0.07714617982798229	0.07714617982798229	0.07714617982798229	0.07714617982798229	0.07714617982798229	0.07714617982798229	0.07714617982798229	0.07714617982798229	0.07714617982798229	0.07714617982798229	0.07714617982798229	0.07714617982798229	0.07714617982798229	0.07714617982798229	0.07714617982798229
0.11223708728071476	0.06345299881373555	0.049462559127865555	0.03603009623569905	0.03815616617218516	0.07566661917619495	0.02525000700680151	0.03410712587891817	0.0626055867043783	0.08879017965396035	0.014002648957506223	0.06115197459342085	6.915144913270812e-05	0.045589086997075354	0.027968646529449297	0.07010408766712051	0.019456440704531265	0.015680899702677602	0.0456704477178443	0.03892945181723012	0.0343806251703315	0.03665503849378081	0.03665503849378081	0.03665503849378081	0.03665503849378081	0.03665503849378081	0.03665503849378081	0.03665503849378081	0.03665503849378081	0.03665503849378081	0.03665503849378081	0.03665503849378081	0.03665503849378081	0.03665503849378081	0.03665503849378081	0.03665503849378081	0.03665503849378081	0.03665503849378081	0.03665503849378081	0.03665503849378081	0.03665503849378081	0.03665503849378081	0.03665503849378081	0.03665503849378081	0.03665503849378081	0.03665503849378081	0.03665503849378081	0.03665503849378081	0.03665503849378081	0.03665503849378081
0.07305486404239091	0.02680113912132383	0.06794122635791526	0.0572021782180683	0.011743633993725565	0.1371346621618464	0.013835053123163838	0.09280421357313809	0.11944639133461822	0.07896255364381763	0.05588876643125067	0.020077967238897584	0.017095168370282098	0.0919124492544001	0.07266393889328646	0.027390299503446784	0.12092517929189202	0.05084605798763317	0.09870679220149654	0.05462110994074686	0.07092085589283562	0.16550406461378078	0.03746454646654602	0.06558104232741656	0.03838134192290807	0.052224946549099996	0.04754073830561705	0.09089911655021471	0.07469590735981985	0.1507331681010554	0.13897723278088037	0.10523806451196774	0.12037321951762767	0.11280564201479772	0.11280564201479772	0.11280564201479772	0.11280564201479772	0.11280564201479772	0.11280564201479772	0.11280564201479772	0.11280564201479772	0.11280564201479772	0.11280564201479772	0.11280564201479772	0.11280564201479772	0.11280564201479772	0.11280564201479772	0.11280564201479772	0.11280564201479772	0.11280564201479772
0.13413563715015334	0.08034337449824616	0.09473412514676935	0.05885376590127706	0.10253271727007156	0.1550874887681435	0.12517882468165256	0.03389103760607544	0.001432489684239979	0.05572252336322024	0.10045962776179203	0.05267834512561701	0.08909576025491318	0.12242191872611066	0.04340468202975312	0.0019302607113130593	0.08947857037969346	0.04570482327359165	0.22610438269119376	0.13555965336407574	0.06833890716732777	0.0038752795318215166	0.07536545813308988	0.13628366063455716	8.358767563920333e-05	0.10732268577175057	0.0763001775816824	0.02780767797637216	0.162030452849692	0.0747841002218032	0.040539702661273165	0.005721952567495373	0.08195779764295995	0.04383987510522766	0.04383987510522766	0.04383987510522766	0.04383987510522766	0.04383987510522766	0.04383987510522766	0.04383987510522766	0.04383987510522766	0.04383987510522766	0.04383987510522766	0.04383987510522766	0.04383987510522766	0.04383987510522766	0.04383987510522766	0.04383987510522766	0.04383987510522766	0.04383987510522766
0.4964171458184806	0.6423354796488276	0.5566049908055002	0.652137695035168	0.5336082125625585	0.43624619198823616	0.4787988906993169	0.6234725541260137	0.4245137277142307	0.516594245105712	0.6370066082197638	0.537840334120234	0.520315940188705	0.46819011411513434	0.5364508523155067	0.6896810054278719	0.5757474224926609	0.45840290919918647	0.5432612665214906	0.41207587119526257	0.46846527644572905	0.4402705738204958	0.4402705738204958	0.4402705738204958	0.4402705738204958	0.4402705738204958	0.4402705738204958	0.4402705738204958	0.4402705738204958	0.4402705738204958	0.4402705738204958	0.4402705738204958	0.4402705738204958	0.4402705738204958	0.4402705738204958	0.4402705738204958	0.4402705738204958	0.4402705738204958	0.4402705738204958	0.4402705738204958	0.4402705738204958	0.4402705738204958	0.4402705738204958	0.4402705738204958	0.4402705738204958	0.4402705738204958	0.4402705738204958	0.4402705738204958	0.4402705738204958	0.4402705738204958
0.23192504826314264	0.21986733601766523	0.15197578994094083	0.22493867671412432	0.19797084479187857	0.27677390915919325	0.24254532382885544	0.19951289895662358	0.22099377797970213	0.19678187082271256	0.23040374320559767	0.12536921757237354	0.10995205706404498	0.17095191964727294	0.18860553952551512	0.21242027674714864	0.2133074753476741	0.2065027799142713	0.17148298988134852	0.31795012704275405	0.18894397774455127	0.5625965452080288	0.21738810546204831	0.1899367388832398	0.20366242217264408	0.20366242217264408	0.20366242217264408	0.20366242217264408	0.20366242217264408	0.20366242217264408	0.20366242217264408	0.20366242217264408	0.20366242217264408	0.20366242217264408	0.20366242217264408	0.20366242217264408	0.20366242217264408	0.20366242217264408	0.20366242217264408	0.20366242217264408	0.20366242217264408	0.20366242217264408	0.20366242217264408	0.20366242217264408	0.20366242217264408	0.20366242217264408	0.20366242217264408	0.20366242217264408	0.20366242217264408	0.20366242217264408
0.3484755581608135	0.46619245659305825	0.33822319871044176	0.336599235398579	0.1668373018929753	0.38818244851898936	0.1972547024653785	0.4767532601595722	0.4565609605830419	0.386550904687584	0.341748458987766	0.34773399803248994	0.2699795213585576	0.3133040779140959	0.36559425595057904	0.38179113144461785	0.3605353627897924	0.4295526034613476	0.253457159460697	0.3049884610135787	0.42643505426953365	0.3048583189040584	0.41851195888114723	0.36790762803784754	0.3508493160979741	0.2710521497595028	0.3109507329287384	0.3109507329287384	0.3109507329287384	0.3109507329287384	0.3109507329287384	0.3109507329287384	0.3109507329287384	0.3109507329287384	0.3109507329287384	0.3109507329287384	0.3109507329287384	0.3109507329287384	0.3109507329287384	0.3109507329287384	0.3109507329287384	0.3109507329287384	0.3109507329287384	0.3109507329287384	0.3109507329287384	0.3109507329287384	0.3109507329287384	0.3109507329287384	0.3109507329287384	0.3109507329287384
0.07478055798772508	0.2381995296511355	0.17641144486555316	0.12902049004454474	0.17191920988040932	0.1822550774730425	0.1753178762087244	0.1374282667042218	0.0988968554037341	0.21824826769028657	0.204309996389845	0.16846447381729576	0.09876433317932948	0.12512519226194888	0.08005838696360364	0.11565482856002839	0.16698836709929588	0.0940315541214967	0.14828639569539526	0.15428588117264125	0.15128613843401825	0.15128613843401825	0.15128613843401825	0.15128613843401825	0.15128613843401825	0.15128613843401825	0.15128613843401825	0.15128613843401825	0.15128613843401825	0.15128613843401825	0.15128613843401825	0.15128613843401825	0.15128613843401825	0.15128613843401825	0.15128613843401825	0.15128613843401825	0.15128613843401825	0.15128613843401825	0.15128613843401825	0.15128613843401825	0.15128613843401825	0.15128613843401825	0.15128613843401825	0.15128613843401825	0.15128613843401825	0.15128613843401825	0.15128613843401825	0.15128613843401825	0.15128613843401825	0.15128613843401825
0.20085782483927433	0.17773555099873914	0.1923985397217158	0.11202432270668598	0.1316529543356163	0.08489133929289683	0.1297289965884934	0.1099655249893666	0.1631014238774819	0.11328510511629933	0.09280596062346129	0.12825998276423745	0.1429726267332621	0.20031495668740923	0.15844342830325514	0.09804425538328844	0.15622736268187576	0.15498470933689984	0.16094340237998286	0.07937699204836002	0.17355712520369931	0.15698402993749497	0.16527057757059713	0.16527057757059713	0.16527057757059713	0.16527057757059713	0.16527057757059713	0.16527057757059713	0.16527057757059713	0.16527057757059713	0.16527057757059713	0.16527057757059713	0.16527057757059713	0.16527057757059713	0.16527057757059713	0.16527057757059713	0.16527057757059713	0.16527057757059713	0.16527057757059713	0.16527057757059713	0.16527057757059713	0.16527057757059713	0.16527057757059713	0.16527057757059713	0.16527057757059713	0.16527057757059713	0.16527057757059713	0.16527057757059713	0.16527057757059713	0.16527057757059713
0.5308542598188949	0.5889806692156728	0.6142115612976349	0.5279947714264144	0.5552429019482181	0.39925359243570296	0.5997413639403901	0.326386133791609	0.377156420994817	0.39692513256962303	0.5436989712316462	0.27220697995987114	0.5002948156555077	0.48961241732103183	0.46794611534389047	0.46036283532004096	0.6567707505459868	0.6211106654215123	0.36682988853508264	0.44605542866980974	0.4064426586024462	0.4064426586024462	0.4064426586024462	0.4064426586024462	0.4064426586024462	0.4064426586024462	0.4064426586024462	0.4064426586024462	0.4064426586024462	0.4064426586024462	0.4064426586024462	0.4064426586024462	0.4064426586024462	0.4064426586024462	0.4064426586024462	0.4064426586024462	0.4064426586024462	0.4064426586024462	0.4064426586024462	0.4064426586024462	0.4064426586024462	0.4064426586024462	0.4064426586024462	0.4064426586024462	0.4064426586024462	0.4064426586024462	0.4064426586024462	0.4064426586024462	0.4064426586024462	0.4064426586024462
0.4867407729311298	0.5372692427878577	0.378501618343956	0.33460469113260377	0.3355162452590454	0.404853567328552	0.5800043021031358	0.37365144492921587	0.5029122928128643	0.3787330966638798	0.27728288703097614	0.6082262887597116	0.60218634721206	0.5162679519387683	0.6053174438460306	0.5072789359493775	0.5432989260547361	0.44230914859696896	0.6291817022870303	0.3926238218656477	0.5714462395900144	0.5108990573126555	0.4644844269407797	0.48769174212671756	0.48769174212671756	0.48769174212671756	0.48769174212671756	0.48769174212671756	0.48769174212671756	0.48769174212671756	0.48769174212671756	0.48769174212671756	0.48769174212671756	0.48769174212671756	0.48769174212671756	0.48769174212671756	0.48769174212671756	0.48769174212671756	0.48769174212671756	0.48769174212671756	0.48769174212671756	0.48769174212671756	0.48769174212671756	0.48769174212671756	0.48769174212671756	0.48769174212671756	0.48769174212671756	0.48769174212671756	0.48769174212671756	0.48769174212671756
0.4508229550005111	0.481420545292879	0.4679055632082711	0.3966310071987365	0.45269359905092404	0.5502172953289673	0.4059463662678312	0.4193016964485449	0.39035422848801027	0.4858065863218204	0.4056546807600098	0.43743745240574605	0.4161064380670919	0.34575709778389796	0.3787119615858069	0.5427642788367987	0.42985980233247106	0.4470738478287588	0.4540233825769143	0.4901382142428287	0.6034396123387288	0.4707256171540654	0.5370826147463971	0.5370826147463971	0.5370826147463971	0.5370826147463971	0.5370826147463971	0.5370826147463971	0.5370826147463971	0.5370826147463971	0.5370826147463971	0.5370826147463971	0.5370826147463971	0.5370826147463971	0.5370826147463971	0.5370826147463971	0.5370826147463971	0.5370826147463971	0.5370826147463971	0.5370826147463971	0.5370826147463971	0.5370826147463971	0.5370826147463971	0.5370826147463971	0.5370826147463971	0.5370826147463971	0.5370826147463971	0.5370826147463971	0.5370826147463971	0.5370826147463971
0.09913430781425121	0.06674332964416128	0.11856416609149989	0.053634328065171946	0.011546798529352495	0.00022874006536884744	0.001960024498274082	0.0006810823270339468	0.044047554034093536	0.0	0.0	0.05490231568053606	0.18943942269147104	0.04069421733189489	0.11024537967578557	0.08767556804535387	0.02309359705870499	0.05490231568053606	0.011546798529352495	0.0030934490869731286	0.040579847299210464	0.04625752688961674	0.031041967931912585	0.19563492084766038	0.15331763594857242	0.06242564973653199	0.04001313500486094	0.02063233563498528	0.05016662133028888	0.04959990903593935	0.0002018294694431007	0.024900869252691228	0.024900869252691228	0.024900869252691228	0.024900869252691228	0.024900869252691228	0.024900869252691228	0.024900869252691228	0.024900869252691228	0.024900869252691228	0.024900869252691228	0.024900869252691228	0.024900869252691228	0.024900869252691228	0.024900869252691228	0.024900869252691228	0.024900869252691228	0.024900869252691228	0.024900869252691228	0.024900869252691228
0.36964925764142526	0.2914063122335891	0.1488946527486661	0.3348235734137873	0.31216213497886613	0.4440100764394788	0.4584592948560793	0.19681880559180362	0.24524295805446722	0.393182179148347	0.2625586465339739	0.3040728910417057	0.29432867078447617	0.20108357278397382	0.16634501312993763	0.33652960688066036	0.2735630681973444	0.2887547991002305	0.21962868452985063	0.2791976388027326	0.21441204778263304	0.32900144449500657	0.3321777099052108	0.2848091952952754	0.315069219973004	0.32969914605951767	0.24896057777637842	0.28273544209741547	0.27464612482810746	0.2546690548427833	0.3364996849638647	0.29558436990332404	0.29558436990332404	0.29558436990332404	0.29558436990332404	0.29558436990332404	0.29558436990332404	0.29558436990332404	0.29558436990332404	0.29558436990332404	0.29558436990332404	0.29558436990332404	0.29558436990332404	0.29558436990332404	0.29558436990332404	0.29558436990332404	0.29558436990332404	0.29558436990332404	0.29558436990332404	0.29558436990332404
0.5631050426749719	0.571529507800697	0.49700719130921944	0.48422148889862066	0.5916581768389225	0.282538685464885	0.4267871557877064	0.37151382973375463	0.436697828914752	0.39249498120873544	0.3184057694191485	0.3979663031797091	0.48024949607265915	0.38962261242733637	0.4340853757314854	0.3970073039026689	0.506111296903936	0.3668532907285944	0.40051816949196456	0.3568276781215922	0.2936308939941429	0.32522928605786755	0.32522928605786755	0.32522928605786755	0.32522928605786755	0.32522928605786755	0.32522928605786755	0.32522928605786755	0.32522928605786755	0.32522928605786755	0.32522928605786755	0.32522928605786755	0.32522928605786755	0.32522928605786755	0.32522928605786755	0.32522928605786755	0.32522928605786755	0.32522928605786755	0.32522928605786755	0.32522928605786755	0.32522928605786755	0.32522928605786755	0.32522928605786755	0.32522928605786755	0.32522928605786755	0.32522928605786755	0.32522928605786755	0.32522928605786755	0.32522928605786755	0.32522928605786755
0.0	0.3352188356125773	0.0	0.02124436343955316	0.0	0.0	0.22363028483696945	0.0	0.0	0.5226216237356655	0.0	0.5514669879810461	0.0	0.43369538653608425	0.0	0.0	0.0	0.22363028483696945	0.5013772602961123	0.0	0.5950766171634282	0.2975383085817141	0.2975383085817141	0.2975383085817141	0.2975383085817141	0.2975383085817141	0.2975383085817141	0.2975383085817141	0.2975383085817141	0.2975383085817141	0.2975383085817141	0.2975383085817141	0.2975383085817141	0.2975383085817141	0.2975383085817141	0.2975383085817141	0.2975383085817141	0.2975383085817141	0.2975383085817141	0.2975383085817141	0.2975383085817141	0.2975383085817141	0.2975383085817141	0.2975383085817141	0.2975383085817141	0.2975383085817141	0.2975383085817141	0.2975383085817141	0.2975383085817141	0.2975383085817141
0.19144552865600464	0.2511261909913508	0.12783414197297882	0.11037450816411201	0.20791519995267088	0.27905102465683346	0.2803843815012874	0.32136460896338126	0.27707009830183865	0.38963967503513025	0.31460510524789187	0.22673150932486646	0.20576394818305668	0.17860943146013525	0.3532695095950399	0.34998576030608086	0.27487833700401576	0.2691925059604773	0.29676999839448603	0.3915066090753712	0.1955906622886756	0.1845751771425895	0.23533817627759804	0.3696899293423772	0.18965731684210896	0.3380679031390911	0.2187285746802957	0.16885468449116953	0.1676341284687924	0.16824440647998096	0.16824440647998096	0.16824440647998096	0.16824440647998096	0.16824440647998096	0.16824440647998096	0.16824440647998096	0.16824440647998096	0.16824440647998096	0.16824440647998096	0.16824440647998096	0.16824440647998096	0.16824440647998096	0.16824440647998096	0.16824440647998096	0.16824440647998096	0.16824440647998096	0.16824440647998096	0.16824440647998096	0.16824440647998096	0.16824440647998096
0.4924679694449594	0.43672229541226953	0.4620998837210585	0.35570543623953577	0.42568685618094193	0.5486902980683287	0.5723378669454314	0.413647549616211	0.3754537484826388	0.3605458484550349	0.3458287493765426	0.31503244606750064	0.6089737325234709	0.5111261066248473	0.4112770485290166	0.43007228594886515	0.44109424030034916	0.4424446647224761	0.37026631324042375	0.4225628474134852	0.35596933781407	0.31762537486051623	0.4639637232940108	0.5028534458514613	0.61590493049586	0.5098336922893619	0.45132816938938797	0.42239752703112077	0.5822146371802586	0.38752934858430443	0.38796946691282563	0.44080647108510423	0.43278173776587664	0.4489575845455435	0.5122478697387906	0.480602727142167	0.480602727142167	0.480602727142167	0.480602727142167	0.480602727142167	0.480602727142167	0.480602727142167	0.480602727142167	0.480602727142167	0.480602727142167	0.480602727142167	0.480602727142167	0.480602727142167	0.480602727142167	0.480602727142167
0.37020396758742885	0.3638603222560154	0.336686657995723	0.3024021192655545	0.3774729533225928	0.29123181415348565	0.27770961267569977	0.25132103259452077	0.2785870681735568	0.40441441990552046	0.4269516397497695	0.42315389887785043	0.3465274125389616	0.2807288611094047	0.2200697837804304	0.2032104244860579	0.2347541987780774	0.2574155993670321	0.37331222666884845	0.4059402229099356	0.30337698066721636	0.3442612022643146	0.20431533131618485	0.2850871124385265	0.24362662450905148	0.21939006074472686	0.27013710480329056	0.28224433783421915	0.2701798333224638	0.21249342808198224	0.20724366328407462	0.15369151091554029	0.31712311520789827	0.33813447324172763	0.15522361408505317	0.30590446268436355	0.3152822641091969	0.28425632483072355	0.31896801944136566	0.2754114888851269	0.2971897541632462	0.2971897541632462	0.2971897541632462	0.2971897541632462	0.2971897541632462	0.2971897541632462	0.2971897541632462	0.2971897541632462	0.2971897541632462	0.2971897541632462
0.34436483702631815	0.3633525221836103	0.370532536659688	0.41500958547686584	0.29395411246539926	0.3722122593087443	0.32522510033714824	0.23166540366191463	0.34029842258270704	0.34794178814423543	0.2601947692889297	0.2755729455774662	0.25920481327765893	0.28017610275269433	0.330918287718723	0.3284311202260985	0.32972586470080756	0.23633808597125366	0.1700517519873284	0.2816985454116075	0.3310688895836898	0.187773829842943	0.2767730421957916	0.21315114299123547	0.4046064577709733	0.30887880038110443	0.30887880038110443	0.30887880038110443	0.30887880038110443	0.30887880038110443	0.30887880038110443	0.30887880038110443	0.30887880038110443	0.30887880038110443	0.30887880038110443	0.30887880038110443	0.30887880038110443	0.30887880038110443	0.30887880038110443	0.30887880038110443	0.30887880038110443	0.30887880038110443	0.30887880038110443	0.30887880038110443	0.30887880038110443	0.30887880038110443	0.30887880038110443	0.30887880038110443	0.30887880038110443	0.30887880038110443
0.3054651882494605	0.22489114768269755	0.3530986601801562	0.33910009106829725	0.24688713411182425	0.2973395703041153	0.341224487091284	0.3288777982580187	0.23252766873807	0.3357330556840185	0.2682386864522046	0.31439688759071605	0.31300538914519216	0.30640558591735684	0.2428318921009697	0.30410301317331934	0.3161001662283462	0.23319827378247096	0.3444237562199936	0.3029508402147034	0.3629589576726492	0.19703897904788117	0.3458495090056031	0.3233317663137902	0.3315944529889728	0.3909585574333146	0.25662102971344897	0.28035508333531567	0.31802915524116515	0.350492074657756	0.24705633552948947	0.29877420509362274	0.29877420509362274	0.29877420509362274	0.29877420509362274	0.29877420509362274	0.29877420509362274	0.29877420509362274	0.29877420509362274	0.29877420509362274	0.29877420509362274	0.29877420509362274	0.29877420509362274	0.29877420509362274	0.29877420509362274	0.29877420509362274	0.29877420509362274	0.29877420509362274	0.29877420509362274	0.29877420509362274
0.06546333050266215	0.19668904956510305	0.0	0.5783098586447367	0.7105494103929348	0.2163391248906291	0.22213110922647844	0.5390955694969033	0.3507406307589916	0.21187361910282487	0.5233038453072988	0.7626753441271099	0.41592416662365683	0.09655002062103846	0.5263163685998153	0.3152988333367934	0.1398396245276291	0.21923511308198232	0.02303237392918192	0.4610162963782275	0.04509213498690147	0.04909749787699661	0.22164480279074728	0.39983812863598817	0.7685388740996065	0.2187488106228226	0.4936438423612145	0.4936438423612145	0.4936438423612145	0.4936438423612145	0.4936438423612145	0.4936438423612145	0.4936438423612145	0.4936438423612145	0.4936438423612145	0.4936438423612145	0.4936438423612145	0.4936438423612145	0.4936438423612145	0.4936438423612145	0.4936438423612145	0.4936438423612145	0.4936438423612145	0.4936438423612145	0.4936438423612145	0.4936438423612145	0.4936438423612145	0.4936438423612145	0.4936438423612145	0.4936438423612145
0.24362743035388124	0.20190243638802263	0.19613216168787712	0.2923295061162884	0.20193505056026761	0.304375829996217	0.21473257720402905	0.28359104140053204	0.17619734935559664	0.2417834681530897	0.15982959884608552	0.19702666368235772	0.18147314095777892	0.25078633713807746	0.22182428865377146	0.28354667554753604	0.2396539423118151	0.21176578743851893	0.22406936699508026	0.18829748205861369	0.20481699790042635	0.2052272064549509	0.19343157957632803	0.19932939301563948	0.19932939301563948	0.19932939301563948	0.19932939301563948	0.19932939301563948	0.19932939301563948	0.19932939301563948	0.19932939301563948	0.19932939301563948	0.19932939301563948	0.19932939301563948	0.19932939301563948	0.19932939301563948	0.19932939301563948	0.19932939301563948	0.19932939301563948	0.19932939301563948	0.19932939301563948	0.19932939301563948	0.19932939301563948	0.19932939301563948	0.19932939301563948	0.19932939301563948	0.19932939301563948	0.19932939301563948	0.19932939301563948	0.19932939301563948
0.12462621931102202	0.08986653676945769	0.09993219029106092	0.10259761646581712	0.0	0.03824924282703284	0.000567590983912184	0.005310628046218024	0.030975551257119253	0.048292312884269224	0.030975551257119253	0.09728698841959911	0.048292312884269224	0.08272997602776498	0.09031958038951582	0.10074910030597563	0.08015035104501501	0.11138234426921183	0.046329249360573664	0.09182960029315324	0.12640915858215174	0.07843896571339441	0.032229028033956615	0.005310628046218024	0.08015035104501501	0.0	0.019973575422022136	0.07218965619261006	0.0025306545076077456	0.09157305716635317	0.006326636269019365	0.04894984671768626	0.04894984671768626	0.04894984671768626	0.04894984671768626	0.04894984671768626	0.04894984671768626	0.04894984671768626	0.04894984671768626	0.04894984671768626	0.04894984671768626	0.04894984671768626	0.04894984671768626	0.04894984671768626	0.04894984671768626	0.04894984671768626	0.04894984671768626	0.04894984671768626	0.04894984671768626	0.04894984671768626
0.14129167205770363	0.0	0.24620473674688842	0.0	0.0	0.0	0.0	0.000288204228505687	0.0	0.0	0.0	0.013361682080183096	0.22581840378666265	0.0	0.22904124575946072	0.0	0.0	0.0	0.0	0.0	0.0	0.0	0.0014280740832553437	0.0	0.12498819124322945	0.0	0.0	0.051991996805306216	0.12963910729928288	0.013361682080183096	0.0	0.0	0.15408529022758483	0.0	0.0	0.0049391202845591314	0.0	0.0	0.0	0.0	0.0	0.0	0.0	0.0	0.0	0.0	0.0	0.0	0.0	0.0
0.0	0.27291243111683217	0.21896863339645184	0.33292252770397157	0.21675415010136304	0.17408213653837695	0.1854697719449148	0.23069364531144523	0.43716599618036955	0.07079972152835508	0.28233096796156776	0.18045603590808737	0.3149083347441606	0.28597542396566245	0.2869975532331876	0.2507959096049753	0.30673130800691767	0.025306617802450495	0.02410150255501913	0.009584509693784354	0.14595442857300797	0.2631050392449893	0.476188730755343	0.17161499671450442	0.0012051152474313624	0.0924358807397963	0.262102291706668	0.3775310301449281	0.21896863339645184	0.36921025101759863	0.003670458591009255	0.17328175670916574	0.14506753393860933	0.03328127683058333	0.17899344010283075	0.23463153943631299	0.0	0.01285023286657345	0.21352832452022444	0.09940779222960788	0.31038238347522495	0.10041053976792916	0.14695717611132925	0.13515668961831848	0.14105693286482388	0.14105693286482388	0.14105693286482388	0.14105693286482388	0.14105693286482388	0.14105693286482388
0.11127534834384507	0.03925667292422547	0.13371181455586534	0.060837581693736514	0.07063518416840632	0.0583263254494862	0.1671609937531872	0.11086429990049353	0.05293621501745191	0.08939765204841955	0.05293621501745191	0.14734593759942685	0.08595475473576919	0.10705661751669666	0.16798581006400715	0.06726933169703309	0.06252842067545847	0.04193396579372914	0.02543375167701908	0.0384122690003183	0.1788440498804782	0.05327599857533759	0.10655199715067518	0.09899806060659032	0.10705940504987328	0.10259890447899074	0.1198009007916668	0.040294693938883804	0.10084684622140304	0.056801314218715156	0.17606220640169853	0.09885085372834121	0.04029469371886173	0.18951356586077023	0.16943962742755306	0.1722120770266048	0.11966615820138697	0.1402606130097756	0.10904745225196592	0.08547570874718563	0.2072186645337403	0.13621005799708036	0.12741608092405812	0.3413991561705773	0.27774646912220075	0.30957281264638903	0.30957281264638903	0.30957281264638903	0.30957281264638903	0.30957281264638903
0.32529039616936095	0.3171645449338567	0.11596921449394207	0.09583381331056828	0.2021242170876495	0.32356215743040856	0.29616168960188244	0.17057507649923107	0.12893432010240255	0.19719224570831492	0.188048654102226	0.09706313761299816	0.05903867069779117	0.1406781246200946	0.18578312266633223	0.12784923118830557	0.14474167759965598	0.10983020112722659	0.21893652465055816	0.13898421513702167	0.20018977074788083	0.19350030248007682	0.14468808911384867	0.10382048702825132	0.0855554233918774	0.09973931148469105	0.1931237523730913	0.21656842222774167	0.19842231796205273	0.15117885116316876	0.023033197514994698	0.32273330002901673	0.19109310453106726	0.08541154470858468	0.192680885166474	0.10242020372007972	0.20049179041823242	0.13049881819018969	0.13944186944851425	0.13497034381935194	0.13497034381935194	0.13497034381935194	0.13497034381935194	0.13497034381935194	0.13497034381935194	0.13497034381935194	0.13497034381935194	0.13497034381935194	0.13497034381935194	0.13497034381935194
0.3588779346976047	0.3159836713705863	0.20696655064909514	0.7249705742838468	0.18079355484857054	0.34722556697372287	0.6255658426044416	0.40780118851960095	0.7667448432705334	0.5872730158950672	0.5872730158950672	0.5872730158950672	0.5872730158950672	0.5872730158950672	0.5872730158950672	0.5872730158950672	0.5872730158950672	0.5872730158950672	0.5872730158950672	0.5872730158950672	0.5872730158950672	0.5872730158950672	0.5872730158950672	0.5872730158950672	0.5872730158950672	0.5872730158950672	0.5872730158950672	0.5872730158950672	0.5872730158950672	0.5872730158950672	0.5872730158950672	0.5872730158950672	0.5872730158950672	0.5872730158950672	0.5872730158950672	0.5872730158950672	0.5872730158950672	0.5872730158950672	0.5872730158950672	0.5872730158950672	0.5872730158950672	0.5872730158950672	0.5872730158950672	0.5872730158950672	0.5872730158950672	0.5872730158950672	0.5872730158950672	0.5872730158950672	0.5872730158950672	0.5872730158950672
0.0	0.0	0.0	0.0	0.0	0.0	0.02561152367755447	0.0	0.0	0.0	0.02561152367755447	0.08875164418822218	0.0	0.0	0.0	0.0	0.0	0.0	0.011761070653557667	0.0	0.005880535326778833	0.005880535326778833	0.005880535326778833	0.005880535326778833	0.005880535326778833	0.005880535326778833	0.005880535326778833	0.005880535326778833	0.005880535326778833	0.005880535326778833	0.005880535326778833	0.005880535326778833	0.005880535326778833	0.005880535326778833	0.005880535326778833	0.005880535326778833	0.005880535326778833	0.005880535326778833	0.005880535326778833	0.005880535326778833	0.005880535326778833	0.005880535326778833	0.005880535326778833	0.005880535326778833	0.005880535326778833	0.005880535326778833	0.005880535326778833	0.005880535326778833	0.005880535326778833	0.005880535326778833
0.1702096619691314	0.0	0.19894876532571376	0.06319144283573168	0.0	0.12765724647684856	0.05310225778115683	0.0	0.13094891049714621	0.25175666443291855	0.05310225778115683	0.0050445925272874295	0.0	0.05339661645510886	0.05310225778115683	0.0050445925272874295	0.12765724647684856	0.0	0.0	0.013647013575353436	0.102983387205928	0.0	0.0	0.04336546537356142	0.12765724647684856	0.141304260052202	0.0	0.05310225778115683	0.0	0.102983387205928	0.0	0.059436903596415944	0.029718451798207972	0.029718451798207972	0.029718451798207972	0.029718451798207972	0.029718451798207972	0.029718451798207972	0.029718451798207972	0.029718451798207972	0.029718451798207972	0.029718451798207972	0.029718451798207972	0.029718451798207972	0.029718451798207972	0.029718451798207972	0.029718451798207972	0.029718451798207972	0.029718451798207972	0.029718451798207972
0.13511988039884196	0.12208526777836609	0.1992690486814939	0.04952849079512132	0.18463055735047607	0.11732383739901012	0.058633301017652906	0.1274855437379922	0.10165596654291552	0.04432367662334345	0.1714803806595769	0.13631970498457838	0.07624621519397594	0.15603280554016147	0.2126918882849355	0.24727642875250508	0.06636606961096338	0.08486246649498036	0.13509180556229558	0.2661102328925886	0.1513516703516453	0.046815328259109765	0.2538793267977505	0.15034732752843014	0.15034732752843014	0.15034732752843014	0.15034732752843014	0.15034732752843014	0.15034732752843014	0.15034732752843014	0.15034732752843014	0.15034732752843014	0.15034732752843014	0.15034732752843014	0.15034732752843014	0.15034732752843014	0.15034732752843014	0.15034732752843014	0.15034732752843014	0.15034732752843014	0.15034732752843014	0.15034732752843014	0.15034732752843014	0.15034732752843014	0.15034732752843014	0.15034732752843014	0.15034732752843014	0.15034732752843014	0.15034732752843014	0.15034732752843014
0.49457859533995385	0.2752200867094792	0.6557334463967194	0.4369598005674	0.22840234442811239	0.284586153128225	0.7494381493430097	0.1334351647436449	0.361868687487425	0.346058929491652	0.3398040790687482	0.3429315042802001	0.3429315042802001	0.3429315042802001	0.3429315042802001	0.3429315042802001	0.3429315042802001	0.3429315042802001	0.3429315042802001	0.3429315042802001	0.3429315042802001	0.3429315042802001	0.3429315042802001	0.3429315042802001	0.3429315042802001	0.3429315042802001	0.3429315042802001	0.3429315042802001	0.3429315042802001	0.3429315042802001	0.3429315042802001	0.3429315042802001	0.3429315042802001	0.3429315042802001	0.3429315042802001	0.3429315042802001	0.3429315042802001	0.3429315042802001	0.3429315042802001	0.3429315042802001	0.3429315042802001	0.3429315042802001	0.3429315042802001	0.3429315042802001	0.3429315042802001	0.3429315042802001	0.3429315042802001	0.3429315042802001	0.3429315042802001	0.3429315042802001
0.6726265267931437	0.33287392322447307	0.5742553044837284	0.4694176694399321	0.47832835479897157	0.30875307441453925	0.545465559926664	0.47908218374372824	0.28257431403809724	0.33660008208178216	0.462941253349051	0.38601847359178615	0.1848490747589959	0.4933158036307796	0.2504860197194387	0.1945815460071052	0.1681400354497119	0.42346514034832106	0.4292576209067078	0.32818949739293396	0.48823705079488955	0.5228817279123598	0.370730857143685	0.33580208493979075	0.47841608163988125	0.40434085752411575	0.49267968962401676	0.4096013714326016	0.45114053052830927	0.45114053052830927	0.45114053052830927	0.45114053052830927	0.45114053052830927	0.45114053052830927	0.45114053052830927	0.45114053052830927	0.45114053052830927	0.45114053052830927	0.45114053052830927	0.45114053052830927	0.45114053052830927	0.45114053052830927	0.45114053052830927	0.45114053052830927	0.45114053052830927	0.45114053052830927	0.45114053052830927	0.45114053052830927	0.45114053052830927	0.45114053052830927
0.03211394478510464	0.026622980361683153	0.07265751264437587	0.13777448874878276	0.059653972483688	0.0	0.14474531976702817	0.0542356042002629	0.0	0.12200949366840316	0.027741024209750505	0.03626170855459061	0.05815445000467768	0.006216917492615507	0.04314307972120188	0.055563320506189603	0.060452521692878396	0.059653972483688	0.1708255393511318	0.03233716758615195	0.03772909840616516	0.04987676178719752	0.00013409553519463845	0.02432490867348243	0.05719812956245939	0.0	0.0	0.006216917492615507	0.0	0.15094983444773194	0.1138895766839509	0.07262538019007345	0.09325747843701217	0.09325747843701217	0.09325747843701217	0.09325747843701217	0.09325747843701217	0.09325747843701217	0.09325747843701217	0.09325747843701217	0.09325747843701217	0.09325747843701217	0.09325747843701217	0.09325747843701217	0.09325747843701217	0.09325747843701217	0.09325747843701217	0.09325747843701217	0.09325747843701217	0.09325747843701217
0.17954767193373417	0.05089167445995347	0.12296609861693376	0.0533238802949324	0.08947067386621985	0.056780610715299475	0.15436954884197637	0.17365978408224866	0.12454122174772038	0.05904425626981991	0.10652947777772453	0.002027080032051413	0.12607716369221308	0.09397320111102288	0.032891921593203595	0.050920017965418014	0.07275328349909219	0.11533974692407101	0.22095795680051855	0.09814177209614548	0.07621747374944324	0.17037261011690408	0.16394675837372022	0.08288237791355664	0.2490077610993071	0.052619497065779224	0.096733007877692	0.12302053472844562	0.18776399313491424	0.10891140639891395	0.11080887317036435	0.15847904253681724	0.18738477571013548	0.08706681056949625	0.15398143635058137	0.37391351442193455	0.26394747538625796	0.26394747538625796	0.26394747538625796	0.26394747538625796	0.26394747538625796	0.26394747538625796	0.26394747538625796	0.26394747538625796	0.26394747538625796	0.26394747538625796	0.26394747538625796	0.26394747538625796	0.26394747538625796	0.26394747538625796
0.31389999289900805	0.13162079086590153	0.3265175567829965	0.25441626999017136	0.2308767481086964	0.1557069525841919	0.19685134296566437	0.22815127894833737	0.272929376750732	0.2395225338251444	0.2641930870810418	0.27990422015292266	0.3059999150074158	0.29424165907780037	0.32987383294802025	0.3130644305985413	0.41596535378790794	0.47972423442188605	0.27868220169592134	0.3436480681986383	0.38144451620205233	0.2961149930806773	0.2687004442596155	0.38727845867247085	0.35936791892586895	0.2542095935942014	0.22869643911878465	0.47374050996040457	0.293909862276423	0.2517529396929508	0.302928302333014	0.2773406210129824	0.2773406210129824	0.2773406210129824	0.2773406210129824	0.2773406210129824	0.2773406210129824	0.2773406210129824	0.2773406210129824	0.2773406210129824	0.2773406210129824	0.2773406210129824	0.2773406210129824	0.2773406210129824	0.2773406210129824	0.2773406210129824	0.2773406210129824	0.2773406210129824	0.2773406210129824	0.2773406210129824
0.1782181877266739	0.19399703057587256	0.2498850347562635	0.2586409430103953	0.14880475478942284	0.18979413663335012	0.3169120360254787	0.1748456920366885	0.097933657907057	0.0849068099670503	0.22048013746043912	0.2012348947978294	0.20069977152748686	0.2386887091434143	0.20470893558672074	0.13386071983168146	0.2588734433007961	0.18876586533202053	0.04468295055751679	0.13388119461741466	0.03161813659182556	0.11940761472157038	0.05392759769536376	0.1475545104172729	0.08804567582685405	0.008888946202205159	0.03853920249396881	0.09667187365377174	0.18435749826143052	0.0010291937230611536	0.15757378379767403	0.015814332173874793	0.06920685808788886	0.08304806371603807	0.07793690836420525	0.18006070068713084	0.043783416845364236	0.11192205876624754	0.11192205876624754	0.11192205876624754	0.11192205876624754	0.11192205876624754	0.11192205876624754	0.11192205876624754	0.11192205876624754	0.11192205876624754	0.11192205876624754	0.11192205876624754	0.11192205876624754	0.11192205876624754
0.049501700447605414	0.0	0.0	0.0	0.0	0.0	0.0	0.0	0.0942090263030665	0.11091973135582193	0.061163318235806785	0.03410253580495456	0.09512695896266088	0.005846736401545771	0.012732159528291955	0.046834695333246516	0.05672681646194555	0.06194866357549858	0.0	0.04412076791795735	0.0	0.0021612349542557943	0.022750391641294748	0.024911626595550542	0.041954176913399976	0.03688866010147785	0.0	0.07885231881524755	0.06699727048928109	0.10939546350591878	0.09881246040995086	0.0	0.04940623020497543	0.04940623020497543	0.04940623020497543	0.04940623020497543	0.04940623020497543	0.04940623020497543	0.04940623020497543	0.04940623020497543	0.04940623020497543	0.04940623020497543	0.04940623020497543	0.04940623020497543	0.04940623020497543	0.04940623020497543	0.04940623020497543	0.04940623020497543	0.04940623020497543	0.04940623020497543
0.15248034141387382	0.0	0.0011912304123152203	0.043369212086178936	0.00411997554051111	0.0	0.1069474502423139	0.0	0.0	0.1071878562870558	0.024271394339219928	0.0	0.00024040604474189126	0.06500987461319209	0.0	0.00024040604474189126	0.08410769236015109	0.09723341698921256	0.0	0.0	0.0	0.0	0.06500987461319209	0.06500987461319209	0.06500987461319209	0.0011912304123152203	0.09723341698921256	0.024271394339219928	0.028391369879731038	0.0	0.0691298501537032	0.0345649250768516	0.0345649250768516	0.0345649250768516	0.0345649250768516	0.0345649250768516	0.0345649250768516	0.0345649250768516	0.0345649250768516	0.0345649250768516	0.0345649250768516	0.0345649250768516	0.0345649250768516	0.0345649250768516	0.0345649250768516	0.0345649250768516	0.0345649250768516	0.0345649250768516	0.0345649250768516	0.0345649250768516
0.05641257398563219	0.015804192489298603	0.14454982229271812	0.06413976529720893	0.03064971891232834	0.07559568152912746	0.1170696477982671	0.11698204125679981	0.07159539507701107	0.09789606002245889	0.004495694869194105	0.14304846022890214	0.0671587346440702	0.07298815790985079	0.06196711573926538	0.148545797692234	0.08507731954982138	0.043643672317086546	0.004061598102623242	0.005650566557092643	0.026150303313782274	0.038966177719353	0.11177396256231108	0.051879111454469606	0.1050343603843708	0.01880691646611671	0.010780207591054532	0.19816826145800404	0.004495694869194105	0.12927019827364117	0.05723411899268148	0.11122840057310411	0.04709596072101823	0.059360258340324795	0.16876179901239055	0.13933257471728897	0.04177563909439294	0.01449531550627767	0.019865790591921843	0.08977286381721242	0.05481932720456713	0.05481932720456713	0.05481932720456713	0.05481932720456713	0.05481932720456713	0.05481932720456713	0.05481932720456713	0.05481932720456713	0.05481932720456713	0.05481932720456713
0.0418007886396699	0.07739433414056145	0.13854252373822826	0.0406885186489267	0.04212068174570034	0.04226162681180982	0.051557021915143664	0.12074348778307481	0.14437972784356	0.18164878889355207	0.04800800775680476	0.1208233232250754	0.04723831616090175	0.052425691241884786	0.0452425782742906	0.025499973284068465	0.04243236532549776	0.03722674184203336	0.04700198017866509	0.05381956249444903	0.06007164935631817	0.07205658724576113	0.029632065220351028	0.06745327115065138	0.08658451192067262	0.03934416940251502	0.05762732938023192	0.06976674106264338	0.036270834999631206	0.008651985713100007	0.045417908252376696	0.03324218787381752	0.04547199930751646	0.02707406359912013	0.05738000650073637	0.04222703504992826	0.04222703504992826	0.04222703504992826	0.04222703504992826	0.04222703504992826	0.04222703504992826	0.04222703504992826	0.04222703504992826	0.04222703504992826	0.04222703504992826	0.04222703504992826	0.04222703504992826	0.04222703504992826	0.04222703504992826	0.04222703504992826
0.14079517419922136	0.17835596008779317	0.0001251541399677531	0.23040469791557244	0.13529581352903908	0.2018147729801733	0.2899053367630211	0.0002503082799355062	0.1023524566956555	0.17278446985113644	0.15236420744486961	0.044406176771575906	0.12204010315153413	0.12608579283337507	0.05476233687497298	0.16734141110145545	0.2554672827692785	0.2736357519857963	0.12774873484254756	0.08824571017781484	0.22311817758064417	0.11790025553684785	0.2629247096461429	0.13998304876228193	0.1036462584524469	0.1346756651549963	0.17001007371699633	0.16649978493181583	0.06069927871927163	0.21131661965008972	0.1360079491846807	0.1360079491846807	0.1360079491846807	0.1360079491846807	0.1360079491846807	0.1360079491846807	0.1360079491846807	0.1360079491846807	0.1360079491846807	0.1360079491846807	0.1360079491846807	0.1360079491846807	0.1360079491846807	0.1360079491846807	0.1360079491846807	0.1360079491846807	0.1360079491846807	0.1360079491846807	0.1360079491846807	0.1360079491846807
0.33249764842892016	0.00799966007032122	0.0	0.0	0.20765736080558578	0.00046679078986643264	0.1887958498154096	0.0	0.021641285988382896	0.0	0.0	0.00046679078986643264	0.0	0.0	0.1342278119139667	0.08420898396014699	0.0	0.0	0.0	0.0	0.08420898396014699	0.0	0.0	0.0	0.0	0.04712719826545158	0.0	0.0	0.0	0.0	0.1262281518436455	0.0	0.0	0.0	0.0	0.0	0.0	0.0	0.0	0.0	0.0	0.0	0.0	0.0	0.0	0.0	0.0	0.0	0.0	0.0
0.11060749316600951	0.1596053440087026	0.08384676632481786	0.0381770541830863	0.038515708902537284	0.030042227119647758	0.0	0.03955883883647447	0.17118853297039882	0.09024506740788599	0.08542312079449915	0.033266682395668254	0.03471721100041471	0.015871074267325848	0.01984082281133968	0.06934879667988379	0.051921050529030635	0.03505586571986569	0.0	0.04257108276749674	0.09024506523368646	0.023154539996553675	0.050588285267740556	0.046821786607867066	0.20405123527393906	0.07573525847263203	0.07331854522389761	0.05007837990639832	0.06322328419437039	0.008730357745726402	0.060288464245702805	0.03860133422348292	0.029956601798702135	0.0878398340800844	0.010960702479907797	0.04940026827999611	0.04940026827999611	0.04940026827999611	0.04940026827999611	0.04940026827999611	0.04940026827999611	0.04940026827999611	0.04940026827999611	0.04940026827999611	0.04940026827999611	0.04940026827999611	0.04940026827999611	0.04940026827999611	0.04940026827999611	0.04940026827999611
0.3260939001455207	0.43353077583363064	0.6371428993579357	0.3578346182403383	0.3181854219741436	0.31478912901733497	0.3572892892961137	0.3258006797067426	0.524119287981537	0.17075913157907494	0.30617494323148875	0.27294721874008127	0.2956108458357726	0.265456797892705	0.6045832195746704	0.1906674344017418	0.438463156454153	0.24485618184497723	0.25141208516640945	0.33983188569629474	0.3723263974218562	0.230317052196585	0.2655335357811031	0.4496281663667643	0.35335791117443904	0.38377121479496673	0.31236446113332544	0.3755619315185256	0.2897555693517419	0.357819924258206	0.3158887721145735	0.33685434818638976	0.33685434818638976	0.33685434818638976	0.33685434818638976	0.33685434818638976	0.33685434818638976	0.33685434818638976	0.33685434818638976	0.33685434818638976	0.33685434818638976	0.33685434818638976	0.33685434818638976	0.33685434818638976	0.33685434818638976	0.33685434818638976	0.33685434818638976	0.33685434818638976	0.33685434818638976	0.33685434818638976
0.3775053269459294	0.31508414569117993	0.34234342849810767	0.35017603483165627	0.3999866308588312	0.4362979923901133	0.3743827792228371	0.5017700156157584	0.2881671241600474	0.4349112435827243	0.3746493206106271	0.28639926622864387	0.28924077299344475	0.3329498919499658	0.4293509229660572	0.32938598263956587	0.3395890289654121	0.36933880353067566	0.30459655122789026	0.31748217980852833	0.3661326095385811	0.40157997747999374	0.3761670042175301	0.4439243447419899	0.2751966353212811	0.32572240406194447	0.34615370908629356	0.43454135598808197	0.38842320373980094	0.4831798104890204	0.32483652337920554	0.22436342251325359	0.27459997294622956	0.27459997294622956	0.27459997294622956	0.27459997294622956	0.27459997294622956	0.27459997294622956	0.27459997294622956	0.27459997294622956	0.27459997294622956	0.27459997294622956	0.27459997294622956	0.27459997294622956	0.27459997294622956	0.27459997294622956	0.27459997294622956	0.27459997294622956	0.27459997294622956	0.27459997294622956
0.1701325485087159	0.09504923787913622	0.12656039413241163	0.0750212278228564	0.03289919852328029	0.04060957915448345	0.11491137671237261	0.0735180318876403	0.03229572358088659	0.07965757766777493	0.04129007348094115	0.036537001986269954	0.02038009407685281	0.032834291992850595	0.0926511265205312	0.024275810286116986	0.05360018422217059	0.08352535653466955	0.0546411337460036	0.15253614251495762	0.0888906030016605	0.011989219119191954	0.045720373461107224	0.05144732616283068	0.12404309676071067	0.08573103343940718	0.05700410439750814	0.07136756891845765	0.07136756891845765	0.07136756891845765	0.07136756891845765	0.07136756891845765	0.07136756891845765	0.07136756891845765	0.07136756891845765	0.07136756891845765	0.07136756891845765	0.07136756891845765	0.07136756891845765	0.07136756891845765	0.07136756891845765	0.07136756891845765	0.07136756891845765	0.07136756891845765	0.07136756891845765	0.07136756891845765	0.07136756891845765	0.07136756891845765	0.07136756891845765	0.07136756891845765
0.0765184093454552	0.08692907215695982	0.1864908934622418	0.08091787350052902	0.08804019032303642	0.04044433855053433	0.08031891486430864	0.09967062608383237	0.09447625197217276	0.0930004231622588	0.07103297710292615	0.07859208256399765	0.07728116312000853	0.03636884381388884	0.06334611732150883	0.0713621789118032	0.01734476880473695	0.06718086002025979	0.03887793141549645	0.048197639077044656	0.06982497626560462	0.08896444645888005	0.07237563873290156	0.10071192626393183	0.04372030678336048	0.08993759347183335	0.05677933336857893	0.1349047336235371	0.04518711079518012	0.06851661765139343	0.09281935756373638	0.10417927978376276	0.03161886536740071	0.08505975181086796	0.07290524260791775	0.11322945372286257	0.073912378339177	0.0564292423274368	0.10218278000897628	0.12907829241205412	0.026641263179219176	0.09146015284576113	0.14299980339445373	0.12613609053679908	0.0480108704311654	0.07070933973927249	0.1146804392842687	0.0926948895117706	0.0926948895117706	0.0926948895117706
0.12424942914020601	0.11411024576575887	0.28139316450853535	0.34525447625251016	0.5492721043865759	0.3490213048413576	0.5563454870642472	0.4485038170264877	0.6768965747828296	0.08797728033353897	0.0	0.5026918458619433	0.0	1.1189595498564937	1.2995203049317325	0.2219312220782558	0.2219312220782558	0.0	0.01084021126651875	0.6272594877606308	0.5428578172396418	0.2820257052333832	0.7277573558041988	0.20414233603165105	0.6666682105158961	0.752085236895323	0.5064586744507907	0.3890625683214708	0.2506244414645876	0.06386131174397486	0.06699559960797447	0.28452745237253496	0.2743197818308641	0.2794236171016995	0.2794236171016995	0.2794236171016995	0.2794236171016995	0.2794236171016995	0.2794236171016995	0.2794236171016995	0.2794236171016995	0.2794236171016995	0.2794236171016995	0.2794236171016995	0.2794236171016995	0.2794236171016995	0.2794236171016995	0.2794236171016995	0.2794236171016995	0.2794236171016995
0.6907580944402529	0.0	0.8777515011379998	0.5437390989355066	0.17118047128328054	0.23069033411250814	1.0572223874593432	0.5097819748391761	0.5238261170543148	0.3142107137632294	0.2096154032910854	0.0	0.0	0.5039131351731231	0.053870105977522335	0.07378308785871411	0.3879938016219435	0.001161948940230935	1.0334967984515633	1.296317106935285	0.053870105977522335	1.7203041533121517	0.5053041669277017	0.8719939549138749	0.0069194951643560525	0.3153726627034603	0.5437390989355065	0.7673986444417308	1.0746898630406043	0.7265220251810443	1.8266153200674844	1.335030470826311	1.5808228954468977	1.5808228954468977	1.5808228954468977	1.5808228954468977	1.5808228954468977	1.5808228954468977	1.5808228954468977	1.5808228954468977	1.5808228954468977	1.5808228954468977	1.5808228954468977	1.5808228954468977	1.5808228954468977	1.5808228954468977	1.5808228954468977	1.5808228954468977	1.5808228954468977	1.5808228954468977
0.10178987158680045	0.1799332516256157	0.18358269449939904	0.17387625811726545	0.2007055780918575	0.13021319379962934	0.15282261525621813	0.18649433472979127	0.17897958536755856	0.1377325874290029	0.14974481615898436	0.23497901006178126	0.21295323251229117	0.20417980391539606	0.14740542519228708	0.15939595111123767	0.19701171439775014	0.18621575306375904	0.25658131645617044	0.1752994387623339	0.20284873554992225	0.18907408715612806	0.18907408715612806	0.18907408715612806	0.18907408715612806	0.18907408715612806	0.18907408715612806	0.18907408715612806	0.18907408715612806	0.18907408715612806	0.18907408715612806	0.18907408715612806	0.18907408715612806	0.18907408715612806	0.18907408715612806	0.18907408715612806	0.18907408715612806	0.18907408715612806	0.18907408715612806	0.18907408715612806	0.18907408715612806	0.18907408715612806	0.18907408715612806	0.18907408715612806	0.18907408715612806	0.18907408715612806	0.18907408715612806	0.18907408715612806	0.18907408715612806	0.18907408715612806
0.16314038372058084	0.11477274275268466	0.12987967450003862	0.10199669231599814	0.12295850350371867	0.10481824154046336	0.10073804738104047	0.13790754780248143	0.08467333905838195	0.1165935368822776	0.11056992362263109	0.13510204129265757	0.08892460781162666	0.10323546275795444	0.09025005641034957	0.07233944527760755	0.1221620212741511	0.1644393591559067	0.1338870849620396	0.11639962122552576	0.11815720447143814	0.08559778143406027	0.1018774929527492	0.1018774929527492	0.1018774929527492	0.1018774929527492	0.1018774929527492	0.1018774929527492	0.1018774929527492	0.1018774929527492	0.1018774929527492	0.1018774929527492	0.1018774929527492	0.1018774929527492	0.1018774929527492	0.1018774929527492	0.1018774929527492	0.1018774929527492	0.1018774929527492	0.1018774929527492	0.1018774929527492	0.1018774929527492	0.1018774929527492	0.1018774929527492	0.1018774929527492	0.1018774929527492	0.1018774929527492	0.1018774929527492	0.1018774929527492	0.1018774929527492
0.14518086567479122	0.1900484692486255	0.17091595200972892	0.2188125300455523	0.2660983129447254	0.18680904145957739	0.1791906472330016	0.18910713822905012	0.1821706087154098	0.09978794716218033	0.11521786707221482	0.17887252108302437	0.16548188899284483	0.15167249164187674	0.1752426514360332	0.1919475978254778	0.14144110379559902	0.1870451075216864	0.15159646298231969	0.1816357149486533	0.15649393784890023	0.19064358053915995	0.1735687591940301	0.1735687591940301	0.1735687591940301	0.1735687591940301	0.1735687591940301	0.1735687591940301	0.1735687591940301	0.1735687591940301	0.1735687591940301	0.1735687591940301	0.1735687591940301	0.1735687591940301	0.1735687591940301	0.1735687591940301	0.1735687591940301	0.1735687591940301	0.1735687591940301	0.1735687591940301	0.1735687591940301	0.1735687591940301	0.1735687591940301	0.1735687591940301	0.1735687591940301	0.1735687591940301	0.1735687591940301	0.1735687591940301	0.1735687591940301	0.1735687591940301
0.08148630657771418	0.10733678702516385	0.12653251680963748	0.11814552118880756	0.0626070410464139	0.12525427811746218	0.16456883510158105	0.14165887278268474	0.12270455419968794	0.0999016317538539	0.1415620195258529	0.14129094809874132	0.10619434773529283	0.13679271658286132	0.16005752083643085	0.13991827347722738	0.0984817119648693	0.13862484525792243	0.1858653670713931	0.16224510616465776	0.16224510616465776	0.16224510616465776	0.16224510616465776	0.16224510616465776	0.16224510616465776	0.16224510616465776	0.16224510616465776	0.16224510616465776	0.16224510616465776	0.16224510616465776	0.16224510616465776	0.16224510616465776	0.16224510616465776	0.16224510616465776	0.16224510616465776	0.16224510616465776	0.16224510616465776	0.16224510616465776	0.16224510616465776	0.16224510616465776	0.16224510616465776	0.16224510616465776	0.16224510616465776	0.16224510616465776	0.16224510616465776	0.16224510616465776	0.16224510616465776	0.16224510616465776	0.16224510616465776	0.16224510616465776
[truncated: 6 more columns]
