# Supplementary material for: Neuronal tuning aligns dynamically with object and texture manifolds across the visual hierarchy
Source: Nat Neurosci. 2026 Mar 10;29(4):864–75. doi: 10.1038/s41593-026-02207-1 (PMC13061647; doi:10.1038/s41593-026-02207-1)
Supplement: Supplementary file 6 — Average PSTH for each session and thread before or after optimization Fig. 5a. Response rate for each 10 ms time window in csv format to reproduce Fig. 5c. [file 41593_2026_2207_MOESM6_ESM.zip › Figure5C_src_normresp_wdw_30-40_DeePSim_sem.csv]

0	1	2	3	4	5	6	7	8	9	10	11	12	13	14	15	16	17	18	19	20	21	22	23	24	25	26	27	28	29	30	31	32	33	34	35	36	37	38	39	40	41	42	43	44	45	46	47	48	49
0.055300075676641865	0.02667783704563901	0.0372656845110207	0.02806230855552444	0.03398216713857808	0.03237779494528299	0.025041643403472022	0.043913216020741296	0.031883690211787656	0.030402342232076447	0.02922807661891624	0.02863243552209134	0.02837969677726334	0.03529205279904907	0.033440974270557124	0.03421667699489965	0.04180943581858497	0.037814406156553244	0.02579155926943368	0.031951394341709516	0.028004031068608895	0.0442995331065021	0.040962860985526234	0.01912476355412535	0.027658290683025156	0.036664349556952976	0.039859075009907714	0.036216361329219106	0.027679449689030015	0.016753563832731085	0.026547856761459786	0.030022978728592567	0.026925748378648112	0.030343783263923195	0.026775157097591113	0.03058471670455076	0.03641576222108889	0.040425801129450635	0.03117344979472995	0.03840268423891003	0.019558480293480913	0.019138139243295372	0.025752313258184494	0.020361644552503045	0.036736398072396495	0.02021530895570899	0.037928617080984606	0.029071963018346796	0.029071963018346796	0.029071963018346796
0.03889146890566507	0.044661781722082565	0.025565312001838373	0.03484551622246484	0.03798426642011885	0.03569326939493541	0.059116876799268483	0.07892594525182445	0.026768446835732037	0.03854268489214981	0.028787334399671557	0.03526871601277212	0.04467230250544758	0.03832084561163014	0.039843681478258106	0.038177454940755695	0.03550637480528761	0.033476954819702816	0.07018574606103103	0.03843853098713891	0.016241357659388576	0.05878223462692178	0.0043744415814442935	0.03349318181693707	0.04353041241156826	0.05370013565789574	0.0388798383299039	0.05093944020150046	0.03611902492118306	0.036365983856418926	0.05677889591932698	0.061028242429212336	0.03891666712627255	0.034699927466906026	0.03369552411291772	0.03419772578991188	0.03419772578991188	0.03419772578991188	0.03419772578991188	0.03419772578991188	0.03419772578991188	0.03419772578991188	0.03419772578991188	0.03419772578991188	0.03419772578991188	0.03419772578991188	0.03419772578991188	0.03419772578991188	0.03419772578991188	0.03419772578991188
0.056587318010732815	0.04483223366446511	0.011561990367426379	0.04207605875510859	0.002981553472644101	0.036216174499775655	0.036178258209716936	0.017515116821757284	0.029912613771759463	0.04213449647756536	0.046677672440635684	0.06476110981459157	0.04989554470636248	0.03880810174161482	0.011567286370249463	0.044326393161122406	0.039078101411179095	0.03846671302344357	0.04586553560613429	0.04431794610245296	0.030504710458298626	0.06570427066222709	0.006473582419923198	0.04406285453797127	0.05062050657222828	0.011591280298948962	0.017339209092628406	0.05371506541820065	0.039297279385043994	0.03365525076004257	0.05130099844974972	0.03475935363457458	0.054365106873260655	0.04456223025391762	0.04456223025391762	0.04456223025391762	0.04456223025391762	0.04456223025391762	0.04456223025391762	0.04456223025391762	0.04456223025391762	0.04456223025391762	0.04456223025391762	0.04456223025391762	0.04456223025391762	0.04456223025391762	0.04456223025391762	0.04456223025391762	0.04456223025391762	0.04456223025391762
0.05729417280831071	0.03235093366512307	0.04107719629972552	0.046346086826502535	0.03636241009625646	0.03675097262127182	0.04722877877656267	0.042788872505505095	0.04016364796701957	0.035315575781894454	0.03860049447287462	0.027953866891072127	0.03718636905590647	0.032375369711421305	0.029118788875243624	0.03271706692612242	0.03519280129903675	0.02914451160650928	0.03429838933024812	0.025134102574755113	0.03477170750227983	0.02774427775016969	0.030417476882251892	0.03970680217393516	0.03588642273635528	0.03749417576752766	0.031074292855134154	0.0360174010972393	0.035420261566799595	0.04180625706046967	0.02640954020205294	0.02976693517330874	0.02349042987205055	0.03321523969755357	0.03320942341564387	0.03301548990261642	0.03291270642207012	0.02942271770335714	0.03116771206271363	0.03116771206271363	0.03116771206271363	0.03116771206271363	0.03116771206271363	0.03116771206271363	0.03116771206271363	0.03116771206271363	0.03116771206271363	0.03116771206271363	0.03116771206271363	0.03116771206271363
0.0662190175955659	0.04888898781640517	0.06140205622360524	0.04151987925733089	0.05172868381934761	0.05593732442980476	0.05188835022531415	0.0380202421069828	0.055676453990859784	0.058511552358998235	0.04923465780358844	0.049301910424053005	0.05679134616563654	0.06683758404915964	0.048996622355275465	0.03548435580127141	0.06130701884926006	0.05915522848324143	0.05963170751023217	0.04700466385262023	0.0537618061116059	0.05649309699661718	0.05396583371731195	0.04976515340305788	0.04802370436879821	0.06482326917585013	0.06579442466644964	0.05515636245225984	0.0617111242616394	0.06037899798984954	0.061045061125744475	0.061045061125744475	0.061045061125744475	0.061045061125744475	0.061045061125744475	0.061045061125744475	0.061045061125744475	0.061045061125744475	0.061045061125744475	0.061045061125744475	0.061045061125744475	0.061045061125744475	0.061045061125744475	0.061045061125744475	0.061045061125744475	0.061045061125744475	0.061045061125744475	0.061045061125744475	0.061045061125744475	0.061045061125744475
0.09232022950244897	0.1269450938978553	0.12537719784560458	0.06403240955647609	0.09377821440972305	0.11770961422303682	0.09473520800906965	0.11016435070814835	0.11770839380590375	0.10930457532479507	0.11738458302091125	0.07636230136256884	0.08384563139412037	0.11271188191248037	0.10729501381107084	0.0928500147607623	0.12471402000209994	0.11597636666514757	0.10124451618042866	0.11216294056901253	0.10077635796727386	0.09986107233357772	0.11734683312456332	0.12630720205217139	0.08922687761166215	0.12542354622990287	0.09414329757860948	0.10243126296267241	0.08370427344282101	0.11579988018552603	0.09396014286286869	0.11276333637995059	0.1057378637517477	0.11916196206971208	0.09884592259826532	0.10889549156879684	0.09740511778145546	0.10320593705218782	0.12077759142257342	0.11400415338654984	0.11739087240456163	0.11739087240456163	0.11739087240456163	0.11739087240456163	0.11739087240456163	0.11739087240456163	0.11739087240456163	0.11739087240456163	0.11739087240456163	0.11739087240456163
0.10032051958129325	0.16107207865712328	0.09587753959655589	0.10496816437108782	0.10736829570431464	0.09287283661270539	0.08030969512137386	0.09470677923449011	0.07743379315463313	0.09118487941359085	0.09436104272703451	0.09025447014949835	0.09104932219234263	0.08428196855973298	0.0719874004899056	0.11405478064214429	0.11337395067438452	0.08342629074739918	0.07546906328418457	0.08181126584678891	0.11240142428417654	0.10415694679738334	0.09057980782890349	0.08654497352462154	0.0849760550753828	0.07356173382638978	0.0792688944508863	0.0792688944508863	0.0792688944508863	0.0792688944508863	0.0792688944508863	0.0792688944508863	0.0792688944508863	0.0792688944508863	0.0792688944508863	0.0792688944508863	0.0792688944508863	0.0792688944508863	0.0792688944508863	0.0792688944508863	0.0792688944508863	0.0792688944508863	0.0792688944508863	0.0792688944508863	0.0792688944508863	0.0792688944508863	0.0792688944508863	0.0792688944508863	0.0792688944508863	0.0792688944508863
0.06525672431055742	0.04379473148194632	0.04315493540526335	0.04332653458260968	0.03861596640377838	0.04260773879195519	0.045374656007386466	0.04617487034196664	0.046997471933802215	0.050689312008965835	0.03828520860731441	0.04080752729940029	0.037363090796333556	0.04516337867688613	0.03930036814536016	0.05089148755809055	0.04328326375448097	0.038379354245109354	0.03702380923523477	0.048530539447449686	0.03660609839716652	0.049166146782929195	0.052536527179147884	0.047614884638010606	0.04189704882901927	0.04348923894109752	0.05056142894062094	0.04702533394085923	0.04702533394085923	0.04702533394085923	0.04702533394085923	0.04702533394085923	0.04702533394085923	0.04702533394085923	0.04702533394085923	0.04702533394085923	0.04702533394085923	0.04702533394085923	0.04702533394085923	0.04702533394085923	0.04702533394085923	0.04702533394085923	0.04702533394085923	0.04702533394085923	0.04702533394085923	0.04702533394085923	0.04702533394085923	0.04702533394085923	0.04702533394085923	0.04702533394085923
0.008437134548854015	0.034564968472793174	0.043515289452261637	0.031066285581377057	0.020963761284145836	0.04751301907948878	0.02430080528727848	0.03036040101593644	0.008443864055808256	0.03616715159382776	0.023459417090093533	0.02903426928081027	0.03614542689155209	0.03555309391534321	0.027346782583926633	0.021445996382022266	0.03450248424874065	0.04317935141212842	0.03061363352851532	0.03355226085847648	0.01229338558072461	0.030292456176461192	0.027978368476264077	0.020912237634758937	0.030918944215443604	0.011920144469330199	0.03194574098026986	0.023146221981845117	0.028571920523951223	0.030470224823887435	0.021261405670256445	0.03104920798119422	0.03598231953591948	0.025875770007930333	0.03092904477192491	0.03092904477192491	0.03092904477192491	0.03092904477192491	0.03092904477192491	0.03092904477192491	0.03092904477192491	0.03092904477192491	0.03092904477192491	0.03092904477192491	0.03092904477192491	0.03092904477192491	0.03092904477192491	0.03092904477192491	0.03092904477192491	0.03092904477192491
0.05367562372663468	0.04961986910865745	0.059933055114854965	0.03230506402749623	0.06794055485600539	0.020290744508233934	0.033373500943767974	0.045239756016431376	0.0507331509645343	0.04693503040262976	0.02230693214930843	0.07099678716661185	0.06795175475020314	0.04084419829052947	0.0594847026330237	0.051400295611655884	0.04261507037229326	0.04866754208336344	0.05297641393274423	0.04333564363804516	0.0568206421910635	0.043012277370966245	0.06475132998334465	0.07698363975038085	0.08894253549401589	0.04145176218454413	0.07229822776738229	0.06892260887095222	0.058596488363160656	0.07907596186143158	0.03769812960513298	0.04695380866022163	0.049510229046249146	0.048232018853235394	0.048232018853235394	0.048232018853235394	0.048232018853235394	0.048232018853235394	0.048232018853235394	0.048232018853235394	0.048232018853235394	0.048232018853235394	0.048232018853235394	0.048232018853235394	0.048232018853235394	0.048232018853235394	0.048232018853235394	0.048232018853235394	0.048232018853235394	0.048232018853235394
0.09715396559545608	0.054658212510122345	0.06651318005403095	0.05615126903268772	0.08821532255615509	0.052783886008783934	0.05462925762655901	0.050620795124403394	0.07619097000258668	0.07693431569645842	0.06739732253070783	0.05128855877903933	0.07077293622209797	0.06148499664281461	0.06372058477457761	0.046857183874535496	0.06443404044749955	0.050645378201961605	0.049965888371022636	0.06190863431056698	0.07731794520227372	0.05149544373188436	0.061005511134049464	0.05223387202824552	0.059057114928029175	0.06730781594305466	0.06186750620906606	0.06184018069867886	0.04818446935737303	0.07723009878004868	0.06651347600701801	0.07187178739353334	0.07187178739353334	0.07187178739353334	0.07187178739353334	0.07187178739353334	0.07187178739353334	0.07187178739353334	0.07187178739353334	0.07187178739353334	0.07187178739353334	0.07187178739353334	0.07187178739353334	0.07187178739353334	0.07187178739353334	0.07187178739353334	0.07187178739353334	0.07187178739353334	0.07187178739353334	0.07187178739353334
0.0390712400942442	0.042214675242042775	0.042047510623363545	0.03919270810225746	0.03653775747058453	0.045483124811648165	0.04706769151330387	0.05177063314000963	0.04555142822572586	0.045905438999574805	0.045941761285974714	0.04807330570773464	0.056371825963949206	0.05072643737365932	0.044966530213627946	0.049580984188840736	0.044880749286260666	0.043971127363236946	0.04152509424046845	0.05547182868481234	0.046609773563522854	0.050797043750891314	0.04699866571535412	0.07348298016272163	0.06468400645507917	0.05534516996611186	0.0594716328542803	0.05642186117532259	0.06524437424853322	0.055748009433965365	0.05538128074926949	0.055564645091617425	0.055564645091617425	0.055564645091617425	0.055564645091617425	0.055564645091617425	0.055564645091617425	0.055564645091617425	0.055564645091617425	0.055564645091617425	0.055564645091617425	0.055564645091617425	0.055564645091617425	0.055564645091617425	0.055564645091617425	0.055564645091617425	0.055564645091617425	0.055564645091617425	0.055564645091617425	0.055564645091617425
0.0781120367792339	0.06965179853039777	0.07063754257547689	0.071167145807594	0.06396601947873841	0.06921923009724862	0.06062521787110921	0.0827345399982304	0.06238821126005037	0.05413729695749784	0.060853181310624414	0.07006326831772443	0.07213444538578839	0.07570169235722306	0.06559333021959943	0.05198673115305708	0.040259943050555205	0.052584628856971925	0.06160639220225154	0.07796832286174361	0.06491276483617976	0.05905856192839512	0.06105139877842391	0.08490918515180101	0.07084402787979957	0.05442511789891944	0.06818773258728186	0.045873822536520004	0.05514567193799597	0.03705243886586754	0.07572996520713536	0.056391202036501456	0.056391202036501456	0.056391202036501456	0.056391202036501456	0.056391202036501456	0.056391202036501456	0.056391202036501456	0.056391202036501456	0.056391202036501456	0.056391202036501456	0.056391202036501456	0.056391202036501456	0.056391202036501456	0.056391202036501456	0.056391202036501456	0.056391202036501456	0.056391202036501456	0.056391202036501456	0.056391202036501456
0.069733863721907	0.05445169829484722	0.06622745171651087	0.07970963081098077	0.03923308421967161	0.06002220252326652	0.0672465582835618	0.06858891035937466	0.04068359527512215	0.054673675996491145	0.06771372423992025	0.05880412387976709	0.05723311672408652	0.06962292874871723	0.062215125180972365	0.07011354960084082	0.05259828211214116	0.06019794813007946	0.07427028994713586	0.0651214891020919	0.058546232268713895	0.06512627177776695	0.06350747492402717	0.06937536847174862	0.07620747779094561	0.08320316611398139	0.07272870075530671	0.06181991380574588	0.08337167107831048	0.08324372992724897	0.059947460174071335	0.07030713813890221	0.06512729915648678	0.06512729915648678	0.06512729915648678	0.06512729915648678	0.06512729915648678	0.06512729915648678	0.06512729915648678	0.06512729915648678	0.06512729915648678	0.06512729915648678	0.06512729915648678	0.06512729915648678	0.06512729915648678	0.06512729915648678	0.06512729915648678	0.06512729915648678	0.06512729915648678	0.06512729915648678
0.05467331162588506	0.05148279131377211	0.044592268634334575	0.041642275155981144	0.04660560332264108	0.05662690189095815	0.04304666114867511	0.03241087780653432	0.0359482216070797	0.04801624432643181	0.03936084558240047	0.026861678800913443	0.028711296715707206	0.03436161236864295	0.04128381734725449	0.055230569222772495	0.0430340440171232	0.035831688645356914	0.045310399727961505	0.030488198423496957	0.022470436815374806	0.03695918806459983	0.012449663941180671	0.03427181748097921	0.046045455345124456	0.04203122811807464	0.03329991840199325	0.02448601147054584	0.04075622213179552	0.04408937597449436	0.04242279905314494	0.04242279905314494	0.04242279905314494	0.04242279905314494	0.04242279905314494	0.04242279905314494	0.04242279905314494	0.04242279905314494	0.04242279905314494	0.04242279905314494	0.04242279905314494	0.04242279905314494	0.04242279905314494	0.04242279905314494	0.04242279905314494	0.04242279905314494	0.04242279905314494	0.04242279905314494	0.04242279905314494	0.04242279905314494
0.06217585926835497	0.04352031979605643	0.04192761924407782	0.05988719758450392	0.034661725903541864	0.03526231328813616	0.04840866749683981	0.03531535758321634	0.05889731591017691	0.03718583477094106	0.052932738037398196	0.03621853249603602	0.03671432063145562	0.03037012703668278	0.031121459010792288	0.04182024590000247	0.03417308207301545	0.05680735610620928	0.03763762592671471	0.04790488017126556	0.037514023846480005	0.04671052856357043	0.03992614416450565	0.043318336364038035	0.043318336364038035	0.043318336364038035	0.043318336364038035	0.043318336364038035	0.043318336364038035	0.043318336364038035	0.043318336364038035	0.043318336364038035	0.043318336364038035	0.043318336364038035	0.043318336364038035	0.043318336364038035	0.043318336364038035	0.043318336364038035	0.043318336364038035	0.043318336364038035	0.043318336364038035	0.043318336364038035	0.043318336364038035	0.043318336364038035	0.043318336364038035	0.043318336364038035	0.043318336364038035	0.043318336364038035	0.043318336364038035	0.043318336364038035
0.050605905419543434	0.043483063173905524	0.03389399329551248	0.03989623480420688	0.04228523265222656	0.048182728810000214	0.03924383331044865	0.05015402677944861	0.03884551586967557	0.04094416629925242	0.056465904434689594	0.04034665984230587	0.03132629021018662	0.046373408283921294	0.05386833709916426	0.03918310281263091	0.04081913198035771	0.028181786723592204	0.0385724556599503	0.025005990297993063	0.05573529282953281	0.040067459046487716	0.040430008350107335	0.04024873369829752	0.04024873369829752	0.04024873369829752	0.04024873369829752	0.04024873369829752	0.04024873369829752	0.04024873369829752	0.04024873369829752	0.04024873369829752	0.04024873369829752	0.04024873369829752	0.04024873369829752	0.04024873369829752	0.04024873369829752	0.04024873369829752	0.04024873369829752	0.04024873369829752	0.04024873369829752	0.04024873369829752	0.04024873369829752	0.04024873369829752	0.04024873369829752	0.04024873369829752	0.04024873369829752	0.04024873369829752	0.04024873369829752	0.04024873369829752
0.10369585433009762	0.10903178397368588	0.10213865915617178	0.08498968411564593	0.11292038474923212	0.1229604630854901	0.12080302767464784	0.09105373888604067	0.09042661085317831	0.10331920421890584	0.08367093904531794	0.06588642215124872	0.10938552571872193	0.11505949197899652	0.0919411684936659	0.10996527957816203	0.0815906361692138	0.09396879884218305	0.09976542105384917	0.1066016651176667	0.1322817458823808	0.09456327888308964	0.11216440325162874	0.08443586731042894	0.1114096674465351	0.08965016906111868	0.10038195177482047	0.09047494222525485	0.09812096927226846	0.10883674079302842	0.10347885503264843	0.10347885503264843	0.10347885503264843	0.10347885503264843	0.10347885503264843	0.10347885503264843	0.10347885503264843	0.10347885503264843	0.10347885503264843	0.10347885503264843	0.10347885503264843	0.10347885503264843	0.10347885503264843	0.10347885503264843	0.10347885503264843	0.10347885503264843	0.10347885503264843	0.10347885503264843	0.10347885503264843	0.10347885503264843
0.0633662210574671	0.057754903654719573	0.06451231798857418	0.043413397641339516	0.04383784242182002	0.03690359441064346	0.07628696451783094	0.06882595371256298	0.04871419443559911	0.039298173589828504	0.036659195844855226	0.03266516214038412	0.04036464827611143	0.030459749590901582	0.03586297219824498	0.03175326637445849	0.032892681880372955	0.025433033856038675	0.04413299067836345	0.054744367701170665	0.044905371979580624	0.015589889881594028	0.042093927015302145	0.0346801623190104	0.031168331536361137	0.042205167813891976	0.0406564361401819	0.06364290329071635	0.042869307984255554	0.04182090260029073	0.039818503259259314	0.033237116785703395	0.03652781002248135	0.03652781002248135	0.03652781002248135	0.03652781002248135	0.03652781002248135	0.03652781002248135	0.03652781002248135	0.03652781002248135	0.03652781002248135	0.03652781002248135	0.03652781002248135	0.03652781002248135	0.03652781002248135	0.03652781002248135	0.03652781002248135	0.03652781002248135	0.03652781002248135	0.03652781002248135
0.08462377879175689	0.07159861923995564	0.07653719762455387	0.08112328604738156	0.07267158088542318	0.0772067031353634	0.07930826498711133	0.06918658505619388	0.07391930859897222	0.09685590054933604	0.05497490588966919	0.07914501937112245	0.06929800086629442	0.06313275594190694	0.10477115240281996	0.07673204483660195	0.0843348096397498	0.05717043522223843	0.07305071380508446	0.07610762306973781	0.08383017620330281	0.06497052744815743	0.07264854248472323	0.07619465553213567	0.08796221574552207	0.06191401598150752	0.08714692061686011	0.08506249212026	0.07941741804479424	0.07994138416016185	0.08794105888344139	0.08210820450321744	0.09950245311685672	0.07423090236356752	0.09688023266009292	0.08555556751183022	0.08555556751183022	0.08555556751183022	0.08555556751183022	0.08555556751183022	0.08555556751183022	0.08555556751183022	0.08555556751183022	0.08555556751183022	0.08555556751183022	0.08555556751183022	0.08555556751183022	0.08555556751183022	0.08555556751183022	0.08555556751183022
0.05257062572836013	0.05432996589786203	0.05039555534470055	0.044368588784127624	0.035484545466083164	0.03914809066244061	0.03823768823539008	0.04313202114150195	0.03494118693916262	0.04219451489129906	0.03020560023383469	0.0370320309462057	0.03921893887167174	0.045117595551228316	0.03784662344289428	0.05022210891381023	0.05705943070699756	0.049219097066673274	0.05472717039378635	0.04502162995825392	0.050471190963068034	0.04828586119415016	0.057246877358773075	0.029462468135684258	0.05112836513935718	0.031724531962825014	0.03567046267480781	0.05670763203118523	0.046189047352996525	0.046189047352996525	0.046189047352996525	0.046189047352996525	0.046189047352996525	0.046189047352996525	0.046189047352996525	0.046189047352996525	0.046189047352996525	0.046189047352996525	0.046189047352996525	0.046189047352996525	0.046189047352996525	0.046189047352996525	0.046189047352996525	0.046189047352996525	0.046189047352996525	0.046189047352996525	0.046189047352996525	0.046189047352996525	0.046189047352996525	0.046189047352996525
0.05006452086370693	0.013794791852457449	0.05601117332391785	0.056072723495695906	0.04731273057980117	0.04466372947146061	0.02307873806445863	0.06371638655461445	0.04509259077709096	0.013863700628551787	0.06795096603528016	0.05152184441651496	0.02595604649164428	0.05198620958882644	0.044632275993359456	0.037184194168240724	0.04252005723374276	0.013231427408729263	0.07444435661980514	0.05193466127963224	0.06594735369131204	0.05604088864047714	0.0375814236040158	0.053299318095250355	0.03567518908316477	0.03380198843370668	0.06560552987489862	0.033458510298130816	0.03663084638195876	0.03504467834004478	0.03504467834004478	0.03504467834004478	0.03504467834004478	0.03504467834004478	0.03504467834004478	0.03504467834004478	0.03504467834004478	0.03504467834004478	0.03504467834004478	0.03504467834004478	0.03504467834004478	0.03504467834004478	0.03504467834004478	0.03504467834004478	0.03504467834004478	0.03504467834004478	0.03504467834004478	0.03504467834004478	0.03504467834004478	0.03504467834004478
0.06972507775714033	0.05766259490250998	0.04114770290669768	0.051729439847523796	0.036044403426886855	0.05219037756223593	0.046885096344348995	0.048103372406432546	0.050660621124749235	0.05613667350871055	0.05051581100429728	0.050666533417713155	0.0536916969173907	0.04713086227751107	0.05205086511645046	0.061669219750579686	0.045655283670905746	0.04656069409659005	0.05299169699649339	0.04807104357811456	0.04574296748985254	0.039474308114918026	0.049854360661348865	0.0478718237834663	0.04840039984929678	0.047707230162001124	0.04805381500564895	0.04805381500564895	0.04805381500564895	0.04805381500564895	0.04805381500564895	0.04805381500564895	0.04805381500564895	0.04805381500564895	0.04805381500564895	0.04805381500564895	0.04805381500564895	0.04805381500564895	0.04805381500564895	0.04805381500564895	0.04805381500564895	0.04805381500564895	0.04805381500564895	0.04805381500564895	0.04805381500564895	0.04805381500564895	0.04805381500564895	0.04805381500564895	0.04805381500564895	0.04805381500564895
0.045978452169374746	0.0516058048897913	0.04013744558879482	0.051338159196297306	0.03990499757471532	0.048980457626942475	0.041897886591114666	0.05087920145253417	0.059819415058938424	0.048512755555482054	0.0495613998778388	0.04774576077418535	0.05352230523170123	0.03939802957858383	0.05238170858504848	0.03784399341554288	0.04969069074454642	0.04341401030570525	0.04217811241493883	0.043660871094575046	0.047184368127008935	0.04977524757304745	0.04847980785002819	0.04847980785002819	0.04847980785002819	0.04847980785002819	0.04847980785002819	0.04847980785002819	0.04847980785002819	0.04847980785002819	0.04847980785002819	0.04847980785002819	0.04847980785002819	0.04847980785002819	0.04847980785002819	0.04847980785002819	0.04847980785002819	0.04847980785002819	0.04847980785002819	0.04847980785002819	0.04847980785002819	0.04847980785002819	0.04847980785002819	0.04847980785002819	0.04847980785002819	0.04847980785002819	0.04847980785002819	0.04847980785002819	0.04847980785002819	0.04847980785002819
0.037417918378471186	0.04354320183327571	0.033681784268991634	0.03887129176496962	0.04342119063469344	0.04552057145721859	0.04788107324143193	0.042641100531991834	0.038154604428884	0.036192893569858005	0.04066754418609402	0.04159656952468784	0.046406705588593604	0.04515413265414309	0.036876655663655146	0.04224130990092431	0.03474274125061389	0.03254601968040913	0.032921324116075915	0.030771674288810162	0.04521981322532814	0.0542400987656575	0.034294174894788185	0.04448328926714074	0.03849348098153577	0.05132423152810667	0.04049266391581526	0.04590844772196096	0.04590844772196096	0.04590844772196096	0.04590844772196096	0.04590844772196096	0.04590844772196096	0.04590844772196096	0.04590844772196096	0.04590844772196096	0.04590844772196096	0.04590844772196096	0.04590844772196096	0.04590844772196096	0.04590844772196096	0.04590844772196096	0.04590844772196096	0.04590844772196096	0.04590844772196096	0.04590844772196096	0.04590844772196096	0.04590844772196096	0.04590844772196096	0.04590844772196096
0.12173246925021956	0.11039909903254494	0.08267435901217213	0.09836618147323227	0.09162897336357802	0.07311424781944	0.09119017411525276	0.10419503864406574	0.09341765461486674	0.09541849274961714	0.10618550814103098	0.09340408099872986	0.08330351308186516	0.09073962209742581	0.08926279012156886	0.11039552451000878	0.09827254755528429	0.0878629169623156	0.09807355222484836	0.09887672882867475	0.09673251141258798	0.09410379933064293	0.09810181618487926	0.09208358117095256	0.10746809142525444	0.08492089880730733	0.0889986715140754	0.06957839045101188	0.09357191013765093	0.08157515029433142	0.08157515029433142	0.08157515029433142	0.08157515029433142	0.08157515029433142	0.08157515029433142	0.08157515029433142	0.08157515029433142	0.08157515029433142	0.08157515029433142	0.08157515029433142	0.08157515029433142	0.08157515029433142	0.08157515029433142	0.08157515029433142	0.08157515029433142	0.08157515029433142	0.08157515029433142	0.08157515029433142	0.08157515029433142	0.08157515029433142
0.12927096892440684	0.09842902778492307	0.08649198887576029	0.07071636784503744	0.09696506579221774	0.0840562335682983	0.0874424947581558	0.07814303799408176	0.08069405415095111	0.08142790409316199	0.07625675305997655	0.0671123139480094	0.0817164330791651	0.07834703224379537	0.07237539074555753	0.09353756367358314	0.08234808304817194	0.08839402858511465	0.08621245124726996	0.10571063441365974	0.07414485054928022	0.06897598969613664	0.08285268376411953	0.07896678059908424	0.0962408411252167	0.09647958348572779	0.08896472813856053	0.07358408388011689	0.0732751402310336	0.08455689928964617	0.07602119588717919	0.07171629853091606	0.07425188247076628	0.08578306849135318	0.08316010092274138	0.096739808549199	0.07547244679880379	0.08581306408950393	0.08064275544415385	0.08064275544415385	0.08064275544415385	0.08064275544415385	0.08064275544415385	0.08064275544415385	0.08064275544415385	0.08064275544415385	0.08064275544415385	0.08064275544415385	0.08064275544415385	0.08064275544415385
0.0	0.019510262761667306	0.0	0.0008831532404970476	0.0	0.0	0.0	0.0	0.0	0.030346217584345556	0.0	0.0002553507875156727	0.0	5.153316454459832e-05	5.153316454459832e-05	0.0	0.002389172999996769	0.01411199035444473	0.0	0.0	0.0316441584551208	0.0	0.022925133005202016	0.022348863716765244	0.0	0.019453388052952086	0.0	0.0	0.020842843957265524	0.013935442301636772	0.0	0.0	0.0	0.00929657465562552	0.0	0.022347601731857774	0.0	0.013935442301636772	0.0	0.0	0.04376797733950188	0.0	0.02188398866975094	0.02188398866975094	0.02188398866975094	0.02188398866975094	0.02188398866975094	0.02188398866975094	0.02188398866975094	0.02188398866975094
0.04376736728473236	0.03809032590640761	0.04394934019281367	0.045132647814700916	0.03621670087330225	0.03952689391146067	0.030850255554370966	0.02896885474195475	0.03863072045251841	0.03701863318005133	0.023579202896322815	0.043890479439921797	0.0373655607439994	0.040926257380663494	0.03118966624325056	0.019477821627702438	0.029978492500485496	0.02230850069778476	0.03724466242392838	0.03400741181457402	0.04188779306680857	0.04372765840339364	0.02967732617372737	0.039413771954897064	0.023619144033428997	0.022274776495073704	0.03361752990772981	0.033729295887001846	0.03367341289736583	0.03367341289736583	0.03367341289736583	0.03367341289736583	0.03367341289736583	0.03367341289736583	0.03367341289736583	0.03367341289736583	0.03367341289736583	0.03367341289736583	0.03367341289736583	0.03367341289736583	0.03367341289736583	0.03367341289736583	0.03367341289736583	0.03367341289736583	0.03367341289736583	0.03367341289736583	0.03367341289736583	0.03367341289736583	0.03367341289736583	0.03367341289736583
0.07169309270413567	0.07823071238528104	0.07390801298991194	0.0761005052368427	0.06867973379606056	0.0587967895028077	0.07567088536834071	0.0630532807914542	0.053231903198467316	0.058796990565384295	0.07090171250092188	0.0662254523261297	0.07025278607592714	0.061996186865591406	0.055825749568542596	0.06045019619747454	0.08194911715891018	0.06658503083098664	0.06258686768979956	0.06865009302567733	0.07320332060206337	0.07228222308599734	0.08095791951404412	0.07600829783255843	0.06924595666305537	0.0726271272478069	0.0726271272478069	0.0726271272478069	0.0726271272478069	0.0726271272478069	0.0726271272478069	0.0726271272478069	0.0726271272478069	0.0726271272478069	0.0726271272478069	0.0726271272478069	0.0726271272478069	0.0726271272478069	0.0726271272478069	0.0726271272478069	0.0726271272478069	0.0726271272478069	0.0726271272478069	0.0726271272478069	0.0726271272478069	0.0726271272478069	0.0726271272478069	0.0726271272478069	0.0726271272478069	0.0726271272478069
0.052799257904824363	0.04945416167942259	0.0565647433459629	0.0477483291400703	0.050712739380041026	0.05054276169886611	0.04032881978027199	0.04410858058719997	0.05636781612669778	0.04558019979017073	0.04919833324152943	0.03747252879066359	0.045962208462422834	0.042051505200543245	0.04619580612321125	0.04569018852635356	0.05338742041606782	0.05939378012339292	0.037760660392386854	0.043618482050993175	0.04474956931610387	0.044184025683548525	0.044184025683548525	0.044184025683548525	0.044184025683548525	0.044184025683548525	0.044184025683548525	0.044184025683548525	0.044184025683548525	0.044184025683548525	0.044184025683548525	0.044184025683548525	0.044184025683548525	0.044184025683548525	0.044184025683548525	0.044184025683548525	0.044184025683548525	0.044184025683548525	0.044184025683548525	0.044184025683548525	0.044184025683548525	0.044184025683548525	0.044184025683548525	0.044184025683548525	0.044184025683548525	0.044184025683548525	0.044184025683548525	0.044184025683548525	0.044184025683548525	0.044184025683548525
0.030106329738163365	0.030482445974528927	0.040281141527869165	0.028512253080713423	0.029069270882138207	0.031143958758586825	0.04087742073450939	0.027575651794673747	0.030869621308512812	0.03277411918787709	0.01425900171784275	0.026827950103803597	0.03946831448049832	0.02866863793347545	0.037354988443589046	0.032972687079986525	0.031717235722960056	0.0397050990597165	0.04132663996636593	0.03118655207411243	0.02553559531533318	0.02669067510724194	0.01767850690272808	0.02218459100498501	0.02218459100498501	0.02218459100498501	0.02218459100498501	0.02218459100498501	0.02218459100498501	0.02218459100498501	0.02218459100498501	0.02218459100498501	0.02218459100498501	0.02218459100498501	0.02218459100498501	0.02218459100498501	0.02218459100498501	0.02218459100498501	0.02218459100498501	0.02218459100498501	0.02218459100498501	0.02218459100498501	0.02218459100498501	0.02218459100498501	0.02218459100498501	0.02218459100498501	0.02218459100498501	0.02218459100498501	0.02218459100498501	0.02218459100498501
0.0620932972569502	0.05249587209220152	0.05320110047351346	0.046577800541624255	0.05428834946616028	0.04567144909935503	0.051799689546752875	0.04238867665414866	0.04352525399096902	0.046932508030710605	0.055950983598678436	0.048225069900279846	0.05220576030331666	0.06003745985372486	0.06251873775898728	0.06185068802893626	0.028948389196911794	0.029618548668701384	0.03722048822719086	0.026731581677187997	0.03559339504477089	0.03116248836097944	0.03116248836097944	0.03116248836097944	0.03116248836097944	0.03116248836097944	0.03116248836097944	0.03116248836097944	0.03116248836097944	0.03116248836097944	0.03116248836097944	0.03116248836097944	0.03116248836097944	0.03116248836097944	0.03116248836097944	0.03116248836097944	0.03116248836097944	0.03116248836097944	0.03116248836097944	0.03116248836097944	0.03116248836097944	0.03116248836097944	0.03116248836097944	0.03116248836097944	0.03116248836097944	0.03116248836097944	0.03116248836097944	0.03116248836097944	0.03116248836097944	0.03116248836097944
0.04296863102057876	0.06302947184639321	0.06719822730137481	0.05318280158205218	0.04539945069872352	0.05332357965901494	0.05288709432774777	0.05667416763631734	0.05759677368131798	0.07644338334194377	0.06478982553400271	0.04498456885917456	0.051336835462455994	0.05496456160373509	0.04985512437955551	0.05258094770881552	0.06326658472480692	0.0511079126626449	0.04453431917859625	0.053886787055314286	0.041852661106704485	0.05643749134395196	0.05073684353047746	0.04496891701690437	0.039164676781260295	0.04206679689908233	0.04206679689908233	0.04206679689908233	0.04206679689908233	0.04206679689908233	0.04206679689908233	0.04206679689908233	0.04206679689908233	0.04206679689908233	0.04206679689908233	0.04206679689908233	0.04206679689908233	0.04206679689908233	0.04206679689908233	0.04206679689908233	0.04206679689908233	0.04206679689908233	0.04206679689908233	0.04206679689908233	0.04206679689908233	0.04206679689908233	0.04206679689908233	0.04206679689908233	0.04206679689908233	0.04206679689908233
0.07717951458745813	0.09507075021807733	0.08760053806719247	0.0791397434513672	0.09163667692692157	0.0859711642049655	0.08508632250520852	0.08127170076637666	0.07930275776768268	0.0954210373841501	0.08822798100560787	0.087569776373267	0.08406189853781854	0.09942633407064481	0.07381489268667304	0.08407043345587209	0.10093204073632314	0.08914991632429092	0.08629914348490043	0.07567311686972547	0.08098613017731296	0.08098613017731296	0.08098613017731296	0.08098613017731296	0.08098613017731296	0.08098613017731296	0.08098613017731296	0.08098613017731296	0.08098613017731296	0.08098613017731296	0.08098613017731296	0.08098613017731296	0.08098613017731296	0.08098613017731296	0.08098613017731296	0.08098613017731296	0.08098613017731296	0.08098613017731296	0.08098613017731296	0.08098613017731296	0.08098613017731296	0.08098613017731296	0.08098613017731296	0.08098613017731296	0.08098613017731296	0.08098613017731296	0.08098613017731296	0.08098613017731296	0.08098613017731296	0.08098613017731296
0.05532693948571854	0.037261192073409	0.051456311941307425	0.054784909864522585	0.04122444283989644	0.05079689963017662	0.03703980182036197	0.04539377451441808	0.030081181292363018	0.041012427786172624	0.03564905753640161	0.04154148255776954	0.04116815320757588	0.04432375191417311	0.04595123262804483	0.04379516215991651	0.04422148240395757	0.04234568190224832	0.047382181029984004	0.05207145770788412	0.04364013580177305	0.04370937908274893	0.043674757442260986	0.043674757442260986	0.043674757442260986	0.043674757442260986	0.043674757442260986	0.043674757442260986	0.043674757442260986	0.043674757442260986	0.043674757442260986	0.043674757442260986	0.043674757442260986	0.043674757442260986	0.043674757442260986	0.043674757442260986	0.043674757442260986	0.043674757442260986	0.043674757442260986	0.043674757442260986	0.043674757442260986	0.043674757442260986	0.043674757442260986	0.043674757442260986	0.043674757442260986	0.043674757442260986	0.043674757442260986	0.043674757442260986	0.043674757442260986	0.043674757442260986
0.06529234561689717	0.04611359578702781	0.04020783980126669	0.0510284936728595	0.056832422559984955	0.052327701262785235	0.047314104420285996	0.053625792467955465	0.060631531479323354	0.04244860302131409	0.058407802517160275	0.04482325322965816	0.052917352817205686	0.05771851352564377	0.04097065773717632	0.05166426734530875	0.05476989794099469	0.04011453600097975	0.05827765537014147	0.050156457395133816	0.054217056382637636	0.054217056382637636	0.054217056382637636	0.054217056382637636	0.054217056382637636	0.054217056382637636	0.054217056382637636	0.054217056382637636	0.054217056382637636	0.054217056382637636	0.054217056382637636	0.054217056382637636	0.054217056382637636	0.054217056382637636	0.054217056382637636	0.054217056382637636	0.054217056382637636	0.054217056382637636	0.054217056382637636	0.054217056382637636	0.054217056382637636	0.054217056382637636	0.054217056382637636	0.054217056382637636	0.054217056382637636	0.054217056382637636	0.054217056382637636	0.054217056382637636	0.054217056382637636	0.054217056382637636
0.03508564988975248	0.046047191597982366	0.05150543167281576	0.05357441905320616	0.04083850464711907	0.06513201498770295	0.025158979291773513	0.047326882540941646	0.05951299817514116	0.03977590778922109	0.0336192660553272	0.038598775502033576	0.029682863029574624	0.032364800356949566	0.06206068594669136	0.05228994471339073	0.06202319722189764	0.08360007325161367	0.06924957471828139	0.04174951778715826	0.04312804743713542	0.04108890467755608	0.06512245517148357	0.049227014560814096	0.03522434188964607	0.044469669745879147	0.045478136635004635	0.045755288849410936	0.06250993984039979	0.02719987641767827	0.07313256636866962	0.0433448663155608	0.08593795997197762	0.039417377370047656	0.022537201785490967	0.030977289577769313	0.030977289577769313	0.030977289577769313	0.030977289577769313	0.030977289577769313	0.030977289577769313	0.030977289577769313	0.030977289577769313	0.030977289577769313	0.030977289577769313	0.030977289577769313	0.030977289577769313	0.030977289577769313	0.030977289577769313	0.030977289577769313
0.04239425064992331	0.04800818657716015	0.04379242115340526	0.05373385875797765	0.06404271599701052	0.04523089106948884	0.057925520991175004	0.06332065267075647	0.050396495971389475	0.044397027422320566	0.04682088736236072	0.053889849878544074	0.05637163735642881	0.043390217350202986	0.04843105076096888	0.055124592922574774	0.05177782184177183	0.05177782184177183	0.05177782184177183	0.05177782184177183	0.05177782184177183	0.05177782184177183	0.05177782184177183	0.05177782184177183	0.05177782184177183	0.05177782184177183	0.05177782184177183	0.05177782184177183	0.05177782184177183	0.05177782184177183	0.05177782184177183	0.05177782184177183	0.05177782184177183	0.05177782184177183	0.05177782184177183	0.05177782184177183	0.05177782184177183	0.05177782184177183	0.05177782184177183	0.05177782184177183	0.05177782184177183	0.05177782184177183	0.05177782184177183	0.05177782184177183	0.05177782184177183	0.05177782184177183	0.05177782184177183	0.05177782184177183	0.05177782184177183	0.05177782184177183
0.06326275950211181	0.06254439033745435	0.05071151289559403	0.052119216558003154	0.04556449326484345	0.05870688820567422	0.04617157425789847	0.03837602084915365	0.0445921858166064	0.048467244834948416	0.05847482344876399	0.05691908012593224	0.05122042346154144	0.059667400869810275	0.057429656797987165	0.05044647936665718	0.04264294509794445	0.05196348170484737	0.0455374460839499	0.04120691678275824	0.053608591900664665	0.06612075644027378	0.050315325364939906	0.041732842104606364	0.04602408373477313	0.04602408373477313	0.04602408373477313	0.04602408373477313	0.04602408373477313	0.04602408373477313	0.04602408373477313	0.04602408373477313	0.04602408373477313	0.04602408373477313	0.04602408373477313	0.04602408373477313	0.04602408373477313	0.04602408373477313	0.04602408373477313	0.04602408373477313	0.04602408373477313	0.04602408373477313	0.04602408373477313	0.04602408373477313	0.04602408373477313	0.04602408373477313	0.04602408373477313	0.04602408373477313	0.04602408373477313	0.04602408373477313
0.10842779624983201	0.11508200039483005	0.07945181394583341	0.10537465747922029	0.10052425096709282	0.10152416063184767	0.07946156094810776	0.1013757214545171	0.07744650383476682	0.08818953529340465	0.08947850069967436	0.08927893964963556	0.10150698798101607	0.10145747537308533	0.110444812430102	0.09724152312360276	0.08828752490380368	0.08597089616705376	0.08712921053542871	0.08712921053542871	0.08712921053542871	0.08712921053542871	0.08712921053542871	0.08712921053542871	0.08712921053542871	0.08712921053542871	0.08712921053542871	0.08712921053542871	0.08712921053542871	0.08712921053542871	0.08712921053542871	0.08712921053542871	0.08712921053542871	0.08712921053542871	0.08712921053542871	0.08712921053542871	0.08712921053542871	0.08712921053542871	0.08712921053542871	0.08712921053542871	0.08712921053542871	0.08712921053542871	0.08712921053542871	0.08712921053542871	0.08712921053542871	0.08712921053542871	0.08712921053542871	0.08712921053542871	0.08712921053542871	0.08712921053542871
0.06605960072148408	0.06197867995175157	0.05511748056554671	0.0412501210579086	0.049336181279812985	0.05917090608085749	0.039880812562540974	0.05151701245234637	0.051529025330404626	0.04643417818309709	0.049805184042410106	0.04031241153738659	0.04800560536021532	0.05660516436494074	0.04911467956544873	0.052767977552466386	0.053968488432425674	0.05060172320459488	0.056868962516807196	0.048063052218092296	0.047630762238972044	0.04784690722853217	0.04784690722853217	0.04784690722853217	0.04784690722853217	0.04784690722853217	0.04784690722853217	0.04784690722853217	0.04784690722853217	0.04784690722853217	0.04784690722853217	0.04784690722853217	0.04784690722853217	0.04784690722853217	0.04784690722853217	0.04784690722853217	0.04784690722853217	0.04784690722853217	0.04784690722853217	0.04784690722853217	0.04784690722853217	0.04784690722853217	0.04784690722853217	0.04784690722853217	0.04784690722853217	0.04784690722853217	0.04784690722853217	0.04784690722853217	0.04784690722853217	0.04784690722853217
0.0645758215719095	0.06192097406568077	0.06104123696691454	0.040981237897025014	0.05900877524362081	0.05676190722338008	0.06264026820272724	0.05474292176273703	0.04921409613806382	0.0524697897562915	0.050841942947177664	0.050841942947177664	0.050841942947177664	0.050841942947177664	0.050841942947177664	0.050841942947177664	0.050841942947177664	0.050841942947177664	0.050841942947177664	0.050841942947177664	0.050841942947177664	0.050841942947177664	0.050841942947177664	0.050841942947177664	0.050841942947177664	0.050841942947177664	0.050841942947177664	0.050841942947177664	0.050841942947177664	0.050841942947177664	0.050841942947177664	0.050841942947177664	0.050841942947177664	0.050841942947177664	0.050841942947177664	0.050841942947177664	0.050841942947177664	0.050841942947177664	0.050841942947177664	0.050841942947177664	0.050841942947177664	0.050841942947177664	0.050841942947177664	0.050841942947177664	0.050841942947177664	0.050841942947177664	0.050841942947177664	0.050841942947177664	0.050841942947177664	0.050841942947177664
0.08035271924008626	0.04827522444897117	0.051176363195811016	0.060120647184407294	0.044921459970212275	0.038734105676855826	0.05520239020175289	0.0614915165007755	0.06342316936457791	0.06393448327984039	0.049420957421354744	0.032726437786895615	0.051584009333740896	0.061114149561698	0.047024552004716544	0.06339419357243786	0.05844655819715232	0.0846171965584815	0.07153187737781691	0.07153187737781691	0.07153187737781691	0.07153187737781691	0.07153187737781691	0.07153187737781691	0.07153187737781691	0.07153187737781691	0.07153187737781691	0.07153187737781691	0.07153187737781691	0.07153187737781691	0.07153187737781691	0.07153187737781691	0.07153187737781691	0.07153187737781691	0.07153187737781691	0.07153187737781691	0.07153187737781691	0.07153187737781691	0.07153187737781691	0.07153187737781691	0.07153187737781691	0.07153187737781691	0.07153187737781691	0.07153187737781691	0.07153187737781691	0.07153187737781691	0.07153187737781691	0.07153187737781691	0.07153187737781691	0.07153187737781691
0.11075913209135682	0.03426786127303018	0.06314981718103586	0.05666057972621225	0.05188090915558366	0.06331541719326582	0.031185625176239375	0.08530298324636398	0.08003483095104945	0.07232824759038617	0.03514946657265328	0.04568428109280189	0.06831598525393434	0.06318595476638396	0.04940370725138468	0.10218500489932111	0.08852669774970738	0.011293622059958555	0.03582632833978675	0.0469801134494689	0.04293755994511746	0.07340339897840292	0.05671024597610623	0.07761577554444395	0.05388116610539413	0.051719963428617906	0.034192146928358556	0.042200227927441825	0.04474204289619503	0.010571168744422604	0.044143133798303376	0.02735715127136299	0.02735715127136299	0.02735715127136299	0.02735715127136299	0.02735715127136299	0.02735715127136299	0.02735715127136299	0.02735715127136299	0.02735715127136299	0.02735715127136299	0.02735715127136299	0.02735715127136299	0.02735715127136299	0.02735715127136299	0.02735715127136299	0.02735715127136299	0.02735715127136299	0.02735715127136299	0.02735715127136299
0.04553899700909243	0.0480308830478374	0.04712238513936543	0.03113144610182961	0.046594384031352944	0.050051783729930674	0.030939648720440166	0.044543472450302136	0.04223582106139351	0.030026681951287687	0.03721675209029544	0.0401618642381876	0.046760577601666506	0.043623715597921046	0.04058023025822005	0.06576745126138289	0.025611562552447318	0.047476700116502485	0.025299655909998817	0.049781713895869543	0.04472005215253832	0.04219162470566171	0.03515880260578091	0.05672456698238798	0.04594168479408444	0.04594168479408444	0.04594168479408444	0.04594168479408444	0.04594168479408444	0.04594168479408444	0.04594168479408444	0.04594168479408444	0.04594168479408444	0.04594168479408444	0.04594168479408444	0.04594168479408444	0.04594168479408444	0.04594168479408444	0.04594168479408444	0.04594168479408444	0.04594168479408444	0.04594168479408444	0.04594168479408444	0.04594168479408444	0.04594168479408444	0.04594168479408444	0.04594168479408444	0.04594168479408444	0.04594168479408444	0.04594168479408444
0.09139860004168833	0.06360572545547731	0.06617584747141421	0.0777960155264618	0.05927489933141311	0.07200066558004495	0.06245968992804747	0.05511912167437641	0.0750590998811159	0.05690634857000948	0.06312782700613635	0.060017087788072916	0.060017087788072916	0.060017087788072916	0.060017087788072916	0.060017087788072916	0.060017087788072916	0.060017087788072916	0.060017087788072916	0.060017087788072916	0.060017087788072916	0.060017087788072916	0.060017087788072916	0.060017087788072916	0.060017087788072916	0.060017087788072916	0.060017087788072916	0.060017087788072916	0.060017087788072916	0.060017087788072916	0.060017087788072916	0.060017087788072916	0.060017087788072916	0.060017087788072916	0.060017087788072916	0.060017087788072916	0.060017087788072916	0.060017087788072916	0.060017087788072916	0.060017087788072916	0.060017087788072916	0.060017087788072916	0.060017087788072916	0.060017087788072916	0.060017087788072916	0.060017087788072916	0.060017087788072916	0.060017087788072916	0.060017087788072916	0.060017087788072916
0.11605407034681325	0.092183551328388	0.12664504669729176	0.11501465010007739	0.09462984712635086	0.09238925246586371	0.10771776958632467	0.0873160174442676	0.10348461788855583	0.11474775080831703	0.10190182838736074	0.10915363871487996	0.09482671442953929	0.09339083764622637	0.10281525648396013	0.10018498369159476	0.10597018299532066	0.11650414913565875	0.11123716606548971	0.11123716606548971	0.11123716606548971	0.11123716606548971	0.11123716606548971	0.11123716606548971	0.11123716606548971	0.11123716606548971	0.11123716606548971	0.11123716606548971	0.11123716606548971	0.11123716606548971	0.11123716606548971	0.11123716606548971	0.11123716606548971	0.11123716606548971	0.11123716606548971	0.11123716606548971	0.11123716606548971	0.11123716606548971	0.11123716606548971	0.11123716606548971	0.11123716606548971	0.11123716606548971	0.11123716606548971	0.11123716606548971	0.11123716606548971	0.11123716606548971	0.11123716606548971	0.11123716606548971	0.11123716606548971	0.11123716606548971
0.07588049197032949	0.06490297041894881	0.1009817262222183	0.09433410250977992	0.08347758683658846	0.05468312454065554	0.0625713167225988	0.09632760871163493	0.06597664195333953	0.057384354722946514	0.06835725041386193	0.05538346126460394	0.06477055695464358	0.08080928172995724	0.10020129663570902	0.09050528918283314	0.09050528918283314	0.09050528918283314	0.09050528918283314	0.09050528918283314	0.09050528918283314	0.09050528918283314	0.09050528918283314	0.09050528918283314	0.09050528918283314	0.09050528918283314	0.09050528918283314	0.09050528918283314	0.09050528918283314	0.09050528918283314	0.09050528918283314	0.09050528918283314	0.09050528918283314	0.09050528918283314	0.09050528918283314	0.09050528918283314	0.09050528918283314	0.09050528918283314	0.09050528918283314	0.09050528918283314	0.09050528918283314	0.09050528918283314	0.09050528918283314	0.09050528918283314	0.09050528918283314	0.09050528918283314	0.09050528918283314	0.09050528918283314	0.09050528918283314	0.09050528918283314
0.02943753592628794	0.06589903278486445	0.06147435718502846	0.06021479005893931	0.06502923647609576	0.03272795040005696	0.050886482528603456	0.05454458985783334	0.03649879549607724	0.026654185007061054	0.03383744788652998	0.03925146103172209	0.019208727722846295	0.06031281253317962	0.054756628597189584	0.060253857885483326	0.014243125417304933	0.026538036098145795	0.023386290468801783	0.02933018956006025	0.05270673081937326	0.05225852690333811	0.05222433948701725	0.07964771908429112	0.03291076603141336	0.07998675088882903	0.018366586653760533	0.06250500897036744	0.04043579781206399	0.04043579781206399	0.04043579781206399	0.04043579781206399	0.04043579781206399	0.04043579781206399	0.04043579781206399	0.04043579781206399	0.04043579781206399	0.04043579781206399	0.04043579781206399	0.04043579781206399	0.04043579781206399	0.04043579781206399	0.04043579781206399	0.04043579781206399	0.04043579781206399	0.04043579781206399	0.04043579781206399	0.04043579781206399	0.04043579781206399	0.04043579781206399
0.09809966694298776	0.10235540057868642	0.059394103505833566	0.05295764830157182	0.06277109342327922	0.047617783377382115	0.07041737011881327	0.05990792366083489	0.04136016482638552	0.0547727863110773	0.09052151207833602	0.06288631616550008	0.058338720610243845	0.05629790846435375	0.061775129316874504	0.05363084411381994	0.058116926813803704	0.03769283029091927	0.04894897616688872	0.038003436986263836	0.04363439726205876	0.051862883056490394	0.04700157560222502	0.04943222932935771	0.04943222932935771	0.04943222932935771	0.04943222932935771	0.04943222932935771	0.04943222932935771	0.04943222932935771	0.04943222932935771	0.04943222932935771	0.04943222932935771	0.04943222932935771	0.04943222932935771	0.04943222932935771	0.04943222932935771	0.04943222932935771	0.04943222932935771	0.04943222932935771	0.04943222932935771	0.04943222932935771	0.04943222932935771	0.04943222932935771	0.04943222932935771	0.04943222932935771	0.04943222932935771	0.04943222932935771	0.04943222932935771	0.04943222932935771
0.08584483175499298	0.057223002299691295	0.04980679721462825	0.04993035063245193	0.0549948523255976	0.07143656106649522	0.04992480867580018	0.07193952150853643	0.07163138863615427	0.060888607309497425	0.046535870652908366	0.057992161965547205	0.06161331723125884	0.06908820495318588	0.04959935217377992	0.05643414200457791	0.05317356971357846	0.07196781090701417	0.04537015061832857	0.05584891686263702	0.06053755218726923	0.058193234524953126	0.058193234524953126	0.058193234524953126	0.058193234524953126	0.058193234524953126	0.058193234524953126	0.058193234524953126	0.058193234524953126	0.058193234524953126	0.058193234524953126	0.058193234524953126	0.058193234524953126	0.058193234524953126	0.058193234524953126	0.058193234524953126	0.058193234524953126	0.058193234524953126	0.058193234524953126	0.058193234524953126	0.058193234524953126	0.058193234524953126	0.058193234524953126	0.058193234524953126	0.058193234524953126	0.058193234524953126	0.058193234524953126	0.058193234524953126	0.058193234524953126	0.058193234524953126
0.0762932375511947	0.07391140944433047	0.07603602769853922	0.0646444510244495	0.06523031977521611	0.06707026352088127	0.04631266928298734	0.04229192349825655	0.06568464940749093	0.07713922010879853	0.06836099833410596	0.02691068803452187	0.04849521268848802	0.06971035075935586	0.05960902999072575	0.05736435620408339	0.06018201330031197	0.06651940084308595	0.06335070707169896	0.06335070707169896	0.06335070707169896	0.06335070707169896	0.06335070707169896	0.06335070707169896	0.06335070707169896	0.06335070707169896	0.06335070707169896	0.06335070707169896	0.06335070707169896	0.06335070707169896	0.06335070707169896	0.06335070707169896	0.06335070707169896	0.06335070707169896	0.06335070707169896	0.06335070707169896	0.06335070707169896	0.06335070707169896	0.06335070707169896	0.06335070707169896	0.06335070707169896	0.06335070707169896	0.06335070707169896	0.06335070707169896	0.06335070707169896	0.06335070707169896	0.06335070707169896	0.06335070707169896	0.06335070707169896	0.06335070707169896
0.057567817974134426	0.04589954588246558	0.04376462967797377	0.05126706879231033	0.05401737101673557	0.05301657812711736	0.038807780989837316	0.04227568511830643	0.044901148933579264	0.041007737884355966	0.05397502583962135	0.049952865158106825	0.03588700756740566	0.055628666594568305	0.053341574291805416	0.046661275700950494	0.0771460130914266	0.07089867321395725	0.042716617873512656	0.06019733410282324	0.051456975988167945	0.051456975988167945	0.051456975988167945	0.051456975988167945	0.051456975988167945	0.051456975988167945	0.051456975988167945	0.051456975988167945	0.051456975988167945	0.051456975988167945	0.051456975988167945	0.051456975988167945	0.051456975988167945	0.051456975988167945	0.051456975988167945	0.051456975988167945	0.051456975988167945	0.051456975988167945	0.051456975988167945	0.051456975988167945	0.051456975988167945	0.051456975988167945	0.051456975988167945	0.051456975988167945	0.051456975988167945	0.051456975988167945	0.051456975988167945	0.051456975988167945	0.051456975988167945	0.051456975988167945
0.0	0.0	0.0	0.0	0.0	0.0	0.0	0.0	0.0	0.0	0.0	0.0	0.0	0.0	0.0	0.0	0.0	0.0	0.0	0.0	0.0	0.0	0.0	0.08738192591036269	0.0	0.0	0.0	0.0	0.0	0.0	0.0	0.0	0.0	0.0	0.0	0.0	0.0	0.0	0.0	0.0	0.0	0.0	0.0	0.0	0.0	0.0	0.0	0.0	0.0	0.0
0.0	0.0	0.05597249639833848	0.0	0.0	0.0002069858856599568	0.0	0.0	0.0	0.07778031392003416	0.055972496398338484	0.03823176611465561	0.08975858284409628	0.0010256309577526045	0.09208010027886854	0.03734022072394264	0.0	0.08975858284409627	0.11633379916416348	0.0	0.12469291634916473	0.08570740000517126	0.0	0.0	0.0002069858856599568	0.02089729506967794	0.08976548191417472	0.0	0.0	0.0002069858856599568	0.0855832482071572	0.10878578182209823	0.08472941787842798	0.0897654819141747	0.08998543052942135	0.05597249639833848	0.11337341524098488	0.0035472352081064524	0.0035472352081064524	0.10878578182209823	0.12132293937619569	0.09208010027886854	0.02089729506967794	0.0010256309577526045	0.0002069858856599568	0.0	0.0001034929428299784	0.0001034929428299784	0.0001034929428299784	0.0001034929428299784
0.06585611117136227	0.05163110632145141	0.06230309717606816	0.06111100966508559	0.0469846012766964	0.05792159483555691	0.06380530816325164	0.058333278963033044	0.07208954200715291	0.07822971302477728	0.05643365376291684	0.037822333475426344	0.06774342804178536	0.04767661832768839	0.06391147123350586	0.05239708599547921	0.0598598199534377	0.06404138844016241	0.055406064068004426	0.06453230369208128	0.058530214283100686	0.06025684208622462	0.06450703282826191	0.06904798776579246	0.05964920364556652	0.04791749551065793	0.06977035298056834	0.06969058055377977	0.06221815576516548	0.06536462928301819	0.08500281329496992	0.04782844660181384	0.049016003655348785	0.06614004157831077	0.052859400624754756	0.07095022752699794	0.05845058415626716	0.05425003702162542	0.06031030261898968	0.037308401578539534	0.05257137850930339	0.04493989004392146	0.04493989004392146	0.04493989004392146	0.04493989004392146	0.04493989004392146	0.04493989004392146	0.04493989004392146	0.04493989004392146	0.04493989004392146
0.05836410016382086	0.04875548542618532	0.06409352502300977	0.05978000952672275	0.053243252545011215	0.0469242694750401	0.08786655256012332	0.042919630096895624	0.03469738345467493	0.06767427569373217	0.06785251073001233	0.06041434631350029	0.03083073661383321	0.04180538838348249	0.04610201746328359	0.05713869341812026	0.041059184092411494	0.038859677177192915	0.040863257559547776	0.020363166901456106	0.037743886216100954	0.02345091644731362	0.041811135533250596	0.03375427150152126	0.041141972612871607	0.04335056738714894	0.03300485442054155	0.0383643266023442	0.043329467133791245	0.03428107574916379	0.01841475726811531	0.04008625454542682	0.059607807823263255	0.02240752900986166	0.036859973847581794	0.026562360533733374	0.034398917977439145	0.031309774911377285	0.06178039080201558	0.04888457890726011	0.016682792993704426	0.06106473034570313	0.06059194963640128	0.02260370485269291	0.041142152628693356	0.058611053219812824	0.0498766029242531	0.0498766029242531	0.0498766029242531	0.0498766029242531
0.12653214458811735	0.12749432527053595	0.1358527400869678	0.10064744169184046	0.08841290306678184	0.1431030801643669	0.10004565067353821	0.09928887956061275	0.11149362862410263	0.09656131436801757	0.09526515581290394	0.10867304100122595	0.15049423144618404	0.1161962524074712	0.1425017340448134	0.10650687331504241	0.08182928430749692	0.10527082703131216	0.1275811551893301	0.10299391477099529	0.09455573483528576	0.06515295444993466	0.12282230494048843	0.06436170335246556	0.1476660885792353	0.10659074007456633	0.1561382261330149	0.10778036321056847	0.09862263273079065	0.13329446679579715	0.1341636645867618	0.11625095529682553	0.1297419280789035	0.09512284538217748	0.10434173073055852	0.11209289930962417	0.1253419306433851	0.12214224378360153	0.1035034305570968	0.13025602827851065	0.10755533903228248	0.10477123699227539	0.12399583185412541	0.1143835344232004	0.1143835344232004	0.1143835344232004	0.1143835344232004	0.1143835344232004	0.1143835344232004	0.1143835344232004
0.09441580109534786	0.05570942102107768	0.08284252857515592	0.07025986861937168	0.04824210073247388	0.06014864374100273	0.05032225295133676	0.06922714381436659	0.0620796958215205	0.05791172685631317	0.06129098651494812	0.04845005444179563	0.054870520478371876	0.054870520478371876	0.054870520478371876	0.054870520478371876	0.054870520478371876	0.054870520478371876	0.054870520478371876	0.054870520478371876	0.054870520478371876	0.054870520478371876	0.054870520478371876	0.054870520478371876	0.054870520478371876	0.054870520478371876	0.054870520478371876	0.054870520478371876	0.054870520478371876	0.054870520478371876	0.054870520478371876	0.054870520478371876	0.054870520478371876	0.054870520478371876	0.054870520478371876	0.054870520478371876	0.054870520478371876	0.054870520478371876	0.054870520478371876	0.054870520478371876	0.054870520478371876	0.054870520478371876	0.054870520478371876	0.054870520478371876	0.054870520478371876	0.054870520478371876	0.054870520478371876	0.054870520478371876	0.054870520478371876	0.054870520478371876
0.046204947799715075	0.06983579105407565	0.0733642407226418	0.09363482835289431	0.0758669591778956	0.06803007065994697	0.07678662843925504	0.06622463622538555	0.06091642697380342	0.05870323019281542	0.04199497735353936	0.1051833074757895	0.08307024186937155	0.07610343719524919	0.08985137006673179	0.05477033490331345	0.045997542582745764	0.04911464677236012	0.0657368761759542	0.0804179877169348	0.0767378499568637	0.05217382621434853	0.09083218837957571	0.10143389672935516	0.05683886841643486	0.07557845566565871	0.08871104306264485	0.06910519156199699	0.07977426106692208	0.06444723917793384	0.0670662746675029	0.07256463181741558	0.08124819746503244	0.08067056542356477	0.08040207883115856	0.08642225483144705	0.05540547530580433	0.06786743982238153	0.04964199634180095	0.09236872576447933	0.06555335887303414	0.07896104231875674	0.07896104231875674	0.07896104231875674	0.07896104231875674	0.07896104231875674	0.07896104231875674	0.07896104231875674	0.07896104231875674	0.07896104231875674
0.044756341095425436	0.04825673300403862	0.049219187142442146	0.05567150968867943	0.04385625551205867	0.0524520459573093	0.05013374543446874	0.04173346439090403	0.05234676008786929	0.04340787577411373	0.04174475852482736	0.05393079465427111	0.04963365020662867	0.05183640612644726	0.04783771255653947	0.055279957149068575	0.06369203976574757	0.045412453794493185	0.03393653557989102	0.03821256252725204	0.04577764883196751	0.05061098818399193	0.04902017953001698	0.045217160316318394	0.06554425014163283	0.05829041319028577	0.047625223023805716	0.04173935478415409	0.056972180047645725	0.05813866160506812	0.05505763922278939	0.045500083931647846	0.05077950471081615	0.052296343109235206	0.05271988756743651	0.031926423456727956	0.04859432998700504	0.04764718562330623	0.0545973410580233	0.05599644686676432	0.05304141184270493	0.03446711390004248	0.05698927850755281	0.04226245603045815	0.053986536236748775	0.048124496133603464	0.048124496133603464	0.048124496133603464	0.048124496133603464	0.048124496133603464
0.0005092796686525588	0.0	0.0	0.20787078807723225	0.0	0.0	0.0	0.0	0.0	0.0	0.0029441065096544074	0.0	0.0	0.0	0.05998635472511559	0.0	0.0	0.0	0.0	0.0	0.0	0.0	0.0	0.0	0.0	0.0	0.0	0.10718629939386966	0.0	0.0	0.0	0.0	0.0	0.0	0.0	0.03827885411834128	0.26431887667926535	0.0	0.0	0.0	0.0	0.0	0.0	0.0	0.0	0.0	0.0	0.0	0.0	0.0
0.09561306975997952	0.056270638540393214	0.09890675100706123	0.07998804977698751	0.09722361924161813	0.06707035193517856	0.07489660663241925	0.08159558371530366	0.10848615001569153	0.07886024161410375	0.06000975508475564	0.06620142439711249	0.07940969971241846	0.10609255488974388	0.06799933631307115	0.0745710727243985	0.06137457316191866	0.083401104293127	0.07208825754401495	0.06841171667859738	0.05051560472757215	0.0532902863394369	0.09981993327380403	0.10321763286000472	0.08711473863760627	0.11577265892046586	0.07740984781742472	0.0838096054121049	0.13332964398132047	0.04045826329353217	0.048477824756317865	0.06322567166409604	0.0201127498228665	0.04927291926177936	0.06304003364856982	0.10629503473930252	0.06187934659563575	0.05880693268863624	0.0726545772312569	0.07372034759362288	0.10183198715160555	0.08025607931827326	0.03014482048482091	0.05520044990154708	0.05520044990154708	0.05520044990154708	0.05520044990154708	0.05520044990154708	0.05520044990154708	0.05520044990154708
0.08404500687989727	0.08042659522159569	0.11144282780498074	0.10119587123320094	0.09705509237375941	0.08056228647064649	0.06273026777216544	0.08777992748540764	0.09683230446189468	0.10891208944359776	0.10227392456229917	0.08033186319398365	0.0745522128590773	0.07407831098246592	0.09357209023607513	0.10444933267747047	0.09252238274009321	0.06730113564562985	0.0793985170765156	0.07670962024804773	0.06146747954242929	0.09082085291158136	0.08145872921588805	0.09667714079980617	0.08480314220672909	0.10226013025659539	0.08143650864067974	0.10850524069508256	0.10305021086641655	0.07879592744630678	0.10472327568530304	0.08754598649773265	0.10564407306996111	0.08876034700523845	0.09763417537069757	0.09233908356356159	0.08719282776102778	0.07217975131327517	0.10473153778930754	0.07925331157670476	0.09199242468300615	0.09199242468300615	0.09199242468300615	0.09199242468300615	0.09199242468300615	0.09199242468300615	0.09199242468300615	0.09199242468300615	0.09199242468300615	0.09199242468300615
0.12372633906025558	0.111001110506113	0.08830819223553477	0.17011578766389554	0.05912457670856922	0.09979281792153648	0.07716185585767629	0.10617810014498338	0.09384987209865316	0.12689276499200816	0.11403832219987146	0.11563884919118446	0.10109921731673817	0.08563489631343556	0.14514361138811338	0.14875540514635338	0.0908166846648214	0.050871084217133496	0.1303237972977137	0.08847718301446465	0.060519173971596375	0.11215044824101975	0.09071533601254238	0.09474704038451962	0.09371110126388367	0.11245944937809361	0.10698138484796364	0.09104173618748915	0.10119111827212497	0.10412274297481228	0.12134211752585826	0.10905371908853234	0.1296260605898457	0.13324044416245023	0.1159151827927972	0.14584849074026363	0.10871014099019954	0.04978937024489997	0.07195298336552253	0.10230050483178849	0.0860570369988631	0.0941787709153258	0.0941787709153258	0.0941787709153258	0.0941787709153258	0.0941787709153258	0.0941787709153258	0.0941787709153258	0.0941787709153258	0.0941787709153258
0.0418017321572161	0.03151421254963061	0.03768434243299431	0.021162936724103867	0.053620104336666495	0.05782268077520071	0.04959752239929597	0.021817004408215483	0.04186188014014044	0.0364067880306446	0.06047087878892589	0.02610777403562821	0.024945468178418046	0.03596861456720306	0.051243326539688445	0.03395650352738703	0.038492044032663736	0.046236982870517127	0.04747513751246703	0.03702882739217076	0.024634953456262806	0.05724102271179365	0.06122806445269039	0.05406043441969122	0.04108094990148543	0.0582350514158169	0.04742825705565057	0.029466339052632736	0.02212739719436522	0.05158545358126543	0.04242233401807614	0.031218895005339836	0.025634867334027624	0.04674903696383023	0.044843792457633376	0.03337397568067121	0.02580486573484776	0.0129324689451888	0.025382761338235683	0.01564338970033514	0.032169726652300244	0.029170947910117852	0.051040814416469474	0.038953291669391286	0.04257326435458761	0.04181592991119428	0.03563575716511826	0.028482096739713143	0.029719211529047856	0.02846960785028113
0.2536371372079803	0.0	0.17632597954225432	0.1818074803988485	0.2410637468840349	0.09095586938735344	0.21865691445265853	0.21864010922481616	0.008640598690084154	0.0024983021959791513	0.13632518913250782	0.0	0.0024983021959791513	0.008637922489470116	0.22040442743297592	0.219582569593068	0.22429502053716993	0.17623537731101382	0.2826290111234105	0.21256291017185788	0.22040442743297592	0.0	0.1363416437553891	0.0	0.09090401692687866	0.21858502667459598	0.0	0.1363416437553891	0.21865691445265853	0.09095586938735345	0.0	0.13628230125511143	0.1042233088123618	0.26499819475061576	0.17639444925999864	0.09090401692687866	0.2966257036355096	0.0	0.29327275036787753	0.22303857919106182	0.0024983021959791513	0.27599891616486477	0.14472759518401926	0.09095586938735344	0.21865691445265847	0.0	0.13753417700998705	0.0005041904095934028	0.17639444925999861	0.0
0.11075382512597351	0.1234730021604326	0.11312296535312238	0.13559636740671538	0.11438580634439273	0.11831654167158756	0.16167778148444	0.10240663136210651	0.1482692862909145	0.1506491393935504	0.1280347262733789	0.10911469160871425	0.13006594663881427	0.17378399015067283	0.11048550278863901	0.13974924387400042	0.13123516892861672	0.11791094406488278	0.16204602148852706	0.14909594695829928	0.13681993733264514	0.10889748435743615	0.11073645472991112	0.0877260044596417	0.12594296574261155	0.10076321979065989	0.12778838790611152	0.11220803649838083	0.11730623894627368	0.1334483569654218	0.09762303047744944	0.08626517160253785	0.1184281673118423	0.12055895116812126	0.0994645918062724	0.1545329276255379	0.14042319431915892	0.14034827436229994	0.1482924768130069	0.16748738797614765	0.11217326496563683	0.1216134846411367	0.09200711185856864	0.10701754894537323	0.1097819320511514	0.141412140709566	0.1412033246189577	0.11658354946198173	0.1508637650453831	0.10677485254785826
0.0336721496820589	0.03885220771390323	0.044841015010812696	0.03253264341536068	0.04842321555009873	0.05346442511155995	0.06928339272567909	0.057939804396088354	0.057340130514761584	0.03721391991037063	0.03568720982226532	0.05970646594601795	0.04362723443240931	0.035455302956594485	0.05293331077336131	0.03993667299667098	0.04381479076266997	0.04385930150458588	0.03900089673784666	0.04720716479527519	0.03873863785778777	0.04168991699075099	0.04636918985112822	0.029859339030377283	0.031135715138084285	0.052623365959538815	0.05981547507950008	0.04307226120602615	0.06988509889559336	0.06971061967447141	0.042282089221537214	0.032219700784407	0.023009266422057147	0.04082032652442648	0.034844218828949496	0.040325922740787286	0.04232359116708347	0.02795256250760529	0.046533474457411524	0.04462002395570697	0.03602350434570387	0.043623675634678595	0.04734779724904358	0.043861467114913524	0.03548900992034791	0.03216653322289001	0.03367261311478097	0.03563155994530377	0.03339324508460843	0.044585956991138445
0.0745771360268796	0.05254128870652193	0.09674725109075542	0.05421783021765483	0.05552205847589677	0.05933205766801007	0.06290523011957655	0.05881443143358228	0.043160263939118496	0.07916917663673628	0.08894274280155569	0.092751325672345	0.06300652580524843	0.06623261278918846	0.08607431050923255	0.07857798486908459	0.07000909339595533	0.06571945120637121	0.075587973846265	0.0724728632432698	0.04017941073009966	0.05332773870152274	0.06616088309620387	0.06992570760428952	0.05970873815181669	0.09377651968238018	0.06194908663112666	0.060508897265775914	0.055324202934956906	0.08058139342016972	0.07374450734620384	0.07673798923142294	0.046578643756885384	0.0764430719142898	0.09368458121762505	0.08263591284063947	0.051944185763783964	0.046425185092527986	0.10042107820789593	0.05557429622428556	0.07700411837196494	0.055327752378766915	0.048350032592713185	0.077204211764147	0.10473653975109176	0.0725324204885754	0.05250177784118602	0.06191659212167576	0.06517496997939691	0.10190797726485472
0.07368441926068732	0.09467573028902826	0.07686197330460624	0.06840954135430603	0.1002271696990263	0.07571972033061788	0.08996050444224257	0.07354643481875267	0.060271249163818444	0.06309442860101006	0.08470605875038936	0.0848878129473025	0.10319806669968135	0.07992899013682117	0.06865395384744535	0.07983278760856509	0.06661303431541318	0.06516430048680634	0.0763861409171935	0.06159475848957315	0.08579264283358183	0.06404183432236675	0.08080904110930834	0.09335945515314956	0.062300643923347755	0.07580752073886166	0.08065963324273889	0.07992498402454734	0.10035344969556424	0.0701976703146798	0.08955449487740817	0.07844514890782783	0.07749380232786524	0.09134381484109223	0.08692989644800624	0.08397102993982773	0.07561229553615398	0.08095390986611557	0.06398432135500812	0.0946105320218854	0.07166547026929429	0.07646892574138513	0.0858531025484818	0.08116101414493346	0.08116101414493346	0.08116101414493346	0.08116101414493346	0.08116101414493346	0.08116101414493346	0.08116101414493346
0.07743122212861812	0.059528625407443525	0.05330945782274152	0.06073732094009969	0.07088281246425629	0.07017878958236122	0.05725547214626688	0.03908172081560859	0.07182012896741072	0.08663336029172834	0.051822979928224315	0.06922817010997634	0.06922817010997634	0.06922817010997634	0.06922817010997634	0.06922817010997634	0.06922817010997634	0.06922817010997634	0.06922817010997634	0.06922817010997634	0.06922817010997634	0.06922817010997634	0.06922817010997634	0.06922817010997634	0.06922817010997634	0.06922817010997634	0.06922817010997634	0.06922817010997634	0.06922817010997634	0.06922817010997634	0.06922817010997634	0.06922817010997634	0.06922817010997634	0.06922817010997634	0.06922817010997634	0.06922817010997634	0.06922817010997634	0.06922817010997634	0.06922817010997634	0.06922817010997634	0.06922817010997634	0.06922817010997634	0.06922817010997634	0.06922817010997634	0.06922817010997634	0.06922817010997634	0.06922817010997634	0.06922817010997634	0.06922817010997634	0.06922817010997634
0.08851058550794766	0.09678317588391762	0.10726497119786595	0.09887083304236831	0.10720448153936836	0.10209449486871834	0.10464948820404336	0.10464948820404336	0.10464948820404336	0.10464948820404336	0.10464948820404336	0.10464948820404336	0.10464948820404336	0.10464948820404336	0.10464948820404336	0.10464948820404336	0.10464948820404336	0.10464948820404336	0.10464948820404336	0.10464948820404336	0.10464948820404336	0.10464948820404336	0.10464948820404336	0.10464948820404336	0.10464948820404336	0.10464948820404336	0.10464948820404336	0.10464948820404336	0.10464948820404336	0.10464948820404336	0.10464948820404336	0.10464948820404336	0.10464948820404336	0.10464948820404336	0.10464948820404336	0.10464948820404336	0.10464948820404336	0.10464948820404336	0.10464948820404336	0.10464948820404336	0.10464948820404336	0.10464948820404336	0.10464948820404336	0.10464948820404336	0.10464948820404336	0.10464948820404336	0.10464948820404336	0.10464948820404336	0.10464948820404336	0.10464948820404336
0.0	0.1836904136634331	0.0	0.0	0.0014842030929891666	0.0	0.08097402153155209	0.0002995318046705379	0.0	0.005133247419684076	0.0	0.08182021996921593	0.0	0.10535577869133811	0.0	0.17777629617064136	0.0	0.0	0.0002995318046705379	0.0014842030929891666	0.0	0.1691171302499552	0.0	0.0	0.0	0.0	0.0	0.086131730986107	0.01388684950135024	0.0	0.0	0.0002995318046705379	0.01388684950135024	0.10478734518051157	0.0	0.005134306047153187	0.0025671530235765933	0.0025671530235765933	0.0025671530235765933	0.0025671530235765933	0.0025671530235765933	0.0025671530235765933	0.0025671530235765933	0.0025671530235765933	0.0025671530235765933	0.0025671530235765933	0.0025671530235765933	0.0025671530235765933	0.0025671530235765933	0.0025671530235765933
0.06428911571434062	0.05863460361614013	0.06037288769579121	0.05553400504808563	0.057073379983227285	0.048397519428449436	0.04751527678565688	0.05944912564173322	0.057536287571718844	0.05375896180138399	0.05337730457376267	0.04297101624547446	0.042282578404985345	0.049800244358557864	0.04411825762038206	0.050322768542820195	0.05837057420340896	0.04894448289393389	0.07975621995365594	0.0697951077162528	0.06665329386188303	0.06933454492630717	0.03638766841456529	0.046596901339989324	0.05075304650687305	0.053389376219258225	0.06115532052783002	0.05727234837354413	0.05727234837354413	0.05727234837354413	0.05727234837354413	0.05727234837354413	0.05727234837354413	0.05727234837354413	0.05727234837354413	0.05727234837354413	0.05727234837354413	0.05727234837354413	0.05727234837354413	0.05727234837354413	0.05727234837354413	0.05727234837354413	0.05727234837354413	0.05727234837354413	0.05727234837354413	0.05727234837354413	0.05727234837354413	0.05727234837354413	0.05727234837354413	0.05727234837354413
0.046361508491910695	0.061103537545207566	0.04570170955097996	0.03021568986739407	0.05161165598166913	0.0580223174670634	0.03399932298365029	0.05553168455279334	0.057239647629359444	0.04597841088987224	0.04732178281315197	0.05284132332973089	0.04591038946710248	0.03366033992248463	0.03571781807701499	0.021127562047284214	0.06194927907747997	0.06852826266712819	0.027302544314909114	0.044036319913950926	0.03566943211443002	0.03566943211443002	0.03566943211443002	0.03566943211443002	0.03566943211443002	0.03566943211443002	0.03566943211443002	0.03566943211443002	0.03566943211443002	0.03566943211443002	0.03566943211443002	0.03566943211443002	0.03566943211443002	0.03566943211443002	0.03566943211443002	0.03566943211443002	0.03566943211443002	0.03566943211443002	0.03566943211443002	0.03566943211443002	0.03566943211443002	0.03566943211443002	0.03566943211443002	0.03566943211443002	0.03566943211443002	0.03566943211443002	0.03566943211443002	0.03566943211443002	0.03566943211443002	0.03566943211443002
0.043610781992843024	0.04389555103643285	0.0370950947370107	0.047700388190246044	0.05122242240000431	0.07060211429574825	0.05493615275620233	0.06908830927340902	0.04786821750155915	0.05439422170887361	0.040582655025287837	0.04866837334752809	0.04124635709053597	0.05221261174906672	0.039117726522357586	0.05013395749870208	0.053825664567730455	0.06029930226965584	0.062097422781977406	0.05378462282549583	0.05288669747597703	0.03679975142071139	0.053393866687212986	0.054696139742354585	0.054331707177292736	0.05160017650282043	0.05063236373983098	0.055260630680967364	0.06881402585711018	0.0427483777214305	0.05326688394347295	0.035590917438497134	0.04414236030887125	0.04457824370162372	0.04989607739483051	0.05432165111852709	0.04805443265081539	0.051188041884671236	0.051188041884671236	0.051188041884671236	0.051188041884671236	0.051188041884671236	0.051188041884671236	0.051188041884671236	0.051188041884671236	0.051188041884671236	0.051188041884671236	0.051188041884671236	0.051188041884671236	0.051188041884671236
0.06177036390869638	0.0877347090517971	0.06714121004168867	0.0517195604938008	0.0585910841505818	0.05658461412883842	0.0572406783973406	0.060635428610532914	0.0659878752755464	0.06415230517249279	0.062489214095101754	0.05729849187563298	0.06179086627350771	0.06301859292534621	0.06087239827778095	0.07321551265258242	0.06307269576723434	0.06498605665292424	0.06171144116464663	0.07306621820732326	0.0666197515155051	0.06609505571476762	0.07075937954867967	0.10137148478042406	0.06339228197947805	0.0583719264573539	0.05041116104471779	0.048382285631272656	0.06949438646058965	0.06347348997086691	0.07004001671134441	0.0717931218343788	0.07091656927286161	0.07091656927286161	0.07091656927286161	0.07091656927286161	0.07091656927286161	0.07091656927286161	0.07091656927286161	0.07091656927286161	0.07091656927286161	0.07091656927286161	0.07091656927286161	0.07091656927286161	0.07091656927286161	0.07091656927286161	0.07091656927286161	0.07091656927286161	0.07091656927286161	0.07091656927286161
0.16721317173717185	0.16294154641973302	0.1348199197394406	0.11196153322205865	0.1608376568843433	0.13148170916088409	0.08362999542148195	0.14266100606843962	0.12004973122300816	0.06442883397710387	0.041018476756988935	0.08515194366522681	0.0386526118525298	0.05088119291985553	0.10130144730794183	0.1731979281395148	0.04133420884568024	0.10761001461036271	0.062381423321228105	0.08895481938236394	0.14188432603541223	0.0978602243429971	0.16863622497670117	0.1422354696986129	0.1136752867998501	0.07546394235608242	0.079904983647654	0.13139557501197802	0.1308831914143833	0.105360508844481	0.07062171004478647	0.15020661956630554	0.05018122475425959	0.11191054313647816	0.08104588394536887	0.08104588394536887	0.08104588394536887	0.08104588394536887	0.08104588394536887	0.08104588394536887	0.08104588394536887	0.08104588394536887	0.08104588394536887	0.08104588394536887	0.08104588394536887	0.08104588394536887	0.08104588394536887	0.08104588394536887	0.08104588394536887	0.08104588394536887
0.08044772114296056	0.055035038531375896	0.03665335271757089	0.07135313405977291	0.08226223182793098	0.06281969759406972	0.05309393681379626	0.06274346963421158	0.06476491481000167	0.06342212834849201	0.07372263503812584	0.04735938691517575	0.054185100044249555	0.07287562779085119	0.05498450266287328	0.05665434092251983	0.0737073422478446	0.08546757735668079	0.07508307001048174	0.06411771178525652	0.06115235354679687	0.06874063496775118	0.06494649425727403	0.06494649425727403	0.06494649425727403	0.06494649425727403	0.06494649425727403	0.06494649425727403	0.06494649425727403	0.06494649425727403	0.06494649425727403	0.06494649425727403	0.06494649425727403	0.06494649425727403	0.06494649425727403	0.06494649425727403	0.06494649425727403	0.06494649425727403	0.06494649425727403	0.06494649425727403	0.06494649425727403	0.06494649425727403	0.06494649425727403	0.06494649425727403	0.06494649425727403	0.06494649425727403	0.06494649425727403	0.06494649425727403	0.06494649425727403	0.06494649425727403
0.1625630853341744	0.07159688027677567	0.06294258586017852	0.08843451904699529	0.05497119773208203	0.07876434167399303	0.04170547311356061	0.04327968614588066	0.08992861942467605	0.005348480561346143	0.11327024776539024	0.05130661296487121	0.05226537892515808	0.18692335555324124	0.08841232513919633	0.09089825633395794	0.12583397858103756	0.05132095007132751	0.1064922063350362	0.10702055251626418	0.16246420327417208	0.14404061586839828	0.0945232642153978	0.11773650167995964	0.048437013190551007	0.05936726802440893	0.021344348851432444	0.1790339907738572	0.11479721383727261	0.04832627036055825	0.11855944819536586	0.08323353741351108	0.06655654226737402	0.10504193986785014	0.06443000565790127	0.020789975871510647	0.1955278144351769	0.1140899282243738	0.06361558221905118	0.08329539974950194	0.06926033258305563	0.07627786616627878	0.07627786616627878	0.07627786616627878	0.07627786616627878	0.07627786616627878	0.07627786616627878	0.07627786616627878	0.07627786616627878	0.07627786616627878
0.05253027375704022	0.03369362907691903	0.04770326370085506	0.060524815771774765	0.037857676074760635	0.04367338044395191	0.049874728272596994	0.04426060655039782	0.052924509494455076	0.060188205810363334	0.06487375870499053	0.044278857788535984	0.06260438981595318	0.05276498159691285	0.04242496169190932	0.06548937464546369	0.03697328693383135	0.07442105690869429	0.054934361275583724	0.046417440709335796	0.054951887520329847	0.04470001475998665	0.06278891760500985	0.0565023649605631	0.061481894902888835	0.058992129931725965	0.058992129931725965	0.058992129931725965	0.058992129931725965	0.058992129931725965	0.058992129931725965	0.058992129931725965	0.058992129931725965	0.058992129931725965	0.058992129931725965	0.058992129931725965	0.058992129931725965	0.058992129931725965	0.058992129931725965	0.058992129931725965	0.058992129931725965	0.058992129931725965	0.058992129931725965	0.058992129931725965	0.058992129931725965	0.058992129931725965	0.058992129931725965	0.058992129931725965	0.058992129931725965	0.058992129931725965
0.03583830193072651	0.07301253062675987	0.1246476094387361	0.10214495386507877	0.1090307126870797	0.1223374024648776	0.08120011580347072	0.05264706053355432	0.09830918211408683	0.13747909370048764	0.1278929529140059	0.09292612470962547	0.11020099657162928	0.12326919035263693	0.10631369480915656	0.048786474151537806	0.13205109869141585	0.09938688495032719	0.08599670648958675	0.08520539964824883	0.1053983829457134	0.09041046790083218	0.1001916182640371	0.07641857989816749	0.08860474240415132	0.06800127142872214	0.11484023854575412	0.061007777792575435	0.09602658835880544	0.06821416488867778	0.0821203766237416	0.0821203766237416	0.0821203766237416	0.0821203766237416	0.0821203766237416	0.0821203766237416	0.0821203766237416	0.0821203766237416	0.0821203766237416	0.0821203766237416	0.0821203766237416	0.0821203766237416	0.0821203766237416	0.0821203766237416	0.0821203766237416	0.0821203766237416	0.0821203766237416	0.0821203766237416	0.0821203766237416	0.0821203766237416
0.08460915265191954	0.07646836575041537	0.058671157041311636	0.05713579209486114	0.06544350704980544	0.05896869741735545	0.08137315547617725	0.06717971662550827	0.06763467438155034	0.06808743346014401	0.06887643821504169	0.049522269996718056	0.06768947774913407	0.06005132093479623	0.06988243295869545	0.06571190796465012	0.07130354566169811	0.0682417987894499	0.069772672225574	0.069772672225574	0.069772672225574	0.069772672225574	0.069772672225574	0.069772672225574	0.069772672225574	0.069772672225574	0.069772672225574	0.069772672225574	0.069772672225574	0.069772672225574	0.069772672225574	0.069772672225574	0.069772672225574	0.069772672225574	0.069772672225574	0.069772672225574	0.069772672225574	0.069772672225574	0.069772672225574	0.069772672225574	0.069772672225574	0.069772672225574	0.069772672225574	0.069772672225574	0.069772672225574	0.069772672225574	0.069772672225574	0.069772672225574	0.069772672225574	0.069772672225574
0.06908357383080328	0.05772438193309784	0.04693960281240377	0.04691016108790179	0.03834836044753976	0.034800367663655206	0.03491049143535587	0.05417062570354129	0.05556434320571911	0.0353039122601065	0.041652225042786886	0.05429439397212746	0.05650907918447272	0.059881767916293384	0.022973567212580384	0.0379593550949471	0.03925674989908787	0.037636514697653736	0.05100846035573325	0.04243786858670937	0.05142475757013064	0.04373762841737854	0.03449612343804454	0.0295518362691121	0.0736645677798157	0.05741369861629647	0.047217810378856015	0.041709051090260144	0.042283402806652715	0.04199622694845643	0.04199622694845643	0.04199622694845643	0.04199622694845643	0.04199622694845643	0.04199622694845643	0.04199622694845643	0.04199622694845643	0.04199622694845643	0.04199622694845643	0.04199622694845643	0.04199622694845643	0.04199622694845643	0.04199622694845643	0.04199622694845643	0.04199622694845643	0.04199622694845643	0.04199622694845643	0.04199622694845643	0.04199622694845643	0.04199622694845643
0.1055753714909956	0.08135388200226577	0.07311145089127907	0.0767629180318014	0.0839444803704881	0.09779330229438334	0.05788449520563162	0.07848159388737952	0.08379166553476751	0.07751139415081625	0.059432861691924514	0.08137101700858962	0.07734710112309824	0.05529589634686724	0.07005683099162176	0.04434382398507571	0.07764603927020866	0.061592769507733604	0.0654753620063752	0.036302272303528706	0.09171606911913101	0.0777962892718576	0.0847561791954943	0.0847561791954943	0.0847561791954943	0.0847561791954943	0.0847561791954943	0.0847561791954943	0.0847561791954943	0.0847561791954943	0.0847561791954943	0.0847561791954943	0.0847561791954943	0.0847561791954943	0.0847561791954943	0.0847561791954943	0.0847561791954943	0.0847561791954943	0.0847561791954943	0.0847561791954943	0.0847561791954943	0.0847561791954943	0.0847561791954943	0.0847561791954943	0.0847561791954943	0.0847561791954943	0.0847561791954943	0.0847561791954943	0.0847561791954943	0.0847561791954943
0.0360972327868845	0.060543613978897765	0.02711148825536984	0.044729327140092624	0.01413094259901345	0.030691417534527126	0.03179086071524967	0.05019299464710545	0.051715841697173005	0.05646024063609771	0.0428838815147729	0.04482760866085071	0.02376110885804355	0.04273644024640062	0.028618660020310095	0.049151910813885674	0.040533137971945465	0.03734402182848108	0.03192827743681081	0.04571001019481328	0.051723781601672604	0.04927123538911064	0.03604316260461571	0.027304741605804674	0.02854051230773413	0.04381232441829414	0.036176418363014134	0.036176418363014134	0.036176418363014134	0.036176418363014134	0.036176418363014134	0.036176418363014134	0.036176418363014134	0.036176418363014134	0.036176418363014134	0.036176418363014134	0.036176418363014134	0.036176418363014134	0.036176418363014134	0.036176418363014134	0.036176418363014134	0.036176418363014134	0.036176418363014134	0.036176418363014134	0.036176418363014134	0.036176418363014134	0.036176418363014134	0.036176418363014134	0.036176418363014134	0.036176418363014134
0.061847485460514585	0.06577020146663769	0.054098712418807794	0.05744652351794572	0.03505236206377041	0.04467650556483414	0.054350664937488816	0.04131561836134727	0.051999322308011416	0.04704427193536259	0.04696977272679346	0.042454808109056316	0.049734557502275484	0.04649181709439114	0.03493279927261504	0.043668128848756135	0.05592628626862049	0.04072409612075421	0.057410001946218855	0.0433176370048404	0.06513779065845826	0.029565393644835642	0.03382508704327622	0.038376734148158176	0.0361009105957172	0.0361009105957172	0.0361009105957172	0.0361009105957172	0.0361009105957172	0.0361009105957172	0.0361009105957172	0.0361009105957172	0.0361009105957172	0.0361009105957172	0.0361009105957172	0.0361009105957172	0.0361009105957172	0.0361009105957172	0.0361009105957172	0.0361009105957172	0.0361009105957172	0.0361009105957172	0.0361009105957172	0.0361009105957172	0.0361009105957172	0.0361009105957172	0.0361009105957172	0.0361009105957172	0.0361009105957172	0.0361009105957172
0.06945053354346972	0.04893889048580696	0.07032932809950937	0.06120960843037043	0.046517969365403165	0.04359249849741618	0.05052326774278101	0.0549529092440332	0.045526298762466874	0.04407648674701238	0.06212454342837842	0.056882102063900944	0.06382755513402999	0.06969023453832272	0.0647569877441676	0.046717119885334724	0.053521318268029056	0.06575550633779466	0.0630823281864441	0.051043419100145024	0.07327563753423084	0.056590367306020774	0.05736411495670935	0.05604407027820664	0.05670409261745799	0.05670409261745799	0.05670409261745799	0.05670409261745799	0.05670409261745799	0.05670409261745799	0.05670409261745799	0.05670409261745799	0.05670409261745799	0.05670409261745799	0.05670409261745799	0.05670409261745799	0.05670409261745799	0.05670409261745799	0.05670409261745799	0.05670409261745799	0.05670409261745799	0.05670409261745799	0.05670409261745799	0.05670409261745799	0.05670409261745799	0.05670409261745799	0.05670409261745799	0.05670409261745799	0.05670409261745799	0.05670409261745799
0.026586041815644803	0.025443358342360445	0.0451632026625767	0.038396410217429636	0.04626048536419479	0.049203493590970676	0.049017053158273684	0.04103821790393502	0.033828166992371705	0.050767200343254	0.044867127524107195	0.04321788915289695	0.057962238062202354	0.04062600127344945	0.048733033063536414	0.048202620581275536	0.04007389418397059	0.046243177504342335	0.03747702547516478	0.040278207382413694	0.06387135427845207	0.03897552011412077	0.028678208407579616	0.033826864260850194	0.033826864260850194	0.033826864260850194	0.033826864260850194	0.033826864260850194	0.033826864260850194	0.033826864260850194	0.033826864260850194	0.033826864260850194	0.033826864260850194	0.033826864260850194	0.033826864260850194	0.033826864260850194	0.033826864260850194	0.033826864260850194	0.033826864260850194	0.033826864260850194	0.033826864260850194	0.033826864260850194	0.033826864260850194	0.033826864260850194	0.033826864260850194	0.033826864260850194	0.033826864260850194	0.033826864260850194	0.033826864260850194	0.033826864260850194
0.07837661709374823	0.061698355133873714	0.0560936949959452	0.06441234994685595	0.06999688786385469	0.058435493278299375	0.06206959610481599	0.046516632586845456	0.06279651048814441	0.06004461873821903	0.04933128570930069	0.06483398381815181	0.04583417961455198	0.05928638267704414	0.056172892037064596	0.05751508412096567	0.08469429281302364	0.06835551079142115	0.06512752175772286	0.07493156983826231	0.05631951045319821	0.06498716127753051	0.05758285557187087	0.06254734708133858	0.06006510132660472	0.06006510132660472	0.06006510132660472	0.06006510132660472	0.06006510132660472	0.06006510132660472	0.06006510132660472	0.06006510132660472	0.06006510132660472	0.06006510132660472	0.06006510132660472	0.06006510132660472	0.06006510132660472	0.06006510132660472	0.06006510132660472	0.06006510132660472	0.06006510132660472	0.06006510132660472	0.06006510132660472	0.06006510132660472	0.06006510132660472	0.06006510132660472	0.06006510132660472	0.06006510132660472	0.06006510132660472	0.06006510132660472
0.06543078374418489	0.034024431723466725	0.05501803890046019	0.0392169180369203	0.03239644596622208	0.04606145105480452	0.02916778478798629	0.04095537186462346	0.03644257289696354	0.04574456482546164	0.048953103763673025	0.04857540648984875	0.03408624791851686	0.06261165164410457	0.052362028404325994	0.04884003696318248	0.034519337153925814	0.031155358674515736	0.05454464184460296	0.053638192962813185	0.052179841432704634	0.03823270840865019	0.0486666925203358	0.05289544916848608	0.05205821465041675	0.04488868754753694	0.0450564819371493	0.03622563305318134	0.051583028431226814	0.05008192825336306	0.050832478342294936	0.050832478342294936	0.050832478342294936	0.050832478342294936	0.050832478342294936	0.050832478342294936	0.050832478342294936	0.050832478342294936	0.050832478342294936	0.050832478342294936	0.050832478342294936	0.050832478342294936	0.050832478342294936	0.050832478342294936	0.050832478342294936	0.050832478342294936	0.050832478342294936	0.050832478342294936	0.050832478342294936	0.050832478342294936
0.05034610414352289	0.04538015026359534	0.03248055643767518	0.033194415180513026	0.029214766468850073	0.03922011250406106	0.03403406159024537	0.036166666006633055	0.03919731039206384	0.03883855098121945	0.036243657600379016	0.03824104966644292	0.03881261265508244	0.03008865495892357	0.03095385993457067	0.030694423725238486	0.029116449158657288	0.030017744405074955	0.03774397356563572	0.04132871253928035	0.030790008074480606	0.03363794394307435	0.03556411569903595	0.03764477917574089	0.03857930853307757	0.027455141086076086	0.04054820030164274	0.049362271237555516	0.03914040498488503	0.03985949778835628	0.03618795883334292	0.038023728310849596	0.038023728310849596	0.038023728310849596	0.038023728310849596	0.038023728310849596	0.038023728310849596	0.038023728310849596	0.038023728310849596	0.038023728310849596	0.038023728310849596	0.038023728310849596	0.038023728310849596	0.038023728310849596	0.038023728310849596	0.038023728310849596	0.038023728310849596	0.038023728310849596	0.038023728310849596	0.038023728310849596
0.02436488271313705	0.02150316025602123	0.02986515508844708	0.03385370181301146	0.02892902170994607	0.03367419009361371	0.028272540959609852	0.03712899216969269	0.021055978178282496	0.025256364680553697	0.030953539092284786	0.042266839611110496	0.03777157596414692	0.03765821890455653	0.004563730297434811	0.028460625079499088	0.012230942819139922	0.033542839385008315	0.012229794035329875	0.022394565226425488	0.014514956593905249	0.042648102108818677	0.03383079596335945	0.004973862024708535	0.02060663923369651	0.05498675974296719	0.04323478496402579	0.03013082148400476	0.0	0.0	0.0	0.0	0.0	0.0	0.0	0.0	0.0	0.0	0.0	0.0	0.0	0.0	0.0	0.0	0.0	0.0	0.0	0.0	0.0	0.0
0.024836286030071295	0.026105620988622947	0.012976510923355368	0.031721983181145566	0.019738143135751424	0.011998109769482521	0.033983126460315635	0.021551969885578143	0.03391640202327836	0.027812145157234826	0.016754586272940884	0.023490374082656508	0.016350496306281548	0.036768679091669663	0.025960902868146	0.026352781872280965	0.026994395954022154	0.03966494663920796	0.026689991108209493	0.03356964578720011	0.030129818447704803	0.030129818447704803	0.030129818447704803	0.030129818447704803	0.030129818447704803	0.030129818447704803	0.030129818447704803	0.030129818447704803	0.030129818447704803	0.030129818447704803	0.030129818447704803	0.030129818447704803	0.030129818447704803	0.030129818447704803	0.030129818447704803	0.030129818447704803	0.030129818447704803	0.030129818447704803	0.030129818447704803	0.030129818447704803	0.030129818447704803	0.030129818447704803	0.030129818447704803	0.030129818447704803	0.030129818447704803	0.030129818447704803	0.030129818447704803	0.030129818447704803	0.030129818447704803	0.030129818447704803
0.05995555288100835	0.022703583641040376	0.016744926983448996	0.015091416681719224	0.021587526695572238	0.01756486666713184	0.03289469688493013	0.024179067266745208	0.033440586169292436	0.009412311722389578	0.015130533735345657	0.0188685579561113	0.017850776611772215	0.0035140804503477952	0.021347200502282733	0.02295385369797547	0.029517536087741984	0.038830165676524586	0.03789443762342669	0.037083050944984174	0.021330622252963942	0.02666999790849162	0.03310043834703716	0.03999138903739797	0.02036051411394994	0.02025304855939051	0.018363866549636683	0.019308457554513596	0.019308457554513596	0.019308457554513596	0.019308457554513596	0.019308457554513596	0.019308457554513596	0.019308457554513596	0.019308457554513596	0.019308457554513596	0.019308457554513596	0.019308457554513596	0.019308457554513596	0.019308457554513596	0.019308457554513596	0.019308457554513596	0.019308457554513596	0.019308457554513596	0.019308457554513596	0.019308457554513596	0.019308457554513596	0.019308457554513596	0.019308457554513596	0.019308457554513596
0.021982783081015186	0.03328928204303088	0.026131195163779656	0.034015853143793795	0.027662319482415994	0.00938981331070725	0.022930393384100193	0.01480733187295585	0.013575027440967858	0.01834888250439816	0.014413095188273104	0.02296579926868358	0.018577674759686677	0.01830019332652034	0.016186272089451496	0.032590695001080035	0.026095767697964328	0.03593772272500579	0.01033034088378428	0.016214337368751646	0.038445383363328804	0.014138900796437733	0.013405905388705435	0.020996024763000033	0.042733022425361616	0.012171603075780347	0.01611466427352631	0.012637816049753475	0.02379723603244937	0.010127719279792998	0.031402109163896276	0.018116137874297344	0.024759123519096808	0.024759123519096808	0.024759123519096808	0.024759123519096808	0.024759123519096808	0.024759123519096808	0.024759123519096808	0.024759123519096808	0.024759123519096808	0.024759123519096808	0.024759123519096808	0.024759123519096808	0.024759123519096808	0.024759123519096808	0.024759123519096808	0.024759123519096808	0.024759123519096808	0.024759123519096808
0.1708128664993932	0.0	0.1317824499348487	0.0	0.030678794148586108	0.1229020443772148	0.0	0.007269636396050365	0.014088012493520086	0.24149175059557368	0.0	0.0	0.030678794148586108	0.0	0.21319324141875007	0.10659662070937503	0.10659662070937503	0.10659662070937503	0.10659662070937503	0.10659662070937503	0.10659662070937503	0.10659662070937503	0.10659662070937503	0.10659662070937503	0.10659662070937503	0.10659662070937503	0.10659662070937503	0.10659662070937503	0.10659662070937503	0.10659662070937503	0.10659662070937503	0.10659662070937503	0.10659662070937503	0.10659662070937503	0.10659662070937503	0.10659662070937503	0.10659662070937503	0.10659662070937503	0.10659662070937503	0.10659662070937503	0.10659662070937503	0.10659662070937503	0.10659662070937503	0.10659662070937503	0.10659662070937503	0.10659662070937503	0.10659662070937503	0.10659662070937503	0.10659662070937503	0.10659662070937503
0.031542655961685664	0.028581755447047018	0.03940441345528152	0.02204577575440474	0.02991578246666737	0.030645633439092726	0.028463201563573078	0.030134343929465887	0.03012117868537745	0.023008809999279414	0.04198752915169666	0.022817996891583925	0.03002184870078081	0.03029029687169593	0.023134627554227474	0.022731413484537413	0.020575854285489668	0.018029885313983886	0.02680194760579979	0.04228579836962671	0.018027862539120643	0.03251369847516786	0.034099535605209626	0.04265263296968579	0.038376084287447716	0.038376084287447716	0.038376084287447716	0.038376084287447716	0.038376084287447716	0.038376084287447716	0.038376084287447716	0.038376084287447716	0.038376084287447716	0.038376084287447716	0.038376084287447716	0.038376084287447716	0.038376084287447716	0.038376084287447716	0.038376084287447716	0.038376084287447716	0.038376084287447716	0.038376084287447716	0.038376084287447716	0.038376084287447716	0.038376084287447716	0.038376084287447716	0.038376084287447716	0.038376084287447716	0.038376084287447716	0.038376084287447716
0.0450523410258668	0.022868296055069848	0.006116101882274833	0.02119119717322883	0.059352353080069906	0.0010381846961931126	0.012385945750656343	0.0028085758296696466	0.03545965835549016	0.027061532958272492	0.019190288842576588	0.025654939882786755	0.05210252454239149	0.027103293334539164	0.006128754410490566	0.017338660865546234	0.037117190635762486	0.025896978611466864	0.006116101882274833	0.025392101405616256	0.023595466326422464	0.02730875095938279	0.04629466085107757	0.006114848451568703	0.026204754651323138	0.026204754651323138	0.026204754651323138	0.026204754651323138	0.026204754651323138	0.026204754651323138	0.026204754651323138	0.026204754651323138	0.026204754651323138	0.026204754651323138	0.026204754651323138	0.026204754651323138	0.026204754651323138	0.026204754651323138	0.026204754651323138	0.026204754651323138	0.026204754651323138	0.026204754651323138	0.026204754651323138	0.026204754651323138	0.026204754651323138	0.026204754651323138	0.026204754651323138	0.026204754651323138	0.026204754651323138	0.026204754651323138
0.047346885657500656	0.046894124814121564	0.028471928509886536	0.005322435122957456	0.02730846060468205	0.040490785405389786	0.017151131708626206	0.028545307589487614	0.03022048925055386	0.04261697958252375	0.018704399937031536	0.0373185575677968	0.03308988741906425	0.04013798590104185	0.03853093825097003	0.0060987090336808185	0.022938355199365053	0.028745467199038574	0.02914820521667401	0.04311343173829517	0.04395064698085844	0.023010849589690092	0.0009164300994699208	0.033998809029531556	0.013999299514587882	0.030274050710902337	0.014916807792943722	0.0321640128982201	0.020227149154377587	0.028405655598218612	0.0243164023762981	0.0243164023762981	0.0243164023762981	0.0243164023762981	0.0243164023762981	0.0243164023762981	0.0243164023762981	0.0243164023762981	0.0243164023762981	0.0243164023762981	0.0243164023762981	0.0243164023762981	0.0243164023762981	0.0243164023762981	0.0243164023762981	0.0243164023762981	0.0243164023762981	0.0243164023762981	0.0243164023762981	0.0243164023762981
0.0019887493001443882	0.0	0.01232351937805484	0.0	0.008530944902993044	0.0	0.030758811444864774	0.0005406453180675267	0.011908899485507196	0.013681440523049005	0.022329580508596587	0.017811801613934586	0.03830419615513728	0.028057998884535935	0.028057998884535935	0.028057998884535935	0.028057998884535935	0.028057998884535935	0.028057998884535935	0.028057998884535935	0.028057998884535935	0.028057998884535935	0.028057998884535935	0.028057998884535935	0.028057998884535935	0.028057998884535935	0.028057998884535935	0.028057998884535935	0.028057998884535935	0.028057998884535935	0.028057998884535935	0.028057998884535935	0.028057998884535935	0.028057998884535935	0.028057998884535935	0.028057998884535935	0.028057998884535935	0.028057998884535935	0.028057998884535935	0.028057998884535935	0.028057998884535935	0.028057998884535935	0.028057998884535935	0.028057998884535935	0.028057998884535935	0.028057998884535935	0.028057998884535935	0.028057998884535935	0.028057998884535935	0.028057998884535935
0.1324250499570259	0.06846499964927728	0.09102720177498848	0.09493901246234919	0.08610757632581663	0.07997901312367912	0.08725985597061682	0.10107469166215709	0.0749786908507124	0.0928391597470099	0.09523956245433607	0.08826312724726662	0.07435410908613622	0.10576264830261205	0.08766597764383606	0.09304479826428964	0.07747488458380851	0.07432477446819712	0.07839249905501149	0.08796891308661778	0.07405268756629928	0.06393649695834551	0.10400973826991679	0.08374294017900741	0.09034146023486425	0.08704220020693584	0.08704220020693584	0.08704220020693584	0.08704220020693584	0.08704220020693584	0.08704220020693584	0.08704220020693584	0.08704220020693584	0.08704220020693584	0.08704220020693584	0.08704220020693584	0.08704220020693584	0.08704220020693584	0.08704220020693584	0.08704220020693584	0.08704220020693584	0.08704220020693584	0.08704220020693584	0.08704220020693584	0.08704220020693584	0.08704220020693584	0.08704220020693584	0.08704220020693584	0.08704220020693584	0.08704220020693584
0.028571942369760357	0.0001537271672303743	0.023766517799688403	0.013801468127655404	0.0014693624350852524	0.0063410943802648155	0.0	0.017047627224503575	0.016368240834974547	0.0057427932328812025	0.01898241566777899	0.01733805420931729	0.01914479893724129	0.0005316789786035173	0.017108006547625242	0.01354707003981979	0.013828455391607734	0.0	0.013451476637847886	0.019131026962356416	0.00838946333385192	0.025166252907432102	0.012593355280823277	0.020655421870074527	0.01840827995701427	0.0	0.009204139978507135	0.009204139978507135	0.009204139978507135	0.009204139978507135	0.009204139978507135	0.009204139978507135	0.009204139978507135	0.009204139978507135	0.009204139978507135	0.009204139978507135	0.009204139978507135	0.009204139978507135	0.009204139978507135	0.009204139978507135	0.009204139978507135	0.009204139978507135	0.009204139978507135	0.009204139978507135	0.009204139978507135	0.009204139978507135	0.009204139978507135	0.009204139978507135	0.009204139978507135	0.009204139978507135
0.009355454727469554	0.0	0.06638230512544888	0.007016591045602165	0.0070143422729317334	0.0	0.0007499214369040472	0.0	0.0	0.0	0.0	0.17219555515406673	0.0	0.0	0.0025936694911479832	0.06563477698544651	0.04132562918595145	0.0	0.0	0.06119721866187459	0.04091364238875362	0.0007499214369040472	0.0	0.0	0.04092600229045885	0.10883371018602718	0.07487985623824302	0.07487985623824302	0.07487985623824302	0.07487985623824302	0.07487985623824302	0.07487985623824302	0.07487985623824302	0.07487985623824302	0.07487985623824302	0.07487985623824302	0.07487985623824302	0.07487985623824302	0.07487985623824302	0.07487985623824302	0.07487985623824302	0.07487985623824302	0.07487985623824302	0.07487985623824302	0.07487985623824302	0.07487985623824302	0.07487985623824302	0.07487985623824302	0.07487985623824302	0.07487985623824302
0.024865714123254123	0.018595250836002022	0.02347028821899935	0.01871811583586701	0.02917508868237691	0.020877726469924484	0.02790574438538342	0.012319201882027474	0.01990622428034781	0.012331749142839438	0.009586407828680815	0.021584525223035736	0.022178507846707673	0.013789640088938933	0.039153711611129786	0.02709853200555141	0.02869187522834442	0.024017032882929012	0.011494545063853176	0.013635686942820966	0.028310747667521438	0.02316889539957092	0.014408766042987223	0.024464479632814475	0.029861879930218417	0.031213012257310265	0.03053744609376434	0.03053744609376434	0.03053744609376434	0.03053744609376434	0.03053744609376434	0.03053744609376434	0.03053744609376434	0.03053744609376434	0.03053744609376434	0.03053744609376434	0.03053744609376434	0.03053744609376434	0.03053744609376434	0.03053744609376434	0.03053744609376434	0.03053744609376434	0.03053744609376434	0.03053744609376434	0.03053744609376434	0.03053744609376434	0.03053744609376434	0.03053744609376434	0.03053744609376434	0.03053744609376434
0.07190770678987139	0.04645675363355954	0.06283509072703791	0.0700475737581189	0.04896385298782837	0.04260537930835477	0.04816573534278277	0.03717082325457421	0.05007000613817632	0.03204573665368085	0.05624119807819016	0.04985908554714019	0.04255840833939747	0.03593114776284954	0.07137041944080996	0.06107631014449328	0.04425571093384396	0.03990307370933646	0.055230171169040894	0.046430259386279434	0.043480645306194984	0.05422841114026182	0.038223489951641515	0.04840873374901293	0.037394028493543646	0.04290138112127829	0.04290138112127829	0.04290138112127829	0.04290138112127829	0.04290138112127829	0.04290138112127829	0.04290138112127829	0.04290138112127829	0.04290138112127829	0.04290138112127829	0.04290138112127829	0.04290138112127829	0.04290138112127829	0.04290138112127829	0.04290138112127829	0.04290138112127829	0.04290138112127829	0.04290138112127829	0.04290138112127829	0.04290138112127829	0.04290138112127829	0.04290138112127829	0.04290138112127829	0.04290138112127829	0.04290138112127829
0.14383407036704426	0.08701577413149827	0.11492574081296617	0.10236603181022416	0.12943314363756925	0.10690742395388067	0.09450304400587861	0.10449678603282865	0.09047720233141017	0.09901205642203362	0.10022238756588982	0.1078158824899936	0.09086342157791664	0.10352869807287844	0.09700105578526601	0.11560760112144214	0.10597411517143633	0.10843482755018292	0.10794442578208409	0.12189236129743254	0.11656731127845558	0.1016575271324949	0.10749071939632682	0.08728814674676813	0.1106695773011324	0.09897886202395026	0.09897886202395026	0.09897886202395026	0.09897886202395026	0.09897886202395026	0.09897886202395026	0.09897886202395026	0.09897886202395026	0.09897886202395026	0.09897886202395026	0.09897886202395026	0.09897886202395026	0.09897886202395026	0.09897886202395026	0.09897886202395026	0.09897886202395026	0.09897886202395026	0.09897886202395026	0.09897886202395026	0.09897886202395026	0.09897886202395026	0.09897886202395026	0.09897886202395026	0.09897886202395026	0.09897886202395026
0.047348784906384715	0.04130373497949701	0.036140316044148066	0.05063712882172802	0.042920769669551995	0.04085780095225132	0.03854704498437535	0.043146477138916194	0.03188404727392614	0.046698315418354716	0.04199788173285582	0.034012977382391375	0.042490826449480996	0.037912594217634314	0.025902429729112768	0.04236595566942973	0.044545213233197746	0.0336187223957685	0.0564666490456397	0.042622664994673286	0.03717617718629377	0.041643978071752664	0.04050429633915291	0.045560173337923476	0.049432152465104184	0.04749616290151383	0.04749616290151383	0.04749616290151383	0.04749616290151383	0.04749616290151383	0.04749616290151383	0.04749616290151383	0.04749616290151383	0.04749616290151383	0.04749616290151383	0.04749616290151383	0.04749616290151383	0.04749616290151383	0.04749616290151383	0.04749616290151383	0.04749616290151383	0.04749616290151383	0.04749616290151383	0.04749616290151383	0.04749616290151383	0.04749616290151383	0.04749616290151383	0.04749616290151383	0.04749616290151383	0.04749616290151383
0.10730523598560131	0.08989206485833028	0.06185923890432259	0.07424681379240676	0.08968461005542323	0.10647959290920894	0.07997175439801382	0.07841665141425302	0.0805267588548246	0.09582506527917585	0.09211872305402491	0.09841431353743083	0.07365321598338039	0.08367492866371297	0.10380596990840146	0.09342622851035806	0.11089718793327301	0.08770602138100372	0.07615271378719737	0.12450983363664221	0.1003312737119198	0.1003312737119198	0.1003312737119198	0.1003312737119198	0.1003312737119198	0.1003312737119198	0.1003312737119198	0.1003312737119198	0.1003312737119198	0.1003312737119198	0.1003312737119198	0.1003312737119198	0.1003312737119198	0.1003312737119198	0.1003312737119198	0.1003312737119198	0.1003312737119198	0.1003312737119198	0.1003312737119198	0.1003312737119198	0.1003312737119198	0.1003312737119198	0.1003312737119198	0.1003312737119198	0.1003312737119198	0.1003312737119198	0.1003312737119198	0.1003312737119198	0.1003312737119198	0.1003312737119198
0.048975708773468025	0.04031923413999402	0.04001735741750021	0.04483848815258179	0.04294540644761578	0.04055262478190614	0.04001359101558563	0.04337030454573533	0.03465366554351342	0.03830816650542021	0.02841607457620546	0.04739630405939491	0.04122667765413274	0.043441362902435124	0.030489516843536266	0.03680338545512822	0.043574107279287226	0.03372749913512285	0.03399727703030817	0.04175672909804031	0.03787700306417424	0.03787700306417424	0.03787700306417424	0.03787700306417424	0.03787700306417424	0.03787700306417424	0.03787700306417424	0.03787700306417424	0.03787700306417424	0.03787700306417424	0.03787700306417424	0.03787700306417424	0.03787700306417424	0.03787700306417424	0.03787700306417424	0.03787700306417424	0.03787700306417424	0.03787700306417424	0.03787700306417424	0.03787700306417424	0.03787700306417424	0.03787700306417424	0.03787700306417424	0.03787700306417424	0.03787700306417424	0.03787700306417424	0.03787700306417424	0.03787700306417424	0.03787700306417424	0.03787700306417424
0.0925060565808947	0.09921079831056691	0.06038216414465005	0.11922526531491323	0.06840472478102437	0.04677190287915437	0.08602446007903244	0.13009606401852067	0.04960589522152456	0.10611379363855565	0.14303758825877155	0.065497308151736	0.067998764741158	0.071875555008036	0.046917438766077596	0.07583662500602803	0.10510600687317025	0.10320530058971353	0.08400045778765233	0.17558195069311827	0.18165673110053146	0.08449465320017158	0.07827139852158875	0.03697150861646898	0.047134030889008444	0.03882656861690354	0.010775939270923133	0.024801253943913335	0.024801253943913335	0.024801253943913335	0.024801253943913335	0.024801253943913335	0.024801253943913335	0.024801253943913335	0.024801253943913335	0.024801253943913335	0.024801253943913335	0.024801253943913335	0.024801253943913335	0.024801253943913335	0.024801253943913335	0.024801253943913335	0.024801253943913335	0.024801253943913335	0.024801253943913335	0.024801253943913335	0.024801253943913335	0.024801253943913335	0.024801253943913335	0.024801253943913335
0.09070153691531226	0.08494408881282785	0.05711416307976087	0.13831058263079846	0.0791899306051031	0.07872147020251573	0.06985247004506645	0.08744264101836664	0.07448286234563614	0.0983330681555124	0.07286513911897988	0.06842962537755388	0.07850383824484512	0.07904164381760326	0.0876231085962665	0.10528746128872425	0.06943496588244963	0.0826365585117201	0.0873921221328701	0.06994943881632898	0.08052806975609375	0.0967821218272547	0.07224625011316588	0.13346073744615414	0.10285349377966001	0.10285349377966001	0.10285349377966001	0.10285349377966001	0.10285349377966001	0.10285349377966001	0.10285349377966001	0.10285349377966001	0.10285349377966001	0.10285349377966001	0.10285349377966001	0.10285349377966001	0.10285349377966001	0.10285349377966001	0.10285349377966001	0.10285349377966001	0.10285349377966001	0.10285349377966001	0.10285349377966001	0.10285349377966001	0.10285349377966001	0.10285349377966001	0.10285349377966001	0.10285349377966001	0.10285349377966001	0.10285349377966001
0.06331783955542629	0.0876375045016421	0.07231060067283591	0.08853039264958927	0.08068080098367948	0.077553315919648	0.07682379614039347	0.0669099849283398	0.09192417248502285	0.05901681745515219	0.07466396487470023	0.07084244517666996	0.09089369231616658	0.08808118007949457	0.06219869575848285	0.08151867151250472	0.07689980643511014	0.06687807026068243	0.10009418415783916	0.0811130255294418	0.11535660245725393	0.08688574738255124	0.07256010503509024	0.09025190143521121	0.0834689156236187	0.12485375414855336	0.10416133488608603	0.10416133488608603	0.10416133488608603	0.10416133488608603	0.10416133488608603	0.10416133488608603	0.10416133488608603	0.10416133488608603	0.10416133488608603	0.10416133488608603	0.10416133488608603	0.10416133488608603	0.10416133488608603	0.10416133488608603	0.10416133488608603	0.10416133488608603	0.10416133488608603	0.10416133488608603	0.10416133488608603	0.10416133488608603	0.10416133488608603	0.10416133488608603	0.10416133488608603	0.10416133488608603
0.00018259093072173682	0.06212327347339395	0.0	0.11098057035040595	0.09186724435083121	0.02470453106114412	0.06003141995279759	0.01382578530961192	0.060917431179236085	0.07653156370892124	0.07534323932911019	0.07534323932911019	0.061174086375896296	0.08353083859435388	0.07991488531366532	0.04790719490414437	0.0801817530700923	0.07647697640835864	0.0001369431980413026	0.02470453106114412	0.02537022004288836	0.03703176491819429	0.08010658301345297	0.05856917396582363	0.05856917396582363	0.05856917396582363	0.05856917396582363	0.05856917396582363	0.05856917396582363	0.05856917396582363	0.05856917396582363	0.05856917396582363	0.05856917396582363	0.05856917396582363	0.05856917396582363	0.05856917396582363	0.05856917396582363	0.05856917396582363	0.05856917396582363	0.05856917396582363	0.05856917396582363	0.05856917396582363	0.05856917396582363	0.05856917396582363	0.05856917396582363	0.05856917396582363	0.05856917396582363	0.05856917396582363	0.05856917396582363	0.05856917396582363
0.057100863494622685	0.03495556350347409	0.03558835949828272	0.01866814636465656	0.02873161390112425	0.040437311131045185	0.019062836986134375	0.03084381607441377	0.03411292305275583	0.049932082030442505	0.012495881467360278	0.03501966612780771	6.915144913270809e-05	0.03259154293748205	0.02796864652944929	0.042660387910554355	0.014138557122325507	0.012800420312829817	0.03223519341043415	0.03135586606310559	0.0300683854106825	0.03071212573689405	0.03071212573689405	0.03071212573689405	0.03071212573689405	0.03071212573689405	0.03071212573689405	0.03071212573689405	0.03071212573689405	0.03071212573689405	0.03071212573689405	0.03071212573689405	0.03071212573689405	0.03071212573689405	0.03071212573689405	0.03071212573689405	0.03071212573689405	0.03071212573689405	0.03071212573689405	0.03071212573689405	0.03071212573689405	0.03071212573689405	0.03071212573689405	0.03071212573689405	0.03071212573689405	0.03071212573689405	0.03071212573689405	0.03071212573689405	0.03071212573689405	0.03071212573689405
0.04069246414339051	0.02680113912132383	0.03773062265195633	0.030482298791079523	0.010747048768969173	0.05312643246065197	0.010997586288714018	0.04072240899368023	0.048704340620052064	0.04479144207671837	0.03509438214258001	0.012247248422508024	0.016082495735913332	0.04251114402238699	0.03585248095723099	0.0267891845858672	0.04920597485827722	0.033577769691047546	0.04478314920988012	0.03201700258304951	0.03986938340128046	0.055488149113367524	0.025941409431548226	0.03412677698759144	0.02512620277409643	0.0303791978117552	0.03321466696172519	0.045481001454174275	0.03887678935065386	0.05206324163718884	0.06004087278665086	0.042863748835004864	0.08211466195535226	0.062489205395178556	0.062489205395178556	0.062489205395178556	0.062489205395178556	0.062489205395178556	0.062489205395178556	0.062489205395178556	0.062489205395178556	0.062489205395178556	0.062489205395178556	0.062489205395178556	0.062489205395178556	0.062489205395178556	0.062489205395178556	0.062489205395178556	0.062489205395178556	0.062489205395178556
0.06046850076408181	0.0423954939503609	0.03832740214682842	0.04205341945762805	0.05347023783919127	0.06486453112880876	0.06200203181864378	0.033804670816291835	0.001432489684239979	0.03944818580313343	0.04894317719908808	0.03962463688737912	0.0456580528180637	0.06046687976565154	0.036254479807608035	0.0014761428873657316	0.038936504977818455	0.0313883290215929	0.07997770433916546	0.06362591529378651	0.04174665313888078	0.0038752795318215166	0.0632920374871805	0.06831803208518233	8.35876756392033e-05	0.04872713464926259	0.04679884910906005	0.017261070416985134	0.06824432476147314	0.051653938935513205	0.036310257506755435	0.004087408076071687	0.05130156518678057	0.02769448663142613	0.02769448663142613	0.02769448663142613	0.02769448663142613	0.02769448663142613	0.02769448663142613	0.02769448663142613	0.02769448663142613	0.02769448663142613	0.02769448663142613	0.02769448663142613	0.02769448663142613	0.02769448663142613	0.02769448663142613	0.02769448663142613	0.02769448663142613	0.02769448663142613
0.08666857379836804	0.07344453220974145	0.07377292209808604	0.08506285989108864	0.08240049881395443	0.06932251257592319	0.09425672605508305	0.08852513601716895	0.06510369504450435	0.08482159025773311	0.0823793474427887	0.06919208444782722	0.06776734410342329	0.0802190056922818	0.0699250002818139	0.09034907518006055	0.07961314067347526	0.07516561130862483	0.09625927119318851	0.07063968898345714	0.09221789995666324	0.0814287944700602	0.0814287944700602	0.0814287944700602	0.0814287944700602	0.0814287944700602	0.0814287944700602	0.0814287944700602	0.0814287944700602	0.0814287944700602	0.0814287944700602	0.0814287944700602	0.0814287944700602	0.0814287944700602	0.0814287944700602	0.0814287944700602	0.0814287944700602	0.0814287944700602	0.0814287944700602	0.0814287944700602	0.0814287944700602	0.0814287944700602	0.0814287944700602	0.0814287944700602	0.0814287944700602	0.0814287944700602	0.0814287944700602	0.0814287944700602	0.0814287944700602	0.0814287944700602
0.05114453839661552	0.0451134610015445	0.036271620765382685	0.04670948553124545	0.043034169017422734	0.0503210009567218	0.03992603248480825	0.037660644325254136	0.04023970260381427	0.04203086469666497	0.049806056497088184	0.033199678144193424	0.031061794524196627	0.0384926773916152	0.044179303302299536	0.045741440254306515	0.05074864378798424	0.04276227216500195	0.03647270425967936	0.06910872506806011	0.04233778596392633	0.08808220228695664	0.03904952984691995	0.033407900613748084	0.03622871523033402	0.03622871523033402	0.03622871523033402	0.03622871523033402	0.03622871523033402	0.03622871523033402	0.03622871523033402	0.03622871523033402	0.03622871523033402	0.03622871523033402	0.03622871523033402	0.03622871523033402	0.03622871523033402	0.03622871523033402	0.03622871523033402	0.03622871523033402	0.03622871523033402	0.03622871523033402	0.03622871523033402	0.03622871523033402	0.03622871523033402	0.03622871523033402	0.03622871523033402	0.03622871523033402	0.03622871523033402	0.03622871523033402
0.08907337189475169	0.08176587570390755	0.07172646064156367	0.08175748388943684	0.05122085300292666	0.07856575517466871	0.054057864786076174	0.09149629467517355	0.08731867502182203	0.09535872964718053	0.09039207530494581	0.06909312207158602	0.06765036729139527	0.07689353867074405	0.08822981017767946	0.07786206646744342	0.07300998068477389	0.07662012583367786	0.06744083023387783	0.08792148976363325	0.08050273910428982	0.07119887621513685	0.07261645717548568	0.0845335692637592	0.0756274376885674	0.08296569648476433	0.07929656708666587	0.07929656708666587	0.07929656708666587	0.07929656708666587	0.07929656708666587	0.07929656708666587	0.07929656708666587	0.07929656708666587	0.07929656708666587	0.07929656708666587	0.07929656708666587	0.07929656708666587	0.07929656708666587	0.07929656708666587	0.07929656708666587	0.07929656708666587	0.07929656708666587	0.07929656708666587	0.07929656708666587	0.07929656708666587	0.07929656708666587	0.07929656708666587	0.07929656708666587	0.07929656708666587
0.025788466054991258	0.044808652555148945	0.04449987853010567	0.03558169026540565	0.039431589940242984	0.04201217752754382	0.042164993432551395	0.03363896422096515	0.03378030614496954	0.059974623714731314	0.04902523793269905	0.04203118830336819	0.035210775942995313	0.02926545272952604	0.027621471109514045	0.02517842427318674	0.036084930461403195	0.023497393686435684	0.03961063121429692	0.03609877616242435	0.037854703688360636	0.037854703688360636	0.037854703688360636	0.037854703688360636	0.037854703688360636	0.037854703688360636	0.037854703688360636	0.037854703688360636	0.037854703688360636	0.037854703688360636	0.037854703688360636	0.037854703688360636	0.037854703688360636	0.037854703688360636	0.037854703688360636	0.037854703688360636	0.037854703688360636	0.037854703688360636	0.037854703688360636	0.037854703688360636	0.037854703688360636	0.037854703688360636	0.037854703688360636	0.037854703688360636	0.037854703688360636	0.037854703688360636	0.037854703688360636	0.037854703688360636	0.037854703688360636	0.037854703688360636
0.04285063216998162	0.0367409228381756	0.04978351298725697	0.03095744684889162	0.03592199218094669	0.024379005568166044	0.03634200191557683	0.033860588409553014	0.03705592885510066	0.030832223962792636	0.036040051450042784	0.03307176625200621	0.03543342125982411	0.04223275917776226	0.029835476452946777	0.042692139198825634	0.032980771664447885	0.03886958207087524	0.04607057932634936	0.025420897928786157	0.04582196878799751	0.03258574076962684	0.03920385477881218	0.03920385477881218	0.03920385477881218	0.03920385477881218	0.03920385477881218	0.03920385477881218	0.03920385477881218	0.03920385477881218	0.03920385477881218	0.03920385477881218	0.03920385477881218	0.03920385477881218	0.03920385477881218	0.03920385477881218	0.03920385477881218	0.03920385477881218	0.03920385477881218	0.03920385477881218	0.03920385477881218	0.03920385477881218	0.03920385477881218	0.03920385477881218	0.03920385477881218	0.03920385477881218	0.03920385477881218	0.03920385477881218	0.03920385477881218	0.03920385477881218
0.15331896909335863	0.11997111117192648	0.12534934821171148	0.11198677965041051	0.1236463859461362	0.08844207695768819	0.10439934049374755	0.08236146062142727	0.08329711316376309	0.09273773953567707	0.11064504121425411	0.10434138989483868	0.0998857997507832	0.111816151626889	0.10366827308355553	0.08459775487279622	0.13821817071022624	0.11486520200904006	0.08489841614132354	0.12531670394064795	0.10510756004098576	0.10510756004098576	0.10510756004098576	0.10510756004098576	0.10510756004098576	0.10510756004098576	0.10510756004098576	0.10510756004098576	0.10510756004098576	0.10510756004098576	0.10510756004098576	0.10510756004098576	0.10510756004098576	0.10510756004098576	0.10510756004098576	0.10510756004098576	0.10510756004098576	0.10510756004098576	0.10510756004098576	0.10510756004098576	0.10510756004098576	0.10510756004098576	0.10510756004098576	0.10510756004098576	0.10510756004098576	0.10510756004098576	0.10510756004098576	0.10510756004098576	0.10510756004098576	0.10510756004098576
0.1321346460627856	0.11536997818190817	0.08686268499861083	0.07672377733376659	0.09860883413471762	0.09489809781584764	0.12346487969351404	0.08910605266197354	0.0933211737846751	0.07928105065526056	0.07213654667617207	0.12100021347109283	0.0959964749098219	0.10630422327393334	0.11384132847678424	0.10406755448211581	0.10341345219095585	0.0909408250362383	0.12182079845902688	0.0908737279933267	0.11490351110341537	0.13827181520158505	0.09199340470199677	0.1151326099517909	0.1151326099517909	0.1151326099517909	0.1151326099517909	0.1151326099517909	0.1151326099517909	0.1151326099517909	0.1151326099517909	0.1151326099517909	0.1151326099517909	0.1151326099517909	0.1151326099517909	0.1151326099517909	0.1151326099517909	0.1151326099517909	0.1151326099517909	0.1151326099517909	0.1151326099517909	0.1151326099517909	0.1151326099517909	0.1151326099517909	0.1151326099517909	0.1151326099517909	0.1151326099517909	0.1151326099517909	0.1151326099517909	0.1151326099517909
0.07614143379099757	0.08852126450276257	0.0977872075460516	0.08231347185827508	0.10251362265250949	0.09238345034949749	0.07582965975104519	0.10197852482844644	0.08600162386269193	0.07085935265303266	0.07049082968921913	0.07720663872500844	0.10218779030303765	0.06948804808160024	0.08027885587131027	0.11886169423757457	0.07639318509800645	0.08686850792703285	0.08461044997458947	0.09699702626721939	0.11070435997244614	0.08396474599144524	0.09733455298194568	0.09733455298194568	0.09733455298194568	0.09733455298194568	0.09733455298194568	0.09733455298194568	0.09733455298194568	0.09733455298194568	0.09733455298194568	0.09733455298194568	0.09733455298194568	0.09733455298194568	0.09733455298194568	0.09733455298194568	0.09733455298194568	0.09733455298194568	0.09733455298194568	0.09733455298194568	0.09733455298194568	0.09733455298194568	0.09733455298194568	0.09733455298194568	0.09733455298194568	0.09733455298194568	0.09733455298194568	0.09733455298194568	0.09733455298194568	0.09733455298194568
0.0620966761517718	0.04689151182793709	0.0600328541620147	0.0463538182928489	0.011546798529352493	0.00015893050368757738	0.0019600244982740825	0.0005742589447187754	0.039966467128940524	0.0	0.0	0.04970038871382659	0.10256348885864341	0.03999376553273309	0.064980849420665	0.05858130497915461	0.01604562369333747	0.04970038871382659	0.011546798529352493	0.002075731887837323	0.03999760340468112	0.04625752688961674	0.030923865349538733	0.08631611337755601	0.08422730589449465	0.051782908892654876	0.04001313500486095	0.020632335634985278	0.04958360208648105	0.04959990903593937	0.0002018294694431007	0.024900869252691235	0.024900869252691235	0.024900869252691235	0.024900869252691235	0.024900869252691235	0.024900869252691235	0.024900869252691235	0.024900869252691235	0.024900869252691235	0.024900869252691235	0.024900869252691235	0.024900869252691235	0.024900869252691235	0.024900869252691235	0.024900869252691235	0.024900869252691235	0.024900869252691235	0.024900869252691235	0.024900869252691235
0.05805784776780188	0.04557615278133281	0.037629193389013334	0.06564170928709859	0.07030835662680328	0.08751845996300993	0.06843956123671634	0.050051542781134765	0.06034440645026735	0.06543416991426372	0.044666039522926165	0.060664479022733676	0.0534518408789888	0.052778271971774704	0.04148489944078536	0.06021100783109048	0.05148573055594342	0.05117392938014154	0.05284004880845032	0.059517028117072254	0.06153753233808335	0.05507198555767256	0.06769929417210609	0.06994329154107791	0.052902581360640064	0.05952991833422551	0.04894845961068378	0.04795404078215828	0.0686326563030423	0.05229715677395356	0.05372223549204238	0.05300969613299797	0.05300969613299797	0.05300969613299797	0.05300969613299797	0.05300969613299797	0.05300969613299797	0.05300969613299797	0.05300969613299797	0.05300969613299797	0.05300969613299797	0.05300969613299797	0.05300969613299797	0.05300969613299797	0.05300969613299797	0.05300969613299797	0.05300969613299797	0.05300969613299797	0.05300969613299797	0.05300969613299797
0.08217929899842843	0.12127142699246711	0.08715487874714721	0.09415311022594863	0.11612958816125064	0.07769514270631964	0.10316730300626592	0.07412421148596311	0.09321990343864045	0.08776806100075692	0.07796418694279739	0.0848271609410696	0.08728592999217018	0.09029943328381489	0.08322570048520019	0.087043435263974	0.10887551678170714	0.07925735056709253	0.12303349473165193	0.09213707027153185	0.0770815163336059	0.08460929330256889	0.08460929330256889	0.08460929330256889	0.08460929330256889	0.08460929330256889	0.08460929330256889	0.08460929330256889	0.08460929330256889	0.08460929330256889	0.08460929330256889	0.08460929330256889	0.08460929330256889	0.08460929330256889	0.08460929330256889	0.08460929330256889	0.08460929330256889	0.08460929330256889	0.08460929330256889	0.08460929330256889	0.08460929330256889	0.08460929330256889	0.08460929330256889	0.08460929330256889	0.08460929330256889	0.08460929330256889	0.08460929330256889	0.08460929330256889	0.08460929330256889	0.08460929330256889
0.0	0.3352188356125773	0.0	0.02124436343955316	0.0	0.0	0.22363028483696942	0.0	0.0	0.5012826073083231	0.0	0.551466987981046	0.0	0.4336953865360842	0.0	0.0	0.0	0.22363028483696942	0.5013772602961122	0.0	0.5392007237325884	0.2696003618662942	0.2696003618662942	0.2696003618662942	0.2696003618662942	0.2696003618662942	0.2696003618662942	0.2696003618662942	0.2696003618662942	0.2696003618662942	0.2696003618662942	0.2696003618662942	0.2696003618662942	0.2696003618662942	0.2696003618662942	0.2696003618662942	0.2696003618662942	0.2696003618662942	0.2696003618662942	0.2696003618662942	0.2696003618662942	0.2696003618662942	0.2696003618662942	0.2696003618662942	0.2696003618662942	0.2696003618662942	0.2696003618662942	0.2696003618662942	0.2696003618662942	0.2696003618662942
0.06750773122291807	0.0782897183279651	0.04966848677813766	0.041326363425137756	0.054591627813806026	0.07736722418434287	0.07142079426381191	0.08723560437043322	0.07537616642050289	0.08931283524785322	0.07619043028952112	0.08094302684607664	0.07674005545929528	0.0593955448177031	0.08515600304182767	0.07880867469939042	0.05948252976876995	0.06389369128027958	0.07036872126975245	0.08208887172851424	0.06693120516127413	0.05476309494794355	0.0595269195162743	0.08348741694582758	0.05307507540901392	0.07446515133931178	0.05954090614084103	0.05089731818822831	0.049126089330202495	0.0500117037592154	0.0500117037592154	0.0500117037592154	0.0500117037592154	0.0500117037592154	0.0500117037592154	0.0500117037592154	0.0500117037592154	0.0500117037592154	0.0500117037592154	0.0500117037592154	0.0500117037592154	0.0500117037592154	0.0500117037592154	0.0500117037592154	0.0500117037592154	0.0500117037592154	0.0500117037592154	0.0500117037592154	0.0500117037592154	0.0500117037592154
0.08596291000716962	0.07112791539098465	0.08465021744321809	0.05973931994066354	0.07804534126516896	0.10046810041777501	0.08493959202917523	0.05839031508578924	0.07629137867141207	0.06706620425798716	0.05543697349070018	0.0549309713566233	0.0957096473058904	0.0901939140559455	0.07167272030970831	0.07126572989159416	0.07567375137646064	0.06995653329284825	0.07456239788069324	0.05609372397732046	0.07864211811887596	0.06190431697878592	0.07430272428300395	0.06644872539820103	0.09663048240767952	0.09558868091705432	0.0839573435745622	0.0594547225816018	0.08044578250964676	0.05531848497716362	0.06131724586122895	0.0769939379100924	0.0598517965072799	0.08262056309948945	0.08768510729505702	0.08515283519727324	0.08515283519727324	0.08515283519727324	0.08515283519727324	0.08515283519727324	0.08515283519727324	0.08515283519727324	0.08515283519727324	0.08515283519727324	0.08515283519727324	0.08515283519727324	0.08515283519727324	0.08515283519727324	0.08515283519727324	0.08515283519727324
0.06506380233844035	0.05469130689659665	0.04792425332586779	0.052736457009453966	0.05576564138394593	0.05466426857804032	0.05230069147947794	0.04498327958045248	0.04874783653084648	0.052861514189343706	0.056450567338848415	0.07269363316984441	0.06260910529615796	0.049947905118607465	0.05467970022922002	0.03609094657398846	0.050040580150589604	0.04772772895366186	0.05320429166467315	0.06240522472285204	0.04726165854105159	0.06594367584122915	0.04034321106198676	0.04760642365290225	0.056746393083788225	0.0500377176019156	0.049574900245789616	0.058236982146019384	0.058117033718648785	0.040178819130230754	0.05122318820138313	0.0342067285586462	0.05498263192199856	0.05851018306695119	0.03966254503440693	0.048768725375682054	0.05517778582650847	0.05601822282546981	0.05528561142498734	0.04942770093524909	0.05235665618011821	0.05235665618011821	0.05235665618011821	0.05235665618011821	0.05235665618011821	0.05235665618011821	0.05235665618011821	0.05235665618011821	0.05235665618011821	0.05235665618011821
0.07008256995035549	0.06733856635736263	0.06776027509395809	0.06543547449314463	0.05891643401960735	0.07087630335712995	0.049287827554892444	0.05603333487276571	0.059920722284739186	0.07353737953077427	0.05748980599151306	0.05609186823205785	0.053533113032777926	0.06331211491011375	0.06276699922723528	0.06834267440452868	0.0640824931525289	0.055061015080816074	0.05048437328090438	0.05809767340338909	0.07118202758679461	0.0498448637213752	0.051362512548769335	0.04916113214901937	0.07708859897929991	0.06312486556415965	0.06312486556415965	0.06312486556415965	0.06312486556415965	0.06312486556415965	0.06312486556415965	0.06312486556415965	0.06312486556415965	0.06312486556415965	0.06312486556415965	0.06312486556415965	0.06312486556415965	0.06312486556415965	0.06312486556415965	0.06312486556415965	0.06312486556415965	0.06312486556415965	0.06312486556415965	0.06312486556415965	0.06312486556415965	0.06312486556415965	0.06312486556415965	0.06312486556415965	0.06312486556415965	0.06312486556415965
0.06714885336258405	0.04780154151360685	0.06578419791021668	0.054325272887767936	0.049307383606044454	0.04874389142545113	0.05051443369982645	0.05291503987483551	0.048579018601977435	0.0524871466187165	0.050350550331434984	0.06060340440810209	0.0521542167977524	0.0562217689162465	0.06226332102046438	0.050769399025238846	0.0544648038279224	0.05273706657502667	0.060386712221787237	0.05053246164989899	0.05488330363331822	0.04794795050231476	0.05937426969185431	0.07470952655318207	0.0703650249159928	0.06218066641829212	0.05446289444949167	0.04883044701097518	0.05980831006190819	0.06800001747854836	0.05827977783832941	0.06313989765843889	0.06313989765843889	0.06313989765843889	0.06313989765843889	0.06313989765843889	0.06313989765843889	0.06313989765843889	0.06313989765843889	0.06313989765843889	0.06313989765843889	0.06313989765843889	0.06313989765843889	0.06313989765843889	0.06313989765843889	0.06313989765843889	0.06313989765843889	0.06313989765843889	0.06313989765843889	0.06313989765843889
0.06546333050266213	0.19668904956510302	0.0	0.2953434864600959	0.3690591279116645	0.2163391248906291	0.17579084628213063	0.3091658188483409	0.24550715110931506	0.2108771586894372	0.27295742288433983	0.36014718392999084	0.2467261387382569	0.08789929867900041	0.29731682308945356	0.2846255660468582	0.1315558944179153	0.2192351130819823	0.022538841622643184	0.4300047250571529	0.03147351842335359	0.04909749787699661	0.15613219106376458	0.24859851895571491	0.4497727327435043	0.21629075276900583	0.3330317427562551	0.3330317427562551	0.3330317427562551	0.3330317427562551	0.3330317427562551	0.3330317427562551	0.3330317427562551	0.3330317427562551	0.3330317427562551	0.3330317427562551	0.3330317427562551	0.3330317427562551	0.3330317427562551	0.3330317427562551	0.3330317427562551	0.3330317427562551	0.3330317427562551	0.3330317427562551	0.3330317427562551	0.3330317427562551	0.3330317427562551	0.3330317427562551	0.3330317427562551	0.3330317427562551
0.061767354024212184	0.04041384250814205	0.04319075229425444	0.048458670112479285	0.044058988280593195	0.05312935012781724	0.0408327005083256	0.04764931530874799	0.04342715837660089	0.038442423161014184	0.032889885905633104	0.04503137573665852	0.033518111013933226	0.045126691689451284	0.042330148906494114	0.048034011313509505	0.05129050524199475	0.04057420880819258	0.03906773599880791	0.03416286575678002	0.036954154766501164	0.04041776796931358	0.045253223341915894	0.04283549565561474	0.04283549565561474	0.04283549565561474	0.04283549565561474	0.04283549565561474	0.04283549565561474	0.04283549565561474	0.04283549565561474	0.04283549565561474	0.04283549565561474	0.04283549565561474	0.04283549565561474	0.04283549565561474	0.04283549565561474	0.04283549565561474	0.04283549565561474	0.04283549565561474	0.04283549565561474	0.04283549565561474	0.04283549565561474	0.04283549565561474	0.04283549565561474	0.04283549565561474	0.04283549565561474	0.04283549565561474	0.04283549565561474	0.04283549565561474
0.06865105225894448	0.06273605494837695	0.06661011882439864	0.06762281998335852	0.0	0.03122953418278126	0.000567590983912184	0.005310628046218025	0.03097555125711925	0.04630313963349765	0.03097555125711925	0.06767772449043745	0.046303139633497636	0.0586451309490904	0.0627161652444427	0.06992220372720609	0.05568913186144099	0.07614479689428999	0.046329249360573664	0.05296169190208959	0.06827786065740753	0.04975389079931663	0.023329713848074765	0.005310628046218024	0.05568913186144099	0.0	0.012586730020737534	0.05430103976948743	0.0020245827620865124	0.05610288505318435	0.006326636269019366	0.031214760661101862	0.031214760661101862	0.031214760661101862	0.031214760661101862	0.031214760661101862	0.031214760661101862	0.031214760661101862	0.031214760661101862	0.031214760661101862	0.031214760661101862	0.031214760661101862	0.031214760661101862	0.031214760661101862	0.031214760661101862	0.031214760661101862	0.031214760661101862	0.031214760661101862	0.031214760661101862	0.031214760661101862
0.14129167205770363	0.0	0.1710067777709408	0.0	0.0	0.0	0.0	0.00028820422850568694	0.0	0.0	0.0	0.013361682080183098	0.15856384599267526	0.0	0.1610647377200223	0.0	0.0	0.0	0.0	0.0	0.0	0.0	0.001428074083255344	0.0	0.12498819124322945	0.0	0.0	0.05199199680530621	0.12818236600340338	0.013361682080183098	0.0	0.0	0.12760167269599926	0.0	0.0	0.0049391202845591314	0.0	0.0	0.0	0.0	0.0	0.0	0.0	0.0	0.0	0.0	0.0	0.0	0.0	0.0
0.0	0.1341032031607828	0.11670005295765612	0.15762433957020142	0.11819125130591512	0.10800102583623482	0.11563918016515948	0.11492997850315634	0.1699455509878364	0.07079972152835508	0.14791921130011315	0.12565809446530032	0.15178537850054633	0.23626909394679274	0.16956448839119886	0.13053904385666085	0.15192080279887266	0.023885312121715005	0.020630425723110683	0.009379135068018008	0.08996945377019075	0.13359201633480103	0.18383412902230506	0.10694640493493399	0.0010178649078214773	0.06496456218645187	0.14742589009620696	0.16661507022155603	0.11857500269648993	0.1604804753882665	0.003468806104831712	0.11429065825796203	0.10128504480499756	0.022413107780210665	0.10731582239185919	0.1191834593317585	0.0	0.00991885179808532	0.10971652970631642	0.09027362713010488	0.1529380627830654	0.09025088041594648	0.08993332367342821	0.12151897652979046	0.10572615010160934	0.10572615010160934	0.10572615010160934	0.10572615010160934	0.10572615010160934	0.10572615010160934
0.06382028176063627	0.03499686478524611	0.0648911510845058	0.043016677611775356	0.047554972937628795	0.03290432942413008	0.07362295086641642	0.056244028677270574	0.03720316681221827	0.04874322712182213	0.03720316681221826	0.06519889028585286	0.049143605808673343	0.057668148289651264	0.08589428773076879	0.04693078404422293	0.039712803398356734	0.02472146999788925	0.017430693918982006	0.03458685542012381	0.06954583365879814	0.04053604994786636	0.05604272657831125	0.054110586688746	0.051494677471950016	0.0577354632394605	0.07044253909206397	0.03986390066671187	0.04996310546554494	0.037271942015366086	0.07269364054570696	0.05693147883357142	0.03692410676031036	0.07406859744995592	0.06440440968643972	0.0666106814619836	0.05321531777715393	0.06453094462815823	0.0712265565361354	0.046934658521776404	0.07247993619712856	0.06647914178861655	0.054562391373281616	0.13809576622204578	0.10572035176456687	0.12190805899330634	0.12190805899330634	0.12190805899330634	0.12190805899330634	0.12190805899330634
0.1535647303655831	0.08646360947164664	0.048389580927675424	0.0446941996867954	0.0754829921712557	0.0999815123967044	0.09838457458303466	0.06007149282400178	0.05333162842794018	0.07889070060739412	0.07045948150486586	0.06091221628912142	0.03248540288513057	0.06209338037699412	0.08518975283371437	0.04497557089379063	0.06946019401899518	0.04659293192245904	0.0983410561572065	0.05940160024404316	0.08280427442858751	0.06526604235191169	0.0672471032249413	0.049686812742982395	0.04050910589587815	0.043608678696361744	0.06164578335378131	0.08425031556825154	0.09125272918722205	0.06759749992155868	0.012076847412854022	0.09598981913063541	0.06566699928773509	0.04701856333452795	0.09730888357192374	0.051292807270030404	0.05982587638430743	0.06457531936363087	0.08442618007839046	0.07450074972101067	0.07450074972101067	0.07450074972101067	0.07450074972101067	0.07450074972101067	0.07450074972101067	0.07450074972101067	0.07450074972101067	0.07450074972101067	0.07450074972101067	0.07450074972101067
0.2222781298200816	0.2070940625153503	0.14570078004778503	0.30736822666457697	0.12594601479771733	0.18560187029668743	0.2601132817865424	0.2294967775178246	0.3414079992139815	0.28545238836590303	0.28545238836590303	0.28545238836590303	0.28545238836590303	0.28545238836590303	0.28545238836590303	0.28545238836590303	0.28545238836590303	0.28545238836590303	0.28545238836590303	0.28545238836590303	0.28545238836590303	0.28545238836590303	0.28545238836590303	0.28545238836590303	0.28545238836590303	0.28545238836590303	0.28545238836590303	0.28545238836590303	0.28545238836590303	0.28545238836590303	0.28545238836590303	0.28545238836590303	0.28545238836590303	0.28545238836590303	0.28545238836590303	0.28545238836590303	0.28545238836590303	0.28545238836590303	0.28545238836590303	0.28545238836590303	0.28545238836590303	0.28545238836590303	0.28545238836590303	0.28545238836590303	0.28545238836590303	0.28545238836590303	0.28545238836590303	0.28545238836590303	0.28545238836590303	0.28545238836590303
0.0	0.0	0.0	0.0	0.0	0.0	0.02561152367755447	0.0	0.0	0.0	0.025611523677554468	0.08875164418822216	0.0	0.0	0.0	0.0	0.0	0.0	0.011761070653557667	0.0	0.005880535326778833	0.005880535326778833	0.005880535326778833	0.005880535326778833	0.005880535326778833	0.005880535326778833	0.005880535326778833	0.005880535326778833	0.005880535326778833	0.005880535326778833	0.005880535326778833	0.005880535326778833	0.005880535326778833	0.005880535326778833	0.005880535326778833	0.005880535326778833	0.005880535326778833	0.005880535326778833	0.005880535326778833	0.005880535326778833	0.005880535326778833	0.005880535326778833	0.005880535326778833	0.005880535326778833	0.005880535326778833	0.005880535326778833	0.005880535326778833	0.005880535326778833	0.005880535326778833	0.005880535326778833
0.17020966196913145	0.0	0.14166619418147464	0.05331009090794109	0.0	0.12765724647684853	0.05310225778115682	0.0	0.13094891049714621	0.16625531321564654	0.05310225778115682	0.0050445925272874295	0.0	0.05309552554680379	0.05310225778115682	0.0050445925272874295	0.12765724647684853	0.0	0.0	0.013647013575353436	0.10298338720592799	0.0	0.0	0.0323825414680488	0.12765724647684856	0.12803621767198503	0.0	0.05310225778115682	0.0	0.10298338720592799	0.0	0.04148591502514336	0.02074295751257168	0.02074295751257168	0.02074295751257168	0.02074295751257168	0.02074295751257168	0.02074295751257168	0.02074295751257168	0.02074295751257168	0.02074295751257168	0.02074295751257168	0.02074295751257168	0.02074295751257168	0.02074295751257168	0.02074295751257168	0.02074295751257168	0.02074295751257168	0.02074295751257168	0.02074295751257168
0.05353386262576723	0.04398833650086386	0.05371053535416425	0.02724110403968239	0.05732026219251015	0.04838171640188199	0.029706726123637013	0.044814679023901856	0.04392536081459895	0.029172604679215303	0.0544756081351808	0.054188582687491486	0.04948729227614676	0.06081387821731607	0.061760592344200095	0.0622316139359816	0.0359456859755862	0.03975875663880786	0.04609151642608212	0.07089174657289946	0.050799842840014056	0.027272814641997923	0.06373226403391719	0.04550253933795755	0.04550253933795755	0.04550253933795755	0.04550253933795755	0.04550253933795755	0.04550253933795755	0.04550253933795755	0.04550253933795755	0.04550253933795755	0.04550253933795755	0.04550253933795755	0.04550253933795755	0.04550253933795755	0.04550253933795755	0.04550253933795755	0.04550253933795755	0.04550253933795755	0.04550253933795755	0.04550253933795755	0.04550253933795755	0.04550253933795755	0.04550253933795755	0.04550253933795755	0.04550253933795755	0.04550253933795755	0.04550253933795755	0.04550253933795755
0.19909683888829982	0.11695845703542987	0.18437468031231552	0.21912350841627606	0.1107704679672606	0.12456934889564564	0.2108322506423568	0.09116823220928988	0.16694774292673834	0.15317852545442162	0.13284102680102414	0.14300977612772287	0.14300977612772287	0.14300977612772287	0.14300977612772287	0.14300977612772287	0.14300977612772287	0.14300977612772287	0.14300977612772287	0.14300977612772287	0.14300977612772287	0.14300977612772287	0.14300977612772287	0.14300977612772287	0.14300977612772287	0.14300977612772287	0.14300977612772287	0.14300977612772287	0.14300977612772287	0.14300977612772287	0.14300977612772287	0.14300977612772287	0.14300977612772287	0.14300977612772287	0.14300977612772287	0.14300977612772287	0.14300977612772287	0.14300977612772287	0.14300977612772287	0.14300977612772287	0.14300977612772287	0.14300977612772287	0.14300977612772287	0.14300977612772287	0.14300977612772287	0.14300977612772287	0.14300977612772287	0.14300977612772287	0.14300977612772287	0.14300977612772287
0.12289525089009878	0.07095456047602078	0.12201460993112069	0.09363918796892697	0.09670233236908282	0.08358751227743741	0.11273112892663564	0.10412554998633886	0.07008513489546032	0.07876190457770822	0.07288576607090495	0.0758403608603009	0.0479935292632818	0.0759943793773133	0.0639648754612409	0.05847109377354284	0.045112551423995687	0.08234652651795546	0.08903937095062202	0.0718639224499665	0.08968618440242927	0.10167960029033067	0.07755198580958311	0.0781800934282886	0.0857400541836207	0.09725223517644302	0.08549782025019358	0.08283189283988432	0.08416485654503895	0.08416485654503895	0.08416485654503895	0.08416485654503895	0.08416485654503895	0.08416485654503895	0.08416485654503895	0.08416485654503895	0.08416485654503895	0.08416485654503895	0.08416485654503895	0.08416485654503895	0.08416485654503895	0.08416485654503895	0.08416485654503895	0.08416485654503895	0.08416485654503895	0.08416485654503895	0.08416485654503895	0.08416485654503895	0.08416485654503895	0.08416485654503895
0.03199225834845819	0.024354201209748502	0.05048313741532238	0.0685543565288569	0.059653972483687985	0.0	0.10344686717908937	0.0542356042002629	0.0	0.07590881196238185	0.018791772425632552	0.036261708554590606	0.0581544500046777	0.006216917492615507	0.036558298621544374	0.05309694268165177	0.04289067941859055	0.05965397248368799	0.09370956450885605	0.01911706103044446	0.027311064690945557	0.046871929316956724	0.00013409553519463843	0.024186560442519784	0.05418521105928966	0.0	0.0	0.006216917492615508	0.0	0.08438890907130235	0.07922732030623936	0.059510724691022227	0.06936902249863079	0.06936902249863079	0.06936902249863079	0.06936902249863079	0.06936902249863079	0.06936902249863079	0.06936902249863079	0.06936902249863079	0.06936902249863079	0.06936902249863079	0.06936902249863079	0.06936902249863079	0.06936902249863079	0.06936902249863079	0.06936902249863079	0.06936902249863079	0.06936902249863079	0.06936902249863079
0.12228105641030337	0.03362378365448733	0.06838964200683591	0.047965108668364655	0.05947476150745143	0.056780610715299475	0.10748159024032307	0.0832104460712255	0.08298634141763098	0.03795135541352042	0.06357265855637918	0.0020270800320514133	0.07474288570042512	0.05796224003593402	0.022426250945948918	0.04681068036197178	0.05486905883359225	0.09567275925335747	0.10543722715642952	0.09521918487208104	0.07330249170885735	0.09225754415630379	0.10651792767760945	0.05749943409779942	0.11945240241519674	0.05261949706577921	0.06206296764173656	0.07829609479637323	0.10804932832295491	0.06256475431759423	0.07427497764726629	0.09421340381246751	0.08934661618931619	0.0517247859259046	0.07614957937988828	0.20067648554335407	0.13841303246162115	0.13841303246162115	0.13841303246162115	0.13841303246162115	0.13841303246162115	0.13841303246162115	0.13841303246162115	0.13841303246162115	0.13841303246162115	0.13841303246162115	0.13841303246162115	0.13841303246162115	0.13841303246162115	0.13841303246162115
0.08516372230184292	0.04261211114079398	0.057958877038855904	0.06098088834759822	0.07792405099367815	0.04953805282522842	0.04978128499775321	0.0638094835223421	0.06725556941529606	0.06844133702427008	0.07884189648439964	0.07261680686063816	0.07645820361975278	0.0608528496345785	0.071159293341766	0.08567845839998238	0.09326150106395331	0.11106970524171692	0.07734120814451936	0.07847514691987148	0.0807006954249341	0.06441413762734462	0.07154183728862547	0.06943148904416495	0.07982306780776136	0.05413251395364451	0.06295236989157874	0.097894587603781	0.07875180207517839	0.05128229909894906	0.07760046456204825	0.06444138183049865	0.06444138183049865	0.06444138183049865	0.06444138183049865	0.06444138183049865	0.06444138183049865	0.06444138183049865	0.06444138183049865	0.06444138183049865	0.06444138183049865	0.06444138183049865	0.06444138183049865	0.06444138183049865	0.06444138183049865	0.06444138183049865	0.06444138183049865	0.06444138183049865	0.06444138183049865	0.06444138183049865
0.07518823170710671	0.11407990015978868	0.08788990716102106	0.09954543917272321	0.060717107851486686	0.08267555542983139	0.1275257494352991	0.0792484938795192	0.05216167205123242	0.05080843714059579	0.07761877073697764	0.0783013472525438	0.08568910581061506	0.10034549066892214	0.08214154487866686	0.06917408554405262	0.08883426674018317	0.08435078488249868	0.02617061544714388	0.0640772772561456	0.021125787923357436	0.10667762883616365	0.03750491582263485	0.07308236625442242	0.05751350420799655	0.005299493532347785	0.028617573190770827	0.06331253461489837	0.07598000642174538	0.0007150923758565958	0.06675207289803672	0.011373500576798772	0.04818374263246961	0.058093148257437506	0.05223822712025136	0.0786930442434151	0.041979966225285326	0.06033650523435021	0.06033650523435021	0.06033650523435021	0.06033650523435021	0.06033650523435021	0.06033650523435021	0.06033650523435021	0.06033650523435021	0.06033650523435021	0.06033650523435021	0.06033650523435021	0.06033650523435021	0.06033650523435021
0.04950170044760543	0.0	0.0	0.0	0.0	0.0	0.0	0.0	0.051501017502381556	0.11078934346341675	0.05478224282170965	0.03410253580495455	0.06628024937919699	0.005846736401545772	0.012732159528291953	0.03598813806036481	0.05672681646194555	0.05620488377866675	0.0	0.044120767917957354	0.0	0.002161234954255795	0.022750391641294748	0.0227785051060754	0.026356383161212145	0.034079297943984524	0.0	0.059807884496764815	0.04893292992879086	0.07594443303889717	0.06907537096559511	0.0	0.03453768548279756	0.03453768548279756	0.03453768548279756	0.03453768548279756	0.03453768548279756	0.03453768548279756	0.03453768548279756	0.03453768548279756	0.03453768548279756	0.03453768548279756	0.03453768548279756	0.03453768548279756	0.03453768548279756	0.03453768548279756	0.03453768548279756	0.03453768548279756	0.03453768548279756	0.03453768548279756
0.09806956471622047	0.0	0.0011912304123152203	0.043369212086178936	0.004119975540511111	0.0	0.10694745024231386	0.0	0.0	0.10693943028110015	0.024271394339219925	0.0	0.00024040604474189126	0.06500987461319208	0.0	0.00024040604474189126	0.08410769236015109	0.09723341698921256	0.0	0.0	0.0	0.0	0.06500987461319208	0.06500987461319208	0.06500987461319208	0.0011912304123152203	0.09723341698921256	0.024271394339219925	0.024478120818313128	0.0	0.06499835639514746	0.03249917819757373	0.03249917819757373	0.03249917819757373	0.03249917819757373	0.03249917819757373	0.03249917819757373	0.03249917819757373	0.03249917819757373	0.03249917819757373	0.03249917819757373	0.03249917819757373	0.03249917819757373	0.03249917819757373	0.03249917819757373	0.03249917819757373	0.03249917819757373	0.03249917819757373	0.03249917819757373	0.03249917819757373
0.03935346455757978	0.015804192489298603	0.08256732146307443	0.038039453530620985	0.030649718912328348	0.04783284235718413	0.06256636444336064	0.058223136483672916	0.04534328166993345	0.04558445757769599	0.004069818695201347	0.08426656798380139	0.04487277817422568	0.041618788828834706	0.04536027250734348	0.05946669962958271	0.04769271988283437	0.028113321637069727	0.004061598102623242	0.00427833900010556	0.017834339926269073	0.025078652219941183	0.06115989316536069	0.03970435303519689	0.054114522001387604	0.01583832123790266	0.00891328032455847	0.08851839443855476	0.004069818695201347	0.08354946233204388	0.031415324465942696	0.06055511868779995	0.03910113167629957	0.034737179551544185	0.08714127155731699	0.08302781664611711	0.0308287785828747	0.009730887607608828	0.016181537740467405	0.050727300953848364	0.033454419347157885	0.033454419347157885	0.033454419347157885	0.033454419347157885	0.033454419347157885	0.033454419347157885	0.033454419347157885	0.033454419347157885	0.033454419347157885	0.033454419347157885
0.021942016797339023	0.03676519762647049	0.052165418853882414	0.021947839672986105	0.03418258014258027	0.024313594695918327	0.0305536566169396	0.042261799065374285	0.06621406310264445	0.05844385971669688	0.029809958337794956	0.042932014712299627	0.032391269151508854	0.026697934236919917	0.02424671709659636	0.021075385594702234	0.025779588347228797	0.024652787702852445	0.028874099277375977	0.037021411902549255	0.03552770634552302	0.03346655049560391	0.02077268280090085	0.039600561988064116	0.04017300435982104	0.029476053669844397	0.035533313266015505	0.03014789979803111	0.02098084756075341	0.00860277743306949	0.025652908669085445	0.022796852100441755	0.024421902782635653	0.022002552622293916	0.03918199394979033	0.030592273286042124	0.030592273286042124	0.030592273286042124	0.030592273286042124	0.030592273286042124	0.030592273286042124	0.030592273286042124	0.030592273286042124	0.030592273286042124	0.030592273286042124	0.030592273286042124	0.030592273286042124	0.030592273286042124	0.030592273286042124	0.030592273286042124
0.06850887791063914	0.08559379266242188	0.00012515413996775306	0.09799893511760518	0.07943816149630198	0.09476736191841244	0.12678803093528243	0.00017391627891323957	0.06566835196509631	0.08566570765144048	0.0798548094480125	0.04376903230146491	0.07213752825231542	0.07518584996722846	0.035819989671924145	0.08391127686537235	0.10289608235285859	0.10034522919806822	0.0632843654337583	0.06295982066923299	0.09332468470627608	0.08147260935200422	0.10405735041057677	0.07937239798569679	0.055962539611213794	0.07611918922022887	0.07449803203783006	0.08372935119723912	0.054366615837972594	0.10007901771774046	0.07722281677785653	0.07722281677785653	0.07722281677785653	0.07722281677785653	0.07722281677785653	0.07722281677785653	0.07722281677785653	0.07722281677785653	0.07722281677785653	0.07722281677785653	0.07722281677785653	0.07722281677785653	0.07722281677785653	0.07722281677785653	0.07722281677785653	0.07722281677785653	0.07722281677785653	0.07722281677785653	0.07722281677785653	0.07722281677785653
0.2328139292861349	0.007999660070321222	0.0	0.0	0.20765736080558572	0.00046679078986643254	0.1887958498154096	0.0	0.021641285988382896	0.0	0.0	0.00046679078986643254	0.0	0.0	0.12620578718927636	0.08420898396014699	0.0	0.0	0.0	0.0	0.08420898396014699	0.0	0.0	0.0	0.0	0.04712719826545157	0.0	0.0	0.0	0.0	0.12622815184364547	0.0	0.0	0.0	0.0	0.0	0.0	0.0	0.0	0.0	0.0	0.0	0.0	0.0	0.0	0.0	0.0	0.0	0.0	0.0
0.050169953456349226	0.06935308297384578	0.051848047983165425	0.038088572395891515	0.03807915945405864	0.029953771439669718	0.0	0.03806908675012999	0.07220286475210695	0.06638932717341374	0.05255601443923572	0.0244130054640263	0.03462873881791037	0.015437988260997529	0.015803330965450273	0.04812045516394939	0.03608824922610447	0.034619552221970905	0.0	0.03097515785367684	0.06638932523284226	0.02315453999655367	0.03740963876717389	0.03876480397677786	0.09734828021245502	0.045057092425959754	0.04309056137452685	0.03743069974695559	0.03774473174971622	0.008642203513274821	0.04307857002105174	0.034722101627498766	0.029956601798702142	0.052488235496904935	0.00912985209971384	0.030809043798309385	0.030809043798309385	0.030809043798309385	0.030809043798309385	0.030809043798309385	0.030809043798309385	0.030809043798309385	0.030809043798309385	0.030809043798309385	0.030809043798309385	0.030809043798309385	0.030809043798309385	0.030809043798309385	0.030809043798309385	0.030809043798309385
0.0904765030659075	0.11007604683629794	0.14575563176612036	0.102477160291573	0.1189396469005832	0.09338022601165591	0.09075874187295786	0.09519495805074618	0.1372165052009102	0.06432764557558686	0.10370876365078008	0.08727891599119296	0.09288530788975004	0.08724046357599567	0.11049084043505451	0.07752524960494846	0.11539937948216696	0.07507606718982382	0.08813605965163056	0.12302918619628003	0.09575737308300482	0.08468321369190485	0.08722149837141058	0.10517772074705148	0.09770225256486684	0.09543361494587864	0.08813006452747112	0.14123831587465238	0.08148902740997968	0.09825816012635877	0.09577007137573298	0.09701411575104588	0.09701411575104588	0.09701411575104588	0.09701411575104588	0.09701411575104588	0.09701411575104588	0.09701411575104588	0.09701411575104588	0.09701411575104588	0.09701411575104588	0.09701411575104588	0.09701411575104588	0.09701411575104588	0.09701411575104588	0.09701411575104588	0.09701411575104588	0.09701411575104588	0.09701411575104588	0.09701411575104588
0.07971315168137065	0.058098275936528145	0.06072447617145653	0.05637792294724455	0.07030629998449202	0.08523895143613813	0.07069662938370475	0.0778169183039588	0.05875530183302981	0.08385869742409105	0.07294286268488764	0.056492611208365316	0.06981634716689257	0.05873452021035811	0.07405497501311908	0.060389656287861034	0.055861449583785645	0.06791402916433557	0.05674489829714688	0.07502498970389741	0.09185870592017374	0.06776348282283647	0.07529968101990189	0.09848171188264034	0.051911740856234005	0.06885456334272684	0.05920787869084091	0.06940015201457823	0.07864071996867981	0.06685395545948274	0.06873302865048898	0.06084284217912585	0.06478793541480742	0.06478793541480742	0.06478793541480742	0.06478793541480742	0.06478793541480742	0.06478793541480742	0.06478793541480742	0.06478793541480742	0.06478793541480742	0.06478793541480742	0.06478793541480742	0.06478793541480742	0.06478793541480742	0.06478793541480742	0.06478793541480742	0.06478793541480742	0.06478793541480742	0.06478793541480742
0.05786174751207517	0.04405655027779371	0.0511623116552133	0.04093938021758052	0.02665187297981252	0.02981681527537541	0.04830027552746088	0.041902842596324374	0.016999852099699033	0.03983061360373287	0.02471976715731061	0.02909199665271136	0.017549554393834717	0.02864724398502963	0.045982647639662574	0.01840797551921348	0.030563516222514242	0.052992898004548455	0.03801112209947072	0.05198947846400514	0.0431217839088325	0.01159737792076257	0.03177093131687747	0.035988041291911396	0.04861925735439162	0.04066998879004362	0.036868198628325285	0.038769093709184445	0.038769093709184445	0.038769093709184445	0.038769093709184445	0.038769093709184445	0.038769093709184445	0.038769093709184445	0.038769093709184445	0.038769093709184445	0.038769093709184445	0.038769093709184445	0.038769093709184445	0.038769093709184445	0.038769093709184445	0.038769093709184445	0.038769093709184445	0.038769093709184445	0.038769093709184445	0.038769093709184445	0.038769093709184445	0.038769093709184445	0.038769093709184445	0.038769093709184445
0.03775796726138731	0.03130485828823196	0.05243331277431648	0.029205569301069077	0.03998091265092909	0.016049633137253272	0.034015299793807754	0.031611639263062895	0.032287294709811946	0.0322709977498332	0.03064967854308992	0.03534253424707717	0.02920431340685076	0.016004631468887212	0.03795880698393188	0.028272255832158286	0.010808849480561933	0.025007627471306026	0.01660781734930575	0.018479117051701535	0.02491114117334804	0.033801450328214085	0.027361111578797066	0.030126598632078665	0.015536777385120918	0.030694802160531092	0.022753369887369562	0.04262684458529847	0.01685338926968482	0.029217664009662168	0.031209232544045364	0.03222435726336445	0.015459600907233969	0.03195118852225026	0.02417303432376466	0.0329936975350232	0.025708599663787447	0.02855808823520362	0.03590870350779938	0.04101057185046518	0.012215455658961755	0.025549657547949217	0.04111955569650419	0.02912910336879207	0.020869882725682715	0.03229563331022547	0.03567164254353064	0.03398363792687805	0.03398363792687805	0.03398363792687805
0.0924636625163484	0.11411024576575886	0.28139316450853535	0.28694744240549575	0.38291806635001396	0.2355228637455893	0.38788823174645953	0.3194390767791478	0.4050079453847522	0.049474163906833436	0.0	0.35349934479826506	0.0	0.4690759725350301	0.515521013637063	0.22128336582993005	0.22128336582993005	0.0	0.01084021126651875	0.35669210077128566	0.3533943312763924	0.2813776560290394	0.393559168311611	0.17336127880684712	0.3821280528584972	0.4243066124795209	0.29498328661308354	0.29437225508285425	0.2224866260650628	0.06386131174397484	0.06385786009813176	0.28133024669658424	0.27431978183086403	0.27782501426372413	0.27782501426372413	0.27782501426372413	0.27782501426372413	0.27782501426372413	0.27782501426372413	0.27782501426372413	0.27782501426372413	0.27782501426372413	0.27782501426372413	0.27782501426372413	0.27782501426372413	0.27782501426372413	0.27782501426372413	0.27782501426372413	0.27782501426372413	0.27782501426372413
0.6891571455974682	0.0	0.5873283846728916	0.47151241908745417	0.12782657033886055	0.21002086224407532	0.6621922000709695	0.4697569087607436	0.3732149238747677	0.3142107137632294	0.2096154032910854	0.0	0.0	0.5039131351731231	0.05387010597752235	0.05695177054568362	0.31746335634550943	0.0011619489402309347	0.6801352406943694	0.7134397546959171	0.05387010597752235	0.85474755040341	0.3349784563900684	0.5875193154066274	0.005844346690202818	0.3141830674237815	0.420039070078359	0.5416466218880284	0.7126324865243773	0.5527880075174587	0.8799691542322946	0.7681423594330075	0.824055756832651	0.824055756832651	0.824055756832651	0.824055756832651	0.824055756832651	0.824055756832651	0.824055756832651	0.824055756832651	0.824055756832651	0.824055756832651	0.824055756832651	0.824055756832651	0.824055756832651	0.824055756832651	0.824055756832651	0.824055756832651	0.824055756832651	0.824055756832651
0.028650490117479173	0.03599963153656436	0.03174674570208812	0.028287842339558184	0.03703527495231429	0.03768321392557886	0.03435655310866958	0.035660124189920726	0.040956709221191524	0.027785579409699914	0.031909164459539244	0.045381224111525696	0.035876001896685356	0.0463905857573814	0.02768098647927139	0.03019802934345028	0.03702062042630283	0.035243745125771234	0.04977640765517706	0.035454743241942914	0.03208500230418485	0.03376987277306388	0.03376987277306388	0.03376987277306388	0.03376987277306388	0.03376987277306388	0.03376987277306388	0.03376987277306388	0.03376987277306388	0.03376987277306388	0.03376987277306388	0.03376987277306388	0.03376987277306388	0.03376987277306388	0.03376987277306388	0.03376987277306388	0.03376987277306388	0.03376987277306388	0.03376987277306388	0.03376987277306388	0.03376987277306388	0.03376987277306388	0.03376987277306388	0.03376987277306388	0.03376987277306388	0.03376987277306388	0.03376987277306388	0.03376987277306388	0.03376987277306388	0.03376987277306388
0.03161757957908585	0.026055689406994632	0.03621903025508151	0.02314573297354421	0.027373863052954934	0.024361915359447227	0.023910556905538578	0.02934660020122436	0.020580073110090302	0.030137310067498355	0.031253180123248764	0.038516247082527294	0.022161334810062272	0.026167399532656923	0.021919558780528245	0.02117578124383536	0.03316069457538404	0.035827184874968956	0.026137444225486788	0.02564024759375576	0.026294525333511676	0.030458357375282626	0.028376441354397146	0.028376441354397146	0.028376441354397146	0.028376441354397146	0.028376441354397146	0.028376441354397146	0.028376441354397146	0.028376441354397146	0.028376441354397146	0.028376441354397146	0.028376441354397146	0.028376441354397146	0.028376441354397146	0.028376441354397146	0.028376441354397146	0.028376441354397146	0.028376441354397146	0.028376441354397146	0.028376441354397146	0.028376441354397146	0.028376441354397146	0.028376441354397146	0.028376441354397146	0.028376441354397146	0.028376441354397146	0.028376441354397146	0.028376441354397146	0.028376441354397146
0.0340448574547909	0.04206840268469411	0.03384050760304137	0.045628886467968414	0.05895861415403164	0.038293787605442824	0.0388823465532056	0.041555508142176234	0.04000272685230613	0.023477767685185502	0.029313425149617014	0.039029013256169906	0.03587084339961097	0.03166032062401905	0.03675931536388151	0.03605479710468057	0.03689894405461461	0.036754036131849264	0.04043399532157325	0.035849021073176376	0.03546976996345039	0.050168274336845495	0.04281902215014795	0.04281902215014795	0.04281902215014795	0.04281902215014795	0.04281902215014795	0.04281902215014795	0.04281902215014795	0.04281902215014795	0.04281902215014795	0.04281902215014795	0.04281902215014795	0.04281902215014795	0.04281902215014795	0.04281902215014795	0.04281902215014795	0.04281902215014795	0.04281902215014795	0.04281902215014795	0.04281902215014795	0.04281902215014795	0.04281902215014795	0.04281902215014795	0.04281902215014795	0.04281902215014795	0.04281902215014795	0.04281902215014795	0.04281902215014795	0.04281902215014795
0.0254720268994309	0.028149911946815154	0.02508314495176383	0.028177313173773123	0.020726683128045452	0.03175378234625414	0.036684544389678046	0.03278551221416628	0.02995973962204417	0.026166542764465842	0.03304062322132716	0.028677092251483724	0.02525687543084283	0.02941862475714454	0.03438516121278679	0.034491162404462504	0.023561510842391685	0.028081452129743945	0.03538929510679449	0.03173537361826922	0.03173537361826922	0.03173537361826922	0.03173537361826922	0.03173537361826922	0.03173537361826922	0.03173537361826922	0.03173537361826922	0.03173537361826922	0.03173537361826922	0.03173537361826922	0.03173537361826922	0.03173537361826922	0.03173537361826922	0.03173537361826922	0.03173537361826922	0.03173537361826922	0.03173537361826922	0.03173537361826922	0.03173537361826922	0.03173537361826922	0.03173537361826922	0.03173537361826922	0.03173537361826922	0.03173537361826922	0.03173537361826922	0.03173537361826922	0.03173537361826922	0.03173537361826922	0.03173537361826922	0.03173537361826922
[truncated: 6 more columns]
