# Supplementary material for: Neuronal tuning aligns dynamically with object and texture manifolds across the visual hierarchy
Source: Nat Neurosci. 2026 Mar 10;29(4):864–75. doi: 10.1038/s41593-026-02207-1 (PMC13061647; doi:10.1038/s41593-026-02207-1)
Supplement: Supplementary file 6 — Average PSTH for each session and thread before or after optimization Fig. 5a. Response rate for each 10 ms time window in csv format to reproduce Fig. 5c. [file 41593_2026_2207_MOESM6_ESM.zip › Figure5C_src_normresp_wdw_40-50_BigGAN_mean.csv]

0	1	2	3	4	5	6	7	8	9	10	11	12	13	14	15	16	17	18	19	20	21	22	23	24	25	26	27	28	29	30	31	32	33	34	35	36	37	38	39	40	41	42	43	44	45	46	47	48	49
0.1639764104368038	0.06706380221719348	0.07226974389499956	0.17063225907328772	0.12066014473577848	0.0688090349053676	0.07000556900136193	0.036185994013512635	0.10899810619066311	0.051542336494728246	0.09833631755542724	0.08766564167729185	0.10647519807650863	0.11391894512970731	0.0761815659670853	0.1406153149892279	0.14730828302314622	0.08783688855632528	0.05543951968739712	0.051749582894363835	0.06258334938081155	0.055424432423389694	0.09287058357153144	0.07076443652182027	0.09287372649012154	0.1231026689876363	0.06492894034264231	0.05504444258437151	0.06490278739737187	0.08733725783351984	0.035699203747206906	0.08668094926488765	0.11144174066967613	0.09229807808287502	0.0892566780343972	0.06517908996700635	0.14061351636156896	0.0679822058378138	0.03581270334154039	0.05885187699454868	0.030392621329082214	0.059807830835707884	0.028195691137547364	0.015867474546632822	0.02972469957030566	0.030604233818826827	0.09138405843802432	0.060994146128425575	0.060994146128425575	0.060994146128425575
0.1729580328719063	0.08683960981767996	0.21060049287228677	0.1171063763711579	0.09744753060813084	0.1312375724613155	0.08422066825943221	0.08240169829558484	0.06898436815581392	0.10753743887013202	0.057868667234018054	0.15271357213473527	0.03471103997601972	0.08881025038294266	0.11771469782735344	0.08452638574194275	0.19592307778372528	0.12626797362189243	0.06251777079120598	0.0929192597220592	0.028416468294744916	0.06708506329070374	0.05318356677716634	0.07062983627990083	0.19260170219113473	0.06174411418114507	0.0883292899950049	0.19610933273706574	0.05518083495839484	0.18708868113593569	0.1551559124690809	0.08887018979616952	0.09002191480451388	0.11925919180818711	0.04555870538975396	0.08240894859897054	0.08240894859897054	0.08240894859897054	0.08240894859897054	0.08240894859897054	0.08240894859897054	0.08240894859897054	0.08240894859897054	0.08240894859897054	0.08240894859897054	0.08240894859897054	0.08240894859897054	0.08240894859897054	0.08240894859897054	0.08240894859897054
0.06166093940734171	0.03589266086872747	0.027742734548205448	0.07942253788373353	0.10149569325005485	0.11752300342075553	0.04064903608050421	0.11298657020538623	0.07358736550683802	0.04325220254988165	0.03589266086872747	0.08899424187215359	0.027742734548205448	0.0709703533983989	0.1154871454357803	0.07338218148351527	0.02071546374375424	0.0	0.027742734548205448	0.0	0.0	0.01850765819239914	0.09889252717805468	0.028251087922385072	0.06715176545904049	0.0	0.0	0.15552523504869428	0.05161771309538067	0.004756375211776731	0.13370203465558894	0.027742734548205448	0.10065071136020091	0.06419672295420319	0.06419672295420319	0.06419672295420319	0.06419672295420319	0.06419672295420319	0.06419672295420319	0.06419672295420319	0.06419672295420319	0.06419672295420319	0.06419672295420319	0.06419672295420319	0.06419672295420319	0.06419672295420319	0.06419672295420319	0.06419672295420319	0.06419672295420319	0.06419672295420319
0.2373684508922468	0.19190243193959883	0.15905256288640318	0.17932768588471348	0.16999786682740317	0.21229842477847324	0.17949043267988196	0.04021257391554186	0.2522332599253284	0.16574199265684222	0.14313316455384043	0.08017575553040339	0.101022354037399	0.13777380331370548	0.17354620388188713	0.21895221025300007	0.12687990450997017	0.1697201718216999	0.1615195553991118	0.0835284492640769	0.17517340883517335	0.15974773121284344	0.18074136741053445	0.19292695238100319	0.11437968312486016	0.049937477867660396	0.07183508905735973	0.17669037860205825	0.14314300186513362	0.22077420637926673	0.07398974595145351	0.10609397411299015	0.15031918928136206	0.06631994017742181	0.13030588312834407	0.0936348340527566	0.11277707127070574	0.07745478905970142	0.09511593016520359	0.09511593016520359	0.09511593016520359	0.09511593016520359	0.09511593016520359	0.09511593016520359	0.09511593016520359	0.09511593016520359	0.09511593016520359	0.09511593016520359	0.09511593016520359	0.09511593016520359
0.2452527377375583	0.31874038750185407	0.34742716370446686	0.35228915690481066	0.31067324490371623	0.29989555102828397	0.22860207721032114	0.4123386226313494	0.2096217825463291	0.3828337756802957	0.23518106846187187	0.41184432734732646	0.3340456304822098	0.15231663360949446	0.2532229916085075	0.3317067065559459	0.3720508510277589	0.322476772336882	0.2997812235866028	0.24768234234722586	0.3750139625931016	0.2859910758859341	0.32567755808786925	0.3054144847184459	0.39668366440183267	0.2819558270716303	0.3742886643411223	0.37242282191011256	0.3352914491700317	0.2968494857151979	0.3160704674426148	0.3160704674426148	0.3160704674426148	0.3160704674426148	0.3160704674426148	0.3160704674426148	0.3160704674426148	0.3160704674426148	0.3160704674426148	0.3160704674426148	0.3160704674426148	0.3160704674426148	0.3160704674426148	0.3160704674426148	0.3160704674426148	0.3160704674426148	0.3160704674426148	0.3160704674426148	0.3160704674426148	0.3160704674426148
0.4401386677429673	0.4672340052558585	0.429720706429077	0.4556367978207541	0.37300982595123083	0.7444269024885742	0.5454451298183439	0.5533158393837966	0.5920361223232565	0.4715222159602158	0.405587073031009	0.5177953558518549	0.4780615255868114	0.3820539059475607	0.3821231597795888	0.4146978812022383	0.9176008559333774	0.6283989143143073	0.6144645070736037	0.5945865939622625	0.6010391275345596	0.4690070234286381	0.5178205613873975	0.5991581266270275	0.6718235075138427	0.7886310276738445	0.5258429884532079	0.43645391105953335	0.26975608077981456	0.4011919560011361	0.6056403554767649	0.5020041031391644	0.38231987942821255	0.33616031198431057	0.7467317267293639	0.4760860187554039	0.42567323694250836	0.6033627165343243	0.58456156089138	0.37988716504848463	0.48222436296993226	0.48222436296993226	0.48222436296993226	0.48222436296993226	0.48222436296993226	0.48222436296993226	0.48222436296993226	0.48222436296993226	0.48222436296993226	0.48222436296993226
0.3636792544923359	0.41658350500804103	0.5170555997124627	0.4362657829834157	0.40639836830778236	0.34960004258599564	0.3309110495070132	0.2816373765107476	0.2411782760305585	0.4226564939362047	0.3444495438059481	0.45238089721691094	0.18313300645579872	0.5140438639576724	0.32120227095671133	0.2496056159182444	0.34230489837526373	0.3324286809997785	0.3192128193715744	0.20766295591740988	0.3122343697581697	0.32120119652838464	0.2959695436493634	0.4162676899751346	0.4145777575194588	0.1911189291266446	0.3028483433230517	0.3028483433230517	0.3028483433230517	0.3028483433230517	0.3028483433230517	0.3028483433230517	0.3028483433230517	0.3028483433230517	0.3028483433230517	0.3028483433230517	0.3028483433230517	0.3028483433230517	0.3028483433230517	0.3028483433230517	0.3028483433230517	0.3028483433230517	0.3028483433230517	0.3028483433230517	0.3028483433230517	0.3028483433230517	0.3028483433230517	0.3028483433230517	0.3028483433230517	0.3028483433230517
0.38893502419352277	0.5531142430699888	0.4437056953392831	0.5285363098242	0.4215572952085417	0.5683816640193143	0.3456266708701821	0.3871602219735547	0.5779690433626199	0.4634490490859567	0.3595710049258995	0.45115073938792893	0.4156934675461027	0.4742025233220141	0.4656100835357975	0.42177534620103835	0.4977487613634761	0.4881427928774929	0.5254457767197949	0.5095470926846414	0.7275518064694677	0.6236906059203682	0.6830803295432917	0.5655563420155033	0.5002128774193249	0.48636102303875695	0.5653780660969837	0.5258695445678704	0.5258695445678704	0.5258695445678704	0.5258695445678704	0.5258695445678704	0.5258695445678704	0.5258695445678704	0.5258695445678704	0.5258695445678704	0.5258695445678704	0.5258695445678704	0.5258695445678704	0.5258695445678704	0.5258695445678704	0.5258695445678704	0.5258695445678704	0.5258695445678704	0.5258695445678704	0.5258695445678704	0.5258695445678704	0.5258695445678704	0.5258695445678704	0.5258695445678704
0.15096177260908586	0.03281807901646515	0.056682924703098214	0.1349777569845775	0.05527589956313126	0.061848024138184625	0.04634499934601038	0.13024873107939705	0.09945069295095578	0.07467341493727246	0.07610691745542374	0.038563984403909554	0.07336750173432287	0.13820504718617205	0.07774664464978531	0.08733125143989065	0.13175877101951114	0.08829298886377729	0.06296836342207456	0.06532525264092007	0.057122257965498	0.045904186791633175	0.09046578306589827	0.15144525356043598	0.09443384108134281	0.17090427539529304	0.05260424058484981	0.10697155429478321	0.026602706704985275	0.05457581858786833	0.05710744667259074	0.05535385655689592	0.02767329794367515	0.06424412406573693	0.04595871100470604	0.04595871100470604	0.04595871100470604	0.04595871100470604	0.04595871100470604	0.04595871100470604	0.04595871100470604	0.04595871100470604	0.04595871100470604	0.04595871100470604	0.04595871100470604	0.04595871100470604	0.04595871100470604	0.04595871100470604	0.04595871100470604	0.04595871100470604
0.2296250830220695	0.1410073168724919	0.06257853608440726	0.08279914829340647	0.1607012867733783	0.09145287088009517	0.15961594388029013	0.06990206827058862	0.1008075332139395	0.1328008598756267	0.09765703738592604	0.18404392834194067	0.08927585326806393	0.22084883137681108	0.20032003834261367	0.07633845561302384	0.1446209735419774	0.08498036367024796	0.24260294830954887	0.07650828441173214	0.17573198181727206	0.20674084276079935	0.15186693207977378	0.1018752927832343	0.22757578332948972	0.1837328875626672	0.04446143868349219	0.13674879562314607	0.09401769252870189	0.09185322987851485	0.04632547762377644	0.03487170385974089	0.08710002134947821	0.060985862604609545	0.060985862604609545	0.060985862604609545	0.060985862604609545	0.060985862604609545	0.060985862604609545	0.060985862604609545	0.060985862604609545	0.060985862604609545	0.060985862604609545	0.060985862604609545	0.060985862604609545	0.060985862604609545	0.060985862604609545	0.060985862604609545	0.060985862604609545	0.060985862604609545
0.2879697424654987	0.27032910191711124	0.23475818997083575	0.3067878011019144	0.27235596224153225	0.23183318835338299	0.2716432859419464	0.2976869633597275	0.3043642461066774	0.30502210554677545	0.2376599293483836	0.3330354646098681	0.30798762297363835	0.24049324048171924	0.20755809716636822	0.33544166340943565	0.2929367148870074	0.35490660394575185	0.32070347067604443	0.19610455589833545	0.3950380768756483	0.2290143508089135	0.262066626461998	0.3337795400559404	0.4367272983800613	0.2792073046601602	0.29992205397588484	0.3928904020454977	0.36521762671415076	0.30209996214920004	0.31386861234981145	0.3079842872495058	0.3079842872495058	0.3079842872495058	0.3079842872495058	0.3079842872495058	0.3079842872495058	0.3079842872495058	0.3079842872495058	0.3079842872495058	0.3079842872495058	0.3079842872495058	0.3079842872495058	0.3079842872495058	0.3079842872495058	0.3079842872495058	0.3079842872495058	0.3079842872495058	0.3079842872495058	0.3079842872495058
0.2122830726215987	0.19922465533482617	0.28540715501778846	0.36991788117096724	0.33592105590724713	0.31806644394171757	0.3076906745611404	0.23296524429746193	0.2740365511291919	0.4180947257925191	0.4507933366597876	0.32726124189919126	0.39023378887313664	0.4187628462703198	0.44723396436720486	0.39946991934325987	0.4064728147400548	0.38306542575326574	0.47597690817232086	0.6186194622446155	0.5891583512326305	0.6049578749541432	0.5337930872200619	0.49563089600335375	0.6948027983382032	0.6798907841641845	0.6159388697045989	0.7734562106592892	0.7134031791253184	0.8129196165132863	0.6620675333161239	0.7374935749147051	0.7374935749147051	0.7374935749147051	0.7374935749147051	0.7374935749147051	0.7374935749147051	0.7374935749147051	0.7374935749147051	0.7374935749147051	0.7374935749147051	0.7374935749147051	0.7374935749147051	0.7374935749147051	0.7374935749147051	0.7374935749147051	0.7374935749147051	0.7374935749147051	0.7374935749147051	0.7374935749147051
0.3264750306418985	0.38930991616332083	0.3399744279602791	0.41260587784052766	0.4648475297345537	0.4181349678895501	0.3879363366172114	0.47284431975777746	0.41063350651411895	0.34126159197971384	0.34370316089540853	0.3419807764607583	0.4209240959462996	0.42277453158292455	0.3307643007990623	0.3650572407680735	0.3512721667818426	0.3485579849960031	0.32341124638734314	0.5019353986929868	0.5091497372995025	0.38297913681864965	0.4054296349058954	0.373902085204112	0.2736724683435441	0.42429075086903734	0.3830535393835335	0.26243446095175466	0.43458033116862155	0.408682157955173	0.24625430372320342	0.3274682308391882	0.3274682308391882	0.3274682308391882	0.3274682308391882	0.3274682308391882	0.3274682308391882	0.3274682308391882	0.3274682308391882	0.3274682308391882	0.3274682308391882	0.3274682308391882	0.3274682308391882	0.3274682308391882	0.3274682308391882	0.3274682308391882	0.3274682308391882	0.3274682308391882	0.3274682308391882	0.3274682308391882
0.4836082287937662	0.3219946131928993	0.17665355880374586	0.23235748550453983	0.22453503565124677	0.2380833935977334	0.3056768252377818	0.26204131305017253	0.2967350721850786	0.2991367932065619	0.39867681548578915	0.2165890387897188	0.23496738325690333	0.1982299394102962	0.1542745052687737	0.34478676099139	0.32335373978318027	0.36422958431267516	0.3750116397406229	0.19617922308041336	0.4414612278859821	0.5178719411861735	0.3657292603308345	0.4396025035195143	0.4857680600060827	0.4710857904618773	0.3984211639330532	0.4051382601269084	0.33195100608706996	0.4486885646049716	0.4424484107068768	0.3546311677495841	0.3985397892282304	0.3985397892282304	0.3985397892282304	0.3985397892282304	0.3985397892282304	0.3985397892282304	0.3985397892282304	0.3985397892282304	0.3985397892282304	0.3985397892282304	0.3985397892282304	0.3985397892282304	0.3985397892282304	0.3985397892282304	0.3985397892282304	0.3985397892282304	0.3985397892282304	0.3985397892282304
0.1297501909356214	0.10978188765455887	0.19769315137906773	0.08127610056404627	0.20206445896448758	0.19768444174822603	0.09538524294449074	0.18570948633189785	0.07752462165402015	0.09261802190495985	0.17293342943236661	0.06415643176320666	0.06658282334135783	0.07387165243881759	0.10061174844236406	0.10767622455948306	0.12828750893934782	0.18675831982794447	0.04999213420732349	0.17352786452871713	0.19641796506825548	0.12960316149871942	0.13151712541689714	0.09585671137337462	0.1359121370653983	0.09836309917351056	0.09798366718657003	0.12742429990001636	0.09187381338058805	0.20244154868520742	0.14715768103289772	0.14715768103289772	0.14715768103289772	0.14715768103289772	0.14715768103289772	0.14715768103289772	0.14715768103289772	0.14715768103289772	0.14715768103289772	0.14715768103289772	0.14715768103289772	0.14715768103289772	0.14715768103289772	0.14715768103289772	0.14715768103289772	0.14715768103289772	0.14715768103289772	0.14715768103289772	0.14715768103289772	0.14715768103289772
0.31118378908054173	0.13448470843911073	0.1861456037088591	0.2061059612375731	0.15395807066719822	0.16762739554670247	0.10364587713596113	0.12760140061800637	0.1458766893200175	0.20778747095832756	0.16059986519371186	0.17432184592679043	0.06880077177263355	0.17223787446958355	0.1876160148847184	0.09080316232079241	0.10668392742734897	0.13705380978408965	0.11650279208756241	0.19701179790957707	0.19823413373688586	0.1960309352788919	0.16114137270191753	0.1785861539904047	0.1785861539904047	0.1785861539904047	0.1785861539904047	0.1785861539904047	0.1785861539904047	0.1785861539904047	0.1785861539904047	0.1785861539904047	0.1785861539904047	0.1785861539904047	0.1785861539904047	0.1785861539904047	0.1785861539904047	0.1785861539904047	0.1785861539904047	0.1785861539904047	0.1785861539904047	0.1785861539904047	0.1785861539904047	0.1785861539904047	0.1785861539904047	0.1785861539904047	0.1785861539904047	0.1785861539904047	0.1785861539904047	0.1785861539904047
0.2579301468854716	0.1253608056995165	0.2212712388966123	0.19888883113735192	0.2296062521691818	0.23683628675619972	0.10330267050331753	0.1280114419336207	0.13648353830290827	0.24514414068364107	0.12147148966589218	0.11004287258489634	0.1789219979131863	0.07664340128647032	0.127528245417037	0.17065085420416168	0.1255477573831586	0.16286737444049565	0.21102138849718932	0.24525454119009488	0.09814750599716436	0.2439006208252971	0.11217381499757002	0.17803721791143357	0.17803721791143357	0.17803721791143357	0.17803721791143357	0.17803721791143357	0.17803721791143357	0.17803721791143357	0.17803721791143357	0.17803721791143357	0.17803721791143357	0.17803721791143357	0.17803721791143357	0.17803721791143357	0.17803721791143357	0.17803721791143357	0.17803721791143357	0.17803721791143357	0.17803721791143357	0.17803721791143357	0.17803721791143357	0.17803721791143357	0.17803721791143357	0.17803721791143357	0.17803721791143357	0.17803721791143357	0.17803721791143357	0.17803721791143357
0.6412703781004431	0.39974187008025225	0.512957140079203	0.47310635478956725	0.2352507339316378	0.6085120575110198	0.3401763440588617	0.3077506720758344	0.7562777173355039	0.2986913128714059	0.39535842617804634	0.4062386297827257	0.41234576687461344	0.3190589227621601	0.43158543142423694	0.6030933362779226	0.30827228065461304	0.36042103904844314	0.2570684509036227	0.28516087544191765	0.6159349464597303	0.5387471419076901	0.7240892652525327	0.6034608951669387	0.3678451285229478	0.5537980537445469	0.3404977526229936	0.3410910870814538	0.42634795209596177	0.46251406029160724	0.4444310061937845	0.4444310061937845	0.4444310061937845	0.4444310061937845	0.4444310061937845	0.4444310061937845	0.4444310061937845	0.4444310061937845	0.4444310061937845	0.4444310061937845	0.4444310061937845	0.4444310061937845	0.4444310061937845	0.4444310061937845	0.4444310061937845	0.4444310061937845	0.4444310061937845	0.4444310061937845	0.4444310061937845	0.4444310061937845
0.2549706547433408	0.23382048166909647	0.286908969414136	0.17971463380556893	0.23754295827466895	0.2521678260378902	0.23443211746290243	0.14175637037592226	0.09813633096535372	0.0977739077904338	0.09344310672297666	0.19067483805371424	0.1953286869756576	0.183000797096542	0.09711795023146749	0.10019472300676223	0.13970556823294922	0.04157971979639619	0.10493082830652993	0.288864227266167	0.1320826917184735	0.11529768039330351	0.11960539711010885	0.13054425307591824	0.1369798879935931	0.18817948738160425	0.10450359496103118	0.13925899600170033	0.09369236938912776	0.08483343453094154	0.09693214453909096	0.028585316800685757	0.06275873066988837	0.06275873066988837	0.06275873066988837	0.06275873066988837	0.06275873066988837	0.06275873066988837	0.06275873066988837	0.06275873066988837	0.06275873066988837	0.06275873066988837	0.06275873066988837	0.06275873066988837	0.06275873066988837	0.06275873066988837	0.06275873066988837	0.06275873066988837	0.06275873066988837	0.06275873066988837
0.30966857256730357	0.5941671652256939	0.556000643901854	0.4733648391888835	0.34519963743312676	0.3325430773980197	0.41071611489339815	0.5814187935585079	0.3655521815972439	0.5338894351382896	0.259554946046967	0.38613229570524427	0.44062029149944887	0.4433658786428566	0.5958233941035203	0.4051962741477545	0.4186001829708778	0.5839270032103145	0.5036620505715731	0.6569119986747702	0.42385176192693236	0.468329717092652	0.529942318150738	0.48063156042113003	0.5488266842434606	0.5241943379120464	0.5118044912705334	0.4982471775732263	0.4586424523826316	0.4413520853385714	0.6191406503218638	0.6266182052109189	0.6179156682361661	0.669095207961305	0.5677560318532875	0.6184256199072962	0.6184256199072962	0.6184256199072962	0.6184256199072962	0.6184256199072962	0.6184256199072962	0.6184256199072962	0.6184256199072962	0.6184256199072962	0.6184256199072962	0.6184256199072962	0.6184256199072962	0.6184256199072962	0.6184256199072962	0.6184256199072962
0.26148413943920656	0.20653796439173916	0.13915402186151402	0.22723032387806794	0.27247108902659195	0.21449342436685168	0.17696287186012646	0.19554003768464776	0.17481734787842634	0.0937670196932927	0.11588111347740707	0.1717846366883259	0.09838316628944466	0.1734095017402037	0.22157967170060466	0.2799307702128035	0.17403853366844174	0.25460562364272504	0.12429162578148006	0.34305662312725727	0.21400878133134177	0.15665537558714165	0.09341588161696042	0.21825575319648088	0.23000725965271224	0.1429014188091335	0.22798407895095069	0.15417935583309664	0.19108171739202368	0.19108171739202368	0.19108171739202368	0.19108171739202368	0.19108171739202368	0.19108171739202368	0.19108171739202368	0.19108171739202368	0.19108171739202368	0.19108171739202368	0.19108171739202368	0.19108171739202368	0.19108171739202368	0.19108171739202368	0.19108171739202368	0.19108171739202368	0.19108171739202368	0.19108171739202368	0.19108171739202368	0.19108171739202368	0.19108171739202368	0.19108171739202368
0.09397492252347248	0.16557660125966084	0.06317096975757588	0.032174762137771706	0.309036779670836	0.1403545823293396	0.11220320519701887	0.10133770251654395	0.15411006837102323	0.23865938443151535	0.13756699723924884	0.1588029299688495	0.011171306710128424	0.2469407062053685	0.16827514823549128	0.15444803456907516	0.21916459633998828	0.014073259592156849	0.012564591616169875	0.04625662060848436	0.050846707691187605	0.17576477647811947	0.2088969411505313	0.3866679700240326	0.05167329115984757	0.12113742431505352	0.1339256130083753	0.04784134111237087	0.06044424799257889	0.05414279455247487	0.05414279455247487	0.05414279455247487	0.05414279455247487	0.05414279455247487	0.05414279455247487	0.05414279455247487	0.05414279455247487	0.05414279455247487	0.05414279455247487	0.05414279455247487	0.05414279455247487	0.05414279455247487	0.05414279455247487	0.05414279455247487	0.05414279455247487	0.05414279455247487	0.05414279455247487	0.05414279455247487	0.05414279455247487	0.05414279455247487
0.43579999957298476	0.3740450365591103	0.2369766780132505	0.3990374157185846	0.29944588168241826	0.40381510621613115	0.3446753387901065	0.4606052024142034	0.31241688065555095	0.34667255798052476	0.3414706894073046	0.3332019696123617	0.40957052173429304	0.4290973829938131	0.31833800502575976	0.23570084026422108	0.23154061566698578	0.36100471403540285	0.3721279003397995	0.32901459470521965	0.39318823613154685	0.26743016115474144	0.2806073818746371	0.2766662200377638	0.3791153971280304	0.3662277091375539	0.37267155313279215	0.37267155313279215	0.37267155313279215	0.37267155313279215	0.37267155313279215	0.37267155313279215	0.37267155313279215	0.37267155313279215	0.37267155313279215	0.37267155313279215	0.37267155313279215	0.37267155313279215	0.37267155313279215	0.37267155313279215	0.37267155313279215	0.37267155313279215	0.37267155313279215	0.37267155313279215	0.37267155313279215	0.37267155313279215	0.37267155313279215	0.37267155313279215	0.37267155313279215	0.37267155313279215
0.3168556207850734	0.41787185992291787	0.29682973392674533	0.34994450117898107	0.44930292471721295	0.2658373715759667	0.47229141248934386	0.4120619366193493	0.26193024998128445	0.4174868772110814	0.347007135810816	0.5511512849178656	0.3742996185867336	0.33024101357371743	0.26217710452969534	0.3309530772640487	0.24425388874742957	0.27661260710568863	0.22026449721690702	0.2613871874150749	0.3472973484400687	0.4031696253570118	0.37523348689854025	0.37523348689854025	0.37523348689854025	0.37523348689854025	0.37523348689854025	0.37523348689854025	0.37523348689854025	0.37523348689854025	0.37523348689854025	0.37523348689854025	0.37523348689854025	0.37523348689854025	0.37523348689854025	0.37523348689854025	0.37523348689854025	0.37523348689854025	0.37523348689854025	0.37523348689854025	0.37523348689854025	0.37523348689854025	0.37523348689854025	0.37523348689854025	0.37523348689854025	0.37523348689854025	0.37523348689854025	0.37523348689854025	0.37523348689854025	0.37523348689854025
0.37919558254778957	0.22400009557586031	0.33335017026879954	0.27348517311139187	0.20629471058909138	0.4107560742694914	0.3368560241112014	0.35954209469196324	0.18658812504150793	0.38006234723776444	0.12214919075535866	0.32886127521976	0.3486244261276937	0.29831058714401504	0.3610785257001322	0.3675326911315057	0.45128771629359393	0.5411442730151833	0.2676974169540238	0.26589426839612856	0.36703249193137033	0.36901364752074806	0.47926778014124916	0.400167871126116	0.3527801808159374	0.35768399110777566	0.3965256392231301	0.37710481516545286	0.37710481516545286	0.37710481516545286	0.37710481516545286	0.37710481516545286	0.37710481516545286	0.37710481516545286	0.37710481516545286	0.37710481516545286	0.37710481516545286	0.37710481516545286	0.37710481516545286	0.37710481516545286	0.37710481516545286	0.37710481516545286	0.37710481516545286	0.37710481516545286	0.37710481516545286	0.37710481516545286	0.37710481516545286	0.37710481516545286	0.37710481516545286	0.37710481516545286
0.5124343682100903	0.6887597986167115	0.6446645950813013	0.709828134633509	0.42693695839693674	0.42876624934270896	0.4990530242395836	0.4109776552784654	0.5340044952001718	0.5191759190053901	0.5743643873642957	0.38769993267280833	0.5188766297808879	0.5121287458863545	0.48607129343640276	0.7027040989795331	0.3231936845504494	0.7028370348160886	0.4191588108053918	0.7016149525678965	0.41746048049557505	0.57153780423638	0.5035079835429797	0.6879693409131262	0.48395818441700933	0.4252388167148772	0.5472206619818991	0.5855438073351977	0.5156071557529994	0.5505754815440985	0.5505754815440985	0.5505754815440985	0.5505754815440985	0.5505754815440985	0.5505754815440985	0.5505754815440985	0.5505754815440985	0.5505754815440985	0.5505754815440985	0.5505754815440985	0.5505754815440985	0.5505754815440985	0.5505754815440985	0.5505754815440985	0.5505754815440985	0.5505754815440985	0.5505754815440985	0.5505754815440985	0.5505754815440985	0.5505754815440985
0.6259109554165658	0.6359071473001345	0.7045630274255693	0.5575495674422141	0.6567428004499511	0.5115497683774075	0.7548607332052497	0.6068135313721984	0.5276686334212062	0.42400989466262723	0.5837925188499921	0.48192098093252134	0.7518919253973754	0.7133300773896772	0.4411739151063778	0.5068127627570234	0.5379980342026438	0.6887939816264733	0.564836452016598	0.3896208062455735	0.5426803614761112	0.5908634277692485	0.5598507578658624	0.5769613813968355	0.5656542205053472	0.4480470652101062	0.6336997195456491	0.8639035015361363	0.6152069632117922	0.5756655157568077	0.4638341827790997	0.5612515531157533	0.36518456318895576	0.5217910671279373	0.5387183048274828	0.4685624913978363	0.6533338493479294	0.8124654863410777	0.7328996678445036	0.7328996678445036	0.7328996678445036	0.7328996678445036	0.7328996678445036	0.7328996678445036	0.7328996678445036	0.7328996678445036	0.7328996678445036	0.7328996678445036	0.7328996678445036	0.7328996678445036
0.02551764080982202	0.0	0.0	0.0	0.0	0.0014130451847952762	0.022296707682618832	0.02884676584245208	0.0	0.0	0.0	0.03575818194682439	0.0	0.0	0.0	0.0	0.0	0.03575818194682439	0.0	0.0	0.0	0.0038226767999948296	0.0	0.02884676584245208	0.0038226767999948296	0.0	0.0	0.008324461289167587	0.014874519449000834	0.0	0.0	0.03575818194682439	0.0004085612600250762	0.0	0.06730138209947992	0.033348550331624836	0.0	0.022296707682618832	0.04754396258824593	0.03668021280832323	0.0	0.0	0.0	0.0	0.0	0.0	0.0	0.0	0.0	0.0
0.15153987908077507	0.0801646765777176	0.09372557692400463	0.12120154271952073	0.09453006094184827	0.1304016896941463	0.050714215739878346	0.1318703707285004	0.14160443615643659	0.15656236639849272	0.164830575581989	0.07752664527421389	0.19267139211119	0.13060823302559543	0.07720072380889709	0.14860007264565672	0.06552866728573385	0.11122067265036802	0.08299405557577609	0.11196672882248256	0.13693411861479085	0.09985692620657728	0.10102166025547483	0.08978160413441699	0.0349471801303626	0.0950045431113082	0.12397071482452209	0.03870333624840875	0.08133702553646542	0.08133702553646542	0.08133702553646542	0.08133702553646542	0.08133702553646542	0.08133702553646542	0.08133702553646542	0.08133702553646542	0.08133702553646542	0.08133702553646542	0.08133702553646542	0.08133702553646542	0.08133702553646542	0.08133702553646542	0.08133702553646542	0.08133702553646542	0.08133702553646542	0.08133702553646542	0.08133702553646542	0.08133702553646542	0.08133702553646542	0.08133702553646542
0.4110831048243872	0.5066708536295643	0.38877624422147505	0.5726283092693895	0.4114892110899343	0.5268529065720395	0.47636564430276834	0.4286929666302784	0.3687068605157558	0.4332855072415266	0.4401618542519254	0.5460404011914005	0.5332787286390238	0.4778871817792858	0.4061870015258759	0.527785652705433	0.43428968314233296	0.6534387446208151	0.594086148932855	0.46930887866723847	0.5840864344346242	0.4098097782955333	0.6577948376092808	0.5706958148354829	0.517507720437762	0.5441017676366225	0.5441017676366225	0.5441017676366225	0.5441017676366225	0.5441017676366225	0.5441017676366225	0.5441017676366225	0.5441017676366225	0.5441017676366225	0.5441017676366225	0.5441017676366225	0.5441017676366225	0.5441017676366225	0.5441017676366225	0.5441017676366225	0.5441017676366225	0.5441017676366225	0.5441017676366225	0.5441017676366225	0.5441017676366225	0.5441017676366225	0.5441017676366225	0.5441017676366225	0.5441017676366225	0.5441017676366225
0.6954840869992187	0.6784302884599709	0.5971716503881898	0.6101803899570972	0.5958266894240768	0.6434345779640325	0.5316111379843915	0.5977935562394352	0.5522615806597594	0.631619209619778	0.6382202191206768	0.6971815044336114	0.5670496299607832	0.5433686871540324	0.6376631182859576	0.6044413065190302	0.6964308349422637	0.6467426605319454	0.5682515580863284	0.6738362360550257	0.5165221735167234	0.5951792047858746	0.5951792047858746	0.5951792047858746	0.5951792047858746	0.5951792047858746	0.5951792047858746	0.5951792047858746	0.5951792047858746	0.5951792047858746	0.5951792047858746	0.5951792047858746	0.5951792047858746	0.5951792047858746	0.5951792047858746	0.5951792047858746	0.5951792047858746	0.5951792047858746	0.5951792047858746	0.5951792047858746	0.5951792047858746	0.5951792047858746	0.5951792047858746	0.5951792047858746	0.5951792047858746	0.5951792047858746	0.5951792047858746	0.5951792047858746	0.5951792047858746	0.5951792047858746
0.09553703190146379	0.12859602721793292	0.12300088766866835	0.12637078261533108	0.12240243888582023	0.08525125242546266	0.05514802445880604	0.08514367742524862	0.08885886860838192	0.03317942199864037	0.04555742810940177	0.08074922220321698	0.058123926622409755	0.09954892551201665	0.06790208926045031	0.05405577533994286	0.10227672696540827	0.10363204155451147	0.09265007162714119	0.07615228205513093	0.03594645096518089	0.09699299888992918	0.044926025777305624	0.0709595123336174	0.0709595123336174	0.0709595123336174	0.0709595123336174	0.0709595123336174	0.0709595123336174	0.0709595123336174	0.0709595123336174	0.0709595123336174	0.0709595123336174	0.0709595123336174	0.0709595123336174	0.0709595123336174	0.0709595123336174	0.0709595123336174	0.0709595123336174	0.0709595123336174	0.0709595123336174	0.0709595123336174	0.0709595123336174	0.0709595123336174	0.0709595123336174	0.0709595123336174	0.0709595123336174	0.0709595123336174	0.0709595123336174	0.0709595123336174
0.4013126176126149	0.38448826261790175	0.41971766025694374	0.37007427478333604	0.44908638263394923	0.27568399265520793	0.35241747049362737	0.31521748290241236	0.4438548511609007	0.5776214652257873	0.5347040005711449	0.42822503906086334	0.4441721096961812	0.5644151298295546	0.7047164307162078	0.4670252561603889	0.15508160282437902	0.18084811173326798	0.11695640895257904	0.14652567630437224	0.1792856586674445	0.16290566748590837	0.16290566748590837	0.16290566748590837	0.16290566748590837	0.16290566748590837	0.16290566748590837	0.16290566748590837	0.16290566748590837	0.16290566748590837	0.16290566748590837	0.16290566748590837	0.16290566748590837	0.16290566748590837	0.16290566748590837	0.16290566748590837	0.16290566748590837	0.16290566748590837	0.16290566748590837	0.16290566748590837	0.16290566748590837	0.16290566748590837	0.16290566748590837	0.16290566748590837	0.16290566748590837	0.16290566748590837	0.16290566748590837	0.16290566748590837	0.16290566748590837	0.16290566748590837
0.2733713242632416	0.29171079279426815	0.3045153856881058	0.22988877791964857	0.2500559798970452	0.36591308814290335	0.39661049482229493	0.17839268770329447	0.23076149843203217	0.31053665474655273	0.2446920878120834	0.25749423216641926	0.2683859203105168	0.27427291748398247	0.2411260374263439	0.21893603925717844	0.21805332036738764	0.17123301801061552	0.24155753440408986	0.230576208842841	0.2084439563922694	0.38406652196108265	0.3104757333147065	0.3567946541009583	0.17010918141493822	0.26345191775794824	0.26345191775794824	0.26345191775794824	0.26345191775794824	0.26345191775794824	0.26345191775794824	0.26345191775794824	0.26345191775794824	0.26345191775794824	0.26345191775794824	0.26345191775794824	0.26345191775794824	0.26345191775794824	0.26345191775794824	0.26345191775794824	0.26345191775794824	0.26345191775794824	0.26345191775794824	0.26345191775794824	0.26345191775794824	0.26345191775794824	0.26345191775794824	0.26345191775794824	0.26345191775794824	0.26345191775794824
0.6564430601835045	0.6623729890000113	0.6038529121897314	0.6737212600744814	0.7783678054308341	0.6345620129679945	0.8309366333317568	0.7170287083931435	0.47705383384836164	0.5273274324859588	0.761522461384202	0.8792444594927448	0.7656955612764863	0.8382247247327285	0.6930432644797633	0.6404927147385936	0.8555079992542942	0.7147305267255629	0.8817911789214833	0.6625758839428151	0.7721835314321492	0.7721835314321492	0.7721835314321492	0.7721835314321492	0.7721835314321492	0.7721835314321492	0.7721835314321492	0.7721835314321492	0.7721835314321492	0.7721835314321492	0.7721835314321492	0.7721835314321492	0.7721835314321492	0.7721835314321492	0.7721835314321492	0.7721835314321492	0.7721835314321492	0.7721835314321492	0.7721835314321492	0.7721835314321492	0.7721835314321492	0.7721835314321492	0.7721835314321492	0.7721835314321492	0.7721835314321492	0.7721835314321492	0.7721835314321492	0.7721835314321492	0.7721835314321492	0.7721835314321492
0.3520285248295205	0.436777939421508	0.5553533965468962	0.3695810004395365	0.3513005748097809	0.44860048679731845	0.3627757525203903	0.3840796039837658	0.4128854895857014	0.4505649250666456	0.2858631963668372	0.29721075879943243	0.333838295963749	0.46842781578215914	0.7602757079558605	0.6262993587421524	0.5471477936507481	0.41981763789579624	0.5156684332464934	0.38466893868438085	0.3429079312552009	0.41486965984555874	0.3788887955503798	0.3788887955503798	0.3788887955503798	0.3788887955503798	0.3788887955503798	0.3788887955503798	0.3788887955503798	0.3788887955503798	0.3788887955503798	0.3788887955503798	0.3788887955503798	0.3788887955503798	0.3788887955503798	0.3788887955503798	0.3788887955503798	0.3788887955503798	0.3788887955503798	0.3788887955503798	0.3788887955503798	0.3788887955503798	0.3788887955503798	0.3788887955503798	0.3788887955503798	0.3788887955503798	0.3788887955503798	0.3788887955503798	0.3788887955503798	0.3788887955503798
0.4222364593330405	0.26829563620952435	0.5408642261553306	0.3060622437780523	0.3179994370177589	0.5280149531160842	0.5065250449544453	0.4385004444652644	0.4525541684462389	0.38983886608559	0.4568487196412785	0.4642428974357754	0.37355045336698306	0.4557320372588678	0.6057140971993752	0.5396141651400522	0.39229264534465996	0.552167933993413	0.4648443201815655	0.49876656025750854	0.48180544021953703	0.48180544021953703	0.48180544021953703	0.48180544021953703	0.48180544021953703	0.48180544021953703	0.48180544021953703	0.48180544021953703	0.48180544021953703	0.48180544021953703	0.48180544021953703	0.48180544021953703	0.48180544021953703	0.48180544021953703	0.48180544021953703	0.48180544021953703	0.48180544021953703	0.48180544021953703	0.48180544021953703	0.48180544021953703	0.48180544021953703	0.48180544021953703	0.48180544021953703	0.48180544021953703	0.48180544021953703	0.48180544021953703	0.48180544021953703	0.48180544021953703	0.48180544021953703	0.48180544021953703
0.20761157052750287	0.15279776874857193	0.07658187751106518	0.21624676891618944	0.1210496046670388	0.19934730890315405	0.09737691915764315	0.24363999897664637	0.06799517990770769	0.04540752514328978	0.07418535698883237	0.1302315854034762	0.06215981686450368	0.478636000148721	0.12986244409357944	0.12365407491244487	0.1791825548657033	0.1401144864683645	0.10535970746165181	0.1688157311855384	0.09579380168765565	0.14242714702123516	0.1241605337489377	0.15687695844844018	0.15586535901137313	0.1293060806769437	0.1815536130933368	0.054828170356046306	0.11370295357053452	0.1766398561988123	0.07862271283837992	0.07963115361255502	0.1404140624092206	0.16612690873962244	0.034223629122698336	0.1001752689311604	0.1001752689311604	0.1001752689311604	0.1001752689311604	0.1001752689311604	0.1001752689311604	0.1001752689311604	0.1001752689311604	0.1001752689311604	0.1001752689311604	0.1001752689311604	0.1001752689311604	0.1001752689311604	0.1001752689311604	0.1001752689311604
0.26515626831816136	0.39483151801047867	0.4615597386990438	0.3908946249707837	0.45133922259891335	0.3564472188636782	0.49636984914292903	0.4428510222470719	0.44128393700981533	0.3995072395164834	0.3991341426229497	0.3348400466402568	0.3145931400321475	0.39241397415274387	0.38251535617989907	0.4192329025326457	0.40087412935627237	0.40087412935627237	0.40087412935627237	0.40087412935627237	0.40087412935627237	0.40087412935627237	0.40087412935627237	0.40087412935627237	0.40087412935627237	0.40087412935627237	0.40087412935627237	0.40087412935627237	0.40087412935627237	0.40087412935627237	0.40087412935627237	0.40087412935627237	0.40087412935627237	0.40087412935627237	0.40087412935627237	0.40087412935627237	0.40087412935627237	0.40087412935627237	0.40087412935627237	0.40087412935627237	0.40087412935627237	0.40087412935627237	0.40087412935627237	0.40087412935627237	0.40087412935627237	0.40087412935627237	0.40087412935627237	0.40087412935627237	0.40087412935627237	0.40087412935627237
0.5150010728471458	0.373261286152966	0.3818165863846705	0.4435091385664879	0.35376193733569683	0.2978941981961943	0.2612360852999039	0.32389891165863655	0.3532294861394029	0.417847592015817	0.438162745005896	0.226807837693093	0.29395326248541864	0.3527307533211695	0.3304051890114351	0.36987747102815743	0.30801774024323253	0.36379055210594025	0.46852160880669513	0.263611571964177	0.341233514402651	0.36831607160744906	0.35633549502885076	0.3341360966494062	0.3452357958391285	0.3452357958391285	0.3452357958391285	0.3452357958391285	0.3452357958391285	0.3452357958391285	0.3452357958391285	0.3452357958391285	0.3452357958391285	0.3452357958391285	0.3452357958391285	0.3452357958391285	0.3452357958391285	0.3452357958391285	0.3452357958391285	0.3452357958391285	0.3452357958391285	0.3452357958391285	0.3452357958391285	0.3452357958391285	0.3452357958391285	0.3452357958391285	0.3452357958391285	0.3452357958391285	0.3452357958391285	0.3452357958391285
0.43843963056926183	0.3632427340970163	0.5672164500942228	0.30334801236410025	0.5372672910674856	0.47164054008303063	0.4057416700219031	0.3535553952782476	0.30706349754512285	0.45103880470953295	0.36472234594523334	0.4258074093223725	0.46805914511548424	0.41935174973510525	0.3651734737400943	0.4009320750179495	0.33043583411986416	0.38684183196757294	0.3586388330437185	0.3586388330437185	0.3586388330437185	0.3586388330437185	0.3586388330437185	0.3586388330437185	0.3586388330437185	0.3586388330437185	0.3586388330437185	0.3586388330437185	0.3586388330437185	0.3586388330437185	0.3586388330437185	0.3586388330437185	0.3586388330437185	0.3586388330437185	0.3586388330437185	0.3586388330437185	0.3586388330437185	0.3586388330437185	0.3586388330437185	0.3586388330437185	0.3586388330437185	0.3586388330437185	0.3586388330437185	0.3586388330437185	0.3586388330437185	0.3586388330437185	0.3586388330437185	0.3586388330437185	0.3586388330437185	0.3586388330437185
0.37809062524607745	0.3213287400208151	0.475290812663223	0.26798144435766263	0.2862213185082343	0.40473620349376704	0.30325570923254813	0.48037822268640357	0.27144888615268914	0.2503685942331071	0.21080665529176373	0.31282878942894604	0.2514613559996821	0.2971735435970654	0.31235713039897	0.36638517344145693	0.2908936341192257	0.3642000977665273	0.38920385160949905	0.2559500814515837	0.3559794422493167	0.30596476185045024	0.30596476185045024	0.30596476185045024	0.30596476185045024	0.30596476185045024	0.30596476185045024	0.30596476185045024	0.30596476185045024	0.30596476185045024	0.30596476185045024	0.30596476185045024	0.30596476185045024	0.30596476185045024	0.30596476185045024	0.30596476185045024	0.30596476185045024	0.30596476185045024	0.30596476185045024	0.30596476185045024	0.30596476185045024	0.30596476185045024	0.30596476185045024	0.30596476185045024	0.30596476185045024	0.30596476185045024	0.30596476185045024	0.30596476185045024	0.30596476185045024	0.30596476185045024
0.49769897207672004	0.40107093462586085	0.34542121821547456	0.4124887460044984	0.4416603803229187	0.4554186772998791	0.43875623016697185	0.23904192220753204	0.45429201121379664	0.29184819362608055	0.3730701024199386	0.3730701024199386	0.3730701024199386	0.3730701024199386	0.3730701024199386	0.3730701024199386	0.3730701024199386	0.3730701024199386	0.3730701024199386	0.3730701024199386	0.3730701024199386	0.3730701024199386	0.3730701024199386	0.3730701024199386	0.3730701024199386	0.3730701024199386	0.3730701024199386	0.3730701024199386	0.3730701024199386	0.3730701024199386	0.3730701024199386	0.3730701024199386	0.3730701024199386	0.3730701024199386	0.3730701024199386	0.3730701024199386	0.3730701024199386	0.3730701024199386	0.3730701024199386	0.3730701024199386	0.3730701024199386	0.3730701024199386	0.3730701024199386	0.3730701024199386	0.3730701024199386	0.3730701024199386	0.3730701024199386	0.3730701024199386	0.3730701024199386	0.3730701024199386
0.24451998199184322	0.2661763815987583	0.2988122990695493	0.309432335309953	0.2284031218465063	0.36573157678857016	0.1957376454935899	0.3965820743511979	0.22600458116455693	0.2598616563101355	0.45205942907458174	0.4207361501561244	0.4284173612549762	0.3615333139930343	0.3101185130196982	0.2693190384787851	0.35305410924376573	0.3478806740031749	0.3504673916234703	0.3504673916234703	0.3504673916234703	0.3504673916234703	0.3504673916234703	0.3504673916234703	0.3504673916234703	0.3504673916234703	0.3504673916234703	0.3504673916234703	0.3504673916234703	0.3504673916234703	0.3504673916234703	0.3504673916234703	0.3504673916234703	0.3504673916234703	0.3504673916234703	0.3504673916234703	0.3504673916234703	0.3504673916234703	0.3504673916234703	0.3504673916234703	0.3504673916234703	0.3504673916234703	0.3504673916234703	0.3504673916234703	0.3504673916234703	0.3504673916234703	0.3504673916234703	0.3504673916234703	0.3504673916234703	0.3504673916234703
0.10973711944542815	0.18673032092484568	0.12768886427478338	0.031721032757361725	0.14191903061365976	0.00019299628454416858	0.12321503486746421	0.11681207836864828	0.28623980738233296	0.1473425504772301	0.027247200069155954	0.19574228150343542	0.2272573758753974	0.0675210648073383	0.09255889300807055	0.019636647021789445	0.03376053240366915	0.18212377159827436	0.2200409281159811	0.041849241156021545	0.15452703434444107	0.009742452468707755	0.11181473877854506	0.1642561454823851	0.12476217867481054	0.06256497804690837	9.649814227208429e-05	0.1457853046539656	0.04350298487237691	0.10795162232163158	0.2041023528421231	0.15602698758187733	0.15602698758187733	0.15602698758187733	0.15602698758187733	0.15602698758187733	0.15602698758187733	0.15602698758187733	0.15602698758187733	0.15602698758187733	0.15602698758187733	0.15602698758187733	0.15602698758187733	0.15602698758187733	0.15602698758187733	0.15602698758187733	0.15602698758187733	0.15602698758187733	0.15602698758187733	0.15602698758187733
0.0551230366481666	0.22263806344903248	0.15489398228991935	0.12428155722793001	0.16229473323054192	0.12327027643853035	0.08757170523688908	0.13415355037555954	0.13064601004471169	0.0933803737890672	0.13006168472313492	0.3137471475410435	0.18100168648613835	0.10652713065825621	0.15371819315887614	0.042263946115578564	0.05328354163616372	0.06333286177899759	0.1301811543426217	0.13998836169253864	0.11627891690321182	0.08119590775367187	0.08625010796059432	0.13556269946996333	0.11090640371527882	0.11090640371527882	0.11090640371527882	0.11090640371527882	0.11090640371527882	0.11090640371527882	0.11090640371527882	0.11090640371527882	0.11090640371527882	0.11090640371527882	0.11090640371527882	0.11090640371527882	0.11090640371527882	0.11090640371527882	0.11090640371527882	0.11090640371527882	0.11090640371527882	0.11090640371527882	0.11090640371527882	0.11090640371527882	0.11090640371527882	0.11090640371527882	0.11090640371527882	0.11090640371527882	0.11090640371527882	0.11090640371527882
0.8897720725827902	0.9025104435097908	0.6729256482204015	0.8686648847245991	0.8754474403143254	0.855184591832823	0.9767837559272213	0.8695627108548118	0.8412163754134201	0.6784796980504073	0.8265896578581504	0.7525346779542788	0.7525346779542788	0.7525346779542788	0.7525346779542788	0.7525346779542788	0.7525346779542788	0.7525346779542788	0.7525346779542788	0.7525346779542788	0.7525346779542788	0.7525346779542788	0.7525346779542788	0.7525346779542788	0.7525346779542788	0.7525346779542788	0.7525346779542788	0.7525346779542788	0.7525346779542788	0.7525346779542788	0.7525346779542788	0.7525346779542788	0.7525346779542788	0.7525346779542788	0.7525346779542788	0.7525346779542788	0.7525346779542788	0.7525346779542788	0.7525346779542788	0.7525346779542788	0.7525346779542788	0.7525346779542788	0.7525346779542788	0.7525346779542788	0.7525346779542788	0.7525346779542788	0.7525346779542788	0.7525346779542788	0.7525346779542788	0.7525346779542788
0.6926460985478887	0.7538307682104927	0.6354004498308422	0.607512291844405	0.5497302462408703	0.7671690939066792	0.6775656927603892	0.8717156705588824	0.8884888554660539	0.6273619410842056	0.9787971439495308	0.7830194003712669	0.7227389428250408	0.7917459163427014	0.41579439117165506	0.6050003562766556	0.6911231882508095	0.7391083494484035	0.7151157688496065	0.7151157688496065	0.7151157688496065	0.7151157688496065	0.7151157688496065	0.7151157688496065	0.7151157688496065	0.7151157688496065	0.7151157688496065	0.7151157688496065	0.7151157688496065	0.7151157688496065	0.7151157688496065	0.7151157688496065	0.7151157688496065	0.7151157688496065	0.7151157688496065	0.7151157688496065	0.7151157688496065	0.7151157688496065	0.7151157688496065	0.7151157688496065	0.7151157688496065	0.7151157688496065	0.7151157688496065	0.7151157688496065	0.7151157688496065	0.7151157688496065	0.7151157688496065	0.7151157688496065	0.7151157688496065	0.7151157688496065
0.41342944757028055	0.2137562581355135	0.25727806714689844	0.309970884954757	0.21802792150328396	0.5261132813178582	0.3231553354713908	0.47488748437441963	0.2200925776567922	0.24632954249036199	0.2470019184816289	0.22464841722275056	0.3403475267004793	0.2390362195617878	0.18365982304868564	0.21134802130523672	0.21134802130523672	0.21134802130523672	0.21134802130523672	0.21134802130523672	0.21134802130523672	0.21134802130523672	0.21134802130523672	0.21134802130523672	0.21134802130523672	0.21134802130523672	0.21134802130523672	0.21134802130523672	0.21134802130523672	0.21134802130523672	0.21134802130523672	0.21134802130523672	0.21134802130523672	0.21134802130523672	0.21134802130523672	0.21134802130523672	0.21134802130523672	0.21134802130523672	0.21134802130523672	0.21134802130523672	0.21134802130523672	0.21134802130523672	0.21134802130523672	0.21134802130523672	0.21134802130523672	0.21134802130523672	0.21134802130523672	0.21134802130523672	0.21134802130523672	0.21134802130523672
0.09048092988116738	0.042536781534616874	0.2479947323599258	0.14580115891045015	0.09700796184891197	0.010003707937982324	0.03829101639803453	0.07429404476810055	0.0	0.033280744330210506	0.18256064727875362	0.10164481658370914	0.051996332821833684	0.13375893572552336	0.13928424082292798	0.2103836623341981	0.0881753969655802	0.23837523493553592	0.08269027469469674	0.046346991316339535	0.04176097066537184	0.0	0.04853414706342344	0.0	0.06877753088743482	0.05217236989689914	0.06852931665409269	0.008480226335161337	0.03850477149462701	0.03850477149462701	0.03850477149462701	0.03850477149462701	0.03850477149462701	0.03850477149462701	0.03850477149462701	0.03850477149462701	0.03850477149462701	0.03850477149462701	0.03850477149462701	0.03850477149462701	0.03850477149462701	0.03850477149462701	0.03850477149462701	0.03850477149462701	0.03850477149462701	0.03850477149462701	0.03850477149462701	0.03850477149462701	0.03850477149462701	0.03850477149462701
0.5005054476173703	0.36607608830833605	0.3484356579741547	0.45770837278001186	0.32164246706497107	0.3885069400083075	0.403141215194079	0.4438368840211886	0.2393587204623445	0.4192744899553633	0.25408499284782965	0.21606873156258774	0.3198722589498597	0.2832575900755722	0.32308558270180554	0.2556801990882377	0.27739412026034493	0.27737648148980115	0.3024136309688347	0.3230588107127109	0.4283676697281659	0.21116313574795395	0.2863481066635936	0.24875562120577377	0.24875562120577377	0.24875562120577377	0.24875562120577377	0.24875562120577377	0.24875562120577377	0.24875562120577377	0.24875562120577377	0.24875562120577377	0.24875562120577377	0.24875562120577377	0.24875562120577377	0.24875562120577377	0.24875562120577377	0.24875562120577377	0.24875562120577377	0.24875562120577377	0.24875562120577377	0.24875562120577377	0.24875562120577377	0.24875562120577377	0.24875562120577377	0.24875562120577377	0.24875562120577377	0.24875562120577377	0.24875562120577377	0.24875562120577377
0.4326571489362255	0.1634386095552954	0.4317455732207136	0.26452242153957106	0.22199528683592015	0.22961047624687353	0.4831808802915346	0.4671624156308599	0.3020099673236193	0.4636260670390925	0.2732751635152054	0.35525966710268	0.2546359133363453	0.28256050266981153	0.38299042615186646	0.27921189973194505	0.21348446444713207	0.1736314641320878	0.34895671416420554	0.253777576229503	0.1902726954812095	0.22202513585535624	0.22202513585535624	0.22202513585535624	0.22202513585535624	0.22202513585535624	0.22202513585535624	0.22202513585535624	0.22202513585535624	0.22202513585535624	0.22202513585535624	0.22202513585535624	0.22202513585535624	0.22202513585535624	0.22202513585535624	0.22202513585535624	0.22202513585535624	0.22202513585535624	0.22202513585535624	0.22202513585535624	0.22202513585535624	0.22202513585535624	0.22202513585535624	0.22202513585535624	0.22202513585535624	0.22202513585535624	0.22202513585535624	0.22202513585535624	0.22202513585535624	0.22202513585535624
0.34159278980783314	0.269225385478554	0.1595015228315844	0.19672681166961353	0.16841235748901945	0.2517753979965988	0.32246522475179046	0.20990546902632923	0.22537855595071038	0.358805641993943	0.32512764404031497	0.2484788655298579	0.1280541207034298	0.2137845462625071	0.3228787637116707	0.1629949186358759	0.28086960402699285	0.14618025461207165	0.21352492931953226	0.21352492931953226	0.21352492931953226	0.21352492931953226	0.21352492931953226	0.21352492931953226	0.21352492931953226	0.21352492931953226	0.21352492931953226	0.21352492931953226	0.21352492931953226	0.21352492931953226	0.21352492931953226	0.21352492931953226	0.21352492931953226	0.21352492931953226	0.21352492931953226	0.21352492931953226	0.21352492931953226	0.21352492931953226	0.21352492931953226	0.21352492931953226	0.21352492931953226	0.21352492931953226	0.21352492931953226	0.21352492931953226	0.21352492931953226	0.21352492931953226	0.21352492931953226	0.21352492931953226	0.21352492931953226	0.21352492931953226
0.3909298636409306	0.2709112088844436	0.3545391898618024	0.42465595712262255	0.29321659770572633	0.4067710316303351	0.491025177103961	0.2990227810214545	0.36070011359134163	0.38262647623439194	0.27302335968697367	0.36913348194676887	0.33691150315597346	0.3799774446086952	0.37968277821788343	0.3613942987654801	0.4114608289311277	0.32015971254766284	0.2330100915587552	0.2900580042693349	0.2615340479140451	0.2615340479140451	0.2615340479140451	0.2615340479140451	0.2615340479140451	0.2615340479140451	0.2615340479140451	0.2615340479140451	0.2615340479140451	0.2615340479140451	0.2615340479140451	0.2615340479140451	0.2615340479140451	0.2615340479140451	0.2615340479140451	0.2615340479140451	0.2615340479140451	0.2615340479140451	0.2615340479140451	0.2615340479140451	0.2615340479140451	0.2615340479140451	0.2615340479140451	0.2615340479140451	0.2615340479140451	0.2615340479140451	0.2615340479140451	0.2615340479140451	0.2615340479140451	0.2615340479140451
0.0	0.0	0.0	0.0	0.0	0.0	0.010008684208668274	0.0	0.0	0.0	0.0	0.0	0.0	0.0	0.0	0.0	0.0	0.0	0.0	0.0	0.0	0.0	0.001069711316293369	0.0	0.0	0.0	0.0	0.0	0.0	0.010008684208668274	0.0	0.0	0.0	0.0	0.0	0.0	0.0	0.0	0.0	0.0	0.0	0.0	0.0	0.0	0.0	0.0	0.0	0.0	0.0	0.0
0.08371646791520573	0.0	0.15517590439843537	0.0	0.0	0.0	0.0	0.17624520249800543	0.010281695579009343	0.0	0.0	0.08969621562343472	0.0	0.00022177059177852523	0.09865725029878773	0.0010988903118777907	0.0	0.08138856135076032	0.0	0.0038006091515426265	0.1047504498618154	0.10645899762991079	0.0	0.010281695579009343	0.0	0.0	0.04380798849862403	0.0400073793470814	0.09617730205090144	0.10645899762991079	0.0	0.07758795219921769	0.08969621562343472	0.05997053185536266	0.010281695579009343	0.07758795219921769	0.0	0.0	0.0	0.0010988903118777907	0.09617730205090144	0.0	0.0038006091515426265	0.0	0.010281695579009343	0.18967412682587878	0.09997791120244406	0.09997791120244406	0.09997791120244406	0.09997791120244406
0.4115201786091054	0.3328989464778893	0.38909390624477996	0.34933035021270015	0.4165754813734727	0.4178975603601301	0.45377657205070965	0.4722796228345335	0.5586682879408995	0.37325782590951795	0.3109493203289033	0.37118407113940916	0.4451917524250038	0.2700496891999847	0.33965381719313226	0.3845938620589181	0.4454131261274867	0.3608472570695423	0.48252363917041197	0.3265928108962062	0.4300535497229236	0.35455417352674873	0.47540695405313654	0.36244947119299437	0.386971813654933	0.30939787199304236	0.32886628161414827	0.3451547966091797	0.4096664629066093	0.3859072310312168	0.4536121642646683	0.2894150690835374	0.3724980280671113	0.3362487879183495	0.38458837249464595	0.32725871901628045	0.43002908527403294	0.348725452410792	0.4720020433171618	0.2675355861356833	0.2791009481481869	0.2733182671419351	0.2733182671419351	0.2733182671419351	0.2733182671419351	0.2733182671419351	0.2733182671419351	0.2733182671419351	0.2733182671419351	0.2733182671419351
0.19409232429935327	0.06211429201105407	0.19639773735902674	0.07905194409639674	0.12940636161899477	0.17511449073122737	0.14288283229696258	0.0651150756099373	0.1594998741173937	0.06934851266932887	0.11311053579472341	0.14779693037398453	0.15095370397527216	0.13211906256769387	0.028069564740316768	0.03186548326072795	0.10277309139821929	0.06184054883035169	0.12023493262550802	0.13442516383757427	0.14396571697619995	0.10374345970097115	0.10267513081848868	0.19563312701199678	0.07769599352611783	0.09577161190265897	0.12384264436436362	0.11144271974583922	0.09695869322130814	0.10491725425356888	0.13888768042105726	0.037032249553836535	0.055528002805577646	0.03864382627148896	0.07134652175297342	0.1272593953943625	0.07644226638094874	0.08263259361336515	0.15162162524388575	0.16362963405025943	0.07115754793607702	0.0976301224595324	0.2102125298127573	0.16627024848570593	0.13382309314159768	0.027509312867080665	0.08066620300433916	0.08066620300433916	0.08066620300433916	0.08066620300433916
0.13709214871128989	0.35466773033330545	0.16821577692394873	0.17952129503044945	0.4428165188332375	0.29326368832917366	0.2699844396467498	0.23755151884144515	0.27411089489018703	0.2782987106969678	0.46801494817876244	0.47511224875102714	0.32586411449731084	0.360143163998292	0.19211216913507664	0.26792417693930964	0.25152459876720507	0.47979355838285603	0.30294093339016404	0.3274082412601384	0.47347088408363874	0.5627172075814596	0.24447521998362315	0.41317920904476585	0.21925012030704769	0.3877434234527487	0.16687834909928748	0.3579760492701083	0.14161834403074444	0.2743421786682973	0.4109466042234067	0.15784898463843483	0.3952329255099294	0.5276230967987368	0.35868550838584556	0.44151804416009977	0.6562059850076883	0.3431694814756561	0.4443107414236194	0.27473289305995247	0.5859157918066707	0.2292770366227523	0.1795048605140289	0.20439094856839057	0.20439094856839057	0.20439094856839057	0.20439094856839057	0.20439094856839057	0.20439094856839057	0.20439094856839057
0.12324687142074316	0.17046880805156234	0.265053097160824	0.15512186466677227	0.10163528333131823	0.2421598220156425	0.28174292361380116	0.08516455967500981	0.20291265457491026	0.33966941973603004	0.154638343243464	0.13592713968304726	0.14528274146325562	0.14528274146325562	0.14528274146325562	0.14528274146325562	0.14528274146325562	0.14528274146325562	0.14528274146325562	0.14528274146325562	0.14528274146325562	0.14528274146325562	0.14528274146325562	0.14528274146325562	0.14528274146325562	0.14528274146325562	0.14528274146325562	0.14528274146325562	0.14528274146325562	0.14528274146325562	0.14528274146325562	0.14528274146325562	0.14528274146325562	0.14528274146325562	0.14528274146325562	0.14528274146325562	0.14528274146325562	0.14528274146325562	0.14528274146325562	0.14528274146325562	0.14528274146325562	0.14528274146325562	0.14528274146325562	0.14528274146325562	0.14528274146325562	0.14528274146325562	0.14528274146325562	0.14528274146325562	0.14528274146325562	0.14528274146325562
0.18908558587494395	0.19926095612643852	0.15927860192763746	0.1086440184941023	0.19372579816362823	0.19431767801061287	0.2057404961271342	0.15097049630423756	0.1028281851116703	0.12157467057055311	0.14732235976081984	0.0818581259026331	0.193126902346636	0.2801467490096951	0.19796323421428585	0.1664896327503558	0.15490284295661907	0.176662890526421	0.10236836053141182	0.35393410016323595	0.031440089370073476	0.24893294516332118	0.18152819531225342	0.13762323447189154	0.252478063673347	0.23112087904111692	0.22670109066426525	0.17645956689992703	0.13462323072863075	0.259087763593743	0.11844863603286217	0.28994183465300394	0.18228672136848073	0.29060716094887956	0.07550158036682522	0.22713661889054793	0.2833777586981111	0.1890357633036356	0.271156910876934	0.2362385924730587	0.20865473743352841	0.22244666495329354	0.22244666495329354	0.22244666495329354	0.22244666495329354	0.22244666495329354	0.22244666495329354	0.22244666495329354	0.22244666495329354	0.22244666495329354
0.15090443416887853	0.2236613510598609	0.25160992488260514	0.17033420052825754	0.1835637035814135	0.16885714614118014	0.28875155203397007	0.21729100766857018	0.24764342951632148	0.22006268124512965	0.28802306623809587	0.23067044709417517	0.2094708817143966	0.19471650431709545	0.1801414432235885	0.27270737493594566	0.22133590269103606	0.353639262634711	0.3066356696743848	0.2518505175346383	0.26186761975328526	0.22102803853947564	0.1753852489832585	0.2880042828859495	0.246357150257154	0.22466038673980382	0.23473125474263584	0.3078301047037062	0.24311985349897444	0.29598284662819324	0.2598418214528762	0.31159409311498865	0.22936976217009516	0.29048873726075963	0.2658072263063485	0.3075685259285754	0.25817218388404956	0.234168752157438	0.16965062541718987	0.21310519277172008	0.19502518448298983	0.22265638456289083	0.17400013253700258	0.2458801964125923	0.16420271846852347	0.2050414574405579	0.2050414574405579	0.2050414574405579	0.2050414574405579	0.2050414574405579
0.20745735366555415	0.0	0.0	0.2831987964420701	0.0	0.0	0.0	0.0	0.0	0.0	0.0	0.0	0.0	0.0	0.0	0.0	0.1148424636362889	0.3127127328688486	0.0	0.0	0.0	0.010909770282507199	0.0	0.0	0.0	0.0	0.0	0.0	0.0	0.0	0.0	0.0	0.0	0.0	0.0	0.0	0.0	0.0	0.0	0.010909770282507199	0.0	0.0	0.0	0.0	0.0	0.0	0.0	0.0	0.0	0.0
0.22760742230354936	0.000950428076139469	0.09565493163502484	0.28940302321371153	0.21485227840207027	0.06505971569737291	0.12493170403935637	0.21642831070198953	0.20746570660314057	0.19796140105799165	0.23391002724429016	0.23334528631618848	0.1301348884360655	0.1060215619410087	0.2252160581649731	0.20160222257784738	0.24399200070777083	0.0990098262221027	0.11305730478792023	0.3155798719749633	0.20919374969948507	0.05036951715457505	0.19184361848943404	0.2815203060565742	0.10483364246050515	0.24860423910987317	0.10894511724205433	0.12387928212496475	0.24620975674973777	0.4337707438511517	0.375649382364465	0.06551907414873134	0.22219988612875635	0.033815283096934046	0.05626699523527995	0.08676098295729379	0.30879674448419275	0.2508842616090705	0.08300079069103197	0.1844723984779965	0.27424135400809896	0.2173436808723557	0.05847968037716658	0.13791168062476114	0.13791168062476114	0.13791168062476114	0.13791168062476114	0.13791168062476114	0.13791168062476114	0.13791168062476114
0.5303698846929784	0.4302756965550128	0.4547281523228153	0.41926550502818655	0.44198811664165283	0.5089862953402464	0.36695671969033994	0.3643665150972466	0.5240386116915021	0.32292560576644547	0.5213286322934398	0.45393755676699876	0.513226100889082	0.2060082786588424	0.3266837597024129	0.4165365337379245	0.4159186903066472	0.5014756593866901	0.43958782083903913	0.3077480634658892	0.5580692519948295	0.4597913992658367	0.28486328171067565	0.43101464744770657	0.6755775001700046	0.3206425468494051	0.35091056322723835	0.5570529935992949	0.4280645841055186	0.4264484044170111	0.618080857171093	0.39767508085126063	0.38787862888965563	0.3825803133881867	0.42786959492740256	0.4120239822729678	0.3494230351558403	0.45358456225053023	0.4450783275397045	0.5310039195970743	0.4880411235683894	0.4880411235683894	0.4880411235683894	0.4880411235683894	0.4880411235683894	0.4880411235683894	0.4880411235683894	0.4880411235683894	0.4880411235683894	0.4880411235683894
0.34619677189345477	0.3064519881534083	0.23715938684721094	0.35782286073801134	0.4321425423714358	0.21822950309541936	0.30080290186069375	0.2688273381616424	0.30569738646396055	0.16513698029646698	0.23021894245908475	0.32477063745122026	0.2342442110546455	0.11683327586544962	0.3181841863177154	0.20110070611191244	0.2366948040603363	0.25550772323645676	0.2046753183287033	0.234088962826708	0.15704800856548568	0.11868421528131566	0.11975837094140254	0.16575919371109976	0.2848996693375444	0.3100691997938034	0.32832700703425877	0.17793700041962163	0.15915138167596132	0.45540701701136477	0.20452438382771032	0.32993451512844535	0.2770742766527363	0.11429465485597459	0.29872575502429227	0.10456388953064208	0.08983665628470205	0.2733262893096398	0.2685827376740708	0.1366592005655669	0.23051563800989647	0.1835874192877317	0.1835874192877317	0.1835874192877317	0.1835874192877317	0.1835874192877317	0.1835874192877317	0.1835874192877317	0.1835874192877317	0.1835874192877317
0.314027510819764	0.06859793335069919	0.2470968774627959	0.1072124367118416	0.14990967422942117	0.09955787362180148	0.17201644866826107	0.08890070077945819	0.09998652537909843	0.24836977662116175	0.10630764762235861	0.17973768826290493	0.12244701292079346	0.15908481319401563	0.10891426851362791	0.16118978510329734	0.10443289298493014	0.15159579266293238	0.09643994446963827	0.15018908291919794	0.08001516103333174	0.07905981391931904	0.07024241237838721	0.07626274129643279	0.06118365983322915	0.09925120412659816	0.15252981883138014	0.06746545837931431	0.03096076705977923	0.06921654916318845	0.040848856882637466	0.06364735970574832	0.09152746731523954	0.08343248047086345	0.12468985906279205	0.046348342710075055	0.15720160873955258	0.08156335798515611	0.0409125079506361	0.09460269440058097	0.07471029871732464	0.04733425580982362	0.003550450581470942	0.13248963749712236	0.06451968025925135	0.10294336792890589	0.05335105162250254	0.13702019839637214	0.1721551736556239	0.10255052865564701
0.13634164375538912	0.2495738789059331	0.0	0.1224975761232023	0.8060441505236351	0.21902839488360776	0.14929728895817324	0.177036573140428	0.20061932961228546	0.27302718789055475	0.8021575438254537	0.15801486484140223	0.0	0.002676752352834805	0.23427526548499114	0.2435330497957956	0.18899405277856993	0.0	0.0277216112753013	0.1460803325950598	0.1460803325950598	0.07958385593969217	0.025044858922466492	0.24031609343268212	0.0	0.0	0.4101589960047339	0.12303778013348096	0.34700892203726896	0.2184881908733291	0.009257784310804448	0.0	0.025044858922466492	0.4291806998864628	0.0005402040102786458	0.3433532595194425	0.0	0.08226060829252696	0.05507920102750431	0.17380194387036108	0.0010804080205572917	0.23427526548499114	0.05453899701722567	0.0	0.0010804080205572917	0.0	0.43811155146039005	0.20061932961228546	0.0	0.002676752352834805
0.4435047782515974	0.5819515635711545	0.5017312009563075	0.5809022802529141	0.44416073916159377	0.45577257016245665	0.693551130401511	0.46822461212293437	0.49939041252637056	0.7715977649254293	0.5863419962369925	0.635693095843195	0.7801505944626203	0.6761279624866321	0.4758394731906562	0.5140718405443445	0.6742951407528172	0.7832431348027232	0.6599545987988582	0.4597251857334629	0.7034370427434893	0.6059255928663438	0.6774852743603493	0.664846802491943	0.653897546231709	0.6987630580584704	0.521283242204701	0.5838206608451573	0.5387136175001086	0.3949014442164618	0.2374589076108423	0.5064567021117911	0.7687750242736988	0.6330630974148583	0.5539312913828395	0.38356607705684126	0.551336868382791	0.4220721759254719	0.5371892275115583	0.6528697564030062	0.7653263443142077	0.8452124689848124	0.7679427864105371	0.5309231542867116	0.5120059857243473	0.4396066275136556	0.754213229415988	0.5406764747759167	0.48974503513339573	0.603260310936011
0.1310420459220367	0.09586255280261881	0.1816438251089093	0.1717243704879369	0.19977659268105705	0.17573485013879397	0.16518039750339528	0.10186080926488178	0.12046218839209775	0.09413321480757648	0.2270367999949303	0.1513160065723599	0.11783483117715195	0.16290679015984463	0.1941509636967624	0.1855973495981204	0.18264026751555487	0.14162121703868413	0.20800970631717036	0.11205916630750037	0.16614858666756568	0.18067024146977334	0.18616247037942046	0.15635723510894114	0.115629611462908	0.07608115309479707	0.13175477568729127	0.0795463220906804	0.12587898469665854	0.21449815356908403	0.29260366490748646	0.19761143326965477	0.09722355247782738	0.13207125084477278	0.22471535396514336	0.17779313099597996	0.2304378528872867	0.15879212557446012	0.12205522449051923	0.09875592335639129	0.18742662962111917	0.12966864987148088	0.15962887680086355	0.16022314855737158	0.1572319975899532	0.13653101953274488	0.1514160015816791	0.26489034829255614	0.12040306043259182	0.18680212521819228
0.2841231424853384	0.30639599640186943	0.08595075968051713	0.25829456068055384	0.30090167177668653	0.21276180703646666	0.2742069343445222	0.2801577009123552	0.3556093403896664	0.28413606754083665	0.30998460797409544	0.16480937626240494	0.2318487354120698	0.2867890599323283	0.26361376352932375	0.19447918233872624	0.3628762596320087	0.2289816673513158	0.4278372727128531	0.2620150063239512	0.20660795433082935	0.17702020153381637	0.32439174917831604	0.09612032036828319	0.2500624536089481	0.218847612004465	0.3263293178702269	0.22293266630339723	0.2511314587259192	0.22988924191575724	0.1742126930086882	0.19458540324285264	0.2704849155619518	0.19355744353540424	0.2779231676430502	0.3640295130058123	0.310987740273189	0.22685131178935422	0.2887843938129019	0.18917643243645438	0.2712706399080944	0.30809417318868454	0.3371919090412049	0.24535953964608045	0.14674079081513486	0.20549958398184412	0.3065433042620382	0.18502743663656315	0.351628826650403	0.2547716373757063
0.6273109659182221	0.7199177653987572	0.5934645906948022	0.5308576580958864	0.5502158639018607	0.670067779594123	0.49499388297939695	0.6232317187772043	0.6762856426281535	0.6457022466519441	0.7462888890204873	0.6775080096663475	0.7418893062090908	0.5375208839111378	0.7497861513010904	0.5965793945589825	0.706499472222778	0.5747256045296442	0.6737164960533357	0.6933493807843943	0.7338048228575511	0.7005140624118946	0.6126024066428484	0.5210734178975277	0.5762717543014968	0.790958108147999	0.6957754728252188	0.6506926823514185	0.691613067303826	0.631562641174238	0.753729187525895	0.6490618063308609	0.6892214931079108	0.6985776938473738	0.6582064073600314	0.603168263029367	0.5931749473638138	0.668957163662374	0.5812669936846435	0.707514715744996	0.6712337760153707	0.6515164327849399	0.7279411462974723	0.6897287895412062	0.6897287895412062	0.6897287895412062	0.6897287895412062	0.6897287895412062	0.6897287895412062	0.6897287895412062
0.1773204449399368	0.20726275216579854	0.12944487940280486	0.1384194434804056	0.028388215912644427	0.076756943086116	0.0001564952640573274	0.036419072392930636	0.14524464130244344	0.08064593962165546	0.0	0.04032296981082773	0.04032296981082773	0.04032296981082773	0.04032296981082773	0.04032296981082773	0.04032296981082773	0.04032296981082773	0.04032296981082773	0.04032296981082773	0.04032296981082773	0.04032296981082773	0.04032296981082773	0.04032296981082773	0.04032296981082773	0.04032296981082773	0.04032296981082773	0.04032296981082773	0.04032296981082773	0.04032296981082773	0.04032296981082773	0.04032296981082773	0.04032296981082773	0.04032296981082773	0.04032296981082773	0.04032296981082773	0.04032296981082773	0.04032296981082773	0.04032296981082773	0.04032296981082773	0.04032296981082773	0.04032296981082773	0.04032296981082773	0.04032296981082773	0.04032296981082773	0.04032296981082773	0.04032296981082773	0.04032296981082773	0.04032296981082773	0.04032296981082773
0.5130235281861976	0.7079033014884029	0.4800414394877203	0.417220933280434	0.4937097300729456	0.6471291203900079	0.5704194252314767	0.5704194252314767	0.5704194252314767	0.5704194252314767	0.5704194252314767	0.5704194252314767	0.5704194252314767	0.5704194252314767	0.5704194252314767	0.5704194252314767	0.5704194252314767	0.5704194252314767	0.5704194252314767	0.5704194252314767	0.5704194252314767	0.5704194252314767	0.5704194252314767	0.5704194252314767	0.5704194252314767	0.5704194252314767	0.5704194252314767	0.5704194252314767	0.5704194252314767	0.5704194252314767	0.5704194252314767	0.5704194252314767	0.5704194252314767	0.5704194252314767	0.5704194252314767	0.5704194252314767	0.5704194252314767	0.5704194252314767	0.5704194252314767	0.5704194252314767	0.5704194252314767	0.5704194252314767	0.5704194252314767	0.5704194252314767	0.5704194252314767	0.5704194252314767	0.5704194252314767	0.5704194252314767	0.5704194252314767	0.5704194252314767
0.0	0.0	0.0	0.0	0.0	0.0	0.008213195871494522	0.0	0.0	0.0	0.0	0.0	0.022218959202160386	0.0	0.0	0.20784116141364442	0.04838516972301405	0.3456519309914157	0.0	0.0	0.0	0.0	0.08645678357886226	0.00047925088747286074	0.0	0.0	0.00047925088747286074	0.0	0.022218959202160386	0.0	0.0	0.008213195871494522	0.0	0.0	0.022218959202160386	0.0	0.011109479601080193	0.011109479601080193	0.011109479601080193	0.011109479601080193	0.011109479601080193	0.011109479601080193	0.011109479601080193	0.011109479601080193	0.011109479601080193	0.011109479601080193	0.011109479601080193	0.011109479601080193	0.011109479601080193	0.011109479601080193
0.27880780828631485	0.16862472549312926	0.23099413029959845	0.2960948897888896	0.1505146443015437	0.18272242730545546	0.21168719846740056	0.21496671574199958	0.22268160867013995	0.11574742130526967	0.17453402192302603	0.22455184162158157	0.31188351592011	0.12500818399856417	0.2949900202189037	0.27791705231714114	0.28159018677281544	0.2197624156800787	0.06738793207696182	0.25217275829505725	0.3768470405687762	0.08497861624694515	0.22859751655144037	0.35691146468996976	0.1705908034862266	0.18361581307252306	0.2320213080398008	0.20781856055616194	0.20781856055616194	0.20781856055616194	0.20781856055616194	0.20781856055616194	0.20781856055616194	0.20781856055616194	0.20781856055616194	0.20781856055616194	0.20781856055616194	0.20781856055616194	0.20781856055616194	0.20781856055616194	0.20781856055616194	0.20781856055616194	0.20781856055616194	0.20781856055616194	0.20781856055616194	0.20781856055616194	0.20781856055616194	0.20781856055616194	0.20781856055616194	0.20781856055616194
0.145489522334525	0.0063547347296497815	0.0006136025417247766	0.23252786018298627	0.2442926156490686	0.10338243669303085	0.17211699579175885	0.06543377741717009	0.10664839423942463	0.3241094742884562	0.07981050002599493	0.24517939794226476	0.31037076707373235	0.03361040622036153	0.026583869391091038	0.19097917998328767	0.11992174481597848	0.09079154108259975	0.05956881212477211	0.0063547347296497815	0.03296177342721095	0.03296177342721095	0.03296177342721095	0.03296177342721095	0.03296177342721095	0.03296177342721095	0.03296177342721095	0.03296177342721095	0.03296177342721095	0.03296177342721095	0.03296177342721095	0.03296177342721095	0.03296177342721095	0.03296177342721095	0.03296177342721095	0.03296177342721095	0.03296177342721095	0.03296177342721095	0.03296177342721095	0.03296177342721095	0.03296177342721095	0.03296177342721095	0.03296177342721095	0.03296177342721095	0.03296177342721095	0.03296177342721095	0.03296177342721095	0.03296177342721095	0.03296177342721095	0.03296177342721095
0.26829881686278	0.2540841089176266	0.20433526723542758	0.313346532118158	0.35511346631076784	0.3412544488398524	0.2685729624661498	0.25592502208405427	0.37898146171599256	0.30420654921009965	0.31434289483853006	0.3523882105905204	0.35633596621153396	0.2680099492880673	0.3282171299726305	0.4330321492050214	0.3289587999383124	0.14590055031760563	0.29365649890843026	0.3406958009068728	0.19762023683356966	0.21559992353436253	0.3184788040732964	0.2559105135503413	0.26846427086896785	0.277836969753779	0.34547373765815587	0.2986527692291649	0.1439634366852447	0.30726277382975137	0.27821134537992065	0.30540618583065365	0.25380946264419385	0.43613603296832476	0.2554234017723556	0.30586299771054704	0.2581708129180433	0.2820169053142952	0.2820169053142952	0.2820169053142952	0.2820169053142952	0.2820169053142952	0.2820169053142952	0.2820169053142952	0.2820169053142952	0.2820169053142952	0.2820169053142952	0.2820169053142952	0.2820169053142952	0.2820169053142952
0.4135765106873717	0.2764381998394546	0.263603065876531	0.2674346055883286	0.19841237214927543	0.43464448700436076	0.42118713042389855	0.14843463109633756	0.24973309850054629	0.353475970698066	0.2798470407645981	0.29561529343643694	0.3726979555121779	0.2949654838093572	0.3890526356450717	0.4248945918180193	0.2254307013988731	0.4222981367294839	0.22150142307617987	0.41826227962102785	0.35876230749132504	0.35223654705691476	0.35093133933180554	0.2622123217907128	0.2397460887936899	0.16757196573036554	0.31522274454914995	0.22964851447808887	0.3393342946040493	0.40668291418390223	0.10356842007000074	0.22202939820827639	0.16279890913913855	0.16279890913913855	0.16279890913913855	0.16279890913913855	0.16279890913913855	0.16279890913913855	0.16279890913913855	0.16279890913913855	0.16279890913913855	0.16279890913913855	0.16279890913913855	0.16279890913913855	0.16279890913913855	0.16279890913913855	0.16279890913913855	0.16279890913913855	0.16279890913913855	0.16279890913913855
0.09509602267111136	0.11018171619883592	0.4497724803446551	0.46022955107579616	0.07270884714149584	0.3873131648667487	0.3180142323324677	0.2550620906438397	0.09588175092153237	0.04163590565536679	0.23520147082184892	0.16805327990432845	0.2601426678367219	0.3622498207818145	0.42648265741476	0.6792721475178597	0.21782078474718486	0.31487909519201646	0.29607676796659305	0.374380038358414	0.06206761540392642	0.05227713739293619	0.1021071529450926	0.12550958231665812	0.21444657812701948	0.17777921052589735	0.010870757329098408	0.27572332795956145	0.3025549611305026	0.10627018954311933	0.023172903780036527	0.1488138874271346	0.30512163287412336	0.32864850323152767	0.3168850680528255	0.3168850680528255	0.3168850680528255	0.3168850680528255	0.3168850680528255	0.3168850680528255	0.3168850680528255	0.3168850680528255	0.3168850680528255	0.3168850680528255	0.3168850680528255	0.3168850680528255	0.3168850680528255	0.3168850680528255	0.3168850680528255	0.3168850680528255
0.15301123319233675	0.27031003145494015	0.36237017813853406	0.24133673130169814	0.21375626258219924	0.2727244734444206	0.28811539459169994	0.2616295374707351	0.2516625010807503	0.21244882050244157	0.3020637999731324	0.5166922569699413	0.13205977643918584	0.19710098108880297	0.3774074796883642	0.2157459769717958	0.3371254780610663	0.38402562407354573	0.3852117653562764	0.24498244704922426	0.4447848869505604	0.24591961966872664	0.3453522533096435	0.3453522533096435	0.3453522533096435	0.3453522533096435	0.3453522533096435	0.3453522533096435	0.3453522533096435	0.3453522533096435	0.3453522533096435	0.3453522533096435	0.3453522533096435	0.3453522533096435	0.3453522533096435	0.3453522533096435	0.3453522533096435	0.3453522533096435	0.3453522533096435	0.3453522533096435	0.3453522533096435	0.3453522533096435	0.3453522533096435	0.3453522533096435	0.3453522533096435	0.3453522533096435	0.3453522533096435	0.3453522533096435	0.3453522533096435	0.3453522533096435
0.17917127332697602	0.074655151886452	0.29081014799881916	0.0	0.0	0.15634760006014445	0.17072052078298994	0.027377561420663676	0.1144914470358291	0.011905440027336364	0.0	0.12956181601964226	0.06457731037738479	0.13963801734780884	0.09922865703660062	0.04368539013470139	0.08862468057495704	0.12456928854489632	0.074655151886452	0.0499141366584443	0.0	0.08546139116386735	0.05847170555659813	0.26125334882898454	0.11541210424028556	0.15076873655125098	0.2512624653468797	0.014884146925941292	0.00855756889815383	0.16865643577602388	0.13202765677256834	0.0	0.008926733367048996	0.0	0.0	0.08546139164050248	0.2649433842388795	0.10795373601261353	0.03421320268135454	0.1144914475124642	0.149310303772904	0.13190087564268413	0.13190087564268413	0.13190087564268413	0.13190087564268413	0.13190087564268413	0.13190087564268413	0.13190087564268413	0.13190087564268413	0.13190087564268413
0.18051692126915572	0.2515635569633831	0.2386924130772972	0.11243648126533799	0.14702168953897926	0.1322111948464528	0.125867308742886	0.17318138991615634	0.09626906798413944	0.08281294799824442	0.10716255955028452	0.09105590743280462	0.09090206730559396	0.18957988433337883	0.22311573942496873	0.13045260043976617	0.13759238157353532	0.12144667703467203	0.018744862050696247	0.15452881113498698	0.2290121451765268	0.11231755594437774	0.12122865903796054	0.44342569894014966	0.05367017560455594	0.2485479372723528	0.2485479372723528	0.2485479372723528	0.2485479372723528	0.2485479372723528	0.2485479372723528	0.2485479372723528	0.2485479372723528	0.2485479372723528	0.2485479372723528	0.2485479372723528	0.2485479372723528	0.2485479372723528	0.2485479372723528	0.2485479372723528	0.2485479372723528	0.2485479372723528	0.2485479372723528	0.2485479372723528	0.2485479372723528	0.2485479372723528	0.2485479372723528	0.2485479372723528	0.2485479372723528	0.2485479372723528
0.24817973794396492	0.08254184262348543	0.04882953087899289	0.21472652116165478	0.23693534181009807	0.1689373848007262	0.24905966983527458	0.10467218579388143	0.09360127453550286	0.20462700079621177	0.0498965280976893	0.24405816121871252	0.25345653167520465	0.17442307267033935	0.1954864181586688	0.09835857513629602	0.058445336195585444	0.16813008735882748	0.1322321819469098	0.21932513676761956	0.08271671804883116	0.11881637722678354	0.044547263809560464	0.16550486914490464	0.18764416833325795	0.41150936063797733	0.09943261697114542	0.19573062617443768	0.3641568696967776	0.00021533412525915835	0.1821861019110184	0.1821861019110184	0.1821861019110184	0.1821861019110184	0.1821861019110184	0.1821861019110184	0.1821861019110184	0.1821861019110184	0.1821861019110184	0.1821861019110184	0.1821861019110184	0.1821861019110184	0.1821861019110184	0.1821861019110184	0.1821861019110184	0.1821861019110184	0.1821861019110184	0.1821861019110184	0.1821861019110184	0.1821861019110184
0.44449514649675825	0.40327352058919425	0.20974607184569827	0.29757518402151356	0.18011639155179832	0.29194773469679797	0.40711710190851746	0.20484217442553757	0.19215948575543595	0.3772831924280375	0.19696218257799647	0.36027848994874695	0.3939942736500812	0.30019414089425833	0.24351603050638637	0.35635221158860625	0.4394652731351725	0.28186412151689544	0.36066469732603396	0.36066469732603396	0.36066469732603396	0.36066469732603396	0.36066469732603396	0.36066469732603396	0.36066469732603396	0.36066469732603396	0.36066469732603396	0.36066469732603396	0.36066469732603396	0.36066469732603396	0.36066469732603396	0.36066469732603396	0.36066469732603396	0.36066469732603396	0.36066469732603396	0.36066469732603396	0.36066469732603396	0.36066469732603396	0.36066469732603396	0.36066469732603396	0.36066469732603396	0.36066469732603396	0.36066469732603396	0.36066469732603396	0.36066469732603396	0.36066469732603396	0.36066469732603396	0.36066469732603396	0.36066469732603396	0.36066469732603396
0.0785932606798143	0.001109029514484408	0.04653303292349021	0.05311805872244376	0.06960797498843475	0.09513618992666002	0.16416314327095968	0.08413881602113464	0.24921984578614806	0.10834952939191549	0.15682676644933177	0.004814386202286228	0.00010165113685050272	0.15591429909768378	0.036777348851554884	0.058837269777157655	0.02365592424845537	0.10489187408609121	0.006556439639022101	0.05497638520724014	0.14812282031518675	0.06529727797496548	0.1769266702489155	0.040779766912549434	0.0	0.11020353870067516	0.10527719732633188	0.16772339165011035	0.22002973141941748	0.19387656153476387	0.19387656153476387	0.19387656153476387	0.19387656153476387	0.19387656153476387	0.19387656153476387	0.19387656153476387	0.19387656153476387	0.19387656153476387	0.19387656153476387	0.19387656153476387	0.19387656153476387	0.19387656153476387	0.19387656153476387	0.19387656153476387	0.19387656153476387	0.19387656153476387	0.19387656153476387	0.19387656153476387	0.19387656153476387	0.19387656153476387
0.17154847401055673	0.33768765703678405	0.5374180615767461	0.2551613042731052	0.41351962512388113	0.37893775859777357	0.16594819630086147	0.29517791897906126	0.23537512596402277	0.39919609084090035	0.3221045478102312	0.15067679613797388	0.3068414375776917	0.21574386608506746	0.4506232804939227	0.20048610014016166	0.2520908195224356	0.3545058567016275	0.15060967280165086	0.3409849165137466	0.4312607808448921	0.1884570789876287	0.3098589299162604	0.3098589299162604	0.3098589299162604	0.3098589299162604	0.3098589299162604	0.3098589299162604	0.3098589299162604	0.3098589299162604	0.3098589299162604	0.3098589299162604	0.3098589299162604	0.3098589299162604	0.3098589299162604	0.3098589299162604	0.3098589299162604	0.3098589299162604	0.3098589299162604	0.3098589299162604	0.3098589299162604	0.3098589299162604	0.3098589299162604	0.3098589299162604	0.3098589299162604	0.3098589299162604	0.3098589299162604	0.3098589299162604	0.3098589299162604	0.3098589299162604
0.20094552144594324	0.10249923295836726	0.07852844341209182	0.11002666176081848	0.035742718612007	0.13544508097886396	0.11177296086565579	0.027835744387820795	0.06775812962518939	0.145812446779563	0.04519471544954046	0.0893030358152927	0.0721558355151981	0.1132894075038642	0.0645843571117281	0.09816534803090822	0.04946665085656734	0.15402667173118365	0.10605693763608724	0.04429713247005441	0.048857104955800416	0.12821524910484428	0.12578492936519897	0.04247000632382619	0.2147547390133522	0.07915248004793925	0.14695360953064573	0.14695360953064573	0.14695360953064573	0.14695360953064573	0.14695360953064573	0.14695360953064573	0.14695360953064573	0.14695360953064573	0.14695360953064573	0.14695360953064573	0.14695360953064573	0.14695360953064573	0.14695360953064573	0.14695360953064573	0.14695360953064573	0.14695360953064573	0.14695360953064573	0.14695360953064573	0.14695360953064573	0.14695360953064573	0.14695360953064573	0.14695360953064573	0.14695360953064573	0.14695360953064573
0.12120956682178047	0.04162445122861979	0.09168991846362815	0.13770376514099703	0.07145919073018751	0.2852690216467787	0.16737020234117572	0.02134033116695027	0.08776497403268273	0.16930147066040668	0.12254401431903372	0.0318763785320726	0.11820618557279622	0.11319950089493629	0.19103586355381563	0.07228132689174238	0.11919872164513445	0.1283460494618587	0.2378731691376142	0.21450034831935155	0.11102216437388111	0.12462797919893175	0.09902388038682944	0.0460684669956457	0.07254617369123757	0.07254617369123757	0.07254617369123757	0.07254617369123757	0.07254617369123757	0.07254617369123757	0.07254617369123757	0.07254617369123757	0.07254617369123757	0.07254617369123757	0.07254617369123757	0.07254617369123757	0.07254617369123757	0.07254617369123757	0.07254617369123757	0.07254617369123757	0.07254617369123757	0.07254617369123757	0.07254617369123757	0.07254617369123757	0.07254617369123757	0.07254617369123757	0.07254617369123757	0.07254617369123757	0.07254617369123757	0.07254617369123757
0.3021215985237982	0.27617416243323445	0.21348533746416518	0.2725042431484091	0.3996882386947043	0.1864828124816978	0.19389401163127556	0.12090274214898783	0.17656029875576726	0.16992946388927552	0.2290954671178644	0.25727554179732093	0.4031915073315884	0.18218813074311505	0.2682120560869618	0.344580390173666	0.2175194718176936	0.07103800681604207	0.26904629994102336	0.33398637597447184	0.13327379825123326	0.3401273697365682	0.1797357773951906	0.1745605576048441	0.17714816750001733	0.17714816750001733	0.17714816750001733	0.17714816750001733	0.17714816750001733	0.17714816750001733	0.17714816750001733	0.17714816750001733	0.17714816750001733	0.17714816750001733	0.17714816750001733	0.17714816750001733	0.17714816750001733	0.17714816750001733	0.17714816750001733	0.17714816750001733	0.17714816750001733	0.17714816750001733	0.17714816750001733	0.17714816750001733	0.17714816750001733	0.17714816750001733	0.17714816750001733	0.17714816750001733	0.17714816750001733	0.17714816750001733
0.21868335064463537	0.05266826129130314	0.11969089338753605	0.08216327096861385	0.23537128770531957	0.13951503156658357	0.18881448792275365	0.11255182768270308	0.09367594046477312	0.1305715552870239	0.15064622133275113	0.14107926486412953	0.23591658925461603	0.12701807947389898	0.19265638596936954	0.02499251756926841	0.11327563418864979	0.12080705571446422	0.1570909008826831	0.14827442676295458	0.12873113906294834	0.12290714030635226	0.05840165695367195	0.09065439863001211	0.09065439863001211	0.09065439863001211	0.09065439863001211	0.09065439863001211	0.09065439863001211	0.09065439863001211	0.09065439863001211	0.09065439863001211	0.09065439863001211	0.09065439863001211	0.09065439863001211	0.09065439863001211	0.09065439863001211	0.09065439863001211	0.09065439863001211	0.09065439863001211	0.09065439863001211	0.09065439863001211	0.09065439863001211	0.09065439863001211	0.09065439863001211	0.09065439863001211	0.09065439863001211	0.09065439863001211	0.09065439863001211	0.09065439863001211
0.34465814395219313	0.3924156243719947	0.3790528618079599	0.4175295399689705	0.38364760888020916	0.5017439027286476	0.2516418397478244	0.5057255821418739	0.33650231680799647	0.3222542410914474	0.3100537301358626	0.41238905553944744	0.33410267866629956	0.37667466585538345	0.3180050763295215	0.2982148983120493	0.33313945134324746	0.1920745351711159	0.27062836864972745	0.3119993809719793	0.26923121261415267	0.38678249067975184	0.25910794183705943	0.4327844383116795	0.34594619007436944	0.34594619007436944	0.34594619007436944	0.34594619007436944	0.34594619007436944	0.34594619007436944	0.34594619007436944	0.34594619007436944	0.34594619007436944	0.34594619007436944	0.34594619007436944	0.34594619007436944	0.34594619007436944	0.34594619007436944	0.34594619007436944	0.34594619007436944	0.34594619007436944	0.34594619007436944	0.34594619007436944	0.34594619007436944	0.34594619007436944	0.34594619007436944	0.34594619007436944	0.34594619007436944	0.34594619007436944	0.34594619007436944
0.3013498601687645	0.3424675892499824	0.28337451209535747	0.21623735078051	0.323071490570416	0.20509511985760845	0.2033927629367952	0.12480390249685128	0.14088914447254608	0.3172996205214973	0.20219911028809007	0.21289888908146676	0.09797457901365489	0.26633452417060804	0.24867795469153375	0.18441219297439349	0.13986587885457555	0.08858804210658118	0.27114059604890206	0.1798561318575053	0.22142279337650064	0.14008908807141826	0.1854493689377708	0.22619962536663335	0.17773892669423072	0.1407101915015578	0.2024154975099552	0.17527627985337363	0.24878710169695714	0.1248516399364309	0.18681937081669403	0.18681937081669403	0.18681937081669403	0.18681937081669403	0.18681937081669403	0.18681937081669403	0.18681937081669403	0.18681937081669403	0.18681937081669403	0.18681937081669403	0.18681937081669403	0.18681937081669403	0.18681937081669403	0.18681937081669403	0.18681937081669403	0.18681937081669403	0.18681937081669403	0.18681937081669403	0.18681937081669403	0.18681937081669403
0.1324315907175216	0.12987382045734194	0.14746701935369774	0.1263516344365993	0.11806326207566713	0.1595199193795236	0.18836226221738991	0.27834516050726504	0.2401571753390776	0.19922541207103187	0.10106238599580171	0.14204169538205078	0.1598716735047631	0.1635053770930111	0.11405920618514859	0.16636717813459426	0.13031045913921233	0.1954479114865301	0.11085350829196242	0.0972196744466246	0.1363687426482288	0.14621663458394582	0.2502951770408848	0.280823320269472	0.17665055554051376	0.2661758448783541	0.2070656090261624	0.15148372095019483	0.13036687652143275	0.12809292565822405	0.06453901294287152	0.0963159693005478	0.0963159693005478	0.0963159693005478	0.0963159693005478	0.0963159693005478	0.0963159693005478	0.0963159693005478	0.0963159693005478	0.0963159693005478	0.0963159693005478	0.0963159693005478	0.0963159693005478	0.0963159693005478	0.0963159693005478	0.0963159693005478	0.0963159693005478	0.0963159693005478	0.0963159693005478	0.0963159693005478
0.06438837521027724	0.025308707004597385	0.03955718631415762	0.06529668533790961	0.10491261933117899	0.008973991655151227	0.0959671231836495	0.1006744376740327	0.06523127336350408	0.029598821640713608	0.007734256609581181	0.0029826016118280453	0.04793600509505432	0.15012746657114784	0.06275180327236399	0.06151206822679395	0.11177836434418986	0.0007169023577809048	0.0375641835652443	0.09141433536892245	0.03392424744972488	0.0003584511788904524	0.03835886509250827	0.025381047191062774	0.0003584511788904524	0.0488000179957569	0.0012397350455700476	0.0938145357228065	0.0	0.025381047191062774	0.012690523595531387	0.012690523595531387	0.012690523595531387	0.012690523595531387	0.012690523595531387	0.012690523595531387	0.012690523595531387	0.012690523595531387	0.012690523595531387	0.012690523595531387	0.012690523595531387	0.012690523595531387	0.012690523595531387	0.012690523595531387	0.012690523595531387	0.012690523595531387	0.012690523595531387	0.012690523595531387	0.012690523595531387	0.012690523595531387
0.15633677612239713	0.08299549945329213	0.050856928178899634	0.11671004226616091	0.14684765790600296	0.06796188040015674	0.05440486739976336	0.1132117884147093	0.07969766932077443	0.019323615679985962	0.06733361621283954	4.3437351757450436e-05	0.11086881555606741	0.05279000108630953	0.08631036905783548	0.09431424076196777	0.04931476988281335	0.02185479691671839	0.10399861877380216	0.09912261828275634	0.10156061852827925	0.10156061852827925	0.10156061852827925	0.10156061852827925	0.10156061852827925	0.10156061852827925	0.10156061852827925	0.10156061852827925	0.10156061852827925	0.10156061852827925	0.10156061852827925	0.10156061852827925	0.10156061852827925	0.10156061852827925	0.10156061852827925	0.10156061852827925	0.10156061852827925	0.10156061852827925	0.10156061852827925	0.10156061852827925	0.10156061852827925	0.10156061852827925	0.10156061852827925	0.10156061852827925	0.10156061852827925	0.10156061852827925	0.10156061852827925	0.10156061852827925	0.10156061852827925	0.10156061852827925
0.04040418336446682	0.00095440255639052	0.015115389412580216	0.015059698755823324	0.04261753416874475	0.0	0.016014101312213844	0.005622528720556473	0.00095440255639052	0.04058701976944561	0.0	0.010046585586902997	0.03173890627643021	0.02763251570485437	0.020093171173805994	0.0389675112443397	0.0	0.05308560898585706	0.0002759514806786299	0.07640029853737253	0.0	0.05992751163159708	0.0	0.0002759514806786299	0.03454345452179975	0.0	0.03983434096111413	0.019917170480557064	0.019917170480557064	0.019917170480557064	0.019917170480557064	0.019917170480557064	0.019917170480557064	0.019917170480557064	0.019917170480557064	0.019917170480557064	0.019917170480557064	0.019917170480557064	0.019917170480557064	0.019917170480557064	0.019917170480557064	0.019917170480557064	0.019917170480557064	0.019917170480557064	0.019917170480557064	0.019917170480557064	0.019917170480557064	0.019917170480557064	0.019917170480557064	0.019917170480557064
0.055332367044237905	0.07886478034641724	0.0417682645808405	0.026337517359014476	0.01855929972083564	0.009033699231740216	0.0037610401922596117	0.06299068589625549	0.0011083826602863549	0.00036555988452737165	0.0017405432101900693	0.03336483227132954	0.01045241022588652	0.05798876843268165	0.017031911253019987	0.017927139361436133	0.0315487593032895	0.0401788044453704	3.6887408618422926e-05	0.03512701960091148	0.06957296041061022	0.018156852634069402	0.004393200742163326	0.0025988839576138395	0.000632160565779065	0.0	0.035130758515818344	0.024490262599175378	0.02053639668577907	0.061207102277377225	0.0327710932445329	0.015102075111050134	0.023936584177791518	0.023936584177791518	0.023936584177791518	0.023936584177791518	0.023936584177791518	0.023936584177791518	0.023936584177791518	0.023936584177791518	0.023936584177791518	0.023936584177791518	0.023936584177791518	0.023936584177791518	0.023936584177791518	0.023936584177791518	0.023936584177791518	0.023936584177791518	0.023936584177791518	0.023936584177791518
0.0	0.0	0.0	0.0	0.0	0.0	0.022540819989632133	0.0	0.08770918465632864	0.0	0.0	0.00048619324992265326	0.0	0.0	0.0	0.0	0.0	0.0	0.0	0.0	0.0	0.0	0.0	0.0	0.0	0.0	0.0	0.0	0.0	0.0	0.0	0.0	0.0	0.0	0.0	0.0	0.0	0.0	0.0	0.0	0.0	0.0	0.0	0.0	0.0	0.0	0.0	0.0	0.0	0.0
0.12117583932180409	0.05838922314635637	0.05888551794954321	0.05755614664677786	0.10698463090469924	0.08111956433714933	0.099532906941688	0.042345358426502736	0.14263137241265336	0.010734505471346746	0.09780618476320298	0.03403851679010957	0.061082820183126905	0.12983802571505382	0.07727993527713767	0.09367254582993602	0.029841408770439132	0.12420357138867762	0.06841495620996613	0.1129540291012587	0.06874506222751156	0.04793195350703726	0.12643345832541247	0.06271094002467761	0.09457219917504504	0.09457219917504504	0.09457219917504504	0.09457219917504504	0.09457219917504504	0.09457219917504504	0.09457219917504504	0.09457219917504504	0.09457219917504504	0.09457219917504504	0.09457219917504504	0.09457219917504504	0.09457219917504504	0.09457219917504504	0.09457219917504504	0.09457219917504504	0.09457219917504504	0.09457219917504504	0.09457219917504504	0.09457219917504504	0.09457219917504504	0.09457219917504504	0.09457219917504504	0.09457219917504504	0.09457219917504504	0.09457219917504504
0.00040023447438624043	9.692712942364136e-05	0.04898842117664071	0.04203528397856343	0.0	0.0	0.0851544549723487	0.04086375367890996	0.0	0.0	0.0	0.00048028136926348854	0.0558899761046919	0.0	0.04311917099378528	0.0	0.04369637949247242	0.009882690141063374	0.09793137184880235	0.0174856386718213	0.027871836334560092	0.0	0.0174856386718213	0.04203528397856343	0.029760461325192368	0.029760461325192368	0.029760461325192368	0.029760461325192368	0.029760461325192368	0.029760461325192368	0.029760461325192368	0.029760461325192368	0.029760461325192368	0.029760461325192368	0.029760461325192368	0.029760461325192368	0.029760461325192368	0.029760461325192368	0.029760461325192368	0.029760461325192368	0.029760461325192368	0.029760461325192368	0.029760461325192368	0.029760461325192368	0.029760461325192368	0.029760461325192368	0.029760461325192368	0.029760461325192368	0.029760461325192368	0.029760461325192368
0.1272106273263519	0.050925546780105344	0.004002492521103847	0.0407224783672688	0.08781328774367765	0.008438347626314012	0.006733848884090762	0.07570349322405111	0.035974642381754275	0.03045571313468918	0.08506731905878064	0.0015838512377142385	0.06643035555206173	0.06219168668716035	0.062427863137812664	0.21367725397303988	0.06394526982036176	0.09105164449699156	0.03881129937186449	0.035033817153479994	0.07310742457658466	0.07617727851387589	0.008355586272793583	0.03271425409320264	0.0009029390772856971	0.004329819922611257	0.08903516462513608	0.023365775029004006	0.07735799809852201	0.045335760765319255	0.06134687943192063	0.06134687943192063	0.06134687943192063	0.06134687943192063	0.06134687943192063	0.06134687943192063	0.06134687943192063	0.06134687943192063	0.06134687943192063	0.06134687943192063	0.06134687943192063	0.06134687943192063	0.06134687943192063	0.06134687943192063	0.06134687943192063	0.06134687943192063	0.06134687943192063	0.06134687943192063	0.06134687943192063	0.06134687943192063
0.000857073344732247	0.039600081340128115	0.001115143953046559	0.00025011144413851613	0.04011405109572361	0.00035106303571711013	0.02963917511475894	0.020465661716394554	0.027549135133716252	0.0008650325089080427	0.005595811155059736	0.03211127429092255	0.046002103762615695	0.03905668902676912	0.03905668902676912	0.03905668902676912	0.03905668902676912	0.03905668902676912	0.03905668902676912	0.03905668902676912	0.03905668902676912	0.03905668902676912	0.03905668902676912	0.03905668902676912	0.03905668902676912	0.03905668902676912	0.03905668902676912	0.03905668902676912	0.03905668902676912	0.03905668902676912	0.03905668902676912	0.03905668902676912	0.03905668902676912	0.03905668902676912	0.03905668902676912	0.03905668902676912	0.03905668902676912	0.03905668902676912	0.03905668902676912	0.03905668902676912	0.03905668902676912	0.03905668902676912	0.03905668902676912	0.03905668902676912	0.03905668902676912	0.03905668902676912	0.03905668902676912	0.03905668902676912	0.03905668902676912	0.03905668902676912
0.6585363188862131	0.27601469150287994	0.34869570622983226	0.6273722706506255	0.4838585282577873	0.32687211031358093	0.39088151138103167	0.20175109980303346	0.22823866289325787	0.31347644508936584	0.3255633075785057	0.16207854335068692	0.33830158561876483	0.40641915796260886	0.4645576998163847	0.41804464494834653	0.39942041064433714	0.1987248855668398	0.4041201665087075	0.2815530345670466	0.44534716352591996	0.28097999669690804	0.3144677744642665	0.38169507534534847	0.3414757516961562	0.36158541352075235	0.36158541352075235	0.36158541352075235	0.36158541352075235	0.36158541352075235	0.36158541352075235	0.36158541352075235	0.36158541352075235	0.36158541352075235	0.36158541352075235	0.36158541352075235	0.36158541352075235	0.36158541352075235	0.36158541352075235	0.36158541352075235	0.36158541352075235	0.36158541352075235	0.36158541352075235	0.36158541352075235	0.36158541352075235	0.36158541352075235	0.36158541352075235	0.36158541352075235	0.36158541352075235	0.36158541352075235
0.0354480410617814	0.024679292303864193	0.004052352563578195	0.0	0.03948489915690067	0.0003452408261347604	0.017711670903997362	0.0013922519801859061	0.05111214487793075	9.927735856616156e-05	0.021685967284496448	0.037497710739830235	0.0234110028078646	0.04421433668778039	0.07745460594821767	0.061218275191833385	0.05004180447498196	0.0018006500900974172	0.006354134374140554	0.02572897404456064	0.026930994777344966	0.021969112383390322	0.0072544594832787265	0.0011462885126173074	0.04945830302999299	0.040749436878759884	0.04510386995437644	0.04510386995437644	0.04510386995437644	0.04510386995437644	0.04510386995437644	0.04510386995437644	0.04510386995437644	0.04510386995437644	0.04510386995437644	0.04510386995437644	0.04510386995437644	0.04510386995437644	0.04510386995437644	0.04510386995437644	0.04510386995437644	0.04510386995437644	0.04510386995437644	0.04510386995437644	0.04510386995437644	0.04510386995437644	0.04510386995437644	0.04510386995437644	0.04510386995437644	0.04510386995437644
0.08751303598059536	0.0	0.00024215049535259987	0.0011998742990464754	0.1514074002659692	0.0	0.0	0.0	0.0	0.0	0.0	0.0	0.0	0.20295461186630218	0.0	0.0	0.0	0.0	0.0	0.06572375416008676	0.0	0.0	0.0	0.0	0.0	0.0	0.0	0.0	0.0	0.0	0.0	0.0	0.0	0.0	0.0	0.0	0.0	0.0	0.0	0.0	0.0	0.0	0.0	0.0	0.0	0.0	0.0	0.0	0.0	0.0
0.10503172009275986	0.057440573159808314	0.08050558287296433	0.07433707646956042	0.07640804915174802	0.05367573433604604	0.013638867084094002	0.057585170603376916	0.021789366517727286	0.08030750039531237	0.09132628470130359	0.0663423493093953	0.07802179127272378	0.030132551644828882	0.07835493149129782	0.04837015030163518	0.09105970221509986	0.035758724079641833	0.11189625676449791	0.03769595362310237	0.1160393726059609	0.043895983296596185	0.04592573932997716	0.05646752737479816	0.0745408807749322	0.03688542670142588	0.05571315373817904	0.05571315373817904	0.05571315373817904	0.05571315373817904	0.05571315373817904	0.05571315373817904	0.05571315373817904	0.05571315373817904	0.05571315373817904	0.05571315373817904	0.05571315373817904	0.05571315373817904	0.05571315373817904	0.05571315373817904	0.05571315373817904	0.05571315373817904	0.05571315373817904	0.05571315373817904	0.05571315373817904	0.05571315373817904	0.05571315373817904	0.05571315373817904	0.05571315373817904	0.05571315373817904
0.16226523700607928	0.24290387602313737	0.16234593445580056	0.04987985219039415	0.1023802430329062	0.23486521655878695	0.1581501445318587	0.10992887025824329	0.05623304123186448	0.11809934980330898	0.2024825685761421	0.06256211937335451	0.12832253286257703	0.18146510881391978	0.15987842155719476	0.18885693657101668	0.1843573187656487	0.14238254571395337	0.22034393184247758	0.17894555121663036	0.06398383255838598	0.06907256709895307	0.16931406741588578	0.20507428054833712	0.07069989268562964	0.13788708661698337	0.13788708661698337	0.13788708661698337	0.13788708661698337	0.13788708661698337	0.13788708661698337	0.13788708661698337	0.13788708661698337	0.13788708661698337	0.13788708661698337	0.13788708661698337	0.13788708661698337	0.13788708661698337	0.13788708661698337	0.13788708661698337	0.13788708661698337	0.13788708661698337	0.13788708661698337	0.13788708661698337	0.13788708661698337	0.13788708661698337	0.13788708661698337	0.13788708661698337	0.13788708661698337	0.13788708661698337
0.2441254404197919	0.5095255748342763	0.22936120182194125	0.22586729279440557	0.40243466139392403	0.26238761160627705	0.5532345409829202	0.40190296083412175	0.17903729453467374	0.2646984139632268	0.33335688831691107	0.2204553242119248	0.2114812175993587	0.34291145279731294	0.4391036002998913	0.5342845416180223	0.44064517485198623	0.43431619438748487	0.4072687778994807	0.4742231495614201	0.4645826538412129	0.4165447394528822	0.1387897669163363	0.6574728463308255	0.37996817427330076	0.5187205103020632	0.5187205103020632	0.5187205103020632	0.5187205103020632	0.5187205103020632	0.5187205103020632	0.5187205103020632	0.5187205103020632	0.5187205103020632	0.5187205103020632	0.5187205103020632	0.5187205103020632	0.5187205103020632	0.5187205103020632	0.5187205103020632	0.5187205103020632	0.5187205103020632	0.5187205103020632	0.5187205103020632	0.5187205103020632	0.5187205103020632	0.5187205103020632	0.5187205103020632	0.5187205103020632	0.5187205103020632
0.21008100514796652	0.22542403527427438	0.3383953586187485	0.2782126250222856	0.20971204167197705	0.14675288224713748	0.2014048507750741	0.1891345299224428	0.31743204237726913	0.14853878477779564	0.26375457225101695	0.29853603328815764	0.14488719550978138	0.2576790082598175	0.14244588762545626	0.10845739752677505	0.2704591826680657	0.1339644097852674	0.22592307217091206	0.22150842255008243	0.12498273024906327	0.14838903257831257	0.25613325341558485	0.2079998444625185	0.24392516972721703	0.22596250709486776	0.22596250709486776	0.22596250709486776	0.22596250709486776	0.22596250709486776	0.22596250709486776	0.22596250709486776	0.22596250709486776	0.22596250709486776	0.22596250709486776	0.22596250709486776	0.22596250709486776	0.22596250709486776	0.22596250709486776	0.22596250709486776	0.22596250709486776	0.22596250709486776	0.22596250709486776	0.22596250709486776	0.22596250709486776	0.22596250709486776	0.22596250709486776	0.22596250709486776	0.22596250709486776	0.22596250709486776
0.3424686819809535	0.3294685890132368	0.6523909587903104	0.2639971800738204	0.363953913845879	0.31281829806254835	0.4983104855297968	0.5186940390643988	0.4830187484039656	0.4370326968160641	0.4791675471089176	0.34976118003837076	0.4789842761137614	0.17237826385584754	0.5680738556487213	0.514305857146206	0.39925846684046223	0.3744142295751502	0.2883429347451649	0.15417889328708895	0.22126091401612694	0.22126091401612694	0.22126091401612694	0.22126091401612694	0.22126091401612694	0.22126091401612694	0.22126091401612694	0.22126091401612694	0.22126091401612694	0.22126091401612694	0.22126091401612694	0.22126091401612694	0.22126091401612694	0.22126091401612694	0.22126091401612694	0.22126091401612694	0.22126091401612694	0.22126091401612694	0.22126091401612694	0.22126091401612694	0.22126091401612694	0.22126091401612694	0.22126091401612694	0.22126091401612694	0.22126091401612694	0.22126091401612694	0.22126091401612694	0.22126091401612694	0.22126091401612694	0.22126091401612694
0.27956064816768794	0.20583438587742822	0.3943055565194762	0.27825135111859584	0.24832068202849553	0.2198702670505562	0.2733317303579105	0.2070090287106282	0.3283119182133215	0.19502208610546287	0.21028485053714227	0.2716326452925064	0.26798940834043505	0.22596562099425807	0.23284276614551344	0.2669086172342217	0.19232550634096585	0.18081151025176634	0.233515328370923	0.20285646236900998	0.21818589536996652	0.21818589536996652	0.21818589536996652	0.21818589536996652	0.21818589536996652	0.21818589536996652	0.21818589536996652	0.21818589536996652	0.21818589536996652	0.21818589536996652	0.21818589536996652	0.21818589536996652	0.21818589536996652	0.21818589536996652	0.21818589536996652	0.21818589536996652	0.21818589536996652	0.21818589536996652	0.21818589536996652	0.21818589536996652	0.21818589536996652	0.21818589536996652	0.21818589536996652	0.21818589536996652	0.21818589536996652	0.21818589536996652	0.21818589536996652	0.21818589536996652	0.21818589536996652	0.21818589536996652
0.06271498173487086	0.11433834616558299	0.08204758544088606	0.2578018729772315	0.37081159883115117	0.14963162713123834	0.024922675799304333	0.07643457965268378	0.22232875694952645	0.2623831170273398	0.34262705499857105	0.17829893553178522	0.19537850063103707	0.08410851757312189	0.07336621756431286	0.03135679062259832	0.027821866272971625	0.07336621756431286	0.07933377012635105	0.12638396389660433	0.0	0.07626540803798014	0.03068770389587049	0.20322161096705493	0.19743943327292132	0.4915895937285224	0.00970500130433004	0.2506472975164262	0.2506472975164262	0.2506472975164262	0.2506472975164262	0.2506472975164262	0.2506472975164262	0.2506472975164262	0.2506472975164262	0.2506472975164262	0.2506472975164262	0.2506472975164262	0.2506472975164262	0.2506472975164262	0.2506472975164262	0.2506472975164262	0.2506472975164262	0.2506472975164262	0.2506472975164262	0.2506472975164262	0.2506472975164262	0.2506472975164262	0.2506472975164262	0.2506472975164262
0.4561419471424608	0.16993443595263738	0.1842755818749225	0.2067830377147905	0.2858819743493842	0.3131553977001104	0.20827986616998842	0.43814092163233403	0.4158083313999262	0.1929020555894916	0.1823818504966704	0.3511801841156241	0.18949487063762815	0.2763407197627656	0.2652750967261967	0.18647969996901545	0.39352360330333314	0.4162440634605618	0.23988209976547525	0.31887169343826416	0.4167239729723611	0.29557033509074526	0.2221983828184434	0.29522439725507704	0.2587113900367602	0.2587113900367602	0.2587113900367602	0.2587113900367602	0.2587113900367602	0.2587113900367602	0.2587113900367602	0.2587113900367602	0.2587113900367602	0.2587113900367602	0.2587113900367602	0.2587113900367602	0.2587113900367602	0.2587113900367602	0.2587113900367602	0.2587113900367602	0.2587113900367602	0.2587113900367602	0.2587113900367602	0.2587113900367602	0.2587113900367602	0.2587113900367602	0.2587113900367602	0.2587113900367602	0.2587113900367602	0.2587113900367602
0.25843412517713166	0.2712787515840453	0.4048086134826035	0.5997510739595978	0.4227230550991146	0.6582227189683577	0.5154896656741571	0.44778255772086506	0.29468670085562637	0.6131004002382652	0.26700065765744735	0.3710879993067644	0.2929722534499304	0.4597183903812507	0.3946649640574281	0.45766035598976607	0.4154901582660641	0.48825207660007053	0.4609504047702488	0.24591766471855284	0.43383738964728014	0.5370736937003974	0.4100987033996006	0.34229975063017565	0.3795321225962597	0.23430690014667022	0.30691951137146495	0.30691951137146495	0.30691951137146495	0.30691951137146495	0.30691951137146495	0.30691951137146495	0.30691951137146495	0.30691951137146495	0.30691951137146495	0.30691951137146495	0.30691951137146495	0.30691951137146495	0.30691951137146495	0.30691951137146495	0.30691951137146495	0.30691951137146495	0.30691951137146495	0.30691951137146495	0.30691951137146495	0.30691951137146495	0.30691951137146495	0.30691951137146495	0.30691951137146495	0.30691951137146495
0.0	0.0974732619507616	0.022121256495379073	0.0037549979375953507	0.0010857024993137698	0.06164850619320967	0.0	0.0013048116161798538	0.11850164773822172	0.022121256495379073	0.0	0.09502307562934612	0.0841668129467531	0.0037549979375953507	0.05925082386911086	0.022121256495379073	0.09610877812865988	0.0886197688966249	0.004840700436909121	0.08681512174187896	0.0974732619507616	0.11993906470698834	0.11714433033305022	0.11854169752001928	0.11854169752001928	0.11854169752001928	0.11854169752001928	0.11854169752001928	0.11854169752001928	0.11854169752001928	0.11854169752001928	0.11854169752001928	0.11854169752001928	0.11854169752001928	0.11854169752001928	0.11854169752001928	0.11854169752001928	0.11854169752001928	0.11854169752001928	0.11854169752001928	0.11854169752001928	0.11854169752001928	0.11854169752001928	0.11854169752001928	0.11854169752001928	0.11854169752001928	0.11854169752001928	0.11854169752001928	0.11854169752001928	0.11854169752001928
0.018361392096137248	0.029919560748246227	0.030219022436989918	0.001896140535557912	0.038708968844153	0.0	0.05624625730460232	0.0005482411848736468	0.07478003751397744	0.05937500997716301	0.04987941735982463	0.007025723448263671	0.0	0.09572475197085364	0.020508097796452046	0.09462925180694351	0.08426967751729064	0.08858838620397763	0.030030203066858562	0.05947969968175017	0.04820456146149139	0.053842130571620773	0.053842130571620773	0.053842130571620773	0.053842130571620773	0.053842130571620773	0.053842130571620773	0.053842130571620773	0.053842130571620773	0.053842130571620773	0.053842130571620773	0.053842130571620773	0.053842130571620773	0.053842130571620773	0.053842130571620773	0.053842130571620773	0.053842130571620773	0.053842130571620773	0.053842130571620773	0.053842130571620773	0.053842130571620773	0.053842130571620773	0.053842130571620773	0.053842130571620773	0.053842130571620773	0.053842130571620773	0.053842130571620773	0.053842130571620773	0.053842130571620773	0.053842130571620773
0.03927483830166138	0.1366414744419291	0.027352269392451355	0.14986253401260646	0.045756764977395434	0.009603343780157163	0.04231537408745351	0.06445145908451566	0.08078724419167403	0.0016301305532098506	0.05151660477431959	0.004505072854612722	0.08797701878200827	0.16277148325236915	0.04220345951633858	0.08654708398859819	0.016209875493678104	0.06869908179807474	0.00969846406299784	0.02744738967529203	0.030132091411013546	0.0027630277302879364	0.07185511192136906	0.03903831869275956	0.07663474176095562	0.06964485029290078	0.08807213906484894	0.0011328971770780862	0.08298382333342293	0.08900515311964764	0.01564342690513906	0.08472586845774771	0.052600518062406454	0.06866319326007708	0.06866319326007708	0.06866319326007708	0.06866319326007708	0.06866319326007708	0.06866319326007708	0.06866319326007708	0.06866319326007708	0.06866319326007708	0.06866319326007708	0.06866319326007708	0.06866319326007708	0.06866319326007708	0.06866319326007708	0.06866319326007708	0.06866319326007708	0.06866319326007708
0.10217088384529938	0.09156021309801887	0.04511897014394225	0.0051473554599064724	0.000100305210767044	0.0	0.027124231347911136	0.010227119315709007	0.018095044006798157	0.1677615160570745	0.0452192753547093	0.10749339139211063	0.05300156903152705	0.12137769654272075	0.058764289134088675	0.04068902069502906	0.05534608945965126	0.029540849412253854	0.1260280319809066	0.10597075318581324	0.19544347237604978	0.22045200133508805	0.15143327570772974	0.10810867233071461	0.1276895961622717	0.08090906127577162	0.037251045452853106	0.04116626514901117	0.05866398392332163	0.06231699780844552	0.06179594216195356	0.15581540912027753	0.060096730108604134	0.10795606961444083	0.10795606961444083	0.10795606961444083	0.10795606961444083	0.10795606961444083	0.10795606961444083	0.10795606961444083	0.10795606961444083	0.10795606961444083	0.10795606961444083	0.10795606961444083	0.10795606961444083	0.10795606961444083	0.10795606961444083	0.10795606961444083	0.10795606961444083	0.10795606961444083
0.46087260182494105	0.5246181372656378	0.44184133880318405	0.6291495351680254	0.46971311112059544	0.4098589850653353	0.5682237982295509	0.4708924135680432	0.3038654723753492	0.5231924871758272	0.5662007555528766	0.3794811203743669	0.45298864380068116	0.443243024705588	0.47213396716171013	0.5684785375601933	0.25417165495361443	0.5054455765413284	0.5751668233860384	0.5218918603634246	0.4339988473987476	0.4779453538810861	0.4779453538810861	0.4779453538810861	0.4779453538810861	0.4779453538810861	0.4779453538810861	0.4779453538810861	0.4779453538810861	0.4779453538810861	0.4779453538810861	0.4779453538810861	0.4779453538810861	0.4779453538810861	0.4779453538810861	0.4779453538810861	0.4779453538810861	0.4779453538810861	0.4779453538810861	0.4779453538810861	0.4779453538810861	0.4779453538810861	0.4779453538810861	0.4779453538810861	0.4779453538810861	0.4779453538810861	0.4779453538810861	0.4779453538810861	0.4779453538810861	0.4779453538810861
0.24370834431976987	0.1634092404984244	0.2909076503701781	0.12319420028033944	0.25112003567304775	0.16733734706732178	0.18884292866775598	0.18954812619937048	0.2085469917800441	0.13591885921355307	0.2266322467233731	0.23457339853655723	0.06725181796233756	0.14806399782578702	0.2698353850198951	0.1694839431730462	0.1658329053635416	0.1497790281270761	0.1863529240640691	0.48759346741879483	0.2547246597731989	0.5346058413724574	0.29551979188295824	0.19295369789859698	0.24423674489077762	0.24423674489077762	0.24423674489077762	0.24423674489077762	0.24423674489077762	0.24423674489077762	0.24423674489077762	0.24423674489077762	0.24423674489077762	0.24423674489077762	0.24423674489077762	0.24423674489077762	0.24423674489077762	0.24423674489077762	0.24423674489077762	0.24423674489077762	0.24423674489077762	0.24423674489077762	0.24423674489077762	0.24423674489077762	0.24423674489077762	0.24423674489077762	0.24423674489077762	0.24423674489077762	0.24423674489077762	0.24423674489077762
0.3891105801326002	0.3394846143057311	0.21457713439067444	0.4396792092701775	0.3935816517976035	0.21724160284630797	0.29690933391960894	0.4904854732613839	0.20669407994767874	0.17229282088765271	0.35975646556434726	0.2134613075332702	0.32610064244131637	0.19895570662848808	0.3926318246988181	0.47236112320789087	0.4749614322281377	0.37017043942717714	0.5698520879833923	0.420738074242307	0.1805335976266727	0.3587391433780463	0.32399384472462606	0.40701891599742007	0.3128336582080882	0.2720383237964379	0.2924359910022631	0.2924359910022631	0.2924359910022631	0.2924359910022631	0.2924359910022631	0.2924359910022631	0.2924359910022631	0.2924359910022631	0.2924359910022631	0.2924359910022631	0.2924359910022631	0.2924359910022631	0.2924359910022631	0.2924359910022631	0.2924359910022631	0.2924359910022631	0.2924359910022631	0.2924359910022631	0.2924359910022631	0.2924359910022631	0.2924359910022631	0.2924359910022631	0.2924359910022631	0.2924359910022631
0.269870789454792	0.09596618137607976	0.2595908875927725	0.1965447828819159	0.13043486888173741	0.20352675253276295	0.19166170832695945	0.09430502660283666	0.09922040504220493	0.14888069568274662	0.09232864927384059	0.12405221887130961	0.1565963956150572	0.1956566562551373	0.1254106857478331	0.09537976507369962	0.08592249863727826	0.22035787518083189	0.12908336887022465	0.2689851476581473	0.19903425826418597	0.19903425826418597	0.19903425826418597	0.19903425826418597	0.19903425826418597	0.19903425826418597	0.19903425826418597	0.19903425826418597	0.19903425826418597	0.19903425826418597	0.19903425826418597	0.19903425826418597	0.19903425826418597	0.19903425826418597	0.19903425826418597	0.19903425826418597	0.19903425826418597	0.19903425826418597	0.19903425826418597	0.19903425826418597	0.19903425826418597	0.19903425826418597	0.19903425826418597	0.19903425826418597	0.19903425826418597	0.19903425826418597	0.19903425826418597	0.19903425826418597	0.19903425826418597	0.19903425826418597
0.1193912418754932	0.11967348941890095	0.15966256193996461	0.12663592179663297	0.21302488334031944	0.20007681109353478	0.20859931745210283	0.12442765017195756	0.13447392300668418	0.1266473503944128	0.1531739181913912	0.14066680285608105	0.1337521284768495	0.16219726437637247	0.2505188430101168	0.06829822407607762	0.08463074447903934	0.08790830571867088	0.061807185526478035	0.1517163431040773	0.14786224787136817	0.14233072634204372	0.14509648710670595	0.14509648710670595	0.14509648710670595	0.14509648710670595	0.14509648710670595	0.14509648710670595	0.14509648710670595	0.14509648710670595	0.14509648710670595	0.14509648710670595	0.14509648710670595	0.14509648710670595	0.14509648710670595	0.14509648710670595	0.14509648710670595	0.14509648710670595	0.14509648710670595	0.14509648710670595	0.14509648710670595	0.14509648710670595	0.14509648710670595	0.14509648710670595	0.14509648710670595	0.14509648710670595	0.14509648710670595	0.14509648710670595	0.14509648710670595	0.14509648710670595
0.4844506015739733	0.29927769804802506	0.4949742564784343	0.42733629307192883	0.621283843027327	0.5542494534495174	0.47493011018997294	0.6359265285357997	0.6240522940653154	0.16375137337427795	0.4912892452020627	0.21287524508274766	0.4481841345656244	0.4521762973851471	0.6647773774019496	0.5338320008662264	0.6211702329379445	0.5100158544990159	0.5251117120293545	0.29143442048021256	0.4082730662547835	0.4082730662547835	0.4082730662547835	0.4082730662547835	0.4082730662547835	0.4082730662547835	0.4082730662547835	0.4082730662547835	0.4082730662547835	0.4082730662547835	0.4082730662547835	0.4082730662547835	0.4082730662547835	0.4082730662547835	0.4082730662547835	0.4082730662547835	0.4082730662547835	0.4082730662547835	0.4082730662547835	0.4082730662547835	0.4082730662547835	0.4082730662547835	0.4082730662547835	0.4082730662547835	0.4082730662547835	0.4082730662547835	0.4082730662547835	0.4082730662547835	0.4082730662547835	0.4082730662547835
0.4017805950581495	0.5374261271861203	0.3811070248053373	0.6082662474540885	0.5029347623944659	0.6203571434453132	0.6610105470983536	0.5903653515346383	0.4827954756043814	0.42321146470726356	0.4112306992680938	0.6576943578672166	0.3652986563511264	0.4055154157843419	0.7673889264031369	0.5565563534669368	0.49637016329716327	0.5956835893526636	0.715489474021214	0.5888118778564431	0.40424563386414064	0.41017871728379296	0.44159994256366414	0.4258893299237285	0.4258893299237285	0.4258893299237285	0.4258893299237285	0.4258893299237285	0.4258893299237285	0.4258893299237285	0.4258893299237285	0.4258893299237285	0.4258893299237285	0.4258893299237285	0.4258893299237285	0.4258893299237285	0.4258893299237285	0.4258893299237285	0.4258893299237285	0.4258893299237285	0.4258893299237285	0.4258893299237285	0.4258893299237285	0.4258893299237285	0.4258893299237285	0.4258893299237285	0.4258893299237285	0.4258893299237285	0.4258893299237285	0.4258893299237285
0.43681179355513444	0.5366005663057695	0.549853217975464	0.5116411589078249	0.39539203806653206	0.4006765391067689	0.4144576725405605	0.4795868892513024	0.3919079988341114	0.48871738512681534	0.5524429078412987	0.6033477472763391	0.1855308313441934	0.3469886898242098	0.5222639995063336	0.4183822902862696	0.5533365085450743	0.5681783210035689	0.28031769123829	0.5488827535055925	0.41928483251274545	0.31746070498822776	0.3683727687504866	0.3683727687504866	0.3683727687504866	0.3683727687504866	0.3683727687504866	0.3683727687504866	0.3683727687504866	0.3683727687504866	0.3683727687504866	0.3683727687504866	0.3683727687504866	0.3683727687504866	0.3683727687504866	0.3683727687504866	0.3683727687504866	0.3683727687504866	0.3683727687504866	0.3683727687504866	0.3683727687504866	0.3683727687504866	0.3683727687504866	0.3683727687504866	0.3683727687504866	0.3683727687504866	0.3683727687504866	0.3683727687504866	0.3683727687504866	0.3683727687504866
0.14659764258139726	0.0	0.08512887948490694	0.09884779368090861	0.056326331059980826	0.07405610383156966	0.062009164280277446	0.013856158235222994	0.06187192024105612	0.05786106166546899	0.024758802761982335	0.0006800547532194277	0.0	0.024896046801203643	0.08663072300303845	0.2596776934387015	0.06200916428027743	0.0	0.02021904620873903	0.12588005539813515	0.02711083215991123	0.16191430282830951	0.061054621448615384	0.09603152401166626	0.024758802761982335	0.024758802761982335	0.00013724403922130848	0.0	0.013856158235222994	0.06019994559634666	0.0	0.03009997279817333	0.03009997279817333	0.03009997279817333	0.03009997279817333	0.03009997279817333	0.03009997279817333	0.03009997279817333	0.03009997279817333	0.03009997279817333	0.03009997279817333	0.03009997279817333	0.03009997279817333	0.03009997279817333	0.03009997279817333	0.03009997279817333	0.03009997279817333	0.03009997279817333	0.03009997279817333	0.03009997279817333
0.38172958954960823	0.22484362506443203	0.3580941391991206	0.22659539124839262	0.4363031268784041	0.35141042072851514	0.28568329867556413	0.2998808234298247	0.25033180074166195	0.4285571384027861	0.2648002941555781	0.27532496727503375	0.18820569376252344	0.25616167474201323	0.29719008218141385	0.29547351718005627	0.19162567536471645	0.29540466338348303	0.23733605598950436	0.3514406666822444	0.22686467028086912	0.26839532094666224	0.3069012169622987	0.22384828479951477	0.2512268408279997	0.3980042833783656	0.20201475383009426	0.3675379680737733	0.28313884415164364	0.3646403281174963	0.2167588994872974	0.29069961380239684	0.29069961380239684	0.29069961380239684	0.29069961380239684	0.29069961380239684	0.29069961380239684	0.29069961380239684	0.29069961380239684	0.29069961380239684	0.29069961380239684	0.29069961380239684	0.29069961380239684	0.29069961380239684	0.29069961380239684	0.29069961380239684	0.29069961380239684	0.29069961380239684	0.29069961380239684	0.29069961380239684
0.5727262695287935	0.48761834991240244	0.3474839236518243	0.3957194282301943	0.34673787157423325	0.4589140793308455	0.5338317365474182	0.7302804034212813	0.3707831770936871	0.2773961773396533	0.5069618629864291	0.43579644815001095	0.29711468098089655	0.2944740259466939	0.5975987578624044	0.34811100024331515	0.4256902337653526	0.49448448989748095	0.3258072168909756	0.42193759120502655	0.3113097892647505	0.3666236902348885	0.3666236902348885	0.3666236902348885	0.3666236902348885	0.3666236902348885	0.3666236902348885	0.3666236902348885	0.3666236902348885	0.3666236902348885	0.3666236902348885	0.3666236902348885	0.3666236902348885	0.3666236902348885	0.3666236902348885	0.3666236902348885	0.3666236902348885	0.3666236902348885	0.3666236902348885	0.3666236902348885	0.3666236902348885	0.3666236902348885	0.3666236902348885	0.3666236902348885	0.3666236902348885	0.3666236902348885	0.3666236902348885	0.3666236902348885	0.3666236902348885	0.3666236902348885
0.0	0.0	0.8823471807696738	0.0	0.35780845573915115	0.0	0.5363501369801237	0.0	0.0	0.0	0.0	0.0	0.0	0.0	0.35780845573915115	0.0	0.09195497624549533	0.009827993033699928	0.0	0.0	0.0	0.0	0.0	0.0	0.0	0.0	0.0	0.0	0.0	0.0	0.0	0.0	0.0	0.0	0.0	0.0	0.0	0.0	0.0	0.0	0.0	0.0	0.0	0.0	0.0	0.0	0.0	0.0	0.0	0.0
0.2812604437189761	0.25524501396333005	0.3150091076003333	0.21483047919476128	0.20258558797819926	0.19178262176575064	0.2548768077311123	0.28881048609355314	0.2347715840033655	0.2116985546549118	0.32025334151703144	0.3881916801098532	0.25819879639660537	0.1998482565017676	0.23561220953456807	0.24378169683478781	0.2841853780849022	0.2687842348183703	0.30789541908736323	0.30793150879978826	0.20240510615563664	0.47868345657496264	0.1634340654650049	0.27227092819249915	0.31894178847906285	0.29785695798172823	0.19886753586983505	0.3440484832620272	0.3127994724223382	0.3284239778421827	0.3284239778421827	0.3284239778421827	0.3284239778421827	0.3284239778421827	0.3284239778421827	0.3284239778421827	0.3284239778421827	0.3284239778421827	0.3284239778421827	0.3284239778421827	0.3284239778421827	0.3284239778421827	0.3284239778421827	0.3284239778421827	0.3284239778421827	0.3284239778421827	0.3284239778421827	0.3284239778421827	0.3284239778421827	0.3284239778421827
0.46282053255828504	0.380227496514473	0.653957905649195	0.49469217801244203	0.508573791157579	0.4705913182938409	0.35491178303047477	0.5204422844163316	0.3217801548228293	0.513744245624834	0.4510126950047241	0.5312259704016759	0.3385897571564754	0.3719935848442068	0.39661046938080563	0.4211081180275054	0.40525913548013154	0.5393465980400008	0.5426601809281159	0.36393944002879647	0.38182915999756406	0.5665666236511402	0.4846048710828658	0.4624889586098949	0.3964585832750006	0.3403617340963959	0.5593234453243268	0.45847839081193653	0.3901212842889745	0.7111512797083374	0.4184126057561854	0.33512955211185785	0.62345091809478	0.4012697335011954	0.48412846974656365	0.44269910162387954	0.44269910162387954	0.44269910162387954	0.44269910162387954	0.44269910162387954	0.44269910162387954	0.44269910162387954	0.44269910162387954	0.44269910162387954	0.44269910162387954	0.44269910162387954	0.44269910162387954	0.44269910162387954	0.44269910162387954	0.44269910162387954
0.36714584560483615	0.3320106164445092	0.31207052626187354	0.3245527300433508	0.347435127960301	0.34548134344435005	0.234472299283074	0.3411808839664138	0.2624887112250331	0.2870706982125689	0.3973171599454412	0.30177748246156144	0.30176023989291445	0.2937780483237288	0.38747027379446186	0.18540990924023346	0.37472679781299856	0.22893465898959128	0.3515783690798602	0.34319352759343397	0.25374038747970157	0.3247693371099527	0.29195012407866083	0.2479446685621124	0.2845593358433963	0.23682118868666635	0.25428136818162106	0.35621098604943324	0.2830677141984661	0.3527106987320602	0.22562730557631192	0.3085747568849766	0.3957386064990668	0.36055736281882006	0.29017384923319145	0.3660762975417591	0.3174115080295218	0.30355273789493403	0.26217981954280317	0.32246237699760494	0.2923210982702041	0.2923210982702041	0.2923210982702041	0.2923210982702041	0.2923210982702041	0.2923210982702041	0.2923210982702041	0.2923210982702041	0.2923210982702041	0.2923210982702041
0.31837748434207946	0.3000129094196021	0.34814573420695644	0.36371254969468525	0.32768894449885844	0.1772769532647842	0.31046468782391173	0.151645253012416	0.4037253042257611	0.3884643261067362	0.4204556673999502	0.3560192390041795	0.32388427887052623	0.3091304714033943	0.19267410634583731	0.20859922344274368	0.3706625794830245	0.35654326511017764	0.37492020953957733	0.22963022440726216	0.19933038565541472	0.228157997578677	0.2999411754448117	0.2409079359222854	0.3481636284224318	0.2945357821723586	0.2945357821723586	0.2945357821723586	0.2945357821723586	0.2945357821723586	0.2945357821723586	0.2945357821723586	0.2945357821723586	0.2945357821723586	0.2945357821723586	0.2945357821723586	0.2945357821723586	0.2945357821723586	0.2945357821723586	0.2945357821723586	0.2945357821723586	0.2945357821723586	0.2945357821723586	0.2945357821723586	0.2945357821723586	0.2945357821723586	0.2945357821723586	0.2945357821723586	0.2945357821723586	0.2945357821723586
0.22104359474013152	0.48285378710724514	0.29303270527657005	0.41253030410342173	0.30377759331784426	0.35060004508259934	0.3547135786279015	0.3151482302984538	0.3161887648651601	0.375392787822172	0.39135323452731674	0.3913281994536852	0.2756414878590067	0.2930643601896388	0.23978260886210467	0.20856832079904572	0.3078696261323974	0.25348551979111167	0.24758710555024294	0.33590801831217454	0.37805380371561137	0.19217895673991978	0.37500761860461584	0.2893377471824824	0.289928100214544	0.24110030094974763	0.14716011427315462	0.35422267832613147	0.2432779745538177	0.3087483320229229	0.40656065291487614	0.3576544924688995	0.3576544924688995	0.3576544924688995	0.3576544924688995	0.3576544924688995	0.3576544924688995	0.3576544924688995	0.3576544924688995	0.3576544924688995	0.3576544924688995	0.3576544924688995	0.3576544924688995	0.3576544924688995	0.3576544924688995	0.3576544924688995	0.3576544924688995	0.3576544924688995	0.3576544924688995	0.3576544924688995
0.003861322890566249	0.8239515751681721	0.47858706564033543	0.07855599660319458	0.0	0.14036736537298558	0.3461425998250065	0.03607370798952118	0.3288151479294484	0.27222019069049147	0.27607568786200104	0.3461425998250065	0.07855599660319458	0.013334577323506066	0.36796626178870173	0.21811981626371962	0.164037989905743	0.5233617634846832	0.38471088962210537	0.31470247930416484	0.6457355086501926	0.0038554971715095993	0.33744160997017997	0.27222019069049147	0.9810381065967565	0.3022993958474011	0.6416687512220788	0.6416687512220788	0.6416687512220788	0.6416687512220788	0.6416687512220788	0.6416687512220788	0.6416687512220788	0.6416687512220788	0.6416687512220788	0.6416687512220788	0.6416687512220788	0.6416687512220788	0.6416687512220788	0.6416687512220788	0.6416687512220788	0.6416687512220788	0.6416687512220788	0.6416687512220788	0.6416687512220788	0.6416687512220788	0.6416687512220788	0.6416687512220788	0.6416687512220788	0.6416687512220788
0.18094294762377197	0.13274021746388234	0.32135924655484116	0.310093770671764	0.3314042960910808	0.24827547157992946	0.2061226888095318	0.28769947535473706	0.28087339993572424	0.25949319136428806	0.13757052902200345	0.18204290054148234	0.26034261578759177	0.24650952445891292	0.21301645581627315	0.2286875341408624	0.26998607665811025	0.16186283429914777	0.2478080890055466	0.14597600640933572	0.2871330325590685	0.2017223719927746	0.26877767501268474	0.23525002350272967	0.23525002350272967	0.23525002350272967	0.23525002350272967	0.23525002350272967	0.23525002350272967	0.23525002350272967	0.23525002350272967	0.23525002350272967	0.23525002350272967	0.23525002350272967	0.23525002350272967	0.23525002350272967	0.23525002350272967	0.23525002350272967	0.23525002350272967	0.23525002350272967	0.23525002350272967	0.23525002350272967	0.23525002350272967	0.23525002350272967	0.23525002350272967	0.23525002350272967	0.23525002350272967	0.23525002350272967	0.23525002350272967	0.23525002350272967
0.08722744150422725	0.15149128581760415	0.039854370405869595	0.024489090429724393	0.07832238135866186	0.0496384814577575	0.022263078764492662	0.062151962795048456	0.148027338861888	0.10395608675948273	0.14701650413772724	0.11610138014152852	0.0008535918338788848	0.006906225015045419	0.06114112791242951	0.0072744129702905945	0.18318422735328344	0.10839744437333877	0.13321237252993084	0.11077960947582581	0.08782652014903344	0.11003951941048623	0.2190660797532029	0.0034422780593292685	0.02103758482051935	0.1355086451473538	0.09753526562307101	0.0732519077754279	0.04564910360369491	0.0007308625154638267	0.0006872841831243255	0.000709073349294076	0.000709073349294076	0.000709073349294076	0.000709073349294076	0.000709073349294076	0.000709073349294076	0.000709073349294076	0.000709073349294076	0.000709073349294076	0.000709073349294076	0.000709073349294076	0.000709073349294076	0.000709073349294076	0.000709073349294076	0.000709073349294076	0.000709073349294076	0.000709073349294076	0.000709073349294076	0.000709073349294076
0.0670864474907177	0.0	0.0	0.0	0.19021450500083814	0.0	0.0	0.0	0.0	0.0	0.0	0.19266633116049672	0.0	0.0	0.0	0.0020401058332219194	0.0	0.0	0.0	0.0	0.0	0.0	0.0	0.0	0.0	0.0	0.0	0.0	0.16652232778229356	0.16652232778229356	0.0	0.0	0.0	0.1485485623008749	0.0	0.0	0.0	0.0	0.0	0.0	0.0	0.0	0.0	0.0	0.0	0.0	0.0	0.0	0.0	0.0
0.20432423962568497	0.22507293270677306	0.16907960845630376	0.29111352797591206	0.09653413706745209	0.13499498380736294	0.17435242711338628	0.2067847333222523	0.12217011728385704	0.0	0.0	0.014835556461422227	0.3533531425079014	0.013403059978106107	0.0	0.21760218525040645	0.4854554442931188	0.0	0.02947630239017137	0.0	0.0014324964833161173	0.30792719264847385	0.1582498759531389	0.3385468945458223	0.12860807177847655	0.24230185445450925	0.1137507819727617	0.0	0.18362606831484538	0.16907961206446842	0.10143155605352165	0.2507504988870451	0.21346074182959984	0.0002890967273001147	0.0	0.7601262853994954	0.107363867206647	0.38754580916814324	0.14611381067385795	0.1855405287504227	0.11721570173828681	0.4493756845040617	0.1437327249671989	0.15004275040822265	0.1468877376877108	0.1468877376877108	0.1468877376877108	0.1468877376877108	0.1468877376877108	0.1468877376877108
0.0807799471504302	0.05487467000045471	0.2027068451047146	0.13025438778077786	0.1362970806986165	0.05487467000045472	0.1315167003389604	0.08915173610542834	0.07707688335574973	0.08543960295486915	0.11920607794393538	0.1933503381716013	0.1625379774919501	0.0508483258726007	0.04379183068287664	0.011889731769955952	0.05131740945485764	0.07623029216083162	0.11862044185132889	0.01228913063744546	0.04628852079958043	0.07891947033017938	0.01228913063744546	0.017932423692456588	0.13367241950143172	0.06945357993975843	0.04479329463991552	0.1446055537994935	0.10962761723341721	0.12533994633878298	0.04983452260537728	0.021958767820310598	0.10506781216039693	0.3090258170084134	0.05487467000045471	0.12606481628540903	0.2058815352770138	0.1988770781400145	0.09500930704820633	0.1350056013313958	0.08779057218059882	0.07830717227523688	0.34629353015226494	0.11869410922782456	0.31540233456305844	0.2170482218954415	0.2170482218954415	0.2170482218954415	0.2170482218954415	0.2170482218954415
0.5164413745234846	0.13721126696826252	0.13767884154405638	0.1578933144064059	0.2639048924331314	0.32563288091126585	0.10351270801885601	0.09823267842436238	0.07063394835148822	0.22193144010805232	0.14886017737096055	0.06800473917494332	0.3117166010202087	0.1574848794937035	0.20737746093493806	0.17882120339060456	0.12175676193802198	0.10671623115310193	0.21120446384110714	0.09463969960143995	0.0697168026024058	0.20561723935527407	0.14848740489601409	0.09236288527370952	0.20888968949779274	0.06858379034591615	0.20844885013261547	0.08931424213680457	0.12049185251636746	0.09328407411316227	0.025243674231279982	0.42517630545944535	0.10676752645996869	0.07737769592312042	0.08264793719272513	0.02737765426371407	0.11731123227014974	0.009037181268807962	0.24153263018319743	0.12528490572600268	0.12528490572600268	0.12528490572600268	0.12528490572600268	0.12528490572600268	0.12528490572600268	0.12528490572600268	0.12528490572600268	0.12528490572600268	0.12528490572600268	0.12528490572600268
0.19791582643265898	0.008168982211107649	0.39558823315271124	0.024461290279455615	0.43214450793394055	0.0	0.62162115908897	0.10328267172093647	0.10678032425535318	0.10503149798814483	0.10503149798814483	0.10503149798814483	0.10503149798814483	0.10503149798814483	0.10503149798814483	0.10503149798814483	0.10503149798814483	0.10503149798814483	0.10503149798814483	0.10503149798814483	0.10503149798814483	0.10503149798814483	0.10503149798814483	0.10503149798814483	0.10503149798814483	0.10503149798814483	0.10503149798814483	0.10503149798814483	0.10503149798814483	0.10503149798814483	0.10503149798814483	0.10503149798814483	0.10503149798814483	0.10503149798814483	0.10503149798814483	0.10503149798814483	0.10503149798814483	0.10503149798814483	0.10503149798814483	0.10503149798814483	0.10503149798814483	0.10503149798814483	0.10503149798814483	0.10503149798814483	0.10503149798814483	0.10503149798814483	0.10503149798814483	0.10503149798814483	0.10503149798814483	0.10503149798814483
0.0	0.0	0.0	0.0	0.0	0.0	0.0	0.0	0.0	0.0	0.0	0.0	0.0	0.0	0.0	0.0	0.0	0.0	0.0	0.0	0.0	0.0	0.0	0.0	0.0	0.0	0.0	0.0	0.0	0.0	0.0	0.0	0.0	0.0	0.0	0.0	0.0	0.0	0.0	0.0	0.0	0.0	0.0	0.0	0.0	0.0	0.0	0.0	0.0	0.0
0.006726123369716573	0.0	0.002083671190053922	0.0	0.0	0.0	0.019495733679076338	0.0	0.019495733679076338	0.18706987213878026	0.007206560753267756	0.019495733679076338	0.0	0.0	0.0	0.0	0.17007832204111792	0.0	0.0	0.0	0.0	0.0	0.1823674949669265	0.0	0.4766057401452215	0.002083671190053922	0.019495733679076338	0.18278800735828654	0.0	0.14711912457989715	0.0	0.14711912457989715	0.07355956228994857	0.07355956228994857	0.07355956228994857	0.07355956228994857	0.07355956228994857	0.07355956228994857	0.07355956228994857	0.07355956228994857	0.07355956228994857	0.07355956228994857	0.07355956228994857	0.07355956228994857	0.07355956228994857	0.07355956228994857	0.07355956228994857	0.07355956228994857	0.07355956228994857	0.07355956228994857
0.3492765586489286	0.11095079875743427	0.06895273873742021	0.09356602119257976	0.19824125471122472	0.04057223941448378	0.15145244770826863	0.16196545632884043	0.0982566578714635	0.10939717792988436	0.09831166500073263	0.12222684535069174	0.12607294698385063	0.110425289844935	0.18133785467814595	0.21790210451678962	0.07875690089199876	0.005694146288162099	0.23616724612618298	0.05871677399274146	0.14056675602957575	0.10494631704175864	0.11645626968640876	0.11070129336408369	0.11070129336408369	0.11070129336408369	0.11070129336408369	0.11070129336408369	0.11070129336408369	0.11070129336408369	0.11070129336408369	0.11070129336408369	0.11070129336408369	0.11070129336408369	0.11070129336408369	0.11070129336408369	0.11070129336408369	0.11070129336408369	0.11070129336408369	0.11070129336408369	0.11070129336408369	0.11070129336408369	0.11070129336408369	0.11070129336408369	0.11070129336408369	0.11070129336408369	0.11070129336408369	0.11070129336408369	0.11070129336408369	0.11070129336408369
0.2663866890049448	0.3523392401574163	0.27773155199520155	0.180426028162215	0.27290595927886346	0.4127421874450445	0.29086742534816623	0.34584440877170836	0.35829066766503614	0.21082019471714342	0.118721034959555	0.1647706148383492	0.1647706148383492	0.1647706148383492	0.1647706148383492	0.1647706148383492	0.1647706148383492	0.1647706148383492	0.1647706148383492	0.1647706148383492	0.1647706148383492	0.1647706148383492	0.1647706148383492	0.1647706148383492	0.1647706148383492	0.1647706148383492	0.1647706148383492	0.1647706148383492	0.1647706148383492	0.1647706148383492	0.1647706148383492	0.1647706148383492	0.1647706148383492	0.1647706148383492	0.1647706148383492	0.1647706148383492	0.1647706148383492	0.1647706148383492	0.1647706148383492	0.1647706148383492	0.1647706148383492	0.1647706148383492	0.1647706148383492	0.1647706148383492	0.1647706148383492	0.1647706148383492	0.1647706148383492	0.1647706148383492	0.1647706148383492	0.1647706148383492
0.22959384160356247	0.2620327009360385	0.5464692464983943	0.47075385307318374	0.24191073723130524	0.4068636060024391	0.37708205249017324	0.23923896672585915	0.33935866676065674	0.500529329229549	0.2989985220866429	0.34760313839251067	0.51421310450947	0.2962175175551685	0.33044607706002754	0.3155325244794879	0.3297577568782011	0.3664591748530823	0.36845815861017756	0.3502747924144681	0.3696982983379907	0.3682734923186205	0.5680089299434588	0.4318523649473277	0.607799841356999	0.32645296399189266	0.2926214141741778	0.2836051996011737	0.2881133068876757	0.2881133068876757	0.2881133068876757	0.2881133068876757	0.2881133068876757	0.2881133068876757	0.2881133068876757	0.2881133068876757	0.2881133068876757	0.2881133068876757	0.2881133068876757	0.2881133068876757	0.2881133068876757	0.2881133068876757	0.2881133068876757	0.2881133068876757	0.2881133068876757	0.2881133068876757	0.2881133068876757	0.2881133068876757	0.2881133068876757	0.2881133068876757
0.07868920135743644	0.0	0.0	0.13652985382257812	0.006660983027802329	0.11083704890728356	0.12330342578246982	0.2106702054159557	0.09710508031076588	0.025918728362451206	0.1125735926032272	0.10376606321490152	0.10273237329733162	0.10116016988493033	0.05938845600623279	0.08983369888068837	0.10116016988493033	0.06057179559478246	0.0	0.050265253312501104	0.025918728362451206	0.07057595354603947	0.0	0.05825324971656165	0.0007119146507097455	0.006660983027802329	0.062308339290726086	0.050265253312501104	0.062308339290726086	0.0654824724325317	0.0	0.05810957592885311	0.029054787964426555	0.029054787964426555	0.029054787964426555	0.029054787964426555	0.029054787964426555	0.029054787964426555	0.029054787964426555	0.029054787964426555	0.029054787964426555	0.029054787964426555	0.029054787964426555	0.029054787964426555	0.029054787964426555	0.029054787964426555	0.029054787964426555	0.029054787964426555	0.029054787964426555	0.029054787964426555
0.1172952400366553	0.08948469117455168	0.1685400227891531	0.2444317766106208	0.09064840386068644	0.06866747416485339	0.2761068689231386	0.16514135578384825	0.008047382552848295	0.02286235759721887	0.10084267426300748	0.0044704745102604505	0.10621807522200684	0.17790704489481302	0.11133889103128865	0.09061803614636851	0.10621807522200684	0.20554182713164157	0.2811931698723355	0.0021718714629122278	0.046636511137392714	0.03426498888012829	0.16718117412097305	0.17346713717670267	0.1065914517504583	0.056378032570477736	0.13771359643915507	0.06775567718560285	0.00229860299280635	0.10005346199513526	0.0	0.11133888999499308	0.22921305868702763	0.36340263786388805	0.19893015850699325	0.2267324200698308	0.21283128928841205	0.21283128928841205	0.21283128928841205	0.21283128928841205	0.21283128928841205	0.21283128928841205	0.21283128928841205	0.21283128928841205	0.21283128928841205	0.21283128928841205	0.21283128928841205	0.21283128928841205	0.21283128928841205	0.21283128928841205
0.3188583405355317	0.21010853783459105	0.38131775491481956	0.29717339199934756	0.28612475799442955	0.3676439689881225	0.3722384306777954	0.394510857129795	0.31082719195889186	0.3156105438007494	0.2919552764040054	0.24005201177638152	0.3321412414646171	0.45778724752653477	0.24645360707819083	0.2908336295036275	0.2321582327602556	0.39274892338627576	0.41153821826605924	0.3978306039073996	0.2514025799240686	0.2523743840352755	0.44684604040704085	0.35959045771228504	0.27613576239788434	0.30542069352554846	0.19752717140964549	0.22561180163224737	0.37404953683204234	0.338320987217151	0.43292545968397544	0.3856232234505632	0.3856232234505632	0.3856232234505632	0.3856232234505632	0.3856232234505632	0.3856232234505632	0.3856232234505632	0.3856232234505632	0.3856232234505632	0.3856232234505632	0.3856232234505632	0.3856232234505632	0.3856232234505632	0.3856232234505632	0.3856232234505632	0.3856232234505632	0.3856232234505632	0.3856232234505632	0.3856232234505632
0.24247183361877417	0.05082050224896467	0.3305923164107843	0.2640371400699092	0.19289187498009547	0.09405542717373554	0.1412731068665141	0.14605542980862599	0.1802008549452538	0.059347004187809506	0.16946057058900824	0.08056384993747416	0.19356879663178858	0.1942730053905237	0.2009782400337478	0.17102773391041096	0.05397641519230583	0.14247543997736756	0.09607360380753178	0.0734042343182272	0.1227360198295508	0.12937090112352792	0.18288529646501	0.11321214889861671	0.1802446872011584	0.11064261891559958	0.21631314806837343	0.09209622626797541	0.03221887333803173	0.06278069512366188	0.13108089760243524	0.16045775203189827	0.11794241667007059	0.2140970762775706	0.10035780258907666	0.0872909786563057	0.11402206060416994	0.10065651963023782	0.10065651963023782	0.10065651963023782	0.10065651963023782	0.10065651963023782	0.10065651963023782	0.10065651963023782	0.10065651963023782	0.10065651963023782	0.10065651963023782	0.10065651963023782	0.10065651963023782	0.10065651963023782
0.0	0.0	0.0	0.0	0.0	0.0	0.0	0.0	0.16298440827087063	0.04347231594510839	0.07902491002071244	0.07223984145030586	0.120218415372756	0.006264360430227611	0.0	0.0008046431488891048	0.0	0.013641599494598524	0.10587049329637592	0.10801860548233984	0.0	0.1872110130107695	0.00231560887955978	0.0	0.05859824195570733	0.047272251340668585	0.0	0.0	0.054649490405039504	0.054784609258641995	0.0029851331748463926	0.0	0.0014925665874231963	0.0014925665874231963	0.0014925665874231963	0.0014925665874231963	0.0014925665874231963	0.0014925665874231963	0.0014925665874231963	0.0014925665874231963	0.0014925665874231963	0.0014925665874231963	0.0014925665874231963	0.0014925665874231963	0.0014925665874231963	0.0014925665874231963	0.0014925665874231963	0.0014925665874231963	0.0014925665874231963	0.0014925665874231963
0.12860408427419306	0.0	0.1117061905273499	0.0	0.011941788975169782	0.011941788975169782	0.11612045003504037	0.14212551539849033	0.17824635765312402	0.02728138366235909	0.2062358347066308	0.0	0.02652022117361112	0.011941788975169782	0.0	0.04646701294947742	0.13658239762106789	0.0	0.0002575779050805978	0.0	0.0	0.026005065363449924	0.21376336295470938	0.0	0.06965343708556296	0.0	0.0002575779050805978	0.0	0.004414259507690475	0.1041786610598706	0.01219936688025038	0.05818901397006049	0.05818901397006049	0.05818901397006049	0.05818901397006049	0.05818901397006049	0.05818901397006049	0.05818901397006049	0.05818901397006049	0.05818901397006049	0.05818901397006049	0.05818901397006049	0.05818901397006049	0.05818901397006049	0.05818901397006049	0.05818901397006049	0.05818901397006049	0.05818901397006049	0.05818901397006049	0.05818901397006049
0.08868142701995306	0.11534313245087145	0.0	0.04442620572029894	0.08003027790815953	0.10359878681336579	0.1285891595382977	0.04251944357493566	0.13094034141180366	0.09235904433091877	0.0786084132287947	0.09723296205406666	0.04008386115398484	0.05164123545878315	0.13389237507741716	0.05045052272296946	0.14552374028780818	0.1604554474352162	0.005404903158272599	0.04676731741892609	0.04676731741892609	0.10719198577262201	0.13201646008734225	0.0	0.10133642059394501	0.05226727902123144	0.1127064820630752	0.09202416660904973	0.06646352004451428	0.055744693681952326	0.03330224803407311	0.2091830817942312	0.05738101602221563	0.07402005722291792	0.15595488022184578	0.08469393997703009	0.20645230490172198	0.047393361298083546	0.04739336129808355	0.10362397804077654	0.07550866966943005	0.07550866966943005	0.07550866966943005	0.07550866966943005	0.07550866966943005	0.07550866966943005	0.07550866966943005	0.07550866966943005	0.07550866966943005	0.07550866966943005
0.09216435159530309	0.12306499129624594	0.05417970359880714	0.041265445514942246	0.08558645164171814	0.08946637089033767	0.10097558256366511	0.021370154898581063	0.03504658471704095	0.04137547148572614	0.07578390103002076	0.11370461203217623	0.07782088455367284	0.006345630637288067	0.03665381318331136	0.1676269131857263	0.08462425288377896	0.09436352878078144	0.05685768333769886	0.08780332255777783	0.049460768079118665	0.04732560089261431	0.10633024325312601	0.06530333458534544	0.06152178699344241	0.07555566041861037	0.12759023197375927	0.09950791648571142	0.1289490035911683	0.055909584242736225	0.13784635305631932	0.06805452123363	0.04652365407046645	0.07401064043244292	0.09351440749465927	0.08376252396355109	0.08376252396355109	0.08376252396355109	0.08376252396355109	0.08376252396355109	0.08376252396355109	0.08376252396355109	0.08376252396355109	0.08376252396355109	0.08376252396355109	0.08376252396355109	0.08376252396355109	0.08376252396355109	0.08376252396355109	0.08376252396355109
0.3435672079523126	0.01497025480403964	0.20434844360829324	0.2404123061589538	0.393732561240256	0.11094226910009544	0.09176543395843297	0.44253547587668374	0.16869731981750935	0.1212077115854937	0.1175282452493294	0.26522583552105206	0.024508246928302776	0.09724484460849847	0.0832549317787858	0.1150799285203619	0.22290561170629342	0.291843573852521	0.15807387728022712	0.05343121859642354	0.24946242214995037	0.09240524312888143	0.2842426584367622	0.26311022248224586	0.1870543095251868	0.059837400219184565	0.11418065216541387	0.25675672014867534	0.2844426661891577	0.08801619383845397	0.18622943001380582	0.18622943001380582	0.18622943001380582	0.18622943001380582	0.18622943001380582	0.18622943001380582	0.18622943001380582	0.18622943001380582	0.18622943001380582	0.18622943001380582	0.18622943001380582	0.18622943001380582	0.18622943001380582	0.18622943001380582	0.18622943001380582	0.18622943001380582	0.18622943001380582	0.18622943001380582	0.18622943001380582	0.18622943001380582
0.007741606519665696	0.0	0.0	0.0	0.1514737822123746	0.0027755810500083196	0.009599592084385463	0.0	0.0	0.0	0.0	0.0	0.05711278686638161	0.10105078075217638	0.0	0.0	0.0	0.025969543186059475	0.2429249708801655	0.0	0.0	0.010159741032225183	0.0005601489478397193	0.009599592084385463	0.0	0.0	0.0	0.0	0.24918883296670294	0.10105078075217638	0.2429249708801655	0.0	0.0	0.0	0.24918883296670294	0.12459441648335147	0.12459441648335147	0.12459441648335147	0.12459441648335147	0.12459441648335147	0.12459441648335147	0.12459441648335147	0.12459441648335147	0.12459441648335147	0.12459441648335147	0.12459441648335147	0.12459441648335147	0.12459441648335147	0.12459441648335147	0.12459441648335147
0.03509671907172217	0.0902626983235493	0.19606555621264468	0.08288140966023273	0.08695961826582782	0.061664479001002526	0.07005798762997274	0.16654474994370233	0.09511873079164194	0.17712393006591884	0.07750582497380545	0.0788452133996329	0.01914803950592577	0.09250114051380501	0.05159443536947203	0.08611861191434184	0.1808659950272296	0.18836920423617093	0.1312675377989352	0.020502545811785136	0.0010182720969518716	0.06196811432342996	0.05980083664666722	0.047573356988904116	0.16445560163332412	0.005272834301292532	0.06135286634149729	0.11566495187940681	0.07852409707075733	0.04983354340027147	0.04298164842893565	0.0018636423543353022	0.055198712049503086	0.046527101838448985	0.010476429294871682	0.028501765566660335	0.028501765566660335	0.028501765566660335	0.028501765566660335	0.028501765566660335	0.028501765566660335	0.028501765566660335	0.028501765566660335	0.028501765566660335	0.028501765566660335	0.028501765566660335	0.028501765566660335	0.028501765566660335	0.028501765566660335	0.028501765566660335
0.5175971354911107	0.31877159748765627	0.2334129531735423	0.34224104555941337	0.39125337885495887	0.2809169237938916	0.3496320495715336	0.44942782055720476	0.300912278777293	0.24688315957475937	0.38063958461556113	0.33678549424509513	0.36517128400748294	0.3965775275863883	0.24952871196226975	0.23547174750580258	0.15578417957124827	0.31252062427285066	0.16736995025380644	0.13709107310529783	0.3847358256039162	0.26680492629383296	0.29603336139511005	0.42670155292938755	0.391015898243913	0.4242802839231377	0.20611093305111014	0.46034529289982296	0.31105359249974146	0.29661360650709495	0.3907873726924077	0.3437004895997513	0.3437004895997513	0.3437004895997513	0.3437004895997513	0.3437004895997513	0.3437004895997513	0.3437004895997513	0.3437004895997513	0.3437004895997513	0.3437004895997513	0.3437004895997513	0.3437004895997513	0.3437004895997513	0.3437004895997513	0.3437004895997513	0.3437004895997513	0.3437004895997513	0.3437004895997513	0.3437004895997513
0.37254006423788455	0.24826335493803717	0.4139967019069035	0.16249940013100705	0.3060159757068692	0.34991130921715324	0.27886273361574193	0.17682846889180803	0.36053726408017056	0.3849431210959792	0.5326296351688897	0.31351130032294106	0.2275181302514998	0.3834375706777106	0.2844792893792604	0.33681755576954303	0.43132506566825196	0.38035812190490154	0.4035832631564815	0.40945740778385953	0.4358592661558977	0.38876082463981826	0.3123235097629801	0.329575599392944	0.2960367156805494	0.3316321058057594	0.27200868419022356	0.2871701980131625	0.4069197309099812	0.29147726786417955	0.42491928819855673	0.3065616868552277	0.3657404875268922	0.3657404875268922	0.3657404875268922	0.3657404875268922	0.3657404875268922	0.3657404875268922	0.3657404875268922	0.3657404875268922	0.3657404875268922	0.3657404875268922	0.3657404875268922	0.3657404875268922	0.3657404875268922	0.3657404875268922	0.3657404875268922	0.3657404875268922	0.3657404875268922	0.3657404875268922
0.09071048106172519	0.05690840227412405	0.0835356737621995	0.13422609419269252	0.12607551276356524	0.13984518291476578	0.08110664969495911	0.015250379260991037	0.09304674915522554	0.08928608268201638	0.1251969756378398	0.10176641022559756	0.06143145026489478	0.03892037832159165	0.06386047433213514	0.02172167924917308	0.1007560835201553	0.06750657525477995	0.01003691956198162	0.0020881515486934924	0.04267574430376955	0.1104314841693648	0.007871565526950203	0.060583354721472964	0.18607784593176188	0.14957588604372524	0.03955020315547653	0.09456304459960088	0.09456304459960088	0.09456304459960088	0.09456304459960088	0.09456304459960088	0.09456304459960088	0.09456304459960088	0.09456304459960088	0.09456304459960088	0.09456304459960088	0.09456304459960088	0.09456304459960088	0.09456304459960088	0.09456304459960088	0.09456304459960088	0.09456304459960088	0.09456304459960088	0.09456304459960088	0.09456304459960088	0.09456304459960088	0.09456304459960088	0.09456304459960088	0.09456304459960088
0.08973772591206734	0.13020326259471113	0.07154121860943459	0.06793515852831288	0.12435420625424037	0.07819424585533627	0.09315591809489826	0.06382894971380944	0.023561527917396387	0.06969698855743407	0.01745735820494239	0.08245447547293179	0.03713008647720015	0.041422260462441046	0.04660457494559289	0.0020779938576443637	0.08680477454178238	0.056227594805025045	0.06028823975873459	0.04283765249247328	0.05438943257239535	0.07229180195182107	0.1426118452980277	0.045288346948346735	0.04868079562545906	0.06508472592841276	0.08616459521207148	0.04310718200738838	0.028312740901696158	0.05427766736107111	0.09953075309571612	0.03853214918248281	0.11576829612345947	0.09686253119477943	0.1134677781302173	0.07775030480973985	0.06861727504338656	0.06410931914437383	0.12679511491007817	0.06359888735445679	0.06537884777496941	0.11465417825371106	0.11723069446233939	0.05540684691851351	0.052184074110577995	0.061592120325151385	0.05871992613753094	0.060156023231341164	0.060156023231341164	0.060156023231341164
0.3760342736445109	0.18257639322521418	1.3280523650724216	0.4266791108043551	0.0010120651597565408	0.712591246659981	0.3540778901654527	0.45726805411556903	0.0	0.005014860582399385	0.006026925742155925	0.23552453514525754	0.6512644553777563	0.005014860582399385	0.40933477277792507	0.0	0.45625598895581254	0.0	0.4399237160891391	0.005014860582399385	0.01734433802643	0.0	0.0010120651597565408	0.6277574902517079	0.9810134671155784	0.0	0.7929895410948352	0.3540778901654527	0.40933477277792507	0.0	0.5880109658976298	0.2736795957305983	0.32060081190848577	0.297140203819542	0.297140203819542	0.297140203819542	0.297140203819542	0.297140203819542	0.297140203819542	0.297140203819542	0.297140203819542	0.297140203819542	0.297140203819542	0.297140203819542	0.297140203819542	0.297140203819542	0.297140203819542	0.297140203819542	0.297140203819542	0.297140203819542
0.6266080147690567	0.03186077100990683	0.11805294057394257	0.0	0.0	0.7519296177228679	0.8246851641941972	0.18769658448921311	0.6504252027976906	0.99395760076621	0.5230812297549498	0.0	0.9858098480634273	0.0	0.6504252027976906	0.0	0.18955570279358258	0.0	2.4506438366433043	0.502737142021167	0.7366173723617264	1.162435240289671	1.6143811508583632	1.4978198855554075	1.254666759744035	1.965444573988198	1.5581906339998648	1.5900513962085108	0.0	0.0	0.009212073958600188	0.18769658448921311	0.09845432922390665	0.09845432922390665	0.09845432922390665	0.09845432922390665	0.09845432922390665	0.09845432922390665	0.09845432922390665	0.09845432922390665	0.09845432922390665	0.09845432922390665	0.09845432922390665	0.09845432922390665	0.09845432922390665	0.09845432922390665	0.09845432922390665	0.09845432922390665	0.09845432922390665	0.09845432922390665
0.2733629257966412	0.18396332834521092	0.19757633486352225	0.34940317436580276	0.18319031509682057	0.25964864075140776	0.18109393001545432	0.24967730938574018	0.28910530220989167	0.2440814638531593	0.29932501786164706	0.22491030022764283	0.2821239590859545	0.3306426232574715	0.2621102855400305	0.22236601745277082	0.2605644887993658	0.20841911415387937	0.23244714843761033	0.25128755911571055	0.29608179617267505	0.2736846776441928	0.2736846776441928	0.2736846776441928	0.2736846776441928	0.2736846776441928	0.2736846776441928	0.2736846776441928	0.2736846776441928	0.2736846776441928	0.2736846776441928	0.2736846776441928	0.2736846776441928	0.2736846776441928	0.2736846776441928	0.2736846776441928	0.2736846776441928	0.2736846776441928	0.2736846776441928	0.2736846776441928	0.2736846776441928	0.2736846776441928	0.2736846776441928	0.2736846776441928	0.2736846776441928	0.2736846776441928	0.2736846776441928	0.2736846776441928	0.2736846776441928	0.2736846776441928
0.19764793390496507	0.16475287418175713	0.16813723639573425	0.08139051706881238	0.19457845976609398	0.1574410828663338	0.1667359944334878	0.17219412314903038	0.12748903800623274	0.18602814180337995	0.10035333910663588	0.10544711572047574	0.14577632490457548	0.09882437580244204	0.1398018009217735	0.11743196702300208	0.16944658627436804	0.22302359882463518	0.12236932597745673	0.1388707009770898	0.1609002070390669	0.16447417578358428	0.1626871914113256	0.1626871914113256	0.1626871914113256	0.1626871914113256	0.1626871914113256	0.1626871914113256	0.1626871914113256	0.1626871914113256	0.1626871914113256	0.1626871914113256	0.1626871914113256	0.1626871914113256	0.1626871914113256	0.1626871914113256	0.1626871914113256	0.1626871914113256	0.1626871914113256	0.1626871914113256	0.1626871914113256	0.1626871914113256	0.1626871914113256	0.1626871914113256	0.1626871914113256	0.1626871914113256	0.1626871914113256	0.1626871914113256	0.1626871914113256	0.1626871914113256
0.29883186883432294	0.24843460264109252	0.19418109281618123	0.3273240307766795	0.330632994856872	0.16396065676112276	0.18626456492001275	0.2533675404078854	0.3530899563024968	0.18275867433345064	0.17693471192095236	0.17449174945486298	0.29927417747460994	0.19321492841691698	0.18807281402478518	0.26340480547121115	0.21734838996770253	0.22160303690944283	0.17455100019993486	0.13606594915143147	0.15285986204382981	0.22044889878193963	0.1866543804128847	0.1866543804128847	0.1866543804128847	0.1866543804128847	0.1866543804128847	0.1866543804128847	0.1866543804128847	0.1866543804128847	0.1866543804128847	0.1866543804128847	0.1866543804128847	0.1866543804128847	0.1866543804128847	0.1866543804128847	0.1866543804128847	0.1866543804128847	0.1866543804128847	0.1866543804128847	0.1866543804128847	0.1866543804128847	0.1866543804128847	0.1866543804128847	0.1866543804128847	0.1866543804128847	0.1866543804128847	0.1866543804128847	0.1866543804128847	0.1866543804128847
0.1732584288325643	0.12229396703827097	0.09328283416153137	0.12411256654678542	0.1437172897123956	0.08755418372384514	0.12713262877502526	0.07239803766402154	0.09803649944277876	0.13183343322138524	0.14119521090113116	0.13453626422242332	0.1743254832193298	0.1566080025104106	0.2017379812802539	0.2484922440228043	0.11856903658228593	0.17782104519651784	0.13674796686224816	0.15728450602938301	0.15728450602938301	0.15728450602938301	0.15728450602938301	0.15728450602938301	0.15728450602938301	0.15728450602938301	0.15728450602938301	0.15728450602938301	0.15728450602938301	0.15728450602938301	0.15728450602938301	0.15728450602938301	0.15728450602938301	0.15728450602938301	0.15728450602938301	0.15728450602938301	0.15728450602938301	0.15728450602938301	0.15728450602938301	0.15728450602938301	0.15728450602938301	0.15728450602938301	0.15728450602938301	0.15728450602938301	0.15728450602938301	0.15728450602938301	0.15728450602938301	0.15728450602938301	0.15728450602938301	0.15728450602938301
[truncated: 6 more columns]
