# Supplementary material for: Neuronal tuning aligns dynamically with object and texture manifolds across the visual hierarchy
Source: Nat Neurosci. 2026 Mar 10;29(4):864–75. doi: 10.1038/s41593-026-02207-1 (PMC13061647; doi:10.1038/s41593-026-02207-1)
Supplement: Supplementary file 6 — Average PSTH for each session and thread before or after optimization Fig. 5a. Response rate for each 10 ms time window in csv format to reproduce Fig. 5c. [file 41593_2026_2207_MOESM6_ESM.zip › Figure5C_src_normresp_wdw_40-50_BigGAN_sem.csv]

0	1	2	3	4	5	6	7	8	9	10	11	12	13	14	15	16	17	18	19	20	21	22	23	24	25	26	27	28	29	30	31	32	33	34	35	36	37	38	39	40	41	42	43	44	45	46	47	48	49
0.05746549549786376	0.032455845794227785	0.036967549442511675	0.04666125324557355	0.03395153882768338	0.03274300640230681	0.03466273139194136	0.021211254706400572	0.038494822030958616	0.030069981484070165	0.03243004958763328	0.04545365088701432	0.04646935017322778	0.05496995125318018	0.04727179214772085	0.04129163261218502	0.05755276025413576	0.05865885870430229	0.03757874365455986	0.02345560420044294	0.031868248190275304	0.03596523557192694	0.04717305419636948	0.03491770491033504	0.030517755340378035	0.04168606012612413	0.02461856706641659	0.022507327931904977	0.027774396682144854	0.029862119418020708	0.019712161498692107	0.029341277888681964	0.054663697098890324	0.0344597151549114	0.04277932286043234	0.028907989543455692	0.04548389489262053	0.03393549263084374	0.019862132579255967	0.027674923087766666	0.019797928593157	0.033302817183983716	0.020513873348715777	0.015097340922155958	0.01516543472641478	0.02008002296667769	0.031035221170734994	0.02555762206870634	0.02555762206870634	0.02555762206870634
0.05014260282913142	0.035844858443315586	0.05912007590928716	0.0372216715881527	0.03644596200557564	0.0556256722835606	0.03133548043620332	0.030411087523238813	0.03609346134738951	0.03589459577299771	0.025496348825566284	0.045703633639627456	0.015244754475199762	0.032812764985106574	0.04906392306056463	0.04893218505301643	0.0487931214137346	0.05581310605110562	0.03632752146217935	0.045949645528391286	0.018798925740687842	0.029301382111824557	0.03439245314482309	0.030561918104800294	0.06493231395605416	0.0349590863193619	0.02839125410377869	0.06733281922367854	0.029688074761612056	0.06302734465953352	0.04874656627034913	0.03424643239719729	0.03812129379541204	0.04359610035085628	0.0246802743858895	0.034138187368372895	0.034138187368372895	0.034138187368372895	0.034138187368372895	0.034138187368372895	0.034138187368372895	0.034138187368372895	0.034138187368372895	0.034138187368372895	0.034138187368372895	0.034138187368372895	0.034138187368372895	0.034138187368372895	0.034138187368372895	0.034138187368372895
0.04092620642691162	0.035892660868727465	0.027742734548205448	0.0565991470390096	0.059283792782398044	0.06579601114599387	0.036009438057116226	0.06086921250768965	0.07337376824691709	0.04145799310037475	0.035892660868727465	0.06030630232707372	0.027742734548205448	0.04530414368786707	0.0848212114788504	0.052412830951355655	0.014339630455440261	0.0	0.027742734548205448	0.0	0.0	0.018507658192399138	0.06882769872781688	0.027726205726211192	0.044297179055870634	0.0	0.0	0.07406338906671632	0.046378258747042204	0.004756375211776731	0.06779845645468317	0.027742734548205455	0.07017917137453716	0.048960952961371304	0.048960952961371304	0.048960952961371304	0.048960952961371304	0.048960952961371304	0.048960952961371304	0.048960952961371304	0.048960952961371304	0.048960952961371304	0.048960952961371304	0.048960952961371304	0.048960952961371304	0.048960952961371304	0.048960952961371304	0.048960952961371304	0.048960952961371304	0.048960952961371304
0.047284475565718125	0.05343360519502568	0.035462053547656726	0.043501469405637816	0.0396224820316775	0.049038187321101046	0.047132787297948356	0.021084971947941934	0.0548029768704515	0.04508441592432424	0.03597529951344912	0.027100617604847686	0.03643185072851191	0.0414158033747898	0.049469743925962185	0.04385791243747731	0.04255056527132223	0.052778196010653755	0.041754770937313446	0.027139792544870065	0.04207817828027128	0.04235677168987168	0.05114096692569919	0.04660362948841797	0.03400253560258711	0.023224716579566748	0.027602686864784187	0.05933804390713145	0.038649493890131066	0.05409472180088278	0.029137143370648558	0.032931742626792895	0.04146667707751349	0.023343502559599986	0.03340104011439635	0.045568230497414056	0.04200069910232059	0.028394314912430364	0.035197507007375485	0.035197507007375485	0.035197507007375485	0.035197507007375485	0.035197507007375485	0.035197507007375485	0.035197507007375485	0.035197507007375485	0.035197507007375485	0.035197507007375485	0.035197507007375485	0.035197507007375485
0.054885860025265444	0.07011971511978567	0.07353291816959195	0.07252041005330237	0.06080222098794267	0.048130176850450276	0.06677075149809374	0.0663031767820822	0.0528676344344982	0.07992700555784953	0.053897545653954756	0.06424858217310381	0.05852477459293612	0.04511531779695126	0.06545879837587594	0.07030723116494776	0.07635916680604495	0.0854017504688545	0.05623648944409391	0.05661492460546998	0.07907840868143988	0.05668156930094771	0.06323527668073953	0.0776543965186854	0.0660395595909322	0.0650396875065028	0.07499550222080961	0.08037240144027596	0.05566265526592915	0.07163756730958053	0.06365011128775484	0.06365011128775484	0.06365011128775484	0.06365011128775484	0.06365011128775484	0.06365011128775484	0.06365011128775484	0.06365011128775484	0.06365011128775484	0.06365011128775484	0.06365011128775484	0.06365011128775484	0.06365011128775484	0.06365011128775484	0.06365011128775484	0.06365011128775484	0.06365011128775484	0.06365011128775484	0.06365011128775484	0.06365011128775484
0.10279509523987139	0.10480987702090358	0.07677347740259953	0.09734235252224703	0.07608089865685112	0.14820677242118488	0.09549538758970738	0.11524025694750015	0.09380930257401557	0.09931314443301807	0.09912687166722765	0.07359756854066848	0.12193168272260274	0.08732170056031154	0.09093876583474889	0.08533048763538424	0.1492417511905669	0.1349868301812471	0.10237582420236219	0.11163549071368065	0.12549297884810276	0.11263989696868501	0.13050825701102578	0.13217072507167132	0.1313256300599064	0.1613920648705025	0.10776997747677192	0.10269850245119051	0.07171315894535991	0.11131085782894422	0.122110175104229	0.12327709816279082	0.1055802115583246	0.0826748560465949	0.1196118603263391	0.0953658290810495	0.07886962556138145	0.11097137221248289	0.09814966721589491	0.08916777748386379	0.09365872234987936	0.09365872234987936	0.09365872234987936	0.09365872234987936	0.09365872234987936	0.09365872234987936	0.09365872234987936	0.09365872234987936	0.09365872234987936	0.09365872234987936
0.10666587719849176	0.11898819118788677	0.1619839706551664	0.15358504683416277	0.1424486768017526	0.10874126491746999	0.10614612504427393	0.12303323768362334	0.08855024456431199	0.10744078222813717	0.12210992525964691	0.14794007405370974	0.09209810737339462	0.13445321916593594	0.13380152668696135	0.10204027718350554	0.11565955778689457	0.10002261526605666	0.12699041674322886	0.08722047995182149	0.09841625370410863	0.10924604980998393	0.10380641020876154	0.11027282003075858	0.12544730893598863	0.08634373572116172	0.10589552232857517	0.10589552232857517	0.10589552232857517	0.10589552232857517	0.10589552232857517	0.10589552232857517	0.10589552232857517	0.10589552232857517	0.10589552232857517	0.10589552232857517	0.10589552232857517	0.10589552232857517	0.10589552232857517	0.10589552232857517	0.10589552232857517	0.10589552232857517	0.10589552232857517	0.10589552232857517	0.10589552232857517	0.10589552232857517	0.10589552232857517	0.10589552232857517	0.10589552232857517	0.10589552232857517
0.0476527549743501	0.053576777228271644	0.03547273821395649	0.06306236132022522	0.03740655526987687	0.05243071306602458	0.05956298199876688	0.05786489278478105	0.04685265329490533	0.05290593359733194	0.05288089379857532	0.04350494455287854	0.04536906326102566	0.04533925002232636	0.053022828399413836	0.042347709107928656	0.05683544345851979	0.07759616485629621	0.060870926267747545	0.07096126990302166	0.0630817724031302	0.060531215709046224	0.06914718785347217	0.059424290196983774	0.05690659961450664	0.04754665101604261	0.08713598813151294	0.06734131957377777	0.06734131957377777	0.06734131957377777	0.06734131957377777	0.06734131957377777	0.06734131957377777	0.06734131957377777	0.06734131957377777	0.06734131957377777	0.06734131957377777	0.06734131957377777	0.06734131957377777	0.06734131957377777	0.06734131957377777	0.06734131957377777	0.06734131957377777	0.06734131957377777	0.06734131957377777	0.06734131957377777	0.06734131957377777	0.06734131957377777	0.06734131957377777	0.06734131957377777
0.05391865142711518	0.016358728967625247	0.024632831112404892	0.0431510864286209	0.025763797393810982	0.029030688351333857	0.022748769279817522	0.04298187729283359	0.04230837559884676	0.04130634690649027	0.03818652401458141	0.02659444527724265	0.03675264104236195	0.05846452824652861	0.03892115126421121	0.029874463889149692	0.042635759982631916	0.04987983099015927	0.028188771889287586	0.024452249312658835	0.029952526712032402	0.03263556278037233	0.03599011202149291	0.0577942807512233	0.041916561659493735	0.04457337416877379	0.0240990483870774	0.05506401157287607	0.014497806228504419	0.03405135062956282	0.026855082199903867	0.02367321588637688	0.027673297943675148	0.0360188892258331	0.03184609358475412	0.03184609358475412	0.03184609358475412	0.03184609358475412	0.03184609358475412	0.03184609358475412	0.03184609358475412	0.03184609358475412	0.03184609358475412	0.03184609358475412	0.03184609358475412	0.03184609358475412	0.03184609358475412	0.03184609358475412	0.03184609358475412	0.03184609358475412
0.05928967762691788	0.05465966615415029	0.027474249342325972	0.03240745229998842	0.045077335468037556	0.030406949264765386	0.05394092468604001	0.027023798129990298	0.035632561410612724	0.05625539811797004	0.04335332190567809	0.04979012333948312	0.037354882648036165	0.09632687425595217	0.054922581732381785	0.03748714656295212	0.06156651522547106	0.057028452761618977	0.07037122951839217	0.02974687208564923	0.060172310969080475	0.053582252340382816	0.06985766414612947	0.061338445525454414	0.08397226632691256	0.0582986553794731	0.023736454151532183	0.04985384994948382	0.038481530689588074	0.03180592139354385	0.028488623946656393	0.019119977314358123	0.03049892045365236	0.024809448884005242	0.024809448884005242	0.024809448884005242	0.024809448884005242	0.024809448884005242	0.024809448884005242	0.024809448884005242	0.024809448884005242	0.024809448884005242	0.024809448884005242	0.024809448884005242	0.024809448884005242	0.024809448884005242	0.024809448884005242	0.024809448884005242	0.024809448884005242	0.024809448884005242
0.06895963289213819	0.07907608429154205	0.06970719477498256	0.08554732831748635	0.0658778848227366	0.0546134039385244	0.09047423155618006	0.07670820375264467	0.09472304240154658	0.08587573197354689	0.06613311910423213	0.07335893674449166	0.08737918016108949	0.07600383879887312	0.0645538176226084	0.08023730902101137	0.06800867318419834	0.07739800295306602	0.07517729465461355	0.06257750549282301	0.06179285587337532	0.060216654470424624	0.08616420763461419	0.06516165559491398	0.08289108251154675	0.0737857365515668	0.09156516753033107	0.09797677516082322	0.08434202176543547	0.07605817338969922	0.08906891119718867	0.08256354229344395	0.08256354229344395	0.08256354229344395	0.08256354229344395	0.08256354229344395	0.08256354229344395	0.08256354229344395	0.08256354229344395	0.08256354229344395	0.08256354229344395	0.08256354229344395	0.08256354229344395	0.08256354229344395	0.08256354229344395	0.08256354229344395	0.08256354229344395	0.08256354229344395	0.08256354229344395	0.08256354229344395
0.05155673737030004	0.033785473031586855	0.06525588317333203	0.060988647353827107	0.05371660468110736	0.0489778698368575	0.05023205729677064	0.04685007972493378	0.05116312906390058	0.05584857104763822	0.054999807332263444	0.056828311945760546	0.058084439425635966	0.06608576136739662	0.06753533704870299	0.07770212231235381	0.07907992537043991	0.059669191314858795	0.052002672297957284	0.07366794185970368	0.07500879059647608	0.07495341523734267	0.06263098375295313	0.06012510981458239	0.07869296863077002	0.0798322262369892	0.050307286658598675	0.08160443398080572	0.08326535205727373	0.09818799014180621	0.07513136487234881	0.08665967750707751	0.08665967750707751	0.08665967750707751	0.08665967750707751	0.08665967750707751	0.08665967750707751	0.08665967750707751	0.08665967750707751	0.08665967750707751	0.08665967750707751	0.08665967750707751	0.08665967750707751	0.08665967750707751	0.08665967750707751	0.08665967750707751	0.08665967750707751	0.08665967750707751	0.08665967750707751	0.08665967750707751
0.07274399735783828	0.07330533564798271	0.08053903702964989	0.09427863686395155	0.07274097229501635	0.08494139692985835	0.10124521822646201	0.07518731254101585	0.08034979123410867	0.06656276687639569	0.07989021482620372	0.07098572368231673	0.08270647577765046	0.08476391106918461	0.06281204911652565	0.0745070217533018	0.0736871408842466	0.08670357697012686	0.07768697364032595	0.09997815842552635	0.09572181492319132	0.0782992192314024	0.0772359083798076	0.08635316880122947	0.06939642677674003	0.07023504933232587	0.08134389075519781	0.058519538288276864	0.06327482762265829	0.0821618002674222	0.05989016186419797	0.07102598106581008	0.07102598106581008	0.07102598106581008	0.07102598106581008	0.07102598106581008	0.07102598106581008	0.07102598106581008	0.07102598106581008	0.07102598106581008	0.07102598106581008	0.07102598106581008	0.07102598106581008	0.07102598106581008	0.07102598106581008	0.07102598106581008	0.07102598106581008	0.07102598106581008	0.07102598106581008	0.07102598106581008
0.0879411709067617	0.10691709666329845	0.0649918456545831	0.0728093236770332	0.0635709517000326	0.07705578679620587	0.08284150726055137	0.056575062575724956	0.08903158749524029	0.07674433365139417	0.07886648609934836	0.06104795612253811	0.07560039649425315	0.058413327900080386	0.047156103775100544	0.07962232206569723	0.05840354379494866	0.06919117146009113	0.08245671667759347	0.05945517335364509	0.0819252947026501	0.08214280196944161	0.067468222335165	0.098622945986275	0.07337290403954225	0.07658093017295801	0.07992411903821971	0.06372552409014749	0.07167327280527959	0.07809541960160708	0.10393432156797809	0.06146918727978601	0.08270175442388206	0.08270175442388206	0.08270175442388206	0.08270175442388206	0.08270175442388206	0.08270175442388206	0.08270175442388206	0.08270175442388206	0.08270175442388206	0.08270175442388206	0.08270175442388206	0.08270175442388206	0.08270175442388206	0.08270175442388206	0.08270175442388206	0.08270175442388206	0.08270175442388206	0.08270175442388206
0.040175808528710964	0.037591813092917994	0.05020455921822928	0.03866428025381355	0.060317548346953166	0.06807183199501525	0.033379032382098384	0.05018843677869933	0.028752003111181413	0.035086256327416646	0.04680069525913215	0.03185304819593465	0.035252400512505076	0.031685444354837104	0.03613859601409553	0.04918097893680389	0.05006973104453746	0.05229948544208449	0.031150877972859054	0.047323178083879744	0.05955252176033884	0.052187335417755595	0.04447253360604782	0.035867462814357716	0.04192215664120199	0.03814811648014667	0.03618320746158755	0.05204363895907154	0.03343799005420521	0.07059120597449807	0.05201459801435164	0.05201459801435164	0.05201459801435164	0.05201459801435164	0.05201459801435164	0.05201459801435164	0.05201459801435164	0.05201459801435164	0.05201459801435164	0.05201459801435164	0.05201459801435164	0.05201459801435164	0.05201459801435164	0.05201459801435164	0.05201459801435164	0.05201459801435164	0.05201459801435164	0.05201459801435164	0.05201459801435164	0.05201459801435164
0.06849735220917366	0.04006146201971341	0.041749425578421276	0.03730955462512979	0.05356287717087572	0.05964759707227659	0.03407455967983248	0.045998450538757577	0.035528661309780406	0.06047446104728581	0.04934196372291135	0.05256763036213548	0.031078554508416678	0.05413477025545117	0.056683612990560905	0.034909295052893245	0.03875285511799993	0.05080592545719432	0.038688851448168006	0.04817005482135577	0.05437982296274626	0.054292857320012364	0.043567414455971225	0.04893013588799179	0.04893013588799179	0.04893013588799179	0.04893013588799179	0.04893013588799179	0.04893013588799179	0.04893013588799179	0.04893013588799179	0.04893013588799179	0.04893013588799179	0.04893013588799179	0.04893013588799179	0.04893013588799179	0.04893013588799179	0.04893013588799179	0.04893013588799179	0.04893013588799179	0.04893013588799179	0.04893013588799179	0.04893013588799179	0.04893013588799179	0.04893013588799179	0.04893013588799179	0.04893013588799179	0.04893013588799179	0.04893013588799179	0.04893013588799179
0.06086214393966934	0.04392865999868146	0.06184460342273893	0.05809167356631401	0.046858355885905124	0.05509785215994963	0.029396683318814343	0.03260043634766244	0.04295426541351936	0.06475961928106228	0.04369028716906674	0.0320528986312029	0.042850658859372844	0.032519708093323406	0.04252386346392784	0.05008907332773093	0.03723798777644109	0.048529469617186655	0.05669448808908146	0.05833206294888	0.032861333073000674	0.04719318035108988	0.03422838206399914	0.04071078120754451	0.04071078120754451	0.04071078120754451	0.04071078120754451	0.04071078120754451	0.04071078120754451	0.04071078120754451	0.04071078120754451	0.04071078120754451	0.04071078120754451	0.04071078120754451	0.04071078120754451	0.04071078120754451	0.04071078120754451	0.04071078120754451	0.04071078120754451	0.04071078120754451	0.04071078120754451	0.04071078120754451	0.04071078120754451	0.04071078120754451	0.04071078120754451	0.04071078120754451	0.04071078120754451	0.04071078120754451	0.04071078120754451	0.04071078120754451
0.13095355267257566	0.1471309507956018	0.15241696103139019	0.11996247434711282	0.08831603927472578	0.17222097542245182	0.13147547255325578	0.12409081323813638	0.17219528264611436	0.09531280020869284	0.10892203971489078	0.1357683160013918	0.12253596507681698	0.1026962605489379	0.12434787453057015	0.16647308876637343	0.10523566393600958	0.10195732567218006	0.1093565657418083	0.10625906011367879	0.1390806126367045	0.21520569286865912	0.17126542532425548	0.12320316190347567	0.11047304955915506	0.166058435971616	0.16176088470880107	0.11727659309904638	0.1558881480990122	0.16448463324421045	0.1601863906716113	0.1601863906716113	0.1601863906716113	0.1601863906716113	0.1601863906716113	0.1601863906716113	0.1601863906716113	0.1601863906716113	0.1601863906716113	0.1601863906716113	0.1601863906716113	0.1601863906716113	0.1601863906716113	0.1601863906716113	0.1601863906716113	0.1601863906716113	0.1601863906716113	0.1601863906716113	0.1601863906716113	0.1601863906716113
0.0654309069384688	0.06602401906760719	0.05882473713235677	0.051214039127871896	0.05880288407414206	0.07044922410635045	0.05480645540506432	0.044939359062083954	0.03583647595901598	0.04444657986976325	0.03852141668545737	0.07175851640647672	0.05958022570591197	0.04737035693473619	0.03642656094120415	0.0350812317347592	0.06291912849652467	0.02850901579336118	0.042116463451121786	0.08677953085405611	0.048671347600426275	0.04458482781001523	0.05672983681607398	0.04904656052814481	0.048282225333971286	0.05080105830830727	0.04167572119028464	0.05288227811144934	0.044031400400713815	0.03634554382386395	0.03775577416918696	0.013433596363761922	0.025594685266474446	0.025594685266474446	0.025594685266474446	0.025594685266474446	0.025594685266474446	0.025594685266474446	0.025594685266474446	0.025594685266474446	0.025594685266474446	0.025594685266474446	0.025594685266474446	0.025594685266474446	0.025594685266474446	0.025594685266474446	0.025594685266474446	0.025594685266474446	0.025594685266474446	0.025594685266474446
0.06579565012149906	0.10525654154842264	0.1094553551363387	0.08630765504015435	0.08687964127795399	0.08507906119896659	0.08328777462166946	0.10317033639473526	0.08497652322717451	0.12858226402697617	0.0629144618088187	0.09628609510481002	0.08756320988072072	0.09958035311631427	0.09759411853456514	0.08279942019013058	0.103253250577894	0.10371217678630253	0.0906367965360523	0.09728864015907233	0.08480389316761784	0.08484142854199461	0.08700046578345676	0.08866287641916823	0.08194230834685105	0.09284240660907751	0.11593444849602909	0.09974546146078823	0.07466096586951372	0.08525479791613784	0.09568231734701922	0.1046345532104859	0.10598168557804659	0.11168625384347408	0.0992193147787925	0.1054527843111333	0.1054527843111333	0.1054527843111333	0.1054527843111333	0.1054527843111333	0.1054527843111333	0.1054527843111333	0.1054527843111333	0.1054527843111333	0.1054527843111333	0.1054527843111333	0.1054527843111333	0.1054527843111333	0.1054527843111333	0.1054527843111333
0.046559439032400854	0.058445285470688634	0.04376943010248175	0.05945106241801965	0.04787618584333149	0.04989657455248301	0.0565785153251272	0.039742123147982825	0.044568726448780537	0.028320686008504202	0.0417036989610662	0.047484359990739085	0.03347003336168306	0.05013559409589364	0.049839857014125515	0.057151355867426944	0.03656496618946114	0.05030775782983204	0.03969572605309611	0.08889090204667137	0.04688097405839665	0.05186711407769962	0.03657109700680503	0.06473388827418469	0.04869392008530864	0.03561443830360373	0.04973524703440897	0.04588186718725021	0.04780855711082959	0.04780855711082959	0.04780855711082959	0.04780855711082959	0.04780855711082959	0.04780855711082959	0.04780855711082959	0.04780855711082959	0.04780855711082959	0.04780855711082959	0.04780855711082959	0.04780855711082959	0.04780855711082959	0.04780855711082959	0.04780855711082959	0.04780855711082959	0.04780855711082959	0.04780855711082959	0.04780855711082959	0.04780855711082959	0.04780855711082959	0.04780855711082959
0.05405257906285547	0.08454603117548534	0.04414942277509933	0.030884961274732895	0.12612169870231868	0.07417242159746161	0.06548450825283818	0.05789010872853551	0.08197803772698431	0.0921534030256934	0.06341260926513016	0.07659499052985898	0.007328458768230485	0.0965951528452402	0.07663786510369144	0.08196188818263246	0.08360476761821078	0.01161732552597018	0.00748300965156938	0.046256620608484365	0.05014053198562622	0.07466631415157199	0.09376505297708394	0.1090003442888392	0.036448641729984584	0.06446742742873039	0.0749738838964432	0.04007432666327146	0.047115038438698006	0.04359468255098473	0.04359468255098473	0.04359468255098473	0.04359468255098473	0.04359468255098473	0.04359468255098473	0.04359468255098473	0.04359468255098473	0.04359468255098473	0.04359468255098473	0.04359468255098473	0.04359468255098473	0.04359468255098473	0.04359468255098473	0.04359468255098473	0.04359468255098473	0.04359468255098473	0.04359468255098473	0.04359468255098473	0.04359468255098473	0.04359468255098473
0.05922580919335841	0.0593403975240221	0.04609981724172676	0.05988691209465906	0.05666574540666406	0.07191192529194083	0.07533145107428364	0.06543572524666236	0.0575938584607641	0.07225155879968613	0.07202146094027528	0.055722557678057734	0.06696427837031114	0.06590466767154063	0.06649833192588098	0.0613952533293431	0.03847227923930798	0.06126877583463055	0.06120689596549091	0.06317113706480035	0.06735857668934625	0.04830671488451647	0.05364898165413867	0.04110621196353776	0.04584872325916153	0.051785483278485755	0.048817103268823644	0.048817103268823644	0.048817103268823644	0.048817103268823644	0.048817103268823644	0.048817103268823644	0.048817103268823644	0.048817103268823644	0.048817103268823644	0.048817103268823644	0.048817103268823644	0.048817103268823644	0.048817103268823644	0.048817103268823644	0.048817103268823644	0.048817103268823644	0.048817103268823644	0.048817103268823644	0.048817103268823644	0.048817103268823644	0.048817103268823644	0.048817103268823644	0.048817103268823644	0.048817103268823644
0.0706258390732268	0.05596390064285072	0.05609364625476221	0.05901949005776764	0.06270393714760704	0.06502811704013503	0.06739781416235334	0.057331854854301256	0.06130806317391284	0.06641907545267042	0.06595225586228433	0.07737145748473787	0.0652284332257671	0.08353237618700743	0.06265235482615208	0.06776222394285787	0.06710647653420873	0.05857206800216837	0.058277246463854716	0.054686284553420214	0.0647253897746182	0.07373126677403044	0.06922832827432432	0.06922832827432432	0.06922832827432432	0.06922832827432432	0.06922832827432432	0.06922832827432432	0.06922832827432432	0.06922832827432432	0.06922832827432432	0.06922832827432432	0.06922832827432432	0.06922832827432432	0.06922832827432432	0.06922832827432432	0.06922832827432432	0.06922832827432432	0.06922832827432432	0.06922832827432432	0.06922832827432432	0.06922832827432432	0.06922832827432432	0.06922832827432432	0.06922832827432432	0.06922832827432432	0.06922832827432432	0.06922832827432432	0.06922832827432432	0.06922832827432432
0.06243271810723274	0.059965378637518364	0.06277142352057402	0.06558547703343935	0.049891691136045156	0.07109285385536938	0.07484833654688036	0.05141011818113133	0.0446700538663962	0.06974412257419141	0.034204566104599515	0.06335007234185654	0.06427537139226835	0.06583017769718008	0.08208862238892992	0.0706455832024806	0.07467656792467887	0.07681032437772932	0.04489989914795114	0.051323185976055556	0.07238418719204479	0.0661889453154219	0.09038133042653336	0.06562458267618786	0.07048773072994141	0.08089838856820064	0.08260203281961513	0.0817502106939079	0.0817502106939079	0.0817502106939079	0.0817502106939079	0.0817502106939079	0.0817502106939079	0.0817502106939079	0.0817502106939079	0.0817502106939079	0.0817502106939079	0.0817502106939079	0.0817502106939079	0.0817502106939079	0.0817502106939079	0.0817502106939079	0.0817502106939079	0.0817502106939079	0.0817502106939079	0.0817502106939079	0.0817502106939079	0.0817502106939079	0.0817502106939079	0.0817502106939079
0.1121262998765722	0.12835499695228605	0.10597776539347821	0.14203214479563508	0.10505183897413789	0.09932367368399041	0.11012265437324543	0.0940839469843969	0.10610297626642927	0.12266633864101655	0.09318313591171856	0.09359405012438611	0.10387068536570754	0.11789744455451986	0.12141758208345046	0.12833563829392186	0.0763197423344098	0.16751735177920482	0.08998484434420086	0.1300124838486073	0.08928770424750448	0.12894977557701384	0.10274260902366528	0.13684672696437175	0.11137756350298121	0.09298438957147519	0.14106174773329347	0.1253801392201019	0.15379534391241095	0.13958774156625645	0.13958774156625645	0.13958774156625645	0.13958774156625645	0.13958774156625645	0.13958774156625645	0.13958774156625645	0.13958774156625645	0.13958774156625645	0.13958774156625645	0.13958774156625645	0.13958774156625645	0.13958774156625645	0.13958774156625645	0.13958774156625645	0.13958774156625645	0.13958774156625645	0.13958774156625645	0.13958774156625645	0.13958774156625645	0.13958774156625645
0.10546207551585292	0.12142039542692715	0.09479842988841845	0.09952409224894969	0.11052986744684486	0.10184875383143781	0.10751001989345321	0.0855174100282681	0.10062609148648047	0.0902919667810981	0.12259193156420269	0.07446796031602675	0.13751048774765615	0.11694038875343689	0.08699515059889563	0.11506457319425194	0.10775139408256003	0.12704498665444194	0.09706982296141313	0.09089871379219888	0.10785094154133962	0.13719957633580676	0.11316930021743007	0.14637711645570714	0.1306741459186468	0.08855586724712661	0.07950309620185676	0.12942792620011995	0.11073915452681155	0.10344460842600904	0.08424132080773052	0.11849285216883257	0.08334185180917313	0.11813124934223908	0.09911390636302983	0.08366409189918933	0.09657259426661736	0.1579710339334093	0.12727181410001334	0.12727181410001334	0.12727181410001334	0.12727181410001334	0.12727181410001334	0.12727181410001334	0.12727181410001334	0.12727181410001334	0.12727181410001334	0.12727181410001334	0.12727181410001334	0.12727181410001334
0.02551764080982202	0.0	0.0	0.0	0.0	0.0014130451847952762	0.022296707682618832	0.028846765842452073	0.0	0.0	0.0	0.03575818194682439	0.0	0.0	0.0	0.0	0.0	0.03575818194682439	0.0	0.0	0.0	0.0038226767999948296	0.0	0.028846765842452073	0.0038226767999948296	0.0	0.0	0.008324461289167587	0.014874519449000832	0.0	0.0	0.03575818194682439	0.0004085612600250761	0.0	0.04679203746278078	0.03334855033162484	0.0	0.022296707682618832	0.047543962588245926	0.03668021280832324	0.0	0.0	0.0	0.0	0.0	0.0	0.0	0.0	0.0	0.0
0.04971193912320772	0.037356348383850886	0.027340926266421324	0.04443997665559564	0.026822091311407677	0.04119485042754085	0.020169741651761112	0.04524625488646992	0.046113671567386716	0.0417759533354806	0.05473958452103553	0.029078405509121285	0.05844880339601171	0.034477462702050904	0.026352190551043594	0.04776547911307245	0.029637355591174128	0.04016811583137044	0.03125299807249098	0.03072243557605703	0.03743934479996743	0.037062200913478976	0.03021210725965658	0.02995720613400522	0.019172023740580215	0.039056875965946494	0.032655394167188406	0.018463188360549117	0.02555929126386876	0.02555929126386876	0.02555929126386876	0.02555929126386876	0.02555929126386876	0.02555929126386876	0.02555929126386876	0.02555929126386876	0.02555929126386876	0.02555929126386876	0.02555929126386876	0.02555929126386876	0.02555929126386876	0.02555929126386876	0.02555929126386876	0.02555929126386876	0.02555929126386876	0.02555929126386876	0.02555929126386876	0.02555929126386876	0.02555929126386876	0.02555929126386876
0.08005610629103645	0.09009191541467501	0.07960751953301641	0.07941381415793973	0.11432089200354953	0.0993083203967346	0.06756138411291414	0.07353387008470008	0.07307961550299275	0.07377165109355593	0.09165848748143421	0.07925955651912338	0.10078330408421497	0.09314941852277153	0.09958997130501397	0.06622786085545729	0.09051191881411427	0.0952606298685944	0.08848362110313329	0.07999070050963869	0.10081022883838567	0.0742813924886674	0.09014469527225297	0.10716213902734587	0.07765441103922462	0.09240827503328523	0.09240827503328523	0.09240827503328523	0.09240827503328523	0.09240827503328523	0.09240827503328523	0.09240827503328523	0.09240827503328523	0.09240827503328523	0.09240827503328523	0.09240827503328523	0.09240827503328523	0.09240827503328523	0.09240827503328523	0.09240827503328523	0.09240827503328523	0.09240827503328523	0.09240827503328523	0.09240827503328523	0.09240827503328523	0.09240827503328523	0.09240827503328523	0.09240827503328523	0.09240827503328523	0.09240827503328523
0.06791018000469361	0.08033988897533652	0.045594560155861344	0.04787364247228849	0.04524062595704451	0.05665116611687911	0.05716454852803703	0.06014708476762612	0.06461516877821717	0.06523671346919745	0.04039326547730839	0.06123142100787795	0.06969685056960259	0.05610283723841508	0.07234170426746057	0.07654983052825451	0.07563871879048206	0.05882049248005144	0.061524937566705594	0.06737632454310419	0.04968699274275123	0.05853165864292771	0.05853165864292771	0.05853165864292771	0.05853165864292771	0.05853165864292771	0.05853165864292771	0.05853165864292771	0.05853165864292771	0.05853165864292771	0.05853165864292771	0.05853165864292771	0.05853165864292771	0.05853165864292771	0.05853165864292771	0.05853165864292771	0.05853165864292771	0.05853165864292771	0.05853165864292771	0.05853165864292771	0.05853165864292771	0.05853165864292771	0.05853165864292771	0.05853165864292771	0.05853165864292771	0.05853165864292771	0.05853165864292771	0.05853165864292771	0.05853165864292771	0.05853165864292771
0.03270332385984588	0.04618741048819587	0.043320505068511636	0.036373852496977783	0.04214562619060934	0.04503819966371514	0.021980870602951515	0.033238616695838365	0.03520526848238298	0.02029914606520256	0.02518281590874598	0.04060926190768811	0.02388988665087974	0.03886135753725897	0.04072834476330049	0.02933535207976047	0.036497730458678684	0.03363629238402315	0.036123944476679104	0.042180368848250396	0.023284146543506988	0.03359593824994328	0.0245981007093754	0.029097019479659342	0.029097019479659342	0.029097019479659342	0.029097019479659342	0.029097019479659342	0.029097019479659342	0.029097019479659342	0.029097019479659342	0.029097019479659342	0.029097019479659342	0.029097019479659342	0.029097019479659342	0.029097019479659342	0.029097019479659342	0.029097019479659342	0.029097019479659342	0.029097019479659342	0.029097019479659342	0.029097019479659342	0.029097019479659342	0.029097019479659342	0.029097019479659342	0.029097019479659342	0.029097019479659342	0.029097019479659342	0.029097019479659342	0.029097019479659342
0.060050034895416715	0.06700625319455544	0.06935929754573232	0.04071702081867276	0.056180659982215574	0.052623562505968974	0.056246057659276434	0.058890749262614436	0.08428626367120355	0.06327536287341701	0.06716031688580669	0.06084433485783507	0.06165242603068149	0.06923942605406028	0.10518384179825377	0.0812001001704406	0.05408987252116687	0.04521242976180943	0.03140298346907613	0.0340569690274494	0.0486185521063921	0.04133776056692075	0.04133776056692075	0.04133776056692075	0.04133776056692075	0.04133776056692075	0.04133776056692075	0.04133776056692075	0.04133776056692075	0.04133776056692075	0.04133776056692075	0.04133776056692075	0.04133776056692075	0.04133776056692075	0.04133776056692075	0.04133776056692075	0.04133776056692075	0.04133776056692075	0.04133776056692075	0.04133776056692075	0.04133776056692075	0.04133776056692075	0.04133776056692075	0.04133776056692075	0.04133776056692075	0.04133776056692075	0.04133776056692075	0.04133776056692075	0.04133776056692075	0.04133776056692075
0.05492079950133439	0.06720649043133153	0.0761124018725762	0.0630553593127603	0.05861327632469536	0.07172229218336763	0.08400867149057809	0.04755807198284592	0.06552074479406664	0.0705652639827297	0.05930134140151432	0.06696605620971759	0.07588473519257988	0.08152501181562673	0.07048986173059679	0.06432005498824911	0.06141066875325511	0.0500097260470038	0.08722934037414916	0.05184910708347014	0.06495573987102062	0.0829350321385684	0.07514817903415084	0.06826585572537582	0.05827723672618971	0.06327154622578277	0.06327154622578277	0.06327154622578277	0.06327154622578277	0.06327154622578277	0.06327154622578277	0.06327154622578277	0.06327154622578277	0.06327154622578277	0.06327154622578277	0.06327154622578277	0.06327154622578277	0.06327154622578277	0.06327154622578277	0.06327154622578277	0.06327154622578277	0.06327154622578277	0.06327154622578277	0.06327154622578277	0.06327154622578277	0.06327154622578277	0.06327154622578277	0.06327154622578277	0.06327154622578277	0.06327154622578277
0.10890695471826804	0.09038820069506665	0.10091555842386205	0.11530204780266907	0.12483579385118691	0.10627039518326553	0.1540898223389283	0.0906014501794405	0.08371000725062094	0.08841753749111603	0.10039424603037453	0.11508029053238134	0.12329824528699929	0.12722820106945254	0.08831996775287579	0.09842898163008208	0.10329835687475153	0.07622092497585464	0.09235754464185959	0.1087561958613237	0.10055687025159166	0.10055687025159166	0.10055687025159166	0.10055687025159166	0.10055687025159166	0.10055687025159166	0.10055687025159166	0.10055687025159166	0.10055687025159166	0.10055687025159166	0.10055687025159166	0.10055687025159166	0.10055687025159166	0.10055687025159166	0.10055687025159166	0.10055687025159166	0.10055687025159166	0.10055687025159166	0.10055687025159166	0.10055687025159166	0.10055687025159166	0.10055687025159166	0.10055687025159166	0.10055687025159166	0.10055687025159166	0.10055687025159166	0.10055687025159166	0.10055687025159166	0.10055687025159166	0.10055687025159166
0.06563166120876464	0.06601407708221732	0.05323378184008826	0.059643141556623674	0.05947245897452768	0.0435675425396984	0.057189777169070394	0.06251181878189889	0.061332520904728044	0.053832247640796464	0.043598871844724905	0.05420749531182382	0.04446179083692053	0.06976241436102848	0.06065609377843818	0.0499492830783102	0.05874124671579306	0.07436690989853074	0.0463636122521005	0.05345599164142855	0.05737206240637886	0.06470150596044706	0.06103678418341296	0.06103678418341296	0.06103678418341296	0.06103678418341296	0.06103678418341296	0.06103678418341296	0.06103678418341296	0.06103678418341296	0.06103678418341296	0.06103678418341296	0.06103678418341296	0.06103678418341296	0.06103678418341296	0.06103678418341296	0.06103678418341296	0.06103678418341296	0.06103678418341296	0.06103678418341296	0.06103678418341296	0.06103678418341296	0.06103678418341296	0.06103678418341296	0.06103678418341296	0.06103678418341296	0.06103678418341296	0.06103678418341296	0.06103678418341296	0.06103678418341296
0.045064585511847804	0.057185466710880595	0.07022083184307865	0.04816802732516034	0.05223502545281459	0.06275800666989693	0.0578101989063864	0.05771041747884468	0.07541242763191298	0.06577192293120983	0.07238610077055996	0.073823799235104	0.05892423777874789	0.05446919154491067	0.06760532031098075	0.06970386769757225	0.07004596946971153	0.07131329843751857	0.07789046181944737	0.08198077747371746	0.07993561964658241	0.07993561964658241	0.07993561964658241	0.07993561964658241	0.07993561964658241	0.07993561964658241	0.07993561964658241	0.07993561964658241	0.07993561964658241	0.07993561964658241	0.07993561964658241	0.07993561964658241	0.07993561964658241	0.07993561964658241	0.07993561964658241	0.07993561964658241	0.07993561964658241	0.07993561964658241	0.07993561964658241	0.07993561964658241	0.07993561964658241	0.07993561964658241	0.07993561964658241	0.07993561964658241	0.07993561964658241	0.07993561964658241	0.07993561964658241	0.07993561964658241	0.07993561964658241	0.07993561964658241
0.07151839450535256	0.06423525747329856	0.05634025969328534	0.08710695949341378	0.06808963189636344	0.1114001876049965	0.05534183528373601	0.10088707918834842	0.04037018131431816	0.024950645659592152	0.05664519069977985	0.054978994865721956	0.03962937451562139	0.17758604556755656	0.06241542251986502	0.08065729968000425	0.07635896054087322	0.10114249101262514	0.061957836654470425	0.07321930585466029	0.056720893668822436	0.0781181392983361	0.05647494435612216	0.06077594471861102	0.1038518520487655	0.06981000045525569	0.08241442355725379	0.03877696975381387	0.05515986045024338	0.08421333962806812	0.04617445286909557	0.04977124381291932	0.05640311350652404	0.07273553497264999	0.03422362912269834	0.05347958204767417	0.05347958204767417	0.05347958204767417	0.05347958204767417	0.05347958204767417	0.05347958204767417	0.05347958204767417	0.05347958204767417	0.05347958204767417	0.05347958204767417	0.05347958204767417	0.05347958204767417	0.05347958204767417	0.05347958204767417	0.05347958204767417
0.05205294057664629	0.06900636917728808	0.05687997625691183	0.07124311003497946	0.06085003367122042	0.061330517247306725	0.08419471604495539	0.06446591801538104	0.06847599734880613	0.05830868207201888	0.06029898051007421	0.05277378349759882	0.06298581977634732	0.0605759211451632	0.07012985264296814	0.060682535290411455	0.0654061939666898	0.0654061939666898	0.0654061939666898	0.0654061939666898	0.0654061939666898	0.0654061939666898	0.0654061939666898	0.0654061939666898	0.0654061939666898	0.0654061939666898	0.0654061939666898	0.0654061939666898	0.0654061939666898	0.0654061939666898	0.0654061939666898	0.0654061939666898	0.0654061939666898	0.0654061939666898	0.0654061939666898	0.0654061939666898	0.0654061939666898	0.0654061939666898	0.0654061939666898	0.0654061939666898	0.0654061939666898	0.0654061939666898	0.0654061939666898	0.0654061939666898	0.0654061939666898	0.0654061939666898	0.0654061939666898	0.0654061939666898	0.0654061939666898	0.0654061939666898
0.05424091643710213	0.06282300256832908	0.06190261768564496	0.06986099930753885	0.06988131407430387	0.05861026909300116	0.04017199484824799	0.06199357654298274	0.06196293065534389	0.07095327826852553	0.07480967701506941	0.05123676977178636	0.0619142738193963	0.06497320207056406	0.06242884323093047	0.07830592200749496	0.05560547727336139	0.0602737510181918	0.08398830531189473	0.05110808191827063	0.059817490043253096	0.06902214832390713	0.057888119858002296	0.06719170374107065	0.06253991179953648	0.06253991179953648	0.06253991179953648	0.06253991179953648	0.06253991179953648	0.06253991179953648	0.06253991179953648	0.06253991179953648	0.06253991179953648	0.06253991179953648	0.06253991179953648	0.06253991179953648	0.06253991179953648	0.06253991179953648	0.06253991179953648	0.06253991179953648	0.06253991179953648	0.06253991179953648	0.06253991179953648	0.06253991179953648	0.06253991179953648	0.06253991179953648	0.06253991179953648	0.06253991179953648	0.06253991179953648	0.06253991179953648
0.1369121405355991	0.10020765849495356	0.14408922586974293	0.12233722425458098	0.14947817132536365	0.11825934251711478	0.10851283632227104	0.10118320554279474	0.08856405370846243	0.12958636008998786	0.09517137486484616	0.10920665962468981	0.130773966454145	0.11628495254277342	0.10508243046205547	0.10857299538657603	0.09071792546654495	0.11302371587243777	0.10187082066949137	0.10187082066949137	0.10187082066949137	0.10187082066949137	0.10187082066949137	0.10187082066949137	0.10187082066949137	0.10187082066949137	0.10187082066949137	0.10187082066949137	0.10187082066949137	0.10187082066949137	0.10187082066949137	0.10187082066949137	0.10187082066949137	0.10187082066949137	0.10187082066949137	0.10187082066949137	0.10187082066949137	0.10187082066949137	0.10187082066949137	0.10187082066949137	0.10187082066949137	0.10187082066949137	0.10187082066949137	0.10187082066949137	0.10187082066949137	0.10187082066949137	0.10187082066949137	0.10187082066949137	0.10187082066949137	0.10187082066949137
0.0807195766941345	0.0538838999885532	0.06661346891837877	0.05777452024055071	0.052722582407119675	0.06181141707031426	0.05470373971460949	0.09236415469765123	0.05225321383955211	0.05340444588129029	0.05099284538193828	0.07227802827218192	0.04630204149130408	0.0584637342519605	0.0680938521455939	0.06584467923168202	0.061070012039236635	0.06926087512336174	0.06440083355219982	0.06215506623045422	0.06010185071521942	0.061128458472836815	0.061128458472836815	0.061128458472836815	0.061128458472836815	0.061128458472836815	0.061128458472836815	0.061128458472836815	0.061128458472836815	0.061128458472836815	0.061128458472836815	0.061128458472836815	0.061128458472836815	0.061128458472836815	0.061128458472836815	0.061128458472836815	0.061128458472836815	0.061128458472836815	0.061128458472836815	0.061128458472836815	0.061128458472836815	0.061128458472836815	0.061128458472836815	0.061128458472836815	0.061128458472836815	0.061128458472836815	0.061128458472836815	0.061128458472836815	0.061128458472836815	0.061128458472836815
0.06979340272623269	0.082564961688766	0.07805955792530016	0.0707404323760326	0.09488058965395425	0.07835559329389222	0.08617594653871412	0.06674233568764346	0.10067695433907577	0.06614652832179235	0.08341174133043407	0.08341174133043407	0.08341174133043407	0.08341174133043407	0.08341174133043407	0.08341174133043407	0.08341174133043407	0.08341174133043407	0.08341174133043407	0.08341174133043407	0.08341174133043407	0.08341174133043407	0.08341174133043407	0.08341174133043407	0.08341174133043407	0.08341174133043407	0.08341174133043407	0.08341174133043407	0.08341174133043407	0.08341174133043407	0.08341174133043407	0.08341174133043407	0.08341174133043407	0.08341174133043407	0.08341174133043407	0.08341174133043407	0.08341174133043407	0.08341174133043407	0.08341174133043407	0.08341174133043407	0.08341174133043407	0.08341174133043407	0.08341174133043407	0.08341174133043407	0.08341174133043407	0.08341174133043407	0.08341174133043407	0.08341174133043407	0.08341174133043407	0.08341174133043407
0.05227285301941295	0.05003708253277404	0.06585060185070027	0.08196528618472222	0.043218779735729206	0.06549903239027945	0.04004721629219974	0.06268823491008942	0.05845127395954737	0.059905909577664514	0.08935646016702994	0.06976699001943809	0.08924846846659322	0.08485004225485558	0.06021833164904144	0.06515648331218091	0.08042646787895887	0.10669389318227496	0.09356018053061692	0.09356018053061692	0.09356018053061692	0.09356018053061692	0.09356018053061692	0.09356018053061692	0.09356018053061692	0.09356018053061692	0.09356018053061692	0.09356018053061692	0.09356018053061692	0.09356018053061692	0.09356018053061692	0.09356018053061692	0.09356018053061692	0.09356018053061692	0.09356018053061692	0.09356018053061692	0.09356018053061692	0.09356018053061692	0.09356018053061692	0.09356018053061692	0.09356018053061692	0.09356018053061692	0.09356018053061692	0.09356018053061692	0.09356018053061692	0.09356018053061692	0.09356018053061692	0.09356018053061692	0.09356018053061692	0.09356018053061692
0.07439917929923671	0.07869536249429288	0.08231817576645226	0.019836258450669705	0.08172031287681758	0.0001335956285540931	0.08429708342837491	0.06669431652140723	0.11889631136711545	0.08960832161662385	0.01967536457191037	0.09710513465034043	0.07905190193301578	0.04673934068152284	0.08175871799115918	0.01739839689684118	0.03376053240366914	0.07136624361073862	0.10757360446564591	0.041849241156021545	0.07261686305675072	0.009742452468707755	0.05834518140894653	0.08551859727544933	0.06387473446386309	0.03796785765949071	9.649814227208429e-05	0.06915619535039527	0.03909909301251169	0.060849446440778554	0.08404593173375072	0.07244768908726464	0.07244768908726464	0.07244768908726464	0.07244768908726464	0.07244768908726464	0.07244768908726464	0.07244768908726464	0.07244768908726464	0.07244768908726464	0.07244768908726464	0.07244768908726464	0.07244768908726464	0.07244768908726464	0.07244768908726464	0.07244768908726464	0.07244768908726464	0.07244768908726464	0.07244768908726464	0.07244768908726464
0.025729625882595964	0.05746399789177033	0.049089069402120974	0.051848311790878066	0.05478422592320714	0.05107869435369183	0.0352491934731113	0.06186240086988925	0.04168948267575031	0.03304765931491071	0.04901261367034582	0.11194824320606672	0.05826844118641849	0.044983018104349605	0.05669477041830537	0.030221006916147018	0.03106171212937932	0.03517538589239426	0.046782332181656096	0.05845837541641064	0.043062479113050986	0.039754323795642386	0.03243965956974283	0.052295061804755905	0.04236736068724937	0.04236736068724937	0.04236736068724937	0.04236736068724937	0.04236736068724937	0.04236736068724937	0.04236736068724937	0.04236736068724937	0.04236736068724937	0.04236736068724937	0.04236736068724937	0.04236736068724937	0.04236736068724937	0.04236736068724937	0.04236736068724937	0.04236736068724937	0.04236736068724937	0.04236736068724937	0.04236736068724937	0.04236736068724937	0.04236736068724937	0.04236736068724937	0.04236736068724937	0.04236736068724937	0.04236736068724937	0.04236736068724937
0.056373704540449446	0.071790663495295	0.0680524380867765	0.08990587205920886	0.09330096322945274	0.09341588754322545	0.09377085039507826	0.09444932947315329	0.12452394295532204	0.08583132098993371	0.09445906990244035	0.09014519544618702	0.09014519544618702	0.09014519544618702	0.09014519544618702	0.09014519544618702	0.09014519544618702	0.09014519544618702	0.09014519544618702	0.09014519544618702	0.09014519544618702	0.09014519544618702	0.09014519544618702	0.09014519544618702	0.09014519544618702	0.09014519544618702	0.09014519544618702	0.09014519544618702	0.09014519544618702	0.09014519544618702	0.09014519544618702	0.09014519544618702	0.09014519544618702	0.09014519544618702	0.09014519544618702	0.09014519544618702	0.09014519544618702	0.09014519544618702	0.09014519544618702	0.09014519544618702	0.09014519544618702	0.09014519544618702	0.09014519544618702	0.09014519544618702	0.09014519544618702	0.09014519544618702	0.09014519544618702	0.09014519544618702	0.09014519544618702	0.09014519544618702
0.10687139898535346	0.13848546325812733	0.09920976521962023	0.11005453720525779	0.11753094676107996	0.12171124417924269	0.11175029669061941	0.13105949218648738	0.17455065378479914	0.11533278809315295	0.1803670784787333	0.10923313675017565	0.10200501058203888	0.16749862848345376	0.09798245655757618	0.12904677134695217	0.14178484349937898	0.13268518674956337	0.13723501512447117	0.13723501512447117	0.13723501512447117	0.13723501512447117	0.13723501512447117	0.13723501512447117	0.13723501512447117	0.13723501512447117	0.13723501512447117	0.13723501512447117	0.13723501512447117	0.13723501512447117	0.13723501512447117	0.13723501512447117	0.13723501512447117	0.13723501512447117	0.13723501512447117	0.13723501512447117	0.13723501512447117	0.13723501512447117	0.13723501512447117	0.13723501512447117	0.13723501512447117	0.13723501512447117	0.13723501512447117	0.13723501512447117	0.13723501512447117	0.13723501512447117	0.13723501512447117	0.13723501512447117	0.13723501512447117	0.13723501512447117
0.09167051142853573	0.08344855881452212	0.08947173223422727	0.0793261827400961	0.06765878883296228	0.09716057608615886	0.07993520746255124	0.11827803662587448	0.054798476105183375	0.07877751337261205	0.09228247516903974	0.06253267564994246	0.07627256415017201	0.06771927324753638	0.06901325821173612	0.06836626572963625	0.06836626572963625	0.06836626572963625	0.06836626572963625	0.06836626572963625	0.06836626572963625	0.06836626572963625	0.06836626572963625	0.06836626572963625	0.06836626572963625	0.06836626572963625	0.06836626572963625	0.06836626572963625	0.06836626572963625	0.06836626572963625	0.06836626572963625	0.06836626572963625	0.06836626572963625	0.06836626572963625	0.06836626572963625	0.06836626572963625	0.06836626572963625	0.06836626572963625	0.06836626572963625	0.06836626572963625	0.06836626572963625	0.06836626572963625	0.06836626572963625	0.06836626572963625	0.06836626572963625	0.06836626572963625	0.06836626572963625	0.06836626572963625	0.06836626572963625	0.06836626572963625
0.05907515609610687	0.03466628056467748	0.11392508995406922	0.08108279560386482	0.05396242651479402	0.008538542895573691	0.03387635398523894	0.07034526442121188	0.0	0.02948214809030159	0.11712030282470322	0.08718516435872226	0.03884509758908602	0.0807399534715813	0.0652132750356939	0.12546682891802405	0.06193573308443206	0.1052867284780734	0.05125291563089992	0.037010855522083226	0.030291785591759622	0.0	0.037833836471422515	0.0	0.04698627986010624	0.03650090853465698	0.047374752790163184	0.008480226335161337	0.02792748956266226	0.02792748956266226	0.02792748956266226	0.02792748956266226	0.02792748956266226	0.02792748956266226	0.02792748956266226	0.02792748956266226	0.02792748956266226	0.02792748956266226	0.02792748956266226	0.02792748956266226	0.02792748956266226	0.02792748956266226	0.02792748956266226	0.02792748956266226	0.02792748956266226	0.02792748956266226	0.02792748956266226	0.02792748956266226	0.02792748956266226	0.02792748956266226
0.08244881471725587	0.09979256779881186	0.07785293498683465	0.09942830211207002	0.11196068079110122	0.09744604406147575	0.06970357429370427	0.0877875036252331	0.07216303290063966	0.06915031430147517	0.06827529037015663	0.0634058772824508	0.08144033477369245	0.07138303844741835	0.06568436530114595	0.07488331110013098	0.05768084061192624	0.07789727404842897	0.06881561613167221	0.06582938739770942	0.09163215261435671	0.059379150274874726	0.07383956136337749	0.06660935581912611	0.06660935581912611	0.06660935581912611	0.06660935581912611	0.06660935581912611	0.06660935581912611	0.06660935581912611	0.06660935581912611	0.06660935581912611	0.06660935581912611	0.06660935581912611	0.06660935581912611	0.06660935581912611	0.06660935581912611	0.06660935581912611	0.06660935581912611	0.06660935581912611	0.06660935581912611	0.06660935581912611	0.06660935581912611	0.06660935581912611	0.06660935581912611	0.06660935581912611	0.06660935581912611	0.06660935581912611	0.06660935581912611	0.06660935581912611
0.08075873015141129	0.047509335172664695	0.08879173979271862	0.06487143115754919	0.054771529326703726	0.06406454636571023	0.11429319257227025	0.07596587789572588	0.0710326561577371	0.0837930631707992	0.08762783013028523	0.06616142051227482	0.057392673709902496	0.06935029928128968	0.09316233195999066	0.06672877711374622	0.06989168517366098	0.0531424629009342	0.08510446222753192	0.051235864323484336	0.061759082943327145	0.056497473633405744	0.056497473633405744	0.056497473633405744	0.056497473633405744	0.056497473633405744	0.056497473633405744	0.056497473633405744	0.056497473633405744	0.056497473633405744	0.056497473633405744	0.056497473633405744	0.056497473633405744	0.056497473633405744	0.056497473633405744	0.056497473633405744	0.056497473633405744	0.056497473633405744	0.056497473633405744	0.056497473633405744	0.056497473633405744	0.056497473633405744	0.056497473633405744	0.056497473633405744	0.056497473633405744	0.056497473633405744	0.056497473633405744	0.056497473633405744	0.056497473633405744	0.056497473633405744
0.09356231256901265	0.09632832260172922	0.061391334106751266	0.07233226571454275	0.056742704098169415	0.08554970286349972	0.09631443547754899	0.06449547212400164	0.0698856826506522	0.08882765233513991	0.08482765817709094	0.07095868700803198	0.07639501251650879	0.06434894011698475	0.08558925011420844	0.06152723165603981	0.07376074083628016	0.0594927230351558	0.06662673193571798	0.06662673193571798	0.06662673193571798	0.06662673193571798	0.06662673193571798	0.06662673193571798	0.06662673193571798	0.06662673193571798	0.06662673193571798	0.06662673193571798	0.06662673193571798	0.06662673193571798	0.06662673193571798	0.06662673193571798	0.06662673193571798	0.06662673193571798	0.06662673193571798	0.06662673193571798	0.06662673193571798	0.06662673193571798	0.06662673193571798	0.06662673193571798	0.06662673193571798	0.06662673193571798	0.06662673193571798	0.06662673193571798	0.06662673193571798	0.06662673193571798	0.06662673193571798	0.06662673193571798	0.06662673193571798	0.06662673193571798
0.06745150639458469	0.06606609383336969	0.058274536728310844	0.07504350527415668	0.06406129092735063	0.06148428596911596	0.09338704506642934	0.06749570894239727	0.06194961909166768	0.0830421716122342	0.061752558619141	0.08013019134897247	0.04848322622058508	0.06388964973094687	0.05802864864908347	0.06385260960525506	0.06194775865357385	0.0674929574794387	0.061768904605092476	0.06458552836462175	0.06317721648485712	0.06317721648485712	0.06317721648485712	0.06317721648485712	0.06317721648485712	0.06317721648485712	0.06317721648485712	0.06317721648485712	0.06317721648485712	0.06317721648485712	0.06317721648485712	0.06317721648485712	0.06317721648485712	0.06317721648485712	0.06317721648485712	0.06317721648485712	0.06317721648485712	0.06317721648485712	0.06317721648485712	0.06317721648485712	0.06317721648485712	0.06317721648485712	0.06317721648485712	0.06317721648485712	0.06317721648485712	0.06317721648485712	0.06317721648485712	0.06317721648485712	0.06317721648485712	0.06317721648485712
0.0	0.0	0.0	0.0	0.0	0.0	0.010008684208668274	0.0	0.0	0.0	0.0	0.0	0.0	0.0	0.0	0.0	0.0	0.0	0.0	0.0	0.0	0.0	0.0010697113162933692	0.0	0.0	0.0	0.0	0.0	0.0	0.010008684208668274	0.0	0.0	0.0	0.0	0.0	0.0	0.0	0.0	0.0	0.0	0.0	0.0	0.0	0.0	0.0	0.0	0.0	0.0	0.0	0.0
0.08371646791520573	0.0	0.10767480137421004	0.0	0.0	0.0	0.0	0.1232320368939767	0.010281695579009343	0.0	0.0	0.08969621562343473	0.0	0.00022177059177852518	0.09865725029878776	0.0010988903118777909	0.0	0.07754025976040474	0.0	0.0038006091515426265	0.06605321350734714	0.09634592559937104	0.0	0.010281695579009343	0.0	0.0	0.0400471208766476	0.04000737934708141	0.09617730205090144	0.09634592559937104	0.0	0.07758795219921767	0.08969621562343473	0.05997053185536266	0.010281695579009343	0.07758795219921769	0.0	0.0	0.0	0.0010988903118777907	0.09617730205090144	0.0	0.0038006091515426265	0.0	0.010281695579009343	0.11135741239013161	0.06081955398457047	0.06081955398457047	0.06081955398457047	0.06081955398457047
0.07092814810306777	0.061483973368207046	0.057724927658149586	0.06389832694534124	0.05531158393674502	0.06029451689917877	0.062319336919295414	0.06988542112451616	0.09354386177297071	0.05778871487138247	0.05664181360744421	0.06593691859446621	0.06857535751447362	0.05563911042471806	0.06036363862093296	0.05793069597476201	0.060281049789506005	0.06523153932459635	0.0758299708459378	0.06547742362442091	0.06999706503528984	0.04985756695593368	0.06535217177787637	0.0690148143186717	0.06846375753106924	0.05278735575906174	0.049565148897234505	0.05897520357250245	0.06589417648195861	0.056889237773398375	0.05777004459339778	0.0572705400164133	0.06717554964385969	0.05649676880590708	0.06098962612196861	0.06578328622513067	0.07233798663695543	0.06778261426069995	0.07069411452665975	0.05921186689304093	0.053687823744084956	0.05644984531856294	0.05644984531856294	0.05644984531856294	0.05644984531856294	0.05644984531856294	0.05644984531856294	0.05644984531856294	0.05644984531856294	0.05644984531856294
0.04960382267614065	0.03112448588146656	0.05952041836010348	0.03358664870685536	0.047359274301832496	0.05336282317648167	0.043719098823643394	0.028515384271661188	0.06400719030055638	0.032077169917868506	0.037185459918191645	0.05017879707093199	0.04547636601564424	0.04651180254137309	0.026045115867912208	0.01592804846034333	0.030464146788468177	0.025225601814715715	0.044972595053220994	0.03965505771104212	0.044733452415801275	0.05465618315076966	0.045579476793684064	0.06587493338208367	0.034871268634686176	0.03835850238216999	0.049211258157048826	0.04477358137370414	0.050445126341587286	0.03846256252803405	0.03931280951305725	0.033557419286814945	0.03567647862744379	0.021957637204435408	0.028977669542026768	0.040915166728289896	0.03010085390592686	0.030466778173907857	0.06959471502603971	0.06767887816912078	0.03500800896191396	0.03789487233037586	0.096518010361479	0.07912121851875328	0.03482043912950243	0.016910136629758	0.025865287879630217	0.025865287879630217	0.025865287879630217	0.025865287879630217
0.07550395345634164	0.13270101836463016	0.06708627545806861	0.08749941080956969	0.1210825268185739	0.0918122693971388	0.110721493384944	0.08772388671100162	0.09612435676490053	0.09041294811780146	0.13092193860645104	0.13996603328412854	0.11718720239399348	0.1020496033058351	0.09418383865507857	0.10460863426086407	0.10485885803274216	0.14474883106854142	0.10829407896551652	0.10893158500760564	0.17101444595832588	0.14053002957413221	0.10302667243978873	0.11956543545772606	0.07342949123897832	0.13158413476008013	0.09173751210405046	0.11447296742932962	0.06359977620998047	0.0974418589738798	0.11833902766708167	0.06588326376879701	0.11490328381147474	0.1327725614489091	0.1087757466308241	0.12200179450057885	0.12796613189525868	0.08848929077868573	0.12403212844343096	0.09520437782618313	0.1524758805570047	0.10559869593417255	0.0756489325398234	0.09062381423699797	0.09062381423699797	0.09062381423699797	0.09062381423699797	0.09062381423699797	0.09062381423699797	0.09062381423699797
0.0411369768646324	0.05778520469463742	0.08797753971098209	0.058909434748110584	0.042952025158757096	0.07522666171965486	0.1024034950263712	0.047405398192970606	0.06707334149163208	0.09613998792467059	0.057753868650339595	0.0505597313321646	0.05415679999125209	0.05415679999125209	0.05415679999125209	0.05415679999125209	0.05415679999125209	0.05415679999125209	0.05415679999125209	0.05415679999125209	0.05415679999125209	0.05415679999125209	0.05415679999125209	0.05415679999125209	0.05415679999125209	0.05415679999125209	0.05415679999125209	0.05415679999125209	0.05415679999125209	0.05415679999125209	0.05415679999125209	0.05415679999125209	0.05415679999125209	0.05415679999125209	0.05415679999125209	0.05415679999125209	0.05415679999125209	0.05415679999125209	0.05415679999125209	0.05415679999125209	0.05415679999125209	0.05415679999125209	0.05415679999125209	0.05415679999125209	0.05415679999125209	0.05415679999125209	0.05415679999125209	0.05415679999125209	0.05415679999125209	0.05415679999125209
0.07490190800930102	0.06623544158100236	0.06164628063018529	0.048030029478553796	0.06618978357522987	0.06833553353762654	0.07264013010139816	0.07127353188134856	0.04708108791727267	0.052744127312182414	0.06450902964050617	0.03596556993688982	0.06625695891353417	0.0800991508092482	0.08120071839298523	0.058127167137657705	0.07023911396488337	0.06762870964957896	0.04845617727642413	0.08932286785052307	0.03104780636666133	0.06860435037520139	0.07390997474460878	0.0658619151920802	0.070797829621948	0.08232936830290068	0.06943150197655913	0.06423032535243112	0.06013282846902599	0.07689053817015996	0.05306590855901867	0.09751034144207302	0.06705850691546283	0.0967553204573151	0.0460169524219566	0.10196259650123649	0.08539746694487153	0.07257087249684077	0.07100479460740601	0.07957830071156674	0.06954530737802934	0.07456180404479805	0.07456180404479805	0.07456180404479805	0.07456180404479805	0.07456180404479805	0.07456180404479805	0.07456180404479805	0.07456180404479805	0.07456180404479805
0.03692405029678692	0.049873682626684714	0.055768524795847506	0.035870313316975815	0.049085697258499	0.0379784767604336	0.04270159878341121	0.04196097912707638	0.0547733667322001	0.04422569360932525	0.05151237794771452	0.04259089248047867	0.041666713750238345	0.04112356803265714	0.04170119547911003	0.04314767176277687	0.04099427623587308	0.058748654067592075	0.05471664082078463	0.055524911911201846	0.05480052786855554	0.05365390062252516	0.03779973153755859	0.04495007951360662	0.05316539120782518	0.04161674459357811	0.044959230417610574	0.04941395874111629	0.04896476619157812	0.060603767940358426	0.045325777025409124	0.05710828080612066	0.04542066465760617	0.04795503464624294	0.05245989501348599	0.05199646805488974	0.043033084716459294	0.04110337837806687	0.02748658336915742	0.04767977476948744	0.03963491316481957	0.0541729593316716	0.04229865774464921	0.05377095288661232	0.03952260093938314	0.046646776912997734	0.046646776912997734	0.046646776912997734	0.046646776912997734	0.046646776912997734
0.14422887217356598	0.0	0.0	0.28319879644207013	0.0	0.0	0.0	0.0	0.0	0.0	0.0	0.0	0.0	0.0	0.0	0.0	0.1148424636362889	0.28364325583586847	0.0	0.0	0.0	0.010909770282507199	0.0	0.0	0.0	0.0	0.0	0.0	0.0	0.0	0.0	0.0	0.0	0.0	0.0	0.0	0.0	0.0	0.0	0.010909770282507199	0.0	0.0	0.0	0.0	0.0	0.0	0.0	0.0	0.0	0.0
0.08074614374642047	0.0006118843614790508	0.04382853921576489	0.1150810983215216	0.09579343119571425	0.05271545277873142	0.06899331318791045	0.09128212859792222	0.09409769963883519	0.08315756383557793	0.0963098267737923	0.08668151947049361	0.07113284826390372	0.05873510984056168	0.12655893405698632	0.10879640543771062	0.11796319084510964	0.04489141920313815	0.06413289922405194	0.12832689675290837	0.09025657196715009	0.04828955018541328	0.10063567826729138	0.09332722026494611	0.08524436925125288	0.09947423492588962	0.06750783010147188	0.1014950264554502	0.11822057524949414	0.1485767499837416	0.1158906335161071	0.04624906366976936	0.12174640820279435	0.02302649092237478	0.048378202116299285	0.059937078485236384	0.11518834759452629	0.09934754489086343	0.04862175287596908	0.07268859141905103	0.09475373208774329	0.08676567842113192	0.035523420329831905	0.061144549375481916	0.061144549375481916	0.061144549375481916	0.061144549375481916	0.061144549375481916	0.061144549375481916	0.061144549375481916
0.0966415353646983	0.0855684598910674	0.10599088620922618	0.08683571200728414	0.09912550391835069	0.07560308803550772	0.09376441563239422	0.08389642424058921	0.11635736135105995	0.08374832790583238	0.09704634573069641	0.08114748339459799	0.0958204173142848	0.05446417522760602	0.08299086644191059	0.10595372820862159	0.12063269392469049	0.09671481992485025	0.0746111622655123	0.06701752025539126	0.11180017461341664	0.1122163496685109	0.09603359537812159	0.10223588636584868	0.12638585672409178	0.06938671080594654	0.0649543668891861	0.08446623701421509	0.12207215432446393	0.09931999843371954	0.11809598302628724	0.0841247032931195	0.09401685759823132	0.08078345622332214	0.09729057800144023	0.09995415081497204	0.08005436727193543	0.07267828202808195	0.10473295958758627	0.11667976638331504	0.11070636298545065	0.11070636298545065	0.11070636298545065	0.11070636298545065	0.11070636298545065	0.11070636298545065	0.11070636298545065	0.11070636298545065	0.11070636298545065	0.11070636298545065
0.1113138768990296	0.1114791017606067	0.11172023759781557	0.1301456797467795	0.16891875759107872	0.09612682433812951	0.11542011047650368	0.1114013462844904	0.13519916160815348	0.08714287510742698	0.10257441228108498	0.17330726364127955	0.12150213329964772	0.05915758687278793	0.11074195262940108	0.0901517110726434	0.09650042440565977	0.11418070425650313	0.08836185634697581	0.10566695972107837	0.0759306869980091	0.10458512155888662	0.08725597356303058	0.09681069763846943	0.10261752826628054	0.14875069694650722	0.1224938583047472	0.11539406914222901	0.07831788647890292	0.12146954262210273	0.10726764821494049	0.11754508392082712	0.11977539704535464	0.0766294693790166	0.12506740058285915	0.06397529377629092	0.06305403269121301	0.1030740668351117	0.10680887805276784	0.08014658200987619	0.0961133867374374	0.0881299843736568	0.0881299843736568	0.0881299843736568	0.0881299843736568	0.0881299843736568	0.0881299843736568	0.0881299843736568	0.0881299843736568	0.0881299843736568
0.07339960429983729	0.025684074581693958	0.07171773914500577	0.03888479271056124	0.05711844988803423	0.04362251284959006	0.06589258209411308	0.03848193267032354	0.041396832056648424	0.0608595583940208	0.039417661424558506	0.08029847122615297	0.04900083800792849	0.04925655511916856	0.04517885037636228	0.04854283404788503	0.027083773234124687	0.0658805043844496	0.03538493501083943	0.04841848916534696	0.02615795701754895	0.035275254404493396	0.02510052315700024	0.02696078015047435	0.02382614980416062	0.036540547337521566	0.04158192518815178	0.03725801096568017	0.01511047228737737	0.039996530781976306	0.022640511447837824	0.027349556356366496	0.0345035519718579	0.03420759899177745	0.0433211094497606	0.020355846958871642	0.050277562137769724	0.03708427037212105	0.02936500987959683	0.02919404612095592	0.033259058958962674	0.02202092046123985	0.0029339022793017583	0.05018656342705069	0.026730075303851984	0.03581580777561434	0.021836989075786403	0.043311964732528754	0.04342694648315181	0.03239743236877737
0.1363416437553891	0.2495738789059331	0.0	0.09971702577516631	0.3642489289556167	0.21846885027864354	0.1459965836904783	0.12351570207868	0.15402536179501564	0.22322391379106668	0.3855530995342917	0.14870226513037946	0.0	0.0026767523528348053	0.23427526548499117	0.172574571338507	0.18899405277856993	0.0	0.025088724923117	0.1460803325950598	0.1460803325950598	0.05916559629339282	0.025044858922466492	0.24031609343268218	0.0	0.0	0.28341396114977463	0.09969390801651432	0.23411102523388969	0.21848819087332913	0.009257784310804448	0.0	0.025044858922466492	0.26418392333259755	0.0005402040102786457	0.24232346477225802	0.0	0.05909274967318949	0.05452166204317889	0.14720373173889736	0.0007496828806482069	0.23427526548499117	0.05453899701722567	0.0	0.0007496828806482068	0.0	0.2739177560746343	0.15402536179501564	0.0	0.0026767523528348058
0.10470429845256556	0.13632574236918918	0.12569788097648227	0.1147200936422404	0.14553155842641774	0.11716187115979759	0.15637869028479312	0.11255447046834534	0.11268477697142108	0.1662127405177393	0.12661253988409588	0.13547848708030466	0.13346183679856694	0.14347742090162643	0.1036407122100682	0.11953435084988934	0.09919627751521112	0.16756265552947364	0.12771325656147756	0.11172837797444109	0.13347005904876053	0.1090050671037758	0.13249791975325811	0.16068746770161285	0.14557709832106436	0.12281742519113746	0.13386886023211922	0.11742526083977996	0.12928345265187235	0.0904726598545968	0.08581784087444828	0.12598370710766937	0.14756303212253555	0.12401621931132184	0.11724485941794074	0.09524582668147877	0.13111578016307102	0.11924517490490497	0.1356418093391446	0.1374683716580518	0.15590816730803667	0.14508440013828086	0.17217968133009312	0.13623461437773868	0.09439771157961346	0.12114634278461885	0.13223246626503782	0.14492558356037136	0.10456415870071999	0.1353269882469979
0.04984561646686829	0.03004604248095183	0.03969283560843254	0.04404602954486116	0.043142552184729996	0.04172628158251202	0.044560712136030724	0.03268843540040436	0.037490796713238135	0.04202962674626529	0.05339770540079574	0.038522653534245145	0.03355864412805296	0.03875529943904955	0.06150020378646958	0.06142172633255841	0.033939582593581714	0.051698430418850715	0.0627290034377509	0.03322081666762966	0.03883704436257364	0.04711277401811186	0.051444969631126526	0.040774886150017474	0.03739404179547193	0.033220169654146876	0.03544252010100197	0.02875586676957953	0.03781733595377567	0.06710616132800118	0.06825460872842161	0.05195397552250874	0.038674439715442016	0.03764201870633507	0.0527817734762321	0.04560957817054129	0.05877461956205326	0.04510417456547069	0.03503616973829419	0.03667140651854943	0.056446949969514264	0.038779802240804837	0.044805114691252645	0.0398517201698139	0.03861939632194832	0.03502596810458407	0.044817173876388894	0.06916973485595126	0.03791028327843957	0.04045481614340684
0.07764773720902338	0.07466024013159209	0.038948234900895676	0.0726391888692678	0.08023737481009649	0.06510068922805373	0.07073366769867362	0.08146308741616848	0.10349645479311452	0.06471296989073368	0.07161689106825483	0.05283801712534542	0.07195873832269578	0.08779814585834685	0.05958810336251088	0.0587998721741773	0.09318266028612163	0.07229367535262256	0.10018400358430518	0.08483281333500899	0.0680362021419526	0.04736624692287033	0.08416231919003309	0.03608060723974632	0.07012466663932365	0.06789461877938148	0.06467628005496805	0.05912123058873595	0.07649585003476911	0.067892871256072	0.047513437224271086	0.06146442814292427	0.08242857708595658	0.06457202024947525	0.06676215992785527	0.085797692406339	0.0866694026564949	0.07048067634588998	0.08060744442536373	0.04709965114641403	0.09783450752496778	0.07986295572936904	0.08852889102979902	0.06384160309158303	0.04135260354160801	0.05864842307818336	0.08662742210634032	0.05412294933966445	0.0902200703516126	0.08276942542494264
0.07793376087775301	0.08131781643235533	0.07703069755672937	0.06116917107500442	0.07448864194261826	0.0867335649990582	0.08889759925812116	0.05610470393715217	0.08810099629609504	0.0700259430253274	0.07450198224135011	0.07877296432300089	0.08575196929879354	0.07966606347584487	0.07217700484873411	0.07135299667981794	0.0854912412133674	0.07090353879654808	0.08000533801042477	0.08107298082163486	0.06802214545451683	0.08051732918575114	0.09680218787275933	0.07417971391509655	0.07483797818618516	0.06459685188898545	0.06446836954869348	0.0827335830514035	0.08022009730752477	0.08321332097313738	0.08470179996229639	0.07970871763009578	0.08096805129260431	0.08102639228079869	0.06890411158022394	0.08378114327106032	0.06650220472478269	0.0820804254960018	0.08420570833803658	0.07180172771062988	0.0908278696368749	0.09369208778197409	0.08465825929994801	0.08917517354096106	0.08917517354096106	0.08917517354096106	0.08917517354096106	0.08917517354096106	0.08917517354096106	0.08917517354096106
0.09128846708487773	0.11447989021466107	0.07520682982286846	0.08182612990747902	0.028225633101834766	0.04634239462438274	0.0001564952640573274	0.028817726121659237	0.07945308784143158	0.064525330846125	0.0	0.0322626654230625	0.0322626654230625	0.0322626654230625	0.0322626654230625	0.0322626654230625	0.0322626654230625	0.0322626654230625	0.0322626654230625	0.0322626654230625	0.0322626654230625	0.0322626654230625	0.0322626654230625	0.0322626654230625	0.0322626654230625	0.0322626654230625	0.0322626654230625	0.0322626654230625	0.0322626654230625	0.0322626654230625	0.0322626654230625	0.0322626654230625	0.0322626654230625	0.0322626654230625	0.0322626654230625	0.0322626654230625	0.0322626654230625	0.0322626654230625	0.0322626654230625	0.0322626654230625	0.0322626654230625	0.0322626654230625	0.0322626654230625	0.0322626654230625	0.0322626654230625	0.0322626654230625	0.0322626654230625	0.0322626654230625	0.0322626654230625	0.0322626654230625
0.1164366907096214	0.13428448400270987	0.10823715116715962	0.11532759971668079	0.10407912559927371	0.1425183626909685	0.1232987441451211	0.1232987441451211	0.1232987441451211	0.1232987441451211	0.1232987441451211	0.1232987441451211	0.1232987441451211	0.1232987441451211	0.1232987441451211	0.1232987441451211	0.1232987441451211	0.1232987441451211	0.1232987441451211	0.1232987441451211	0.1232987441451211	0.1232987441451211	0.1232987441451211	0.1232987441451211	0.1232987441451211	0.1232987441451211	0.1232987441451211	0.1232987441451211	0.1232987441451211	0.1232987441451211	0.1232987441451211	0.1232987441451211	0.1232987441451211	0.1232987441451211	0.1232987441451211	0.1232987441451211	0.1232987441451211	0.1232987441451211	0.1232987441451211	0.1232987441451211	0.1232987441451211	0.1232987441451211	0.1232987441451211	0.1232987441451211	0.1232987441451211	0.1232987441451211	0.1232987441451211	0.1232987441451211	0.1232987441451211	0.1232987441451211
0.0	0.0	0.0	0.0	0.0	0.0	0.008213195871494522	0.0	0.0	0.0	0.0	0.0	0.022218959202160386	0.0	0.0	0.20784116141364442	0.04838516972301405	0.21033356920590135	0.0	0.0	0.0	0.0	0.08645678357886226	0.00047925088747286074	0.0	0.0	0.00047925088747286074	0.0	0.022218959202160386	0.0	0.0	0.008213195871494522	0.0	0.0	0.022218959202160386	0.0	0.011109479601080193	0.011109479601080193	0.011109479601080193	0.011109479601080193	0.011109479601080193	0.011109479601080193	0.011109479601080193	0.011109479601080193	0.011109479601080193	0.011109479601080193	0.011109479601080193	0.011109479601080193	0.011109479601080193	0.011109479601080193
0.058697073223589705	0.05850706857061323	0.05598177259976166	0.07142827925372738	0.0536043599487845	0.049233887139017364	0.07161855259842212	0.06380414660299136	0.05813372759241119	0.043044090159136	0.06024270455802892	0.0758540781665454	0.07807099272281486	0.05206819424111004	0.09621811435750638	0.07640496869501043	0.06524089477575157	0.08108624038339375	0.030772290149978357	0.08392199469728061	0.09357855327783178	0.03555719023107276	0.07974540378491554	0.09290059752629468	0.04607196491790001	0.04939222990398967	0.08392118191900697	0.06665670591149833	0.06665670591149833	0.06665670591149833	0.06665670591149833	0.06665670591149833	0.06665670591149833	0.06665670591149833	0.06665670591149833	0.06665670591149833	0.06665670591149833	0.06665670591149833	0.06665670591149833	0.06665670591149833	0.06665670591149833	0.06665670591149833	0.06665670591149833	0.06665670591149833	0.06665670591149833	0.06665670591149833	0.06665670591149833	0.06665670591149833	0.06665670591149833	0.06665670591149833
0.06768312266934182	0.005748351279848185	0.0006136025417247763	0.09824748321760592	0.0927083276797144	0.06744503600326522	0.08682286138472523	0.05380125330001124	0.06186626852565926	0.11495548183290533	0.0559257700792078	0.09384763132907603	0.12369029241646702	0.033481642007094796	0.022355820235834996	0.09093915978593797	0.07318976379069522	0.06444461785488528	0.053765902326988295	0.005748351279848185	0.029757126803418237	0.029757126803418237	0.029757126803418237	0.029757126803418237	0.029757126803418237	0.029757126803418237	0.029757126803418237	0.029757126803418237	0.029757126803418237	0.029757126803418237	0.029757126803418237	0.029757126803418237	0.029757126803418237	0.029757126803418237	0.029757126803418237	0.029757126803418237	0.029757126803418237	0.029757126803418237	0.029757126803418237	0.029757126803418237	0.029757126803418237	0.029757126803418237	0.029757126803418237	0.029757126803418237	0.029757126803418237	0.029757126803418237	0.029757126803418237	0.029757126803418237	0.029757126803418237	0.029757126803418237
0.05128982133477477	0.058004895555165546	0.05611263103962807	0.0691394090211282	0.07550081040682581	0.07371992361078031	0.05499569339425906	0.05051468652921255	0.07395185144184593	0.06313396276216905	0.0763896010275939	0.07022117540628278	0.0718138740196885	0.061671667812962745	0.07514236506078723	0.07238198046692543	0.08229078698521697	0.03814338427186943	0.06602316474957061	0.08505263771492325	0.05650006508974586	0.04880264417886698	0.056280513205261486	0.06171771057602752	0.0696488465411551	0.06079472475742198	0.07995737032754932	0.057867676029110866	0.03933407811163879	0.07310774332703394	0.05204477760586329	0.065423500260749	0.05286618379532519	0.06795923430222761	0.057733038475852205	0.0623749233057468	0.053611123822861116	0.05799302356430396	0.05799302356430396	0.05799302356430396	0.05799302356430396	0.05799302356430396	0.05799302356430396	0.05799302356430396	0.05799302356430396	0.05799302356430396	0.05799302356430396	0.05799302356430396	0.05799302356430396	0.05799302356430396
0.09471104089932733	0.0829550297164231	0.07391901998301297	0.06765682512320992	0.06950751433576129	0.11825072276137776	0.11084263091988003	0.04721214779350494	0.07370227808740754	0.09543410835193138	0.08632749119267698	0.08982484295691472	0.11643530979986562	0.08433661962511523	0.10617283119134753	0.1136405787065114	0.06007492939473481	0.09606326159158816	0.07231665920691652	0.11543184382129716	0.09914647394939953	0.1115893400047459	0.0980451557370497	0.08042914976492553	0.07579503181551897	0.061986520841621304	0.09296898806486913	0.06627096967894822	0.08972673283123155	0.08511787094175363	0.04741630965037926	0.08283458473324017	0.06512544719180971	0.06512544719180971	0.06512544719180971	0.06512544719180971	0.06512544719180971	0.06512544719180971	0.06512544719180971	0.06512544719180971	0.06512544719180971	0.06512544719180971	0.06512544719180971	0.06512544719180971	0.06512544719180971	0.06512544719180971	0.06512544719180971	0.06512544719180971	0.06512544719180971	0.06512544719180971
0.08305819608076256	0.09966581366149461	0.2230655253246088	0.2221337148746215	0.06253467068951767	0.18134211241504455	0.1946569001815869	0.14852052470163465	0.06943261298690379	0.04139745169288864	0.13191611505551512	0.11073601123822119	0.14469029566808467	0.17072673119747414	0.21173928024506908	0.28248103514498674	0.13454833816464123	0.1589294160711375	0.1465406438699528	0.21207905138664987	0.06206761540392642	0.0423091405746738	0.10210715294509261	0.10374648901698058	0.13868612579609846	0.11818802700388269	0.01063414118013569	0.18765179092732373	0.2793775396208037	0.10200930179179087	0.023172903780036523	0.12281143214697973	0.1567756461318776	0.18791457329132535	0.1723451097116015	0.1723451097116015	0.1723451097116015	0.1723451097116015	0.1723451097116015	0.1723451097116015	0.1723451097116015	0.1723451097116015	0.1723451097116015	0.1723451097116015	0.1723451097116015	0.1723451097116015	0.1723451097116015	0.1723451097116015	0.1723451097116015	0.1723451097116015
0.050900270941849686	0.11168895022931012	0.08545578385177627	0.06372266745150792	0.05954489512417524	0.08269538393721777	0.07847211617863861	0.08496831933046674	0.07742348245333769	0.05558600621408391	0.07918801499423879	0.10151380959465096	0.04840126911753511	0.06904053666733091	0.0824298943347608	0.056759932564828565	0.08997333006508912	0.10887809756523012	0.07058225067673668	0.07902051414771438	0.08037599964739288	0.0714639635171512	0.07591998158227203	0.07591998158227203	0.07591998158227203	0.07591998158227203	0.07591998158227203	0.07591998158227203	0.07591998158227203	0.07591998158227203	0.07591998158227203	0.07591998158227203	0.07591998158227203	0.07591998158227203	0.07591998158227203	0.07591998158227203	0.07591998158227203	0.07591998158227203	0.07591998158227203	0.07591998158227203	0.07591998158227203	0.07591998158227203	0.07591998158227203	0.07591998158227203	0.07591998158227203	0.07591998158227203	0.07591998158227203	0.07591998158227203	0.07591998158227203	0.07591998158227203
0.10162386636622062	0.07465515188645201	0.13633359702711126	0.0	0.0	0.10212501555880339	0.11207305025228233	0.02034706339428698	0.07995648814199287	0.008990902421543896	0.0	0.12766944319381937	0.06457731037738478	0.07669962561198922	0.09071834362100475	0.03396327998748351	0.08520299977043035	0.08805841122282014	0.07465515188645201	0.0499141366584443	0.0	0.08204224299936269	0.05028973770579137	0.17596572023090218	0.08731306065277455	0.10419836269699734	0.172583993960276	0.009375459268137825	0.00855756889815383	0.15997095904373593	0.09430004826006352	0.0	0.008736407080054026	0.0	0.0	0.08526931803917664	0.13958033032320727	0.08046755973704191	0.03327302621243329	0.1144914475124642	0.10335537769162925	0.10892341260204673	0.10892341260204673	0.10892341260204673	0.10892341260204673	0.10892341260204673	0.10892341260204673	0.10892341260204673	0.10892341260204673	0.10892341260204673
0.053418691495386465	0.08498717256527098	0.08889446245553445	0.0671287025711288	0.05496117253870449	0.05016063446477212	0.04924137511222948	0.07296176208002508	0.049150753092542424	0.04766442205300699	0.05269336873397081	0.04799201598373434	0.04329230886849334	0.07663720221611345	0.08323014823406576	0.05671459038652198	0.05541586257972675	0.07052684586875231	0.01399864949026448	0.06332415234670864	0.06849813083498878	0.045108862833380885	0.04383362739340419	0.1095813069879246	0.03456311132924623	0.0720722091585854	0.0720722091585854	0.0720722091585854	0.0720722091585854	0.0720722091585854	0.0720722091585854	0.0720722091585854	0.0720722091585854	0.0720722091585854	0.0720722091585854	0.0720722091585854	0.0720722091585854	0.0720722091585854	0.0720722091585854	0.0720722091585854	0.0720722091585854	0.0720722091585854	0.0720722091585854	0.0720722091585854	0.0720722091585854	0.0720722091585854	0.0720722091585854	0.0720722091585854	0.0720722091585854	0.0720722091585854
0.10568994944880523	0.04767312131413909	0.03970363701109176	0.11598037009102323	0.12764423345061757	0.11750406081465216	0.13356365466508768	0.08707145487840713	0.09360127453550286	0.12730950432822022	0.03994205163699359	0.1357441583904592	0.13495190735981838	0.10882182735670987	0.10883755739782683	0.08719624250960688	0.05822142733578192	0.10367707653095741	0.09963762634231987	0.12865897458729847	0.07520170112194559	0.07076739908305706	0.030052504918232848	0.10246757587745518	0.1265240422860952	0.17347341736254016	0.05678193476709766	0.11042886679463236	0.1663403372990608	0.00021533412525915835	0.08327783571215998	0.08327783571215998	0.08327783571215998	0.08327783571215998	0.08327783571215998	0.08327783571215998	0.08327783571215998	0.08327783571215998	0.08327783571215998	0.08327783571215998	0.08327783571215998	0.08327783571215998	0.08327783571215998	0.08327783571215998	0.08327783571215998	0.08327783571215998	0.08327783571215998	0.08327783571215998	0.08327783571215998	0.08327783571215998
0.091459461128678	0.08582131237319697	0.056896763094421224	0.07028972090909447	0.05412184009773482	0.06423858553564112	0.08905549705101161	0.05761003911212574	0.05545867131072848	0.08778980705188986	0.060979189103879644	0.09426211129095872	0.08466706918139859	0.08680577432947448	0.062260351584220296	0.07253328757492192	0.09418244759957585	0.07131275458094255	0.08274760109025919	0.08274760109025919	0.08274760109025919	0.08274760109025919	0.08274760109025919	0.08274760109025919	0.08274760109025919	0.08274760109025919	0.08274760109025919	0.08274760109025919	0.08274760109025919	0.08274760109025919	0.08274760109025919	0.08274760109025919	0.08274760109025919	0.08274760109025919	0.08274760109025919	0.08274760109025919	0.08274760109025919	0.08274760109025919	0.08274760109025919	0.08274760109025919	0.08274760109025919	0.08274760109025919	0.08274760109025919	0.08274760109025919	0.08274760109025919	0.08274760109025919	0.08274760109025919	0.08274760109025919	0.08274760109025919	0.08274760109025919
0.03878655639228674	0.0006986152172670906	0.03656808390878722	0.04190515796453532	0.04391986335927415	0.06787325429741492	0.07293660536362871	0.04651385676133972	0.08822456173685651	0.06337122812755251	0.07139994868076288	0.004709594835105677	0.00010165113685050272	0.07760553489770419	0.025381686287431617	0.04399880855163566	0.01871848735716378	0.05487178179630977	0.006451352533560314	0.03805567943828643	0.07242823714989417	0.043935216826498334	0.0755502073516808	0.03565890696425056	0.0	0.05885074078417852	0.08632882259385276	0.07192732953038293	0.07801009028837552	0.07496870990937923	0.07496870990937923	0.07496870990937923	0.07496870990937923	0.07496870990937923	0.07496870990937923	0.07496870990937923	0.07496870990937923	0.07496870990937923	0.07496870990937923	0.07496870990937923	0.07496870990937923	0.07496870990937923	0.07496870990937923	0.07496870990937923	0.07496870990937923	0.07496870990937923	0.07496870990937923	0.07496870990937923	0.07496870990937923	0.07496870990937923
0.07327593793127109	0.08800460653832207	0.10993481607889216	0.07638040608477774	0.1156321475133041	0.14900819233177173	0.05904566997440944	0.0788152055905786	0.07740741961725917	0.09946113216544118	0.1157248264365136	0.06734546827806963	0.09410565235434218	0.07659948153519743	0.08968343643588084	0.058500610539040786	0.09511481133093182	0.09256774873853386	0.08114393092964985	0.09097183978463569	0.11544064709980002	0.06775588111630362	0.09159826410805182	0.09159826410805182	0.09159826410805182	0.09159826410805182	0.09159826410805182	0.09159826410805182	0.09159826410805182	0.09159826410805182	0.09159826410805182	0.09159826410805182	0.09159826410805182	0.09159826410805182	0.09159826410805182	0.09159826410805182	0.09159826410805182	0.09159826410805182	0.09159826410805182	0.09159826410805182	0.09159826410805182	0.09159826410805182	0.09159826410805182	0.09159826410805182	0.09159826410805182	0.09159826410805182	0.09159826410805182	0.09159826410805182	0.09159826410805182	0.09159826410805182
0.06885831749731713	0.07032669087214474	0.057090608464503693	0.06345811043206591	0.035226290851020095	0.06943503302879941	0.0630063083169759	0.012256373116363135	0.047617549497721096	0.0668384918093187	0.04241659922783732	0.052712289491472206	0.051459190564579246	0.06603828056140566	0.039724066712010224	0.05101941058920492	0.03614046625498698	0.07108280631037447	0.05485683952715445	0.04066535043370844	0.043777949077453644	0.061576786712459544	0.0715817367528472	0.0407082443284932	0.08088393728749506	0.05128385382729379	0.06608389555739443	0.06608389555739443	0.06608389555739443	0.06608389555739443	0.06608389555739443	0.06608389555739443	0.06608389555739443	0.06608389555739443	0.06608389555739443	0.06608389555739443	0.06608389555739443	0.06608389555739443	0.06608389555739443	0.06608389555739443	0.06608389555739443	0.06608389555739443	0.06608389555739443	0.06608389555739443	0.06608389555739443	0.06608389555739443	0.06608389555739443	0.06608389555739443	0.06608389555739443	0.06608389555739443
0.04976006590445123	0.02617346682326454	0.04790737582900881	0.055314048547429884	0.04051568181900904	0.09425238375038002	0.06616480314921662	0.013406432428174336	0.04550168938927007	0.08344713632464876	0.050577343941010065	0.028682308249329026	0.06397670033852566	0.053075998066792925	0.07718564117046775	0.037692924644518094	0.05471192861690442	0.06507687837407317	0.07866546926153595	0.12664418199859834	0.04464722722983514	0.058752360157157846	0.050384465465786406	0.031301847908976124	0.04084315668738127	0.04084315668738127	0.04084315668738127	0.04084315668738127	0.04084315668738127	0.04084315668738127	0.04084315668738127	0.04084315668738127	0.04084315668738127	0.04084315668738127	0.04084315668738127	0.04084315668738127	0.04084315668738127	0.04084315668738127	0.04084315668738127	0.04084315668738127	0.04084315668738127	0.04084315668738127	0.04084315668738127	0.04084315668738127	0.04084315668738127	0.04084315668738127	0.04084315668738127	0.04084315668738127	0.04084315668738127	0.04084315668738127
0.09164366796494329	0.07759425885251964	0.05919547621415637	0.07321690829747919	0.09507438983874132	0.07635084501567384	0.07693212653140426	0.05018283792106799	0.08235322651073582	0.057469122962476527	0.0939821064101759	0.08810970855391129	0.09264234377008047	0.09094077283579734	0.07590715243858219	0.1046792120346806	0.06123404765026739	0.06313951914053657	0.08688655744433939	0.07398145633886936	0.055793725523194296	0.12164768441422528	0.06753841483395816	0.07416204393491731	0.07085022938443775	0.07085022938443775	0.07085022938443775	0.07085022938443775	0.07085022938443775	0.07085022938443775	0.07085022938443775	0.07085022938443775	0.07085022938443775	0.07085022938443775	0.07085022938443775	0.07085022938443775	0.07085022938443775	0.07085022938443775	0.07085022938443775	0.07085022938443775	0.07085022938443775	0.07085022938443775	0.07085022938443775	0.07085022938443775	0.07085022938443775	0.07085022938443775	0.07085022938443775	0.07085022938443775	0.07085022938443775	0.07085022938443775
0.06828830245831735	0.021214807440847045	0.057243987147093764	0.03587406303849017	0.06417019954057708	0.05533799930372125	0.05660983522688328	0.04500205863754187	0.03960143682945177	0.043057491576363086	0.0560795763590424	0.04332747829665813	0.06256168787090459	0.0474948737489409	0.05152193718087221	0.023295593325430897	0.034275970829657776	0.0455376948843949	0.05707871785460561	0.05359310031265849	0.05382702405223724	0.05476658339172771	0.03425989044932097	0.04451323692052434	0.04451323692052434	0.04451323692052434	0.04451323692052434	0.04451323692052434	0.04451323692052434	0.04451323692052434	0.04451323692052434	0.04451323692052434	0.04451323692052434	0.04451323692052434	0.04451323692052434	0.04451323692052434	0.04451323692052434	0.04451323692052434	0.04451323692052434	0.04451323692052434	0.04451323692052434	0.04451323692052434	0.04451323692052434	0.04451323692052434	0.04451323692052434	0.04451323692052434	0.04451323692052434	0.04451323692052434	0.04451323692052434	0.04451323692052434
0.06707517448809443	0.08742255127530063	0.1000541895994758	0.09468807402172376	0.106650365974395	0.09933328158765388	0.07274730528758216	0.09481326926931079	0.07427295180227307	0.07991924969962531	0.07164363590424927	0.08399146912281351	0.08545438438074858	0.0879474265181634	0.0804644318171514	0.06667552383435683	0.09136829407510041	0.05823460317844051	0.0825591252201339	0.09646634496013858	0.07568435698720326	0.07289906328011368	0.06073102541930762	0.11711854442096899	0.0889247849201383	0.0889247849201383	0.0889247849201383	0.0889247849201383	0.0889247849201383	0.0889247849201383	0.0889247849201383	0.0889247849201383	0.0889247849201383	0.0889247849201383	0.0889247849201383	0.0889247849201383	0.0889247849201383	0.0889247849201383	0.0889247849201383	0.0889247849201383	0.0889247849201383	0.0889247849201383	0.0889247849201383	0.0889247849201383	0.0889247849201383	0.0889247849201383	0.0889247849201383	0.0889247849201383	0.0889247849201383	0.0889247849201383
0.06524151705194153	0.07170709789776067	0.08287291925178306	0.05977942790198896	0.07268515860389817	0.05358923696963106	0.06735886493970068	0.0480446911372061	0.06019386610651583	0.0704868958978099	0.06139661129729293	0.07008900884147114	0.04390384546512577	0.06375454976269843	0.060117443968885985	0.06450847636894579	0.038035581354439206	0.038475365237944814	0.07181305653299509	0.049112358472409086	0.0608925395027457	0.049348133572534175	0.06402108708819002	0.07174080308349746	0.06697704741611575	0.045766332299233776	0.05495553500110135	0.059866964324766736	0.07465586537009812	0.04137829587820897	0.058017080624153554	0.058017080624153554	0.058017080624153554	0.058017080624153554	0.058017080624153554	0.058017080624153554	0.058017080624153554	0.058017080624153554	0.058017080624153554	0.058017080624153554	0.058017080624153554	0.058017080624153554	0.058017080624153554	0.058017080624153554	0.058017080624153554	0.058017080624153554	0.058017080624153554	0.058017080624153554	0.058017080624153554	0.058017080624153554
0.03352999530113526	0.0424688555900008	0.04739537377031609	0.03643613400678752	0.039709346493477196	0.052887771637349035	0.06047883803817843	0.056504682831598804	0.06413351389573646	0.06630255388374488	0.03259554698590191	0.04920333428527501	0.04195464671025283	0.0406499421088183	0.04125535468336133	0.04981277293339161	0.04172893288998099	0.0537524299045886	0.038973184254993104	0.040964924369729164	0.04777780215735476	0.04287514822753511	0.05891570144365469	0.06679552332966975	0.042333048498373584	0.058088999362297104	0.05476356656857227	0.04007242498106403	0.0529641479017492	0.04838854585148218	0.03713129830399564	0.04275992207773891	0.04275992207773891	0.04275992207773891	0.04275992207773891	0.04275992207773891	0.04275992207773891	0.04275992207773891	0.04275992207773891	0.04275992207773891	0.04275992207773891	0.04275992207773891	0.04275992207773891	0.04275992207773891	0.04275992207773891	0.04275992207773891	0.04275992207773891	0.04275992207773891	0.04275992207773891	0.04275992207773891
0.03336758268091195	0.02530870700459738	0.03269805475991708	0.04540400632281356	0.04854323443848201	0.007344922201339376	0.05735026731807521	0.04535500413510369	0.04240311819048828	0.01822076291709568	0.0072945167700157465	0.001778449749567619	0.027274279828089804	0.07763704655056548	0.04252110722735554	0.0425777231160761	0.05158474190232235	0.0007169023577809046	0.03132886077160328	0.044446010057271376	0.03340215435156444	0.0003584511788904523	0.027987742389835677	0.025305796048174595	0.0003584511788904523	0.033990043375521625	0.0012397350455700478	0.05872281602703602	0.0	0.025305796048174595	0.012652898024087297	0.012652898024087297	0.012652898024087297	0.012652898024087297	0.012652898024087297	0.012652898024087297	0.012652898024087297	0.012652898024087297	0.012652898024087297	0.012652898024087297	0.012652898024087297	0.012652898024087297	0.012652898024087297	0.012652898024087297	0.012652898024087297	0.012652898024087297	0.012652898024087297	0.012652898024087297	0.012652898024087297	0.012652898024087297
0.04866075956664663	0.049311556098654945	0.02790408102201554	0.04622861569765608	0.06604273525733154	0.03847889311503288	0.025521945982386062	0.05437343361142545	0.04488852416706309	0.019323615679985966	0.037787779609711324	4.3437351757450436e-05	0.04852434327794227	0.026775827123962682	0.041622576317239784	0.0452626142756369	0.03531128249727244	0.01981408567347348	0.0468219711427824	0.03365024225169975	0.04023610669724108	0.04023610669724108	0.04023610669724108	0.04023610669724108	0.04023610669724108	0.04023610669724108	0.04023610669724108	0.04023610669724108	0.04023610669724108	0.04023610669724108	0.04023610669724108	0.04023610669724108	0.04023610669724108	0.04023610669724108	0.04023610669724108	0.04023610669724108	0.04023610669724108	0.04023610669724108	0.04023610669724108	0.04023610669724108	0.04023610669724108	0.04023610669724108	0.04023610669724108	0.04023610669724108	0.04023610669724108	0.04023610669724108	0.04023610669724108	0.04023610669724108	0.04023610669724108	0.04023610669724108
0.027760813411725583	0.0009544025563905202	0.015057481120333747	0.015059698755823324	0.03368280973426612	0.0	0.015050171414523453	0.005622528720556472	0.00095440255639052	0.031694576367760616	0.0	0.010046585586902995	0.024733904283836542	0.025076057789397727	0.013908867929502872	0.026974038231730044	0.0	0.03490626862420926	0.00027595148067862985	0.053976017071182186	0.0	0.042071257982714536	0.0	0.00027595148067862985	0.03454345452179975	0.0	0.028451465146515868	0.014225732573257934	0.014225732573257934	0.014225732573257934	0.014225732573257934	0.014225732573257934	0.014225732573257934	0.014225732573257934	0.014225732573257934	0.014225732573257934	0.014225732573257934	0.014225732573257934	0.014225732573257934	0.014225732573257934	0.014225732573257934	0.014225732573257934	0.014225732573257934	0.014225732573257934	0.014225732573257934	0.014225732573257934	0.014225732573257934	0.014225732573257934	0.014225732573257934	0.014225732573257934
0.02182095598755092	0.04704284695898827	0.02311639628264442	0.017025386538553674	0.013328775019613144	0.008360626312664933	0.003722798245230734	0.0336802985637899	0.0007082163770035283	0.00036555988452737154	0.0010103969332444173	0.0201950653149356	0.007484989085319834	0.032977638083822945	0.011737010963176288	0.016046743792046014	0.02170082081151335	0.01897523702693556	3.6887408618422926e-05	0.021829910746697583	0.043810524233560556	0.01642598963986871	0.0037562351797083234	0.0023772517695840427	0.000632160565779065	0.0	0.03147216676777765	0.02030121955597436	0.012111262430207796	0.03392011534534922	0.0183170146062812	0.015102075111050136	0.016709544858665666	0.016709544858665666	0.016709544858665666	0.016709544858665666	0.016709544858665666	0.016709544858665666	0.016709544858665666	0.016709544858665666	0.016709544858665666	0.016709544858665666	0.016709544858665666	0.016709544858665666	0.016709544858665666	0.016709544858665666	0.016709544858665666	0.016709544858665666	0.016709544858665666	0.016709544858665666
0.0	0.0	0.0	0.0	0.0	0.0	0.022540819989632133	0.0	0.08770918465632863	0.0	0.0	0.00048619324992265326	0.0	0.0	0.0	0.0	0.0	0.0	0.0	0.0	0.0	0.0	0.0	0.0	0.0	0.0	0.0	0.0	0.0	0.0	0.0	0.0	0.0	0.0	0.0	0.0	0.0	0.0	0.0	0.0	0.0	0.0	0.0	0.0	0.0	0.0	0.0	0.0	0.0	0.0
0.03154058891474732	0.026575229989275487	0.02976780122509074	0.02647104831972833	0.046658606110651986	0.04802836027561037	0.03344537986572807	0.02193725808115245	0.043738121513192736	0.005258493001477328	0.044390402655122056	0.02134908601912243	0.027567880806822733	0.04699215215587125	0.032967776323913	0.04934244668093431	0.019604132782654955	0.043238641061465806	0.028896788064187454	0.04979963297646191	0.031271474454140316	0.026603505859869706	0.038493559207054696	0.03195940797971469	0.03522648359338469	0.03522648359338469	0.03522648359338469	0.03522648359338469	0.03522648359338469	0.03522648359338469	0.03522648359338469	0.03522648359338469	0.03522648359338469	0.03522648359338469	0.03522648359338469	0.03522648359338469	0.03522648359338469	0.03522648359338469	0.03522648359338469	0.03522648359338469	0.03522648359338469	0.03522648359338469	0.03522648359338469	0.03522648359338469	0.03522648359338469	0.03522648359338469	0.03522648359338469	0.03522648359338469	0.03522648359338469	0.03522648359338469
0.00040023447438624043	9.692712942364136e-05	0.040008006341266354	0.04203528397856343	0.0	0.0	0.05895069230477929	0.03916862305733142	0.0	0.0	0.0	0.0004802813692634884	0.055889976104691916	0.0	0.04311917099378528	0.0	0.04199887640157266	0.009782203761349815	0.05362783139877409	0.0174856386718213	0.026194158903736987	0.0	0.0174856386718213	0.04203528397856343	0.029760461325192368	0.029760461325192368	0.029760461325192368	0.029760461325192368	0.029760461325192368	0.029760461325192368	0.029760461325192368	0.029760461325192368	0.029760461325192368	0.029760461325192368	0.029760461325192368	0.029760461325192368	0.029760461325192368	0.029760461325192368	0.029760461325192368	0.029760461325192368	0.029760461325192368	0.029760461325192368	0.029760461325192368	0.029760461325192368	0.029760461325192368	0.029760461325192368	0.029760461325192368	0.029760461325192368	0.029760461325192368	0.029760461325192368
0.05377061416259844	0.03473008405911079	0.003917155644897959	0.03619318662003519	0.049657869072050054	0.008352547202377866	0.004011087559299794	0.04960865373583767	0.035888527899576375	0.028930978600522787	0.0510612300138726	0.0014160579505218935	0.045093687226092916	0.0414466501086752	0.04333660010088647	0.07354046296222723	0.0434190203966491	0.054453794263116466	0.03366238807497873	0.02897937284203185	0.038518330359193116	0.040956659870526504	0.008355586272793581	0.022656813722981478	0.0006278785796661661	0.0038388726138863013	0.05156801153106421	0.022346219990405498	0.044981090135220114	0.030951980645309463	0.03796653539026479	0.03796653539026479	0.03796653539026479	0.03796653539026479	0.03796653539026479	0.03796653539026479	0.03796653539026479	0.03796653539026479	0.03796653539026479	0.03796653539026479	0.03796653539026479	0.03796653539026479	0.03796653539026479	0.03796653539026479	0.03796653539026479	0.03796653539026479	0.03796653539026479	0.03796653539026479	0.03796653539026479	0.03796653539026479
0.0006563755258288952	0.027577447231250832	0.0008903973448902747	0.000250111444138516	0.02798253231100147	0.00025560699041754666	0.018900932181473304	0.02041314506021089	0.018883488959491893	0.0008650325089080429	0.004721795619696213	0.017997641280100257	0.03777278922060061	0.027885215250350436	0.027885215250350436	0.027885215250350436	0.027885215250350436	0.027885215250350436	0.027885215250350436	0.027885215250350436	0.027885215250350436	0.027885215250350436	0.027885215250350436	0.027885215250350436	0.027885215250350436	0.027885215250350436	0.027885215250350436	0.027885215250350436	0.027885215250350436	0.027885215250350436	0.027885215250350436	0.027885215250350436	0.027885215250350436	0.027885215250350436	0.027885215250350436	0.027885215250350436	0.027885215250350436	0.027885215250350436	0.027885215250350436	0.027885215250350436	0.027885215250350436	0.027885215250350436	0.027885215250350436	0.027885215250350436	0.027885215250350436	0.027885215250350436	0.027885215250350436	0.027885215250350436	0.027885215250350436	0.027885215250350436
0.13570206968441584	0.11429083679346402	0.11144708925615081	0.1422505763714161	0.12210509317752151	0.11534928325967682	0.12497309844942452	0.07278140493477506	0.07946922851921707	0.10463718012640355	0.09531590142283956	0.06615956862056067	0.11077044436200174	0.11159294432518475	0.12408662473874843	0.11317727057250124	0.09946123631274605	0.07834660415591636	0.09479776659472303	0.0918799477029114	0.12357103019315904	0.08479422229120163	0.08514325845627789	0.12901349079952346	0.11224954715446801	0.12063151897699571	0.12063151897699571	0.12063151897699571	0.12063151897699571	0.12063151897699571	0.12063151897699571	0.12063151897699571	0.12063151897699571	0.12063151897699571	0.12063151897699571	0.12063151897699571	0.12063151897699571	0.12063151897699571	0.12063151897699571	0.12063151897699571	0.12063151897699571	0.12063151897699571	0.12063151897699571	0.12063151897699571	0.12063151897699571	0.12063151897699571	0.12063151897699571	0.12063151897699571	0.12063151897699571	0.12063151897699571
0.023172697828103644	0.02209417749298638	0.0025184955896541206	0.0	0.02705664691095826	0.0002513678728873154	0.017353859687916296	0.0008953541682182574	0.02851180913633981	6.872163964276263e-05	0.014994613034947464	0.02484781573889872	0.019659708593016738	0.030568680123953182	0.036719673509041324	0.02935105067764144	0.02856337237011631	0.0011737444323981754	0.00503580987666672	0.02045917673908781	0.022109383344232427	0.017466621736649188	0.005111117583477242	0.0008744463871219067	0.043652029411641244	0.03586708555522118	0.03975955748343121	0.03975955748343121	0.03975955748343121	0.03975955748343121	0.03975955748343121	0.03975955748343121	0.03975955748343121	0.03975955748343121	0.03975955748343121	0.03975955748343121	0.03975955748343121	0.03975955748343121	0.03975955748343121	0.03975955748343121	0.03975955748343121	0.03975955748343121	0.03975955748343121	0.03975955748343121	0.03975955748343121	0.03975955748343121	0.03975955748343121	0.03975955748343121	0.03975955748343121	0.03975955748343121
0.0875130359805954	0.0	0.00024215049535259987	0.001199874299046475	0.11454468844254022	0.0	0.0	0.0	0.0	0.0	0.0	0.0	0.0	0.1405817671347022	0.0	0.0	0.0	0.0	0.0	0.06547196108618356	0.0	0.0	0.0	0.0	0.0	0.0	0.0	0.0	0.0	0.0	0.0	0.0	0.0	0.0	0.0	0.0	0.0	0.0	0.0	0.0	0.0	0.0	0.0	0.0	0.0	0.0	0.0	0.0	0.0	0.0
0.034158752597029614	0.02477267397942671	0.0322343532316513	0.028126730407103027	0.0461876909055461	0.027114719487951737	0.009964592449126982	0.03335640613509681	0.01338163636302789	0.03445804984964763	0.03244475043045308	0.02871950673114054	0.03349545688325845	0.015770104233787382	0.03236910827142457	0.0255017440132235	0.05097363797010038	0.01647076952086745	0.0568058517751885	0.01784595522328432	0.035519386128249876	0.02597280861577285	0.020343645720623544	0.022625796238152657	0.027541778690559827	0.018635298191791678	0.02308853844117575	0.02308853844117575	0.02308853844117575	0.02308853844117575	0.02308853844117575	0.02308853844117575	0.02308853844117575	0.02308853844117575	0.02308853844117575	0.02308853844117575	0.02308853844117575	0.02308853844117575	0.02308853844117575	0.02308853844117575	0.02308853844117575	0.02308853844117575	0.02308853844117575	0.02308853844117575	0.02308853844117575	0.02308853844117575	0.02308853844117575	0.02308853844117575	0.02308853844117575	0.02308853844117575
0.06110762416190919	0.0727999120595489	0.07320592261216052	0.03257883687878396	0.04633367954666667	0.07422149812220949	0.05883403254477414	0.0548323891023898	0.033899413065805475	0.05217608672971373	0.062244036969181536	0.035193649282426125	0.06458707170232432	0.06351563318507045	0.06306421742079871	0.06428524887143912	0.05911059126754861	0.05751863705765264	0.08946914563383382	0.06454500273405916	0.053903199557973375	0.0399773147545346	0.08181730683397342	0.07033282535959645	0.03713602999471541	0.05373442767715592	0.05373442767715592	0.05373442767715592	0.05373442767715592	0.05373442767715592	0.05373442767715592	0.05373442767715592	0.05373442767715592	0.05373442767715592	0.05373442767715592	0.05373442767715592	0.05373442767715592	0.05373442767715592	0.05373442767715592	0.05373442767715592	0.05373442767715592	0.05373442767715592	0.05373442767715592	0.05373442767715592	0.05373442767715592	0.05373442767715592	0.05373442767715592	0.05373442767715592	0.05373442767715592	0.05373442767715592
0.08992713577624617	0.13246034640910495	0.09730005041515775	0.09562098321584797	0.13008540862095644	0.09682023363595178	0.14516448786400557	0.14700742848819925	0.08895354343970506	0.11133132921735003	0.1162019140442715	0.10375707150870614	0.09919582947209384	0.12235707179745856	0.13513214079786626	0.1413242190953348	0.12287675588053087	0.13722429538082098	0.11850862265472044	0.15875088695489262	0.15001950933884792	0.1299600109227195	0.07016015533480688	0.1285538305894041	0.12699027649695124	0.1277720535431777	0.1277720535431777	0.1277720535431777	0.1277720535431777	0.1277720535431777	0.1277720535431777	0.1277720535431777	0.1277720535431777	0.1277720535431777	0.1277720535431777	0.1277720535431777	0.1277720535431777	0.1277720535431777	0.1277720535431777	0.1277720535431777	0.1277720535431777	0.1277720535431777	0.1277720535431777	0.1277720535431777	0.1277720535431777	0.1277720535431777	0.1277720535431777	0.1277720535431777	0.1277720535431777	0.1277720535431777
0.042203506719274184	0.05303352911969784	0.06655101517320067	0.04897232273776573	0.044095082222587755	0.04467383471611282	0.059351267220574724	0.042183454914157655	0.053523482026385995	0.03758133969980724	0.05388435117396783	0.06899517179296413	0.0374343229533984	0.06077916277347107	0.03614305418412344	0.03425298247589922	0.05620912910598187	0.03900900387826345	0.048392637997313935	0.047478636882876374	0.035032679263070486	0.04260632950143876	0.05370127222187088	0.045824672382471614	0.05296479327362907	0.04939473282805033	0.04939473282805033	0.04939473282805033	0.04939473282805033	0.04939473282805033	0.04939473282805033	0.04939473282805033	0.04939473282805033	0.04939473282805033	0.04939473282805033	0.04939473282805033	0.04939473282805033	0.04939473282805033	0.04939473282805033	0.04939473282805033	0.04939473282805033	0.04939473282805033	0.04939473282805033	0.04939473282805033	0.04939473282805033	0.04939473282805033	0.04939473282805033	0.04939473282805033	0.04939473282805033	0.04939473282805033
0.06996332826378664	0.10367981535377416	0.13662722700629026	0.07906417809419378	0.11375341817263007	0.07890069582518357	0.12204554855123435	0.1260324118112516	0.14092054414981656	0.10097084726563547	0.1284085508965275	0.10036935972175726	0.1239765078150413	0.08119265974894943	0.12210947481928297	0.1193719524681448	0.10592989179966149	0.11106138383638983	0.09762634779603792	0.10352675221548865	0.1005765500057633	0.1005765500057633	0.1005765500057633	0.1005765500057633	0.1005765500057633	0.1005765500057633	0.1005765500057633	0.1005765500057633	0.1005765500057633	0.1005765500057633	0.1005765500057633	0.1005765500057633	0.1005765500057633	0.1005765500057633	0.1005765500057633	0.1005765500057633	0.1005765500057633	0.1005765500057633	0.1005765500057633	0.1005765500057633	0.1005765500057633	0.1005765500057633	0.1005765500057633	0.1005765500057633	0.1005765500057633	0.1005765500057633	0.1005765500057633	0.1005765500057633	0.1005765500057633	0.1005765500057633
0.03950401854844051	0.05920948576631534	0.05890205500076162	0.04545174193454045	0.05911301135041649	0.05382827758169081	0.0561652426064919	0.04334061813941166	0.06428975905913142	0.041314936599319736	0.037250583615304395	0.06610531344208233	0.04790643196271007	0.05130964810199436	0.052406311818692417	0.04400999057359825	0.04787875640417907	0.04425591156416798	0.0561578637446241	0.049568486536933756	0.05286317514077893	0.05286317514077893	0.05286317514077893	0.05286317514077893	0.05286317514077893	0.05286317514077893	0.05286317514077893	0.05286317514077893	0.05286317514077893	0.05286317514077893	0.05286317514077893	0.05286317514077893	0.05286317514077893	0.05286317514077893	0.05286317514077893	0.05286317514077893	0.05286317514077893	0.05286317514077893	0.05286317514077893	0.05286317514077893	0.05286317514077893	0.05286317514077893	0.05286317514077893	0.05286317514077893	0.05286317514077893	0.05286317514077893	0.05286317514077893	0.05286317514077893	0.05286317514077893	0.05286317514077893
0.06271498173487085	0.114338346165583	0.07429212021192114	0.14882100622898217	0.21695825142850073	0.10359893431013228	0.018494941881505706	0.07329553480505462	0.22215260081873422	0.1352104363612567	0.14150971678305266	0.12550670949555048	0.15463495138974503	0.07338221744133444	0.07336621756431286	0.030495108161624738	0.024970458059712545	0.07336621756431286	0.060822106481616775	0.08767622272514707	0.0	0.060913351640185916	0.03051195163401514	0.09888866743179998	0.11439468405339334	0.27695978939822474	0.00653134933326625	0.14174556936574548	0.14174556936574548	0.14174556936574548	0.14174556936574548	0.14174556936574548	0.14174556936574548	0.14174556936574548	0.14174556936574548	0.14174556936574548	0.14174556936574548	0.14174556936574548	0.14174556936574548	0.14174556936574548	0.14174556936574548	0.14174556936574548	0.14174556936574548	0.14174556936574548	0.14174556936574548	0.14174556936574548	0.14174556936574548	0.14174556936574548	0.14174556936574548	0.14174556936574548
0.12651966203432805	0.0715453721297833	0.07659613723552076	0.08400345428195476	0.09847361478615545	0.09334915192860793	0.0931759195271336	0.0937113536322712	0.1272408609035355	0.0692082123744415	0.06733403476821867	0.09702462902308326	0.07313109371803364	0.09389617276403699	0.0943004494954455	0.07075719116949278	0.10732597713663587	0.11105011728939129	0.12628266795808582	0.09307555687937032	0.09988509882787744	0.11675413641115194	0.08006665391608955	0.14465323373127326	0.1123599438236814	0.1123599438236814	0.1123599438236814	0.1123599438236814	0.1123599438236814	0.1123599438236814	0.1123599438236814	0.1123599438236814	0.1123599438236814	0.1123599438236814	0.1123599438236814	0.1123599438236814	0.1123599438236814	0.1123599438236814	0.1123599438236814	0.1123599438236814	0.1123599438236814	0.1123599438236814	0.1123599438236814	0.1123599438236814	0.1123599438236814	0.1123599438236814	0.1123599438236814	0.1123599438236814	0.1123599438236814	0.1123599438236814
0.07701917926200443	0.08085363799996229	0.08820691257097	0.1070118077280442	0.10391170190888642	0.11377092500566408	0.09639150495123557	0.0974321576486275	0.08258743235575154	0.12281212560601062	0.0762932893605267	0.10015936252483244	0.08178039507352017	0.12355809638431081	0.12116091065023023	0.11444264616165163	0.09359766048269255	0.14949622639295532	0.10044653644433202	0.0832311940916634	0.08667294641571573	0.09828693578084217	0.08215665072718303	0.10184268148725602	0.11247575151469925	0.1401172508301703	0.12629650117243477	0.12629650117243477	0.12629650117243477	0.12629650117243477	0.12629650117243477	0.12629650117243477	0.12629650117243477	0.12629650117243477	0.12629650117243477	0.12629650117243477	0.12629650117243477	0.12629650117243477	0.12629650117243477	0.12629650117243477	0.12629650117243477	0.12629650117243477	0.12629650117243477	0.12629650117243477	0.12629650117243477	0.12629650117243477	0.12629650117243477	0.12629650117243477	0.12629650117243477	0.12629650117243477
0.0	0.09747326195076161	0.02212125649537907	0.0037549979375953516	0.0010857024993137694	0.044484687498607685	0.0	0.0010986058342855915	0.08202905124145203	0.02212125649537907	0.0	0.09502307562934612	0.07652005133801205	0.0037549979375953507	0.05925082386911086	0.02212125649537907	0.09498403244450533	0.08861976889662491	0.0038651035183913333	0.07690622091490486	0.09747326195076161	0.0846398984424695	0.11714433033305022	0.10089211438775986	0.10089211438775986	0.10089211438775986	0.10089211438775986	0.10089211438775986	0.10089211438775986	0.10089211438775986	0.10089211438775986	0.10089211438775986	0.10089211438775986	0.10089211438775986	0.10089211438775986	0.10089211438775986	0.10089211438775986	0.10089211438775986	0.10089211438775986	0.10089211438775986	0.10089211438775986	0.10089211438775986	0.10089211438775986	0.10089211438775986	0.10089211438775986	0.10089211438775986	0.10089211438775986	0.10089211438775986	0.10089211438775986	0.10089211438775986
0.01180231340408705	0.029919560748246227	0.020778934269208498	0.001896140535557912	0.038708968844152994	0.0	0.04922337758098352	0.0005482411848736465	0.0527776179647476	0.048800001983961803	0.04483002682420574	0.005394203890717783	0.0	0.060102044809039884	0.01994453667210668	0.06414786040589211	0.05645885806067264	0.060298376030970297	0.02991515490448908	0.049305307437544785	0.047974300285975165	0.04863980386175997	0.04863980386175997	0.04863980386175997	0.04863980386175997	0.04863980386175997	0.04863980386175997	0.04863980386175997	0.04863980386175997	0.04863980386175997	0.04863980386175997	0.04863980386175997	0.04863980386175997	0.04863980386175997	0.04863980386175997	0.04863980386175997	0.04863980386175997	0.04863980386175997	0.04863980386175997	0.04863980386175997	0.04863980386175997	0.04863980386175997	0.04863980386175997	0.04863980386175997	0.04863980386175997	0.04863980386175997	0.04863980386175997	0.04863980386175997	0.04863980386175997	0.04863980386175997
0.030703085762378887	0.06095330696666366	0.02570586603062444	0.06872126336762083	0.04129935899041588	0.009603343780157161	0.04231537408745352	0.037464207603697945	0.055991187183357834	0.0016301305532098506	0.042029948194297485	0.004407014094088137	0.05775435080552076	0.06700997748121683	0.0383837030185948	0.05354882780107813	0.010410832437738866	0.045337005943575155	0.009599850878878739	0.02570182451278263	0.025915696475110005	0.0017121955966971098	0.051440804330443665	0.038451218751025924	0.04726460353166112	0.04445295011368852	0.057748391477681266	0.0006543589733528537	0.05507238556879573	0.05169148314870122	0.010435343931613154	0.05857733407600383	0.04930348238519585	0.05394040823059983	0.05394040823059983	0.05394040823059983	0.05394040823059983	0.05394040823059983	0.05394040823059983	0.05394040823059983	0.05394040823059983	0.05394040823059983	0.05394040823059983	0.05394040823059983	0.05394040823059983	0.05394040823059983	0.05394040823059983	0.05394040823059983	0.05394040823059983	0.05394040823059983
0.056712400249122955	0.05324762308928552	0.04460400536641424	0.004656182925737578	0.000100305210767044	0.0	0.027124231347911136	0.010123130808504466	0.018095044006798157	0.07229101434461431	0.04064164006766359	0.0580539555905719	0.043590335410048815	0.05908520936009494	0.043722013639159917	0.028467127804297217	0.0369974376880162	0.027082805735859153	0.0612194054354041	0.07167496723819089	0.07528359248157265	0.08416383105924752	0.06929638827293533	0.0561798960197267	0.062489877750279935	0.054697622434961436	0.02855496663304673	0.04106190285375077	0.043727505921714385	0.04344391134078349	0.046499359820169575	0.07425896837679632	0.044204616829143936	0.05923179260297013	0.05923179260297013	0.05923179260297013	0.05923179260297013	0.05923179260297013	0.05923179260297013	0.05923179260297013	0.05923179260297013	0.05923179260297013	0.05923179260297013	0.05923179260297013	0.05923179260297013	0.05923179260297013	0.05923179260297013	0.05923179260297013	0.05923179260297013	0.05923179260297013
0.08484301060224508	0.10262905643754626	0.09948348946244281	0.12265614977671366	0.0804417801816543	0.07337160107578447	0.09604410328680846	0.11696891880633524	0.08321764337665101	0.10174390404761172	0.11748933185505633	0.08506480023682858	0.08739441412465057	0.06592467190065622	0.09324023277734322	0.0666285183449645	0.07903053253937169	0.0902717886824502	0.11239078292448292	0.08351615451821162	0.09748901197594587	0.09050258324707876	0.09050258324707876	0.09050258324707876	0.09050258324707876	0.09050258324707876	0.09050258324707876	0.09050258324707876	0.09050258324707876	0.09050258324707876	0.09050258324707876	0.09050258324707876	0.09050258324707876	0.09050258324707876	0.09050258324707876	0.09050258324707876	0.09050258324707876	0.09050258324707876	0.09050258324707876	0.09050258324707876	0.09050258324707876	0.09050258324707876	0.09050258324707876	0.09050258324707876	0.09050258324707876	0.09050258324707876	0.09050258324707876	0.09050258324707876	0.09050258324707876	0.09050258324707876
0.06607274156605192	0.04554623110000146	0.06869454840208367	0.038726203742147906	0.07424371797084571	0.04187177875429404	0.04629561546417498	0.05580822209275451	0.060030327333544055	0.04595933120093328	0.05097053861411456	0.05892376996450175	0.034191742974823684	0.04960546280545305	0.05572332415062359	0.052105095012949965	0.07457885473736814	0.04951048731862399	0.0702185738117099	0.20263454323320607	0.05159096594529079	0.10148275717444215	0.06237003855448933	0.05419818063373988	0.05828410959411461	0.05828410959411461	0.05828410959411461	0.05828410959411461	0.05828410959411461	0.05828410959411461	0.05828410959411461	0.05828410959411461	0.05828410959411461	0.05828410959411461	0.05828410959411461	0.05828410959411461	0.05828410959411461	0.05828410959411461	0.05828410959411461	0.05828410959411461	0.05828410959411461	0.05828410959411461	0.05828410959411461	0.05828410959411461	0.05828410959411461	0.05828410959411461	0.05828410959411461	0.05828410959411461	0.05828410959411461	0.05828410959411461
0.08959370832258465	0.09277275318819485	0.0867903554883386	0.08999127485828061	0.11583759825671909	0.0658562614382473	0.1009380357632136	0.11448783991857106	0.06663299849386982	0.06638475886446477	0.10612924440991943	0.08182203252336273	0.12475975031334953	0.07398943811780426	0.10670445376675318	0.12093229327805619	0.12117011245826839	0.07994090766257436	0.1425059405439998	0.09926836273184356	0.0713614390257695	0.10388286193095507	0.10062108614922224	0.07734694465815994	0.08893827119004485	0.08505945492616697	0.08699886305810592	0.08699886305810592	0.08699886305810592	0.08699886305810592	0.08699886305810592	0.08699886305810592	0.08699886305810592	0.08699886305810592	0.08699886305810592	0.08699886305810592	0.08699886305810592	0.08699886305810592	0.08699886305810592	0.08699886305810592	0.08699886305810592	0.08699886305810592	0.08699886305810592	0.08699886305810592	0.08699886305810592	0.08699886305810592	0.08699886305810592	0.08699886305810592	0.08699886305810592	0.08699886305810592
0.062210991747715834	0.04072798866432413	0.0806711766657283	0.05370087856920095	0.03806736924149446	0.06957032361524845	0.04734367186385131	0.03230426273337121	0.03600348882838264	0.04777292782898077	0.045312979088195114	0.036840206716890034	0.04369563002502839	0.04627398543300471	0.04008043773204349	0.04386425808521385	0.03334676726384516	0.08448635095267404	0.048541726994081935	0.060572147184041226	0.054556937089061584	0.054556937089061584	0.054556937089061584	0.054556937089061584	0.054556937089061584	0.054556937089061584	0.054556937089061584	0.054556937089061584	0.054556937089061584	0.054556937089061584	0.054556937089061584	0.054556937089061584	0.054556937089061584	0.054556937089061584	0.054556937089061584	0.054556937089061584	0.054556937089061584	0.054556937089061584	0.054556937089061584	0.054556937089061584	0.054556937089061584	0.054556937089061584	0.054556937089061584	0.054556937089061584	0.054556937089061584	0.054556937089061584	0.054556937089061584	0.054556937089061584	0.054556937089061584	0.054556937089061584
0.0384542180233417	0.04082112787204767	0.041294319764418046	0.04857910150479193	0.06306512387146852	0.052363958137151674	0.05068342794918867	0.045344773560970074	0.04265423693317384	0.038410068903865516	0.045746341934912144	0.04001358153551227	0.04756038407855434	0.03816948751701882	0.06172024835362384	0.03656559411041801	0.027925671657523	0.029410545805799507	0.022718453038975763	0.05029936419401324	0.05325522845043232	0.061090592776439724	0.057172910613436025	0.057172910613436025	0.057172910613436025	0.057172910613436025	0.057172910613436025	0.057172910613436025	0.057172910613436025	0.057172910613436025	0.057172910613436025	0.057172910613436025	0.057172910613436025	0.057172910613436025	0.057172910613436025	0.057172910613436025	0.057172910613436025	0.057172910613436025	0.057172910613436025	0.057172910613436025	0.057172910613436025	0.057172910613436025	0.057172910613436025	0.057172910613436025	0.057172910613436025	0.057172910613436025	0.057172910613436025	0.057172910613436025	0.057172910613436025	0.057172910613436025
0.12987693679084697	0.15504775284672448	0.14741827600631052	0.11192901500779709	0.16533325074433183	0.18114481506060578	0.1218088323787418	0.14591890009334438	0.17803941210331736	0.07166260142067288	0.12206097698955255	0.0743914377877643	0.1478721483572431	0.10794405394069392	0.131778955778238	0.1539635967128138	0.16229400726811494	0.1445899529095554	0.12453771099639765	0.1333475855167162	0.12894264825655694	0.12894264825655694	0.12894264825655694	0.12894264825655694	0.12894264825655694	0.12894264825655694	0.12894264825655694	0.12894264825655694	0.12894264825655694	0.12894264825655694	0.12894264825655694	0.12894264825655694	0.12894264825655694	0.12894264825655694	0.12894264825655694	0.12894264825655694	0.12894264825655694	0.12894264825655694	0.12894264825655694	0.12894264825655694	0.12894264825655694	0.12894264825655694	0.12894264825655694	0.12894264825655694	0.12894264825655694	0.12894264825655694	0.12894264825655694	0.12894264825655694	0.12894264825655694	0.12894264825655694
0.09498245803522518	0.1656142054673621	0.13904442005283582	0.12624355615886876	0.14327318923548799	0.1445369824381048	0.17449756396250746	0.113987546305593	0.10245259633885005	0.13350174209182228	0.12265804182501822	0.16207714094680548	0.12327087317356726	0.13758876532227934	0.15227724460998632	0.14789003678861248	0.12530130832676983	0.14438018210404918	0.2098212374765751	0.1167403220246557	0.1187429613153947	0.12342177523385424	0.13514424910532302	0.12928301216958862	0.12928301216958862	0.12928301216958862	0.12928301216958862	0.12928301216958862	0.12928301216958862	0.12928301216958862	0.12928301216958862	0.12928301216958862	0.12928301216958862	0.12928301216958862	0.12928301216958862	0.12928301216958862	0.12928301216958862	0.12928301216958862	0.12928301216958862	0.12928301216958862	0.12928301216958862	0.12928301216958862	0.12928301216958862	0.12928301216958862	0.12928301216958862	0.12928301216958862	0.12928301216958862	0.12928301216958862	0.12928301216958862	0.12928301216958862
0.09972878638032878	0.1074525370208362	0.12772679606583784	0.09205322891275076	0.11164300255262365	0.11830021362182079	0.08800461538249765	0.12493852984828477	0.09851268672321435	0.15216756586861435	0.11333705668119437	0.10418710627034282	0.07083870793872832	0.0952555816703492	0.10216799925033977	0.09632857490836005	0.12134247112714985	0.1283797380156589	0.08870353899239512	0.13931653070779002	0.13780291429174732	0.07646432536332885	0.10713361982753808	0.10713361982753808	0.10713361982753808	0.10713361982753808	0.10713361982753808	0.10713361982753808	0.10713361982753808	0.10713361982753808	0.10713361982753808	0.10713361982753808	0.10713361982753808	0.10713361982753808	0.10713361982753808	0.10713361982753808	0.10713361982753808	0.10713361982753808	0.10713361982753808	0.10713361982753808	0.10713361982753808	0.10713361982753808	0.10713361982753808	0.10713361982753808	0.10713361982753808	0.10713361982753808	0.10713361982753808	0.10713361982753808	0.10713361982753808	0.10713361982753808
0.0658192976285424	0.0	0.05945078361133852	0.07007939924867733	0.05547923551922134	0.060516016654823555	0.0556023117060932	0.013856158235222992	0.04941724080752462	0.05546084023214525	0.02475880276198233	0.0006800547532194275	0.0	0.02475346407323497	0.04898112764443751	0.10778104824551012	0.04373922701838325	0.0	0.015004411546393617	0.07111613885521192	0.024772516434535347	0.08627403585938512	0.06105462144861539	0.06647481241230808	0.024758802761982335	0.02475880276198233	0.00013724403922130848	0.0	0.013856158235222992	0.05949543524553159	0.0	0.029747717622765794	0.029747717622765794	0.029747717622765794	0.029747717622765794	0.029747717622765794	0.029747717622765794	0.029747717622765794	0.029747717622765794	0.029747717622765794	0.029747717622765794	0.029747717622765794	0.029747717622765794	0.029747717622765794	0.029747717622765794	0.029747717622765794	0.029747717622765794	0.029747717622765794	0.029747717622765794	0.029747717622765794
0.062233837389891064	0.05641965028988263	0.07033076233214605	0.07156749969498816	0.08539813657436493	0.08097606296958845	0.05660514672154485	0.06252483895315432	0.05299108624163001	0.0779110600417018	0.06259677732485688	0.057091843556558636	0.06201736597729015	0.06477288796210753	0.08096730574330495	0.06197378057333135	0.06258794778925045	0.05621948742142248	0.0542067207406285	0.06060885029310148	0.05473092975060662	0.058615939150141357	0.06244869512792496	0.056086563926134196	0.07337849169324724	0.06880774710751453	0.054498794857701885	0.06309027369235326	0.056881991466480285	0.06027146853826678	0.05741504663052766	0.05884325758439722	0.05884325758439722	0.05884325758439722	0.05884325758439722	0.05884325758439722	0.05884325758439722	0.05884325758439722	0.05884325758439722	0.05884325758439722	0.05884325758439722	0.05884325758439722	0.05884325758439722	0.05884325758439722	0.05884325758439722	0.05884325758439722	0.05884325758439722	0.05884325758439722	0.05884325758439722	0.05884325758439722
0.10931226218831279	0.14305941316047335	0.09684474465383258	0.10083410713444721	0.07661175301206011	0.0954985445131705	0.12210992330241859	0.13684161450886748	0.09816740946242111	0.12297001813215	0.10822901972787546	0.11754587213904535	0.0673773542298322	0.07159982148965666	0.12874649312801395	0.08773236748586763	0.11894929207492916	0.12433479328123903	0.1009612430681367	0.10155434735542794	0.08712698786508233	0.09434066761025513	0.09434066761025513	0.09434066761025513	0.09434066761025513	0.09434066761025513	0.09434066761025513	0.09434066761025513	0.09434066761025513	0.09434066761025513	0.09434066761025513	0.09434066761025513	0.09434066761025513	0.09434066761025513	0.09434066761025513	0.09434066761025513	0.09434066761025513	0.09434066761025513	0.09434066761025513	0.09434066761025513	0.09434066761025513	0.09434066761025513	0.09434066761025513	0.09434066761025513	0.09434066761025513	0.09434066761025513	0.09434066761025513	0.09434066761025513	0.09434066761025513	0.09434066761025513
0.0	0.0	0.8823471807696739	0.0	0.35780845573915115	0.0	0.5363501369801237	0.0	0.0	0.0	0.0	0.0	0.0	0.0	0.35780845573915115	0.0	0.09195497624549533	0.009827993033699927	0.0	0.0	0.0	0.0	0.0	0.0	0.0	0.0	0.0	0.0	0.0	0.0	0.0	0.0	0.0	0.0	0.0	0.0	0.0	0.0	0.0	0.0	0.0	0.0	0.0	0.0	0.0	0.0	0.0	0.0	0.0	0.0
0.0937162732369381	0.08281924055979405	0.08313118769641391	0.07728826028077855	0.0749870391901923	0.07203886317637426	0.08082414509023914	0.08952276749650731	0.10224565676475926	0.10265145772707278	0.10622660357252842	0.12256882509699928	0.06664989385946837	0.07842008517448963	0.07902156783891039	0.08434233795769261	0.07836822800486119	0.07559591609497984	0.10403175042271533	0.07921659258346984	0.07453048923161615	0.09848047576319983	0.06841749925209754	0.07408010166806261	0.08280467499803533	0.08236492883321928	0.08306729121133338	0.09224631833113918	0.09358023941549429	0.09291327887331673	0.09291327887331673	0.09291327887331673	0.09291327887331673	0.09291327887331673	0.09291327887331673	0.09291327887331673	0.09291327887331673	0.09291327887331673	0.09291327887331673	0.09291327887331673	0.09291327887331673	0.09291327887331673	0.09291327887331673	0.09291327887331673	0.09291327887331673	0.09291327887331673	0.09291327887331673	0.09291327887331673	0.09291327887331673	0.09291327887331673
0.0875198475162839	0.06998446651817382	0.10880144904558285	0.08496059009678433	0.10099219139651053	0.09161816154901774	0.08582011659780484	0.10809858828725347	0.05837024523758866	0.09760392545318389	0.08199431233288733	0.09372539059218445	0.08850305900348389	0.08273987535875373	0.09645526745089208	0.08033205492315951	0.09596954556218712	0.10268735967105672	0.07312151511940755	0.09171144497824464	0.0939796761304549	0.08044300965598399	0.09258289736761684	0.08713655390567811	0.07330448975841714	0.08018161941200107	0.07856411641545966	0.07698158011675937	0.09886379384574713	0.13530946494544852	0.09814251210275264	0.06684875028641142	0.0958479904919284	0.10962883360330332	0.09997575566804764	0.10480229463567549	0.10480229463567549	0.10480229463567549	0.10480229463567549	0.10480229463567549	0.10480229463567549	0.10480229463567549	0.10480229463567549	0.10480229463567549	0.10480229463567549	0.10480229463567549	0.10480229463567549	0.10480229463567549	0.10480229463567549	0.10480229463567549
0.055378170167589474	0.06548406781880682	0.06419926513967475	0.06837556485413034	0.07636176545768751	0.06002435715383284	0.05707837019377885	0.05670028486528035	0.06078862647864602	0.052933094871065435	0.07425638695636921	0.06351789577607067	0.07156444197339164	0.060770950612201315	0.07010362128427257	0.04592446290812742	0.09966607606542878	0.04807464548765738	0.07236674515455867	0.05376982343261288	0.057358258412548484	0.077791605432747	0.05430018501108213	0.06538458128304003	0.07903411085621861	0.045089825561425746	0.06123587149569994	0.08249928526031243	0.07206217921607146	0.08188838709797543	0.06295504184984722	0.06457469239559924	0.07528409950811285	0.0833382034593395	0.06926447626054631	0.0724484256548038	0.07686640502946097	0.06903043729052917	0.05324423518040743	0.07851331504772627	0.06587877511406685	0.06587877511406685	0.06587877511406685	0.06587877511406685	0.06587877511406685	0.06587877511406685	0.06587877511406685	0.06587877511406685	0.06587877511406685	0.06587877511406685
0.06682918493166158	0.07628403100944517	0.07815630458677525	0.07714282995641067	0.07040565455505854	0.05609164639671375	0.07205966263979094	0.055170053160554185	0.1036181754248854	0.08177454550161112	0.10261716712304976	0.0798224195754213	0.08456154097175947	0.053393279070119044	0.06517452460696592	0.06558485983170462	0.07041069965266379	0.08608886207202823	0.09961254972826217	0.08148695991840037	0.058187146909332174	0.06465177580292807	0.08025568763554583	0.0648511185721096	0.0955655029955024	0.080208310783806	0.080208310783806	0.080208310783806	0.080208310783806	0.080208310783806	0.080208310783806	0.080208310783806	0.080208310783806	0.080208310783806	0.080208310783806	0.080208310783806	0.080208310783806	0.080208310783806	0.080208310783806	0.080208310783806	0.080208310783806	0.080208310783806	0.080208310783806	0.080208310783806	0.080208310783806	0.080208310783806	0.080208310783806	0.080208310783806	0.080208310783806	0.080208310783806
0.05013373131739724	0.08145713576430835	0.06917171505631033	0.07100498577448917	0.06790773568417162	0.06979841611505545	0.07308102531096289	0.06812516951939748	0.07193840951693681	0.07567556164191064	0.07958468821107963	0.07677685181136673	0.051196650594504595	0.0740933081895075	0.0877231577446865	0.06303565807825862	0.06550811946029392	0.060953492280052715	0.058732822638650296	0.06999729137650275	0.05182040371073692	0.06393778468810435	0.06647918105600657	0.08281670472472534	0.08309627052416503	0.067493221753241	0.05471247250017414	0.10038941872563388	0.05005813922119512	0.08162416338600263	0.06432123864645195	0.07297270101622728	0.07297270101622728	0.07297270101622728	0.07297270101622728	0.07297270101622728	0.07297270101622728	0.07297270101622728	0.07297270101622728	0.07297270101622728	0.07297270101622728	0.07297270101622728	0.07297270101622728	0.07297270101622728	0.07297270101622728	0.07297270101622728	0.07297270101622728	0.07297270101622728	0.07297270101622728	0.07297270101622728
0.0032556992309749145	0.4854429773474842	0.3599893222513716	0.07855599660319458	0.0	0.14036736537298555	0.34614259982500656	0.03607370798952118	0.315206653975367	0.2722201906904914	0.2720868153060786	0.34614259982500656	0.07855599660319458	0.013334577323506066	0.31476789052038606	0.2101550813512967	0.10447172016606332	0.36779652590472234	0.29570587867203374	0.3147024793041649	0.42400988943075635	0.0038554971715095985	0.33744160997017997	0.2722201906904914	0.5903474253809444	0.2211836786370158	0.4057655520089801	0.4057655520089801	0.4057655520089801	0.4057655520089801	0.4057655520089801	0.4057655520089801	0.4057655520089801	0.4057655520089801	0.4057655520089801	0.4057655520089801	0.4057655520089801	0.4057655520089801	0.4057655520089801	0.4057655520089801	0.4057655520089801	0.4057655520089801	0.4057655520089801	0.4057655520089801	0.4057655520089801	0.4057655520089801	0.4057655520089801	0.4057655520089801	0.4057655520089801	0.4057655520089801
0.047870329118156314	0.03547245307870037	0.06298012932310275	0.06296095298716402	0.07292724327830927	0.06845965190995619	0.04683135355701304	0.053454805254389726	0.05804806808764464	0.05104162723198905	0.03491044988458025	0.038732378486338606	0.054515104436809944	0.04329681084503213	0.051845907839643636	0.05312761287309311	0.053622933648651026	0.05621149530837981	0.05076470990896649	0.037563174298642456	0.044922159225777976	0.051810403856708175	0.05693903889224736	0.05437472137447776	0.05437472137447776	0.05437472137447776	0.05437472137447776	0.05437472137447776	0.05437472137447776	0.05437472137447776	0.05437472137447776	0.05437472137447776	0.05437472137447776	0.05437472137447776	0.05437472137447776	0.05437472137447776	0.05437472137447776	0.05437472137447776	0.05437472137447776	0.05437472137447776	0.05437472137447776	0.05437472137447776	0.05437472137447776	0.05437472137447776	0.05437472137447776	0.05437472137447776	0.05437472137447776	0.05437472137447776	0.05437472137447776	0.05437472137447776
0.05488119470414419	0.08429340953885786	0.03353501397334174	0.02215305038390071	0.056829826000471116	0.04963848145775749	0.022136143675468664	0.05070898212021044	0.08222662639337942	0.06429666092984994	0.07841321227633093	0.07561546090258818	0.0006227182873123004	0.005707473743058925	0.05540534718081182	0.005694623959017001	0.08767784315969103	0.07377281611000165	0.07543682691468144	0.06484944021905487	0.05141330105074754	0.06311603451971859	0.09348370597152132	0.0022206858482679563	0.013468568579932692	0.06653005131695251	0.06819742768239112	0.05471839005577405	0.042891958298026875	0.0006159219879091399	0.00036736884865714664	0.0004916454182831432	0.0004916454182831432	0.0004916454182831432	0.0004916454182831432	0.0004916454182831432	0.0004916454182831432	0.0004916454182831432	0.0004916454182831432	0.0004916454182831432	0.0004916454182831432	0.0004916454182831432	0.0004916454182831432	0.0004916454182831432	0.0004916454182831432	0.0004916454182831432	0.0004916454182831432	0.0004916454182831432	0.0004916454182831432	0.0004916454182831432
0.0670864474907177	0.0	0.0	0.0	0.18303315502724024	0.0	0.0	0.0	0.0	0.0	0.0	0.1783002179802338	0.0	0.0	0.0	0.0020401058332219202	0.0	0.0	0.0	0.0	0.0	0.0	0.0	0.0	0.0	0.0	0.0	0.0	0.1665223277822936	0.1665223277822936	0.0	0.0	0.0	0.10307616380376927	0.0	0.0	0.0	0.0	0.0	0.0	0.0	0.0	0.0	0.0	0.0	0.0	0.0	0.0	0.0	0.0
0.14139303785554277	0.14010397598901866	0.12625394080855226	0.14883089384686582	0.07876899250555415	0.128472812762953	0.10694910345210898	0.14800971152980374	0.12187065569236757	0.0	0.0	0.013426535400329028	0.18865777019091548	0.013403059978106107	0.0	0.14077730959690565	0.2946855458352213	0.0	0.029177928641284222	0.0	0.0014324964833161177	0.17489263428733634	0.11647579246849846	0.19199652801940692	0.1286080717784766	0.1682405428562956	0.11227435643391727	0.0	0.13824193898892304	0.16907961206446842	0.10113216468046604	0.1739929292941107	0.14930075785981936	0.0002890967273001146	0.0	0.289274530278756	0.08242854027164064	0.21538511721713827	0.119460984561801	0.110834674752398	0.11691625465719216	0.21561723055810805	0.10446658188435524	0.15004275040822265	0.12725466614628897	0.12725466614628897	0.12725466614628897	0.12725466614628897	0.12725466614628897	0.12725466614628897
0.032878965042797116	0.038885780228232476	0.08795209345268301	0.07388002119380505	0.0773941132482287	0.05275258126964537	0.07485496736374958	0.06337933651722946	0.056341880733450346	0.05806875607249974	0.061918784452190706	0.07980853860446975	0.07464801172872716	0.03489220367470568	0.042549072352422355	0.007822660847730149	0.04919830006809317	0.05766834784496907	0.06794024832272004	0.01228913063744546	0.03338852062068318	0.057576692419172244	0.01228913063744546	0.013331630243625802	0.09850924808591273	0.0527922564678399	0.04255480434230751	0.08068189632284384	0.06495914232028568	0.07397626571998779	0.04921272932829277	0.0219587678203106	0.0674577809633493	0.11396260499436899	0.038885780228232476	0.08779709883072126	0.09636793366860086	0.09412738881453599	0.05700663585771754	0.0748345454061157	0.053623179670070895	0.050830344363145825	0.135470867322634	0.08269991064162896	0.11953393808169874	0.10111692436166385	0.10111692436166385	0.10111692436166385	0.10111692436166385	0.10111692436166385
0.15018989584528955	0.0680292192370295	0.0874598279762491	0.11229501485279836	0.1025167574428333	0.12759136508801946	0.058250430084054845	0.04857224649344508	0.0491347519190585	0.12872122944632144	0.06269023882084603	0.03763916778876744	0.10942239644812263	0.08403837734820939	0.08194437370489012	0.08170077578848647	0.06112699685204428	0.05593144307569931	0.10449314906424281	0.06418259246902094	0.04003838342988335	0.12759015933588497	0.08480131649139472	0.051584533111845854	0.10297106391597785	0.036999310903369186	0.10184915951222469	0.046163232758451724	0.08059171204143958	0.07633294422641873	0.01563862300374959	0.1618328450649907	0.06784764768120131	0.044848708288275266	0.042437935019135356	0.018997044008637526	0.07915701150808215	0.007719960612144208	0.1703608936748918	0.089040427143518	0.089040427143518	0.089040427143518	0.089040427143518	0.089040427143518	0.089040427143518	0.089040427143518	0.089040427143518	0.089040427143518	0.089040427143518	0.089040427143518
0.19791582643265893	0.008168982211107649	0.26051589185895807	0.022138056009484514	0.22188062145398452	0.0	0.3427956287443079	0.0860940137828713	0.06675492258448006	0.07642446818367568	0.07642446818367568	0.07642446818367568	0.07642446818367568	0.07642446818367568	0.07642446818367568	0.07642446818367568	0.07642446818367568	0.07642446818367568	0.07642446818367568	0.07642446818367568	0.07642446818367568	0.07642446818367568	0.07642446818367568	0.07642446818367568	0.07642446818367568	0.07642446818367568	0.07642446818367568	0.07642446818367568	0.07642446818367568	0.07642446818367568	0.07642446818367568	0.07642446818367568	0.07642446818367568	0.07642446818367568	0.07642446818367568	0.07642446818367568	0.07642446818367568	0.07642446818367568	0.07642446818367568	0.07642446818367568	0.07642446818367568	0.07642446818367568	0.07642446818367568	0.07642446818367568	0.07642446818367568	0.07642446818367568	0.07642446818367568	0.07642446818367568	0.07642446818367568	0.07642446818367568
0.0	0.0	0.0	0.0	0.0	0.0	0.0	0.0	0.0	0.0	0.0	0.0	0.0	0.0	0.0	0.0	0.0	0.0	0.0	0.0	0.0	0.0	0.0	0.0	0.0	0.0	0.0	0.0	0.0	0.0	0.0	0.0	0.0	0.0	0.0	0.0	0.0	0.0	0.0	0.0	0.0	0.0	0.0	0.0	0.0	0.0	0.0	0.0	0.0	0.0
0.006726123369716574	0.0	0.0020836711900539223	0.0	0.0	0.0	0.019495733679076338	0.0	0.019495733679076338	0.18706987213878026	0.007206560753267756	0.019495733679076338	0.0	0.0	0.0	0.0	0.17007832204111792	0.0	0.0	0.0	0.0	0.0	0.18236749496692653	0.0	0.34038106731044987	0.0020836711900539223	0.019495733679076338	0.1823524046291724	0.0	0.14711912457989715	0.0	0.14711912457989715	0.07355956228994857	0.07355956228994857	0.07355956228994857	0.07355956228994857	0.07355956228994857	0.07355956228994857	0.07355956228994857	0.07355956228994857	0.07355956228994857	0.07355956228994857	0.07355956228994857	0.07355956228994857	0.07355956228994857	0.07355956228994857	0.07355956228994857	0.07355956228994857	0.07355956228994857	0.07355956228994857
0.08828161669258186	0.05879572348654219	0.05167310525413837	0.041627049384650436	0.08175330244647873	0.03510148696253261	0.060826133147755305	0.06150702190962658	0.04577674314379656	0.055845193001004406	0.05158774225886311	0.057876305221779736	0.05788428504856098	0.05090823455089637	0.06334507940366814	0.08518898142542328	0.0416181395195093	0.0038197910282350366	0.07508891105024607	0.03466929075536112	0.05884855147562824	0.0542094997210106	0.06385596633560157	0.05903273302830609	0.05903273302830609	0.05903273302830609	0.05903273302830609	0.05903273302830609	0.05903273302830609	0.05903273302830609	0.05903273302830609	0.05903273302830609	0.05903273302830609	0.05903273302830609	0.05903273302830609	0.05903273302830609	0.05903273302830609	0.05903273302830609	0.05903273302830609	0.05903273302830609	0.05903273302830609	0.05903273302830609	0.05903273302830609	0.05903273302830609	0.05903273302830609	0.05903273302830609	0.05903273302830609	0.05903273302830609	0.05903273302830609	0.05903273302830609
0.12712293305932224	0.15054557172373176	0.1716125165558644	0.12527750970686566	0.1421385927809765	0.2025307929550342	0.1103924542109518	0.15355569564036425	0.16059314718360454	0.11459318133968009	0.07797506534733453	0.09628412334350732	0.09628412334350732	0.09628412334350732	0.09628412334350732	0.09628412334350732	0.09628412334350732	0.09628412334350732	0.09628412334350732	0.09628412334350732	0.09628412334350732	0.09628412334350732	0.09628412334350732	0.09628412334350732	0.09628412334350732	0.09628412334350732	0.09628412334350732	0.09628412334350732	0.09628412334350732	0.09628412334350732	0.09628412334350732	0.09628412334350732	0.09628412334350732	0.09628412334350732	0.09628412334350732	0.09628412334350732	0.09628412334350732	0.09628412334350732	0.09628412334350732	0.09628412334350732	0.09628412334350732	0.09628412334350732	0.09628412334350732	0.09628412334350732	0.09628412334350732	0.09628412334350732	0.09628412334350732	0.09628412334350732	0.09628412334350732	0.09628412334350732
0.09336489657272203	0.09115123902762963	0.15287904766567048	0.11928099381607028	0.08099745613413112	0.11519145588855588	0.095550662372143	0.06724626554955879	0.08554741654928702	0.14052000534380127	0.08266106770080972	0.07687834700105024	0.10482921536642324	0.08996444617945845	0.08738392714893296	0.0850758421815391	0.10948945110367769	0.10910421881990036	0.08466720796307584	0.10445814737289541	0.08184282298440133	0.0909354205273276	0.12281740777779263	0.11244017598371951	0.11644447736380224	0.10255385466729088	0.09803920111535915	0.0746901589492738	0.08636468003231648	0.08636468003231648	0.08636468003231648	0.08636468003231648	0.08636468003231648	0.08636468003231648	0.08636468003231648	0.08636468003231648	0.08636468003231648	0.08636468003231648	0.08636468003231648	0.08636468003231648	0.08636468003231648	0.08636468003231648	0.08636468003231648	0.08636468003231648	0.08636468003231648	0.08636468003231648	0.08636468003231648	0.08636468003231648	0.08636468003231648	0.08636468003231648
0.05472622266957565	0.0	0.0	0.13652985382257807	0.006660983027802329	0.07532099639746465	0.08711614945392994	0.09723548393980014	0.06868727654632781	0.025918728362451206	0.07859344088386498	0.07427788240736916	0.067454357119957	0.07219747836679502	0.05290121966585763	0.06807490883852282	0.07219747836679502	0.058070534093439624	0.0	0.050265253312501104	0.02591872836245121	0.0640152802985331	0.0	0.05810443206386483	0.0007119146507097456	0.006660983027802329	0.06230833929072609	0.050265253312501104	0.06230833929072609	0.04648775820446148	0.0	0.058109575928853116	0.029054787964426558	0.029054787964426558	0.029054787964426558	0.029054787964426558	0.029054787964426558	0.029054787964426558	0.029054787964426558	0.029054787964426558	0.029054787964426558	0.029054787964426558	0.029054787964426558	0.029054787964426558	0.029054787964426558	0.029054787964426558	0.029054787964426558	0.029054787964426558	0.029054787964426558	0.029054787964426558
0.07272146865694376	0.06374164327648593	0.10256772074525503	0.13001738542624022	0.06488314630630204	0.04755304843034878	0.1477162185992866	0.08768218042874636	0.006188166748784538	0.022862357597218875	0.1007113285441159	0.003009971078844902	0.07375175347597802	0.08517976767063934	0.11133889103128866	0.06439692261329634	0.07375175347597802	0.11663649561933048	0.1966515570158944	0.0021718714629122278	0.044305908342162865	0.018361847543021295	0.10438666910341983	0.06955920817830791	0.07035523152481188	0.05637803257047775	0.07815962217988691	0.06775567718560285	0.00229860299280635	0.06939263979133674	0.0	0.07726353337637121	0.11790948337099498	0.190644241578486	0.15121851494906627	0.09620556240127662	0.12371203867517144	0.12371203867517144	0.12371203867517144	0.12371203867517144	0.12371203867517144	0.12371203867517144	0.12371203867517144	0.12371203867517144	0.12371203867517144	0.12371203867517144	0.12371203867517144	0.12371203867517144	0.12371203867517144	0.12371203867517144
0.09443714302257711	0.05746890493634085	0.071525317204988	0.08111784613087959	0.07181313560996794	0.08712813165865288	0.06986093751110685	0.08999140324147324	0.08509653011744049	0.09473527821995782	0.07593520369585968	0.06494433565545209	0.08143224138035966	0.07759231427370859	0.07130853867170851	0.07477939834063599	0.055400266850655806	0.06726585052615715	0.08163779543153758	0.09331238591004659	0.07010102377754233	0.06327984816309229	0.12646171591555289	0.08005530545084288	0.0633171129967129	0.07295091651209834	0.051313224289009356	0.06450431594695206	0.08484116878447909	0.06507604516869865	0.1070629635927638	0.08606950438073123	0.08606950438073123	0.08606950438073123	0.08606950438073123	0.08606950438073123	0.08606950438073123	0.08606950438073123	0.08606950438073123	0.08606950438073123	0.08606950438073123	0.08606950438073123	0.08606950438073123	0.08606950438073123	0.08606950438073123	0.08606950438073123	0.08606950438073123	0.08606950438073123	0.08606950438073123	0.08606950438073123
0.09991090802821878	0.024870704087970905	0.09921429366874635	0.11693726435132952	0.0915394673278388	0.07859000416402652	0.07781362154617927	0.07092104056004968	0.11627810382538764	0.04837326480974505	0.0962938620423258	0.052510829690812465	0.08626371434261466	0.07875684844171248	0.08248725696078621	0.08098174383769333	0.0450288570641618	0.07535273000683426	0.052920614977647204	0.04683033910523488	0.059388407295972626	0.06392081896062332	0.0777227287387799	0.06764889123892699	0.08120882105322727	0.05811356335725226	0.07645739918629989	0.04612039924878669	0.03007127809432826	0.029666742410487255	0.08295198948710493	0.0702719533446872	0.06864507952916493	0.0977943417844101	0.057066689331774674	0.049217941234265275	0.0642598184769226	0.05673887985559393	0.05673887985559393	0.05673887985559393	0.05673887985559393	0.05673887985559393	0.05673887985559393	0.05673887985559393	0.05673887985559393	0.05673887985559393	0.05673887985559393	0.05673887985559393	0.05673887985559393	0.05673887985559393
0.0	0.0	0.0	0.0	0.0	0.0	0.0	0.0	0.12964085414125678	0.03750211567952302	0.05900892723402932	0.05967105099509926	0.08341819593038764	0.006264360430227611	0.0	0.0006780993652502849	0.0	0.013641599494598524	0.07391366095564948	0.06604226022911189	0.0	0.10996157862937292	0.00231560887955978	0.0	0.05859824195570734	0.04727225134066858	0.0	0.0	0.05464949040503951	0.054644652827138984	0.0023865175570315475	0.0	0.0011932587785157738	0.0011932587785157738	0.0011932587785157738	0.0011932587785157738	0.0011932587785157738	0.0011932587785157738	0.0011932587785157738	0.0011932587785157738	0.0011932587785157738	0.0011932587785157738	0.0011932587785157738	0.0011932587785157738	0.0011932587785157738	0.0011932587785157738	0.0011932587785157738	0.0011932587785157738	0.0011932587785157738	0.0011932587785157738
0.10297140308945923	0.0	0.11170619052734991	0.0	0.011941788975169782	0.011941788975169782	0.08228631352186015	0.11363895997543587	0.12300377701594818	0.025989110018731915	0.11881368242335248	0.0	0.025988436996899948	0.011941788975169782	0.0	0.04646701294947743	0.09984882876867149	0.0	0.00025757790508059775	0.0	0.0	0.026005065363449924	0.1502804991073312	0.0	0.06965343708556296	0.0	0.00025757790508059775	0.0	0.004414259507690475	0.10417866105987059	0.011935025044973449	0.05805684305242202	0.05805684305242202	0.05805684305242202	0.05805684305242202	0.05805684305242202	0.05805684305242202	0.05805684305242202	0.05805684305242202	0.05805684305242202	0.05805684305242202	0.05805684305242202	0.05805684305242202	0.05805684305242202	0.05805684305242202	0.05805684305242202	0.05805684305242202	0.05805684305242202	0.05805684305242202	0.05805684305242202
0.04839170382787088	0.06618836301762614	0.0	0.04247808883757208	0.055008103923488996	0.057981157155394675	0.07134969936305635	0.04251944357493566	0.06986421951750094	0.06393828256764064	0.04871219118746782	0.06383060801645256	0.029879874646169577	0.05164123545878315	0.0617292486010895	0.02764059000733231	0.07036114714301711	0.07191736033563847	0.0029876726340328503	0.0467673174189261	0.0467673174189261	0.06676064116269721	0.07292887814464263	0.0	0.059338881519209026	0.03357706776227065	0.060246652016146325	0.058017907829861305	0.04857167085864159	0.04067294802930687	0.02864225188412959	0.09802110586157368	0.04752334225381587	0.052714015888343076	0.08486994409207914	0.04845200742772558	0.10740348760077868	0.03785318346061784	0.04555223903060863	0.05928396313943274	0.05241810108502068	0.05241810108502068	0.05241810108502068	0.05241810108502068	0.05241810108502068	0.05241810108502068	0.05241810108502068	0.05241810108502068	0.05241810108502068	0.05241810108502068
0.039818232270751076	0.04751832963532486	0.031060925095061784	0.027020032199274922	0.03856503227191205	0.04002039108129082	0.05414810097526768	0.01630875420177706	0.02401399352256082	0.024712332615317047	0.03562870131627365	0.04063583223918381	0.0421268359471494	0.005768121415582525	0.024748073213687147	0.06737415133961099	0.039650811775415136	0.04060018280154377	0.03931005555596608	0.04024223888125195	0.031094270483283244	0.028528377126981034	0.05133450680168931	0.03172674431722719	0.03452222513198721	0.03392460317292367	0.04989411140682434	0.045573763924683736	0.05820564070683691	0.03225622467265435	0.05107531922229511	0.03500942016498466	0.03168265238094653	0.03541855643717571	0.04110202344948729	0.0382602899433315	0.0382602899433315	0.0382602899433315	0.0382602899433315	0.0382602899433315	0.0382602899433315	0.0382602899433315	0.0382602899433315	0.0382602899433315	0.0382602899433315	0.0382602899433315	0.0382602899433315	0.0382602899433315	0.0382602899433315	0.0382602899433315
0.10873910685911352	0.009606704802167668	0.12933677118193443	0.10720964393778702	0.15280120047786047	0.06245262538436418	0.056581257880065815	0.13383753840315615	0.08302478276015983	0.07592396586005633	0.076254814237487	0.10276662333936484	0.01703590795102533	0.06278134465307197	0.05795839734090867	0.069433003539391	0.10346967284466727	0.1374221545760918	0.088670222505126	0.030720449081272975	0.11102648381774675	0.06867460688880002	0.13239735563038446	0.10644810804721408	0.08584460137390093	0.04261991131973193	0.07859175694979592	0.09632674732093928	0.12164616746625685	0.06768216617233563	0.09466416681929625	0.09466416681929625	0.09466416681929625	0.09466416681929625	0.09466416681929625	0.09466416681929625	0.09466416681929625	0.09466416681929625	0.09466416681929625	0.09466416681929625	0.09466416681929625	0.09466416681929625	0.09466416681929625	0.09466416681929625	0.09466416681929625	0.09466416681929625	0.09466416681929625	0.09466416681929625	0.09466416681929625	0.09466416681929625
0.007741606519665699	0.0	0.0	0.0	0.1514737822123746	0.0027755810500083187	0.009599592084385464	0.0	0.0	0.0	0.0	0.0	0.05653206875161359	0.10105078075217637	0.0	0.0	0.0	0.025969543186059475	0.2429249708801655	0.0	0.0	0.009592592710691692	0.0005601489478397193	0.009599592084385463	0.0	0.0	0.0	0.0	0.24918883296670297	0.10105078075217637	0.2429249708801655	0.0	0.0	0.0	0.24918883296670297	0.12459441648335148	0.12459441648335148	0.12459441648335148	0.12459441648335148	0.12459441648335148	0.12459441648335148	0.12459441648335148	0.12459441648335148	0.12459441648335148	0.12459441648335148	0.12459441648335148	0.12459441648335148	0.12459441648335148	0.12459441648335148	0.12459441648335148
0.018407735309648267	0.04198935253472585	0.07832777763805435	0.05369184712155341	0.04946417325524182	0.036378338945998234	0.048979650071810495	0.07897461429163917	0.04850502659176023	0.07324008351499195	0.053803522554733293	0.05302574278107807	0.01862463771837738	0.051931135885030594	0.045713332291748426	0.05965228646334568	0.08239557027787382	0.10453914996287014	0.07103217172703477	0.018537592749268077	0.0007048669416236703	0.04645183322513469	0.04533357596824647	0.04566591017851379	0.07450851512355111	0.004769688286568772	0.03841530907405098	0.06416704030418083	0.05415551230951627	0.044596262386018465	0.03600360231585689	0.0017596080457985526	0.03971574127146056	0.045678656305433135	0.010369905824324677	0.028024281064878906	0.028024281064878906	0.028024281064878906	0.028024281064878906	0.028024281064878906	0.028024281064878906	0.028024281064878906	0.028024281064878906	0.028024281064878906	0.028024281064878906	0.028024281064878906	0.028024281064878906	0.028024281064878906	0.028024281064878906	0.028024281064878906
0.12267646388365391	0.10863329280340671	0.13522914081547865	0.11072475777811915	0.12382849337777066	0.09831263326232062	0.10748457964585574	0.11100288224066632	0.1026165514739963	0.09512050097108628	0.1073124380601352	0.10605035590125099	0.1158262597040569	0.13883252560781156	0.08957541446365233	0.08357238929413756	0.06966750310481377	0.10849686644373249	0.08706387143102955	0.07309360899322524	0.11472197271477713	0.11254278525116526	0.09868094564431967	0.10993678909693416	0.10432144274234396	0.11696795072167802	0.08936959460311601	0.13618768410029894	0.097371876231388	0.11623779558482437	0.10936076640711043	0.11279928099596741	0.11279928099596741	0.11279928099596741	0.11279928099596741	0.11279928099596741	0.11279928099596741	0.11279928099596741	0.11279928099596741	0.11279928099596741	0.11279928099596741	0.11279928099596741	0.11279928099596741	0.11279928099596741	0.11279928099596741	0.11279928099596741	0.11279928099596741	0.11279928099596741	0.11279928099596741	0.11279928099596741
0.07706588033883345	0.06836845962305521	0.0756939335265605	0.04843654106553408	0.06449591248231822	0.06677947017739405	0.06606031553081113	0.056842944799220495	0.09033629344816713	0.09930647034748456	0.09368387009906706	0.050135208832184384	0.05893379335464017	0.07928760380402393	0.07157025622786768	0.07463836576010534	0.07955438187848665	0.08203353489235296	0.09280230165008906	0.08024925648287301	0.10408542945982342	0.08046933388397462	0.07489097465776355	0.07335555846914822	0.07355076337563354	0.09834240903309209	0.06451804674085185	0.07663404431457445	0.1018354432203329	0.06682152242907562	0.09244041197444763	0.06069000690826234	0.07656520944135499	0.07656520944135499	0.07656520944135499	0.07656520944135499	0.07656520944135499	0.07656520944135499	0.07656520944135499	0.07656520944135499	0.07656520944135499	0.07656520944135499	0.07656520944135499	0.07656520944135499	0.07656520944135499	0.07656520944135499	0.07656520944135499	0.07656520944135499	0.07656520944135499	0.07656520944135499
0.03646340806530142	0.03405163223993496	0.04704921274356961	0.054576606295227106	0.05750998623841723	0.061378122080026076	0.04478495903511488	0.013935030420587224	0.05003295086226525	0.045393375638203726	0.058803390765817545	0.050595697875400775	0.04279460630165872	0.02782408194885126	0.0372475940529712	0.015674055593757234	0.05142645655001692	0.03851794214681549	0.008212095945618609	0.0013952153987865877	0.02847132202377531	0.05506180921614814	0.007791528096737282	0.0328047162865286	0.06607723951400905	0.0620157261816209	0.027884294254883327	0.04495001021825211	0.04495001021825211	0.04495001021825211	0.04495001021825211	0.04495001021825211	0.04495001021825211	0.04495001021825211	0.04495001021825211	0.04495001021825211	0.04495001021825211	0.04495001021825211	0.04495001021825211	0.04495001021825211	0.04495001021825211	0.04495001021825211	0.04495001021825211	0.04495001021825211	0.04495001021825211	0.04495001021825211	0.04495001021825211	0.04495001021825211	0.04495001021825211	0.04495001021825211
0.03804431955819987	0.07005509400646612	0.03213786348229175	0.03404627743199112	0.05773235702851053	0.03982357860044713	0.041202426514729815	0.03005417435955816	0.01530930957461961	0.032778196072019226	0.01354825688624051	0.0352978028971464	0.029753763926654537	0.02992208971766563	0.024183165369190043	0.0015954403321359154	0.04086500710553552	0.031143663740677556	0.028406208956748592	0.020036070187989054	0.023155897292442804	0.03623605998775092	0.041208704096717605	0.03697280281249825	0.021249808988089015	0.029809455607396017	0.03693771477111701	0.021071849259846336	0.018954358120780185	0.02315017475077335	0.044687562484830516	0.016334471039421455	0.05114620045039787	0.03695917249854156	0.041895013750268675	0.03266164870108162	0.03112308453496775	0.025563691346723004	0.041699581636065	0.02177733180365582	0.028398923798062123	0.04688094220921351	0.03276197661948407	0.02372871324110964	0.02732063623112541	0.03665057473767285	0.0387036089251578	0.03767709183141533	0.03767709183141533	0.03767709183141533
0.37516275054534787	0.18257639322521418	0.7341691453541072	0.40897939501232156	0.0010120651597565408	0.5074779418935399	0.35407789016545266	0.32313806427304975	0.0	0.005014860582399383	0.005074461095406017	0.1863661291401982	0.46224630411798096	0.005014860582399383	0.4093347727779251	0.0	0.4100683068537252	0.0	0.43887064646841073	0.005014860582399383	0.01734433802643	0.0	0.0010120651597565408	0.6277574902517079	0.6107723776556537	0.0	0.5523258522056812	0.35407789016545266	0.4093347727779251	0.0	0.44657857404117846	0.2736795957305983	0.27573901916603394	0.2747093074483161	0.2747093074483161	0.2747093074483161	0.2747093074483161	0.2747093074483161	0.2747093074483161	0.2747093074483161	0.2747093074483161	0.2747093074483161	0.2747093074483161	0.2747093074483161	0.2747093074483161	0.2747093074483161	0.2747093074483161	0.2747093074483161	0.2747093074483161	0.2747093074483161
0.6266080147690567	0.03186077100990683	0.09063858491498332	0.0	0.0	0.751929617722868	0.8055939360312913	0.1876965844892131	0.6504252027976904	0.8201681520375964	0.3774479947512393	0.0	0.7192755053212163	0.0	0.6504252027976904	0.0	0.18762831601367722	0.0	1.3549045179546018	0.502737142021167	0.6525413687380676	0.8794205712515434	1.1161074699257192	0.9237828878374702	0.8869277714251674	0.9390635655720744	1.0793210898047778	1.100782698970098	0.0	0.0	0.009212073958600185	0.1876965844892131	0.09845432922390664	0.09845432922390664	0.09845432922390664	0.09845432922390664	0.09845432922390664	0.09845432922390664	0.09845432922390664	0.09845432922390664	0.09845432922390664	0.09845432922390664	0.09845432922390664	0.09845432922390664	0.09845432922390664	0.09845432922390664	0.09845432922390664	0.09845432922390664	0.09845432922390664	0.09845432922390664
0.05495638769314455	0.036906106521932	0.04003613009165296	0.05846605272715725	0.04377072184994981	0.05717845106829747	0.04257319392133472	0.05563944609377314	0.05125737399122913	0.04766699436410112	0.05985615382883127	0.05316143489946733	0.04952922872193009	0.05907793371221762	0.0363924725556754	0.046682835678533985	0.04823988035473779	0.04651332091252481	0.04821742816180254	0.05589835701166365	0.05225920889153953	0.054078782951601595	0.054078782951601595	0.054078782951601595	0.054078782951601595	0.054078782951601595	0.054078782951601595	0.054078782951601595	0.054078782951601595	0.054078782951601595	0.054078782951601595	0.054078782951601595	0.054078782951601595	0.054078782951601595	0.054078782951601595	0.054078782951601595	0.054078782951601595	0.054078782951601595	0.054078782951601595	0.054078782951601595	0.054078782951601595	0.054078782951601595	0.054078782951601595	0.054078782951601595	0.054078782951601595	0.054078782951601595	0.054078782951601595	0.054078782951601595	0.054078782951601595	0.054078782951601595
0.04458323558807902	0.029163430087005296	0.04434937540147815	0.032450157139713255	0.03726451699418081	0.04030471689042794	0.03798126225526361	0.04093587188954857	0.03821272687563905	0.05354135583244277	0.035590008063367665	0.034091530802121225	0.03572364446005313	0.029151837489155077	0.05055241991292498	0.038153778586001774	0.03545566648077862	0.04521932561263852	0.03965700339977021	0.03613750370295544	0.04227540837498804	0.031363788609376594	0.03681959849218232	0.03681959849218232	0.03681959849218232	0.03681959849218232	0.03681959849218232	0.03681959849218232	0.03681959849218232	0.03681959849218232	0.03681959849218232	0.03681959849218232	0.03681959849218232	0.03681959849218232	0.03681959849218232	0.03681959849218232	0.03681959849218232	0.03681959849218232	0.03681959849218232	0.03681959849218232	0.03681959849218232	0.03681959849218232	0.03681959849218232	0.03681959849218232	0.03681959849218232	0.03681959849218232	0.03681959849218232	0.03681959849218232	0.03681959849218232	0.03681959849218232
0.04861390861936423	0.055820918449687895	0.04105152665569106	0.06887304906813803	0.08271956619750791	0.04592920199414039	0.04264044177231502	0.055907836210045615	0.08354639341040698	0.05397301276465156	0.042361778002433556	0.03456413413672639	0.06828145758599179	0.04722842887166564	0.050576559337640964	0.06384606542923409	0.061060542771804394	0.05187301546026192	0.0523761124393015	0.04192669704036648	0.04387503890800636	0.06675163198851833	0.05531333544826234	0.05531333544826234	0.05531333544826234	0.05531333544826234	0.05531333544826234	0.05531333544826234	0.05531333544826234	0.05531333544826234	0.05531333544826234	0.05531333544826234	0.05531333544826234	0.05531333544826234	0.05531333544826234	0.05531333544826234	0.05531333544826234	0.05531333544826234	0.05531333544826234	0.05531333544826234	0.05531333544826234	0.05531333544826234	0.05531333544826234	0.05531333544826234	0.05531333544826234	0.05531333544826234	0.05531333544826234	0.05531333544826234	0.05531333544826234	0.05531333544826234
0.03804246300694047	0.038308107603491466	0.03714589180882534	0.04269890834189967	0.032624072275566844	0.02002138187860052	0.03431820129544492	0.020143189232656334	0.0313733930368093	0.04266752792418414	0.04844995067064302	0.03793359885570226	0.039006520903935596	0.03717105195419677	0.06393904751229537	0.063070063578134	0.030588307025870697	0.0595218711529416	0.036490223322713684	0.04800604723782764	0.04800604723782764	0.04800604723782764	0.04800604723782764	0.04800604723782764	0.04800604723782764	0.04800604723782764	0.04800604723782764	0.04800604723782764	0.04800604723782764	0.04800604723782764	0.04800604723782764	0.04800604723782764	0.04800604723782764	0.04800604723782764	0.04800604723782764	0.04800604723782764	0.04800604723782764	0.04800604723782764	0.04800604723782764	0.04800604723782764	0.04800604723782764	0.04800604723782764	0.04800604723782764	0.04800604723782764	0.04800604723782764	0.04800604723782764	0.04800604723782764	0.04800604723782764	0.04800604723782764	0.04800604723782764
[truncated: 6 more columns]
