# Supplementary material for: Neuronal tuning aligns dynamically with object and texture manifolds across the visual hierarchy
Source: Nat Neurosci. 2026 Mar 10;29(4):864–75. doi: 10.1038/s41593-026-02207-1 (PMC13061647; doi:10.1038/s41593-026-02207-1)
Supplement: Supplementary file 6 — Average PSTH for each session and thread before or after optimization Fig. 5a. Response rate for each 10 ms time window in csv format to reproduce Fig. 5c. [file 41593_2026_2207_MOESM6_ESM.zip › Figure5C_src_normresp_wdw_40-50_DeePSim_mean.csv]

0	1	2	3	4	5	6	7	8	9	10	11	12	13	14	15	16	17	18	19	20	21	22	23	24	25	26	27	28	29	30	31	32	33	34	35	36	37	38	39	40	41	42	43	44	45	46	47	48	49
0.19587254946398627	0.09080413749488511	0.12859117985577467	0.044423150004152215	0.14097076942380515	0.07365067265314237	0.08634267766708495	0.10371641315730942	0.12944623174809536	0.08914112352500081	0.11987178953944909	0.07777563483575312	0.09275420886822346	0.10006551983273398	0.07670440331076553	0.060590926072037574	0.0827287466670146	0.0644461707560233	0.08303518632067512	0.12595877438741304	0.053775174352737216	0.07594453605609808	0.08260576531985574	0.06340023632624057	0.10163416353470302	0.0653047068514431	0.07884273678216931	0.04492804145473918	0.07268039748347639	0.0550921820924597	0.1170832694096878	0.08244437264278691	0.05629835408982377	0.1347126406490394	0.04401367026269567	0.14406994262940262	0.08080832127884909	0.055237671055460014	0.049431976664497404	0.04924114601629096	0.03416217585330991	0.061265271314824545	0.10674906660406708	0.05690908307787689	0.12739335220277592	0.0434493906405274	0.1066543658700544	0.0750518782552909	0.0750518782552909	0.0750518782552909
0.18265231499179913	0.12065678464897461	0.07136594686162742	0.1956977563829903	0.048872749652471736	0.1333486001957049	0.1519282835301029	0.08925617179458001	0.12066220978134282	0.1635732652722456	0.029606645834589496	0.19798637605295624	0.19813294277127388	0.08439199600880769	0.08958494893443031	0.12853089620689157	0.10436041983198374	0.09368190244323685	0.08467762947636714	0.10437141421610692	0.052702547779725765	0.07994483392971122	0.05991857631865262	0.075633378115379	0.08891237006979819	0.162933684462318	0.09513639354172206	0.08346589127316077	0.13373666339486595	0.1671277230969264	0.10112256600261506	0.07786245944965814	0.16887158460994967	0.1202863041578269	0.08413021643432289	0.10220826029607491	0.10220826029607491	0.10220826029607491	0.10220826029607491	0.10220826029607491	0.10220826029607491	0.10220826029607491	0.10220826029607491	0.10220826029607491	0.10220826029607491	0.10220826029607491	0.10220826029607491	0.10220826029607491	0.10220826029607491	0.10220826029607491
0.03949802663030301	0.017339209092628406	0.03538007788280107	0.12533071980266666	0.0029727345073604565	0.05055826372653619	0.02037606386943583	0.023134572740498925	0.04397463054596372	0.07515220001838414	0.006327310143030146	0.12505965630423446	0.02463064379495469	0.05205643232579086	0.03467841818525681	0.1676916382968193	0.08665536678148207	0.06797633230769749	0.04072738239494699	0.006855423548232432	0.0004459613977561996	0.0495382576596974	0.0	0.10052113860302349	0.030133601722717354	0.018819915859096252	0.006473582419923199	0.09093526126624683	0.04959378014792899	0.05133940850583253	0.041508526677521765	0.07327833114918231	0.02890649546287787	0.051092413306030086	0.051092413306030086	0.051092413306030086	0.051092413306030086	0.051092413306030086	0.051092413306030086	0.051092413306030086	0.051092413306030086	0.051092413306030086	0.051092413306030086	0.051092413306030086	0.051092413306030086	0.051092413306030086	0.051092413306030086	0.051092413306030086	0.051092413306030086	0.051092413306030086
0.21317051921054694	0.13002138576062272	0.19926096521624617	0.25589116751784935	0.1722696417135997	0.18381562454671696	0.19789957339088632	0.1826475968453539	0.20697351875816988	0.152351876488186	0.12990534115302665	0.10523652098286954	0.16810032873083086	0.1653151809792791	0.1262519467894883	0.15722366296260898	0.17809684263269196	0.153962814540008	0.1129766965694171	0.1214790680547467	0.1696539650155471	0.10544095847520453	0.1511451400094089	0.18113063899259088	0.10259665985369117	0.08847152486373423	0.10415152085951591	0.16254356117770774	0.14143003272040316	0.14567924923101716	0.10819552448650002	0.13726455676622648	0.13420079777212113	0.09018370644607673	0.22231477484634285	0.11059861069512272	0.1403843104100536	0.11367534844102062	0.1270298294255371	0.1270298294255371	0.1270298294255371	0.1270298294255371	0.1270298294255371	0.1270298294255371	0.1270298294255371	0.1270298294255371	0.1270298294255371	0.1270298294255371	0.1270298294255371	0.1270298294255371
0.3579931177047156	0.36567288170405177	0.37821162973668965	0.26709603354674444	0.2886170820296248	0.22758757118739492	0.24869229401908316	0.3514108597785126	0.32249111848287426	0.23406237580030856	0.29344938944133236	0.3003038720539838	0.270741826694865	0.32691507010366916	0.29639717134151367	0.2617935087056464	0.3070643636468194	0.29855879004038244	0.2713460600074038	0.38700136483234887	0.3455205461064391	0.2841103571010699	0.3472637061464148	0.308527625370172	0.3427731479475357	0.32183640342203423	0.3687391936215321	0.27476072579859734	0.37547341718905825	0.31413752168771075	0.3448054694383845	0.3448054694383845	0.3448054694383845	0.3448054694383845	0.3448054694383845	0.3448054694383845	0.3448054694383845	0.3448054694383845	0.3448054694383845	0.3448054694383845	0.3448054694383845	0.3448054694383845	0.3448054694383845	0.3448054694383845	0.3448054694383845	0.3448054694383845	0.3448054694383845	0.3448054694383845	0.3448054694383845	0.3448054694383845
0.5566904804458424	0.5405779344576611	0.6164177272019061	0.39782628523008134	0.5886064469659171	0.580944727606718	0.6258803274727539	0.6615898324981718	0.5155072440104566	0.4868409125651126	0.399684719559148	0.3840078818468428	0.6403791423489157	0.5350324453933141	0.43716522309766775	0.5185497922274851	0.5206793567675965	0.36318874174656235	0.34440981460387654	0.3341282594599875	0.42141950397390865	0.5006755600373066	0.5514463030036069	0.563494079667196	0.5989009908111266	0.38316699157818057	0.4001820720803717	0.4745175281027925	0.6108097352981936	0.4783433940587914	0.4790408297797991	0.583028070874394	0.4699027213976742	0.6204646613059029	0.3641835124874514	0.48544785992472206	0.3866823570244447	0.5209421592831103	0.38525347741135013	0.4207287984311028	0.4029911379212265	0.4029911379212265	0.4029911379212265	0.4029911379212265	0.4029911379212265	0.4029911379212265	0.4029911379212265	0.4029911379212265	0.4029911379212265	0.4029911379212265
0.30088661905942454	0.3325084857802435	0.3577214907838214	0.4099535047585818	0.3009275447569618	0.21442848564414424	0.4751042926258087	0.30991907241142286	0.4142988891625839	0.27283023022485525	0.22461189663713796	0.29819956504374884	0.36697463434201455	0.40938082334377046	0.11472846290883541	0.15550456544016897	0.21347021025877372	0.1405331900101506	0.22785147876152215	0.3484002966655879	0.17109482147507488	0.30482573212292624	0.3180372242568012	0.32549927364551356	0.2481841182840726	0.21659960510236842	0.2323918616932205	0.2323918616932205	0.2323918616932205	0.2323918616932205	0.2323918616932205	0.2323918616932205	0.2323918616932205	0.2323918616932205	0.2323918616932205	0.2323918616932205	0.2323918616932205	0.2323918616932205	0.2323918616932205	0.2323918616932205	0.2323918616932205	0.2323918616932205	0.2323918616932205	0.2323918616932205	0.2323918616932205	0.2323918616932205	0.2323918616932205	0.2323918616932205	0.2323918616932205	0.2323918616932205
0.45793809656259754	0.37704010328733306	0.4791098084373889	0.44123120070683697	0.46565800648636346	0.4252706572985754	0.42972060758780006	0.4845345876470402	0.5293593362136685	0.4279037389835596	0.42191386006140064	0.41535427463965385	0.47890115433947067	0.5058128796229441	0.4811709777087211	0.5362948050470637	0.4394492969601474	0.4738858292187186	0.5034069346157573	0.4798783647443577	0.8073415786211507	0.6906703194113495	0.6617710977308708	0.5987106293427684	0.5283795635894942	0.5411551785086957	0.47349157571502054	0.507323377111858	0.507323377111858	0.507323377111858	0.507323377111858	0.507323377111858	0.507323377111858	0.507323377111858	0.507323377111858	0.507323377111858	0.507323377111858	0.507323377111858	0.507323377111858	0.507323377111858	0.507323377111858	0.507323377111858	0.507323377111858	0.507323377111858	0.507323377111858	0.507323377111858	0.507323377111858	0.507323377111858	0.507323377111858	0.507323377111858
0.023731182464911196	0.08452379962679402	0.0992612295793741	0.07875073651011753	0.058041384697562176	0.0888965102541135	0.04943161448728016	0.020964274537885182	0.03592601791892803	0.15945212213455875	0.08884464864858334	0.06322528835995422	0.09954195256324898	0.06741042260839121	0.1167749264453498	0.07593420413942252	0.07804830736490126	0.09795669533925627	0.04115180135663997	0.0446627244301432	0.058048392779613676	0.06280653543435248	0.0324849990249751	0.10140765958128586	0.056822083792617537	0.08166857623468289	0.08955149866034684	0.04060029069618451	0.04196759118737798	0.07055972396483635	0.062386881236138836	0.03710625844778225	0.14958852882396698	0.04878966606942561	0.09918909744669631	0.09918909744669631	0.09918909744669631	0.09918909744669631	0.09918909744669631	0.09918909744669631	0.09918909744669631	0.09918909744669631	0.09918909744669631	0.09918909744669631	0.09918909744669631	0.09918909744669631	0.09918909744669631	0.09918909744669631	0.09918909744669631	0.09918909744669631
0.11452464899140044	0.09815165919522274	0.07055054521150478	0.09163065698308595	0.08041331908052653	0.09233234721366107	0.06845314372313475	0.10662134698209717	0.09336704993528307	0.08544485998298884	0.07555953270692634	0.14229057359577593	0.0720736515972953	0.16894261127808868	0.19676290163359608	0.08718810029273885	0.20464990197687635	0.1459122677179221	0.18678450292413853	0.1709166246068097	0.22675020042905258	0.07890203621814831	0.16398126874425442	0.24464763885230043	0.12057995771952541	0.10642893545503876	0.068707978775571	0.08538698651136843	0.1218259415305021	0.20964874327681546	0.09086260470983369	0.12435975438677231	0.17666264612130603	0.15051120025403916	0.15051120025403916	0.15051120025403916	0.15051120025403916	0.15051120025403916	0.15051120025403916	0.15051120025403916	0.15051120025403916	0.15051120025403916	0.15051120025403916	0.15051120025403916	0.15051120025403916	0.15051120025403916	0.15051120025403916	0.15051120025403916	0.15051120025403916	0.15051120025403916
0.25702384200262957	0.24647012811141383	0.34566014723622274	0.32344629340607034	0.25499913706530736	0.2178767453958292	0.18812476344242504	0.19872861559864466	0.25868800544024045	0.17283723349125693	0.24390421842327056	0.23413873400960364	0.16607070109241975	0.25312552404042576	0.22316915077688537	0.33552890266413254	0.2865030746196295	0.35482588734942727	0.27594345929297837	0.24079083124278158	0.24964374268474557	0.3208855193441193	0.21176026504724194	0.3408637978969667	0.2999779660139256	0.28143643426482784	0.2969034239225348	0.41060018260072384	0.46987454466511286	0.3660911608966377	0.34339725831208007	0.3547442096043589	0.3547442096043589	0.3547442096043589	0.3547442096043589	0.3547442096043589	0.3547442096043589	0.3547442096043589	0.3547442096043589	0.3547442096043589	0.3547442096043589	0.3547442096043589	0.3547442096043589	0.3547442096043589	0.3547442096043589	0.3547442096043589	0.3547442096043589	0.3547442096043589	0.3547442096043589	0.3547442096043589
0.2294191437752995	0.19948478178177123	0.2311713662332244	0.229745662067898	0.2548217892469835	0.34164673424531466	0.19397747061512774	0.3521917572988359	0.3086394568359987	0.40079021115797486	0.32709771711046254	0.3112064608404926	0.4293966141721611	0.4421658382488755	0.3854305290427739	0.43045522505917044	0.4550391985401251	0.42076159086187487	0.49548780364964456	0.5400608769472255	0.5799006385573535	0.5468335913417616	0.5524868736667419	0.6029719830289937	0.5727470309564624	0.5852381377692147	0.7066051313798808	0.6042608446961351	0.7891204608115795	0.8001528062175093	0.7097939876139449	0.7549733969157271	0.7549733969157271	0.7549733969157271	0.7549733969157271	0.7549733969157271	0.7549733969157271	0.7549733969157271	0.7549733969157271	0.7549733969157271	0.7549733969157271	0.7549733969157271	0.7549733969157271	0.7549733969157271	0.7549733969157271	0.7549733969157271	0.7549733969157271	0.7549733969157271	0.7549733969157271	0.7549733969157271
0.40353254239378694	0.3512048851793961	0.34988175042055386	0.32493565140289726	0.4761776213949424	0.3798875831436805	0.3710723707310317	0.3461734348885786	0.506284929442073	0.3507746237036001	0.3789818653033101	0.38502558417543503	0.5050681871955498	0.46799081762088407	0.3251520046107689	0.24722609697709416	0.2876281050638696	0.4212667645974829	0.2997890328472847	0.34521610614216847	0.32877643536320744	0.28346664341650757	0.29694202075647463	0.2666124384370455	0.5354948607481519	0.4072199420457739	0.49407371881609036	0.3091473725806683	0.37892034775100486	0.3732592264360722	0.3339562802326722	0.3536077533343722	0.3536077533343722	0.3536077533343722	0.3536077533343722	0.3536077533343722	0.3536077533343722	0.3536077533343722	0.3536077533343722	0.3536077533343722	0.3536077533343722	0.3536077533343722	0.3536077533343722	0.3536077533343722	0.3536077533343722	0.3536077533343722	0.3536077533343722	0.3536077533343722	0.3536077533343722	0.3536077533343722
0.2534635056159261	0.4572584258585356	0.2625188850414964	0.28959827439816266	0.213068468640526	0.13477317743791697	0.35313872498801213	0.2673794585355816	0.25786366299981917	0.20316770368137266	0.2505522607548326	0.3496402270666276	0.23289640515955712	0.33745426600296574	0.3340230697147174	0.3055590350762836	0.3252441555150676	0.35364712677899074	0.2965400756989706	0.2604513797165653	0.32268846115390937	0.35835913477466647	0.4733614078843415	0.38185650546946986	0.4819936082706512	0.37774472093563055	0.4394177017986958	0.4097569124769812	0.40673796946021373	0.39703836909506945	0.43585968025367194	0.433683499418235	0.4347715898359535	0.4347715898359535	0.4347715898359535	0.4347715898359535	0.4347715898359535	0.4347715898359535	0.4347715898359535	0.4347715898359535	0.4347715898359535	0.4347715898359535	0.4347715898359535	0.4347715898359535	0.4347715898359535	0.4347715898359535	0.4347715898359535	0.4347715898359535	0.4347715898359535	0.4347715898359535
0.1550386988723792	0.14395819951064753	0.12314304063091296	0.21698289258542744	0.14424169548520346	0.13762812761797652	0.10182141286335429	0.20431923050970668	0.10116811674607136	0.0935487724446418	0.15231280405999176	0.05979046972996258	0.17628610583368295	0.062542341853215	0.09884318630554208	0.1365348418156635	0.19265332326988927	0.1422644621702904	0.15122502515596897	0.14715412988870874	0.09577872208855126	0.15515450760546698	0.12870011267901357	0.14500738137448768	0.14389348685781625	0.07322968267993213	0.14396768098193868	0.13305354028944263	0.09830226614938377	0.15744429102125893	0.12787327858532135	0.12787327858532135	0.12787327858532135	0.12787327858532135	0.12787327858532135	0.12787327858532135	0.12787327858532135	0.12787327858532135	0.12787327858532135	0.12787327858532135	0.12787327858532135	0.12787327858532135	0.12787327858532135	0.12787327858532135	0.12787327858532135	0.12787327858532135	0.12787327858532135	0.12787327858532135	0.12787327858532135	0.12787327858532135
0.23688095705638276	0.1758141624791544	0.1761067200722695	0.20853725295404496	0.18099541080224665	0.16516070558740706	0.1769821157655768	0.17685625111576941	0.14008425602214883	0.15143012528019792	0.14971853069563631	0.05552224339049523	0.10806262198621304	0.13319402700613525	0.11743473313075302	0.17540056855542382	0.12782494897976973	0.13961607418319252	0.21462100321782518	0.09210709820822693	0.2296615430689465	0.1666629009776182	0.16126484812128625	0.16396387454945224	0.16396387454945224	0.16396387454945224	0.16396387454945224	0.16396387454945224	0.16396387454945224	0.16396387454945224	0.16396387454945224	0.16396387454945224	0.16396387454945224	0.16396387454945224	0.16396387454945224	0.16396387454945224	0.16396387454945224	0.16396387454945224	0.16396387454945224	0.16396387454945224	0.16396387454945224	0.16396387454945224	0.16396387454945224	0.16396387454945224	0.16396387454945224	0.16396387454945224	0.16396387454945224	0.16396387454945224	0.16396387454945224	0.16396387454945224
0.1790760066474956	0.22424491024712115	0.1849566987807934	0.2310799581286427	0.1233949181405281	0.1366437918569917	0.17315215653200064	0.22967580750439281	0.14761089903364208	0.16381571657504732	0.18028122061858848	0.10079836423404431	0.19425592806523265	0.19124080049100414	0.17767522998821755	0.2134415451814697	0.13527090359131277	0.20587615557018984	0.16767575056423845	0.16365392794879127	0.2058889459765011	0.2288495659085333	0.17493323868263552	0.2018914022955844	0.2018914022955844	0.2018914022955844	0.2018914022955844	0.2018914022955844	0.2018914022955844	0.2018914022955844	0.2018914022955844	0.2018914022955844	0.2018914022955844	0.2018914022955844	0.2018914022955844	0.2018914022955844	0.2018914022955844	0.2018914022955844	0.2018914022955844	0.2018914022955844	0.2018914022955844	0.2018914022955844	0.2018914022955844	0.2018914022955844	0.2018914022955844	0.2018914022955844	0.2018914022955844	0.2018914022955844	0.2018914022955844	0.2018914022955844
0.6671865125781001	0.5014415139587344	0.38784641657824886	0.5541203439711732	0.49408669144263534	0.32196873328758707	0.4958494199383679	0.25790356603289694	0.43163442219510056	0.4110972617704302	0.5625216314064109	0.2871457006361098	0.4133948545495199	0.376490112287044	0.5595935148597233	0.4737093080733962	0.42836181566690346	0.277576072279875	0.3589832986075131	0.27595309278644486	0.3532973365586266	0.3559277136918125	0.5730294137171014	0.424122760334127	0.38528924654489033	0.40395287799207275	0.7083337418085078	0.5118597913056074	0.33698089517922986	0.6671633081403991	0.5020721016598145	0.5020721016598145	0.5020721016598145	0.5020721016598145	0.5020721016598145	0.5020721016598145	0.5020721016598145	0.5020721016598145	0.5020721016598145	0.5020721016598145	0.5020721016598145	0.5020721016598145	0.5020721016598145	0.5020721016598145	0.5020721016598145	0.5020721016598145	0.5020721016598145	0.5020721016598145	0.5020721016598145	0.5020721016598145
0.12164041563275771	0.2952747412743177	0.2416511853155233	0.2646072317483565	0.15598318266924607	0.20039166872084788	0.1187264835416044	0.22291427473863823	0.21150166986669003	0.06613313865289286	0.13200239835465724	0.09713914127995556	0.09033709532878556	0.10260958502420371	0.11177589571566116	0.0603676562919037	0.09141791512265102	0.05975410552239956	0.12480615825007298	0.23492280044728217	0.11692728723490133	0.06909896245330945	0.10260676732675826	0.07126327908403624	0.09388970520861896	0.10642754182732525	0.10431763383955485	0.19506623647160184	0.1266544139705551	0.05600924216202108	0.08466011048737374	0.08468202664169798	0.08467106856453585	0.08467106856453585	0.08467106856453585	0.08467106856453585	0.08467106856453585	0.08467106856453585	0.08467106856453585	0.08467106856453585	0.08467106856453585	0.08467106856453585	0.08467106856453585	0.08467106856453585	0.08467106856453585	0.08467106856453585	0.08467106856453585	0.08467106856453585	0.08467106856453585	0.08467106856453585
0.5075098208971638	0.4646106239226896	0.39272376997137337	0.47262886648324154	0.31087323078584944	0.4381022792159933	0.3966123113480781	0.4034494840316898	0.2521141035579372	0.5514399308021984	0.43484077646580244	0.5519094628049818	0.4230391118584244	0.33651666252330026	0.6152102841583945	0.4939751288913892	0.42540193117028996	0.46562299532101387	0.5198218278122583	0.5788994710435881	0.5254663294436343	0.4733439722926954	0.5116433987855628	0.4460129619742446	0.522737019761785	0.3845692430633979	0.44001352648766	0.5750730793865435	0.4704974933397389	0.5690340055031601	0.5022578731636461	0.3917611471596054	0.6631325543495542	0.5799551760946688	0.7581362049472616	0.6690456905209652	0.6690456905209652	0.6690456905209652	0.6690456905209652	0.6690456905209652	0.6690456905209652	0.6690456905209652	0.6690456905209652	0.6690456905209652	0.6690456905209652	0.6690456905209652	0.6690456905209652	0.6690456905209652	0.6690456905209652	0.6690456905209652
0.22272256218580203	0.18507111136731952	0.18310191936101558	0.28385635988776986	0.17601427118172847	0.2140021967734527	0.16046858004922476	0.19405169840253275	0.14818620971257865	0.15864269357822194	0.13926537371877346	0.20862222556324847	0.20996714811333436	0.1850876090322489	0.21024268027910112	0.2595003383679416	0.3080019985323776	0.2538649908835264	0.21467024032071272	0.20703788217234825	0.308377212087257	0.18485550174385212	0.23238028350384732	0.19180632878975362	0.1614900826749871	0.15542440939110164	0.19075373901718004	0.2310135568994742	0.2108836479583271	0.2108836479583271	0.2108836479583271	0.2108836479583271	0.2108836479583271	0.2108836479583271	0.2108836479583271	0.2108836479583271	0.2108836479583271	0.2108836479583271	0.2108836479583271	0.2108836479583271	0.2108836479583271	0.2108836479583271	0.2108836479583271	0.2108836479583271	0.2108836479583271	0.2108836479583271	0.2108836479583271	0.2108836479583271	0.2108836479583271	0.2108836479583271
0.06942303515067047	0.14946879846331268	0.273646986435261	0.18101963357154063	0.18023440189820597	0.11352328226827296	0.10928289161738866	0.22064060400204	0.24342026003319545	0.08649124816133752	0.17416679859046302	0.1193036698041547	0.10869112668241206	0.08360531571729626	0.18647262689708372	0.25929934257180337	0.10534662883009979	0.07865908240398646	0.061849703000464495	0.06600836692800283	0.09206404307359085	0.127898447711296	0.20897745665390793	0.142882415878718	0.2378950903014568	0.0777692793600018	0.1421479253103799	0.1696828810971349	0.06558206426473855	0.11763247268093671	0.11763247268093671	0.11763247268093671	0.11763247268093671	0.11763247268093671	0.11763247268093671	0.11763247268093671	0.11763247268093671	0.11763247268093671	0.11763247268093671	0.11763247268093671	0.11763247268093671	0.11763247268093671	0.11763247268093671	0.11763247268093671	0.11763247268093671	0.11763247268093671	0.11763247268093671	0.11763247268093671	0.11763247268093671	0.11763247268093671
0.44652184713250087	0.4386142039290882	0.4663297592549341	0.3927534519183656	0.365660457525455	0.4088821183150669	0.4138525166292164	0.3222201003776875	0.3986523014088346	0.4437505650714005	0.4132957850235016	0.35676744996462945	0.39974906441965363	0.4200994690185576	0.4417806645599626	0.30990175231986655	0.3581353044123822	0.29721640017348383	0.3182223364224369	0.4120329520955	0.3522799125284771	0.3166573106877412	0.2636565958280202	0.3360125638726282	0.303065277863072	0.444567469410298	0.37381637363668496	0.37381637363668496	0.37381637363668496	0.37381637363668496	0.37381637363668496	0.37381637363668496	0.37381637363668496	0.37381637363668496	0.37381637363668496	0.37381637363668496	0.37381637363668496	0.37381637363668496	0.37381637363668496	0.37381637363668496	0.37381637363668496	0.37381637363668496	0.37381637363668496	0.37381637363668496	0.37381637363668496	0.37381637363668496	0.37381637363668496	0.37381637363668496	0.37381637363668496	0.37381637363668496
0.4160683662707132	0.3089780370561028	0.3537409325468375	0.3836359975259865	0.376573753827594	0.3435627168406609	0.44234770741714635	0.40278268805688733	0.37635474303121813	0.35854418935922133	0.35516964501126286	0.4432461379561105	0.38279563816867945	0.3111857152121533	0.37461619862853074	0.3530619530018636	0.40431616047152313	0.3538300879571543	0.3246516952598805	0.34147677832373363	0.3065567481244655	0.4608400718362754	0.3836984099803704	0.3836984099803704	0.3836984099803704	0.3836984099803704	0.3836984099803704	0.3836984099803704	0.3836984099803704	0.3836984099803704	0.3836984099803704	0.3836984099803704	0.3836984099803704	0.3836984099803704	0.3836984099803704	0.3836984099803704	0.3836984099803704	0.3836984099803704	0.3836984099803704	0.3836984099803704	0.3836984099803704	0.3836984099803704	0.3836984099803704	0.3836984099803704	0.3836984099803704	0.3836984099803704	0.3836984099803704	0.3836984099803704	0.3836984099803704	0.3836984099803704
0.3813252485509877	0.2530732225900105	0.31235797269352916	0.22687563391060026	0.258682365814326	0.42776937687306826	0.23075145913468753	0.29384243139539024	0.27027366273093767	0.2849944161082997	0.388921043732622	0.3607136058629795	0.4082754532626261	0.35375121825350153	0.31458692560110785	0.4804597307144006	0.34836154933327734	0.3685543715774719	0.2915860524263558	0.4691454481961616	0.41945234931354486	0.3621165540143248	0.3312827880540543	0.40839391332888836	0.36641890377349884	0.268539205295143	0.36157480716559703	0.31505700623037003	0.31505700623037003	0.31505700623037003	0.31505700623037003	0.31505700623037003	0.31505700623037003	0.31505700623037003	0.31505700623037003	0.31505700623037003	0.31505700623037003	0.31505700623037003	0.31505700623037003	0.31505700623037003	0.31505700623037003	0.31505700623037003	0.31505700623037003	0.31505700623037003	0.31505700623037003	0.31505700623037003	0.31505700623037003	0.31505700623037003	0.31505700623037003	0.31505700623037003
0.4848320920376507	0.6365283634682897	0.5781734780421878	0.8717342693369019	0.6023641317350128	0.6326444556107803	0.601463965024211	0.4004747924618533	0.49001575660649876	0.568501972157346	0.35753235632406954	0.534528217320892	0.4486184010525061	0.6062229221737979	0.6743164387790735	0.659471306732804	0.6612029400297771	0.4654550361241258	0.6531182945332333	0.4394453887808768	0.5271003213004072	0.6159577536485699	0.5952511666730537	0.5876785999923758	0.4774028163307352	0.6019503077086152	0.5502572061558507	0.4157795539044539	0.5183720567926988	0.46707580534857635	0.46707580534857635	0.46707580534857635	0.46707580534857635	0.46707580534857635	0.46707580534857635	0.46707580534857635	0.46707580534857635	0.46707580534857635	0.46707580534857635	0.46707580534857635	0.46707580534857635	0.46707580534857635	0.46707580534857635	0.46707580534857635	0.46707580534857635	0.46707580534857635	0.46707580534857635	0.46707580534857635	0.46707580534857635	0.46707580534857635
0.5375951498721204	0.5294407266635954	0.7763381026448617	0.6988554644773589	0.5422439146139916	0.5772412454404683	0.38206795144067995	0.3972009264823948	0.6297671708163465	0.3220453013280354	0.6380824786846633	0.5811864791394704	0.3818454716410179	0.6144091219304103	0.5643038552596797	0.5722966862745643	0.43950845364439156	0.4172622313336395	0.5064997966393059	0.4129466902553233	0.5711024378083583	0.28312087531971236	0.562783975255011	0.4890750394759679	0.5803789505337535	0.5551528972853087	0.5092343939900587	0.49944112275840663	0.6325636108500878	0.5449915707704857	0.5418564129815471	0.4396297466749661	0.424201088299469	0.4424435145345654	0.6184846794649639	0.5163341298740205	0.4158443175795569	0.5433170883035225	0.4795807029415397	0.4795807029415397	0.4795807029415397	0.4795807029415397	0.4795807029415397	0.4795807029415397	0.4795807029415397	0.4795807029415397	0.4795807029415397	0.4795807029415397	0.4795807029415397	0.4795807029415397
0.0	0.03222170766082755	0.0	0.0	0.0	0.0	0.0	0.0	0.0008831532404970476	0.04757303626957138	0.005202788305729742	0.022925133005202023	0.0	0.022925133005202023	0.0	0.0	0.0	0.009296574655625521	0.0	0.0	0.0368605753068388	0.04469772743353049	5.153316454459834e-05	0.0	0.0	0.009296574655625521	0.0	0.0	0.0023891729999967683	0.030394769622191623	0.0	0.0	0.020842843957265527	0.020842843957265527	0.0	0.02380828624569907	0.0	0.009296574655625521	0.013935442301636772	0.0	0.00934810782017012	0.0	0.00467405391008506	0.00467405391008506	0.00467405391008506	0.00467405391008506	0.00467405391008506	0.00467405391008506	0.00467405391008506	0.00467405391008506
0.15595141778776087	0.16348288223800325	0.1389930990858875	0.148070596386623	0.11919751496792945	0.15066496916282604	0.16372849846000934	0.09291187565297801	0.14860388295184757	0.12304574373769205	0.09713723930776497	0.17226666903762328	0.05873018513014103	0.1740168784358636	0.18884773427031482	0.059038645523514545	0.12139909439912731	0.111000157574478	0.15308780357579743	0.052391962690573356	0.12498106410688178	0.1183432730537652	0.09419580110131567	0.10042798685496299	0.06382360096895595	0.12032541940693581	0.07747989565104736	0.0856459474826458	0.08156292156684658	0.08156292156684658	0.08156292156684658	0.08156292156684658	0.08156292156684658	0.08156292156684658	0.08156292156684658	0.08156292156684658	0.08156292156684658	0.08156292156684658	0.08156292156684658	0.08156292156684658	0.08156292156684658	0.08156292156684658	0.08156292156684658	0.08156292156684658	0.08156292156684658	0.08156292156684658	0.08156292156684658	0.08156292156684658	0.08156292156684658	0.08156292156684658
0.5564086316140674	0.6358926682121586	0.5872339414086329	0.497229284357512	0.5379702802728421	0.49810198300633446	0.49525616207683715	0.5967235737767567	0.5049441963628101	0.5374603158982394	0.6163965785335858	0.48298582293576936	0.5360244366588808	0.5634177771874133	0.3878828849828384	0.440820319008609	0.5348925727607734	0.5675936078857923	0.6561412351909839	0.4687613080795429	0.3545627406465394	0.5241564085355137	0.6375018188107566	0.4286241324107289	0.5168297214257668	0.47272692691824786	0.47272692691824786	0.47272692691824786	0.47272692691824786	0.47272692691824786	0.47272692691824786	0.47272692691824786	0.47272692691824786	0.47272692691824786	0.47272692691824786	0.47272692691824786	0.47272692691824786	0.47272692691824786	0.47272692691824786	0.47272692691824786	0.47272692691824786	0.47272692691824786	0.47272692691824786	0.47272692691824786	0.47272692691824786	0.47272692691824786	0.47272692691824786	0.47272692691824786	0.47272692691824786	0.47272692691824786
0.6937612650670477	0.6778642032150705	0.650622728193091	0.6283261431640434	0.5363886046826598	0.6530560316063634	0.6550843555102331	0.6111841486435804	0.6131180152538874	0.6258143222762845	0.6272260633737837	0.6735537817055437	0.5542000864159458	0.6140839119774344	0.5806019075044464	0.6003524659782963	0.7078479930552615	0.6768705073482331	0.5454887708601596	0.6044536298531004	0.5871347075487808	0.5957941687009406	0.5957941687009406	0.5957941687009406	0.5957941687009406	0.5957941687009406	0.5957941687009406	0.5957941687009406	0.5957941687009406	0.5957941687009406	0.5957941687009406	0.5957941687009406	0.5957941687009406	0.5957941687009406	0.5957941687009406	0.5957941687009406	0.5957941687009406	0.5957941687009406	0.5957941687009406	0.5957941687009406	0.5957941687009406	0.5957941687009406	0.5957941687009406	0.5957941687009406	0.5957941687009406	0.5957941687009406	0.5957941687009406	0.5957941687009406	0.5957941687009406	0.5957941687009406
0.058310263594360576	0.13324553279443263	0.10125903289935351	0.09071097041381627	0.07696107096147146	0.11457029862665717	0.11564058902364778	0.08977411955478569	0.07655666936877713	0.05381274831295665	0.09496069782731645	0.06095441692818034	0.11796284752955394	0.08785289935947742	0.13414029512577952	0.0718515939680709	0.09707289047253348	0.13140802297596882	0.14107752069626872	0.052870484352004816	0.1109765302529538	0.08165902223799426	0.09085142592647245	0.08625522408223335	0.08625522408223335	0.08625522408223335	0.08625522408223335	0.08625522408223335	0.08625522408223335	0.08625522408223335	0.08625522408223335	0.08625522408223335	0.08625522408223335	0.08625522408223335	0.08625522408223335	0.08625522408223335	0.08625522408223335	0.08625522408223335	0.08625522408223335	0.08625522408223335	0.08625522408223335	0.08625522408223335	0.08625522408223335	0.08625522408223335	0.08625522408223335	0.08625522408223335	0.08625522408223335	0.08625522408223335	0.08625522408223335	0.08625522408223335
0.44150069021603283	0.38667843869121893	0.430858637787354	0.35918385256065205	0.3885174005561063	0.3840235884749857	0.31181972643092276	0.34663054360776135	0.4428415088043191	0.45318531684728747	0.5815948469068658	0.4170607388009207	0.4910511809883159	0.5104607591779432	0.6888417507937618	0.7382894468498504	0.14408898890742777	0.17111310875360744	0.25765546404872597	0.19811881551834698	0.19898358233657	0.19855119892745848	0.19855119892745848	0.19855119892745848	0.19855119892745848	0.19855119892745848	0.19855119892745848	0.19855119892745848	0.19855119892745848	0.19855119892745848	0.19855119892745848	0.19855119892745848	0.19855119892745848	0.19855119892745848	0.19855119892745848	0.19855119892745848	0.19855119892745848	0.19855119892745848	0.19855119892745848	0.19855119892745848	0.19855119892745848	0.19855119892745848	0.19855119892745848	0.19855119892745848	0.19855119892745848	0.19855119892745848	0.19855119892745848	0.19855119892745848	0.19855119892745848	0.19855119892745848
0.34448346163357474	0.26322674380804556	0.37177875969375057	0.26750816027245533	0.21026673593324635	0.29512634772244795	0.26192342717102063	0.21466561246593907	0.2642364077475304	0.3445439763378504	0.265879016057048	0.26547512850678695	0.29333375270815126	0.290727254908256	0.20816625201953454	0.36826366784328757	0.31315597041780996	0.34659009095370763	0.26445362495735036	0.2817602388025598	0.27743010863090756	0.29477576807198297	0.3295221815171463	0.35064791989596183	0.2924992869416957	0.3215736034188288	0.3215736034188288	0.3215736034188288	0.3215736034188288	0.3215736034188288	0.3215736034188288	0.3215736034188288	0.3215736034188288	0.3215736034188288	0.3215736034188288	0.3215736034188288	0.3215736034188288	0.3215736034188288	0.3215736034188288	0.3215736034188288	0.3215736034188288	0.3215736034188288	0.3215736034188288	0.3215736034188288	0.3215736034188288	0.3215736034188288	0.3215736034188288	0.3215736034188288	0.3215736034188288	0.3215736034188288
0.6085840998261359	0.6176817580587785	0.791246550617307	0.70868946567506	0.6718028990650919	0.7273271074204055	0.6970155642432005	0.8874010327900015	0.6796802672287626	0.748411789951323	0.6643552338547194	0.790314071911052	0.7576014887410649	0.6996942534631094	0.7015289202506175	0.6729189638112107	0.6094243466579892	0.7000457003688283	0.662340455519961	0.8154655471663459	0.7389030013431533	0.7389030013431533	0.7389030013431533	0.7389030013431533	0.7389030013431533	0.7389030013431533	0.7389030013431533	0.7389030013431533	0.7389030013431533	0.7389030013431533	0.7389030013431533	0.7389030013431533	0.7389030013431533	0.7389030013431533	0.7389030013431533	0.7389030013431533	0.7389030013431533	0.7389030013431533	0.7389030013431533	0.7389030013431533	0.7389030013431533	0.7389030013431533	0.7389030013431533	0.7389030013431533	0.7389030013431533	0.7389030013431533	0.7389030013431533	0.7389030013431533	0.7389030013431533	0.7389030013431533
0.3349745867730273	0.4423065798897822	0.39452088758881065	0.47387654014277275	0.3486623362451276	0.4149152354996416	0.36503637046894793	0.40179076578760614	0.39832593831405355	0.39931372792782527	0.30164370359438936	0.3307190252324434	0.32037333581785754	0.6253653128081913	0.6663359948929033	0.6311908483392024	0.44311682282937537	0.470298170216716	0.43526078691208914	0.4022252104758263	0.3339863157684301	0.4249316350866366	0.3794589754275334	0.3794589754275334	0.3794589754275334	0.3794589754275334	0.3794589754275334	0.3794589754275334	0.3794589754275334	0.3794589754275334	0.3794589754275334	0.3794589754275334	0.3794589754275334	0.3794589754275334	0.3794589754275334	0.3794589754275334	0.3794589754275334	0.3794589754275334	0.3794589754275334	0.3794589754275334	0.3794589754275334	0.3794589754275334	0.3794589754275334	0.3794589754275334	0.3794589754275334	0.3794589754275334	0.3794589754275334	0.3794589754275334	0.3794589754275334	0.3794589754275334
0.459021975584714	0.5061620392293819	0.4667512675485945	0.5371611237101585	0.44341258027863917	0.46838761333832385	0.4618489967774164	0.41144172257394657	0.4988640159184376	0.4836159810836813	0.5478569190227691	0.46356852120588055	0.4709488440607316	0.5077841364950599	0.40622619244901775	0.4384818111247915	0.5273880013706056	0.5278805322922974	0.4724021176489461	0.43735531928148685	0.4548787184652165	0.4548787184652165	0.4548787184652165	0.4548787184652165	0.4548787184652165	0.4548787184652165	0.4548787184652165	0.4548787184652165	0.4548787184652165	0.4548787184652165	0.4548787184652165	0.4548787184652165	0.4548787184652165	0.4548787184652165	0.4548787184652165	0.4548787184652165	0.4548787184652165	0.4548787184652165	0.4548787184652165	0.4548787184652165	0.4548787184652165	0.4548787184652165	0.4548787184652165	0.4548787184652165	0.4548787184652165	0.4548787184652165	0.4548787184652165	0.4548787184652165	0.4548787184652165	0.4548787184652165
0.17627484543449498	0.08870234326545658	0.1621884227954842	0.10566396291050026	0.14386618666429815	0.05809219332241234	0.1195963867306606	0.04960897859044721	0.045261801400087294	0.14462689547942714	0.07942970537711458	0.12128985633642084	0.02617998660714339	0.025789201539030603	0.22259928066313198	0.11513771574256652	0.12008986693615432	0.19577358182793939	0.12091397084965717	0.06689959436418812	0.07124932312909066	0.023928834523869624	0.09204601999928422	0.22152188041575022	0.10469190065147702	0.19562645761017985	0.12140449714960208	0.11126730169304719	0.10267627272676448	0.07833403516091823	0.12098271758546907	0.17406937171909623	0.12931312027091124	0.09890866724652678	0.07741764352265855	0.08816315538459267	0.08816315538459267	0.08816315538459267	0.08816315538459267	0.08816315538459267	0.08816315538459267	0.08816315538459267	0.08816315538459267	0.08816315538459267	0.08816315538459267	0.08816315538459267	0.08816315538459267	0.08816315538459267	0.08816315538459267	0.08816315538459267
0.33732965535788273	0.45119615149338643	0.37638928878886696	0.40675609926589434	0.3801490908403021	0.501639308868104	0.3596483641983104	0.4148217263188828	0.47529053747014155	0.4461639277953061	0.43805076244894453	0.465972384159376	0.3722346258315979	0.4210182454045363	0.39709935097939675	0.4558021081044804	0.4264507295419386	0.4264507295419386	0.4264507295419386	0.4264507295419386	0.4264507295419386	0.4264507295419386	0.4264507295419386	0.4264507295419386	0.4264507295419386	0.4264507295419386	0.4264507295419386	0.4264507295419386	0.4264507295419386	0.4264507295419386	0.4264507295419386	0.4264507295419386	0.4264507295419386	0.4264507295419386	0.4264507295419386	0.4264507295419386	0.4264507295419386	0.4264507295419386	0.4264507295419386	0.4264507295419386	0.4264507295419386	0.4264507295419386	0.4264507295419386	0.4264507295419386	0.4264507295419386	0.4264507295419386	0.4264507295419386	0.4264507295419386	0.4264507295419386	0.4264507295419386
0.46106611154336086	0.45392906799699373	0.4567654780122325	0.4512588626550338	0.4998077538195954	0.36124775634925055	0.42189525289715324	0.32614434501511974	0.3766794886499242	0.4146977466415053	0.40664047560657773	0.37869316777824147	0.41287933815249495	0.42115746926199743	0.3809912139048665	0.4508608338467086	0.34151940859457064	0.34708652943936	0.36752280427299183	0.4460941132753436	0.39547157069058425	0.3120788238588954	0.30362958675635243	0.3493544735448174	0.32649203015058487	0.32649203015058487	0.32649203015058487	0.32649203015058487	0.32649203015058487	0.32649203015058487	0.32649203015058487	0.32649203015058487	0.32649203015058487	0.32649203015058487	0.32649203015058487	0.32649203015058487	0.32649203015058487	0.32649203015058487	0.32649203015058487	0.32649203015058487	0.32649203015058487	0.32649203015058487	0.32649203015058487	0.32649203015058487	0.32649203015058487	0.32649203015058487	0.32649203015058487	0.32649203015058487	0.32649203015058487	0.32649203015058487
0.18837300677156138	0.4761840641048188	0.4699686714425426	0.4668312643962215	0.5773019172366918	0.38556171714859605	0.36890074628004	0.4514111225449907	0.36897629367494145	0.4530832308704342	0.5100698156981813	0.5762721666993158	0.5636903261283421	0.5392770224257276	0.5078886548359911	0.5816730093855919	0.4405847670359854	0.41695609486127644	0.42877043094863093	0.42877043094863093	0.42877043094863093	0.42877043094863093	0.42877043094863093	0.42877043094863093	0.42877043094863093	0.42877043094863093	0.42877043094863093	0.42877043094863093	0.42877043094863093	0.42877043094863093	0.42877043094863093	0.42877043094863093	0.42877043094863093	0.42877043094863093	0.42877043094863093	0.42877043094863093	0.42877043094863093	0.42877043094863093	0.42877043094863093	0.42877043094863093	0.42877043094863093	0.42877043094863093	0.42877043094863093	0.42877043094863093	0.42877043094863093	0.42877043094863093	0.42877043094863093	0.42877043094863093	0.42877043094863093	0.42877043094863093
0.31861198917875694	0.38784474699376675	0.3152463538199114	0.33577268272576233	0.38194261132885776	0.30363862389753477	0.27053740799670517	0.5040883504759134	0.27909817170566514	0.2795714937604027	0.3254711357874064	0.39816539053010713	0.39060353080051813	0.3523335618918057	0.5114188597459293	0.35094273221075045	0.25655094436399745	0.36659658269747375	0.43750939564773583	0.4007524931126453	0.34606011252461005	0.3734063028186277	0.3734063028186277	0.3734063028186277	0.3734063028186277	0.3734063028186277	0.3734063028186277	0.3734063028186277	0.3734063028186277	0.3734063028186277	0.3734063028186277	0.3734063028186277	0.3734063028186277	0.3734063028186277	0.3734063028186277	0.3734063028186277	0.3734063028186277	0.3734063028186277	0.3734063028186277	0.3734063028186277	0.3734063028186277	0.3734063028186277	0.3734063028186277	0.3734063028186277	0.3734063028186277	0.3734063028186277	0.3734063028186277	0.3734063028186277	0.3734063028186277	0.3734063028186277
0.4130710326818791	0.5062224311342237	0.4857065334748931	0.315489232575299	0.3001478168065531	0.37702785274311895	0.49151197104492805	0.25655413459319615	0.28908246329655396	0.39695103657546216	0.34301674993600806	0.34301674993600806	0.34301674993600806	0.34301674993600806	0.34301674993600806	0.34301674993600806	0.34301674993600806	0.34301674993600806	0.34301674993600806	0.34301674993600806	0.34301674993600806	0.34301674993600806	0.34301674993600806	0.34301674993600806	0.34301674993600806	0.34301674993600806	0.34301674993600806	0.34301674993600806	0.34301674993600806	0.34301674993600806	0.34301674993600806	0.34301674993600806	0.34301674993600806	0.34301674993600806	0.34301674993600806	0.34301674993600806	0.34301674993600806	0.34301674993600806	0.34301674993600806	0.34301674993600806	0.34301674993600806	0.34301674993600806	0.34301674993600806	0.34301674993600806	0.34301674993600806	0.34301674993600806	0.34301674993600806	0.34301674993600806	0.34301674993600806	0.34301674993600806
0.3709068818389533	0.3575863868679239	0.26949388898870097	0.5003455687353109	0.29633563490126463	0.2288055425699189	0.3316034009900773	0.46194774109329967	0.39032663184568833	0.4567882654550771	0.2927209811202747	0.18522055413866803	0.24202849182705358	0.3857517615973229	0.339124341769819	0.34411604501715015	0.37195301314437246	0.38645387345539584	0.37920344329988415	0.37920344329988415	0.37920344329988415	0.37920344329988415	0.37920344329988415	0.37920344329988415	0.37920344329988415	0.37920344329988415	0.37920344329988415	0.37920344329988415	0.37920344329988415	0.37920344329988415	0.37920344329988415	0.37920344329988415	0.37920344329988415	0.37920344329988415	0.37920344329988415	0.37920344329988415	0.37920344329988415	0.37920344329988415	0.37920344329988415	0.37920344329988415	0.37920344329988415	0.37920344329988415	0.37920344329988415	0.37920344329988415	0.37920344329988415	0.37920344329988415	0.37920344329988415	0.37920344329988415	0.37920344329988415	0.37920344329988415
0.1871230542899971	0.14687036240038873	0.051157824925790234	0.05201102996877871	0.050839777060687596	0.07128768526078552	0.1974035880579078	0.16071149865062134	0.07575429048808469	0.14168021678255482	0.07250497478729484	0.016317835899739664	0.047510046241337686	0.04574931785934327	0.003808609025398211	0.15930732729776964	0.09789836700908487	0.12456545716504275	0.0004788782060483095	0.08307344390333198	0.16186689792019335	0.16810626099705722	0.1399807076331305	0.20001489258599267	0.07224111560934615	0.06416519957368412	0.09899677219121267	0.011671876092825209	0.011035780120360363	0.06560788029822694	0.12065381764143311	0.09313084896983002	0.09313084896983002	0.09313084896983002	0.09313084896983002	0.09313084896983002	0.09313084896983002	0.09313084896983002	0.09313084896983002	0.09313084896983002	0.09313084896983002	0.09313084896983002	0.09313084896983002	0.09313084896983002	0.09313084896983002	0.09313084896983002	0.09313084896983002	0.09313084896983002	0.09313084896983002	0.09313084896983002
0.12708429017502296	0.2014032689251901	0.19896880540998418	0.09107222088337934	0.17526917277378606	0.09226556972627803	0.13543755485397277	0.1883523832648917	0.10326055282003739	0.036545128357669786	0.07049853096391079	0.08084047877537615	0.0978913460135008	0.10643920922264509	0.12713924501970822	0.2301916470870443	0.0940194872224157	0.09640815769165476	0.11873158749450352	0.11843264683386026	0.14410012454673873	0.11368343513782572	0.0933931266695382	0.14070275867453821	0.11704794267203822	0.11704794267203822	0.11704794267203822	0.11704794267203822	0.11704794267203822	0.11704794267203822	0.11704794267203822	0.11704794267203822	0.11704794267203822	0.11704794267203822	0.11704794267203822	0.11704794267203822	0.11704794267203822	0.11704794267203822	0.11704794267203822	0.11704794267203822	0.11704794267203822	0.11704794267203822	0.11704794267203822	0.11704794267203822	0.11704794267203822	0.11704794267203822	0.11704794267203822	0.11704794267203822	0.11704794267203822	0.11704794267203822
0.8385112675887653	0.8786681784852549	0.865687304254074	0.8561499294482096	0.7456767653954633	0.9219913359615528	0.7968638191913344	0.767186569223801	0.8631141610259591	0.9049588679264091	0.7278399023321945	0.8163993851293019	0.8163993851293019	0.8163993851293019	0.8163993851293019	0.8163993851293019	0.8163993851293019	0.8163993851293019	0.8163993851293019	0.8163993851293019	0.8163993851293019	0.8163993851293019	0.8163993851293019	0.8163993851293019	0.8163993851293019	0.8163993851293019	0.8163993851293019	0.8163993851293019	0.8163993851293019	0.8163993851293019	0.8163993851293019	0.8163993851293019	0.8163993851293019	0.8163993851293019	0.8163993851293019	0.8163993851293019	0.8163993851293019	0.8163993851293019	0.8163993851293019	0.8163993851293019	0.8163993851293019	0.8163993851293019	0.8163993851293019	0.8163993851293019	0.8163993851293019	0.8163993851293019	0.8163993851293019	0.8163993851293019	0.8163993851293019	0.8163993851293019
0.43536782316203343	0.6098329799569575	0.7843409419263648	0.6058021625905922	0.7765455226456445	0.8260961876385823	0.859838725037941	0.6581547211633103	0.6223472060726228	0.6457369424141168	0.9044080669973551	0.7444447771653121	0.7855858191541093	0.621143231446381	0.5620883338588494	0.5045513839837464	0.8667404195526274	0.6772856503809943	0.772013034966811	0.772013034966811	0.772013034966811	0.772013034966811	0.772013034966811	0.772013034966811	0.772013034966811	0.772013034966811	0.772013034966811	0.772013034966811	0.772013034966811	0.772013034966811	0.772013034966811	0.772013034966811	0.772013034966811	0.772013034966811	0.772013034966811	0.772013034966811	0.772013034966811	0.772013034966811	0.772013034966811	0.772013034966811	0.772013034966811	0.772013034966811	0.772013034966811	0.772013034966811	0.772013034966811	0.772013034966811	0.772013034966811	0.772013034966811	0.772013034966811	0.772013034966811
0.5587089405226845	0.24412793422252344	0.3438333851151232	0.32650395402467647	0.3011274186601247	0.3056015646872228	0.09675586855839749	0.36491523973086265	0.36085752198873705	0.31169367101195244	0.32577123541152947	0.3062880624394198	0.2957708539602083	0.30955081045624094	0.26691517674770754	0.28823299360197424	0.28823299360197424	0.28823299360197424	0.28823299360197424	0.28823299360197424	0.28823299360197424	0.28823299360197424	0.28823299360197424	0.28823299360197424	0.28823299360197424	0.28823299360197424	0.28823299360197424	0.28823299360197424	0.28823299360197424	0.28823299360197424	0.28823299360197424	0.28823299360197424	0.28823299360197424	0.28823299360197424	0.28823299360197424	0.28823299360197424	0.28823299360197424	0.28823299360197424	0.28823299360197424	0.28823299360197424	0.28823299360197424	0.28823299360197424	0.28823299360197424	0.28823299360197424	0.28823299360197424	0.28823299360197424	0.28823299360197424	0.28823299360197424	0.28823299360197424	0.28823299360197424
0.09755220175332993	0.28321377662562336	0.178405160272561	0.07227974898165819	0.04416774157311615	0.048233134992532886	0.06373345790347953	0.05602188142687294	0.06383891915635734	0.05457727223277275	0.08755763325983952	0.03755030032429994	0.046433777663754	0.05092714213833358	0.16954730234489793	0.06517051633113849	0.046968332506675946	0.047607882227686665	0.07222175890741155	0.021492978402323382	0.0751088057676543	0.1171895900865512	0.05232097133741569	0.06010044967425566	0.08457602523967198	0.11885171483746537	0.031400748147926726	0.0700611827140422	0.050730965430984466	0.050730965430984466	0.050730965430984466	0.050730965430984466	0.050730965430984466	0.050730965430984466	0.050730965430984466	0.050730965430984466	0.050730965430984466	0.050730965430984466	0.050730965430984466	0.050730965430984466	0.050730965430984466	0.050730965430984466	0.050730965430984466	0.050730965430984466	0.050730965430984466	0.050730965430984466	0.050730965430984466	0.050730965430984466	0.050730965430984466	0.050730965430984466
0.4759668641348363	0.43463741852537113	0.37268326997455065	0.3488721846727243	0.3353168102799741	0.318026404580701	0.3380883610931899	0.21116458068555163	0.3786731094066368	0.35168454055968495	0.3312976212874093	0.35335412793716353	0.28602095028600505	0.37158221595058416	0.3668411617712266	0.294041082552289	0.40789963057125395	0.3580818232964824	0.34736931962428425	0.29214761818450935	0.3652256736529167	0.40057318056492514	0.22037443269148702	0.3104738066282061	0.3104738066282061	0.3104738066282061	0.3104738066282061	0.3104738066282061	0.3104738066282061	0.3104738066282061	0.3104738066282061	0.3104738066282061	0.3104738066282061	0.3104738066282061	0.3104738066282061	0.3104738066282061	0.3104738066282061	0.3104738066282061	0.3104738066282061	0.3104738066282061	0.3104738066282061	0.3104738066282061	0.3104738066282061	0.3104738066282061	0.3104738066282061	0.3104738066282061	0.3104738066282061	0.3104738066282061	0.3104738066282061	0.3104738066282061
0.34016150065433226	0.3983020361418042	0.3810881313277641	0.3488125833505549	0.3673476462648692	0.3367676325005278	0.4333391308356805	0.39003045139925924	0.337352966569277	0.3785847857633805	0.5066328385579101	0.32144970579708676	0.25263099187732696	0.24826338167782397	0.33356981019205645	0.2944991825967052	0.24166604861595659	0.32470619084604874	0.2709541281835143	0.361313914568299	0.25529714203774145	0.3083055283030202	0.3083055283030202	0.3083055283030202	0.3083055283030202	0.3083055283030202	0.3083055283030202	0.3083055283030202	0.3083055283030202	0.3083055283030202	0.3083055283030202	0.3083055283030202	0.3083055283030202	0.3083055283030202	0.3083055283030202	0.3083055283030202	0.3083055283030202	0.3083055283030202	0.3083055283030202	0.3083055283030202	0.3083055283030202	0.3083055283030202	0.3083055283030202	0.3083055283030202	0.3083055283030202	0.3083055283030202	0.3083055283030202	0.3083055283030202	0.3083055283030202	0.3083055283030202
0.17197219725601579	0.26052413518635165	0.14862145448028488	0.43633331441727485	0.2190029649617946	0.2062126935565379	0.2565193632077549	0.3171094928126808	0.3144640214961248	0.17387176552522823	0.3024209091308528	0.24373855463063962	0.2296228061630366	0.23252760593103508	0.1977358845973619	0.2605536907977218	0.28293426915014036	0.333670754499378	0.30830251182475915	0.30830251182475915	0.30830251182475915	0.30830251182475915	0.30830251182475915	0.30830251182475915	0.30830251182475915	0.30830251182475915	0.30830251182475915	0.30830251182475915	0.30830251182475915	0.30830251182475915	0.30830251182475915	0.30830251182475915	0.30830251182475915	0.30830251182475915	0.30830251182475915	0.30830251182475915	0.30830251182475915	0.30830251182475915	0.30830251182475915	0.30830251182475915	0.30830251182475915	0.30830251182475915	0.30830251182475915	0.30830251182475915	0.30830251182475915	0.30830251182475915	0.30830251182475915	0.30830251182475915	0.30830251182475915	0.30830251182475915
0.4244225404434497	0.378171546090399	0.303495690897172	0.4600705510910275	0.35713107147413353	0.2607656905439843	0.3288067826665933	0.33877168236747074	0.29147309712977665	0.4302135430396762	0.3189144307161167	0.339785561797071	0.31657397562522926	0.3423546947081329	0.4069042332171634	0.3373021713658027	0.4461508419652304	0.4147912796795498	0.41179816012715753	0.35539953150279646	0.383598845814977	0.383598845814977	0.383598845814977	0.383598845814977	0.383598845814977	0.383598845814977	0.383598845814977	0.383598845814977	0.383598845814977	0.383598845814977	0.383598845814977	0.383598845814977	0.383598845814977	0.383598845814977	0.383598845814977	0.383598845814977	0.383598845814977	0.383598845814977	0.383598845814977	0.383598845814977	0.383598845814977	0.383598845814977	0.383598845814977	0.383598845814977	0.383598845814977	0.383598845814977	0.383598845814977	0.383598845814977	0.383598845814977	0.383598845814977
0.0	0.0	0.0	0.0	0.0	0.0	0.0	0.0	0.0	0.0	0.0	0.0	0.0	0.0	0.0	0.0	0.0	0.0	0.0	0.0	0.0	0.020342406129468322	0.0	0.0034530449514853213	0.0	0.0	0.0	0.0	0.0	0.0	0.0	0.0	0.0	0.0	0.0	0.0	0.0	0.0	0.0	0.0	0.0	0.0	0.0	0.0	0.0	0.0	0.0	0.0	0.0	0.0
0.0	0.07241542205260318	0.07468044144788528	0.0	0.08371646791520573	0.0	0.024444530277784395	0.0035472352081064515	0.0	0.08427669065496068	0.009596249207075387	0.09331271712228112	0.0	0.0	0.00020698588565995683	0.0	0.0	0.0035472352081064515	0.019192498414150775	0.0	0.013143484415181839	0.07241542205260318	0.0	0.0	0.09208010027886855	0.19347211069175158	0.08371646791520573	0.0	0.0	0.09208010027886855	0.07241542205260318	0.07686979146801644	0.03734022072394264	0.0	0.04693646993101803	0.03734022072394264	0.020897295069677944	0.08976548191417467	0.0035472352081064515	0.030493544276753333	0.09208010027886855	0.0010256309577526045	0.07241542205260318	0.09208010027886855	0.0	0.0	0.0	0.0	0.0	0.0
0.44944727959208425	0.4164988627603161	0.46400199863645214	0.4847207275687108	0.3559567851542291	0.3667496217548449	0.36496553849572644	0.4693825167733683	0.4974546660929527	0.37247175209672045	0.4025478127902911	0.41115192101534437	0.3130278523053145	0.33964092235708215	0.2953042237980899	0.3120685973401957	0.3537671762023507	0.3531897946274602	0.37617772322899057	0.3639198692256398	0.3823042901387144	0.38429405397968625	0.3171859137337738	0.3727376999226869	0.410724276629043	0.3237763412341768	0.472453216665369	0.321248042808226	0.44741775982272936	0.2705754302488059	0.36718505746678304	0.3759711975320204	0.340649096506183	0.435905267504513	0.3953835437338512	0.29336531646569713	0.3447104085101448	0.39994903099473866	0.3919710318883883	0.3709509741181167	0.23867052673238193	0.30481075042524935	0.30481075042524935	0.30481075042524935	0.30481075042524935	0.30481075042524935	0.30481075042524935	0.30481075042524935	0.30481075042524935	0.30481075042524935
0.34084623355353527	0.15132030978221717	0.12388571696947587	0.1366605807352614	0.1121297798546866	0.10441522149927866	0.12663487049299038	0.22045762542838324	0.13517956580054788	0.06289528940427488	0.20880487926758023	0.17225867739914302	0.13606714247233445	0.16144951162104496	0.1943625950611943	0.08617786262992592	0.18163844793150613	0.07234558439383698	0.12410044747006509	0.08459951276342463	0.0719846512848112	0.15708892318499776	0.11954842056063593	0.1561288267689363	0.10777363836718518	0.08359670709963833	0.056422623025908746	0.1004222652105033	0.052741582424700964	0.025258271568992414	0.026162892186650428	0.2552912534759387	0.08921205045294499	0.04664531436309865	0.12477804357995502	0.10490107006138877	0.08559352785125969	0.045908062171482765	0.08183755511411943	0.09998139277971654	0.04602434675326089	0.1857372514916075	0.18303566436512628	0.04556803372956003	0.10778638269228903	0.12425300220330894	0.11601969244779899	0.11601969244779899	0.11601969244779899	0.11601969244779899
0.6044166517545949	0.39734270007575434	0.5110867205942409	0.456419045031021	0.36876989346810307	0.37504559289646716	0.464490055761936	0.17883270971642728	0.22181649508104057	0.24466239356166578	0.38938950381281723	0.45032946913225474	0.4058905053843925	0.4131750195064308	0.32115252321754123	0.47506748389132425	0.24944559628189505	0.402660976687028	0.5327326110595848	0.19881283438848255	0.19000882987250642	0.3878916879526027	0.3000402774756835	0.30539686154419554	0.40120598523220025	0.40410247288723483	0.5706556999285223	0.3894421812193682	0.3419491834478138	0.28852904597373846	0.239356168620753	0.33416026521658737	0.41866797547394846	0.3482144054770714	0.3268196378295827	0.45483720309421083	0.5391711146358907	0.3297380275497326	0.4837233719055369	0.3261218025112747	0.22353272429902815	0.4194561781406527	0.364172849993425	0.3918145140670388	0.3918145140670388	0.3918145140670388	0.3918145140670388	0.3918145140670388	0.3918145140670388	0.3918145140670388
0.2508341887549883	0.37004720001504154	0.27790768933736343	0.11516091473927646	0.16237040642103812	0.17409254339926503	0.1672250323549546	0.1750603656069986	0.26286644966866846	0.08642531128285753	0.287087521770445	0.23824725252617932	0.26266738714831217	0.26266738714831217	0.26266738714831217	0.26266738714831217	0.26266738714831217	0.26266738714831217	0.26266738714831217	0.26266738714831217	0.26266738714831217	0.26266738714831217	0.26266738714831217	0.26266738714831217	0.26266738714831217	0.26266738714831217	0.26266738714831217	0.26266738714831217	0.26266738714831217	0.26266738714831217	0.26266738714831217	0.26266738714831217	0.26266738714831217	0.26266738714831217	0.26266738714831217	0.26266738714831217	0.26266738714831217	0.26266738714831217	0.26266738714831217	0.26266738714831217	0.26266738714831217	0.26266738714831217	0.26266738714831217	0.26266738714831217	0.26266738714831217	0.26266738714831217	0.26266738714831217	0.26266738714831217	0.26266738714831217	0.26266738714831217
0.2284293497704726	0.16563317147240245	0.3134855577183099	0.15116577801838163	0.19472339070429764	0.2386287855518512	0.062437297234131744	0.1823921052013426	0.24576268542984542	0.2291897632419443	0.12359475688336834	0.22766813980064654	0.12430505859948393	0.45229545275749905	0.1379948760410733	0.16445784079572637	0.1360807497226435	0.21183988222029393	0.11754583069326088	0.13128117228077055	0.038880697964813096	0.12838119845679127	0.1584802355125621	0.24139212182090652	0.20564034142015392	0.2767404005282116	0.30992981130905917	0.19107359484539282	0.2886942693293301	0.23246419008855995	0.17894943556315895	0.16620921612706016	0.04459785042009008	0.13444425673699628	0.12368056295054089	0.287460080202135	0.20218879366909365	0.15607676725548433	0.280922382272697	0.1599900387544	0.13206163649078284	0.14602583762259141	0.14602583762259141	0.14602583762259141	0.14602583762259141	0.14602583762259141	0.14602583762259141	0.14602583762259141	0.14602583762259141	0.14602583762259141
0.16874247107496376	0.300819512775106	0.13913363576860632	0.2190482489406374	0.29610621037028984	0.2188573250532056	0.35363351571954343	0.19712311718339032	0.22650859340526788	0.2247347293686611	0.21085505833349216	0.2867170087073521	0.20284695912253553	0.2456738098801381	0.26941835664247077	0.2957725294905791	0.24671999533208994	0.26661075337220097	0.3135789310414958	0.24052208951087894	0.17134237010917658	0.21624545881190838	0.35368471031199045	0.2092744780839778	0.2939927255879932	0.17631625261119024	0.3025859277283945	0.18941948728789595	0.30411091605682977	0.25810407942309943	0.2831769783875049	0.3246947670216364	0.28038301087712775	0.27872853677116666	0.3168269208707789	0.2358889101293122	0.2863036178107975	0.22087242424877646	0.21629496714632293	0.2527582371039719	0.2775475740472594	0.22337850518214872	0.21527462293693964	0.259351518022659	0.18764548279908283	0.22349850041087088	0.22349850041087088	0.22349850041087088	0.22349850041087088	0.22349850041087088
0.0	0.0	0.0	0.0	0.0	0.0	0.0	0.0	0.0	0.0	0.0	0.027546340664993296	0.0	0.0005941596134279853	0.0	0.0	0.0	0.0	0.0	0.0	0.0	0.0	0.0	0.0	0.0	0.0	0.0	0.0	0.2078707880772322	0.0	0.0	0.0	0.0	0.0	0.0	0.480621604274709	0.0029441065096544074	0.0	0.0	0.0	0.0	0.0	0.0	0.0	0.0	0.0	0.0	0.0	0.0	0.0
0.23050984088242057	0.1740815918460371	0.09253671950097601	0.2649700715244001	0.29319343027681893	0.158246990379253	0.15962378996987067	0.2714632148241476	0.14571536769445367	0.18050197778367774	0.21092770478042783	0.09265296509824786	0.2735658432869613	0.4664781034684246	0.2561372257940516	0.11044019634318229	0.13265886968599347	0.34432284486109227	0.26302870165365466	0.19714782014507073	0.2552909006467905	0.21971634126375478	0.2209989341093954	0.06440991942038879	0.2392116130278041	0.16204227192004808	0.10471787393850389	0.18484385277876728	0.11450125732826351	0.1719685218607484	0.16732830181516964	0.1983112496085711	0.057462627865716695	0.11130995941479968	0.20964812997216947	0.23474854018201527	0.17949507224852523	0.15776897218794253	0.062080864680189626	0.284451382034107	0.07215475221248056	0.09168237232896075	0.21437787556061347	0.1530301239447871	0.1530301239447871	0.1530301239447871	0.1530301239447871	0.1530301239447871	0.1530301239447871	0.1530301239447871
0.4308380635805016	0.4876046409736681	0.35992602217372277	0.4394454319260601	0.3452369026568776	0.26268248591321336	0.48051776105590577	0.5494787524207202	0.40315802734949374	0.24034298992929648	0.3179309296122092	0.4308393698045427	0.38576018912624205	0.4519353750690819	0.4132531205427558	0.4736754633866315	0.46820500822294364	0.48002517835363845	0.44633445451568654	0.2970061455050824	0.4445034040234998	0.5452955240266046	0.4783836998272057	0.5200656698907359	0.3445386433380401	0.5220211859842024	0.47298328833378306	0.32077862575135746	0.3205529656082087	0.6010645198098601	0.5299380403814916	0.3928290417929248	0.485799085819163	0.5576215877443141	0.2327244361499576	0.6440708523951888	0.4373207723841591	0.5532445605392868	0.5598599365949392	0.4382163444379212	0.4990381405164302	0.4990381405164302	0.4990381405164302	0.4990381405164302	0.4990381405164302	0.4990381405164302	0.4990381405164302	0.4990381405164302	0.4990381405164302	0.4990381405164302
0.10621623163860792	0.2383127525727274	0.16786427187599057	0.15486124850448948	0.10955253632127658	0.2048372256041663	0.4420872775334017	0.26850000190829143	0.22272594608689833	0.25931270826862574	0.28726961884377433	0.2195087672482837	0.2064658436923369	0.11601739472066909	0.41943644506746447	0.3274196877655059	0.2063080536359638	0.2265187356269547	0.19427315150531713	0.312271411281976	0.6065395148133155	0.14223381532582344	0.3838533602021347	0.07911494589058185	0.10899577039181539	0.19401101538067528	0.13175283921762593	0.13575083712665104	0.33210486720193294	0.23041791852115678	0.21453245364723164	0.29596935929698026	0.18441277221899843	0.3872706269159057	0.20044457981810662	0.23886025923229334	0.1165816151749288	0.25076423974733575	0.047918182147048544	0.253889169663112	0.2018405740547146	0.22786487185891327	0.22786487185891327	0.22786487185891327	0.22786487185891327	0.22786487185891327	0.22786487185891327	0.22786487185891327	0.22786487185891327	0.22786487185891327
0.14115460227295848	0.17366492987617488	0.1773072766643291	0.09160992844362148	0.07148563901724181	0.17459636353027463	0.18022904761878217	0.09940801667612692	0.0661496863028448	0.15832613364271883	0.12431669362069125	0.04763342781281556	0.05939155985248651	0.1096215416773789	0.10241248047883793	0.1258290831532029	0.10422376029127174	0.13102972106791555	0.13407173280870927	0.16223171468521222	0.13354716522936425	0.14790730068217867	0.15714536718837713	0.09780819137131985	0.09686357646242853	0.10219222836947213	0.06991551789765516	0.1521945033540365	0.04652818651936714	0.18102842930369428	0.06725329830776591	0.07754482484244177	0.05458821088350017	0.1013728801581404	0.085061433408388	0.10538993136619779	0.12170888574257924	0.05885804641518652	0.07605936739829175	0.06389301923902757	0.16247171232744495	0.09520006988587922	0.048177004917288636	0.12629212307009674	0.10216474388994687	0.15233132715212422	0.10389538309936874	0.08729180601769558	0.11956396983806869	0.10512679648246492
0.70420824935638	0.2186569144526584	0.05090306388274395	0.40068946979716863	0.4078446229635477	0.13634164375538912	0.008640598690084152	0.2272975131427426	0.22729751314274252	0.0	0.0	0.2186569144526584	0.0	0.13634164375538912	0.0	0.436857930709028	0.0024983021959791513	0.49385500299538276	0.22780170355233595	0.2186569144526584	0.023375201660968726	0.13634164375538912	0.26735031864735204	0.0	0.429565466259689	0.03201580035105288	0.15971684541635783	0.09095586938735345	0.20392231148177384	0.13634164375538912	0.0	0.02587350385694788	0.34026395523716296	0.24767022219813875	0.0	0.36063666429255914	0.4434561253994218	0.13634164375538912	0.35499856623667814	0.18503504795008277	0.0	0.5330259523900044	0.26735031864735204	0.0	0.09095586938735345	0.0024983021959791513	0.29487818086912726	0.22429502053717	0.0	0.09095586938735345
0.6409354824599729	0.5880764957370679	0.5263118721496005	0.7690103744909343	0.5774463259121055	0.5337294960209656	0.7720555063833902	0.5788051193265981	0.5960897768987691	0.47208710585226654	0.5798761308010827	0.7185134984844941	0.5418313481823758	0.7524082092142645	0.6600276315046875	0.506328354787778	0.4513832771916293	0.8677539684951976	0.7061901120242908	0.5854184564704041	0.596488703333957	0.570575811304601	0.6347315912753837	0.6996369792421079	0.7149436544699097	0.6702258263338877	0.4873178782355963	0.4813089317417018	0.6783597054403604	0.671712489221559	0.4666943244668206	0.5546073359412979	0.5887815604798217	0.724344784291503	0.7839337278966165	0.6253277292539992	0.6201746252869798	0.5560034554795003	0.4329419014567421	0.6214655978752396	0.5708311916517692	0.7149260761335534	0.7262004784205742	0.6085582312073461	0.5742021536859602	0.47255077948380403	0.7464019469189798	0.6160937295347494	0.6953937011670651	0.7074172349443205
0.1935663085320036	0.19701803104628812	0.13882303867117696	0.15507940338147144	0.14725215926360144	0.1602079403595243	0.146225494372206	0.1299041463031654	0.1552364359632066	0.22286871647685003	0.2176090131742271	0.18097684206923642	0.10334791998562388	0.221606289848882	0.11686017536158229	0.15159739474204648	0.14886773857360372	0.1955029169998071	0.1558852136887277	0.10621429767357088	0.06861326828253415	0.07378951310772532	0.26590359707496214	0.17586030196185995	0.10590381444174005	0.2594684386575329	0.08555498126766305	0.18287319396477986	0.13310157013421042	0.13047335099730603	0.13652666006530254	0.17074374938398298	0.1537945123072675	0.11387095137592228	0.13559142927732704	0.1554669113483807	0.11665493585042605	0.1190693649876481	0.14446304540078178	0.19730798028110377	0.15096879650251807	0.16528968177770867	0.16451945779436117	0.12052164359125057	0.08586891856588529	0.1232736046989169	0.20162145585990074	0.17896002778721906	0.11814424135022887	0.14069213329144
0.34067310700937053	0.3189675591710256	0.21462106362651356	0.23249114167090876	0.37607840826175165	0.2339763418362119	0.14959590702336695	0.3877203888027544	0.17291895320127246	0.2616922390666446	0.30024125044764854	0.16784031637369295	0.18078458402575823	0.12559835064639593	0.22682819192864892	0.1718732113878241	0.2335251373785324	0.35800308271130193	0.21534252067416093	0.15492200784255133	0.20955785934510054	0.24293169737207068	0.10436028466427043	0.2774859973977955	0.20367101141412583	0.3395497986036629	0.35819640667784175	0.2110398561990053	0.22447931225289025	0.2974041440435582	0.13076356142484497	0.14245735133450732	0.24001419765736823	0.21422556021414468	0.20678144062761997	0.3617384986469418	0.21827408978306553	0.1632728014977454	0.3076979134006981	0.2026402337316967	0.27342890771624356	0.20936555557219338	0.23269744447446353	0.18603768881186808	0.31450835653302844	0.12067153769027686	0.30353618968537294	0.25154247614775094	0.34478940625316706	0.2683745107214288
0.7859560222649006	0.665184076463227	0.587343951030495	0.663951526741738	0.6413302923910099	0.6504842937858912	0.5402476221880966	0.702301334129096	0.7259246731555955	0.6630208222243424	0.7074128438287444	0.6044898836614039	0.6402251069119492	0.6598061481951895	0.6462490439586756	0.6484784071963892	0.6175388455533083	0.6554909677290054	0.7315020997631493	0.5819855525435368	0.6884581434654484	0.6321629264230327	0.6216583982842159	0.551167258951805	0.7409125355635762	0.578832687559797	0.5576714240242259	0.5456711983915604	0.690514569521435	0.7546562313498912	0.6821721510899553	0.6793314690221488	0.6076153321221631	0.6646481460943511	0.691687827991484	0.6216944314090731	0.6407341477043206	0.6724224325009316	0.741522330495745	0.6634050234392497	0.7843948932600847	0.6302989613360099	0.7026782418024669	0.6664886015692384	0.6664886015692384	0.6664886015692384	0.6664886015692384	0.6664886015692384	0.6664886015692384	0.6664886015692384
0.08034454883876328	0.09077790081402716	0.0933247484398691	0.005601748621821312	0.20825487122230016	0.1578337792348399	0.04705040820224199	0.11463772968949193	0.1581820084999252	0.08549367584573636	0.18592160997372487	0.1357076429097306	0.1357076429097306	0.1357076429097306	0.1357076429097306	0.1357076429097306	0.1357076429097306	0.1357076429097306	0.1357076429097306	0.1357076429097306	0.1357076429097306	0.1357076429097306	0.1357076429097306	0.1357076429097306	0.1357076429097306	0.1357076429097306	0.1357076429097306	0.1357076429097306	0.1357076429097306	0.1357076429097306	0.1357076429097306	0.1357076429097306	0.1357076429097306	0.1357076429097306	0.1357076429097306	0.1357076429097306	0.1357076429097306	0.1357076429097306	0.1357076429097306	0.1357076429097306	0.1357076429097306	0.1357076429097306	0.1357076429097306	0.1357076429097306	0.1357076429097306	0.1357076429097306	0.1357076429097306	0.1357076429097306	0.1357076429097306	0.1357076429097306
0.629770756176787	0.6519439732589908	0.5364005781367972	0.49038123727495486	0.6180849857160494	0.4295975690979656	0.5238412774070075	0.5238412774070075	0.5238412774070075	0.5238412774070075	0.5238412774070075	0.5238412774070075	0.5238412774070075	0.5238412774070075	0.5238412774070075	0.5238412774070075	0.5238412774070075	0.5238412774070075	0.5238412774070075	0.5238412774070075	0.5238412774070075	0.5238412774070075	0.5238412774070075	0.5238412774070075	0.5238412774070075	0.5238412774070075	0.5238412774070075	0.5238412774070075	0.5238412774070075	0.5238412774070075	0.5238412774070075	0.5238412774070075	0.5238412774070075	0.5238412774070075	0.5238412774070075	0.5238412774070075	0.5238412774070075	0.5238412774070075	0.5238412774070075	0.5238412774070075	0.5238412774070075	0.5238412774070075	0.5238412774070075	0.5238412774070075	0.5238412774070075	0.5238412774070075	0.5238412774070075	0.5238412774070075	0.5238412774070075	0.5238412774070075
0.0	0.005732311029025152	0.0	0.0	0.13354977021022268	0.0	0.13325023840555214	0.005133247419684076	0.0	0.0	0.12990072588352777	0.05403548973678891	0.00029953180467053795	0.2211657042893189	0.01388684950135024	0.0017837348976597045	0.0	0.0	0.08613173098610702	0.1634909694824359	0.10479324222632806	0.0	0.0014842030929891666	0.0	0.0	0.05403548973678891	0.005133247419684076	0.05433502154145945	0.12114712380186161	0.00029953180467053795	0.0	0.0	0.09488533306777318	0.03024073107688378	0.0	0.12990072588352777	0.06495036294176389	0.06495036294176389	0.06495036294176389	0.06495036294176389	0.06495036294176389	0.06495036294176389	0.06495036294176389	0.06495036294176389	0.06495036294176389	0.06495036294176389	0.06495036294176389	0.06495036294176389	0.06495036294176389	0.06495036294176389
0.18655980011502044	0.3146686428107588	0.17398573300590722	0.22909475745514504	0.19721452483990773	0.22438053772573222	0.26111100841541185	0.2534735352499633	0.19985240679777727	0.2686258853534447	0.23385539675699626	0.2237430415359026	0.2254159048172385	0.2048546418142949	0.23991308039019196	0.17599593212517797	0.17779763368452267	0.1620278828444888	0.241574986614067	0.25887502243867366	0.3074298099246599	0.2648538745112289	0.16722176172703176	0.30211586415291775	0.1837139271426836	0.22397183091537176	0.22718986253446707	0.2255808467249194	0.2255808467249194	0.2255808467249194	0.2255808467249194	0.2255808467249194	0.2255808467249194	0.2255808467249194	0.2255808467249194	0.2255808467249194	0.2255808467249194	0.2255808467249194	0.2255808467249194	0.2255808467249194	0.2255808467249194	0.2255808467249194	0.2255808467249194	0.2255808467249194	0.2255808467249194	0.2255808467249194	0.2255808467249194	0.2255808467249194	0.2255808467249194	0.2255808467249194
0.1266862958942978	0.09516951286829724	0.16438068958128732	0.11232506686410576	0.07118632652739168	0.09561098778651873	0.1579784360665468	0.25165318018181476	0.06945862204977524	0.10102349066504193	0.11998092531140826	0.18849595760759796	0.006779248784374624	0.11693101066312436	0.1657981240658676	0.021215981096881484	0.15275446095085599	0.07306465845739067	0.20387624976218377	0.027154805147174953	0.11551552745467936	0.11551552745467936	0.11551552745467936	0.11551552745467936	0.11551552745467936	0.11551552745467936	0.11551552745467936	0.11551552745467936	0.11551552745467936	0.11551552745467936	0.11551552745467936	0.11551552745467936	0.11551552745467936	0.11551552745467936	0.11551552745467936	0.11551552745467936	0.11551552745467936	0.11551552745467936	0.11551552745467936	0.11551552745467936	0.11551552745467936	0.11551552745467936	0.11551552745467936	0.11551552745467936	0.11551552745467936	0.11551552745467936	0.11551552745467936	0.11551552745467936	0.11551552745467936	0.11551552745467936
0.3873115768109951	0.33764022845353037	0.24329280171327475	0.3178672749054446	0.275220995485287	0.3025052236033765	0.39898435401803184	0.3414260261990703	0.3287920277959965	0.28739833796544656	0.23167534476643808	0.27143843256051997	0.26789306289987563	0.210614321265282	0.31111431529687755	0.2834704963453179	0.3030031844512033	0.30483892232427023	0.35539220982790404	0.24365580122843553	0.2204281974601849	0.22284556601297784	0.25694502676063075	0.2894363301529884	0.2574561857504199	0.3694888844030709	0.2024231049497792	0.23703504123499838	0.32137994686012666	0.22983376297456617	0.254530534411534	0.22936557931594975	0.25474800727846947	0.30046983896355584	0.2757344844633	0.265930886884084	0.2266875968863278	0.2463092418852059	0.2463092418852059	0.2463092418852059	0.2463092418852059	0.2463092418852059	0.2463092418852059	0.2463092418852059	0.2463092418852059	0.2463092418852059	0.2463092418852059	0.2463092418852059	0.2463092418852059	0.2463092418852059
0.2215828486343671	0.44673223481624486	0.25918231551657683	0.221756099555528	0.2200102507705606	0.3583257611816198	0.19591926280928118	0.28213889324771513	0.32810232470522466	0.2306930293470803	0.277729705732406	0.21972465967133845	0.23627283506662372	0.32578212405427315	0.43545721621911154	0.32017548206094254	0.29050312273256784	0.3009947549853934	0.3912367738873946	0.26504665979125064	0.2719489112896524	0.23819639358431882	0.2776933227053849	0.19553559896410405	0.18377784827890248	0.304848640051999	0.17493428359932273	0.2974418096113931	0.32625975708142696	0.2667131917475503	0.27152931730447205	0.39172972620206165	0.3316295217532669	0.3316295217532669	0.3316295217532669	0.3316295217532669	0.3316295217532669	0.3316295217532669	0.3316295217532669	0.3316295217532669	0.3316295217532669	0.3316295217532669	0.3316295217532669	0.3316295217532669	0.3316295217532669	0.3316295217532669	0.3316295217532669	0.3316295217532669	0.3316295217532669	0.3316295217532669
0.2801737216867603	0.3468158471413581	0.19009458281531116	0.3279101848115211	0.4597451320727788	0.15235366360577335	0.4265436219195411	0.18261781721948026	0.026194176951331475	0.15290649154589525	0.3169563713376376	0.1414492400940452	0.35835053019710605	0.21169140156490956	0.12151019813513121	0.4790823237206417	0.14136711481816702	0.3137810112712101	0.1340876471761002	0.22440633651571146	0.24886495069328057	0.21225749785666104	0.237838060836841	0.19734709775988268	0.25391155340599403	0.2247958775808405	0.056838952140810695	0.33820960644529807	0.08057595850249641	0.23769460746561244	0.3714132223764232	0.22320075614049142	0.1422604595385942	0.11570761375214261	0.1289840366453684	0.1289840366453684	0.1289840366453684	0.1289840366453684	0.1289840366453684	0.1289840366453684	0.1289840366453684	0.1289840366453684	0.1289840366453684	0.1289840366453684	0.1289840366453684	0.1289840366453684	0.1289840366453684	0.1289840366453684	0.1289840366453684	0.1289840366453684
0.1457548351058393	0.2657305512630389	0.317212517591817	0.18791767059515097	0.2799957051618158	0.3240562134439549	0.26813894044287057	0.2863978064480707	0.24704284830244003	0.08812785689604381	0.2880479350547511	0.1469408954479481	0.32482970243198006	0.2744140939548414	0.20424408939402222	0.25719067235874804	0.2900222225347941	0.43122596632033217	0.4164847229170764	0.3233795592094233	0.25530439825747014	0.2370504334733412	0.24617741586540567	0.24617741586540567	0.24617741586540567	0.24617741586540567	0.24617741586540567	0.24617741586540567	0.24617741586540567	0.24617741586540567	0.24617741586540567	0.24617741586540567	0.24617741586540567	0.24617741586540567	0.24617741586540567	0.24617741586540567	0.24617741586540567	0.24617741586540567	0.24617741586540567	0.24617741586540567	0.24617741586540567	0.24617741586540567	0.24617741586540567	0.24617741586540567	0.24617741586540567	0.24617741586540567	0.24617741586540567	0.24617741586540567	0.24617741586540567	0.24617741586540567
0.06440974925984784	0.008584173211076497	0.22414353917248678	0.1941879394540399	0.23628921929934987	0.04245323844160458	0.13387663566294208	0.0972620020778161	0.06505672672684162	0.046659469929032506	0.05212331431243414	0.00011536382205550175	0.29811504892160173	0.07153188643033945	0.005920117158341778	0.09599469060041076	0.181966700247661	0.05014625867875057	0.04246493313121562	0.14431067377943824	0.18682995721663956	0.05478737036516887	0.02094972333322646	0.14227562624812312	0.0932142453643102	0.11019918894591017	0.20546764108403265	0.01583197036634183	0.052694951952069115	0.09798042000036	0.2923292675499286	0.022788670712534535	0.1284573133196212	0.07739463295514405	0.0895689805994328	0.176406836526956	0.42768798940643865	0.14890624198677524	0.12547611622095153	0.002548692230679217	0.00011536382205550175	0.0013320280263673593	0.0013320280263673593	0.0013320280263673593	0.0013320280263673593	0.0013320280263673593	0.0013320280263673593	0.0013320280263673593	0.0013320280263673593	0.0013320280263673593
0.1435928977914662	0.056937442652488374	0.14329295186268073	0.12489106058717123	0.2616558685217674	0.1588129031683261	0.08430648807374909	0.17143232369960001	0.1128163733772586	0.22471114075003962	0.1970389128306634	0.14388262015960712	0.14723751078650182	0.18217570031863645	0.13843178894940175	0.1979448519307245	0.16967788684599586	0.14977459737378515	0.10931258832578174	0.13532395276489306	0.13278425981084152	0.18223576873530709	0.24314766121466752	0.14978193644871782	0.11535390737750309	0.13256792191311045	0.13256792191311045	0.13256792191311045	0.13256792191311045	0.13256792191311045	0.13256792191311045	0.13256792191311045	0.13256792191311045	0.13256792191311045	0.13256792191311045	0.13256792191311045	0.13256792191311045	0.13256792191311045	0.13256792191311045	0.13256792191311045	0.13256792191311045	0.13256792191311045	0.13256792191311045	0.13256792191311045	0.13256792191311045	0.13256792191311045	0.13256792191311045	0.13256792191311045	0.13256792191311045	0.13256792191311045
0.4097103268834519	0.1714080899380729	0.04885350365725425	0.17550232331837487	0.2873475462012631	0.10685545506928569	0.26668670012535445	0.37721181926005376	0.09313328790239309	0.3311578845448965	0.223011697601815	0.45573849534175853	0.19965235652656066	0.1984752726074827	0.026201278497273498	0.08526661391828874	0.019827139003796092	0.14686726182695997	0.22193467052804333	0.22055703086324455	0.05987119539608309	0.13098568696567645	0.18513157087513907	0.1319551722025973	0.2905506021017955	0.12718834989000255	0.27388165596549097	0.13721279430804922	0.2508723440526151	0.22451668041525957	0.23769451223393734	0.23769451223393734	0.23769451223393734	0.23769451223393734	0.23769451223393734	0.23769451223393734	0.23769451223393734	0.23769451223393734	0.23769451223393734	0.23769451223393734	0.23769451223393734	0.23769451223393734	0.23769451223393734	0.23769451223393734	0.23769451223393734	0.23769451223393734	0.23769451223393734	0.23769451223393734	0.23769451223393734	0.23769451223393734
0.320295882287386	0.22967689817803397	0.19022248642776135	0.2748870348876143	0.24802795843351969	0.33512400304109285	0.19662914535180848	0.35082247704067027	0.3459346592176391	0.26924159661065067	0.3327619541047638	0.25528845392829597	0.19274680421011123	0.3532168219784945	0.4146231591614945	0.4174822681525287	0.3957165292100406	0.2989942289804611	0.3473553790952508	0.3473553790952508	0.3473553790952508	0.3473553790952508	0.3473553790952508	0.3473553790952508	0.3473553790952508	0.3473553790952508	0.3473553790952508	0.3473553790952508	0.3473553790952508	0.3473553790952508	0.3473553790952508	0.3473553790952508	0.3473553790952508	0.3473553790952508	0.3473553790952508	0.3473553790952508	0.3473553790952508	0.3473553790952508	0.3473553790952508	0.3473553790952508	0.3473553790952508	0.3473553790952508	0.3473553790952508	0.3473553790952508	0.3473553790952508	0.3473553790952508	0.3473553790952508	0.3473553790952508	0.3473553790952508	0.3473553790952508
0.23082510150238877	0.08969216166949318	0.1266731727307648	0.26906276298105686	0.058323746947180635	0.048549254889579244	0.04857697961467699	0.15039454419089943	0.08599988519430969	0.09239946798782474	0.1389208628871747	0.0062692565353368165	0.15885912805683058	0.1300855839700395	0.0758537358226508	0.11604344191214101	0.09438528633584238	0.13409800718044781	0.12949290814237596	0.0004418696640737238	0.10788441927943153	0.07961806301749647	0.005954450792326221	0.0955982796499031	0.10090260684139014	0.12668303154338462	0.196897145585145	0.20018534321708809	0.12405445567798111	0.1621198994475346	0.1621198994475346	0.1621198994475346	0.1621198994475346	0.1621198994475346	0.1621198994475346	0.1621198994475346	0.1621198994475346	0.1621198994475346	0.1621198994475346	0.1621198994475346	0.1621198994475346	0.1621198994475346	0.1621198994475346	0.1621198994475346	0.1621198994475346	0.1621198994475346	0.1621198994475346	0.1621198994475346	0.1621198994475346	0.1621198994475346
0.3466921028369712	0.24384361448732975	0.24867653612369994	0.2717279190164895	0.23343920781443087	0.21460944670441814	0.19292272833958532	0.23047646510343608	0.26286918708301704	0.26625655025888556	0.3906857953075225	0.29700679739183966	0.20296002076176178	0.18398527643113022	0.27605901667308347	0.17472333506455404	0.23056750487030125	0.20934323825268525	0.2668488722817884	0.3917623185360959	0.25948874914394693	0.28799753635483494	0.27374314274939093	0.27374314274939093	0.27374314274939093	0.27374314274939093	0.27374314274939093	0.27374314274939093	0.27374314274939093	0.27374314274939093	0.27374314274939093	0.27374314274939093	0.27374314274939093	0.27374314274939093	0.27374314274939093	0.27374314274939093	0.27374314274939093	0.27374314274939093	0.27374314274939093	0.27374314274939093	0.27374314274939093	0.27374314274939093	0.27374314274939093	0.27374314274939093	0.27374314274939093	0.27374314274939093	0.27374314274939093	0.27374314274939093	0.27374314274939093	0.27374314274939093
0.023438602965544942	0.11220425755707465	0.16002330375370322	0.15497368379191173	0.0939647044138425	0.07015442969597802	0.07022059246489937	0.12640786559234424	0.11828751136726018	0.0469536014669179	0.12434769286619358	0.08476550446371345	0.06216185189803751	0.07560955860754935	0.055814397763910166	0.18277547133702512	0.02197683076908177	0.02094555695222456	0.03168367491994045	0.0675474307503978	0.06685239892926227	0.08215156415805394	0.08362319850215799	0.012563011831981675	0.0760440671659463	0.02309113032036167	0.04956759874315398	0.04956759874315398	0.04956759874315398	0.04956759874315398	0.04956759874315398	0.04956759874315398	0.04956759874315398	0.04956759874315398	0.04956759874315398	0.04956759874315398	0.04956759874315398	0.04956759874315398	0.04956759874315398	0.04956759874315398	0.04956759874315398	0.04956759874315398	0.04956759874315398	0.04956759874315398	0.04956759874315398	0.04956759874315398	0.04956759874315398	0.04956759874315398	0.04956759874315398	0.04956759874315398
0.2171055685467989	0.16593393570184256	0.15894358850785562	0.16092407880665877	0.08397494656144149	0.15017940384643366	0.1561945950629196	0.2073295765196157	0.10486668508068162	0.11487862678547192	0.12113308656294285	0.05059424161360075	0.20727314523056317	0.09560972305850468	0.07170700803221981	0.18587357878192842	0.14710880503555726	0.10023509826605684	0.2600581185914147	0.12303234403104096	0.1485519945865521	0.059643469010102916	0.12514856439236619	0.10590670463887442	0.1155276345156203	0.1155276345156203	0.1155276345156203	0.1155276345156203	0.1155276345156203	0.1155276345156203	0.1155276345156203	0.1155276345156203	0.1155276345156203	0.1155276345156203	0.1155276345156203	0.1155276345156203	0.1155276345156203	0.1155276345156203	0.1155276345156203	0.1155276345156203	0.1155276345156203	0.1155276345156203	0.1155276345156203	0.1155276345156203	0.1155276345156203	0.1155276345156203	0.1155276345156203	0.1155276345156203	0.1155276345156203	0.1155276345156203
0.17848669205504153	0.2018953932249234	0.3110873778275964	0.26616004386777586	0.21513192246564902	0.2684113145785201	0.21183570150716638	0.14017132839372903	0.19355793566262397	0.15102907067695276	0.2806322991215162	0.2800207177018475	0.2741897501659267	0.18248377234083693	0.30380907538184115	0.2083775175888923	0.14321789206182553	0.120370641533945	0.1812774851141628	0.2458859633324992	0.24548190833014782	0.1522362733100519	0.1948155849588609	0.30036690135462796	0.24759124315674444	0.24759124315674444	0.24759124315674444	0.24759124315674444	0.24759124315674444	0.24759124315674444	0.24759124315674444	0.24759124315674444	0.24759124315674444	0.24759124315674444	0.24759124315674444	0.24759124315674444	0.24759124315674444	0.24759124315674444	0.24759124315674444	0.24759124315674444	0.24759124315674444	0.24759124315674444	0.24759124315674444	0.24759124315674444	0.24759124315674444	0.24759124315674444	0.24759124315674444	0.24759124315674444	0.24759124315674444	0.24759124315674444
0.11574404422492864	0.10280234187255242	0.21554910689763435	0.16035933901021507	0.2526489535086122	0.20149547959382041	0.1620552705445569	0.15917274883874757	0.1595260294356987	0.1852069354950886	0.27552565722914324	0.1148789405014111	0.16830621887284875	0.09875479715651611	0.17592679705498077	0.15767138281797258	0.22822591836254022	0.13071011139369726	0.14843860075356846	0.13734841068824585	0.2735580799690079	0.18633804083579608	0.09774894769347028	0.14204349426463317	0.14204349426463317	0.14204349426463317	0.14204349426463317	0.14204349426463317	0.14204349426463317	0.14204349426463317	0.14204349426463317	0.14204349426463317	0.14204349426463317	0.14204349426463317	0.14204349426463317	0.14204349426463317	0.14204349426463317	0.14204349426463317	0.14204349426463317	0.14204349426463317	0.14204349426463317	0.14204349426463317	0.14204349426463317	0.14204349426463317	0.14204349426463317	0.14204349426463317	0.14204349426463317	0.14204349426463317	0.14204349426463317	0.14204349426463317
0.37059646306204574	0.33737237455093577	0.3352851681785773	0.4226363799076476	0.2680493158582653	0.39320501983936834	0.34710771264772716	0.25724604705206316	0.3323206631752262	0.29492883478044046	0.17289870172099037	0.2603544765243923	0.3037016482501364	0.3550652817155482	0.27285432753318845	0.33951730917949813	0.278048575871011	0.37195624357288665	0.24245341917312366	0.38148736390871457	0.31332317391119197	0.2634028724535183	0.3790735036734645	0.2559391647818056	0.3175063342276351	0.3175063342276351	0.3175063342276351	0.3175063342276351	0.3175063342276351	0.3175063342276351	0.3175063342276351	0.3175063342276351	0.3175063342276351	0.3175063342276351	0.3175063342276351	0.3175063342276351	0.3175063342276351	0.3175063342276351	0.3175063342276351	0.3175063342276351	0.3175063342276351	0.3175063342276351	0.3175063342276351	0.3175063342276351	0.3175063342276351	0.3175063342276351	0.3175063342276351	0.3175063342276351	0.3175063342276351	0.3175063342276351
0.2284713829334033	0.27008406656881206	0.25298403332786074	0.2877675102397728	0.1598080431056763	0.322675789071102	0.27683891445903375	0.17764295311826775	0.19367584033071725	0.20482302471343194	0.17565724684890313	0.23109093537669978	0.21474449474706017	0.25303931293930815	0.1628499439686162	0.24687831959324735	0.32179882817022615	0.14424533204318202	0.13799296973771524	0.17536647003573477	0.22327683398771522	0.1651285857540438	0.22481975709532925	0.1396895866045986	0.15709800360743184	0.18377811066905878	0.2913468087910634	0.2302827483441256	0.3041599781549894	0.2148206102076269	0.25949029418130815	0.25949029418130815	0.25949029418130815	0.25949029418130815	0.25949029418130815	0.25949029418130815	0.25949029418130815	0.25949029418130815	0.25949029418130815	0.25949029418130815	0.25949029418130815	0.25949029418130815	0.25949029418130815	0.25949029418130815	0.25949029418130815	0.25949029418130815	0.25949029418130815	0.25949029418130815	0.25949029418130815	0.25949029418130815
0.24545349784657547	0.24782375075301513	0.11670657065988775	0.12011954173753468	0.15544803435868154	0.16267004283252015	0.20204375590807092	0.1753784304148548	0.15610823006205002	0.183616562385889	0.1380673613893617	0.16144185269168054	0.14907801582875607	0.159296579497408	0.16461366877644507	0.18598885847496513	0.13472088945586438	0.13829932585005061	0.16057007247098085	0.12535359297872842	0.1096758000906125	0.14826488533146617	0.18229239225080063	0.18513394871585334	0.14071147230490408	0.1596416367574536	0.20607176242406858	0.2258472790968232	0.1542307225983498	0.11053360195970578	0.15166412939956597	0.13109886567963588	0.13109886567963588	0.13109886567963588	0.13109886567963588	0.13109886567963588	0.13109886567963588	0.13109886567963588	0.13109886567963588	0.13109886567963588	0.13109886567963588	0.13109886567963588	0.13109886567963588	0.13109886567963588	0.13109886567963588	0.13109886567963588	0.13109886567963588	0.13109886567963588	0.13109886567963588	0.13109886567963588
0.02711652671863112	0.03393450332624013	0.04378454282286833	0.07848807120035782	0.015278084402690312	0.05941324998543823	0.013046305870592047	0.08061400671819925	0.08506566567625352	0.08697159147065973	0.026337755746115982	0.05221013617278515	0.030861390806451183	0.0684309294661056	0.02631812286985194	0.11348117296397225	0.010526064631929009	0.056753993987640625	0.03871428724509361	0.0811538642712155	0.07240109910569174	0.1096472073131433	0.08404268890002711	9.042523308173259e-05	0.012450290837376435	0.042455105272045816	0.09860716863194041	0.11837911227035577	0.003140219689304343	0.004461526026673615	0.003800872857988979	0.003800872857988979	0.003800872857988979	0.003800872857988979	0.003800872857988979	0.003800872857988979	0.003800872857988979	0.003800872857988979	0.003800872857988979	0.003800872857988979	0.003800872857988979	0.003800872857988979	0.003800872857988979	0.003800872857988979	0.003800872857988979	0.003800872857988979	0.003800872857988979	0.003800872857988979	0.003800872857988979	0.003800872857988979
0.15213003382519621	0.11994923935570599	0.052129373953404855	0.02217928472467926	0.05021721053104429	0.04260330379969155	0.03019879819569007	0.04180967215290262	0.02451036128122846	0.026825939867224934	0.06479788955078779	0.05076781686486586	0.03629422458318329	0.06671685338779083	0.0315636903887546	0.09000418492622943	0.03682416462337878	0.0834875497598604	0.06018163071894947	0.16085201548535752	0.1105168231021535	0.1105168231021535	0.1105168231021535	0.1105168231021535	0.1105168231021535	0.1105168231021535	0.1105168231021535	0.1105168231021535	0.1105168231021535	0.1105168231021535	0.1105168231021535	0.1105168231021535	0.1105168231021535	0.1105168231021535	0.1105168231021535	0.1105168231021535	0.1105168231021535	0.1105168231021535	0.1105168231021535	0.1105168231021535	0.1105168231021535	0.1105168231021535	0.1105168231021535	0.1105168231021535	0.1105168231021535	0.1105168231021535	0.1105168231021535	0.1105168231021535	0.1105168231021535	0.1105168231021535
0.12036311430304282	0.023583105989732827	0.04076036050530427	0.02976915415162496	0.05198678694088874	0.021935737045545266	0.03966023082109452	0.01569142771420395	0.01572623437467701	0.006279115991814373	0.015761041035150067	0.04525330552993172	0.0033998722289900253	0.04822561740729549	6.961332094611498e-05	0.03172893348770743	0.03309597009041984	0.032857415508376044	0.001820977612680142	0.05219853642545642	0.047663922604843145	0.02243478345431066	0.01354282013476845	0.0006313082432372802	0.0247526546313053	0.04417158404691951	0.017477598666411034	0.030824591356665276	0.030824591356665276	0.030824591356665276	0.030824591356665276	0.030824591356665276	0.030824591356665276	0.030824591356665276	0.030824591356665276	0.030824591356665276	0.030824591356665276	0.030824591356665276	0.030824591356665276	0.030824591356665276	0.030824591356665276	0.030824591356665276	0.030824591356665276	0.030824591356665276	0.030824591356665276	0.030824591356665276	0.030824591356665276	0.030824591356665276	0.030824591356665276	0.030824591356665276
0.07665806318704431	0.08869688870080618	0.05538250974176418	0.042448764828641974	0.0350311036447648	0.07855501325580541	0.03452197042081673	0.01111548747900343	0.03160073692902122	0.010860016359016634	0.06494513909281918	0.011779647419113047	0.061641790023956346	0.0036501886449128076	0.022662661713670977	0.030339659278402625	0.0357907805379011	0.10960092848619074	0.04103719734927359	0.017954703152934865	0.03890518463885252	0.04584499067061221	0.06390246729011159	0.026946786250910335	0.025302790563948626	0.022605618920460136	0.05156098496841432	0.01185563739344984	0.061075864896866755	0.020988729322768955	0.04462566471536008	0.021446658131912343	0.03303616142363621	0.03303616142363621	0.03303616142363621	0.03303616142363621	0.03303616142363621	0.03303616142363621	0.03303616142363621	0.03303616142363621	0.03303616142363621	0.03303616142363621	0.03303616142363621	0.03303616142363621	0.03303616142363621	0.03303616142363621	0.03303616142363621	0.03303616142363621	0.03303616142363621	0.03303616142363621
0.19449394798641695	0.0	0.0	0.0	0.10631126272214877	0.014088012493520083	0.0	0.26356489986969744	0.13699005660917923	0.032184497857363215	0.0	0.12290204437721482	0.0	0.0	0.12396669557839625	0.061983347789198125	0.061983347789198125	0.061983347789198125	0.061983347789198125	0.061983347789198125	0.061983347789198125	0.061983347789198125	0.061983347789198125	0.061983347789198125	0.061983347789198125	0.061983347789198125	0.061983347789198125	0.061983347789198125	0.061983347789198125	0.061983347789198125	0.061983347789198125	0.061983347789198125	0.061983347789198125	0.061983347789198125	0.061983347789198125	0.061983347789198125	0.061983347789198125	0.061983347789198125	0.061983347789198125	0.061983347789198125	0.061983347789198125	0.061983347789198125	0.061983347789198125	0.061983347789198125	0.061983347789198125	0.061983347789198125	0.061983347789198125	0.061983347789198125	0.061983347789198125	0.061983347789198125
0.10782839341379413	0.10256406822995848	0.09111309295207945	0.06107252459727132	0.08454166355305465	0.20280091966342154	0.07316657425416495	0.08749372702180866	0.09700549285188169	0.0597100133586477	0.0473188737454298	0.06729267778991653	0.022226620520073185	0.11038171426581442	0.07076023932781082	0.037792963058374415	0.05270738678706674	0.0866174025640751	0.10135189944449828	0.12916960458726984	0.08417433280527006	0.06285194848448449	0.08433249122000494	0.13269349650498669	0.10851299386249583	0.10851299386249583	0.10851299386249583	0.10851299386249583	0.10851299386249583	0.10851299386249583	0.10851299386249583	0.10851299386249583	0.10851299386249583	0.10851299386249583	0.10851299386249583	0.10851299386249583	0.10851299386249583	0.10851299386249583	0.10851299386249583	0.10851299386249583	0.10851299386249583	0.10851299386249583	0.10851299386249583	0.10851299386249583	0.10851299386249583	0.10851299386249583	0.10851299386249583	0.10851299386249583	0.10851299386249583	0.10851299386249583
0.10835970786980274	0.027310237182795256	0.0	0.0	0.0003607553116794562	0.0	0.0	0.049063901171413675	0.06274042270580919	0.030118813012464902	0.024501661353125613	0.033063601881603566	0.012592959076229124	0.04850437248331568	0.06452533018454316	0.0620775101097731	0.02914120782430511	0.016381713012906945	0.04238827002746188	0.02975805741399596	0.017419897709100057	0.024501661353125613	6.057945588977586e-05	0.021194135300520424	0.0106273573782051	0.0106273573782051	0.0106273573782051	0.0106273573782051	0.0106273573782051	0.0106273573782051	0.0106273573782051	0.0106273573782051	0.0106273573782051	0.0106273573782051	0.0106273573782051	0.0106273573782051	0.0106273573782051	0.0106273573782051	0.0106273573782051	0.0106273573782051	0.0106273573782051	0.0106273573782051	0.0106273573782051	0.0106273573782051	0.0106273573782051	0.0106273573782051	0.0106273573782051	0.0106273573782051	0.0106273573782051	0.0106273573782051
0.039490974949247415	0.09491647616889637	0.0868825611794871	0.057284673183679455	0.07825717380337313	0.0755126391276273	0.031541204207331565	0.08364779395921397	0.03167282992445146	0.09828185614509902	0.05128433701041065	0.018080961796111898	0.06711854741352681	0.06820786476936404	0.05939518230946638	0.09199430325558908	0.1302948157217244	0.034470962697976934	0.06463289038266815	0.0708393364983661	0.10693194647974039	0.028076695750644975	0.044646790702647286	0.046614083126527574	0.04201484030868874	0.11170372121164897	0.05406859591324932	0.06890152911898789	0.030798010990854992	0.035935842110260234	0.03336692655055761	0.03336692655055761	0.03336692655055761	0.03336692655055761	0.03336692655055761	0.03336692655055761	0.03336692655055761	0.03336692655055761	0.03336692655055761	0.03336692655055761	0.03336692655055761	0.03336692655055761	0.03336692655055761	0.03336692655055761	0.03336692655055761	0.03336692655055761	0.03336692655055761	0.03336692655055761	0.03336692655055761	0.03336692655055761
0.055146095405637606	0.011193382771252178	0.02494441763423341	0.0008532846232406718	0.024064236705912286	0.00912712543026592	0.0007199207274512222	0.02047682767760183	0.031991441288135476	0.011599044291119676	0.014982145556507254	0.01959821561521383	0.10011422896373418	0.05985622228947401	0.05985622228947401	0.05985622228947401	0.05985622228947401	0.05985622228947401	0.05985622228947401	0.05985622228947401	0.05985622228947401	0.05985622228947401	0.05985622228947401	0.05985622228947401	0.05985622228947401	0.05985622228947401	0.05985622228947401	0.05985622228947401	0.05985622228947401	0.05985622228947401	0.05985622228947401	0.05985622228947401	0.05985622228947401	0.05985622228947401	0.05985622228947401	0.05985622228947401	0.05985622228947401	0.05985622228947401	0.05985622228947401	0.05985622228947401	0.05985622228947401	0.05985622228947401	0.05985622228947401	0.05985622228947401	0.05985622228947401	0.05985622228947401	0.05985622228947401	0.05985622228947401	0.05985622228947401	0.05985622228947401
0.29109294410998404	0.3215186212645522	0.38110562593020736	0.3366245310818674	0.3469776125695831	0.39918318313465545	0.41148532809426314	0.6465103389589681	0.42073817989444134	0.4390060208140168	0.4564609589054396	0.3687141646856107	0.5631755293657248	0.5361365378300831	0.4637790414556529	0.32983298094085667	0.3502341436070999	0.37306761037236097	0.645843454838227	0.3836258893213632	0.12863345305589344	0.3933611670206787	0.533678565622888	0.29491332825930217	0.4968444182681142	0.3958788732637082	0.3958788732637082	0.3958788732637082	0.3958788732637082	0.3958788732637082	0.3958788732637082	0.3958788732637082	0.3958788732637082	0.3958788732637082	0.3958788732637082	0.3958788732637082	0.3958788732637082	0.3958788732637082	0.3958788732637082	0.3958788732637082	0.3958788732637082	0.3958788732637082	0.3958788732637082	0.3958788732637082	0.3958788732637082	0.3958788732637082	0.3958788732637082	0.3958788732637082	0.3958788732637082	0.3958788732637082
0.013754059485815168	0.0387427728384441	0.05476402941752132	0.0037413562954573495	0.05787839312229447	0.038126849206027824	0.02855911111134293	0.04468966874813526	0.03360371574324251	0.03761001161177258	0.02217568706123969	0.029759374139810883	0.012074325059614739	0.00951030505494252	0.041731825803613974	0.007712051387440519	0.06670059597453623	0.017997889226259903	0.008590657936105396	0.04501694122753664	0.008191524836926012	0.03319188220835062	0.03146402404875173	0.08068795937416516	0.04125512429025158	0.012245711130948493	0.026750417710600036	0.026750417710600036	0.026750417710600036	0.026750417710600036	0.026750417710600036	0.026750417710600036	0.026750417710600036	0.026750417710600036	0.026750417710600036	0.026750417710600036	0.026750417710600036	0.026750417710600036	0.026750417710600036	0.026750417710600036	0.026750417710600036	0.026750417710600036	0.026750417710600036	0.026750417710600036	0.026750417710600036	0.026750417710600036	0.026750417710600036	0.026750417710600036	0.026750417710600036	0.026750417710600036
0.16323161448264623	0.0	0.08444567400693126	0.06121185543099235	0.1285390364110874	0.0	0.06732718098009507	0.0	0.0	0.0	0.06121185543099235	0.03264112748856468	0.0007499214369040471	0.0	0.0	0.0025936694911479832	0.19676748145472464	0.0	0.0	0.0	0.09462962516623075	0.0	0.0	0.0	0.027302444186135654	0.05053626367395646	0.03891935393004606	0.03891935393004606	0.03891935393004606	0.03891935393004606	0.03891935393004606	0.03891935393004606	0.03891935393004606	0.03891935393004606	0.03891935393004606	0.03891935393004606	0.03891935393004606	0.03891935393004606	0.03891935393004606	0.03891935393004606	0.03891935393004606	0.03891935393004606	0.03891935393004606	0.03891935393004606	0.03891935393004606	0.03891935393004606	0.03891935393004606	0.03891935393004606	0.03891935393004606	0.03891935393004606
0.07876014622309903	0.05966946248595796	0.056663406622204406	0.07695297473350142	0.10076056043257073	0.062298453137334696	0.08026626869238308	0.06709181252280516	0.044573589470950824	0.0582774067103272	0.046963065317732325	0.0628961209775298	0.045448366779991325	0.06860829774209729	0.046243456043296105	0.06874609939310013	0.06815704946659323	0.021752577448515813	0.048960450152148186	0.0669833934411676	0.08735072608476013	0.057888994432451345	0.05844225394811851	0.06718407809751069	0.043774964513470085	0.07777202631249855	0.06077349541298431	0.06077349541298431	0.06077349541298431	0.06077349541298431	0.06077349541298431	0.06077349541298431	0.06077349541298431	0.06077349541298431	0.06077349541298431	0.06077349541298431	0.06077349541298431	0.06077349541298431	0.06077349541298431	0.06077349541298431	0.06077349541298431	0.06077349541298431	0.06077349541298431	0.06077349541298431	0.06077349541298431	0.06077349541298431	0.06077349541298431	0.06077349541298431	0.06077349541298431	0.06077349541298431
0.15164260955868303	0.19339304055866882	0.23313946620831608	0.16786888628848223	0.20455891623404773	0.2110909544071318	0.1251647705687416	0.1666300558225857	0.22927886089207186	0.12730786968765176	0.24327390326861437	0.12879809298378014	0.1496744255114913	0.123445057723047	0.1278939056843334	0.18129170054605537	0.24290174135760276	0.21359652715274619	0.1198515505658409	0.16410151608499096	0.09325311242587711	0.13608961192515648	0.11065661726015522	0.26841606176232746	0.2040454481561268	0.23623075495922716	0.23623075495922716	0.23623075495922716	0.23623075495922716	0.23623075495922716	0.23623075495922716	0.23623075495922716	0.23623075495922716	0.23623075495922716	0.23623075495922716	0.23623075495922716	0.23623075495922716	0.23623075495922716	0.23623075495922716	0.23623075495922716	0.23623075495922716	0.23623075495922716	0.23623075495922716	0.23623075495922716	0.23623075495922716	0.23623075495922716	0.23623075495922716	0.23623075495922716	0.23623075495922716	0.23623075495922716
0.47397913037973083	0.5501578623001091	0.3982514845402806	0.35383852889522427	0.580970063168255	0.4623471749753832	0.2943761116849058	0.2682841258749321	0.14821606173976057	0.3469913827715488	0.446107509962655	0.2790117280276889	0.39130695492306	0.4360664230132073	0.3460238731121298	0.34789747859276093	0.44778375720278135	0.32916882864583036	0.31879226108156816	0.4185873679691624	0.328427112721498	0.3305219752246431	0.5299464175493512	0.42471046071269336	0.4661895711880306	0.445450015950362	0.445450015950362	0.445450015950362	0.445450015950362	0.445450015950362	0.445450015950362	0.445450015950362	0.445450015950362	0.445450015950362	0.445450015950362	0.445450015950362	0.445450015950362	0.445450015950362	0.445450015950362	0.445450015950362	0.445450015950362	0.445450015950362	0.445450015950362	0.445450015950362	0.445450015950362	0.445450015950362	0.445450015950362	0.445450015950362	0.445450015950362	0.445450015950362
0.2518353280111001	0.2551593617301405	0.2782166224315175	0.32515785937346947	0.27614330125560876	0.2245776030108709	0.28454194835090457	0.2770953441956858	0.24292579582282475	0.33466912860253395	0.27318814586220364	0.3016066009385935	0.2587250659524175	0.3301646245727795	0.27023494441094387	0.1561320857046793	0.27002982454886965	0.28745183194345664	0.23545902860391574	0.28273028826890734	0.2531901457068384	0.21480579852861176	0.2268190823027204	0.3631691628217715	0.2876639818999441	0.32541657236085775	0.32541657236085775	0.32541657236085775	0.32541657236085775	0.32541657236085775	0.32541657236085775	0.32541657236085775	0.32541657236085775	0.32541657236085775	0.32541657236085775	0.32541657236085775	0.32541657236085775	0.32541657236085775	0.32541657236085775	0.32541657236085775	0.32541657236085775	0.32541657236085775	0.32541657236085775	0.32541657236085775	0.32541657236085775	0.32541657236085775	0.32541657236085775	0.32541657236085775	0.32541657236085775	0.32541657236085775
0.5464586455437429	0.6338221504408795	0.36380320194373916	0.5349601209589552	0.5324898200932073	0.507758214582408	0.4415436742136994	0.5764450110509856	0.462772672001536	0.47946430407169366	0.5532110849801603	0.36883230506798104	0.433007728154582	0.39906849702979375	0.5291102577197612	0.4710716593221405	0.5297646563498289	0.487552255456563	0.36616458965311416	0.42755258955569586	0.396858589604405	0.396858589604405	0.396858589604405	0.396858589604405	0.396858589604405	0.396858589604405	0.396858589604405	0.396858589604405	0.396858589604405	0.396858589604405	0.396858589604405	0.396858589604405	0.396858589604405	0.396858589604405	0.396858589604405	0.396858589604405	0.396858589604405	0.396858589604405	0.396858589604405	0.396858589604405	0.396858589604405	0.396858589604405	0.396858589604405	0.396858589604405	0.396858589604405	0.396858589604405	0.396858589604405	0.396858589604405	0.396858589604405	0.396858589604405
0.2876427556028939	0.16839804839101988	0.24710629039820067	0.309361952851199	0.26982663813504265	0.219287032850349	0.22162727017571457	0.2834305601890671	0.23974156509358058	0.28727229289285927	0.2778856745730629	0.2755427432815438	0.30852330372437875	0.25592579319700376	0.22763034154079842	0.28164231982302435	0.278052232361881	0.20208878792850882	0.2200372532660134	0.25570260801445965	0.23786993064023657	0.23786993064023657	0.23786993064023657	0.23786993064023657	0.23786993064023657	0.23786993064023657	0.23786993064023657	0.23786993064023657	0.23786993064023657	0.23786993064023657	0.23786993064023657	0.23786993064023657	0.23786993064023657	0.23786993064023657	0.23786993064023657	0.23786993064023657	0.23786993064023657	0.23786993064023657	0.23786993064023657	0.23786993064023657	0.23786993064023657	0.23786993064023657	0.23786993064023657	0.23786993064023657	0.23786993064023657	0.23786993064023657	0.23786993064023657	0.23786993064023657	0.23786993064023657	0.23786993064023657
0.09514097854970974	0.10099881324392344	0.1762691988174163	0.195264672132959	0.14236799634862832	0.1596554210589506	0.13525672517064805	0.18606859664357717	0.06673996269946687	0.0847734817080257	0.25062555751526105	0.04585388597769553	0.029401881058051135	0.03698666060523554	0.0679188531014988	0.17930528567026488	0.13500125605786664	0.03184351905419925	0.06730907620360152	0.3907390226029899	0.180870352675598	0.02099180898096111	0.22199201345200156	0.08980017464009586	0.060782246798474354	0.1977395954514558	0.1256089736506055	0.16167428455103067	0.16167428455103067	0.16167428455103067	0.16167428455103067	0.16167428455103067	0.16167428455103067	0.16167428455103067	0.16167428455103067	0.16167428455103067	0.16167428455103067	0.16167428455103067	0.16167428455103067	0.16167428455103067	0.16167428455103067	0.16167428455103067	0.16167428455103067	0.16167428455103067	0.16167428455103067	0.16167428455103067	0.16167428455103067	0.16167428455103067	0.16167428455103067	0.16167428455103067
0.17228760257467038	0.2233812325904921	0.2914662191712621	0.3124240896842592	0.2639899522350369	0.2735020083197008	0.34457721711655664	0.28599608729676057	0.39039307809296275	0.2833380979720687	0.40394111872043936	0.30414404370657283	0.37162268150156685	0.3658645240210302	0.381086439509568	0.4394976132810742	0.2630019332223855	0.3602364941202825	0.3611888679386166	0.16573798699669645	0.24189337368452696	0.22756661931751299	0.26358924926601085	0.29128143499491804	0.27743534213046445	0.27743534213046445	0.27743534213046445	0.27743534213046445	0.27743534213046445	0.27743534213046445	0.27743534213046445	0.27743534213046445	0.27743534213046445	0.27743534213046445	0.27743534213046445	0.27743534213046445	0.27743534213046445	0.27743534213046445	0.27743534213046445	0.27743534213046445	0.27743534213046445	0.27743534213046445	0.27743534213046445	0.27743534213046445	0.27743534213046445	0.27743534213046445	0.27743534213046445	0.27743534213046445	0.27743534213046445	0.27743534213046445
0.5255372623688896	0.3623196473232726	0.43238047941908225	0.3688475229572674	0.45619667127604013	0.45143227581994166	0.4590013980539214	0.33429257729364376	0.6574943585613257	0.5012181812294835	0.47486524789365303	0.4236658656557976	0.3845664274308494	0.5786891419850402	0.4666001913274729	0.4832994181934477	0.46026700345199373	0.3784720778758878	0.48408513825356697	0.4853108211349577	0.4575868553251093	0.48161888800367686	0.3885960497169014	0.5870991357561496	0.5719321075250189	0.619641210897217	0.5957866592111181	0.5957866592111181	0.5957866592111181	0.5957866592111181	0.5957866592111181	0.5957866592111181	0.5957866592111181	0.5957866592111181	0.5957866592111181	0.5957866592111181	0.5957866592111181	0.5957866592111181	0.5957866592111181	0.5957866592111181	0.5957866592111181	0.5957866592111181	0.5957866592111181	0.5957866592111181	0.5957866592111181	0.5957866592111181	0.5957866592111181	0.5957866592111181	0.5957866592111181	0.5957866592111181
0.0	0.06641692674936028	0.049409062122288246	0.10579556537855167	0.022521599439556866	0.03703176491819429	0.043380705337142146	0.0	0.03716870811623559	0.0378472721783067	0.016172659020609013	0.0002738863960826053	0.06876380046035738	0.05773422927138767	0.0904428937484333	0.07542513809090902	0.05773422927138767	0.13495150355729166	0.06726972913817386	0.09876806089753272	0.1147767778287319	0.026061659185286336	0.21075310473600065	0.11840738196064347	0.11840738196064347	0.11840738196064347	0.11840738196064347	0.11840738196064347	0.11840738196064347	0.11840738196064347	0.11840738196064347	0.11840738196064347	0.11840738196064347	0.11840738196064347	0.11840738196064347	0.11840738196064347	0.11840738196064347	0.11840738196064347	0.11840738196064347	0.11840738196064347	0.11840738196064347	0.11840738196064347	0.11840738196064347	0.11840738196064347	0.11840738196064347	0.11840738196064347	0.11840738196064347	0.11840738196064347	0.11840738196064347	0.11840738196064347
0.14527591706521523	0.11383273231336374	0.04955472854126922	0.0886396674840587	0.02231751697777373	0.10328372921526167	0.14493120667649131	0.10245017787092056	0.0012542392838564033	0.042889894067895985	0.0299895480151667	0.12315713747554247	0.0	0.12024471101376778	0.025111704108536095	0.056053042858578074	0.027968646529449297	0.10161911162353413	0.0479226112809596	0.056895479952755755	0.02537819336231932	0.041136836657537534	0.041136836657537534	0.041136836657537534	0.041136836657537534	0.041136836657537534	0.041136836657537534	0.041136836657537534	0.041136836657537534	0.041136836657537534	0.041136836657537534	0.041136836657537534	0.041136836657537534	0.041136836657537534	0.041136836657537534	0.041136836657537534	0.041136836657537534	0.041136836657537534	0.041136836657537534	0.041136836657537534	0.041136836657537534	0.041136836657537534	0.041136836657537534	0.041136836657537534	0.041136836657537534	0.041136836657537534	0.041136836657537534	0.041136836657537534	0.041136836657537534	0.041136836657537534
0.13048610769481056	0.007434402002966708	0.06823011174724057	0.08778089424883165	0.04771908883594332	0.02857323593882317	0.041140087185419914	0.1237105641152538	0.060849582916152806	0.062301863821228466	0.021648227666016418	0.13670499089704166	0.0240423939099835	0.03830964315193486	0.05108988529260865	0.07813062431168767	0.060975285244038675	0.03351128977076738	0.04063366739050486	0.08509209559326665	0.01072480239796941	0.042379275296110026	0.0793760344187018	0.12369437408587695	0.12217666821731638	0.10433210667188865	0.0592336194132566	0.0860292597453527	0.10626136586326426	0.09261998223259935	0.07423736865410044	0.05664452739038161	0.05213993645379556	0.054392231922088585	0.054392231922088585	0.054392231922088585	0.054392231922088585	0.054392231922088585	0.054392231922088585	0.054392231922088585	0.054392231922088585	0.054392231922088585	0.054392231922088585	0.054392231922088585	0.054392231922088585	0.054392231922088585	0.054392231922088585	0.054392231922088585	0.054392231922088585	0.054392231922088585
0.10283980663374245	0.026562393330720004	0.09480923935209098	0.055618906000271626	0.031173978419452502	0.0763837652573216	0.06508149566531006	0.03043767286254152	0.03405821295735384	0.031209713228655993	0.025731218613788787	0.10817108173024104	0.05040273062931387	0.16954275211610798	0.12984617426689796	0.00016717535127840666	0.10327675426383627	0.14094573867766244	0.1757772333522112	0.09775827369706319	0.1020114398949008	0.026729568681998408	0.06314322885648022	0.17264946722312544	0.03784990481353615	0.1721482202547419	0.029825076410851723	0.08293763457521203	0.09553740326186132	0.015576974366071545	0.09280386443545631	0.09282839118299167	0.07957133413213169	0.08619986265756169	0.08619986265756169	0.08619986265756169	0.08619986265756169	0.08619986265756169	0.08619986265756169	0.08619986265756169	0.08619986265756169	0.08619986265756169	0.08619986265756169	0.08619986265756169	0.08619986265756169	0.08619986265756169	0.08619986265756169	0.08619986265756169	0.08619986265756169	0.08619986265756169
0.5197650473909424	0.5651793193896378	0.6977734008339447	0.6261363079234731	0.6147801483048504	0.3438650651482687	0.5132981777749936	0.543100230969632	0.4395628427849369	0.7037249339441415	0.5385085787106345	0.5388293943503478	0.47627619603977983	0.49576407780626863	0.4626747784799845	0.5611803055732152	0.4533846589573789	0.46238860349422345	0.6154261928726963	0.43240045986455866	0.47290387227520714	0.45265216606988284	0.45265216606988284	0.45265216606988284	0.45265216606988284	0.45265216606988284	0.45265216606988284	0.45265216606988284	0.45265216606988284	0.45265216606988284	0.45265216606988284	0.45265216606988284	0.45265216606988284	0.45265216606988284	0.45265216606988284	0.45265216606988284	0.45265216606988284	0.45265216606988284	0.45265216606988284	0.45265216606988284	0.45265216606988284	0.45265216606988284	0.45265216606988284	0.45265216606988284	0.45265216606988284	0.45265216606988284	0.45265216606988284	0.45265216606988284	0.45265216606988284	0.45265216606988284
0.2755398442319271	0.2582158773147141	0.19976430484380978	0.3094163789059119	0.20730324048316667	0.20189346509034542	0.2446758066708562	0.20977831605075525	0.3193898370678998	0.15305837921706333	0.19822983361243585	0.21877457642164588	0.16756249497595985	0.19910196930595472	0.22773514593273417	0.1401972676672297	0.1889334876635243	0.19093326743444802	0.1675325811966867	0.31245500823675365	0.21665323066325248	0.4599531714830475	0.1769045158795204	0.24782780827297493	0.21236616207624764	0.21236616207624764	0.21236616207624764	0.21236616207624764	0.21236616207624764	0.21236616207624764	0.21236616207624764	0.21236616207624764	0.21236616207624764	0.21236616207624764	0.21236616207624764	0.21236616207624764	0.21236616207624764	0.21236616207624764	0.21236616207624764	0.21236616207624764	0.21236616207624764	0.21236616207624764	0.21236616207624764	0.21236616207624764	0.21236616207624764	0.21236616207624764	0.21236616207624764	0.21236616207624764	0.21236616207624764	0.21236616207624764
0.49409317661380875	0.4484843448764553	0.3137863915577935	0.3799177202395432	0.34258678844897356	0.3964860978720057	0.2494874273052847	0.413117696460382	0.23133682352529158	0.34080944144594605	0.31303981529369806	0.39479572291817505	0.27938906357918375	0.30253203889209146	0.3201628553574515	0.43299526119997694	0.3908168637802825	0.39694711320843773	0.2599281373499946	0.4752973051970977	0.31498519970501904	0.2729934169788167	0.3441180947496548	0.3045730462845295	0.2313825849830673	0.170719524989447	0.20105105498625717	0.20105105498625717	0.20105105498625717	0.20105105498625717	0.20105105498625717	0.20105105498625717	0.20105105498625717	0.20105105498625717	0.20105105498625717	0.20105105498625717	0.20105105498625717	0.20105105498625717	0.20105105498625717	0.20105105498625717	0.20105105498625717	0.20105105498625717	0.20105105498625717	0.20105105498625717	0.20105105498625717	0.20105105498625717	0.20105105498625717	0.20105105498625717	0.20105105498625717	0.20105105498625717
0.10362005846424603	0.21761006766959182	0.15167719993369733	0.16191384467165587	0.17087881626590676	0.09272475652997496	0.18655566827846512	0.1932654087831425	0.22736952521422643	0.1908723773452021	0.16260522628141755	0.19411552464110532	0.13490122494682297	0.15347654683130715	0.14411781274253258	0.2152046868268075	0.21474917592674803	0.23611634051118793	0.19052717206123693	0.23706620521497412	0.21379668863810553	0.21379668863810553	0.21379668863810553	0.21379668863810553	0.21379668863810553	0.21379668863810553	0.21379668863810553	0.21379668863810553	0.21379668863810553	0.21379668863810553	0.21379668863810553	0.21379668863810553	0.21379668863810553	0.21379668863810553	0.21379668863810553	0.21379668863810553	0.21379668863810553	0.21379668863810553	0.21379668863810553	0.21379668863810553	0.21379668863810553	0.21379668863810553	0.21379668863810553	0.21379668863810553	0.21379668863810553	0.21379668863810553	0.21379668863810553	0.21379668863810553	0.21379668863810553	0.21379668863810553
0.32444370109805776	0.1705884710222056	0.17912867060353418	0.1474194866284329	0.19650970293132908	0.1841853040298298	0.10888415348054908	0.13774928954399432	0.16105949198312974	0.14826615238203314	0.10836981351271929	0.172301892793952	0.1482709348617503	0.18013300471219232	0.13680950161941585	0.1836016857660981	0.2354720493101128	0.12526721242809657	0.1924289468023916	0.19008105432147418	0.09251984291069419	0.20903239200444645	0.15077611745757033	0.15077611745757033	0.15077611745757033	0.15077611745757033	0.15077611745757033	0.15077611745757033	0.15077611745757033	0.15077611745757033	0.15077611745757033	0.15077611745757033	0.15077611745757033	0.15077611745757033	0.15077611745757033	0.15077611745757033	0.15077611745757033	0.15077611745757033	0.15077611745757033	0.15077611745757033	0.15077611745757033	0.15077611745757033	0.15077611745757033	0.15077611745757033	0.15077611745757033	0.15077611745757033	0.15077611745757033	0.15077611745757033	0.15077611745757033	0.15077611745757033
0.48115708693207454	0.7306286293962682	0.4873197021995167	0.5199451747082577	0.7266588247831641	0.49313906570190913	0.4164647710167368	0.48703715273764675	0.3856616325627152	0.5706415291571112	0.5790618453785669	0.3654037956934362	0.5047411407543502	0.36760369898361933	0.4328036864185997	0.5200489062423114	0.6968812320227515	0.4192542856845361	0.5836600606764665	0.5469264808585295	0.565293270767498	0.565293270767498	0.565293270767498	0.565293270767498	0.565293270767498	0.565293270767498	0.565293270767498	0.565293270767498	0.565293270767498	0.565293270767498	0.565293270767498	0.565293270767498	0.565293270767498	0.565293270767498	0.565293270767498	0.565293270767498	0.565293270767498	0.565293270767498	0.565293270767498	0.565293270767498	0.565293270767498	0.565293270767498	0.565293270767498	0.565293270767498	0.565293270767498	0.565293270767498	0.565293270767498	0.565293270767498	0.565293270767498	0.565293270767498
0.34304670720792374	0.5348791775845625	0.5159598035036794	0.5032343647399977	0.4025918824921665	0.403684411043262	0.5457835669066624	0.34335296326630255	0.4158181126934831	0.44786758249110925	0.4625790816852715	0.5238394226835569	0.5444166455261328	0.5890083904533606	0.48876653052810537	0.44986913868127903	0.4459426861131992	0.42829568860972356	0.5290105254458379	0.47400989787563796	0.5648120844706748	0.3349395697610573	0.5210506838290297	0.42799512679504353	0.42799512679504353	0.42799512679504353	0.42799512679504353	0.42799512679504353	0.42799512679504353	0.42799512679504353	0.42799512679504353	0.42799512679504353	0.42799512679504353	0.42799512679504353	0.42799512679504353	0.42799512679504353	0.42799512679504353	0.42799512679504353	0.42799512679504353	0.42799512679504353	0.42799512679504353	0.42799512679504353	0.42799512679504353	0.42799512679504353	0.42799512679504353	0.42799512679504353	0.42799512679504353	0.42799512679504353	0.42799512679504353	0.42799512679504353
0.5646474697257382	0.5558200180884744	0.3792702190162462	0.6667575698066572	0.3563948103595783	0.4246008823605222	0.5863055034502566	0.40530941085204625	0.5141657470436857	0.3624455098470542	0.2605479323995121	0.45865886666766603	0.43821311932804075	0.4054738541422927	0.4099376626829435	0.4911844648874476	0.5888770020615853	0.38477987322445056	0.4242339583265614	0.4747570747993377	0.5210743986500748	0.472490279054221	0.49678233885214784	0.49678233885214784	0.49678233885214784	0.49678233885214784	0.49678233885214784	0.49678233885214784	0.49678233885214784	0.49678233885214784	0.49678233885214784	0.49678233885214784	0.49678233885214784	0.49678233885214784	0.49678233885214784	0.49678233885214784	0.49678233885214784	0.49678233885214784	0.49678233885214784	0.49678233885214784	0.49678233885214784	0.49678233885214784	0.49678233885214784	0.49678233885214784	0.49678233885214784	0.49678233885214784	0.49678233885214784	0.49678233885214784	0.49678233885214784	0.49678233885214784
0.18193279041191615	0.20025624526366667	0.11996533059864993	0.14407498731344692	0.121107354234378	0.10371772691263306	0.04959990903593935	0.011546798529352495	0.12065501133282959	0.055981219456207224	0.04625752688961674	0.048331921420575255	0.1189011230225809	0.06772805638112868	0.031608680226262106	0.048331921420575255	0.04012750503754536	0.04821755138789083	0.001960024498274082	0.10059313027580327	0.07219226916919871	0.005302406644596696	0.0	0.06329817141210589	0.0026411068253080292	0.00541677667728112	0.00011437003268442372	0.03092759789922816	0.0020743945309585066	0.0020743945309585066	0.08978620801266969	0.0459303012718141	0.0459303012718141	0.0459303012718141	0.0459303012718141	0.0459303012718141	0.0459303012718141	0.0459303012718141	0.0459303012718141	0.0459303012718141	0.0459303012718141	0.0459303012718141	0.0459303012718141	0.0459303012718141	0.0459303012718141	0.0459303012718141	0.0459303012718141	0.0459303012718141	0.0459303012718141	0.0459303012718141
0.25423938941143415	0.3492345228628429	0.1776798297588376	0.27648089222301686	0.3001367152432566	0.2849637720819803	0.2892153748154939	0.3738374947520977	0.3572101501619809	0.315443001957948	0.365641194119499	0.2795016447383769	0.29523836197858544	0.2838636345919817	0.20883631612846412	0.2524061570473686	0.2279169238055175	0.2657218070790429	0.22623160046603788	0.3525253275401077	0.32655170091320146	0.3431795753082141	0.26336050391625765	0.28939909638638667	0.26113467552952124	0.427633417300917	0.21061615521451305	0.23710961288397514	0.27754091349229193	0.3852322673620048	0.23821468510358448	0.31172347623279467	0.31172347623279467	0.31172347623279467	0.31172347623279467	0.31172347623279467	0.31172347623279467	0.31172347623279467	0.31172347623279467	0.31172347623279467	0.31172347623279467	0.31172347623279467	0.31172347623279467	0.31172347623279467	0.31172347623279467	0.31172347623279467	0.31172347623279467	0.31172347623279467	0.31172347623279467	0.31172347623279467
0.39773545889172635	0.5055077631618523	0.3872873618940384	0.5205829974890629	0.5454489172106258	0.42996890248198943	0.5076689168648242	0.5628846106757853	0.4411282105938538	0.27086329624765293	0.49131048932002314	0.45538490661607073	0.449170024893704	0.38341856477649794	0.690925622212789	0.2939085598186944	0.485626181503541	0.5706424391694787	0.3514303562395748	0.2374767604765228	0.4148618586730392	0.326169309574781	0.326169309574781	0.326169309574781	0.326169309574781	0.326169309574781	0.326169309574781	0.326169309574781	0.326169309574781	0.326169309574781	0.326169309574781	0.326169309574781	0.326169309574781	0.326169309574781	0.326169309574781	0.326169309574781	0.326169309574781	0.326169309574781	0.326169309574781	0.326169309574781	0.326169309574781	0.326169309574781	0.326169309574781	0.326169309574781	0.326169309574781	0.326169309574781	0.326169309574781	0.326169309574781	0.326169309574781	0.326169309574781
0.0	0.0	0.8365960959086896	0.5376047570099937	0.0	0.0	0.0	0.0	0.05747186015343457	0.05747186015343457	0.0	0.006142495646062456	0.0	0.0	0.0	0.0	0.0	0.006142495646062456	0.0	0.0	0.02124436343955316	0.01062218171977658	0.01062218171977658	0.01062218171977658	0.01062218171977658	0.01062218171977658	0.01062218171977658	0.01062218171977658	0.01062218171977658	0.01062218171977658	0.01062218171977658	0.01062218171977658	0.01062218171977658	0.01062218171977658	0.01062218171977658	0.01062218171977658	0.01062218171977658	0.01062218171977658	0.01062218171977658	0.01062218171977658	0.01062218171977658	0.01062218171977658	0.01062218171977658	0.01062218171977658	0.01062218171977658	0.01062218171977658	0.01062218171977658	0.01062218171977658	0.01062218171977658	0.01062218171977658
0.35245838998194196	0.21622332447400486	0.2362279224208204	0.23636700177387338	0.23936908837143922	0.29912230905636367	0.29815490223701824	0.31794667525326475	0.2760681746300746	0.20909622979004586	0.3116120984010573	0.2842706235991073	0.2224773001765048	0.1685867385826731	0.2833192198554279	0.19117581453375887	0.294822451497262	0.26702976102039033	0.14033374801535403	0.31307685150088876	0.2328254698502141	0.16539136373467195	0.2605672630714743	0.24737961143647302	0.210094042962661	0.20543490836696304	0.2886436521960858	0.2467403810159933	0.1765216850024873	0.2116310330092403	0.2116310330092403	0.2116310330092403	0.2116310330092403	0.2116310330092403	0.2116310330092403	0.2116310330092403	0.2116310330092403	0.2116310330092403	0.2116310330092403	0.2116310330092403	0.2116310330092403	0.2116310330092403	0.2116310330092403	0.2116310330092403	0.2116310330092403	0.2116310330092403	0.2116310330092403	0.2116310330092403	0.2116310330092403	0.2116310330092403
0.5401624263734097	0.38826419282901775	0.6164220563519295	0.5008083637111082	0.41960977612616157	0.5316589010716567	0.5088168994207545	0.44314835495675264	0.4020181411548271	0.36490192387784964	0.4910002218310904	0.38016974857918945	0.4462576417650103	0.4223959874569056	0.36809789605108684	0.4585166187559896	0.4201864005661841	0.42569816640721136	0.40950534113779874	0.49869798474437166	0.4841638262184206	0.39051139375226523	0.46390694660137277	0.493818471671504	0.4206361606778514	0.4475884292414894	0.42120926867063124	0.5017012877319444	0.5587466540163106	0.5054546191020669	0.38955320881132455	0.256441522332657	0.5266318061026747	0.292652451721929	0.5546206845595855	0.4236365681407573	0.4236365681407573	0.4236365681407573	0.4236365681407573	0.4236365681407573	0.4236365681407573	0.4236365681407573	0.4236365681407573	0.4236365681407573	0.4236365681407573	0.4236365681407573	0.4236365681407573	0.4236365681407573	0.4236365681407573	0.4236365681407573
0.30032242290512384	0.33254536744131324	0.35091287905111035	0.2692494309162659	0.2249303129922049	0.3011883504285541	0.2741123990880182	0.31935932056458227	0.23470191735689402	0.26635804078275904	0.2912547513188166	0.3108231468291298	0.2798598995289276	0.3266883830032776	0.2573601662847351	0.2759640247310546	0.1876070967223366	0.41117617793494793	0.28378861957716733	0.3265820744112617	0.3269265719712517	0.2436664056989151	0.22626103837062014	0.3133057197394559	0.256268992884538	0.2200609561961603	0.23787804828520023	0.2618314621144101	0.2621921820184362	0.20197301955482352	0.16295264955496677	0.2768871893642617	0.28029141554820525	0.20332581356628748	0.25201006397979203	0.364529343540068	0.31993985871953295	0.2468194855073859	0.25807341815486756	0.3106148800623258	0.2843441491085967	0.2843441491085967	0.2843441491085967	0.2843441491085967	0.2843441491085967	0.2843441491085967	0.2843441491085967	0.2843441491085967	0.2843441491085967	0.2843441491085967
0.3691582966607158	0.4274377619160228	0.40465817100243884	0.37566549388922554	0.3924284021087343	0.39594302656811214	0.3706430387461842	0.2800901152346348	0.3356882835280696	0.45322033823294605	0.24735029999029984	0.3998544289847875	0.240739441533044	0.4264744552750152	0.3120182681247065	0.4949498697624652	0.33832348548723656	0.2911401605394096	0.48460221963302924	0.24580149607754054	0.3568601468742351	0.24752092391911829	0.22655466656088094	0.2933243680678044	0.31778906611936275	0.30555671709358356	0.30555671709358356	0.30555671709358356	0.30555671709358356	0.30555671709358356	0.30555671709358356	0.30555671709358356	0.30555671709358356	0.30555671709358356	0.30555671709358356	0.30555671709358356	0.30555671709358356	0.30555671709358356	0.30555671709358356	0.30555671709358356	0.30555671709358356	0.30555671709358356	0.30555671709358356	0.30555671709358356	0.30555671709358356	0.30555671709358356	0.30555671709358356	0.30555671709358356	0.30555671709358356	0.30555671709358356
0.408838311209692	0.23518214627586068	0.2942218846753968	0.2822921488642208	0.38024816625445185	0.30406861734801516	0.3987870226591969	0.31729039035338297	0.2585927618441007	0.3082216762453006	0.2603816478390461	0.286777406254695	0.2872982583507729	0.4166234144512629	0.2834352506979932	0.27932031788842826	0.2472996056597068	0.3180398581344726	0.3702272132688152	0.2875815329000188	0.3948991965110123	0.21420932593376393	0.31826577925516103	0.4151683896389362	0.3617855833009187	0.40278609515900277	0.3152550681359333	0.2589712826139543	0.3102189473499883	0.32165818980613675	0.33312536867766096	0.3273917792418989	0.3273917792418989	0.3273917792418989	0.3273917792418989	0.3273917792418989	0.3273917792418989	0.3273917792418989	0.3273917792418989	0.3273917792418989	0.3273917792418989	0.3273917792418989	0.3273917792418989	0.3273917792418989	0.3273917792418989	0.3273917792418989	0.3273917792418989	0.3273917792418989	0.3273917792418989	0.3273917792418989
0.5245041321736081	0.23344707372481324	0.0	1.022075754515612	0.6842567731874779	0.00048630643573118734	0.3402752383631143	0.11027567085156671	0.15189964573159354	0.22515954215355158	0.09013928909030947	0.522801629237011	0.022546067493450735	0.5587456448224294	0.28089959646885504	0.8686063574070237	0.421802012462725	0.2109010062313625	0.2109010062313625	0.649371237627658	0.9759251455726159	0.421802012462725	0.3069647204166697	0.09606371418530726	0.5196682541703581	0.34833094502679807	0.43399959959857815	0.43399959959857815	0.43399959959857815	0.43399959959857815	0.43399959959857815	0.43399959959857815	0.43399959959857815	0.43399959959857815	0.43399959959857815	0.43399959959857815	0.43399959959857815	0.43399959959857815	0.43399959959857815	0.43399959959857815	0.43399959959857815	0.43399959959857815	0.43399959959857815	0.43399959959857815	0.43399959959857815	0.43399959959857815	0.43399959959857815	0.43399959959857815	0.43399959959857815	0.43399959959857815
0.30993323993879446	0.21823060885256096	0.3175512274867737	0.2579145932607254	0.15001065380623357	0.18687824441069134	0.2420718774180101	0.3169046979175578	0.2523456576156511	0.27468720255754714	0.21383867035014695	0.23911333111646838	0.17042039714500162	0.24228520313273516	0.26272067468712784	0.320121555078668	0.2671303203398501	0.2513616147952234	0.2087004838878935	0.21908489741529089	0.23337401038497727	0.23501131812235357	0.3031859310669631	0.26909862459465833	0.26909862459465833	0.26909862459465833	0.26909862459465833	0.26909862459465833	0.26909862459465833	0.26909862459465833	0.26909862459465833	0.26909862459465833	0.26909862459465833	0.26909862459465833	0.26909862459465833	0.26909862459465833	0.26909862459465833	0.26909862459465833	0.26909862459465833	0.26909862459465833	0.26909862459465833	0.26909862459465833	0.26909862459465833	0.26909862459465833	0.26909862459465833	0.26909862459465833	0.26909862459465833	0.26909862459465833	0.26909862459465833	0.26909862459465833
0.2211079087024527	0.05663560953329537	0.10777347284488668	0.09956249754973048	0.002759749235315854	0.1207110638045874	0.00022909472770810845	0.05220746839070387	0.006445810014042391	0.05717960018071782	0.05163987740679169	0.032649858937640955	0.005539722773926132	0.11958749371087528	0.11289236471512848	0.01443899848345409	0.0	0.10742400450544692	0.04132490485418592	0.10517724144856712	0.20147797630865683	0.21952070077546287	0.09736932242620396	0.02990108148977213	0.10510082257433291	0.07116527414348081	0.14207400516016158	0.03558381665227661	0.15088992925149014	0.11694951598450913	0.1241920347077403	0.1205707753461247	0.1205707753461247	0.1205707753461247	0.1205707753461247	0.1205707753461247	0.1205707753461247	0.1205707753461247	0.1205707753461247	0.1205707753461247	0.1205707753461247	0.1205707753461247	0.1205707753461247	0.1205707753461247	0.1205707753461247	0.1205707753461247	0.1205707753461247	0.1205707753461247	0.1205707753461247	0.1205707753461247
0.0	0.0	0.016217830246693783	0.0	0.0	0.0	0.0	0.0	0.0	0.0	0.0	0.12498819124322945	0.029097098984355377	0.0	0.030525173067610722	0.0	0.0	0.0	0.029097098984355377	0.0	0.0	0.0	0.0	0.0	0.0	0.0	0.0	0.07793531472248237	0.12963910729928288	0.0	0.0	0.0	0.0	0.0	0.051991996805306216	0.12498819124322945	0.0	0.0387961319791405	0.01939806598957025	0.01939806598957025	0.01939806598957025	0.01939806598957025	0.01939806598957025	0.01939806598957025	0.01939806598957025	0.01939806598957025	0.01939806598957025	0.01939806598957025	0.01939806598957025	0.01939806598957025
0.0	0.09102839778325487	0.10408099835893841	0.3242651382308448	0.24262550294160037	0.18837558208750502	0.4349793131718008	0.3883775638054983	0.2492368444539661	0.05472366308064301	0.12571715757037966	0.056729158157285575	0.21962602203389783	0.2747016640021906	0.21896863348354553	0.12899147549089726	0.08285137104601198	0.3773837746748779	0.07079972152835508	0.1812564157372986	0.001002747538321282	0.21449117446689525	0.14614820153438954	0.08184862350769069	0.0900256502449336	0.09102839778325487	0.09043038566315376	0.15143463504088592	0.17576761565390933	0.6425051984000932	0.05472366308064301	0.15413145531025088	0.04086208792801976	0.15264834503604577	0.1371200098887612	0.2139414769280754	0.07079972152835508	0.07426781241025425	0.39426250569159643	0.00020236770911008026	0.08184862350769069	0.001002747538321282	0.03750984995004323	0.01903738202455326	0.028273615987298245	0.028273615987298245	0.028273615987298245	0.028273615987298245	0.028273615987298245	0.028273615987298245
0.02576192348363361	0.009783034995559005	0.13559627040831637	0.08350807809139764	0.052085329866221025	0.05519206239761172	0.06040033590485109	0.08119704510109799	0.02397352892042924	0.20783788483456647	0.0004222019619535868	0.05819771384803595	0.07921715815155479	0.20241858223856768	0.01340526167793492	0.04805268124116637	0.11128650186244712	0.07536431575743163	0.14109637908652045	0.003342647475133262	0.1563103590368666	0.08062943285125683	0.02354853942529901	0.038327063099744096	0.09143368995501473	0.06633610305925532	0.10207896027125977	0.03695204624372846	0.056652285117531204	0.170751854270015	0.15468709587915072	0.05283059161714401	0.11867970416692385	0.08945380296880123	0.1647497109987111	0.13695448854122433	0.03270990560422281	0.1868212282109057	0.14652291604545103	0.014098125278553999	0.24030367211816797	0.12977217803172397	0.13895575841075405	0.2810972797101706	0.12219276369989797	0.2016450217050343	0.2016450217050343	0.2016450217050343	0.2016450217050343	0.2016450217050343
0.20706003817176408	0.19332601672663682	0.1585058791699973	0.20142400891141127	0.20748349093009788	0.30368945878784415	0.1679628951551291	0.18937655646224227	0.09853142848356834	0.1041490074096513	0.14416502732648467	0.13424382927123776	0.03653420375482202	0.0900415217462773	0.21011861014105837	0.06295571357430345	0.15072324151252015	0.10680580193816458	0.21229036596157586	0.08218366019873154	0.15153767636262397	0.10920079215780532	0.19002585690397764	0.08101781988375399	0.07344261868860544	0.10559571047016002	0.11733734926888259	0.21683438787443754	0.13676490272115552	0.1586750779447215	0.07762178330581465	0.29769421190829626	0.12026729328792025	0.005678937496474681	0.21080595823649664	0.11754378186392504	0.1326371166598416	0.12440669884904049	0.00028328713890030647	0.0623449929939704	0.0623449929939704	0.0623449929939704	0.0623449929939704	0.0623449929939704	0.0623449929939704	0.0623449929939704	0.0623449929939704	0.0623449929939704	0.0623449929939704	0.0623449929939704
0.5116081238507476	0.21095152249398896	0.14701213773569563	0.18203328847056868	0.29886076817496743	0.30457905572274274	0.29611256657150115	0.19389440488229162	0.2670805508542192	0.2304874778682554	0.2304874778682554	0.2304874778682554	0.2304874778682554	0.2304874778682554	0.2304874778682554	0.2304874778682554	0.2304874778682554	0.2304874778682554	0.2304874778682554	0.2304874778682554	0.2304874778682554	0.2304874778682554	0.2304874778682554	0.2304874778682554	0.2304874778682554	0.2304874778682554	0.2304874778682554	0.2304874778682554	0.2304874778682554	0.2304874778682554	0.2304874778682554	0.2304874778682554	0.2304874778682554	0.2304874778682554	0.2304874778682554	0.2304874778682554	0.2304874778682554	0.2304874778682554	0.2304874778682554	0.2304874778682554	0.2304874778682554	0.2304874778682554	0.2304874778682554	0.2304874778682554	0.2304874778682554	0.2304874778682554	0.2304874778682554	0.2304874778682554	0.2304874778682554	0.2304874778682554
0.0	0.0	0.0	0.0	0.0	0.0	0.08875164418822218	0.0	0.011761070653557667	0.0	0.09000864761719843	0.0	0.0	0.0002536799089941389	0.009202274467884484	0.0	0.0015106833379703911	0.0012570034289762521	0.004347457324948102	0.0	0.002173728662474051	0.002173728662474051	0.002173728662474051	0.002173728662474051	0.002173728662474051	0.002173728662474051	0.002173728662474051	0.002173728662474051	0.002173728662474051	0.002173728662474051	0.002173728662474051	0.002173728662474051	0.002173728662474051	0.002173728662474051	0.002173728662474051	0.002173728662474051	0.002173728662474051	0.002173728662474051	0.002173728662474051	0.002173728662474051	0.002173728662474051	0.002173728662474051	0.002173728662474051	0.002173728662474051	0.002173728662474051	0.002173728662474051	0.002173728662474051	0.002173728662474051	0.002173728662474051	0.002173728662474051
0.0	0.0	0.16973265856243827	0.12765724647684856	0.0	0.0050445925272874295	0.10931803302118713	0.0	0.0014585698330377452	0.11663040078128145	0.07959958122297917	0.12765724647684856	0.0	0.21054849172012538	0.0	0.12765724647684856	0.0050445925272874295	0.0	0.029718451798207972	0.11905482542878257	0.029718451798207972	0.0	0.0	0.11905482542878257	0.0	0.0050445925272874295	0.0	0.0	0.07959958122297917	0.029718451798207972	0.11905482542878257	0.2855663556348352	0.20231059053180886	0.20231059053180886	0.20231059053180886	0.20231059053180886	0.20231059053180886	0.20231059053180886	0.20231059053180886	0.20231059053180886	0.20231059053180886	0.20231059053180886	0.20231059053180886	0.20231059053180886	0.20231059053180886	0.20231059053180886	0.20231059053180886	0.20231059053180886	0.20231059053180886	0.20231059053180886
0.19823469465087407	0.1386982001099665	0.18561942158454708	0.16186542239943033	0.27249292401180675	0.14189820450611873	0.13288234253602013	0.08222318025716722	0.1292785732616351	0.08276756787863679	0.2363133183818635	0.11376842016545582	0.07694588133626876	0.15149336146064352	0.2274540525005156	0.1103573809611833	0.09353073296131181	0.07322547907909888	0.11026197919017383	0.21616216507325264	0.20956210305132242	0.1640004596992338	0.19153028043790438	0.17776537006856907	0.17776537006856907	0.17776537006856907	0.17776537006856907	0.17776537006856907	0.17776537006856907	0.17776537006856907	0.17776537006856907	0.17776537006856907	0.17776537006856907	0.17776537006856907	0.17776537006856907	0.17776537006856907	0.17776537006856907	0.17776537006856907	0.17776537006856907	0.17776537006856907	0.17776537006856907	0.17776537006856907	0.17776537006856907	0.17776537006856907	0.17776537006856907	0.17776537006856907	0.17776537006856907	0.17776537006856907	0.17776537006856907	0.17776537006856907
0.6258121377590269	0.27509130983419594	0.7750128619638911	0.26140433393459284	0.19524503112969935	0.4729815840274721	0.37767191402636957	0.30303019088384353	0.18069673667655536	0.20604043403265326	0.2539300325962076	0.22998523331443044	0.22998523331443044	0.22998523331443044	0.22998523331443044	0.22998523331443044	0.22998523331443044	0.22998523331443044	0.22998523331443044	0.22998523331443044	0.22998523331443044	0.22998523331443044	0.22998523331443044	0.22998523331443044	0.22998523331443044	0.22998523331443044	0.22998523331443044	0.22998523331443044	0.22998523331443044	0.22998523331443044	0.22998523331443044	0.22998523331443044	0.22998523331443044	0.22998523331443044	0.22998523331443044	0.22998523331443044	0.22998523331443044	0.22998523331443044	0.22998523331443044	0.22998523331443044	0.22998523331443044	0.22998523331443044	0.22998523331443044	0.22998523331443044	0.22998523331443044	0.22998523331443044	0.22998523331443044	0.22998523331443044	0.22998523331443044	0.22998523331443044
0.3520324588024243	0.4221417638211362	0.2911569985682573	0.43871940797055997	0.4702023325481849	0.2859894512562378	0.32433641867340174	0.32251348429508725	0.33575662461976974	0.3796781805594524	0.28481537666012813	0.40288336473674174	0.31248710128785834	0.3352837344625161	0.2883355550991345	0.2378596511847923	0.2727579531593709	0.4496848508854935	0.5321812276746334	0.4631520236604749	0.5008684367690827	0.36068066182915776	0.480538464942705	0.48799932016652087	0.5343236446831369	0.34408052960156726	0.4279299383231884	0.4858471922844859	0.4568885653038372	0.4568885653038372	0.4568885653038372	0.4568885653038372	0.4568885653038372	0.4568885653038372	0.4568885653038372	0.4568885653038372	0.4568885653038372	0.4568885653038372	0.4568885653038372	0.4568885653038372	0.4568885653038372	0.4568885653038372	0.4568885653038372	0.4568885653038372	0.4568885653038372	0.4568885653038372	0.4568885653038372	0.4568885653038372	0.4568885653038372	0.4568885653038372
0.0	0.05978806801888264	0.12253866024573942	0.1063336697109316	0.03692616222858638	0.0	0.13954339241686928	0.06437136749729319	0.0	0.0779864207299001	0.04691423642500104	0.12712196035897225	0.002298071688200725	0.0542356042002629	0.17122179958858244	0.11698619694651972	0.060452521692878396	0.00013409553519463845	0.09374600972124866	0.34172707420367127	0.04691423642500104	0.1201064941765664	0.059653972483688	0.03626170855459061	0.11278512640130456	0.04691423642500104	0.04979999382246799	0.0542356042002629	0.0	0.14066024614624972	0.00688137116661127	0.16852025302286666	0.08770081209473897	0.08770081209473897	0.08770081209473897	0.08770081209473897	0.08770081209473897	0.08770081209473897	0.08770081209473897	0.08770081209473897	0.08770081209473897	0.08770081209473897	0.08770081209473897	0.08770081209473897	0.08770081209473897	0.08770081209473897	0.08770081209473897	0.08770081209473897	0.08770081209473897	0.08770081209473897
0.0628385307869194	0.15378344618511058	0.060688144359986006	0.0956801398886508	0.078011857553953	0.0798257486952604	0.05356044607193016	0.11571791171981233	0.21846306089438994	0.13244524688096607	0.10365884782527614	0.021338200424070947	0.06455746015873581	0.10926094210794982	0.10057785068764258	0.12001924362059317	0.052619497065779224	0.09235368323095271	0.15265873934406013	0.3025385207721656	0.12728157809021706	0.4002174001908424	0.10612937555753874	0.16930029328176857	0.19397306759033894	0.032542386902282706	0.08745492300998553	0.1322431324845867	0.052619497065779224	0.2110198872708735	0.002027080032051413	0.060604568729843045	0.09951503871906722	0.011941832744224208	0.09411982931214032	0.21716368330153407	0.1556417563068372	0.1556417563068372	0.1556417563068372	0.1556417563068372	0.1556417563068372	0.1556417563068372	0.1556417563068372	0.1556417563068372	0.1556417563068372	0.1556417563068372	0.1556417563068372	0.1556417563068372	0.1556417563068372	0.1556417563068372
0.244075208366522	0.23852867188440244	0.2249473952209641	0.26098096770877194	0.3356318274547487	0.26239759535732143	0.2932064930267626	0.2381762288734727	0.3944971958931256	0.29981149130847984	0.3534835741780709	0.2674081499161692	0.3596541255852073	0.355921129034498	0.3058594460547407	0.2547870686277465	0.2641036495151306	0.49861579138488715	0.47068743577018324	0.4030177679714845	0.34003152691700905	0.3313123844340949	0.4529117382352581	0.4042437046215633	0.3083678676594482	0.32109114845353154	0.36370726955594646	0.27862307870338815	0.2511994123288732	0.4012195937587788	0.31430922486578156	0.3577644093122802	0.3577644093122802	0.3577644093122802	0.3577644093122802	0.3577644093122802	0.3577644093122802	0.3577644093122802	0.3577644093122802	0.3577644093122802	0.3577644093122802	0.3577644093122802	0.3577644093122802	0.3577644093122802	0.3577644093122802	0.3577644093122802	0.3577644093122802	0.3577644093122802	0.3577644093122802	0.3577644093122802
0.11552121914866097	0.2693681591135438	0.6558691587639648	0.258635687468108	0.3351551069874001	0.2251839456009818	0.2980948684247166	0.10252580653496247	0.2290447702293329	0.23117932688011952	0.2406272682498516	0.15668284271346364	0.14531178223085794	0.26278411763226306	0.08752327105287411	0.13992235926539587	0.1572988155468611	0.15655725663502962	0.09060184701174288	0.15792507312780218	0.19099646741366266	0.23426690657435786	0.07287467859533522	0.2594325561510644	0.1592151414201292	0.3082512674071248	0.03161813659182556	0.09238162568496294	0.04869765097964759	0.08493169568786763	0.18946764206909097	0.09827000841209106	0.09377113482117497	0.14386786433620075	0.09420649968748125	0.21483919036257182	0.06704767901633436	0.14094343468945308	0.14094343468945308	0.14094343468945308	0.14094343468945308	0.14094343468945308	0.14094343468945308	0.14094343468945308	0.14094343468945308	0.14094343468945308	0.14094343468945308	0.14094343468945308	0.14094343468945308	0.14094343468945308
0.0005513729490595633	0.0	0.0	0.0	0.0	0.0	0.0	0.0	0.11984027725847546	0.11865321343770585	0.11143058812716793	0.0021612349542557943	0.0568529274462493	0.0	0.0	0.022750391641294748	0.0006248893422675051	0.05329353692898832	0.0	0.05100619104470353	0.05113230197473253	0.022750391641294748	0.0	0.0782233037229119	0.0782233037229119	0.02287650257132374	0.0006248893422675051	0.04424687884798634	0.1370391584207034	0.056228038103981796	0.046834695333246516	0.0	0.023417347666623258	0.023417347666623258	0.023417347666623258	0.023417347666623258	0.023417347666623258	0.023417347666623258	0.023417347666623258	0.023417347666623258	0.023417347666623258	0.023417347666623258	0.023417347666623258	0.023417347666623258	0.023417347666623258	0.023417347666623258	0.023417347666623258	0.023417347666623258	0.023417347666623258	0.023417347666623258
0.19957369115903703	0.0	0.09723341698921256	0.0691298501537032	0.1042591111588599	0.0	0.0014316364570571116	0.00411997554051111	0.00048081208948378253	0.108379086699371	0.08410769236015109	0.024271394339219928	0.0	0.08673842417235787	0.2817680480119341	0.06620110502550731	0.024271394339219928	0.00411997554051111	0.0	0.011145669710158464	0.0	0.0	0.0	0.043369212086178936	0.0	0.28828855959167754	0.10837908669937103	0.0	0.0	0.0	0.1042591111588599	0.05212955557942995	0.05212955557942995	0.05212955557942995	0.05212955557942995	0.05212955557942995	0.05212955557942995	0.05212955557942995	0.05212955557942995	0.05212955557942995	0.05212955557942995	0.05212955557942995	0.05212955557942995	0.05212955557942995	0.05212955557942995	0.05212955557942995	0.05212955557942995	0.05212955557942995	0.05212955557942995	0.05212955557942995
0.05763604032721445	0.052105255668220045	0.14192367549628354	0.11549795051218184	0.02175109577477247	0.2431791804067605	0.08744974113843897	0.039582074214463296	0.10822489888678552	0.16604281005736735	0.07846723373461008	0.07095334575761977	0.052105255668220045	0.09798366505578733	0.0	0.11998476523361792	0.10311617358954793	0.0701441866607313	0.0	0.10065614553487001	0.10707002719888702	0.14006300681721262	0.027839479827787943	0.04654151786768729	0.01034611082448367	0.0379931057599939	0.06864282467232224	0.19973270621747957	0.10983850380733116	0.0751114312281308	0.038972764515771745	0.061245563523175436	0.07129983605813028	0.07492733739418267	0.10674080919786476	0.11946777485947985	0.13994265967475533	0.1999486892703345	0.03949446774840295	8.760646606034598e-05	0.019791037107231648	0.019791037107231648	0.019791037107231648	0.019791037107231648	0.019791037107231648	0.019791037107231648	0.019791037107231648	0.019791037107231648	0.019791037107231648	0.019791037107231648
0.1587892994937293	0.07044967524732387	0.04910485878265828	0.04150546449699302	0.07034779318124688	0.08537927975539615	0.07459317839309965	0.032765507060888495	0.051663842556057694	0.13220893766484917	0.04844655511134026	0.08410575840430523	0.014757399037109589	0.12541388794828304	0.07500437861783707	0.014046831638764244	0.07234061919923471	0.07672000932111228	0.08065089562271072	0.11400585742016378	0.07897782763840172	0.029346008120710625	0.044445581054048264	0.10845908024957385	0.03439972373942615	0.09376122922960985	0.04520384411572653	0.055207039319972284	0.05857380881806441	0.02438970973432428	0.030153992607696623	0.05573837015695662	0.07485447282698218	0.06460141201045569	0.11924720766122224	0.09192430983583896	0.09192430983583896	0.09192430983583896	0.09192430983583896	0.09192430983583896	0.09192430983583896	0.09192430983583896	0.09192430983583896	0.09192430983583896	0.09192430983583896	0.09192430983583896	0.09192430983583896	0.09192430983583896	0.09192430983583896	0.09192430983583896
0.11812857650964247	0.2676025355011824	0.10454548407923842	0.11977369537271912	0.22059409010348044	0.09769961286874779	0.4207131576767796	0.17656184852081372	0.04741504471483688	0.1750536434402186	0.288981684650895	0.13292675998093584	0.11525101418903129	0.2295538038119205	0.29268231288014007	0.21017476428849977	0.06648365415158207	0.23605871281206678	0.16015107400136183	0.311853566470284	0.283770481369843	0.23106650462017833	0.23802484265293264	0.2635343370177581	0.23148873885284893	0.1103190929477859	0.12125130633335311	0.22062928627663086	0.18143112463619737	0.0451577399954461	0.11329443231582173	0.11329443231582173	0.11329443231582173	0.11329443231582173	0.11329443231582173	0.11329443231582173	0.11329443231582173	0.11329443231582173	0.11329443231582173	0.11329443231582173	0.11329443231582173	0.11329443231582173	0.11329443231582173	0.11329443231582173	0.11329443231582173	0.11329443231582173	0.11329443231582173	0.11329443231582173	0.11329443231582173	0.11329443231582173
0.0	0.20475045994181154	0.0	0.0	0.0009335815797328653	0.0	0.002312984208340266	0.12669494263351194	0.0009335815797328653	0.20243747573347126	0.0	0.023954270196723165	0.023954270196723165	0.002312984208340266	0.22407876172185417	0.12669494263351194	0.0	0.00046679078986643264	0.0	0.0	0.1262281518436455	0.024421060986589596	0.21043713580379253	0.022108076778249327	0.002312984208340266	0.16330993753834092	0.0	0.00799966007032122	0.0	0.0	0.00799966007032122	0.00046679078986643264	0.04712719826545158	0.0	0.0	0.0	0.0	0.0	0.0	0.0	0.0	0.0	0.0	0.0	0.0	0.0	0.0	0.0	0.0	0.0
0.1253564473831642	0.06084738899914312	0.008967509149303075	0.057407228623730544	0.06471275812981007	0.0302888187133386	0.014677421625416262	0.11076704437991719	0.07300987400577359	0.08008566704995189	0.2284573375695363	0.1002788063661821	0.009044933131657763	0.014934297588253136	0.00966454333171945	0.041341584319006544	0.10439570093889161	0.07416710530469085	0.04438099402561304	0.13231541488750093	0.05440751110378199	0.07686037706556527	0.1054557122055653	0.011217578442744671	0.11253229079908977	0.041105436290088525	0.06320276623653517	0.02366444535789591	0.06320276623653517	0.015016076344867253	0.0360749156201173	0.06623552812539266	0.06374927763727745	0.024830382078037987	0.07553301185259781	0.05018169696531789	0.05018169696531789	0.05018169696531789	0.05018169696531789	0.05018169696531789	0.05018169696531789	0.05018169696531789	0.05018169696531789	0.05018169696531789	0.05018169696531789	0.05018169696531789	0.05018169696531789	0.05018169696531789	0.05018169696531789	0.05018169696531789
0.37371681215684066	0.5283515926465184	0.3183462135796416	0.4786853135459142	0.18940444343530458	0.4558694398907668	0.46527351523068367	0.36826810701956214	0.3839889575893665	0.2631568011770759	0.17709636447171007	0.4530134596872642	0.20986273978756562	0.32311012864752686	0.42168347594165934	0.3126587578270095	0.42155363779088895	0.5109773670968286	0.5195425070293849	0.2918032799047859	0.4271933160753622	0.18548525052187712	0.42980762115021215	0.3288511233779701	0.3360374985057251	0.3643334568495953	0.5374525829631688	0.44816196014756315	0.42881298671903245	0.2939277079934499	0.2590756623390337	0.2765016851662418	0.2765016851662418	0.2765016851662418	0.2765016851662418	0.2765016851662418	0.2765016851662418	0.2765016851662418	0.2765016851662418	0.2765016851662418	0.2765016851662418	0.2765016851662418	0.2765016851662418	0.2765016851662418	0.2765016851662418	0.2765016851662418	0.2765016851662418	0.2765016851662418	0.2765016851662418	0.2765016851662418
0.5583678855931488	0.4158118803404372	0.345335015719128	0.24357616026136025	0.2931913201680095	0.4119115000861555	0.38232225758232374	0.2917442124061931	0.25087613435591516	0.3884309645243247	0.45435468088032566	0.39105303805781333	0.28247145011095487	0.3249855623925908	0.28988132099656366	0.32729093522994596	0.3165763317915814	0.3864334066009738	0.31146637001855965	0.3686379607449198	0.33900245730527145	0.2892609894813495	0.4855251875616427	0.4283939688567191	0.32762945559050344	0.3052979330096039	0.43280823622257053	0.4487785419859094	0.3730802717522515	0.2899686566457155	0.5178542531259877	0.28568843398835575	0.40177134355717176	0.40177134355717176	0.40177134355717176	0.40177134355717176	0.40177134355717176	0.40177134355717176	0.40177134355717176	0.40177134355717176	0.40177134355717176	0.40177134355717176	0.40177134355717176	0.40177134355717176	0.40177134355717176	0.40177134355717176	0.40177134355717176	0.40177134355717176	0.40177134355717176	0.40177134355717176
0.14276349642769057	0.14996213275107798	0.13972639930027372	0.04067391455976505	0.05104611217223475	0.029003482314016126	0.10136078840701153	0.05325389313336105	0.15593085346825689	0.14328401855897935	0.08264323011152454	0.07806827183144202	0.011606096840467331	0.072102854624834	0.07657123805055452	0.0630534235293744	0.07401984187436123	0.12209860499124635	0.003301495476747041	0.10699200182220678	0.06351629757758577	0.02972291257898337	0.023892688007392363	6.433540528160289e-05	0.06027640512069759	0.029067817719297725	0.09388373964679546	0.06147577868304659	0.06147577868304659	0.06147577868304659	0.06147577868304659	0.06147577868304659	0.06147577868304659	0.06147577868304659	0.06147577868304659	0.06147577868304659	0.06147577868304659	0.06147577868304659	0.06147577868304659	0.06147577868304659	0.06147577868304659	0.06147577868304659	0.06147577868304659	0.06147577868304659	0.06147577868304659	0.06147577868304659	0.06147577868304659	0.06147577868304659	0.06147577868304659	0.06147577868304659
0.04040011691458501	0.05676615394820717	0.11324076287706464	0.06775778013384544	0.057616653081071084	0.041372119190928605	0.05316201792102323	0.09495691644260801	0.06789777356128289	0.06730750778574711	0.05877376058110586	0.05441164591011776	0.06438576573669352	0.03309096839774913	0.04830968752930186	0.08812869861218126	0.03720036149636244	0.07594860205229226	0.04321605595496991	0.0943281787427825	0.11567937208600985	0.07963617484737026	0.0627160536237162	0.0901409717692418	0.06906928570131116	0.04696918498009039	0.06571661542983874	0.0585154867283844	0.036677963180615517	0.07387707584939728	0.09414411870088522	0.07277108878782058	0.029006911682873178	0.06450284507845704	0.11836253622118488	0.06786608263150282	0.0924011813625663	0.11028364502328339	0.07655550518041872	0.14875435568613868	0.0483407932334472	0.0911662874862111	0.08091125522664931	0.1387388083103543	0.052379043703681426	0.1347227996975245	0.09182027856341561	0.11327153913047004	0.11327153913047004	0.11327153913047004
0.3341659219527835	0.0	0.3416775028471661	0.017108786994517983	0.01084021126651875	1.036612689267858	0.3961359509991421	0.11411024576575887	0.2250655099422554	0.512933547422102	0.0037668285888474537	0.06699559960797447	0.2506244414645876	0.41402885121806937	0.41394140079171615	0.45244291184015933	0.06386131174397486	0.000632540724847838	0.06386131174397486	0.11411024576575887	0.5332883026810668	0.06699559960797447	0.3675068536860186	0.11411024576575887	0.011472751991366591	0.04016597137769841	0.2003755074428036	0.3929809694098798	0.38355685701861	0.0	0.45244291184015933	0.28452745237253496	0.18188995859814272	0.23320870548533887	0.23320870548533887	0.23320870548533887	0.23320870548533887	0.23320870548533887	0.23320870548533887	0.23320870548533887	0.23320870548533887	0.23320870548533887	0.23320870548533887	0.23320870548533887	0.23320870548533887	0.23320870548533887	0.23320870548533887	0.23320870548533887	0.23320870548533887	0.23320870548533887
0.6968855574854451	0.0	0.01991298188119177	0.5039131351731231	0.9750310951901464	1.3419499659906673	0.40651575174855664	1.5117394055193691	0.3142107137632294	0.2096154032910854	0.0	0.0	0.0	0.01991298188119177	0.4699560110767925	0.505075084113354	0.4699560110767925	0.4699560110767925	0.5249880659945457	2.0247889109071147	0.4699560110767925	0.721888414452017	0.9104288869216797	0.2295283851722772	0.0	0.5238261170543148	0.9354342142421108	0.8380368308175443	0.5167014700035321	0.3199682599873545	0.6541299690769087	0.21537294951521052	0.43475145929605963	0.43475145929605963	0.43475145929605963	0.43475145929605963	0.43475145929605963	0.43475145929605963	0.43475145929605963	0.43475145929605963	0.43475145929605963	0.43475145929605963	0.43475145929605963	0.43475145929605963	0.43475145929605963	0.43475145929605963	0.43475145929605963	0.43475145929605963	0.43475145929605963	0.43475145929605963
0.34632230036261286	0.27638251292134053	0.3145195739782214	0.2510858109475727	0.25750052686811825	0.30461257724068025	0.3273931166367125	0.34485045598919417	0.3017690386973477	0.27677521992019455	0.20821504626967602	0.2923999654389878	0.24277163842415828	0.35781776521335734	0.23015087948349672	0.21343602049694432	0.28763828986712714	0.32820401364898055	0.35818988838381044	0.3222566252262808	0.3285711416850753	0.32541388345567807	0.32541388345567807	0.32541388345567807	0.32541388345567807	0.32541388345567807	0.32541388345567807	0.32541388345567807	0.32541388345567807	0.32541388345567807	0.32541388345567807	0.32541388345567807	0.32541388345567807	0.32541388345567807	0.32541388345567807	0.32541388345567807	0.32541388345567807	0.32541388345567807	0.32541388345567807	0.32541388345567807	0.32541388345567807	0.32541388345567807	0.32541388345567807	0.32541388345567807	0.32541388345567807	0.32541388345567807	0.32541388345567807	0.32541388345567807	0.32541388345567807	0.32541388345567807
0.22782146021231794	0.1664419642864152	0.14989132751740566	0.1428388548537415	0.13764403156920568	0.17463591140237783	0.17331004896359536	0.14382245084134843	0.13295243400618298	0.11846727997606114	0.22249270246166042	0.14278367057421126	0.09428617618035794	0.13277758265727563	0.1448814631656693	0.1519615021248333	0.16091178253077218	0.19974479742762094	0.17260418664104474	0.17963365755191768	0.08468112557756186	0.13773014408040649	0.11120563482898417	0.11120563482898417	0.11120563482898417	0.11120563482898417	0.11120563482898417	0.11120563482898417	0.11120563482898417	0.11120563482898417	0.11120563482898417	0.11120563482898417	0.11120563482898417	0.11120563482898417	0.11120563482898417	0.11120563482898417	0.11120563482898417	0.11120563482898417	0.11120563482898417	0.11120563482898417	0.11120563482898417	0.11120563482898417	0.11120563482898417	0.11120563482898417	0.11120563482898417	0.11120563482898417	0.11120563482898417	0.11120563482898417	0.11120563482898417	0.11120563482898417
0.21760776737914678	0.3462831689130067	0.2595757480350383	0.2606295455773538	0.3586505115880819	0.26437713977053406	0.33189360083577574	0.22023689265302104	0.27176793620502704	0.19823093043432502	0.2178362433094053	0.2514749019347886	0.2967245252098557	0.23153444459039216	0.20370725484138222	0.2665786540076644	0.16270253468933912	0.3027845388438079	0.21555327419638504	0.21423730162918625	0.2539557887969747	0.18312547602173257	0.21854063240935365	0.21854063240935365	0.21854063240935365	0.21854063240935365	0.21854063240935365	0.21854063240935365	0.21854063240935365	0.21854063240935365	0.21854063240935365	0.21854063240935365	0.21854063240935365	0.21854063240935365	0.21854063240935365	0.21854063240935365	0.21854063240935365	0.21854063240935365	0.21854063240935365	0.21854063240935365	0.21854063240935365	0.21854063240935365	0.21854063240935365	0.21854063240935365	0.21854063240935365	0.21854063240935365	0.21854063240935365	0.21854063240935365	0.21854063240935365	0.21854063240935365
0.2445993979266754	0.15339282546909552	0.1838377730260595	0.14067897703341628	0.15766321021680804	0.1495371001317098	0.21711997039575703	0.17813366745510548	0.16158883895459136	0.11213897015377258	0.248734173845027	0.1699191988517673	0.14987160161249644	0.1457902397502361	0.1319456558295941	0.12624300396017532	0.13023540613134615	0.16631523942072843	0.18124217003302032	0.17377870472687437	0.17377870472687437	0.17377870472687437	0.17377870472687437	0.17377870472687437	0.17377870472687437	0.17377870472687437	0.17377870472687437	0.17377870472687437	0.17377870472687437	0.17377870472687437	0.17377870472687437	0.17377870472687437	0.17377870472687437	0.17377870472687437	0.17377870472687437	0.17377870472687437	0.17377870472687437	0.17377870472687437	0.17377870472687437	0.17377870472687437	0.17377870472687437	0.17377870472687437	0.17377870472687437	0.17377870472687437	0.17377870472687437	0.17377870472687437	0.17377870472687437	0.17377870472687437	0.17377870472687437	0.17377870472687437
[truncated: 6 more columns]
