# Supplementary material for: Neuronal tuning aligns dynamically with object and texture manifolds across the visual hierarchy
Source: Nat Neurosci. 2026 Mar 10;29(4):864–75. doi: 10.1038/s41593-026-02207-1 (PMC13061647; doi:10.1038/s41593-026-02207-1)
Supplement: Supplementary file 6 — Average PSTH for each session and thread before or after optimization Fig. 5a. Response rate for each 10 ms time window in csv format to reproduce Fig. 5c. [file 41593_2026_2207_MOESM6_ESM.zip › Figure5C_src_normresp_wdw_40-50_DeePSim_sem.csv]

0	1	2	3	4	5	6	7	8	9	10	11	12	13	14	15	16	17	18	19	20	21	22	23	24	25	26	27	28	29	30	31	32	33	34	35	36	37	38	39	40	41	42	43	44	45	46	47	48	49
0.05015697542859411	0.038920150724804835	0.03890926978746095	0.017448664387655053	0.04338555281054526	0.021932728717119036	0.030242779338206856	0.030579069529450834	0.037766111048616706	0.023237736440052153	0.03765105259780671	0.02908613895322696	0.03701213089673173	0.030408023692889963	0.028827885976674933	0.02340881848276451	0.037103171446945984	0.021023585511224623	0.029596235183425905	0.031123824545789203	0.017203004700500818	0.029018443779718836	0.02167501933632902	0.020554936213429194	0.03833536197206461	0.03176025001500383	0.024446349367014057	0.0176389400361711	0.021463038793075224	0.022144309029889765	0.03941148078874506	0.02773752168845362	0.0190888787080924	0.04106907679984322	0.016792829744750146	0.0472588736435765	0.03227965211725555	0.024373031264789603	0.019987323280829253	0.02611117283239248	0.015909412551769926	0.023269693498486878	0.03566750559241077	0.024198778733763852	0.03425568935390558	0.018896478156788982	0.041972648045054524	0.030434563100921755	0.030434563100921755	0.030434563100921755
0.0554941176730348	0.030311809576542312	0.02867293030484447	0.061353710209328484	0.02316684828591139	0.03951253751146318	0.05504920898172806	0.050683861242194726	0.045225782293334474	0.05621677931597747	0.0202418643190896	0.07359964905667542	0.06494462136350947	0.031153528598243305	0.03593150257156584	0.05031280362436049	0.03441370601838197	0.03660222790536189	0.03394550722580392	0.04122817824201603	0.024993228839068817	0.03917019928902554	0.033864344038245765	0.03409722876448815	0.042035615005112964	0.05739945429965079	0.05289567537573206	0.03160407250428201	0.0595512954002196	0.057771280758064175	0.036941168776582815	0.03182448766254737	0.06030046940595829	0.045414828164950245	0.030723298942448633	0.03806906355369944	0.03806906355369944	0.03806906355369944	0.03806906355369944	0.03806906355369944	0.03806906355369944	0.03806906355369944	0.03806906355369944	0.03806906355369944	0.03806906355369944	0.03806906355369944	0.03806906355369944	0.03806906355369944	0.03806906355369944	0.03806906355369944
0.038010564679707794	0.017339209092628406	0.02136529194750235	0.06056199110820108	0.0029727345073604565	0.03526743772841571	0.017515116821757284	0.016147525540230363	0.03789177133603488	0.03894857203356495	0.004148337636094364	0.06022455060932691	0.023529258895507905	0.05094123617793723	0.024204926955964476	0.06478530631364769	0.06312528005143003	0.04032780758885457	0.030789903003714602	0.006471825050724643	0.00032690831908038244	0.032115567083685154	0.0	0.06819033687281778	0.027855906373598336	0.017339646270673966	0.006473582419923199	0.050088141135765984	0.033827065733312726	0.029902276765710025	0.040080642300843225	0.03950423407745857	0.026027745959728052	0.03276599001859331	0.03276599001859331	0.03276599001859331	0.03276599001859331	0.03276599001859331	0.03276599001859331	0.03276599001859331	0.03276599001859331	0.03276599001859331	0.03276599001859331	0.03276599001859331	0.03276599001859331	0.03276599001859331	0.03276599001859331	0.03276599001859331	0.03276599001859331	0.03276599001859331
0.04925433865922235	0.030664048012207148	0.040211820331307185	0.04513413377443487	0.03592569651212996	0.03836407330694797	0.04431212526114469	0.03799056710259447	0.0363661940113566	0.04515538266231479	0.03156801810403576	0.03049675193878185	0.041124579850365675	0.04220790447176266	0.032357334607717475	0.043120813050713185	0.03860197127363529	0.034161713289847837	0.024697752363252563	0.028315257560252848	0.030056804019811915	0.028180544373204646	0.03698276584354484	0.038827629343197556	0.03082318759691857	0.02581051691209347	0.02762952310587478	0.03566051710146473	0.0373657808810185	0.02880051369537055	0.03245275604855121	0.03211527551564341	0.03543454265926313	0.025728952252538195	0.04455912327058507	0.028861380808960158	0.03645426050894078	0.028697697824776703	0.03257597916685874	0.03257597916685874	0.03257597916685874	0.03257597916685874	0.03257597916685874	0.03257597916685874	0.03257597916685874	0.03257597916685874	0.03257597916685874	0.03257597916685874	0.03257597916685874	0.03257597916685874
0.0640579735065311	0.04634584136373177	0.0603401330555334	0.04700758601183142	0.059502279080051644	0.04775651365806805	0.04328153506440704	0.05918114779174425	0.05372546355852004	0.04679722572630574	0.04419397308749699	0.045852196593970114	0.05340282579569672	0.049144315822604374	0.05177132111178151	0.055119271195116185	0.0542987613356025	0.04607517400438243	0.0462659787293902	0.055095886908289496	0.06518642301785588	0.04396431929625459	0.06486564914952345	0.06077894015371649	0.055899807863860534	0.050366661623598936	0.054403894181062534	0.06335448114302518	0.0732540517996335	0.056285028662145034	0.06476954023088927	0.06476954023088927	0.06476954023088927	0.06476954023088927	0.06476954023088927	0.06476954023088927	0.06476954023088927	0.06476954023088927	0.06476954023088927	0.06476954023088927	0.06476954023088927	0.06476954023088927	0.06476954023088927	0.06476954023088927	0.06476954023088927	0.06476954023088927	0.06476954023088927	0.06476954023088927	0.06476954023088927	0.06476954023088927
0.0941887982704761	0.12830060544650698	0.1349360734580923	0.10263260024362561	0.10690650884443105	0.09690090777394371	0.10336808007764986	0.0897552806752318	0.11368357574452881	0.09527022586553908	0.08063823205528443	0.11141762665565991	0.1011889912757359	0.10918338592175927	0.09034333581570986	0.08690000936057703	0.10717726086649128	0.07411535805365409	0.08123712588322404	0.0766209009831182	0.07941723333746914	0.08864519239129806	0.0943162699610575	0.10464323148183442	0.10139614245656964	0.09819211959911528	0.06916572662639661	0.13610849271365483	0.09926008189955068	0.10917129530225839	0.09178729976342173	0.1154164503946045	0.078589305590797	0.11487040178590634	0.09689661924396645	0.09664216426145253	0.08081978272241741	0.10204831443801246	0.09355341393011474	0.11831963499366366	0.1059365244618892	0.1059365244618892	0.1059365244618892	0.1059365244618892	0.1059365244618892	0.1059365244618892	0.1059365244618892	0.1059365244618892	0.1059365244618892	0.1059365244618892
0.089494654703783	0.09192086744840643	0.10187379477126395	0.10244142368592958	0.07405985356871553	0.0668729401512001	0.10911111797755303	0.08546340385792817	0.10355043927141852	0.10701366622035136	0.08592612841343647	0.08072149361923982	0.10097475974926524	0.08819789324026107	0.04615455775969085	0.0747035898378082	0.06508737349383238	0.08487249249986359	0.07279002582306031	0.08371643499620837	0.0507511028199075	0.08024327209501464	0.09270601191719259	0.09185101494988386	0.06910764334716697	0.08016684253089473	0.07463724293903086	0.07463724293903086	0.07463724293903086	0.07463724293903086	0.07463724293903086	0.07463724293903086	0.07463724293903086	0.07463724293903086	0.07463724293903086	0.07463724293903086	0.07463724293903086	0.07463724293903086	0.07463724293903086	0.07463724293903086	0.07463724293903086	0.07463724293903086	0.07463724293903086	0.07463724293903086	0.07463724293903086	0.07463724293903086	0.07463724293903086	0.07463724293903086	0.07463724293903086	0.07463724293903086
0.050687584395076465	0.03893649081436084	0.046230318431419656	0.042003360596014	0.0456300662039504	0.04214622648849116	0.03893780393812462	0.0449844523125597	0.04463378693963724	0.03467023111989472	0.037962163720657596	0.03573842007834919	0.043174449489403945	0.0414510436562875	0.043090712069271134	0.046198713898470516	0.03508249030048347	0.043500953896538776	0.040588037103099224	0.05161192463446687	0.0475008551677527	0.04918947876631234	0.042258907633499265	0.054283756975682176	0.03959205852956289	0.050357116654285876	0.0455183029720267	0.04793770981315629	0.04793770981315629	0.04793770981315629	0.04793770981315629	0.04793770981315629	0.04793770981315629	0.04793770981315629	0.04793770981315629	0.04793770981315629	0.04793770981315629	0.04793770981315629	0.04793770981315629	0.04793770981315629	0.04793770981315629	0.04793770981315629	0.04793770981315629	0.04793770981315629	0.04793770981315629	0.04793770981315629	0.04793770981315629	0.04793770981315629	0.04793770981315629	0.04793770981315629
0.016497124398940525	0.03616074079404239	0.033035612304853	0.030129018521121122	0.026494596792491415	0.038363747075318866	0.023533172410185918	0.009594880901303223	0.015292826106628741	0.051332952802761	0.029446781648781648	0.02619392179957403	0.031058178322663953	0.02607861460476114	0.037896240316407086	0.03129659374760529	0.0273171982357858	0.03726610943277565	0.01679881152589163	0.019418428770149154	0.02204703738802483	0.018996432363655977	0.01767318075995375	0.039859962976085746	0.020196213831874477	0.032403889321747495	0.033699847657622184	0.016735409383225482	0.016912011725301733	0.03396739527140379	0.024264794780317383	0.016826685730156343	0.041636186814016006	0.019634667014743545	0.030635426914379774	0.030635426914379774	0.030635426914379774	0.030635426914379774	0.030635426914379774	0.030635426914379774	0.030635426914379774	0.030635426914379774	0.030635426914379774	0.030635426914379774	0.030635426914379774	0.030635426914379774	0.030635426914379774	0.030635426914379774	0.030635426914379774	0.030635426914379774
0.03594547730874501	0.03226928559030379	0.031692716942704396	0.039461369423450084	0.04291756214964396	0.03348021153423973	0.027178362947723196	0.03954636160978135	0.04274190572794224	0.03175893847291389	0.026514590625010447	0.05205661908884065	0.032762738302426195	0.0614639856202524	0.06683251676085178	0.040170049815562714	0.09440478767959148	0.05116168034632916	0.05557216061538607	0.05447986034702302	0.06541916091939763	0.033384840454903385	0.04995104886345956	0.07771313326175895	0.0445241279073288	0.057413280021139504	0.02837874607455163	0.03964577023044442	0.043732891086007954	0.07228152450442885	0.04903295487480471	0.06845058376065659	0.05285191365559484	0.060651248708125716	0.060651248708125716	0.060651248708125716	0.060651248708125716	0.060651248708125716	0.060651248708125716	0.060651248708125716	0.060651248708125716	0.060651248708125716	0.060651248708125716	0.060651248708125716	0.060651248708125716	0.060651248708125716	0.060651248708125716	0.060651248708125716	0.060651248708125716	0.060651248708125716
0.0705672660154619	0.057776777377951324	0.05543332661913874	0.05041892413635978	0.05244740254814284	0.047184073447809255	0.04888380740862609	0.047922103707606294	0.0588014777546531	0.05710857872755016	0.0623354087217876	0.052137243966443876	0.041409879359269285	0.04992022961904746	0.05361030999373662	0.05702473812859611	0.05939679781338023	0.07506923071747036	0.056264935351650405	0.056192675275529326	0.055209284696280655	0.07185830822822302	0.04815855402983693	0.06398222965409779	0.06031018685654369	0.05821587899035501	0.06071161486386461	0.07287104494525702	0.071967344350579	0.07408460280552878	0.062340390890052846	0.06821249684779082	0.06821249684779082	0.06821249684779082	0.06821249684779082	0.06821249684779082	0.06821249684779082	0.06821249684779082	0.06821249684779082	0.06821249684779082	0.06821249684779082	0.06821249684779082	0.06821249684779082	0.06821249684779082	0.06821249684779082	0.06821249684779082	0.06821249684779082	0.06821249684779082	0.06821249684779082	0.06821249684779082
0.03888237537710344	0.030501797126168698	0.035952863648671105	0.03897930400765503	0.03557841882264797	0.043073999550808144	0.033342495557033475	0.04999692130244984	0.043794512446690914	0.04599327793694333	0.03866204397887503	0.04343565181071554	0.04393487460738939	0.04148066079798024	0.04900270641845774	0.04384973051165638	0.05270271460953657	0.04329097189043442	0.045852571148609876	0.04046510723038395	0.05336461089006408	0.05586867403824989	0.04371483402347888	0.05667576107057453	0.04962608817726046	0.05152963912068045	0.06249827736456811	0.0461505080237311	0.04327657763898472	0.05757922132337908	0.053324452091855275	0.05545183670761718	0.05545183670761718	0.05545183670761718	0.05545183670761718	0.05545183670761718	0.05545183670761718	0.05545183670761718	0.05545183670761718	0.05545183670761718	0.05545183670761718	0.05545183670761718	0.05545183670761718	0.05545183670761718	0.05545183670761718	0.05545183670761718	0.05545183670761718	0.05545183670761718	0.05545183670761718	0.05545183670761718
0.08015093050732564	0.05330131281348575	0.06323681001925523	0.05843362859702005	0.0825338165445622	0.05178547730423016	0.0564063605010177	0.058490436788509945	0.06605023515758607	0.04978328491073863	0.0674437750845426	0.05424010361375622	0.08052524554162128	0.07304199699901123	0.06343632547257846	0.04819571159935702	0.06791854942352718	0.06687746830915665	0.0500022388188639	0.0619410224611761	0.051498930216805586	0.052943543715339346	0.06339598744390784	0.05206001076440651	0.07492700345692592	0.07286965392859134	0.0681332235835051	0.05364497621304009	0.06245122860609894	0.0591465106808533	0.052670978465139344	0.05590874457299632	0.05590874457299632	0.05590874457299632	0.05590874457299632	0.05590874457299632	0.05590874457299632	0.05590874457299632	0.05590874457299632	0.05590874457299632	0.05590874457299632	0.05590874457299632	0.05590874457299632	0.05590874457299632	0.05590874457299632	0.05590874457299632	0.05590874457299632	0.05590874457299632	0.05590874457299632	0.05590874457299632
0.05655033262762904	0.07606780213389461	0.0672924056187131	0.07013704972914074	0.04392297196530429	0.038007841749566784	0.07053115810862884	0.05988579133596344	0.051102308375845604	0.053682999840680735	0.0657753180800864	0.06058183296924337	0.053279278364537296	0.06455927541753413	0.08076799969941507	0.054295216025944996	0.048304938238707	0.06619443084566212	0.05940174492203894	0.06165153363717405	0.06186161659717833	0.07871962853424035	0.06339741372221866	0.07274425368718791	0.06806109419572175	0.06268690575607977	0.08600972617695371	0.059750006843101305	0.08119927427229415	0.05936086129588357	0.08666730897350274	0.06905824275303732	0.07786277586327002	0.07786277586327002	0.07786277586327002	0.07786277586327002	0.07786277586327002	0.07786277586327002	0.07786277586327002	0.07786277586327002	0.07786277586327002	0.07786277586327002	0.07786277586327002	0.07786277586327002	0.07786277586327002	0.07786277586327002	0.07786277586327002	0.07786277586327002	0.07786277586327002	0.07786277586327002
0.046042019564723834	0.06013339428846045	0.03823166787241198	0.04451039981844052	0.04434423966388979	0.031867205849467416	0.027923843558425872	0.056017620138287046	0.032849896059822296	0.03975392347620136	0.05862164471461496	0.023520652312612505	0.03528088159551946	0.028458591455926493	0.026494828526889898	0.037503299313804556	0.05056901792197842	0.049134617826023234	0.03316487758962447	0.04813642337954356	0.026817302571320017	0.03803334403387755	0.03236293983239795	0.03932133397181676	0.04216987915452918	0.03668957783671071	0.03944041704987454	0.03719667918752997	0.03032702523123668	0.04440587494392802	0.03736645008758235	0.03736645008758235	0.03736645008758235	0.03736645008758235	0.03736645008758235	0.03736645008758235	0.03736645008758235	0.03736645008758235	0.03736645008758235	0.03736645008758235	0.03736645008758235	0.03736645008758235	0.03736645008758235	0.03736645008758235	0.03736645008758235	0.03736645008758235	0.03736645008758235	0.03736645008758235	0.03736645008758235	0.03736645008758235
0.060309405102805996	0.037824359222871445	0.038852369959597094	0.06539655958528169	0.03895549608991852	0.03924388902989964	0.04810277226391105	0.052800755922999834	0.0396851623576954	0.03941257518708352	0.042520746691160134	0.01948295960935732	0.029464704321015556	0.025749136214725032	0.02794780941816786	0.03669373660943111	0.030614659109662073	0.03904235290448392	0.045767379829097295	0.024724665781384908	0.05804804820698594	0.03616475140827539	0.04774851685574204	0.04195663413200871	0.04195663413200871	0.04195663413200871	0.04195663413200871	0.04195663413200871	0.04195663413200871	0.04195663413200871	0.04195663413200871	0.04195663413200871	0.04195663413200871	0.04195663413200871	0.04195663413200871	0.04195663413200871	0.04195663413200871	0.04195663413200871	0.04195663413200871	0.04195663413200871	0.04195663413200871	0.04195663413200871	0.04195663413200871	0.04195663413200871	0.04195663413200871	0.04195663413200871	0.04195663413200871	0.04195663413200871	0.04195663413200871	0.04195663413200871
0.049430229367293986	0.04461212477919855	0.03992890929175453	0.04577826508512957	0.032460570781703106	0.03938136542459093	0.03713136926865281	0.04835145724305692	0.03475384546570392	0.034286482418412055	0.039742830376193305	0.026209621255109606	0.042757374786197073	0.04171249496725857	0.04117317491130472	0.03626982469055247	0.03263047336235738	0.0492075068446842	0.03971227043187857	0.034728630206639945	0.034587523186693385	0.04381429169125039	0.03498043496796566	0.039397363329608026	0.039397363329608026	0.039397363329608026	0.039397363329608026	0.039397363329608026	0.039397363329608026	0.039397363329608026	0.039397363329608026	0.039397363329608026	0.039397363329608026	0.039397363329608026	0.039397363329608026	0.039397363329608026	0.039397363329608026	0.039397363329608026	0.039397363329608026	0.039397363329608026	0.039397363329608026	0.039397363329608026	0.039397363329608026	0.039397363329608026	0.039397363329608026	0.039397363329608026	0.039397363329608026	0.039397363329608026	0.039397363329608026	0.039397363329608026
0.15497840125104828	0.09887227708143359	0.10940707850523555	0.09623919281127619	0.11343909386837046	0.08327237632600493	0.09272708081112623	0.07808396604813495	0.11135770679412123	0.120212238173414	0.13847574785261055	0.07809265476877238	0.08706145305990576	0.08752642159678381	0.12479126068461356	0.09372728977615541	0.12701123957072352	0.08185973043700587	0.106999502246458	0.08976778741791316	0.08502985507299334	0.10846725338012138	0.1052405770272173	0.10527334544741047	0.1085983690408777	0.08941564855626091	0.16410084811030773	0.12599260897817757	0.08559953276092966	0.12158251572004163	0.10359102424048565	0.10359102424048565	0.10359102424048565	0.10359102424048565	0.10359102424048565	0.10359102424048565	0.10359102424048565	0.10359102424048565	0.10359102424048565	0.10359102424048565	0.10359102424048565	0.10359102424048565	0.10359102424048565	0.10359102424048565	0.10359102424048565	0.10359102424048565	0.10359102424048565	0.10359102424048565	0.10359102424048565	0.10359102424048565
0.04184578947588476	0.07014699577570165	0.05366935059315909	0.050654339645036565	0.04826024113821535	0.04839997996087681	0.04234052202082431	0.07965922726574678	0.05283299980422744	0.0263355922205937	0.045280892070156745	0.03149841279729969	0.03206276734606898	0.03221757281149996	0.034755706188420936	0.02504134191922664	0.03388852871889719	0.023477591763467042	0.03568216074172651	0.055602308262871554	0.042664441625776116	0.035073903596927095	0.03200599801933764	0.035236016190067235	0.030663532416107146	0.030420341045827134	0.03176178837184306	0.05567996523366	0.03620353508457748	0.0218794133926124	0.028994656295195303	0.03288511341679238	0.030939884855993843	0.030939884855993843	0.030939884855993843	0.030939884855993843	0.030939884855993843	0.030939884855993843	0.030939884855993843	0.030939884855993843	0.030939884855993843	0.030939884855993843	0.030939884855993843	0.030939884855993843	0.030939884855993843	0.030939884855993843	0.030939884855993843	0.030939884855993843	0.030939884855993843	0.030939884855993843
0.06918107330440826	0.08169784429023706	0.08144517416823312	0.07691336277195615	0.060037271700261956	0.06416885153368185	0.07937045016553565	0.07435620045235135	0.0520873182876572	0.07835161446166403	0.07568735869830957	0.07893857299342139	0.07059992615266698	0.061284372949009396	0.10894287031687186	0.06583588361264808	0.08973439414267043	0.08848495669289312	0.08158347009767694	0.08195686157641545	0.07584852298798715	0.0762501010554465	0.07096906646465737	0.07124225409656978	0.06946805643485442	0.05914018589138297	0.08852767887907825	0.08563361372347789	0.07063621321014435	0.0734112897512259	0.07989414468873302	0.059615980971039734	0.08632905756067805	0.07607331832736264	0.09335434382407831	0.08471383107572047	0.08471383107572047	0.08471383107572047	0.08471383107572047	0.08471383107572047	0.08471383107572047	0.08471383107572047	0.08471383107572047	0.08471383107572047	0.08471383107572047	0.08471383107572047	0.08471383107572047	0.08471383107572047	0.08471383107572047	0.08471383107572047
0.04566839656378285	0.04702300249715119	0.04129370955171954	0.044372441349484024	0.035548292088312	0.04639112649316949	0.03467448680583183	0.03889081009543217	0.03753438087650376	0.031222143356874902	0.037226706875379614	0.055363872432599444	0.049869963245414616	0.034397532929201884	0.038111069439189654	0.04048832921996105	0.058653746131909205	0.04996043329664691	0.03808529202216046	0.033032144182982295	0.05347355623890102	0.042148165557269	0.05004106116993583	0.043099836330248456	0.03729148666959219	0.044890840774906474	0.03632834455488115	0.044582919827964355	0.04045563219142275	0.04045563219142275	0.04045563219142275	0.04045563219142275	0.04045563219142275	0.04045563219142275	0.04045563219142275	0.04045563219142275	0.04045563219142275	0.04045563219142275	0.04045563219142275	0.04045563219142275	0.04045563219142275	0.04045563219142275	0.04045563219142275	0.04045563219142275	0.04045563219142275	0.04045563219142275	0.04045563219142275	0.04045563219142275	0.04045563219142275	0.04045563219142275
0.04408176177377408	0.057081120800407815	0.09989316729120307	0.07556996327675236	0.053780675509338155	0.04822199730152541	0.05268241516837201	0.08155797224481474	0.08735965358248021	0.04114913648697334	0.06291265319726551	0.05437342298330914	0.04684488081239261	0.04231480310639741	0.060181055462262364	0.0761191763464112	0.05222278123120515	0.03514833308192758	0.03614105346517201	0.04176658641624128	0.04603817294653189	0.05408389894708838	0.0703792975508869	0.056247185084257634	0.07694452430928794	0.04006314836989641	0.06296366136323933	0.060723665026343285	0.03330305249267449	0.047013358759508884	0.047013358759508884	0.047013358759508884	0.047013358759508884	0.047013358759508884	0.047013358759508884	0.047013358759508884	0.047013358759508884	0.047013358759508884	0.047013358759508884	0.047013358759508884	0.047013358759508884	0.047013358759508884	0.047013358759508884	0.047013358759508884	0.047013358759508884	0.047013358759508884	0.047013358759508884	0.047013358759508884	0.047013358759508884	0.047013358759508884
0.06230507677838767	0.04471618498294513	0.05922458529569839	0.05383423392182847	0.05131216203382159	0.05572024334345474	0.045172734891120565	0.04475857386732883	0.059765562549668395	0.07522584705827472	0.0628880219589214	0.04810838310434727	0.06121701191746993	0.0602521535503924	0.049432157198814046	0.0448901771570465	0.056081782634112905	0.03761861063364795	0.04831799331372113	0.05297294799043504	0.04662135358152717	0.046484680236488496	0.04535118116288432	0.05371807951042556	0.048072509650879613	0.06490379698483104	0.056488153317855325	0.056488153317855325	0.056488153317855325	0.056488153317855325	0.056488153317855325	0.056488153317855325	0.056488153317855325	0.056488153317855325	0.056488153317855325	0.056488153317855325	0.056488153317855325	0.056488153317855325	0.056488153317855325	0.056488153317855325	0.056488153317855325	0.056488153317855325	0.056488153317855325	0.056488153317855325	0.056488153317855325	0.056488153317855325	0.056488153317855325	0.056488153317855325	0.056488153317855325	0.056488153317855325
0.05329669492025452	0.04253389290267259	0.041203835650340734	0.05064489690487733	0.05110792267463169	0.04973543841246958	0.05743671510430919	0.05118173307001494	0.03582878655219732	0.04750750163736983	0.0472755448831087	0.0597004402373271	0.05498772035328633	0.041345876935937706	0.04692808498767302	0.050076938540781844	0.06968498950527446	0.04620537841240666	0.04555241603122364	0.04604720018283667	0.050266916900454255	0.05470726144916339	0.05248708917480882	0.05248708917480882	0.05248708917480882	0.05248708917480882	0.05248708917480882	0.05248708917480882	0.05248708917480882	0.05248708917480882	0.05248708917480882	0.05248708917480882	0.05248708917480882	0.05248708917480882	0.05248708917480882	0.05248708917480882	0.05248708917480882	0.05248708917480882	0.05248708917480882	0.05248708917480882	0.05248708917480882	0.05248708917480882	0.05248708917480882	0.05248708917480882	0.05248708917480882	0.05248708917480882	0.05248708917480882	0.05248708917480882	0.05248708917480882	0.05248708917480882
0.070380968618553	0.042591802262604186	0.04993496607822487	0.04236286466058336	0.04615386869530234	0.06628116803514593	0.04421526573410594	0.04433186060778519	0.05554081381498304	0.053922773337691327	0.07143548443290265	0.05462386906268052	0.07524594103278207	0.04550940745296986	0.05139838949804235	0.07055664300958181	0.05779045648782786	0.06176699161681601	0.04812588803087347	0.06706204466426109	0.057475077351027574	0.050536497979944875	0.04723838060731949	0.05293890139597663	0.055033246177873106	0.04149158506360544	0.05436691313765905	0.04792924910063224	0.04792924910063224	0.04792924910063224	0.04792924910063224	0.04792924910063224	0.04792924910063224	0.04792924910063224	0.04792924910063224	0.04792924910063224	0.04792924910063224	0.04792924910063224	0.04792924910063224	0.04792924910063224	0.04792924910063224	0.04792924910063224	0.04792924910063224	0.04792924910063224	0.04792924910063224	0.04792924910063224	0.04792924910063224	0.04792924910063224	0.04792924910063224	0.04792924910063224
0.09804674602164826	0.10322597602959267	0.08475284913784581	0.11265347980158846	0.09386085422141892	0.11209180979054245	0.10608710429697304	0.0763319318618954	0.08651915168562684	0.08092645060535784	0.06547793081594588	0.09736119172323994	0.07522631136012388	0.09726237260396763	0.10047443901695137	0.09579170994551321	0.10474223657095201	0.0779702238480543	0.0925378118387829	0.0958142977191922	0.10549111946184699	0.07880327188380466	0.08897461181743145	0.08758821299366155	0.08969335212245176	0.10135380776781464	0.09375390535409946	0.07654693322072627	0.09836532461214842	0.08745612891643734	0.08745612891643734	0.08745612891643734	0.08745612891643734	0.08745612891643734	0.08745612891643734	0.08745612891643734	0.08745612891643734	0.08745612891643734	0.08745612891643734	0.08745612891643734	0.08745612891643734	0.08745612891643734	0.08745612891643734	0.08745612891643734	0.08745612891643734	0.08745612891643734	0.08745612891643734	0.08745612891643734	0.08745612891643734	0.08745612891643734
0.08414841855008642	0.07940969828330781	0.10126166451523316	0.08908744231430694	0.08018731812610969	0.10178260148181677	0.05530819052280748	0.08635077182163779	0.09819228816355971	0.06323344557674282	0.1021715509733745	0.08268544184197829	0.07126507263531962	0.08466662869705568	0.08172057571829754	0.08642250749972816	0.07202620364259309	0.0711450599719644	0.06949229126478611	0.08423340997446602	0.0922494645331638	0.0545283890202379	0.07410146407018506	0.08399355151340074	0.08215922502587973	0.06831163022629094	0.08901977212675452	0.05957910635118655	0.09764847169439006	0.08175131951933153	0.08288716491334895	0.06419642311420073	0.07346159557290254	0.08646890405600949	0.08837682184711187	0.07906202020467919	0.059532279766050224	0.1028554431957209	0.08119386148088556	0.08119386148088556	0.08119386148088556	0.08119386148088556	0.08119386148088556	0.08119386148088556	0.08119386148088556	0.08119386148088556	0.08119386148088556	0.08119386148088556	0.08119386148088556	0.08119386148088556
0.0	0.0245164949709547	0.0	0.0	0.0	0.0	0.0	0.0	0.0008831532404970476	0.033865952883944915	0.005202788305729741	0.022925133005202016	0.0	0.022925133005202023	0.0	0.0	0.0	0.00929657465562552	0.0	0.0	0.026521219857269244	0.03119822887671896	5.153316454459832e-05	0.0	0.0	0.00929657465562552	0.0	0.0	0.0023891729999967683	0.030133952589627186	0.0	0.0	0.020842843957265524	0.020842843957265524	0.0	0.022919498374684245	0.0	0.00929657465562552	0.013935442301636772	0.0	0.00934810782017012	0.0	0.00467405391008506	0.00467405391008506	0.00467405391008506	0.00467405391008506	0.00467405391008506	0.00467405391008506	0.00467405391008506	0.00467405391008506
0.040587371723866054	0.0354061863908568	0.03222204152626056	0.03386645208647249	0.03433885283768806	0.034694106840699984	0.03487910104508677	0.02674284160137104	0.039123699630441613	0.039523599603067436	0.03195026213891892	0.045510582530764565	0.025375871712138412	0.044439029831068184	0.04327578067121233	0.02869520584403957	0.040864676619267785	0.028628218420454224	0.041275522705539955	0.020702409251445404	0.03506326340887387	0.04050646324594624	0.02283143013027904	0.029081722930156605	0.02440324915790579	0.034600496581150476	0.023362854392512598	0.02678105028957209	0.02507195234104234	0.02507195234104234	0.02507195234104234	0.02507195234104234	0.02507195234104234	0.02507195234104234	0.02507195234104234	0.02507195234104234	0.02507195234104234	0.02507195234104234	0.02507195234104234	0.02507195234104234	0.02507195234104234	0.02507195234104234	0.02507195234104234	0.02507195234104234	0.02507195234104234	0.02507195234104234	0.02507195234104234	0.02507195234104234	0.02507195234104234	0.02507195234104234
0.09008196264444629	0.06648437517730468	0.06618620011682991	0.06779302959929422	0.06654192778368416	0.0686497117929554	0.07426661924405288	0.0709499616216477	0.06481781529413945	0.0585559769811582	0.07225918297879941	0.0592469914834611	0.06895829198107474	0.06945692188424617	0.058360777964876626	0.06319059869341391	0.06908213268367656	0.07894169248591025	0.07930817493446146	0.0665382005579922	0.06418667546993104	0.06777378404515254	0.08668064337801587	0.0525058370148265	0.07296646595676995	0.06273615148579822	0.06273615148579822	0.06273615148579822	0.06273615148579822	0.06273615148579822	0.06273615148579822	0.06273615148579822	0.06273615148579822	0.06273615148579822	0.06273615148579822	0.06273615148579822	0.06273615148579822	0.06273615148579822	0.06273615148579822	0.06273615148579822	0.06273615148579822	0.06273615148579822	0.06273615148579822	0.06273615148579822	0.06273615148579822	0.06273615148579822	0.06273615148579822	0.06273615148579822	0.06273615148579822	0.06273615148579822
0.05474433644859665	0.047969863697967914	0.051480568133456674	0.053961310823338084	0.04141316515371356	0.0518490715426945	0.05325250543229035	0.049036416187167906	0.05255055362744222	0.04284428996522294	0.0538921569828474	0.05862807978452248	0.042834792569008004	0.03709304878809857	0.04662204834607985	0.04912973266167086	0.04837768358789515	0.048989503559101935	0.040832977058207175	0.04722403494021925	0.05601574595338802	0.05161989044680363	0.05161989044680363	0.05161989044680363	0.05161989044680363	0.05161989044680363	0.05161989044680363	0.05161989044680363	0.05161989044680363	0.05161989044680363	0.05161989044680363	0.05161989044680363	0.05161989044680363	0.05161989044680363	0.05161989044680363	0.05161989044680363	0.05161989044680363	0.05161989044680363	0.05161989044680363	0.05161989044680363	0.05161989044680363	0.05161989044680363	0.05161989044680363	0.05161989044680363	0.05161989044680363	0.05161989044680363	0.05161989044680363	0.05161989044680363	0.05161989044680363	0.05161989044680363
0.02426155569270914	0.034471561043289696	0.027134763483591732	0.025949153247746666	0.0296751520938568	0.033332285881368204	0.03325649066487589	0.028125119946120228	0.02862173487852965	0.02072681211756254	0.03221524534538092	0.022123303512930636	0.03253998131304368	0.03266942173547732	0.037807532384574516	0.02406741261198327	0.028306338225697763	0.03685712502831787	0.043486938385025736	0.02089192949113737	0.031171905811142084	0.026832395600970928	0.033613523016923164	0.030222959308947042	0.030222959308947042	0.030222959308947042	0.030222959308947042	0.030222959308947042	0.030222959308947042	0.030222959308947042	0.030222959308947042	0.030222959308947042	0.030222959308947042	0.030222959308947042	0.030222959308947042	0.030222959308947042	0.030222959308947042	0.030222959308947042	0.030222959308947042	0.030222959308947042	0.030222959308947042	0.030222959308947042	0.030222959308947042	0.030222959308947042	0.030222959308947042	0.030222959308947042	0.030222959308947042	0.030222959308947042	0.030222959308947042	0.030222959308947042
0.05808611342153648	0.03877887015375437	0.055386149526882776	0.044672035848392674	0.04852324446038116	0.05003554893238341	0.04337458336788644	0.04037749859189016	0.04378560961588086	0.05526960770459239	0.05781102685312892	0.0446095291366504	0.05250655617253892	0.05128755949398778	0.06555864591670524	0.07957821474776466	0.02889857846040849	0.0359249088462493	0.043018505499874286	0.03464965244127429	0.04568504074572064	0.04016734659349746	0.04016734659349746	0.04016734659349746	0.04016734659349746	0.04016734659349746	0.04016734659349746	0.04016734659349746	0.04016734659349746	0.04016734659349746	0.04016734659349746	0.04016734659349746	0.04016734659349746	0.04016734659349746	0.04016734659349746	0.04016734659349746	0.04016734659349746	0.04016734659349746	0.04016734659349746	0.04016734659349746	0.04016734659349746	0.04016734659349746	0.04016734659349746	0.04016734659349746	0.04016734659349746	0.04016734659349746	0.04016734659349746	0.04016734659349746	0.04016734659349746	0.04016734659349746
0.0648091254443586	0.0530994665220207	0.07378940905587558	0.05669343645626445	0.044197567693514045	0.058457513323303505	0.0528212537069744	0.03909072112137527	0.04516449739384204	0.06091464426590051	0.042649809856170846	0.06463293211740359	0.05428668732693067	0.07332947616312603	0.041818899073089166	0.0668962572355197	0.059989510874001555	0.05312926940787763	0.05089835531775266	0.04112855484007197	0.053467269982885285	0.058822494152843706	0.06354343618503726	0.053737401559945344	0.05237431049756366	0.0530558560287545	0.0530558560287545	0.0530558560287545	0.0530558560287545	0.0530558560287545	0.0530558560287545	0.0530558560287545	0.0530558560287545	0.0530558560287545	0.0530558560287545	0.0530558560287545	0.0530558560287545	0.0530558560287545	0.0530558560287545	0.0530558560287545	0.0530558560287545	0.0530558560287545	0.0530558560287545	0.0530558560287545	0.0530558560287545	0.0530558560287545	0.0530558560287545	0.0530558560287545	0.0530558560287545	0.0530558560287545
0.09564117033606338	0.06968440828372643	0.08427886780786516	0.10175376568627502	0.0858396016125228	0.0910729841802575	0.08004097625623117	0.07617293497245037	0.09025263805898366	0.07861911251988056	0.09710106700573615	0.06779803861192238	0.09233109806321085	0.08854563050115156	0.088361581827377	0.07672994440732747	0.07503167032814237	0.08033911309598545	0.08699078087082958	0.06976863139913464	0.07837970613498212	0.07837970613498212	0.07837970613498212	0.07837970613498212	0.07837970613498212	0.07837970613498212	0.07837970613498212	0.07837970613498212	0.07837970613498212	0.07837970613498212	0.07837970613498212	0.07837970613498212	0.07837970613498212	0.07837970613498212	0.07837970613498212	0.07837970613498212	0.07837970613498212	0.07837970613498212	0.07837970613498212	0.07837970613498212	0.07837970613498212	0.07837970613498212	0.07837970613498212	0.07837970613498212	0.07837970613498212	0.07837970613498212	0.07837970613498212	0.07837970613498212	0.07837970613498212	0.07837970613498212
0.040749232471391	0.044152025424143884	0.04195828259242051	0.04841677822189225	0.040253593458791294	0.04309641643686645	0.041716885877884795	0.04734191098256986	0.045001674749626824	0.043689626390851895	0.04758649498617551	0.039413809441812934	0.03499329289659667	0.06532877984258484	0.05858574014879323	0.052911150490188005	0.04512713794409851	0.04373669363897895	0.04158227210859275	0.04718595658051048	0.04095323961054694	0.04674343648730619	0.043848338048926565	0.043848338048926565	0.043848338048926565	0.043848338048926565	0.043848338048926565	0.043848338048926565	0.043848338048926565	0.043848338048926565	0.043848338048926565	0.043848338048926565	0.043848338048926565	0.043848338048926565	0.043848338048926565	0.043848338048926565	0.043848338048926565	0.043848338048926565	0.043848338048926565	0.043848338048926565	0.043848338048926565	0.043848338048926565	0.043848338048926565	0.043848338048926565	0.043848338048926565	0.043848338048926565	0.043848338048926565	0.043848338048926565	0.043848338048926565	0.043848338048926565
0.04863861286911565	0.0413189285843942	0.05244575445232155	0.05419766866634221	0.062291439361119035	0.059095032732117254	0.05471859626041954	0.05024961061871871	0.06502951682215469	0.06496310890082213	0.05504895950210632	0.058056211192287016	0.06151901269813143	0.06913470590534856	0.047149192225708174	0.056455247449052365	0.051890578402857095	0.05939294199617682	0.05232959945880461	0.060537788134985636	0.05643369379689512	0.05643369379689512	0.05643369379689512	0.05643369379689512	0.05643369379689512	0.05643369379689512	0.05643369379689512	0.05643369379689512	0.05643369379689512	0.05643369379689512	0.05643369379689512	0.05643369379689512	0.05643369379689512	0.05643369379689512	0.05643369379689512	0.05643369379689512	0.05643369379689512	0.05643369379689512	0.05643369379689512	0.05643369379689512	0.05643369379689512	0.05643369379689512	0.05643369379689512	0.05643369379689512	0.05643369379689512	0.05643369379689512	0.05643369379689512	0.05643369379689512	0.05643369379689512	0.05643369379689512
0.05587582238832153	0.04968352474630125	0.05728880612706344	0.04794999401520189	0.04850746621151377	0.02768821711763181	0.0451479895476094	0.02462592163520895	0.029661495877526412	0.0522222868849419	0.04040780670975966	0.04793736439988705	0.018276953200341065	0.020683450628070556	0.080433283676293	0.06602559864369424	0.040464435690610034	0.07832991670984124	0.0760567111360399	0.04268766773991884	0.043126641731400434	0.013748949810574845	0.050756711394291665	0.07184924340703379	0.0734742906534428	0.07291326539978653	0.04632629416017701	0.043623054249977866	0.03805092381252952	0.034697172420876686	0.05433412134151574	0.08684241926753145	0.05307027506236999	0.04127153682614035	0.03680109416337396	0.03903631549475715	0.03903631549475715	0.03903631549475715	0.03903631549475715	0.03903631549475715	0.03903631549475715	0.03903631549475715	0.03903631549475715	0.03903631549475715	0.03903631549475715	0.03903631549475715	0.03903631549475715	0.03903631549475715	0.03903631549475715	0.03903631549475715
0.05289660294780121	0.051307437272293956	0.045642011240230033	0.052059149143494236	0.04730803709569833	0.0511770569037365	0.049464404869719356	0.06801026373570841	0.05467162340145718	0.042646176548880955	0.050265619615969044	0.052393964197520744	0.053373834548709524	0.058474358923868076	0.047168287700813986	0.05154302680174588	0.04935565725127993	0.04935565725127993	0.04935565725127993	0.04935565725127993	0.04935565725127993	0.04935565725127993	0.04935565725127993	0.04935565725127993	0.04935565725127993	0.04935565725127993	0.04935565725127993	0.04935565725127993	0.04935565725127993	0.04935565725127993	0.04935565725127993	0.04935565725127993	0.04935565725127993	0.04935565725127993	0.04935565725127993	0.04935565725127993	0.04935565725127993	0.04935565725127993	0.04935565725127993	0.04935565725127993	0.04935565725127993	0.04935565725127993	0.04935565725127993	0.04935565725127993	0.04935565725127993	0.04935565725127993	0.04935565725127993	0.04935565725127993	0.04935565725127993	0.04935565725127993
0.057321871393246904	0.062315767310367795	0.05824284330368135	0.053421497364219195	0.05014932410100852	0.04969569357651612	0.05426805802814408	0.041493259947626114	0.051717617691992256	0.050032994260742765	0.04482972059278513	0.05237846045200802	0.06670552380511259	0.04795544875779569	0.0588733177766669	0.06400336063246911	0.05051362242042395	0.04107035525335617	0.05411557207142347	0.06039897003940727	0.056526930074948877	0.04626375804230278	0.04105361081834449	0.040090654731559275	0.04057213277495188	0.04057213277495188	0.04057213277495188	0.04057213277495188	0.04057213277495188	0.04057213277495188	0.04057213277495188	0.04057213277495188	0.04057213277495188	0.04057213277495188	0.04057213277495188	0.04057213277495188	0.04057213277495188	0.04057213277495188	0.04057213277495188	0.04057213277495188	0.04057213277495188	0.04057213277495188	0.04057213277495188	0.04057213277495188	0.04057213277495188	0.04057213277495188	0.04057213277495188	0.04057213277495188	0.04057213277495188	0.04057213277495188
0.06325247581575653	0.11299548907634134	0.07899495147188985	0.12919939319635285	0.09570087443104257	0.08122286494039836	0.08464454337072634	0.09438732304764313	0.08034545402637214	0.07946978305599796	0.09619069054682611	0.09437789352593035	0.1130233539688387	0.09855218538556798	0.09767365557739222	0.10185623400156905	0.09189957665668706	0.08402285318560022	0.08796121492114364	0.08796121492114364	0.08796121492114364	0.08796121492114364	0.08796121492114364	0.08796121492114364	0.08796121492114364	0.08796121492114364	0.08796121492114364	0.08796121492114364	0.08796121492114364	0.08796121492114364	0.08796121492114364	0.08796121492114364	0.08796121492114364	0.08796121492114364	0.08796121492114364	0.08796121492114364	0.08796121492114364	0.08796121492114364	0.08796121492114364	0.08796121492114364	0.08796121492114364	0.08796121492114364	0.08796121492114364	0.08796121492114364	0.08796121492114364	0.08796121492114364	0.08796121492114364	0.08796121492114364	0.08796121492114364	0.08796121492114364
0.06368007588537863	0.055843854524896826	0.042315498383567095	0.055697271302894424	0.06246305714757845	0.04141131031998529	0.044882077001627205	0.06063131935732491	0.05580213280000384	0.043796832179120206	0.061713669612709424	0.03998898764929947	0.051533499165865464	0.06313625560359239	0.07249002820755457	0.04717095688801807	0.04377063182632363	0.049886497644142457	0.05676300506009733	0.05507722331360199	0.0506917048282623	0.05288446407093215	0.05288446407093215	0.05288446407093215	0.05288446407093215	0.05288446407093215	0.05288446407093215	0.05288446407093215	0.05288446407093215	0.05288446407093215	0.05288446407093215	0.05288446407093215	0.05288446407093215	0.05288446407093215	0.05288446407093215	0.05288446407093215	0.05288446407093215	0.05288446407093215	0.05288446407093215	0.05288446407093215	0.05288446407093215	0.05288446407093215	0.05288446407093215	0.05288446407093215	0.05288446407093215	0.05288446407093215	0.05288446407093215	0.05288446407093215	0.05288446407093215	0.05288446407093215
0.06397313201335393	0.07578943465793336	0.0742970795723351	0.050021094659269426	0.05586741472748717	0.062198004882324395	0.05969763620770212	0.04585902575912424	0.04536974743304361	0.0584051526189967	0.05188745002602016	0.05188745002602016	0.05188745002602016	0.05188745002602016	0.05188745002602016	0.05188745002602016	0.05188745002602016	0.05188745002602016	0.05188745002602016	0.05188745002602016	0.05188745002602016	0.05188745002602016	0.05188745002602016	0.05188745002602016	0.05188745002602016	0.05188745002602016	0.05188745002602016	0.05188745002602016	0.05188745002602016	0.05188745002602016	0.05188745002602016	0.05188745002602016	0.05188745002602016	0.05188745002602016	0.05188745002602016	0.05188745002602016	0.05188745002602016	0.05188745002602016	0.05188745002602016	0.05188745002602016	0.05188745002602016	0.05188745002602016	0.05188745002602016	0.05188745002602016	0.05188745002602016	0.05188745002602016	0.05188745002602016	0.05188745002602016	0.05188745002602016	0.05188745002602016
0.06335720518879054	0.0532879954593127	0.04193254369262099	0.061032540648984036	0.05297970919319351	0.05131804078961824	0.0575351218010801	0.07395933586002783	0.0683857184803891	0.06207939675377975	0.04648005816647601	0.035449773198113994	0.0426402904963066	0.05760385090021349	0.05242386036785174	0.05550359676158609	0.06138862178519528	0.07540619795177599	0.06839740986848564	0.06839740986848564	0.06839740986848564	0.06839740986848564	0.06839740986848564	0.06839740986848564	0.06839740986848564	0.06839740986848564	0.06839740986848564	0.06839740986848564	0.06839740986848564	0.06839740986848564	0.06839740986848564	0.06839740986848564	0.06839740986848564	0.06839740986848564	0.06839740986848564	0.06839740986848564	0.06839740986848564	0.06839740986848564	0.06839740986848564	0.06839740986848564	0.06839740986848564	0.06839740986848564	0.06839740986848564	0.06839740986848564	0.06839740986848564	0.06839740986848564	0.06839740986848564	0.06839740986848564	0.06839740986848564	0.06839740986848564
0.07598748025719002	0.06116383803772348	0.037412689856919736	0.0369725870934853	0.03517486673249331	0.04438382178823621	0.11120732510445233	0.07201052564137446	0.0496436324198811	0.07393173211622281	0.040426405737656775	0.01127819032570844	0.03513330523645069	0.03667667876614917	0.003726287739643922	0.09708148967619655	0.0708030042108931	0.07357925817975751	0.0004037692395451275	0.045592200603383204	0.06692999065905263	0.08942148061284307	0.06923336693598371	0.08219988319657717	0.06291146392214601	0.03888223194430341	0.06811680013962458	0.008230829923298396	0.008255834815653635	0.045170381366928886	0.07328996321872074	0.05923017229282481	0.05923017229282481	0.05923017229282481	0.05923017229282481	0.05923017229282481	0.05923017229282481	0.05923017229282481	0.05923017229282481	0.05923017229282481	0.05923017229282481	0.05923017229282481	0.05923017229282481	0.05923017229282481	0.05923017229282481	0.05923017229282481	0.05923017229282481	0.05923017229282481	0.05923017229282481	0.05923017229282481
0.040270490757139725	0.05143743988245245	0.04512553089953095	0.03246286384232634	0.05618170227552987	0.029515707385821866	0.044637019488084066	0.04447633252553562	0.03215836309384907	0.021219879516079853	0.02689851396544433	0.03354449964604611	0.03335396655197888	0.041151733290597625	0.04269106469104805	0.060626458379841534	0.03180569474726707	0.035846820133547924	0.042092696149681155	0.04494721555735475	0.049981059420719176	0.0334114988246135	0.03653735341234789	0.03824228452211177	0.03738981896722983	0.03738981896722983	0.03738981896722983	0.03738981896722983	0.03738981896722983	0.03738981896722983	0.03738981896722983	0.03738981896722983	0.03738981896722983	0.03738981896722983	0.03738981896722983	0.03738981896722983	0.03738981896722983	0.03738981896722983	0.03738981896722983	0.03738981896722983	0.03738981896722983	0.03738981896722983	0.03738981896722983	0.03738981896722983	0.03738981896722983	0.03738981896722983	0.03738981896722983	0.03738981896722983	0.03738981896722983	0.03738981896722983
0.08919481953261751	0.07058391840864991	0.07232218406410237	0.07402973564413026	0.06455849359566779	0.06503995598973547	0.06615962960284756	0.061916267956745874	0.06757160104792545	0.0627379959419113	0.053811462084363965	0.058274729013137634	0.058274729013137634	0.058274729013137634	0.058274729013137634	0.058274729013137634	0.058274729013137634	0.058274729013137634	0.058274729013137634	0.058274729013137634	0.058274729013137634	0.058274729013137634	0.058274729013137634	0.058274729013137634	0.058274729013137634	0.058274729013137634	0.058274729013137634	0.058274729013137634	0.058274729013137634	0.058274729013137634	0.058274729013137634	0.058274729013137634	0.058274729013137634	0.058274729013137634	0.058274729013137634	0.058274729013137634	0.058274729013137634	0.058274729013137634	0.058274729013137634	0.058274729013137634	0.058274729013137634	0.058274729013137634	0.058274729013137634	0.058274729013137634	0.058274729013137634	0.058274729013137634	0.058274729013137634	0.058274729013137634	0.058274729013137634	0.058274729013137634
0.08826005307283162	0.08982764882220273	0.09574845138943502	0.09517257249985399	0.11778458505785114	0.12395991796021605	0.1235702711027347	0.09472400365813546	0.11558722794636092	0.09756813841192284	0.09272433832904156	0.11229109655498105	0.10008797855435438	0.0955883577413631	0.11372347491847888	0.07704908040767106	0.10602666300492351	0.10891946070493413	0.10747306185492883	0.10747306185492883	0.10747306185492883	0.10747306185492883	0.10747306185492883	0.10747306185492883	0.10747306185492883	0.10747306185492883	0.10747306185492883	0.10747306185492883	0.10747306185492883	0.10747306185492883	0.10747306185492883	0.10747306185492883	0.10747306185492883	0.10747306185492883	0.10747306185492883	0.10747306185492883	0.10747306185492883	0.10747306185492883	0.10747306185492883	0.10747306185492883	0.10747306185492883	0.10747306185492883	0.10747306185492883	0.10747306185492883	0.10747306185492883	0.10747306185492883	0.10747306185492883	0.10747306185492883	0.10747306185492883	0.10747306185492883
0.10928754185143946	0.05330163477985439	0.0684111537515991	0.0848151492659948	0.05786266361993025	0.07397570147798094	0.029767301116674205	0.07156970793508119	0.07599780768672271	0.06805193697173689	0.06317772953714694	0.0627549266202438	0.08096615711204265	0.06272810869284791	0.06827305321544888	0.06550058095414839	0.06550058095414839	0.06550058095414839	0.06550058095414839	0.06550058095414839	0.06550058095414839	0.06550058095414839	0.06550058095414839	0.06550058095414839	0.06550058095414839	0.06550058095414839	0.06550058095414839	0.06550058095414839	0.06550058095414839	0.06550058095414839	0.06550058095414839	0.06550058095414839	0.06550058095414839	0.06550058095414839	0.06550058095414839	0.06550058095414839	0.06550058095414839	0.06550058095414839	0.06550058095414839	0.06550058095414839	0.06550058095414839	0.06550058095414839	0.06550058095414839	0.06550058095414839	0.06550058095414839	0.06550058095414839	0.06550058095414839	0.06550058095414839	0.06550058095414839	0.06550058095414839
0.06280804633121534	0.10584530065952512	0.08060677523635287	0.05393042078572462	0.025605256835722442	0.03605981476572377	0.045946454871369356	0.041372612761105196	0.0344353859578024	0.03716983728101971	0.0437345251613873	0.02701747767953259	0.029174262583049438	0.02621903327378819	0.07292564977340088	0.035155145707896025	0.032592986587992104	0.03258086279673446	0.04441080040804047	0.021227772434386404	0.039289087138877264	0.05492662918655258	0.032720283627342577	0.032373878246388425	0.04568122487381364	0.050793697464518554	0.018856769471135612	0.03591423682279412	0.027385503146964862	0.027385503146964862	0.027385503146964862	0.027385503146964862	0.027385503146964862	0.027385503146964862	0.027385503146964862	0.027385503146964862	0.027385503146964862	0.027385503146964862	0.027385503146964862	0.027385503146964862	0.027385503146964862	0.027385503146964862	0.027385503146964862	0.027385503146964862	0.027385503146964862	0.027385503146964862	0.027385503146964862	0.027385503146964862	0.027385503146964862	0.027385503146964862
0.09180867082923688	0.05982305649866359	0.06499475572744759	0.07609543913914159	0.0802737371494238	0.07120554340113804	0.060294071746060655	0.04203336526508047	0.08800316788610942	0.06653847078218086	0.06279766958214406	0.0627376171710367	0.05620124658989454	0.07947622103388252	0.06554953300617526	0.06391905658200588	0.0662305438306993	0.0671667449455872	0.07084234965629407	0.06358271457343649	0.05989404570706819	0.07143517882053098	0.05574893192988918	0.06359205537521008	0.06359205537521008	0.06359205537521008	0.06359205537521008	0.06359205537521008	0.06359205537521008	0.06359205537521008	0.06359205537521008	0.06359205537521008	0.06359205537521008	0.06359205537521008	0.06359205537521008	0.06359205537521008	0.06359205537521008	0.06359205537521008	0.06359205537521008	0.06359205537521008	0.06359205537521008	0.06359205537521008	0.06359205537521008	0.06359205537521008	0.06359205537521008	0.06359205537521008	0.06359205537521008	0.06359205537521008	0.06359205537521008	0.06359205537521008
0.07131883054087433	0.07249233773109579	0.06640862442323965	0.05243608275968778	0.06322522955900098	0.07388506858775534	0.06547661630413526	0.0739283764242433	0.05771746678534461	0.061635267364904406	0.0754523735518429	0.055231017533584635	0.05337137241362729	0.05810469768639641	0.060960268452714156	0.06856932855837308	0.04775949851216141	0.06748249748962128	0.05220948695822899	0.05761975232236918	0.0438810247872122	0.050750388554790686	0.050750388554790686	0.050750388554790686	0.050750388554790686	0.050750388554790686	0.050750388554790686	0.050750388554790686	0.050750388554790686	0.050750388554790686	0.050750388554790686	0.050750388554790686	0.050750388554790686	0.050750388554790686	0.050750388554790686	0.050750388554790686	0.050750388554790686	0.050750388554790686	0.050750388554790686	0.050750388554790686	0.050750388554790686	0.050750388554790686	0.050750388554790686	0.050750388554790686	0.050750388554790686	0.050750388554790686	0.050750388554790686	0.050750388554790686	0.050750388554790686	0.050750388554790686
0.06629146876468209	0.06662172443502874	0.043826134055624424	0.08395920565734505	0.053223437046097874	0.05221446720555294	0.06490954689093974	0.07656018676079228	0.0739118384245328	0.05312736877893953	0.061283431657478835	0.06274913550505956	0.06400710137094198	0.055116811232162236	0.049428782716609165	0.07050438792787098	0.06348360952467788	0.07751851979675228	0.07050106466071508	0.07050106466071508	0.07050106466071508	0.07050106466071508	0.07050106466071508	0.07050106466071508	0.07050106466071508	0.07050106466071508	0.07050106466071508	0.07050106466071508	0.07050106466071508	0.07050106466071508	0.07050106466071508	0.07050106466071508	0.07050106466071508	0.07050106466071508	0.07050106466071508	0.07050106466071508	0.07050106466071508	0.07050106466071508	0.07050106466071508	0.07050106466071508	0.07050106466071508	0.07050106466071508	0.07050106466071508	0.07050106466071508	0.07050106466071508	0.07050106466071508	0.07050106466071508	0.07050106466071508	0.07050106466071508	0.07050106466071508
0.06636215502803738	0.052037509705615596	0.0469796907819218	0.06616448922383303	0.056558828859954814	0.03932573100889013	0.04517587742788136	0.05190422758861994	0.05494722414187825	0.04732520747939287	0.04716632625484902	0.04695660753799346	0.046826994210084925	0.045640719185752195	0.06500639524634204	0.05458907843882162	0.06627097397791083	0.057657979825150245	0.054618216823688275	0.06107472021123333	0.0578464685174608	0.0578464685174608	0.0578464685174608	0.0578464685174608	0.0578464685174608	0.0578464685174608	0.0578464685174608	0.0578464685174608	0.0578464685174608	0.0578464685174608	0.0578464685174608	0.0578464685174608	0.0578464685174608	0.0578464685174608	0.0578464685174608	0.0578464685174608	0.0578464685174608	0.0578464685174608	0.0578464685174608	0.0578464685174608	0.0578464685174608	0.0578464685174608	0.0578464685174608	0.0578464685174608	0.0578464685174608	0.0578464685174608	0.0578464685174608	0.0578464685174608	0.0578464685174608	0.0578464685174608
0.0	0.0	0.0	0.0	0.0	0.0	0.0	0.0	0.0	0.0	0.0	0.0	0.0	0.0	0.0	0.0	0.0	0.0	0.0	0.0	0.0	0.02034240612946832	0.0	0.003453044951485322	0.0	0.0	0.0	0.0	0.0	0.0	0.0	0.0	0.0	0.0	0.0	0.0	0.0	0.0	0.0	0.0	0.0	0.0	0.0	0.0	0.0	0.0	0.0	0.0	0.0	0.0
0.0	0.07241542205260318	0.05188859308833398	0.0	0.08371646791520573	0.0	0.021075283370306626	0.0035472352081064524	0.0	0.05229808607309023	0.00959624920707539	0.07467479969884872	0.0	0.0	0.0002069858856599568	0.0	0.0	0.0035472352081064524	0.013335107844204696	0.0	0.010115497007247948	0.07241542205260318	0.0	0.0	0.09208010027886854	0.1132544458187253	0.08371646791520573	0.0	0.0	0.09208010027886854	0.07241542205260318	0.059067335622415076	0.03734022072394264	0.0	0.046936469931018035	0.03734022072394264	0.02089729506967794	0.0897654819141747	0.0035472352081064524	0.022692617635702825	0.09208010027886854	0.0010256309577526045	0.07241542205260318	0.09208010027886854	0.0	0.0	0.0	0.0	0.0	0.0
0.0938450848372745	0.061955962575617515	0.08338257543076084	0.07001812426192593	0.0463711372811377	0.062039131471969246	0.056205501735082875	0.06364271273348816	0.05955442278487768	0.056280049002856984	0.05527266063608071	0.059632835404919524	0.07032603788335191	0.05874065380674109	0.060723706367147766	0.07338707084888443	0.06064651296740722	0.06294724976814776	0.05555910772120866	0.05812183636616426	0.06304026536470175	0.051553031932542695	0.05880218932413306	0.05574600096756625	0.06925964780492795	0.06297006835278186	0.0752060090827368	0.04228994322705474	0.05684575725252408	0.05729461676301316	0.05625305949558626	0.06364607469580771	0.04502607755042009	0.06882886240889304	0.07178958811319922	0.060963820256239996	0.06989301068535307	0.06680263681460237	0.07200160296340402	0.052748896913640576	0.045278445303830066	0.04901367110873532	0.04901367110873532	0.04901367110873532	0.04901367110873532	0.04901367110873532	0.04901367110873532	0.04901367110873532	0.04901367110873532	0.04901367110873532
0.08467978861475571	0.04711741888588964	0.049765236531548074	0.051344072328478166	0.05035260996010835	0.03537720867405078	0.04361068799555963	0.05855886698060868	0.0445387924972406	0.03439770389772074	0.06551850123558689	0.06986633938213338	0.043746540550419946	0.05751436942642687	0.05619188113315299	0.030052851249705206	0.0490630324631586	0.030534666951714376	0.03677440028316952	0.03227711553254698	0.027696613192640652	0.04878071058717771	0.038729930506622136	0.04520472237981101	0.04916599418769006	0.03300323404230701	0.024846177988508272	0.04803589411451251	0.023583208020400263	0.015396580806891283	0.017776396364096933	0.07484010180497232	0.03300819259367739	0.033427696689085545	0.05294803348354335	0.03823843926147797	0.03344060254631712	0.02338440926844658	0.03936049180137866	0.05438744609550213	0.0229490947262088	0.053881210630534165	0.05975080886761612	0.02264656033265985	0.041911741378041975	0.04629921976124273	0.04410548056964235	0.04410548056964235	0.04410548056964235	0.04410548056964235
0.12325889146741924	0.09979665077644201	0.1288558186581695	0.12204017427590357	0.09128805668722578	0.09368821365678323	0.1451242811292913	0.07393340362549161	0.09672543579311686	0.10125287148180162	0.14964585790723062	0.13456751983346343	0.1414714128934136	0.09734309837785446	0.10250597318148842	0.12401951030880369	0.08504593445526264	0.09819562260463902	0.13948836728255246	0.07974545708754979	0.08070901990237138	0.12412713971050769	0.09983990101851009	0.09496022562623319	0.12598138839272324	0.11163253895156064	0.13040490860148735	0.1093193170405288	0.10899307690164704	0.10265807076781246	0.09474198894304556	0.10585828093442103	0.12445468950082139	0.09428666516638166	0.09736604564312999	0.12080887348933249	0.14234144380327682	0.09144054348755119	0.13834763791785173	0.09834084394087922	0.07924829162933314	0.12450126431383787	0.08939227073962143	0.10694676752672964	0.10694676752672964	0.10694676752672964	0.10694676752672964	0.10694676752672964	0.10694676752672964	0.10694676752672964
0.0760298697017125	0.09369312736952397	0.08641026236029194	0.06278032685079538	0.05781183537673274	0.06608795480532578	0.06061331729328651	0.074289037568246	0.08480132212111459	0.03721423193581748	0.09119331654894423	0.06957441991617049	0.08038386823255736	0.08038386823255736	0.08038386823255736	0.08038386823255736	0.08038386823255736	0.08038386823255736	0.08038386823255736	0.08038386823255736	0.08038386823255736	0.08038386823255736	0.08038386823255736	0.08038386823255736	0.08038386823255736	0.08038386823255736	0.08038386823255736	0.08038386823255736	0.08038386823255736	0.08038386823255736	0.08038386823255736	0.08038386823255736	0.08038386823255736	0.08038386823255736	0.08038386823255736	0.08038386823255736	0.08038386823255736	0.08038386823255736	0.08038386823255736	0.08038386823255736	0.08038386823255736	0.08038386823255736	0.08038386823255736	0.08038386823255736	0.08038386823255736	0.08038386823255736	0.08038386823255736	0.08038386823255736	0.08038386823255736	0.08038386823255736
0.06787774936082534	0.0720806665429007	0.08727677207753838	0.04607378215501848	0.07288844754131732	0.0829523618434954	0.033243830644237554	0.07169827716270388	0.07363852118785676	0.06635160915170155	0.062453406052569764	0.07457306958603149	0.04795029553571687	0.09577662666939307	0.055745999670635364	0.06029152293625841	0.059296884571373026	0.07391962208488738	0.052665929170348395	0.053856340620182866	0.02066088193653712	0.05427797111475756	0.0560608342376004	0.08537686856618384	0.07173571154396087	0.08552369579251996	0.10175147336605497	0.06408424672191491	0.0970915578422104	0.06716845523360834	0.06058902809486732	0.0700216845971408	0.023669996191373843	0.05532548258016934	0.05286973006945701	0.09823716261995619	0.06485083105977314	0.0611701578317916	0.1017468573138046	0.05691487711396932	0.05458665889971279	0.055750768006841055	0.055750768006841055	0.055750768006841055	0.055750768006841055	0.055750768006841055	0.055750768006841055	0.055750768006841055	0.055750768006841055	0.055750768006841055
0.04108102208683952	0.05045999843255633	0.032250786643522746	0.05059113843141401	0.04830135099812662	0.0443710426568022	0.05975783170895374	0.046152483915913624	0.044804477019101514	0.040529454877109176	0.04441377466699846	0.05795921484389541	0.04413962062544137	0.05198250644987724	0.05047957031623782	0.05027132107988493	0.04059796860057286	0.04884274167013195	0.04209150040712581	0.04289783965859303	0.03391029912518166	0.04724978759652263	0.05078091695048415	0.047455983506491904	0.0517779819215588	0.03990429471991779	0.05691034909335608	0.03491171009667153	0.04461074867405068	0.048230211868831196	0.04269343253563223	0.05806352212412477	0.048160367710750905	0.05090615230013113	0.0481911103041586	0.0520415636919067	0.04851466836219587	0.03530058163775007	0.04709436265761323	0.03981654915541333	0.053479965112904884	0.04350042302177607	0.04735640922208667	0.04165040909102224	0.03925418486775993	0.04045229697939108	0.04045229697939108	0.04045229697939108	0.04045229697939108	0.04045229697939108
0.0	0.0	0.0	0.0	0.0	0.0	0.0	0.0	0.0	0.0	0.0	0.027546340664993296	0.0	0.0005941596134279853	0.0	0.0	0.0	0.0	0.0	0.0	0.0	0.0	0.0	0.0	0.0	0.0	0.0	0.0	0.20787078807723225	0.0	0.0	0.0	0.0	0.0	0.0	0.3339398960446135	0.0029441065096544074	0.0	0.0	0.0	0.0	0.0	0.0	0.0	0.0	0.0	0.0	0.0	0.0	0.0
0.08849533835982712	0.08686284038319293	0.06098298904646103	0.09718340257722044	0.09732917255716957	0.08080328791958628	0.06269676301168639	0.0913302124091725	0.09515160590298136	0.08110291982533613	0.10825352913293484	0.06103566765034024	0.09836351751432637	0.11879347457223614	0.09404645311582559	0.05907070256564047	0.0709520464505337	0.10027174951908822	0.14928953395416555	0.08834635496874736	0.10920839930828147	0.08589797093548449	0.09149879104905774	0.043332063044716373	0.10756458162454978	0.06975590328777492	0.06539455129922382	0.08030739672028123	0.06270312039939792	0.10358290195067664	0.07744198819187305	0.08769597162815972	0.03573259035712157	0.06999178089055895	0.08336037432832459	0.11692499736973722	0.08374397204260854	0.0875741845424868	0.04934010513953695	0.09764887486887382	0.04858769553506521	0.0580841297854116	0.08284790051114219	0.07046601514827688	0.07046601514827688	0.07046601514827688	0.07046601514827688	0.07046601514827688	0.07046601514827688	0.07046601514827688
0.09286306546651596	0.09542515852736402	0.09410061002659878	0.09288535130335913	0.0759131147327681	0.07551030242884699	0.0971081874550894	0.0950586823639524	0.08237380543517711	0.06496967110844559	0.07148273736374319	0.09193497976132033	0.08872369521924207	0.10513291946631094	0.08804450520723361	0.09762224773747046	0.08147591982208309	0.10427095747440233	0.07856010026924318	0.07234113538569142	0.10588112387263318	0.09089823959245899	0.09498124324737857	0.09332245426848408	0.06171564645176962	0.09464344634181145	0.10582513549961194	0.08420536599200397	0.07905075969157767	0.09287894688348623	0.09078430734862826	0.07699838906239743	0.0941236705234794	0.08769909376072935	0.058237010929711897	0.0958993884957441	0.09565521122204346	0.096585853645626	0.09864450022938938	0.09339585421617803	0.0960201772227837	0.0960201772227837	0.0960201772227837	0.0960201772227837	0.0960201772227837	0.0960201772227837	0.0960201772227837	0.0960201772227837	0.0960201772227837	0.0960201772227837
0.05963071195932664	0.0880279844012624	0.06548519862703364	0.07926563391890663	0.07258175246030214	0.08342556839559495	0.12104169653809596	0.11521711294371188	0.09548757837808353	0.09941082785493847	0.1200578466350085	0.10035589248964977	0.09200620906615628	0.07602800309585986	0.12508760927848522	0.12262403780962705	0.0903983215066133	0.08592852804644209	0.07895101771614382	0.1350470440861117	0.14488886970138806	0.07403485250630641	0.13526772532049394	0.05834839813395088	0.0619638756833765	0.08422557270072423	0.08617679766213127	0.06803593973645651	0.12039342184145778	0.1000109649136493	0.08419493361159662	0.10153157844316803	0.08925628014726923	0.15856125594820875	0.09894081346157897	0.09267719533513083	0.08258082054231589	0.10568618099893559	0.04302219966521074	0.09626759552726723	0.09372380677355516	0.0949957011504112	0.0949957011504112	0.0949957011504112	0.0949957011504112	0.0949957011504112	0.0949957011504112	0.0949957011504112	0.0949957011504112	0.0949957011504112
0.04789178527372753	0.06133133130116557	0.052586981039402333	0.028045439086471072	0.02944780178116926	0.044981280862580256	0.06369359299850709	0.04093503363695153	0.02322403367736381	0.04909580508939046	0.04501038106423486	0.02790739542089388	0.025994313152467922	0.035688209551996856	0.035024819519829366	0.04234266786450635	0.03640994707807008	0.04247640895347152	0.046162348213300786	0.0477456528991122	0.057072060070389785	0.046531251093842554	0.046426151905357954	0.04589423212545058	0.027454148194150037	0.04441580695498855	0.04767612145554859	0.04660058137214984	0.029562457894150327	0.056013558918206925	0.03371214448226966	0.0312875622403722	0.024073043656598646	0.03416928718775813	0.042896241854005555	0.04001842416444939	0.03862354582270072	0.02462689251730814	0.03153984046133672	0.03576891536316695	0.053636088694275295	0.037746816208106444	0.02226761131370408	0.05515003024898542	0.04193599346484405	0.05994706442239079	0.028156622484632063	0.040343269914207926	0.038832981149750354	0.04425299047665502
0.3446510808208145	0.21865691445265847	0.050903063882743946	0.2805257187680066	0.2833738429222927	0.13634164375538912	0.008640598690084154	0.21852964969111582	0.18189799621565025	0.0	0.0	0.21865691445265853	0.0	0.1363416437553891	0.0	0.2975863773464595	0.0024983021959791513	0.4441199552274353	0.18187696858698998	0.21865691445265853	0.023375201660968726	0.1363416437553891	0.19565653969979135	0.0	0.23277658587549996	0.024640021048120415	0.13753417700998705	0.09095586938735345	0.20392231148177384	0.1363416437553891	0.0	0.023422512597312175	0.24136258523769566	0.22470664015403538	0.0	0.2584342908654468	0.30776879843180804	0.1363416437553891	0.3549985662366782	0.17630810426870866	0.0	0.2968481039620622	0.19565653969979135	0.0	0.09095586938735345	0.0024983021959791513	0.22040442743297592	0.22429502053716996	0.0	0.09095586938735345
0.13909049480283178	0.12722306607585698	0.1278430080750217	0.1447931183396265	0.14264812028764767	0.11656231396600411	0.1425269753833552	0.13379237422437235	0.1258108362505695	0.10151784417689987	0.12803732550813424	0.1456253278075961	0.1297940995854895	0.1630305261918046	0.1498757003480953	0.12828439887431953	0.13640132940847666	0.11669777494190102	0.1350439248622164	0.11758840488127137	0.12112541792339111	0.12704799302760603	0.13590897879006664	0.13956319120841948	0.13888611034156095	0.15013701663617757	0.1363831223816088	0.1103360130641891	0.1076023873078353	0.12619311156251312	0.13434157888211512	0.11474962197909792	0.1336863053327336	0.16046400254683657	0.1222334929199326	0.15165415318392464	0.1496577619811093	0.1121644424542024	0.11199478135339576	0.1101058297037524	0.11714441185907046	0.12013280454337248	0.13681983533787256	0.14452622074163576	0.14856263347677134	0.10663093086166311	0.15933359140419384	0.11289214797675941	0.14159509176579407	0.13435798289351392
0.04975355134613111	0.055246103431220626	0.03255959997445196	0.038654898292729514	0.04055856022117654	0.03971136282266458	0.03948966982421836	0.03816464050094144	0.045294728284127964	0.03858234745764438	0.05329305429747302	0.04751989463692243	0.032633603689389785	0.047175741227312204	0.03124249440173121	0.05430283988575397	0.035671712850842675	0.05599487105255333	0.0451056441339689	0.03461520050635165	0.02732755194201881	0.0244939940302216	0.06152948522742884	0.04748968719114734	0.03372792939230886	0.04558364307990189	0.03444612675315466	0.05112043899533369	0.032610369020036604	0.0448220686093168	0.03535135606401072	0.044324467222160185	0.04046239073428349	0.03296152756958723	0.039312613604640875	0.04477805464771351	0.03896206485882037	0.03851659980196749	0.0308923651151424	0.04504794648930576	0.046422568277234934	0.035850803510750796	0.034342118370408486	0.03487026161156881	0.03717602366629478	0.03557592915373209	0.04445347776262203	0.060364976176526974	0.030404235710935642	0.0402413374908176
0.07615305062462997	0.08940092872179171	0.06916483838907596	0.071574627749892	0.10322237499514805	0.06316448535366172	0.05665954810535412	0.06907832325367826	0.05290903582249936	0.07141972797155796	0.076746753176397	0.05488859736546217	0.05320442268374953	0.04288699332125757	0.07316660608777156	0.07216924908729919	0.06757360309450422	0.07673323790783623	0.059235760617129284	0.054580589808245226	0.05548900106153867	0.06025262963642657	0.03603607839197595	0.07400717879403074	0.056474730720657534	0.07199458068752201	0.07641256536773529	0.05988107374045983	0.06360539992388124	0.07736549105887772	0.0441376702541863	0.06481322763079163	0.06855617925242671	0.06439980652714582	0.05876943329990143	0.07844028481308493	0.057225426994286954	0.04577135718108257	0.07006720203896437	0.05785455648668551	0.09077496858005417	0.08314159935253636	0.08268340035669842	0.05220241607999322	0.07085069661248912	0.043572974959430265	0.07313834574358236	0.0703127702187051	0.07934251361504045	0.061391611106318536
0.09584789309661737	0.06960564945312547	0.0784924694014822	0.0688405607513613	0.07727510191696511	0.067826245007473	0.0641556846489503	0.06831770341744055	0.09231072171430488	0.07606769928686147	0.07070277052643166	0.08272078952369309	0.06930823641622602	0.07270110633075616	0.05432397105069036	0.09250543617714303	0.06679284680353587	0.06781000302432412	0.08424797526317945	0.0751923867598267	0.07653685938846891	0.06744433416179836	0.07271173129204457	0.08811923153755415	0.07844919312515676	0.07002308428445832	0.06248609546989602	0.06758591639248147	0.08885358512846335	0.08282763466670115	0.07455626452098618	0.0768475151995905	0.0842366499106754	0.07164218744235908	0.05968526581697522	0.09668182758670607	0.08192379957321162	0.09540349353296984	0.07820092017192792	0.0951232413013496	0.07357505107191255	0.06945603858459014	0.09082860843275097	0.08014232350867055	0.08014232350867055	0.08014232350867055	0.08014232350867055	0.08014232350867055	0.08014232350867055	0.08014232350867055
0.06061606819948439	0.044804861213878416	0.04408382640414012	0.004558197867111957	0.07007824849727991	0.07188536801179958	0.0425412362666048	0.06019637330256355	0.0642298387544834	0.04836348968581553	0.07712726394749507	0.0627453768166553	0.0627453768166553	0.0627453768166553	0.0627453768166553	0.0627453768166553	0.0627453768166553	0.0627453768166553	0.0627453768166553	0.0627453768166553	0.0627453768166553	0.0627453768166553	0.0627453768166553	0.0627453768166553	0.0627453768166553	0.0627453768166553	0.0627453768166553	0.0627453768166553	0.0627453768166553	0.0627453768166553	0.0627453768166553	0.0627453768166553	0.0627453768166553	0.0627453768166553	0.0627453768166553	0.0627453768166553	0.0627453768166553	0.0627453768166553	0.0627453768166553	0.0627453768166553	0.0627453768166553	0.0627453768166553	0.0627453768166553	0.0627453768166553	0.0627453768166553	0.0627453768166553	0.0627453768166553	0.0627453768166553	0.0627453768166553	0.0627453768166553
0.1419910204450368	0.117325003593072	0.10069689757812546	0.08785647000060441	0.08626066892178497	0.0765879258040019	0.08142429736289343	0.08142429736289343	0.08142429736289343	0.08142429736289343	0.08142429736289343	0.08142429736289343	0.08142429736289343	0.08142429736289343	0.08142429736289343	0.08142429736289343	0.08142429736289343	0.08142429736289343	0.08142429736289343	0.08142429736289343	0.08142429736289343	0.08142429736289343	0.08142429736289343	0.08142429736289343	0.08142429736289343	0.08142429736289343	0.08142429736289343	0.08142429736289343	0.08142429736289343	0.08142429736289343	0.08142429736289343	0.08142429736289343	0.08142429736289343	0.08142429736289343	0.08142429736289343	0.08142429736289343	0.08142429736289343	0.08142429736289343	0.08142429736289343	0.08142429736289343	0.08142429736289343	0.08142429736289343	0.08142429736289343	0.08142429736289343	0.08142429736289343	0.08142429736289343	0.08142429736289343	0.08142429736289343	0.08142429736289343	0.08142429736289343
0.0	0.005134916465739994	0.0	0.0	0.13324289455768804	0.0	0.1332502384055521	0.005133247419684076	0.0	0.0	0.12990072588352775	0.0540354897367889	0.0002995318046705379	0.1440573890087709	0.01388684950135024	0.0015065788612783739	0.0	0.0	0.08102951467380268	0.13588039772457214	0.10479324222632805	0.0	0.0014842030929891666	0.0	0.0	0.0540354897367889	0.005133247419684076	0.05402863918851679	0.12114712380186159	0.0002995318046705379	0.0	0.0	0.08182857797044571	0.03024073107688378	0.0	0.12990072588352777	0.06495036294176389	0.06495036294176389	0.06495036294176389	0.06495036294176389	0.06495036294176389	0.06495036294176389	0.06495036294176389	0.06495036294176389	0.06495036294176389	0.06495036294176389	0.06495036294176389	0.06495036294176389	0.06495036294176389	0.06495036294176389
0.05521529405245344	0.06026773923187656	0.04189873523598756	0.05217479005013837	0.03877116902672122	0.058122684058466455	0.062320869070107185	0.05411555759272804	0.03846528068435548	0.05594373125426583	0.046086389039043094	0.05586495625593496	0.060099715006728775	0.058869782151201845	0.06162227850901869	0.047020478863735754	0.04105112238700514	0.04200226241669646	0.05181128662387828	0.06066609877232188	0.06671445685846947	0.05321502929460929	0.04414540497342098	0.054425666634805386	0.040620250085453266	0.043940149159278206	0.048908503954754066	0.046424326557016136	0.046424326557016136	0.046424326557016136	0.046424326557016136	0.046424326557016136	0.046424326557016136	0.046424326557016136	0.046424326557016136	0.046424326557016136	0.046424326557016136	0.046424326557016136	0.046424326557016136	0.046424326557016136	0.046424326557016136	0.046424326557016136	0.046424326557016136	0.046424326557016136	0.046424326557016136	0.046424326557016136	0.046424326557016136	0.046424326557016136	0.046424326557016136	0.046424326557016136
0.060226215955562996	0.0458541243199701	0.06593583826112313	0.05571441895023121	0.03923375273021554	0.05375025412081336	0.06021048481956109	0.08118282156733311	0.04316129382596455	0.051824708918633444	0.05353685948724384	0.06942244687105188	0.003974775427743803	0.05567683923799944	0.06865170815214097	0.01473203142143369	0.060017932437889096	0.04371599775343546	0.07196997999723258	0.027075535497677588	0.04952275774745508	0.04952275774745508	0.04952275774745508	0.04952275774745508	0.04952275774745508	0.04952275774745508	0.04952275774745508	0.04952275774745508	0.04952275774745508	0.04952275774745508	0.04952275774745508	0.04952275774745508	0.04952275774745508	0.04952275774745508	0.04952275774745508	0.04952275774745508	0.04952275774745508	0.04952275774745508	0.04952275774745508	0.04952275774745508	0.04952275774745508	0.04952275774745508	0.04952275774745508	0.04952275774745508	0.04952275774745508	0.04952275774745508	0.04952275774745508	0.04952275774745508	0.04952275774745508	0.04952275774745508
0.07524770869235245	0.047273045321541855	0.03994412032329015	0.048898209935327695	0.047665428396681184	0.04512911839498508	0.06385680561820292	0.05843662510924364	0.054129150410177386	0.04736806433755316	0.040358186063536465	0.05708899161548696	0.05660738863861238	0.04261466707272826	0.05147852189353677	0.0644588149652979	0.05662175802756923	0.050597404550126866	0.05504062381186983	0.042534300119912605	0.040428865568026794	0.04739790500660641	0.04834585028348315	0.04141154000275057	0.04804378997722643	0.05173413391163867	0.0312021334695537	0.03658118508778536	0.05552680549737681	0.044424587488065624	0.04898539753087107	0.043330139794646456	0.043118239433746444	0.0516596906312737	0.05627400271744962	0.04629961500747853	0.04027382391795419	0.04328671946271636	0.04328671946271636	0.04328671946271636	0.04328671946271636	0.04328671946271636	0.04328671946271636	0.04328671946271636	0.04328671946271636	0.04328671946271636	0.04328671946271636	0.04328671946271636	0.04328671946271636	0.04328671946271636
0.08193334725224952	0.08647654512989865	0.05195047188422812	0.07268877148657389	0.052546974885827706	0.06365976132981441	0.05149909356005299	0.056652970802310264	0.06454593090850909	0.06955770836860468	0.05865230255148971	0.0669365612432634	0.06636949317915544	0.06299812062867163	0.08326381997881398	0.06930815814528848	0.06595212766109618	0.0655428561605581	0.08730827251536409	0.06667439494347194	0.06808606862015752	0.06345033531648862	0.06200783886535012	0.05046618984808354	0.06213607335029591	0.06948219503104214	0.04666025679058846	0.08052772305631746	0.08312741566857423	0.06343958529168779	0.05434112965364114	0.07181884463314718	0.06307998714339416	0.06307998714339416	0.06307998714339416	0.06307998714339416	0.06307998714339416	0.06307998714339416	0.06307998714339416	0.06307998714339416	0.06307998714339416	0.06307998714339416	0.06307998714339416	0.06307998714339416	0.06307998714339416	0.06307998714339416	0.06307998714339416	0.06307998714339416	0.06307998714339416	0.06307998714339416
0.13258547364252085	0.13379239381563449	0.1025251531743688	0.16615822808840322	0.15480766082814787	0.08746468835749431	0.15088522760395148	0.11396472350870164	0.01812092231223782	0.11515418176581334	0.13022073636607046	0.07962718797848002	0.1263802033116833	0.11546268510589988	0.08049344322139908	0.15925495308326057	0.08467848089766614	0.13342790377192107	0.07913289050563713	0.0992806454493833	0.1194983006974942	0.10635236707844342	0.12294881612069784	0.11655991034728216	0.11428349324262375	0.09850567866667626	0.05045759550418538	0.11759797008255757	0.06361361055807732	0.10485875646938192	0.13523838475051872	0.09277258773395297	0.08972345123372322	0.068775058145129	0.0792492546894261	0.0792492546894261	0.0792492546894261	0.0792492546894261	0.0792492546894261	0.0792492546894261	0.0792492546894261	0.0792492546894261	0.0792492546894261	0.0792492546894261	0.0792492546894261	0.0792492546894261	0.0792492546894261	0.0792492546894261	0.0792492546894261	0.0792492546894261
0.04010862244346051	0.05941632609963822	0.07536105223824038	0.04731558232234004	0.06824087645647058	0.06886049029497068	0.04823144288893724	0.0573609500033236	0.060371252373759496	0.02920426801258172	0.05356350923683826	0.042303443576251064	0.10064291578993571	0.05690302059180996	0.0566706645833867	0.06689228297918211	0.06327866310105015	0.06948865723580584	0.09203882482607578	0.0691454451981301	0.05833307507590465	0.057706754481291554	0.058019914778598095	0.058019914778598095	0.058019914778598095	0.058019914778598095	0.058019914778598095	0.058019914778598095	0.058019914778598095	0.058019914778598095	0.058019914778598095	0.058019914778598095	0.058019914778598095	0.058019914778598095	0.058019914778598095	0.058019914778598095	0.058019914778598095	0.058019914778598095	0.058019914778598095	0.058019914778598095	0.058019914778598095	0.058019914778598095	0.058019914778598095	0.058019914778598095	0.058019914778598095	0.058019914778598095	0.058019914778598095	0.058019914778598095	0.058019914778598095	0.058019914778598095
0.050621989797567594	0.005780043516810287	0.12811146607303484	0.1327544435031964	0.12498867250857733	0.040355609410816555	0.0694677830074849	0.09667739702960317	0.04492975533458443	0.0466594699290325	0.03705058187352226	0.00011536382205550173	0.1497629825008211	0.04786709112692895	0.005920117158341778	0.058931905300110395	0.13172680498515843	0.05002806973614233	0.03179532035381679	0.10174203231888172	0.09489217063190801	0.04998822238434434	0.012854497042586243	0.07451307273245213	0.08258075953206988	0.09835857361464599	0.10357304037163374	0.011883609349943121	0.05199357110989228	0.06847003449157703	0.12151913362834713	0.020854784443932784	0.07293027109605463	0.04889756483343326	0.06238235274914581	0.10836157647653227	0.15969967441753943	0.0727432415707808	0.06658193479475963	0.002043908165817137	0.00011536382205550173	0.0010796359939363193	0.0010796359939363193	0.0010796359939363193	0.0010796359939363193	0.0010796359939363193	0.0010796359939363193	0.0010796359939363193	0.0010796359939363193	0.0010796359939363193
0.06460855329320402	0.03397946795661276	0.04209250031428274	0.04286390562986079	0.05659888739538635	0.05524541579307071	0.037018176251745465	0.05211893273209317	0.043037465269548526	0.05736627255802044	0.05162334053364173	0.04751123886716061	0.04804807730556124	0.05870406690935409	0.05187332053396942	0.05632398301063425	0.048730298566855575	0.045912356677130416	0.03841727317143862	0.04275225501839942	0.04689928791245188	0.05551850967954128	0.06213881843939104	0.04441539282110603	0.03577604734711333	0.040095720084109686	0.040095720084109686	0.040095720084109686	0.040095720084109686	0.040095720084109686	0.040095720084109686	0.040095720084109686	0.040095720084109686	0.040095720084109686	0.040095720084109686	0.040095720084109686	0.040095720084109686	0.040095720084109686	0.040095720084109686	0.040095720084109686	0.040095720084109686	0.040095720084109686	0.040095720084109686	0.040095720084109686	0.040095720084109686	0.040095720084109686	0.040095720084109686	0.040095720084109686	0.040095720084109686	0.040095720084109686
0.155228941198901	0.08495057705954508	0.027992862423688047	0.07572619013137878	0.12002139181006993	0.06557028054162586	0.10686052573073714	0.13179157863262816	0.06465642204066674	0.12143745877745087	0.09787853192096146	0.13915004106388668	0.09679642730595442	0.09701363367861701	0.01586293757242926	0.051091817700705824	0.014805632672274624	0.07949055615940302	0.10652632811396291	0.10600178179375142	0.05987119539608309	0.08252517185566985	0.11542840016947778	0.07592698033104014	0.11408343192702874	0.07944614355196256	0.10593042096546178	0.0815766191647399	0.09843591620660588	0.09619678040371189	0.0973163483051589	0.0973163483051589	0.0973163483051589	0.0973163483051589	0.0973163483051589	0.0973163483051589	0.0973163483051589	0.0973163483051589	0.0973163483051589	0.0973163483051589	0.0973163483051589	0.0973163483051589	0.0973163483051589	0.0973163483051589	0.0973163483051589	0.0973163483051589	0.0973163483051589	0.0973163483051589	0.0973163483051589	0.0973163483051589
0.08665365837256153	0.04809680642819421	0.049734680698463915	0.07629677383256207	0.06095151332015538	0.0674636118068497	0.058352571360876584	0.06735064865748518	0.05553279154362396	0.06526399073226576	0.07498963226607017	0.06147873512562646	0.04789601017835191	0.07066501407499014	0.07079653067923278	0.09114783817693332	0.06721024247347855	0.05675774783987332	0.061983995156675936	0.061983995156675936	0.061983995156675936	0.061983995156675936	0.061983995156675936	0.061983995156675936	0.061983995156675936	0.061983995156675936	0.061983995156675936	0.061983995156675936	0.061983995156675936	0.061983995156675936	0.061983995156675936	0.061983995156675936	0.061983995156675936	0.061983995156675936	0.061983995156675936	0.061983995156675936	0.061983995156675936	0.061983995156675936	0.061983995156675936	0.061983995156675936	0.061983995156675936	0.061983995156675936	0.061983995156675936	0.061983995156675936	0.061983995156675936	0.061983995156675936	0.061983995156675936	0.061983995156675936	0.061983995156675936	0.061983995156675936
0.07126514849746161	0.0410628617622022	0.05737467526900173	0.07282225350567938	0.031299245385293245	0.02537548541362544	0.027014567131913473	0.05740733950277732	0.04135777410452363	0.04027105353604025	0.05265480716649138	0.004110276286127099	0.05587782083008496	0.04613419536003874	0.0426039209323791	0.05128141901113946	0.0415358296524971	0.05605101871998809	0.052528733170783805	0.00032390890750127983	0.044876165487524884	0.038089341766398395	0.004109914409920402	0.04279891464245979	0.048396998969621303	0.049704888473225205	0.07534257175109822	0.07714947723424925	0.05283099472425356	0.06499023597925141	0.06499023597925141	0.06499023597925141	0.06499023597925141	0.06499023597925141	0.06499023597925141	0.06499023597925141	0.06499023597925141	0.06499023597925141	0.06499023597925141	0.06499023597925141	0.06499023597925141	0.06499023597925141	0.06499023597925141	0.06499023597925141	0.06499023597925141	0.06499023597925141	0.06499023597925141	0.06499023597925141	0.06499023597925141	0.06499023597925141
0.0937810877743612	0.07632603686892926	0.06343085409589218	0.07249844353390832	0.057285914363365595	0.05161768080971608	0.05082237084145804	0.06640036005693574	0.07135712724572184	0.0674575851227309	0.06969874633043774	0.07091370808891134	0.0671679685641495	0.06039446173584833	0.06863125896392068	0.052992069667851714	0.06814418990744985	0.06661953416138722	0.07215563340245101	0.08287673201664501	0.07330450187869043	0.08916625014945612	0.08123537601407328	0.08123537601407328	0.08123537601407328	0.08123537601407328	0.08123537601407328	0.08123537601407328	0.08123537601407328	0.08123537601407328	0.08123537601407328	0.08123537601407328	0.08123537601407328	0.08123537601407328	0.08123537601407328	0.08123537601407328	0.08123537601407328	0.08123537601407328	0.08123537601407328	0.08123537601407328	0.08123537601407328	0.08123537601407328	0.08123537601407328	0.08123537601407328	0.08123537601407328	0.08123537601407328	0.08123537601407328	0.08123537601407328	0.08123537601407328	0.08123537601407328
0.011813358739339122	0.04096807920008507	0.06125385656966487	0.056788675948486966	0.04508576186748991	0.0363127486164085	0.03677032693613613	0.059750585379181355	0.04668234720497533	0.027737305477700334	0.05329462029997326	0.04148446131895426	0.030300941762686724	0.04220205334194626	0.03882565735550959	0.06737964342697528	0.00958892941899625	0.013089883769294257	0.02018577733806277	0.03632053814391466	0.03857120941021671	0.04834311319855061	0.042788598535430517	0.011378468064274913	0.04087493058651163	0.01589111220657143	0.02838302139654153	0.02838302139654153	0.02838302139654153	0.02838302139654153	0.02838302139654153	0.02838302139654153	0.02838302139654153	0.02838302139654153	0.02838302139654153	0.02838302139654153	0.02838302139654153	0.02838302139654153	0.02838302139654153	0.02838302139654153	0.02838302139654153	0.02838302139654153	0.02838302139654153	0.02838302139654153	0.02838302139654153	0.02838302139654153	0.02838302139654153	0.02838302139654153	0.02838302139654153	0.02838302139654153
0.07157633989990458	0.05383400501420761	0.049385089309743675	0.052498692367726786	0.04537843364622392	0.0627278155116726	0.044555525471387705	0.05856029772405959	0.036437683190418985	0.036127187334559295	0.04289487422335648	0.024314097997213867	0.048574567957974955	0.03224129554873204	0.030893161467489456	0.06016230789618507	0.05270961681145902	0.04322377623510563	0.06530397020440003	0.049686815833969	0.05256212747188065	0.025720783607375737	0.05047334611560968	0.03528003119266539	0.04287668865413753	0.04287668865413753	0.04287668865413753	0.04287668865413753	0.04287668865413753	0.04287668865413753	0.04287668865413753	0.04287668865413753	0.04287668865413753	0.04287668865413753	0.04287668865413753	0.04287668865413753	0.04287668865413753	0.04287668865413753	0.04287668865413753	0.04287668865413753	0.04287668865413753	0.04287668865413753	0.04287668865413753	0.04287668865413753	0.04287668865413753	0.04287668865413753	0.04287668865413753	0.04287668865413753	0.04287668865413753	0.04287668865413753
0.07262254413826942	0.05179531761921856	0.08631922758552446	0.06610598318595796	0.052656787284336544	0.06911462528989615	0.05417889793228725	0.04585648250551615	0.0443407531224987	0.05206070356603001	0.0761999692171938	0.05536221561428477	0.07219259537462679	0.04905047081449695	0.06433153295048527	0.06404104021070797	0.05448775129136727	0.04645060451443418	0.05023115071651687	0.06111221643332228	0.05903805360701173	0.05376129245032582	0.05417293901489057	0.06240192794773895	0.058287433481314765	0.058287433481314765	0.058287433481314765	0.058287433481314765	0.058287433481314765	0.058287433481314765	0.058287433481314765	0.058287433481314765	0.058287433481314765	0.058287433481314765	0.058287433481314765	0.058287433481314765	0.058287433481314765	0.058287433481314765	0.058287433481314765	0.058287433481314765	0.058287433481314765	0.058287433481314765	0.058287433481314765	0.058287433481314765	0.058287433481314765	0.058287433481314765	0.058287433481314765	0.058287433481314765	0.058287433481314765	0.058287433481314765
0.04190820041754733	0.03511634196112064	0.07297509189579382	0.040141721293163866	0.0531136201969849	0.051750246216656415	0.0462935068269501	0.04439839968846488	0.03801648720982574	0.047902791393882975	0.05981643109715502	0.03322805660013261	0.04380970637723815	0.03655651632146964	0.04720842545198723	0.038253441779645	0.04729131493102815	0.032514995726490185	0.03807695301028569	0.03922374925930743	0.06636039614782084	0.04322481805379099	0.030372728582317026	0.03679877331805401	0.03679877331805401	0.03679877331805401	0.03679877331805401	0.03679877331805401	0.03679877331805401	0.03679877331805401	0.03679877331805401	0.03679877331805401	0.03679877331805401	0.03679877331805401	0.03679877331805401	0.03679877331805401	0.03679877331805401	0.03679877331805401	0.03679877331805401	0.03679877331805401	0.03679877331805401	0.03679877331805401	0.03679877331805401	0.03679877331805401	0.03679877331805401	0.03679877331805401	0.03679877331805401	0.03679877331805401	0.03679877331805401	0.03679877331805401
0.0838807316934452	0.0694117533538755	0.07617373645889824	0.06673210503299608	0.06141765511708841	0.07426909634102505	0.06286501962845309	0.05719446984012968	0.07033164789435827	0.05291459652032521	0.05806804110678029	0.0500390492343827	0.0671947223186098	0.07751856942914374	0.0566248359047361	0.06231682202520981	0.061741902065164736	0.06472854863937813	0.05180640017615378	0.07579882641157466	0.06531774622140887	0.0500885952285795	0.0664382945087181	0.05397585870698628	0.06020707660785219	0.06020707660785219	0.06020707660785219	0.06020707660785219	0.06020707660785219	0.06020707660785219	0.06020707660785219	0.06020707660785219	0.06020707660785219	0.06020707660785219	0.06020707660785219	0.06020707660785219	0.06020707660785219	0.06020707660785219	0.06020707660785219	0.06020707660785219	0.06020707660785219	0.06020707660785219	0.06020707660785219	0.06020707660785219	0.06020707660785219	0.06020707660785219	0.06020707660785219	0.06020707660785219	0.06020707660785219	0.06020707660785219
0.046072901478162946	0.05037718917296783	0.0551392778724007	0.06432487087373084	0.04207630454906732	0.062214196240503436	0.05246705106715345	0.04247648295222973	0.04216740509630993	0.05098555953817791	0.04608301906114224	0.04829306234035565	0.04624812014240939	0.049133274148328215	0.03766221872152749	0.057144735702160665	0.06071906992159787	0.03848334838242873	0.03826071691048577	0.048222958837776504	0.050775364760649415	0.03727227404494741	0.043798641279255236	0.04696231634312237	0.04224495510691872	0.04665491933420103	0.05464772899334036	0.05054874383110495	0.0628941130628945	0.04582059085869006	0.054357351960792284	0.054357351960792284	0.054357351960792284	0.054357351960792284	0.054357351960792284	0.054357351960792284	0.054357351960792284	0.054357351960792284	0.054357351960792284	0.054357351960792284	0.054357351960792284	0.054357351960792284	0.054357351960792284	0.054357351960792284	0.054357351960792284	0.054357351960792284	0.054357351960792284	0.054357351960792284	0.054357351960792284	0.054357351960792284
0.07613669870375456	0.04314828376853475	0.025113279394177287	0.026297629355017893	0.030759696236314592	0.03710086022305589	0.05189810250603848	0.03532211998618859	0.03688602104822694	0.04054899360915669	0.03735545571308388	0.03405650203486642	0.03372063437410209	0.030008755209031953	0.03670585712492093	0.04412727827804955	0.0320191745906541	0.030203700315497593	0.03164100374210514	0.03758396044886492	0.028387450626240755	0.028661589954098968	0.03969533726981658	0.036593378172314936	0.0347151338379932	0.0394630430937702	0.042725248956701094	0.04424090799721154	0.03461582855215737	0.03230753834135108	0.04654441902396427	0.039425978682657674	0.039425978682657674	0.039425978682657674	0.039425978682657674	0.039425978682657674	0.039425978682657674	0.039425978682657674	0.039425978682657674	0.039425978682657674	0.039425978682657674	0.039425978682657674	0.039425978682657674	0.039425978682657674	0.039425978682657674	0.039425978682657674	0.039425978682657674	0.039425978682657674	0.039425978682657674	0.039425978682657674
0.02680917927207029	0.023238183902677827	0.027031864939680246	0.03965143939319952	0.012347629196440089	0.03098443636607281	0.012229794035329873	0.033928400989175	0.034801197858737455	0.03515150296566352	0.01283910681450121	0.0340795011642028	0.012748512944158399	0.031060907010027113	0.020488202539373824	0.040394605938827495	0.008200014018197945	0.030519715596071688	0.026824154509848763	0.035169766273292206	0.03549608093652903	0.04039829227295089	0.03601814301947499	6.311522486483882e-05	0.012222566446006585	0.023511492154161023	0.04779160227205989	0.04818100373685729	0.0022187740049526583	0.0029581282943843576	0.002588451149668508	0.002588451149668508	0.002588451149668508	0.002588451149668508	0.002588451149668508	0.002588451149668508	0.002588451149668508	0.002588451149668508	0.002588451149668508	0.002588451149668508	0.002588451149668508	0.002588451149668508	0.002588451149668508	0.002588451149668508	0.002588451149668508	0.002588451149668508	0.002588451149668508	0.002588451149668508	0.002588451149668508	0.002588451149668508
0.047738825866719375	0.029718474882688424	0.021422246420085462	0.013910367461694249	0.02902746990691837	0.024331405891704332	0.016852742922366278	0.018645979593329077	0.01436466948338572	0.014933198284456507	0.028714461317860575	0.027737956668863414	0.01735450013573715	0.03511172284578747	0.01633280918067631	0.03484422582413293	0.01844942845348144	0.028718924173528355	0.028906930122552084	0.045492818305832544	0.03719987421419232	0.03719987421419232	0.03719987421419232	0.03719987421419232	0.03719987421419232	0.03719987421419232	0.03719987421419232	0.03719987421419232	0.03719987421419232	0.03719987421419232	0.03719987421419232	0.03719987421419232	0.03719987421419232	0.03719987421419232	0.03719987421419232	0.03719987421419232	0.03719987421419232	0.03719987421419232	0.03719987421419232	0.03719987421419232	0.03719987421419232	0.03719987421419232	0.03719987421419232	0.03719987421419232	0.03719987421419232	0.03719987421419232	0.03719987421419232	0.03719987421419232	0.03719987421419232	0.03719987421419232
0.0448769548806677	0.015353626490962884	0.0233584360587829	0.020780530814691316	0.0393026500109901	0.016554078383244443	0.021971428083100247	0.014128744690452904	0.015090528832415866	0.006279115991814372	0.015125308361284055	0.02369423454300827	0.0023762630006092388	0.02328290062046193	4.85888756419455e-05	0.01894538854334939	0.017985366510707233	0.01809477110998042	0.0016178777224240186	0.024184923306664267	0.03081077987861275	0.015779264271937286	0.012171592022605756	0.0006313082432372801	0.017048937532291693	0.030098063470349816	0.012634249909937629	0.021366156690143724	0.021366156690143724	0.021366156690143724	0.021366156690143724	0.021366156690143724	0.021366156690143724	0.021366156690143724	0.021366156690143724	0.021366156690143724	0.021366156690143724	0.021366156690143724	0.021366156690143724	0.021366156690143724	0.021366156690143724	0.021366156690143724	0.021366156690143724	0.021366156690143724	0.021366156690143724	0.021366156690143724	0.021366156690143724	0.021366156690143724	0.021366156690143724	0.021366156690143724
0.03477318115980378	0.03143203846936317	0.0194784112836402	0.027424096424298636	0.02330120221911386	0.029117026911043477	0.016722043830359443	0.0102724880448701	0.015023050231663913	0.006725033389150303	0.025013383583307562	0.006168600471681057	0.032063346063871984	0.002389399327554478	0.01501932630695453	0.020873117123127897	0.027081066690383248	0.03861106629140494	0.023042098517014796	0.009074696506736089	0.015934748845332525	0.02046991946376497	0.02468533503905811	0.013479949025562387	0.017418960865270384	0.013189870971141065	0.02752662703848105	0.008624372253467981	0.03170934342696915	0.010873861429730977	0.021874331691248364	0.012176995198117041	0.017025663444682704	0.017025663444682704	0.017025663444682704	0.017025663444682704	0.017025663444682704	0.017025663444682704	0.017025663444682704	0.017025663444682704	0.017025663444682704	0.017025663444682704	0.017025663444682704	0.017025663444682704	0.017025663444682704	0.017025663444682704	0.017025663444682704	0.017025663444682704	0.017025663444682704	0.017025663444682704
0.19449394798641698	0.0	0.0	0.0	0.10631126272214876	0.014088012493520083	0.0	0.18396367202856814	0.13699005660917923	0.032184497857363215	0.0	0.1229020443772148	0.0	0.0	0.12167064901478691	0.06083532450739346	0.06083532450739346	0.06083532450739346	0.06083532450739346	0.06083532450739346	0.06083532450739346	0.06083532450739346	0.06083532450739346	0.06083532450739346	0.06083532450739346	0.06083532450739346	0.06083532450739346	0.06083532450739346	0.06083532450739346	0.06083532450739346	0.06083532450739346	0.06083532450739346	0.06083532450739346	0.06083532450739346	0.06083532450739346	0.06083532450739346	0.06083532450739346	0.06083532450739346	0.06083532450739346	0.06083532450739346	0.06083532450739346	0.06083532450739346	0.06083532450739346	0.06083532450739346	0.06083532450739346	0.06083532450739346	0.06083532450739346	0.06083532450739346	0.06083532450739346	0.06083532450739346
0.03662437246648774	0.03411375604558258	0.029190361898547325	0.02117955893867263	0.027159015165657018	0.04824768806868956	0.02932704045471083	0.030237410032507017	0.03671901669808092	0.021417426968407916	0.019385348566134476	0.02438306162548673	0.010269753757400676	0.033741981087475	0.024630415034040037	0.017102301176209464	0.019768528744089155	0.02830690564615229	0.03037881821271126	0.03526365065708517	0.026243038131919864	0.024261479126005518	0.02495139455817475	0.03232473433595151	0.028638064447063127	0.028638064447063127	0.028638064447063127	0.028638064447063127	0.028638064447063127	0.028638064447063127	0.028638064447063127	0.028638064447063127	0.028638064447063127	0.028638064447063127	0.028638064447063127	0.028638064447063127	0.028638064447063127	0.028638064447063127	0.028638064447063127	0.028638064447063127	0.028638064447063127	0.028638064447063127	0.028638064447063127	0.028638064447063127	0.028638064447063127	0.028638064447063127	0.028638064447063127	0.028638064447063127	0.028638064447063127	0.028638064447063127
0.0796948356492156	0.019457960875444335	0.0	0.0	0.0003607553116794562	0.0	0.0	0.049001805817814784	0.03739639503510276	0.021997846028124376	0.02450166135312561	0.02285923712266026	0.0085300443036224	0.03200310921819643	0.037068730475795654	0.04556540833025024	0.029079138109046488	0.016381713012906945	0.04238827002746188	0.029758057413995953	0.016387988966149337	0.02450166135312561	6.057945588977584e-05	0.02119413530052042	0.0106273573782051	0.0106273573782051	0.0106273573782051	0.0106273573782051	0.0106273573782051	0.0106273573782051	0.0106273573782051	0.0106273573782051	0.0106273573782051	0.0106273573782051	0.0106273573782051	0.0106273573782051	0.0106273573782051	0.0106273573782051	0.0106273573782051	0.0106273573782051	0.0106273573782051	0.0106273573782051	0.0106273573782051	0.0106273573782051	0.0106273573782051	0.0106273573782051	0.0106273573782051	0.0106273573782051	0.0106273573782051	0.0106273573782051
0.02084001348165882	0.03746033660100248	0.04072550889664034	0.026390707800300825	0.034041535167862944	0.03319965657030944	0.022909060220963152	0.03443219812362801	0.02349747936558873	0.03628545568695692	0.030011004489229033	0.006565612111254342	0.029979315244375374	0.03139462095292145	0.03002704927074451	0.03594094986501703	0.04710645162731933	0.01956303987610954	0.027627148241302395	0.030330106949942266	0.05112520869395326	0.01495357691824509	0.026103478132292312	0.028379690632902327	0.026620349006559192	0.04147904541150407	0.02654614050664216	0.031697355603796294	0.023726109539599194	0.023562189394428418	0.023644149467013806	0.023644149467013806	0.023644149467013806	0.023644149467013806	0.023644149467013806	0.023644149467013806	0.023644149467013806	0.023644149467013806	0.023644149467013806	0.023644149467013806	0.023644149467013806	0.023644149467013806	0.023644149467013806	0.023644149467013806	0.023644149467013806	0.023644149467013806	0.023644149467013806	0.023644149467013806	0.023644149467013806	0.023644149467013806
0.028550404235295708	0.011034161530893292	0.015499638679059888	0.0005755413605948048	0.013311981623122233	0.006443304296313004	0.0003000374316884292	0.014671611954925909	0.015786171403605432	0.0060832376711435565	0.012796269701066737	0.013163219635526587	0.04761534254734098	0.030389281091433785	0.030389281091433785	0.030389281091433785	0.030389281091433785	0.030389281091433785	0.030389281091433785	0.030389281091433785	0.030389281091433785	0.030389281091433785	0.030389281091433785	0.030389281091433785	0.030389281091433785	0.030389281091433785	0.030389281091433785	0.030389281091433785	0.030389281091433785	0.030389281091433785	0.030389281091433785	0.030389281091433785	0.030389281091433785	0.030389281091433785	0.030389281091433785	0.030389281091433785	0.030389281091433785	0.030389281091433785	0.030389281091433785	0.030389281091433785	0.030389281091433785	0.030389281091433785	0.030389281091433785	0.030389281091433785	0.030389281091433785	0.030389281091433785	0.030389281091433785	0.030389281091433785	0.030389281091433785	0.030389281091433785
0.07230332218127833	0.0705027418830969	0.09158762501156177	0.09016852316729902	0.07269742373058757	0.08035844827463468	0.07807065190397491	0.12231439383146751	0.0977132276946956	0.1018741463425209	0.09818916503402386	0.07999301810433627	0.11003523783483186	0.10474300805756111	0.08670920738139222	0.07220594781172494	0.07446461228740618	0.08913700567957931	0.10489572221455902	0.08522901411637142	0.045901042188071284	0.10412396922090185	0.0856630131596838	0.07418623616490867	0.10848651848432465	0.09133637732461665	0.09133637732461665	0.09133637732461665	0.09133637732461665	0.09133637732461665	0.09133637732461665	0.09133637732461665	0.09133637732461665	0.09133637732461665	0.09133637732461665	0.09133637732461665	0.09133637732461665	0.09133637732461665	0.09133637732461665	0.09133637732461665	0.09133637732461665	0.09133637732461665	0.09133637732461665	0.09133637732461665	0.09133637732461665	0.09133637732461665	0.09133637732461665	0.09133637732461665	0.09133637732461665	0.09133637732461665
0.008591963711720831	0.01873461955714804	0.023635361526376648	0.002114000144265289	0.031866662163337306	0.02015911828185125	0.01912496102696731	0.019966429032755886	0.01574195695717902	0.018307936480471763	0.01346367087195668	0.02166323826011303	0.005349354275984954	0.004064905570732286	0.018740424185526832	0.00576855127278253	0.024961928617561233	0.0121472343735175	0.005899888824777452	0.024450833008271257	0.005754215548991712	0.018625409030061553	0.0164081486395863	0.032415133937286914	0.020498461425983498	0.007571870994301749	0.014035166210142624	0.014035166210142624	0.014035166210142624	0.014035166210142624	0.014035166210142624	0.014035166210142624	0.014035166210142624	0.014035166210142624	0.014035166210142624	0.014035166210142624	0.014035166210142624	0.014035166210142624	0.014035166210142624	0.014035166210142624	0.014035166210142624	0.014035166210142624	0.014035166210142624	0.014035166210142624	0.014035166210142624	0.014035166210142624	0.014035166210142624	0.014035166210142624	0.014035166210142624	0.014035166210142624
0.11341468607884983	0.0	0.08444567400693126	0.061211855430992335	0.08982480639038792	0.0	0.06732718098009507	0.0	0.0	0.0	0.061211855430992335	0.029951698747608117	0.0007499214369040472	0.0	0.0	0.0025936694911479832	0.12296582139482619	0.0	0.0	0.0	0.07200073794697323	0.0	0.0	0.0	0.027302444186135654	0.04794624778510245	0.037624345985619055	0.037624345985619055	0.037624345985619055	0.037624345985619055	0.037624345985619055	0.037624345985619055	0.037624345985619055	0.037624345985619055	0.037624345985619055	0.037624345985619055	0.037624345985619055	0.037624345985619055	0.037624345985619055	0.037624345985619055	0.037624345985619055	0.037624345985619055	0.037624345985619055	0.037624345985619055	0.037624345985619055	0.037624345985619055	0.037624345985619055	0.037624345985619055	0.037624345985619055	0.037624345985619055
0.03458892054402617	0.026761156582910152	0.02220344348311131	0.02249611351005908	0.031819170706965244	0.0263258135363161	0.02875838423231	0.025965237798259974	0.014259171119500013	0.018684237386057637	0.017274568228671752	0.019998995324436355	0.020889340033249472	0.019923187965596896	0.01747362339822981	0.022489499741082178	0.024879198612844464	0.009825859869263237	0.016755130663688018	0.023567314020174084	0.021300007052687007	0.02050205821793626	0.017236270497424645	0.020722437181797126	0.017719999564935623	0.027644030071699528	0.022682014818317574	0.022682014818317574	0.022682014818317574	0.022682014818317574	0.022682014818317574	0.022682014818317574	0.022682014818317574	0.022682014818317574	0.022682014818317574	0.022682014818317574	0.022682014818317574	0.022682014818317574	0.022682014818317574	0.022682014818317574	0.022682014818317574	0.022682014818317574	0.022682014818317574	0.022682014818317574	0.022682014818317574	0.022682014818317574	0.022682014818317574	0.022682014818317574	0.022682014818317574	0.022682014818317574
0.05140169996428413	0.05097699559633601	0.06830129847549965	0.05442291684082518	0.05574943579909732	0.05094765909515909	0.039952885458153425	0.04368891677730433	0.06915680568553267	0.040115902364969494	0.06896556579397632	0.05154943356231097	0.044830699336306644	0.04191517165970577	0.038332295168180895	0.06454582245605829	0.05551963601600443	0.05582365481852018	0.03803488557049003	0.052780459722192745	0.036700755093842186	0.04337060842599338	0.03599900138188458	0.07424757430114341	0.06480043582494842	0.06952400506304592	0.06952400506304592	0.06952400506304592	0.06952400506304592	0.06952400506304592	0.06952400506304592	0.06952400506304592	0.06952400506304592	0.06952400506304592	0.06952400506304592	0.06952400506304592	0.06952400506304592	0.06952400506304592	0.06952400506304592	0.06952400506304592	0.06952400506304592	0.06952400506304592	0.06952400506304592	0.06952400506304592	0.06952400506304592	0.06952400506304592	0.06952400506304592	0.06952400506304592	0.06952400506304592	0.06952400506304592
0.12828080021229724	0.11326632603774106	0.09835030626352088	0.10915098499121058	0.10573233333728477	0.10697197754950984	0.0912034325693128	0.07716558729300796	0.054545874924573245	0.10154587289061533	0.09670742799881707	0.09729383666859215	0.10854512627938571	0.10702761124113187	0.0910875219622328	0.0935355494820032	0.10845719862352697	0.09326985241020638	0.1068591234247526	0.11165207275154007	0.09537909808377565	0.10594440476203158	0.11971015293778461	0.11207470285997494	0.10422100143220196	0.10814785214608845	0.10814785214608845	0.10814785214608845	0.10814785214608845	0.10814785214608845	0.10814785214608845	0.10814785214608845	0.10814785214608845	0.10814785214608845	0.10814785214608845	0.10814785214608845	0.10814785214608845	0.10814785214608845	0.10814785214608845	0.10814785214608845	0.10814785214608845	0.10814785214608845	0.10814785214608845	0.10814785214608845	0.10814785214608845	0.10814785214608845	0.10814785214608845	0.10814785214608845	0.10814785214608845	0.10814785214608845
0.05105273699818589	0.03552883674908789	0.04305463528389781	0.05713458674564407	0.04154223078729824	0.045521342557321404	0.04556088447907705	0.04193584162492493	0.037030921634256725	0.06215774274801432	0.0475100420078311	0.04491305062817016	0.041510373744753346	0.05675324011766903	0.047349912038478575	0.03652534023907192	0.04914752707356625	0.0530926867367355	0.04429928325901035	0.04018409125248757	0.04802954029704622	0.038232410643617105	0.041344410099010666	0.05003174597602509	0.05430906786964481	0.05217040692283495	0.05217040692283495	0.05217040692283495	0.05217040692283495	0.05217040692283495	0.05217040692283495	0.05217040692283495	0.05217040692283495	0.05217040692283495	0.05217040692283495	0.05217040692283495	0.05217040692283495	0.05217040692283495	0.05217040692283495	0.05217040692283495	0.05217040692283495	0.05217040692283495	0.05217040692283495	0.05217040692283495	0.05217040692283495	0.05217040692283495	0.05217040692283495	0.05217040692283495	0.05217040692283495	0.05217040692283495
0.12298778355041784	0.10451785286216747	0.06944529879774734	0.09842360298903537	0.09831900106073542	0.09574414161335709	0.07788847750158721	0.09355035219265823	0.09517089127395052	0.11643952469089543	0.10861505241992044	0.08451669603195869	0.07975076040457614	0.10311815954499381	0.12623870630569448	0.08420384778652416	0.1141980174930081	0.09891428796373714	0.07312999146499347	0.08938738638402768	0.08125868892451057	0.08125868892451057	0.08125868892451057	0.08125868892451057	0.08125868892451057	0.08125868892451057	0.08125868892451057	0.08125868892451057	0.08125868892451057	0.08125868892451057	0.08125868892451057	0.08125868892451057	0.08125868892451057	0.08125868892451057	0.08125868892451057	0.08125868892451057	0.08125868892451057	0.08125868892451057	0.08125868892451057	0.08125868892451057	0.08125868892451057	0.08125868892451057	0.08125868892451057	0.08125868892451057	0.08125868892451057	0.08125868892451057	0.08125868892451057	0.08125868892451057	0.08125868892451057	0.08125868892451057
0.04491686462186465	0.027378487094710566	0.03742690779012461	0.04202457231868917	0.03824621928461862	0.03897019313111039	0.03280950569827	0.043947070144242616	0.03920494953655856	0.03703183486772421	0.04482289978113265	0.040055774416317476	0.04641030580016505	0.04141612543831033	0.045212414027281565	0.0338286432228738	0.04164540159994398	0.029623889845143747	0.038296021653332527	0.04377914962689966	0.041037585640116093	0.041037585640116093	0.041037585640116093	0.041037585640116093	0.041037585640116093	0.041037585640116093	0.041037585640116093	0.041037585640116093	0.041037585640116093	0.041037585640116093	0.041037585640116093	0.041037585640116093	0.041037585640116093	0.041037585640116093	0.041037585640116093	0.041037585640116093	0.041037585640116093	0.041037585640116093	0.041037585640116093	0.041037585640116093	0.041037585640116093	0.041037585640116093	0.041037585640116093	0.041037585640116093	0.041037585640116093	0.041037585640116093	0.041037585640116093	0.041037585640116093	0.041037585640116093	0.041037585640116093
0.06748723216597133	0.0632485298060938	0.10046170599722622	0.09590742782189203	0.09883688250614843	0.07827240303433133	0.07092392493008771	0.10636379867500732	0.03834762146072301	0.056104750796713954	0.13140138686661856	0.045853885977695526	0.02120956597477438	0.02764325820862367	0.046551099992627964	0.125625108022205	0.07603692965310846	0.0217089420971045	0.04771157199045761	0.14544125437078068	0.11933707231697444	0.019110977662784242	0.10037329594406867	0.08980017464009585	0.054036276830814994	0.17082287959590634	0.07092963673757853	0.12087625816674243	0.12087625816674243	0.12087625816674243	0.12087625816674243	0.12087625816674243	0.12087625816674243	0.12087625816674243	0.12087625816674243	0.12087625816674243	0.12087625816674243	0.12087625816674243	0.12087625816674243	0.12087625816674243	0.12087625816674243	0.12087625816674243	0.12087625816674243	0.12087625816674243	0.12087625816674243	0.12087625816674243	0.12087625816674243	0.12087625816674243	0.12087625816674243	0.12087625816674243
0.06171230617525484	0.06156354106539009	0.07164277573639358	0.08706265110986257	0.08052501197898661	0.07193177439434978	0.08723317733600651	0.07329455192024618	0.09226504541689873	0.08133219157027356	0.097660754392857	0.0867852603910036	0.080709709566401	0.08619836072969567	0.0843764212408993	0.10013497263640048	0.06930611824081685	0.10765584563350115	0.08429617318704445	0.06027235808661903	0.06750133605272604	0.06074181258374286	0.05917485761967126	0.1002458404622884	0.07971034904097984	0.07971034904097984	0.07971034904097984	0.07971034904097984	0.07971034904097984	0.07971034904097984	0.07971034904097984	0.07971034904097984	0.07971034904097984	0.07971034904097984	0.07971034904097984	0.07971034904097984	0.07971034904097984	0.07971034904097984	0.07971034904097984	0.07971034904097984	0.07971034904097984	0.07971034904097984	0.07971034904097984	0.07971034904097984	0.07971034904097984	0.07971034904097984	0.07971034904097984	0.07971034904097984	0.07971034904097984	0.07971034904097984
0.09963518269022274	0.06931984733885578	0.08350379491784955	0.0735506095876441	0.08046845759237997	0.06244488421591659	0.08547952363732234	0.06859509912826674	0.0906365423955218	0.1003972546128417	0.09684655288483582	0.08277905275523756	0.07374750341660423	0.08451981129089921	0.09289017470653943	0.09491891619087449	0.0752217799862905	0.06381162539954818	0.08324441808167088	0.0986046995017924	0.08735901943956027	0.06983715639847847	0.0781282865738943	0.08959818470510583	0.11374843411626558	0.12241641774909334	0.11808242593267947	0.11808242593267947	0.11808242593267947	0.11808242593267947	0.11808242593267947	0.11808242593267947	0.11808242593267947	0.11808242593267947	0.11808242593267947	0.11808242593267947	0.11808242593267947	0.11808242593267947	0.11808242593267947	0.11808242593267947	0.11808242593267947	0.11808242593267947	0.11808242593267947	0.11808242593267947	0.11808242593267947	0.11808242593267947	0.11808242593267947	0.11808242593267947	0.11808242593267947	0.11808242593267947
0.0	0.05955039035826582	0.034486657760564796	0.06092343187214892	0.015167057387583789	0.03703176491819429	0.037411276477870244	0.0	0.03702850661827504	0.037017257448713946	0.013964103546022158	0.00019116789514437077	0.044193321866931236	0.05537689920525705	0.06383655773623988	0.062106042485542176	0.05537689920525705	0.08457907730477478	0.06108859586516352	0.06591012969916253	0.08016342228173538	0.02468788764237467	0.10281050815995305	0.06374919790116386	0.06374919790116386	0.06374919790116386	0.06374919790116386	0.06374919790116386	0.06374919790116386	0.06374919790116386	0.06374919790116386	0.06374919790116386	0.06374919790116386	0.06374919790116386	0.06374919790116386	0.06374919790116386	0.06374919790116386	0.06374919790116386	0.06374919790116386	0.06374919790116386	0.06374919790116386	0.06374919790116386	0.06374919790116386	0.06374919790116386	0.06374919790116386	0.06374919790116386	0.06374919790116386	0.06374919790116386	0.06374919790116386	0.06374919790116386
0.08362596960413268	0.053421528117322176	0.03841603828539849	0.044366910859468006	0.01888232119694516	0.05030334689767982	0.060183697679033914	0.051323992960528406	0.0011853322348923557	0.03140863296722574	0.029989548015166692	0.05343882400376537	0.0	0.05507886900435454	0.019067263542665424	0.037998245669581605	0.02796864652944929	0.047579559038734155	0.03321908193600406	0.0379835082989504	0.024191744105344453	0.031087626202147427	0.031087626202147427	0.031087626202147427	0.031087626202147427	0.031087626202147427	0.031087626202147427	0.031087626202147427	0.031087626202147427	0.031087626202147427	0.031087626202147427	0.031087626202147427	0.031087626202147427	0.031087626202147427	0.031087626202147427	0.031087626202147427	0.031087626202147427	0.031087626202147427	0.031087626202147427	0.031087626202147427	0.031087626202147427	0.031087626202147427	0.031087626202147427	0.031087626202147427	0.031087626202147427	0.031087626202147427	0.031087626202147427	0.031087626202147427	0.031087626202147427	0.031087626202147427
0.055305410667791335	0.007016860714669198	0.0485762767364402	0.042680848434282104	0.03268254668954368	0.01588198722082107	0.02942748618182501	0.05795103999778733	0.028478402798602486	0.03351596979084373	0.016390412948322546	0.05300141412126625	0.01761374419933882	0.028262965132116756	0.030415389289663832	0.04386811866530318	0.030279273649939143	0.025643270569543648	0.017617412782681082	0.0404165355523292	0.010724802397969408	0.023979765085826926	0.037720884966332906	0.04770481462420214	0.04863331542750233	0.04701531458042542	0.03203355443897955	0.04279881992015876	0.05166132503121141	0.04120761118859167	0.03850854812063067	0.03228560801032684	0.029912057278005222	0.031098832644166033	0.031098832644166033	0.031098832644166033	0.031098832644166033	0.031098832644166033	0.031098832644166033	0.031098832644166033	0.031098832644166033	0.031098832644166033	0.031098832644166033	0.031098832644166033	0.031098832644166033	0.031098832644166033	0.031098832644166033	0.031098832644166033	0.031098832644166033	0.031098832644166033
0.04801070717941175	0.02279803712600946	0.047219331018941026	0.03877703070267201	0.029214398123959658	0.04928725396371104	0.04265701592469177	0.02297105146800755	0.033799090517797	0.023846103124053285	0.014084197024423706	0.056663635580069156	0.03649804740979065	0.0664751443046901	0.0626043662358748	0.00011615482727077761	0.043594922082076	0.06329006156970353	0.06655765781537278	0.047512957104483736	0.050799824008322045	0.022791615608005713	0.0453520254084938	0.06715967051602824	0.026727782856233555	0.06512864530097595	0.029652363334806066	0.0454203886039713	0.05204923662022096	0.015067875296080014	0.052380775842718295	0.052660787427935674	0.050886899856585614	0.05177384364226064	0.05177384364226064	0.05177384364226064	0.05177384364226064	0.05177384364226064	0.05177384364226064	0.05177384364226064	0.05177384364226064	0.05177384364226064	0.05177384364226064	0.05177384364226064	0.05177384364226064	0.05177384364226064	0.05177384364226064	0.05177384364226064	0.05177384364226064	0.05177384364226064
0.08950795273635052	0.07337095332797294	0.08535712976957759	0.07398777901318522	0.08858090021672665	0.06102886532988138	0.09074672660087742	0.07778519846982328	0.06954624614016293	0.07147506101277104	0.08142822707010015	0.0663347754885969	0.07718687777355675	0.0773567772275843	0.05270469551300843	0.06765305359879518	0.07303871164781006	0.08266102502489782	0.09800984179814567	0.06578794932458175	0.0782746969530801	0.07203132313883093	0.07203132313883093	0.07203132313883093	0.07203132313883093	0.07203132313883093	0.07203132313883093	0.07203132313883093	0.07203132313883093	0.07203132313883093	0.07203132313883093	0.07203132313883093	0.07203132313883093	0.07203132313883093	0.07203132313883093	0.07203132313883093	0.07203132313883093	0.07203132313883093	0.07203132313883093	0.07203132313883093	0.07203132313883093	0.07203132313883093	0.07203132313883093	0.07203132313883093	0.07203132313883093	0.07203132313883093	0.07203132313883093	0.07203132313883093	0.07203132313883093	0.07203132313883093
0.05535440482407196	0.042129493738388334	0.04919778121102338	0.05349135988184499	0.04483780647522684	0.041102414490684566	0.04401318115254476	0.0402451459316631	0.050861500366172575	0.03721141806270121	0.04234030613178334	0.04513209182778724	0.040894380612997945	0.03560048419497296	0.047638161424802324	0.029949716361180195	0.03956552748255706	0.03788111889918468	0.03944201214128429	0.07258967076487363	0.05221136376964071	0.07013389425960741	0.03536122857788179	0.03926465112165556	0.037312939849768675	0.037312939849768675	0.037312939849768675	0.037312939849768675	0.037312939849768675	0.037312939849768675	0.037312939849768675	0.037312939849768675	0.037312939849768675	0.037312939849768675	0.037312939849768675	0.037312939849768675	0.037312939849768675	0.037312939849768675	0.037312939849768675	0.037312939849768675	0.037312939849768675	0.037312939849768675	0.037312939849768675	0.037312939849768675	0.037312939849768675	0.037312939849768675	0.037312939849768675	0.037312939849768675	0.037312939849768675	0.037312939849768675
0.104336163261111	0.08697694060314456	0.07706326006239436	0.07963053118901854	0.07441264787494681	0.06974286799376664	0.07011695479479901	0.07902158437930798	0.05808546464627725	0.08047345569918264	0.09157852535734412	0.09760727468414687	0.06590719801022162	0.06439321563157015	0.06781595968905943	0.08719035530337312	0.07552073908501569	0.08191758459289174	0.06207514279241408	0.08832446597047314	0.06692620034143648	0.07098677684838761	0.0805101393956989	0.0658907134181064	0.05639827473596184	0.06145351383611249	0.05892589428603716	0.05892589428603716	0.05892589428603716	0.05892589428603716	0.05892589428603716	0.05892589428603716	0.05892589428603716	0.05892589428603716	0.05892589428603716	0.05892589428603716	0.05892589428603716	0.05892589428603716	0.05892589428603716	0.05892589428603716	0.05892589428603716	0.05892589428603716	0.05892589428603716	0.05892589428603716	0.05892589428603716	0.05892589428603716	0.05892589428603716	0.05892589428603716	0.05892589428603716	0.05892589428603716
0.04089693146784742	0.04128792551553186	0.03686202669717364	0.039348327518845615	0.04002269975386192	0.024926900549828233	0.04237005146983001	0.04149614849476507	0.04114991422125277	0.03785712749450732	0.03293369367567186	0.043390169984290905	0.027831775516924357	0.041718171809511456	0.040081368487102934	0.04289817345510858	0.0403376164127726	0.05599839422152757	0.044918045982894846	0.041257272533834696	0.04308765925836477	0.04308765925836477	0.04308765925836477	0.04308765925836477	0.04308765925836477	0.04308765925836477	0.04308765925836477	0.04308765925836477	0.04308765925836477	0.04308765925836477	0.04308765925836477	0.04308765925836477	0.04308765925836477	0.04308765925836477	0.04308765925836477	0.04308765925836477	0.04308765925836477	0.04308765925836477	0.04308765925836477	0.04308765925836477	0.04308765925836477	0.04308765925836477	0.04308765925836477	0.04308765925836477	0.04308765925836477	0.04308765925836477	0.04308765925836477	0.04308765925836477	0.04308765925836477	0.04308765925836477
0.06023165329425303	0.03680141858698753	0.03398042602155271	0.038689608629878545	0.03507771344223824	0.03900679585420392	0.0303056701887463	0.030701708542338793	0.03370410821782942	0.03272476868458069	0.027724232950034528	0.032950092809713734	0.031015071040271895	0.04076654550066126	0.027479195492653506	0.03803153618061187	0.04849987350715998	0.028708774293901725	0.036384721021579164	0.047423978955002805	0.034683981561882224	0.04396883931858707	0.039326410440234646	0.039326410440234646	0.039326410440234646	0.039326410440234646	0.039326410440234646	0.039326410440234646	0.039326410440234646	0.039326410440234646	0.039326410440234646	0.039326410440234646	0.039326410440234646	0.039326410440234646	0.039326410440234646	0.039326410440234646	0.039326410440234646	0.039326410440234646	0.039326410440234646	0.039326410440234646	0.039326410440234646	0.039326410440234646	0.039326410440234646	0.039326410440234646	0.039326410440234646	0.039326410440234646	0.039326410440234646	0.039326410440234646	0.039326410440234646	0.039326410440234646
0.11602772862406895	0.13553420181521905	0.1153652828627454	0.10765006021159172	0.1759928698895468	0.10745262589612586	0.08906397258027685	0.10743514946656972	0.091945653886645	0.11337526455361378	0.10776766650526955	0.07766399428907521	0.09174451904078801	0.0759023918552328	0.08878987184098067	0.10039089463636679	0.1454644098676798	0.0846560108836296	0.13096447689713703	0.11031297325473459	0.12063872507593582	0.12063872507593582	0.12063872507593582	0.12063872507593582	0.12063872507593582	0.12063872507593582	0.12063872507593582	0.12063872507593582	0.12063872507593582	0.12063872507593582	0.12063872507593582	0.12063872507593582	0.12063872507593582	0.12063872507593582	0.12063872507593582	0.12063872507593582	0.12063872507593582	0.12063872507593582	0.12063872507593582	0.12063872507593582	0.12063872507593582	0.12063872507593582	0.12063872507593582	0.12063872507593582	0.12063872507593582	0.12063872507593582	0.12063872507593582	0.12063872507593582	0.12063872507593582	0.12063872507593582
0.08513953550064284	0.11595395118780744	0.11908106715425788	0.09450751554102978	0.08472051740261767	0.09345947858708781	0.10726226913851011	0.10880859201803308	0.09688371708658759	0.12141130754068144	0.08929381815479685	0.10979099121114325	0.10894332566628337	0.1161025397257555	0.10162505657230542	0.09949960279754524	0.10969101648280721	0.09368328261333318	0.1352948596665805	0.11180674884496163	0.12712172453980772	0.10213500585024504	0.09754083739790262	0.09983792162407383	0.09983792162407383	0.09983792162407383	0.09983792162407383	0.09983792162407383	0.09983792162407383	0.09983792162407383	0.09983792162407383	0.09983792162407383	0.09983792162407383	0.09983792162407383	0.09983792162407383	0.09983792162407383	0.09983792162407383	0.09983792162407383	0.09983792162407383	0.09983792162407383	0.09983792162407383	0.09983792162407383	0.09983792162407383	0.09983792162407383	0.09983792162407383	0.09983792162407383	0.09983792162407383	0.09983792162407383	0.09983792162407383	0.09983792162407383
0.09850021841725444	0.07856448688070192	0.07554843434537921	0.08834774544328039	0.09421109658508056	0.07421149513328548	0.09699603325497683	0.0833067943659018	0.10694579348909923	0.0822712708381652	0.06527418899268786	0.10103520816090525	0.08939713771887335	0.09792111646072117	0.07965444124154093	0.09401599660733671	0.10128438089068455	0.08510790196708704	0.10740064101858982	0.08910214845827585	0.09092777505033271	0.09310959798181243	0.09201868651607256	0.09201868651607256	0.09201868651607256	0.09201868651607256	0.09201868651607256	0.09201868651607256	0.09201868651607256	0.09201868651607256	0.09201868651607256	0.09201868651607256	0.09201868651607256	0.09201868651607256	0.09201868651607256	0.09201868651607256	0.09201868651607256	0.09201868651607256	0.09201868651607256	0.09201868651607256	0.09201868651607256	0.09201868651607256	0.09201868651607256	0.09201868651607256	0.09201868651607256	0.09201868651607256	0.09201868651607256	0.09201868651607256	0.09201868651607256	0.09201868651607256
0.0810947245456085	0.09464064011012902	0.05424361186028018	0.07716175463501991	0.06844937506787514	0.07063195867819526	0.04959990903593938	0.011546798529352493	0.06852800553103311	0.034077273587897805	0.04625752688961674	0.046227485661242164	0.06636110128005582	0.051833938275987486	0.03090943834690497	0.046227485661242164	0.04000935448466585	0.046231457583099385	0.0019600244982740825	0.06981395692210382	0.050032852582902396	0.005302406644596696	0.0	0.0496953902014845	0.002019753617789526	0.005299695607067827	0.0001143700326844237	0.030927597899228155	0.001959417431685997	0.0019594174316859975	0.08978620801266969	0.045872812722177844	0.045872812722177844	0.045872812722177844	0.045872812722177844	0.045872812722177844	0.045872812722177844	0.045872812722177844	0.045872812722177844	0.045872812722177844	0.045872812722177844	0.045872812722177844	0.045872812722177844	0.045872812722177844	0.045872812722177844	0.045872812722177844	0.045872812722177844	0.045872812722177844	0.045872812722177844	0.045872812722177844
0.0521040216645675	0.06705065348356277	0.04329413775707062	0.06353155331059217	0.0658884605529133	0.05418900805637043	0.04650277099225719	0.05515999492792503	0.06352107614184567	0.0690717070076429	0.05521156862236175	0.054174915038010515	0.04670082464893439	0.06563983201106222	0.04719837072313394	0.05476543118558956	0.046659998700762546	0.060201392460585444	0.06446616153264288	0.07046083614375807	0.06277235195376099	0.06557849839181532	0.04911555843339472	0.06595737317756022	0.062200629900519944	0.09704153763386587	0.048985563809382536	0.05242561561766557	0.05880356473866404	0.07307231193868631	0.05273808045508475	0.06290519619688553	0.06290519619688553	0.06290519619688553	0.06290519619688553	0.06290519619688553	0.06290519619688553	0.06290519619688553	0.06290519619688553	0.06290519619688553	0.06290519619688553	0.06290519619688553	0.06290519619688553	0.06290519619688553	0.06290519619688553	0.06290519619688553	0.06290519619688553	0.06290519619688553	0.06290519619688553	0.06290519619688553
0.09438801097164005	0.093353378338397	0.07451841562817035	0.10227537547641635	0.11442037184369054	0.09124434536434012	0.10775324432010061	0.09274071544331634	0.10684209044921014	0.06294899293345181	0.09686125919833054	0.0984133760129935	0.08987098639173773	0.08029097828408983	0.1256916041449586	0.06556447415789445	0.11443094838719718	0.10665227281457078	0.11114134820568937	0.0724495794077496	0.06936302029112489	0.07090629984943725	0.07090629984943725	0.07090629984943725	0.07090629984943725	0.07090629984943725	0.07090629984943725	0.07090629984943725	0.07090629984943725	0.07090629984943725	0.07090629984943725	0.07090629984943725	0.07090629984943725	0.07090629984943725	0.07090629984943725	0.07090629984943725	0.07090629984943725	0.07090629984943725	0.07090629984943725	0.07090629984943725	0.07090629984943725	0.07090629984943725	0.07090629984943725	0.07090629984943725	0.07090629984943725	0.07090629984943725	0.07090629984943725	0.07090629984943725	0.07090629984943725	0.07090629984943725
0.0	0.0	0.5959293532378722	0.5376047570099937	0.0	0.0	0.0	0.0	0.05747186015343457	0.05747186015343457	0.0	0.0061424956460624566	0.0	0.0	0.0	0.0	0.0	0.0061424956460624566	0.0	0.0	0.02124436343955316	0.01062218171977658	0.01062218171977658	0.01062218171977658	0.01062218171977658	0.01062218171977658	0.01062218171977658	0.01062218171977658	0.01062218171977658	0.01062218171977658	0.01062218171977658	0.01062218171977658	0.01062218171977658	0.01062218171977658	0.01062218171977658	0.01062218171977658	0.01062218171977658	0.01062218171977658	0.01062218171977658	0.01062218171977658	0.01062218171977658	0.01062218171977658	0.01062218171977658	0.01062218171977658	0.01062218171977658	0.01062218171977658	0.01062218171977658	0.01062218171977658	0.01062218171977658	0.01062218171977658
0.09432033128645359	0.06605372563436822	0.06751634574166458	0.059508272162852725	0.06405525174810867	0.06099819847637297	0.07660399321307759	0.07580263295332167	0.06055917186831792	0.049995446914867986	0.08067269132986572	0.07375812874779801	0.06405583164850642	0.0501128625759675	0.06597416896705109	0.05864369585745956	0.0638518817630156	0.07471104835924886	0.04100201634425213	0.08693289536497982	0.06486697610760762	0.04719646433093468	0.06224155645092042	0.06580371382823734	0.05699698384534445	0.05200104892694388	0.08409560958365819	0.08491544093136158	0.045004412643007204	0.06495992678718439	0.06495992678718439	0.06495992678718439	0.06495992678718439	0.06495992678718439	0.06495992678718439	0.06495992678718439	0.06495992678718439	0.06495992678718439	0.06495992678718439	0.06495992678718439	0.06495992678718439	0.06495992678718439	0.06495992678718439	0.06495992678718439	0.06495992678718439	0.06495992678718439	0.06495992678718439	0.06495992678718439	0.06495992678718439	0.06495992678718439
0.09420381255564071	0.07814732723455697	0.11368891296073885	0.08920916605097426	0.08119295099183668	0.09917085869209986	0.0898166284549554	0.07022002413819674	0.05775301768383375	0.0659561279073134	0.07365051076403586	0.0813598788434021	0.08870296485569525	0.07154971004194076	0.07368278657192853	0.0826000539995997	0.07453069757245455	0.07278435408990334	0.07733826039476613	0.07010519833889092	0.07677679644494291	0.059934681322112916	0.08293874269194638	0.06810903094769062	0.08730674322480293	0.07372885374969547	0.07459871011152638	0.0852918846767672	0.07346928088473237	0.09458475752130609	0.06870166867098396	0.049958015701016496	0.07346204614151775	0.051658761672849225	0.07393368971937048	0.06279622569610985	0.06279622569610985	0.06279622569610985	0.06279622569610985	0.06279622569610985	0.06279622569610985	0.06279622569610985	0.06279622569610985	0.06279622569610985	0.06279622569610985	0.06279622569610985	0.06279622569610985	0.06279622569610985	0.06279622569610985	0.06279622569610985
0.06297728982614655	0.052561315714150555	0.06113900952544878	0.048839888687787034	0.04422285308822264	0.052155510616097696	0.0518464859857502	0.05236732341360664	0.04135876717804195	0.04204585986907543	0.04834401979803577	0.059500253582519716	0.06515094559132198	0.05094575582395461	0.04753096694452963	0.06078543141223999	0.03601213555201769	0.06848493647623072	0.05645741012528513	0.06330910441936591	0.05650781769272879	0.03750934831399324	0.034625644582205906	0.061749031336591376	0.05216817260179608	0.04716671035413211	0.04704809176678072	0.0485795922405441	0.06110983015890294	0.04583137984006728	0.039860143397101526	0.06647831576036506	0.04981198332877137	0.036114758463990496	0.05823991075267357	0.061730551491601254	0.04469665785368989	0.04351709331540018	0.04829547716517358	0.05941022703944955	0.05385285210231156	0.05385285210231156	0.05385285210231156	0.05385285210231156	0.05385285210231156	0.05385285210231156	0.05385285210231156	0.05385285210231156	0.05385285210231156	0.05385285210231156
0.0728594854642622	0.06888406052910043	0.08302431649989887	0.06722506719379144	0.06912631905566516	0.06982257861707408	0.07078308773282688	0.06461328107103145	0.06080950506443404	0.08206218411082947	0.06232411633244582	0.06439965892896875	0.04533200433577242	0.0797047771850965	0.0588724240838676	0.07663684434535155	0.05775834287106683	0.06234357763230576	0.08763402252243532	0.047484848646253644	0.064917199567566	0.059781984952758015	0.04765464799949034	0.05478445841334992	0.058463786349613064	0.05662412238148149	0.05662412238148149	0.05662412238148149	0.05662412238148149	0.05662412238148149	0.05662412238148149	0.05662412238148149	0.05662412238148149	0.05662412238148149	0.05662412238148149	0.05662412238148149	0.05662412238148149	0.05662412238148149	0.05662412238148149	0.05662412238148149	0.05662412238148149	0.05662412238148149	0.05662412238148149	0.05662412238148149	0.05662412238148149	0.05662412238148149	0.05662412238148149	0.05662412238148149	0.05662412238148149	0.05662412238148149
0.075588276702922	0.04495949637963752	0.05961001042218104	0.05088471923078545	0.058605501489182935	0.052155015100173084	0.06529183037865269	0.05833560702083663	0.05486004519155576	0.05572547959166922	0.05612985299052601	0.05600088129391691	0.05360270031232575	0.06134165226689288	0.06705868499868682	0.055107587233511696	0.05893917277147216	0.05531354816144991	0.059578312484562974	0.052223612046166774	0.07369919217150951	0.04297385259202386	0.05749427582239289	0.061268349533422396	0.060535974983321694	0.0722487578897206	0.054477178802149286	0.06536337004903713	0.05437423759795974	0.05581468515725994	0.054862672510479556	0.05533867883386975	0.05533867883386975	0.05533867883386975	0.05533867883386975	0.05533867883386975	0.05533867883386975	0.05533867883386975	0.05533867883386975	0.05533867883386975	0.05533867883386975	0.05533867883386975	0.05533867883386975	0.05533867883386975	0.05533867883386975	0.05533867883386975	0.05533867883386975	0.05533867883386975	0.05533867883386975	0.05533867883386975
0.36442984213608665	0.21152709999879682	0.0	0.5294322520536147	0.4518341065092826	0.0004863064357311872	0.23750614129811093	0.0900187466244871	0.09215937954276088	0.21627354561628334	0.08770090549927319	0.2973760481020309	0.02254606749345074	0.32148794152328897	0.18995070841614498	0.3712088250168299	0.2944103980463452	0.21090100623136246	0.2109010062313625	0.3666646360262572	0.41223177010060735	0.2944103980463452	0.1763765879424016	0.08791158016585057	0.33938799598137925	0.250257697756916	0.2948228468691476	0.2948228468691476	0.2948228468691476	0.2948228468691476	0.2948228468691476	0.2948228468691476	0.2948228468691476	0.2948228468691476	0.2948228468691476	0.2948228468691476	0.2948228468691476	0.2948228468691476	0.2948228468691476	0.2948228468691476	0.2948228468691476	0.2948228468691476	0.2948228468691476	0.2948228468691476	0.2948228468691476	0.2948228468691476	0.2948228468691476	0.2948228468691476	0.2948228468691476	0.2948228468691476
0.050443976429160674	0.05472156065039471	0.05745521279916633	0.043025818335146265	0.03199901817140207	0.029829913987942627	0.03890987646874896	0.05357815976196011	0.04525185571888689	0.0451315573863704	0.044878821386944524	0.04126995268193806	0.03753270404412054	0.03811928741941515	0.05559961567115098	0.04287789500684671	0.04974085972861864	0.03677454270071589	0.04278500386159559	0.03771782083566139	0.04758440020824891	0.03441314744812374	0.0459396676528438	0.04017640755048377	0.04017640755048377	0.04017640755048377	0.04017640755048377	0.04017640755048377	0.04017640755048377	0.04017640755048377	0.04017640755048377	0.04017640755048377	0.04017640755048377	0.04017640755048377	0.04017640755048377	0.04017640755048377	0.04017640755048377	0.04017640755048377	0.04017640755048377	0.04017640755048377	0.04017640755048377	0.04017640755048377	0.04017640755048377	0.04017640755048377	0.04017640755048377	0.04017640755048377	0.04017640755048377	0.04017640755048377	0.04017640755048377	0.04017640755048377
0.08357064918351925	0.03794338064194268	0.06425364432076532	0.05760662975126031	0.002020962452214815	0.06870638091766781	0.00015917692603657373	0.04643204471897761	0.00533001977133649	0.04985080093437411	0.0496479005149145	0.0215704140662311	0.00530511088921878	0.07021094351468565	0.06792285433913788	0.011641541919334721	0.0	0.06651743712684353	0.040039879360993326	0.05978350587465237	0.08692864898544317	0.09163135752778062	0.052942410554571155	0.023064811399994167	0.0565520199835994	0.049793030759509534	0.0779452471572502	0.03093910079691103	0.08297088420442209	0.06486703724011593	0.1241920347077403	0.09452953597392812	0.09452953597392812	0.09452953597392812	0.09452953597392812	0.09452953597392812	0.09452953597392812	0.09452953597392812	0.09452953597392812	0.09452953597392812	0.09452953597392812	0.09452953597392812	0.09452953597392812	0.09452953597392812	0.09452953597392812	0.09452953597392812	0.09452953597392812	0.09452953597392812	0.09452953597392812	0.09452953597392812
0.0	0.0	0.01343695206352961	0.0	0.0	0.0	0.0	0.0	0.0	0.0	0.0	0.12498819124322944	0.029097098984355373	0.0	0.029095526312607606	0.0	0.0	0.0	0.029097098984355377	0.0	0.0	0.0	0.0	0.0	0.0	0.0	0.0	0.07793531472248237	0.12818236600340338	0.0	0.0	0.0	0.0	0.0	0.05199199680530621	0.12498819124322945	0.0	0.038796131979140495	0.019398065989570248	0.019398065989570248	0.019398065989570248	0.019398065989570248	0.019398065989570248	0.019398065989570248	0.019398065989570248	0.019398065989570248	0.019398065989570248	0.019398065989570248	0.019398065989570248	0.019398065989570248
0.0	0.09000552105329959	0.0734446172858112	0.15520572277295017	0.12647222421703747	0.11246973733493643	0.18578175363529562	0.16195026331926135	0.1390919069342829	0.05472366308064301	0.07574863049758608	0.05469013290825087	0.17122971109999166	0.15840932767948984	0.12535346160225178	0.08830795477766341	0.08182905214530586	0.16671412462691457	0.07079972152835508	0.12013023810377992	0.0010027475383212823	0.12220391441734799	0.07241471114685798	0.08184862350769068	0.0900256502449336	0.09000552105329959	0.09001571510160979	0.09763635160424959	0.10398149409416219	0.2846226204952559	0.05472366308064301	0.10423547776023107	0.028521019853968047	0.10683925048235318	0.09427216679310756	0.12027359027806203	0.07079972152835508	0.07079573740502063	0.14929026515974175	0.0002023677091100802	0.08184862350769068	0.0010027475383212823	0.036495160312001125	0.014632156195947215	0.025563658253974175	0.025563658253974175	0.025563658253974175	0.025563658253974175	0.025563658253974175	0.025563658253974175
0.020984190646153512	0.005650289942828127	0.06378093931224374	0.04948470303883897	0.02195019270386319	0.03296960594642362	0.04089202447303957	0.04605535386958525	0.017421023362524473	0.08282224782335879	0.00042220196195358686	0.03296985494578083	0.037271328202648064	0.07836203709639707	0.008833712729391409	0.03863295577185094	0.0562242710131964	0.07484512327709755	0.07331951644937429	0.0020664408125127104	0.07856465925245583	0.04626450221667437	0.02303210499136385	0.038327063099744096	0.047211080933234624	0.04117293063875202	0.05497092313793508	0.036952046243728456	0.03324461342104765	0.06615497049444864	0.07524649847800388	0.039641137893224786	0.06359608097480235	0.052322875423025106	0.0622317963321345	0.06216432384403372	0.021467830895154538	0.0811885099250294	0.09484095218485293	0.009434069813918382	0.09307113283283486	0.06370492628230445	0.05709491781235516	0.11276376634517926	0.05918459394054948	0.08597418014286437	0.08597418014286437	0.08597418014286437	0.08597418014286437	0.08597418014286437
0.06662140849267968	0.0728913059041272	0.07103342107088144	0.06286221716609595	0.07629278268485286	0.11657766741375676	0.062001370463881954	0.07890043329758878	0.04331004324454096	0.06942494116070773	0.07433082245209881	0.05760940441707297	0.023745601124329125	0.03987879487748336	0.10559427411028215	0.03295850080069817	0.07556109634868023	0.047426476503900944	0.09606232643397987	0.035600385108910976	0.068596045533924	0.0413511453836352	0.09229104126732786	0.039488891249788535	0.03771465132037019	0.04265201599953898	0.05177215643922369	0.10144732014488972	0.05876762310852168	0.09072362592728443	0.037924162188579816	0.09880673563672454	0.042853869385613474	0.005415388765341426	0.11751076893169513	0.05753768764417378	0.060005021339052375	0.05780179219563796	0.0001930276478958926	0.028997409921766925	0.028997409921766925	0.028997409921766925	0.028997409921766925	0.028997409921766925	0.028997409921766925	0.028997409921766925	0.028997409921766925	0.028997409921766925	0.028997409921766925	0.028997409921766925
0.29151082671825945	0.2085782482237357	0.07577065132689569	0.14763684794188703	0.2044955593893183	0.18813323782416583	0.18659564753569113	0.15121379263032922	0.1645690030113778	0.1578913978208535	0.1578913978208535	0.1578913978208535	0.1578913978208535	0.1578913978208535	0.1578913978208535	0.1578913978208535	0.1578913978208535	0.1578913978208535	0.1578913978208535	0.1578913978208535	0.1578913978208535	0.1578913978208535	0.1578913978208535	0.1578913978208535	0.1578913978208535	0.1578913978208535	0.1578913978208535	0.1578913978208535	0.1578913978208535	0.1578913978208535	0.1578913978208535	0.1578913978208535	0.1578913978208535	0.1578913978208535	0.1578913978208535	0.1578913978208535	0.1578913978208535	0.1578913978208535	0.1578913978208535	0.1578913978208535	0.1578913978208535	0.1578913978208535	0.1578913978208535	0.1578913978208535	0.1578913978208535	0.1578913978208535	0.1578913978208535	0.1578913978208535	0.1578913978208535	0.1578913978208535
0.0	0.0	0.0	0.0	0.0	0.0	0.08875164418822216	0.0	0.011761070653557667	0.0	0.08872831183225205	0.0	0.0	0.0002536799089941388	0.0060605856527014505	0.0	0.0012759539470006186	0.0012570034289762523	0.004347457324948102	0.0	0.002173728662474051	0.002173728662474051	0.002173728662474051	0.002173728662474051	0.002173728662474051	0.002173728662474051	0.002173728662474051	0.002173728662474051	0.002173728662474051	0.002173728662474051	0.002173728662474051	0.002173728662474051	0.002173728662474051	0.002173728662474051	0.002173728662474051	0.002173728662474051	0.002173728662474051	0.002173728662474051	0.002173728662474051	0.002173728662474051	0.002173728662474051	0.002173728662474051	0.002173728662474051	0.002173728662474051	0.002173728662474051	0.002173728662474051	0.002173728662474051	0.002173728662474051	0.002173728662474051	0.002173728662474051
0.0	0.0	0.11498690858292535	0.12765724647684856	0.0	0.0050445925272874295	0.0842494397733213	0.0	0.0014585698330377454	0.10353620825967941	0.07959958122297917	0.12765724647684856	0.0	0.15148984499137402	0.0	0.12765724647684853	0.0050445925272874295	0.0	0.029718451798207965	0.11905482542878254	0.029718451798207965	0.0	0.0	0.11905482542878254	0.0	0.0050445925272874295	0.0	0.0	0.07959958122297917	0.029718451798207965	0.11905482542878254	0.16174860463844482	0.14040171503361368	0.14040171503361368	0.14040171503361368	0.14040171503361368	0.14040171503361368	0.14040171503361368	0.14040171503361368	0.14040171503361368	0.14040171503361368	0.14040171503361368	0.14040171503361368	0.14040171503361368	0.14040171503361368	0.14040171503361368	0.14040171503361368	0.14040171503361368	0.14040171503361368	0.14040171503361368
0.060838671714328	0.0518474986344211	0.05321007668983328	0.05496927537930975	0.07749315578776209	0.06069640161421174	0.0604757059885672	0.03453388299733437	0.04784823596612915	0.03888598648219035	0.07391876834424418	0.04780222628299903	0.03405355450986404	0.05310635508788126	0.068013187566077	0.041206958173073426	0.055716561772861994	0.032018839120401245	0.04610199647140411	0.06381030782019942	0.058556038099009	0.05534788159064996	0.053370594946860236	0.0543592382687551	0.0543592382687551	0.0543592382687551	0.0543592382687551	0.0543592382687551	0.0543592382687551	0.0543592382687551	0.0543592382687551	0.0543592382687551	0.0543592382687551	0.0543592382687551	0.0543592382687551	0.0543592382687551	0.0543592382687551	0.0543592382687551	0.0543592382687551	0.0543592382687551	0.0543592382687551	0.0543592382687551	0.0543592382687551	0.0543592382687551	0.0543592382687551	0.0543592382687551	0.0543592382687551	0.0543592382687551	0.0543592382687551	0.0543592382687551
0.1834730935777363	0.10774179134204388	0.20939560268086177	0.10123311541959805	0.09062474153625176	0.1683568810568207	0.1822455582848657	0.1466057571490792	0.08506230862593347	0.09827596425761256	0.11261764239730082	0.10544680332745669	0.10544680332745669	0.10544680332745669	0.10544680332745669	0.10544680332745669	0.10544680332745669	0.10544680332745669	0.10544680332745669	0.10544680332745669	0.10544680332745669	0.10544680332745669	0.10544680332745669	0.10544680332745669	0.10544680332745669	0.10544680332745669	0.10544680332745669	0.10544680332745669	0.10544680332745669	0.10544680332745669	0.10544680332745669	0.10544680332745669	0.10544680332745669	0.10544680332745669	0.10544680332745669	0.10544680332745669	0.10544680332745669	0.10544680332745669	0.10544680332745669	0.10544680332745669	0.10544680332745669	0.10544680332745669	0.10544680332745669	0.10544680332745669	0.10544680332745669	0.10544680332745669	0.10544680332745669	0.10544680332745669	0.10544680332745669	0.10544680332745669
0.10131602134954201	0.07832099230237749	0.0644627148229174	0.092531414779062	0.09768258138220316	0.0642134605167769	0.07687419993191939	0.07264671043958888	0.09258110951680934	0.07630018348338838	0.06985605169297628	0.10075723628362593	0.073355097915768	0.08132973440431367	0.07421091897510487	0.05728825408594147	0.07378657226492019	0.08533798836808734	0.08865688106653402	0.10298639068582247	0.07778925299996031	0.07171801628607055	0.09479894290945097	0.09147697555446042	0.09555809799986956	0.08507628082193687	0.08227386429237897	0.08973949277070195	0.08600667853154047	0.08600667853154047	0.08600667853154047	0.08600667853154047	0.08600667853154047	0.08600667853154047	0.08600667853154047	0.08600667853154047	0.08600667853154047	0.08600667853154047	0.08600667853154047	0.08600667853154047	0.08600667853154047	0.08600667853154047	0.08600667853154047	0.08600667853154047	0.08600667853154047	0.08600667853154047	0.08600667853154047	0.08600667853154047	0.08600667853154047	0.08600667853154047
0.0	0.05964949904795408	0.09803450005470941	0.0661874110818555	0.03624488012479253	0.0	0.08240802895790925	0.05827225950307707	0.0	0.05216781503646723	0.046914236425001046	0.09085450202519443	0.002298071688200725	0.0542356042002629	0.11459445961530366	0.08100660495345498	0.04289067941859055	0.00013409553519463845	0.06302434099722035	0.1501244333995495	0.04691423642500104	0.07176002428517093	0.059653972483687985	0.036261708554590606	0.07456200324948413	0.046914236425001046	0.038266696096473984	0.0542356042002629	0.0	0.07405002018517669	0.006229500408134765	0.09460058645871003	0.0504150434334224	0.0504150434334224	0.0504150434334224	0.0504150434334224	0.0504150434334224	0.0504150434334224	0.0504150434334224	0.0504150434334224	0.0504150434334224	0.0504150434334224	0.0504150434334224	0.0504150434334224	0.0504150434334224	0.0504150434334224	0.0504150434334224	0.0504150434334224	0.0504150434334224	0.0504150434334224
0.04589550292674153	0.11054439454583352	0.03152818593540628	0.06647935857183741	0.05598170925189988	0.07982574869526042	0.04797031071584936	0.08839587172078568	0.12579572551258505	0.0754012898898818	0.07021485671286783	0.021338200424070947	0.044422603269868494	0.06374810035844965	0.10045555871194532	0.07159692503291787	0.05261949706577921	0.057395167084823104	0.10821571477051692	0.20794555557995317	0.07226979591531081	0.16556272731755065	0.060248858262736536	0.11615638683279449	0.11337442244008057	0.022317957408579673	0.058305861414249135	0.07014842008581973	0.05261949706577921	0.1250072501559841	0.002027080032051413	0.048875852918396974	0.060007489478744756	0.011941832744224206	0.09399754211509877	0.09685664059725028	0.09542709135617454	0.09542709135617454	0.09542709135617454	0.09542709135617454	0.09542709135617454	0.09542709135617454	0.09542709135617454	0.09542709135617454	0.09542709135617454	0.09542709135617454	0.09542709135617454	0.09542709135617454	0.09542709135617454	0.09542709135617454
0.06644661664584232	0.07056546955227012	0.06867669517295588	0.06333709366840354	0.08094657475847462	0.0685898743758863	0.0634299937114056	0.053661908198251285	0.08223061192067933	0.06428338243938082	0.08331267139876435	0.0642802141693262	0.07375148713890797	0.06794158492219267	0.06647485464060049	0.06786222206652016	0.07300935840440857	0.09171871824501258	0.0905529434468862	0.08090263201340422	0.07177886243786642	0.08479350798666595	0.08735277079524802	0.07029764162854253	0.0676996494682523	0.07491052693943377	0.07027249439589155	0.06254731572184749	0.06272652567323571	0.07724292319563504	0.060339727151248315	0.06879132517344168	0.06879132517344168	0.06879132517344168	0.06879132517344168	0.06879132517344168	0.06879132517344168	0.06879132517344168	0.06879132517344168	0.06879132517344168	0.06879132517344168	0.06879132517344168	0.06879132517344168	0.06879132517344168	0.06879132517344168	0.06879132517344168	0.06879132517344168	0.06879132517344168	0.06879132517344168	0.06879132517344168
0.06263083436665892	0.14134183735717848	0.13499683338954088	0.10233490483434131	0.12112924870015877	0.0844970446934146	0.09621483372981074	0.051630303038946994	0.11377791336908522	0.10973359966188823	0.11249074297576418	0.06755457908031925	0.07128859141297632	0.11191382726224608	0.04891961167870761	0.08399094174019914	0.06236921563483425	0.06356355154539288	0.052195223717730645	0.0820670157789502	0.0852520641106251	0.0891488752497868	0.05047951593184937	0.11259351927475068	0.07326556496232074	0.11756498001688638	0.021116735056234983	0.06129154700592983	0.024045928004557578	0.05769321905326237	0.09942731043050368	0.06288345443455236	0.05339673492472165	0.06499024332093668	0.04460415837057969	0.09076829342956258	0.0436395188419258	0.06720390613574419	0.06720390613574419	0.06720390613574419	0.06720390613574419	0.06720390613574419	0.06720390613574419	0.06720390613574419	0.06720390613574419	0.06720390613574419	0.06720390613574419	0.06720390613574419	0.06720390613574419	0.06720390613574419
0.0005513729490595633	0.0	0.0	0.0	0.0	0.0	0.0	0.0	0.08424741814110535	0.0782782515078829	0.07435590391115261	0.002161234954255795	0.045497345916724066	0.0	0.0	0.022750391641294745	0.0006248893422675051	0.053163226745316185	0.0	0.05100619104470353	0.05100199812192242	0.022750391641294748	0.0	0.05482570126432552	0.05482570126432553	0.022746392168697428	0.0006248893422675051	0.0441165993004742	0.08711155093238296	0.05609772010516405	0.03598813806036481	0.0	0.017994069030182407	0.017994069030182407	0.017994069030182407	0.017994069030182407	0.017994069030182407	0.017994069030182407	0.017994069030182407	0.017994069030182407	0.017994069030182407	0.017994069030182407	0.017994069030182407	0.017994069030182407	0.017994069030182407	0.017994069030182407	0.017994069030182407	0.017994069030182407	0.017994069030182407	0.017994069030182407
0.1314051540167871	0.0	0.09723341698921256	0.06499835639514746	0.10425911115885994	0.0	0.0012070934869663214	0.004119975540511111	0.0003340722467553395	0.1069048871040279	0.0841076923601511	0.024271394339219925	0.0	0.06026657997386859	0.13861613398219164	0.06497970465830805	0.024271394339219925	0.004119975540511111	0.0	0.011145669710158464	0.0	0.0	0.0	0.043369212086178936	0.0	0.16144558799569117	0.09748755420950628	0.0	0.0	0.0	0.10425911115885994	0.05212955557942997	0.05212955557942997	0.05212955557942997	0.05212955557942997	0.05212955557942997	0.05212955557942997	0.05212955557942997	0.05212955557942997	0.05212955557942997	0.05212955557942997	0.05212955557942997	0.05212955557942997	0.05212955557942997	0.05212955557942997	0.05212955557942997	0.05212955557942997	0.05212955557942997	0.05212955557942997	0.05212955557942997
0.04059021470070822	0.0382614288894104	0.06984853727579592	0.06737374006124378	0.01275168971279175	0.08244549585771052	0.04251796689654753	0.03160234342522337	0.059638551331270835	0.06920506157984839	0.07437643050341604	0.04923383615468182	0.0382614288894104	0.07171638137366589	0.0	0.05209074259702295	0.04881472986196204	0.04051053520810854	0.0	0.05740833425028574	0.05969242592607513	0.06737996903198286	0.02389413810647375	0.033992621131684365	0.008920082117706103	0.03799310575999392	0.04798512817812065	0.09724185610645682	0.06126007007479918	0.044509931321071866	0.03897276451577173	0.039308487472918825	0.049218472022358614	0.04645338308173054	0.058558647006596326	0.06163357313661627	0.10729867905962537	0.11220384755917348	0.03160599711676828	8.760646606034597e-05	0.015846801791414313	0.015846801791414313	0.015846801791414313	0.015846801791414313	0.015846801791414313	0.015846801791414313	0.015846801791414313	0.015846801791414313	0.015846801791414313	0.015846801791414313
0.07357056359062068	0.031225595434441623	0.030428894155956728	0.02243227005143227	0.03027141499152274	0.04563650088948986	0.04389415368534296	0.017974678102652675	0.022946144393950308	0.058857019917099476	0.02703845130362053	0.03817327147084894	0.009709427245649506	0.04542776412036679	0.03075788099222915	0.012886442567913332	0.03921690799073719	0.03795942465364988	0.04787231731882325	0.04168867521693068	0.034182945961832224	0.02626684895838639	0.029078430903001558	0.03894758629428709	0.023970412585804842	0.03932678113740274	0.023589522808423587	0.02798375027369678	0.02988272792010673	0.02124121171328068	0.022605795472029146	0.029753332959533328	0.03262108033891501	0.031999057778520655	0.0452765886653892	0.03863782322195493	0.03863782322195493	0.03863782322195493	0.03863782322195493	0.03863782322195493	0.03863782322195493	0.03863782322195493	0.03863782322195493	0.03863782322195493	0.03863782322195493	0.03863782322195493	0.03863782322195493	0.03863782322195493	0.03863782322195493	0.03863782322195493
0.046424309630281754	0.10007307135137505	0.059346161885051624	0.05786739028409992	0.08780929639654497	0.05987000648673663	0.11867010830245997	0.08024445104619293	0.024453799967888035	0.09543220439914508	0.13525814859952895	0.05950444945094729	0.07004729805662778	0.09880700326457013	0.10158420701584546	0.08829472576266274	0.033300435257164085	0.09443427350874306	0.07421488089854757	0.10565009680017232	0.1178227665779977	0.1110675498456611	0.1082157003367376	0.08666226024045803	0.09465081074465144	0.06735341111717336	0.06314969797198366	0.09457402044755059	0.08005164343980488	0.01656980475625468	0.048310724098029785	0.048310724098029785	0.048310724098029785	0.048310724098029785	0.048310724098029785	0.048310724098029785	0.048310724098029785	0.048310724098029785	0.048310724098029785	0.048310724098029785	0.048310724098029785	0.048310724098029785	0.048310724098029785	0.048310724098029785	0.048310724098029785	0.048310724098029785	0.048310724098029785	0.048310724098029785	0.048310724098029785	0.048310724098029785
0.0	0.20237092041614477	0.0	0.0	0.0006486602618615667	0.0	0.002312984208340266	0.12621291778471544	0.0006486602618615667	0.20243747573347137	0.0	0.02168508751440337	0.02168508751440337	0.002312984208340266	0.20284757431529057	0.12621291778471544	0.0	0.00046679078986643254	0.0	0.0	0.12622815184364547	0.02167232721849868	0.18928930210743797	0.021630221137567032	0.002312984208340266	0.16330993753834094	0.0	0.007999660070321222	0.0	0.0	0.007999660070321222	0.00046679078986643254	0.04712719826545157	0.0	0.0	0.0	0.0	0.0	0.0	0.0	0.0	0.0	0.0	0.0	0.0	0.0	0.0	0.0	0.0	0.0
0.07100422266583269	0.041586012028074486	0.0056978592245727645	0.04105985853704888	0.04025703625730499	0.023361177448012912	0.0094133460460379	0.05815882822496302	0.037347943213172884	0.03927789217276201	0.08251654419387561	0.040190544162459464	0.005500356751587191	0.009400613962726108	0.009058900412018903	0.038013610233682917	0.05840214913797465	0.04980067570522514	0.027424289679963555	0.05535394802737283	0.03206103708597508	0.041424442717644124	0.056611612717107025	0.008695236950717519	0.05739193662362764	0.03179879582151184	0.03143310436208021	0.023140944499032114	0.04019071984163799	0.009404412101333215	0.03151435468464646	0.04094925070063181	0.03898725617783654	0.016085687592272833	0.04783228277062361	0.03195898518144822	0.03195898518144822	0.03195898518144822	0.03195898518144822	0.03195898518144822	0.03195898518144822	0.03195898518144822	0.03195898518144822	0.03195898518144822	0.03195898518144822	0.03195898518144822	0.03195898518144822	0.03195898518144822	0.03195898518144822	0.03195898518144822
0.09688299957959001	0.11907425019205466	0.08883128996143497	0.12236312863170243	0.07348795845684895	0.11618669287759259	0.10194432274374525	0.10769676661318658	0.09684302592052514	0.0875487908624083	0.07703439709699231	0.12338598832122527	0.08290512325807892	0.11152454531783779	0.1239334512934492	0.10061002715555019	0.1025434599215591	0.12623064868166847	0.11379163373860181	0.09429229587693373	0.10373321600563637	0.07749295803518483	0.10943994475821212	0.10698209638025155	0.08899925021905146	0.09478856276700044	0.10935868498643413	0.11075718334825575	0.11458926414933497	0.08272424400306343	0.08077202449947105	0.08174813425126723	0.08174813425126723	0.08174813425126723	0.08174813425126723	0.08174813425126723	0.08174813425126723	0.08174813425126723	0.08174813425126723	0.08174813425126723	0.08174813425126723	0.08174813425126723	0.08174813425126723	0.08174813425126723	0.08174813425126723	0.08174813425126723	0.08174813425126723	0.08174813425126723	0.08174813425126723	0.08174813425126723
0.09482431172841148	0.07275588701217278	0.0831852805460599	0.05823856268996773	0.06270131052411582	0.0662184636616072	0.0814894510895799	0.062529967966165	0.05745824703936756	0.07854220300906073	0.05961487548609781	0.07275077219103325	0.0609758262675176	0.06856155030998884	0.06524437871425937	0.07382919434730166	0.05885685910185643	0.08114115077912865	0.06739388228703713	0.0759426222758293	0.06862057205625557	0.05844846363038658	0.09854041656840155	0.07299618305702767	0.06640142078342298	0.05771832379257568	0.0780699245417114	0.07749528015482655	0.06855444938386403	0.05638625913139042	0.10360297915687888	0.07162376569754579	0.08761337242721234	0.08761337242721234	0.08761337242721234	0.08761337242721234	0.08761337242721234	0.08761337242721234	0.08761337242721234	0.08761337242721234	0.08761337242721234	0.08761337242721234	0.08761337242721234	0.08761337242721234	0.08761337242721234	0.08761337242721234	0.08761337242721234	0.08761337242721234	0.08761337242721234	0.08761337242721234
0.0575186420374917	0.0529645227408668	0.05257574019207122	0.02814134142289264	0.03125275218841195	0.027884690607785426	0.04554629835346493	0.036170796280089804	0.05756144969564948	0.05560735579157294	0.040650168761137355	0.039091172191048934	0.011606096840467331	0.04100779713805174	0.04035324648557273	0.03706501930040537	0.04081433045942942	0.052266846513250906	0.0033014954767470405	0.051999366971754876	0.03497748471163894	0.028603573075369124	0.018359324183173997	6.433540528160287e-05	0.03397937827865997	0.027882457263931414	0.043309116738261114	0.035595787001096266	0.035595787001096266	0.035595787001096266	0.035595787001096266	0.035595787001096266	0.035595787001096266	0.035595787001096266	0.035595787001096266	0.035595787001096266	0.035595787001096266	0.035595787001096266	0.035595787001096266	0.035595787001096266	0.035595787001096266	0.035595787001096266	0.035595787001096266	0.035595787001096266	0.035595787001096266	0.035595787001096266	0.035595787001096266	0.035595787001096266	0.035595787001096266	0.035595787001096266
0.017039732407234658	0.019551315883052266	0.025311435306793115	0.02301878943223239	0.02100737981227027	0.0167736100037347	0.02470908893288164	0.033521803692593534	0.03078967953094545	0.026766256121118062	0.021348037667764733	0.0203565919001471	0.021363645765338675	0.017748123548299063	0.019967295177069168	0.029825322982170655	0.016334005454006012	0.02878556334008939	0.023617010366301473	0.035622828830669175	0.03765937957561997	0.03283320044040689	0.022761895001237042	0.02568912770647063	0.023481308160683407	0.016506441764624503	0.02502659616730445	0.020254063535306035	0.019681106584456386	0.029826410603392736	0.027575043537634434	0.021095900384543727	0.01501269900109845	0.02202136181084434	0.03368788874381255	0.025031753021606897	0.0334837523945759	0.03996655577991944	0.02806338728054477	0.04753961110519357	0.022566315151722863	0.034363250102045106	0.038070216392979035	0.0324483093554022	0.025265560695975443	0.04694564895925191	0.03321902558511218	0.04008233727218204	0.04008233727218204	0.04008233727218204
0.2963047604327253	0.0	0.2461921579694454	0.011539894516737651	0.01084021126651875	0.4705292499235398	0.3009055887999496	0.11411024576575886	0.2212249537155846	0.35709021936794283	0.0031815402240895577	0.06385786009813176	0.2224866260650628	0.2758309507382752	0.21198304779679053	0.3255331160159537	0.06386131174397486	0.0006325407248478378	0.06386131174397484	0.11411024576575886	0.3701730861781294	0.06385786009813176	0.28068246108157113	0.11411024576575886	0.010842446838755869	0.031003353912586473	0.1728027114837621	0.2761840179575185	0.3244017961978119	0.0	0.3255331160159537	0.28133024669658424	0.17111527773223165	0.22622276221440796	0.22622276221440796	0.22622276221440796	0.22622276221440796	0.22622276221440796	0.22622276221440796	0.22622276221440796	0.22622276221440796	0.22622276221440796	0.22622276221440796	0.22622276221440796	0.22622276221440796	0.22622276221440796	0.22622276221440796	0.22622276221440796	0.22622276221440796	0.22622276221440796
0.6889868321486523	0.0	0.01991298188119177	0.503913135173123	0.6801367203112605	0.7064921331813167	0.4065157517485566	0.8501290657034752	0.3142107137632294	0.2096154032910854	0.0	0.0	0.0	0.01991298188119177	0.4699560110767924	0.5038846804481167	0.4699560110767924	0.4699560110767924	0.5037663408680851	0.8553037054720241	0.4699560110767924	0.5073376533213063	0.6392796308555707	0.2100502068292617	0.0	0.3732149238747677	0.5944552455797992	0.5865988049729819	0.46960069811493005	0.31411582021586365	0.5268713208327506	0.20954683449532369	0.3682090776640371	0.3682090776640371	0.3682090776640371	0.3682090776640371	0.3682090776640371	0.3682090776640371	0.3682090776640371	0.3682090776640371	0.3682090776640371	0.3682090776640371	0.3682090776640371	0.3682090776640371	0.3682090776640371	0.3682090776640371	0.3682090776640371	0.3682090776640371	0.3682090776640371	0.3682090776640371
0.0555672803279652	0.046035129209208436	0.04994813287394462	0.03947502841001753	0.04675543918405178	0.03779027146772968	0.05915871424732215	0.03987193123397531	0.048852930885706344	0.04500024139780715	0.03681655243588576	0.044149865357271126	0.03810373857568479	0.04068646822190268	0.04202047939870713	0.033784632068797504	0.04660240429070426	0.03770198473651392	0.05538950756056988	0.055253487947916964	0.05113917229628864	0.05319633012210281	0.05319633012210281	0.05319633012210281	0.05319633012210281	0.05319633012210281	0.05319633012210281	0.05319633012210281	0.05319633012210281	0.05319633012210281	0.05319633012210281	0.05319633012210281	0.05319633012210281	0.05319633012210281	0.05319633012210281	0.05319633012210281	0.05319633012210281	0.05319633012210281	0.05319633012210281	0.05319633012210281	0.05319633012210281	0.05319633012210281	0.05319633012210281	0.05319633012210281	0.05319633012210281	0.05319633012210281	0.05319633012210281	0.05319633012210281	0.05319633012210281	0.05319633012210281
0.046197702522876194	0.04149505004066166	0.030916318849699753	0.03459198767656257	0.024774194614557734	0.032990193647121434	0.03526813697861911	0.03502403400437623	0.03231348488549013	0.030813552185623903	0.03911865170885647	0.0380594941857097	0.021424826157977715	0.024785086007527685	0.03253285139580602	0.031042809656335015	0.03182743727171611	0.04728887553519859	0.03347763268859443	0.036332639675758754	0.021233622748257838	0.02938018300082438	0.02530690287454111	0.02530690287454111	0.02530690287454111	0.02530690287454111	0.02530690287454111	0.02530690287454111	0.02530690287454111	0.02530690287454111	0.02530690287454111	0.02530690287454111	0.02530690287454111	0.02530690287454111	0.02530690287454111	0.02530690287454111	0.02530690287454111	0.02530690287454111	0.02530690287454111	0.02530690287454111	0.02530690287454111	0.02530690287454111	0.02530690287454111	0.02530690287454111	0.02530690287454111	0.02530690287454111	0.02530690287454111	0.02530690287454111	0.02530690287454111	0.02530690287454111
0.041060584832375555	0.0677023254844155	0.04615143934688191	0.05088675451289818	0.05245660560899734	0.04309916753889207	0.049748846045557245	0.03623909041463714	0.048560273766874926	0.034206911747368056	0.037751606614652884	0.04846018188607246	0.03888758182127086	0.046548462754212906	0.03408055711518723	0.046464086975400304	0.03543433464654495	0.04981965424632292	0.049605656792409004	0.04170779498696446	0.05311110009178506	0.04305667750561756	0.04808388879870131	0.04808388879870131	0.04808388879870131	0.04808388879870131	0.04808388879870131	0.04808388879870131	0.04808388879870131	0.04808388879870131	0.04808388879870131	0.04808388879870131	0.04808388879870131	0.04808388879870131	0.04808388879870131	0.04808388879870131	0.04808388879870131	0.04808388879870131	0.04808388879870131	0.04808388879870131	0.04808388879870131	0.04808388879870131	0.04808388879870131	0.04808388879870131	0.04808388879870131	0.04808388879870131	0.04808388879870131	0.04808388879870131	0.04808388879870131	0.04808388879870131
0.055212375727185604	0.03394714685628216	0.03712938873854376	0.028665436605145818	0.03903129867422556	0.03134518030475933	0.038898179998164854	0.03644230439578204	0.03604263899146534	0.028678831344202977	0.043586217623850614	0.03716366980247699	0.03163171980236391	0.03675669467323577	0.028396090026652193	0.033669831344503555	0.029848511502433242	0.04081542737269409	0.03302652418060602	0.03692097577665005	0.03692097577665005	0.03692097577665005	0.03692097577665005	0.03692097577665005	0.03692097577665005	0.03692097577665005	0.03692097577665005	0.03692097577665005	0.03692097577665005	0.03692097577665005	0.03692097577665005	0.03692097577665005	0.03692097577665005	0.03692097577665005	0.03692097577665005	0.03692097577665005	0.03692097577665005	0.03692097577665005	0.03692097577665005	0.03692097577665005	0.03692097577665005	0.03692097577665005	0.03692097577665005	0.03692097577665005	0.03692097577665005	0.03692097577665005	0.03692097577665005	0.03692097577665005	0.03692097577665005	0.03692097577665005
[truncated: 6 more columns]
