# Supplementary material for: Neuronal tuning aligns dynamically with object and texture manifolds across the visual hierarchy
Source: Nat Neurosci. 2026 Mar 10;29(4):864–75. doi: 10.1038/s41593-026-02207-1 (PMC13061647; doi:10.1038/s41593-026-02207-1)
Supplement: Supplementary file 6 — Average PSTH for each session and thread before or after optimization Fig. 5a. Response rate for each 10 ms time window in csv format to reproduce Fig. 5c. [file 41593_2026_2207_MOESM6_ESM.zip › Figure5C_src_normresp_wdw_50-60_BigGAN_mean.csv]

0	1	2	3	4	5	6	7	8	9	10	11	12	13	14	15	16	17	18	19	20	21	22	23	24	25	26	27	28	29	30	31	32	33	34	35	36	37	38	39	40	41	42	43	44	45	46	47	48	49
0.12551526122329293	0.12882660832375817	0.1241775332376345	0.1467923504785954	0.11003856574185852	0.06944333530755303	0.0685712532957486	0.06470601773914782	0.11241495661559993	0.12827215806581224	0.1282789693290058	0.08427268302894135	0.12577631116090016	0.1486968097119208	0.05928274760403009	0.07637954073567463	0.10991729234915218	0.12834050436666478	0.12894689105853352	0.05782517417800485	0.04800396863945745	0.14372396174335353	0.05289379720662221	0.08937545113459557	0.10471726591120376	0.09201858755144954	0.0669557487407054	0.07991129313405593	0.1462036627666666	0.12214214238412303	0.04497478734893632	0.10189288621284409	0.12394330890018047	0.07754300484480496	0.07804252489003109	0.05939457603711331	0.09262047161966269	0.08694695908288662	0.07878727702666305	0.12606147352340555	0.060656131573012285	0.0957811000556537	0.06761714077091828	0.0597922623552963	0.037992856958917486	0.04139160694907439	0.08564756496221666	0.06351958595564552	0.06351958595564552	0.06351958595564552
0.12973039469174544	0.10142867261223083	0.23913168448387467	0.1181390101549431	0.11487285174461385	0.142467360851124	0.030524879566347002	0.1964586454373787	0.03904296815475714	0.18664466971483595	0.06807140623218778	0.10571983539803162	0.09701232210264697	0.10103783599171683	0.12368668234484226	0.07933019973966517	0.18109902283002827	0.025169525913737632	0.04336645069302831	0.1172125778377235	0.04755087482990454	0.06267628337361505	0.06690077347764968	0.12183242169965389	0.1273502204212351	0.12127455047187866	0.07931796665250791	0.07095080910341407	0.09074717715291923	0.06250969413826765	0.08361539427519749	0.1302462574406658	0.1223572916192862	0.07950388085181773	0.039381878342812184	0.05944287959731496	0.05944287959731496	0.05944287959731496	0.05944287959731496	0.05944287959731496	0.05944287959731496	0.05944287959731496	0.05944287959731496	0.05944287959731496	0.05944287959731496	0.05944287959731496	0.05944287959731496	0.05944287959731496	0.05944287959731496	0.05944287959731496
0.050425024246172186	0.028865390064276263	0.023264033404175873	0.04149401752882786	0.0	0.11039414007466719	0.010460324302992267	0.07738667839755534	0.10105647177342905	0.004756375211776731	0.02247364876480802	0.004858967642891878	0.06299986591194993	0.15728342015805416	0.051006767864075264	0.02003271831493801	0.027742734548205448	0.01901601143411968	0.01850765819239914	0.0740957197199252	0.023264033404175873	0.06424634038332017	0.05021638371039073	0.028865390064276263	0.057116477986661335	0.0	0.0	0.029476335869571036	0.027845326979320597	0.04149401752882786	0.0890387906881616	0.01861025062351429	0.10585670692566686	0.06223347877459057	0.06223347877459057	0.06223347877459057	0.06223347877459057	0.06223347877459057	0.06223347877459057	0.06223347877459057	0.06223347877459057	0.06223347877459057	0.06223347877459057	0.06223347877459057	0.06223347877459057	0.06223347877459057	0.06223347877459057	0.06223347877459057	0.06223347877459057	0.06223347877459057
0.24045981793382973	0.24462250787444345	0.24101638756269808	0.27068016485360247	0.2739942035226945	0.23459149803448728	0.3097428934621826	0.09540569296154659	0.2540977638939918	0.06708526044174191	0.12230656956148972	0.16418410066922284	0.23544943606547286	0.1774639670800396	0.20961260029496273	0.17884944635323743	0.20728009927970273	0.21275206583778217	0.15456184765388142	0.21129899770472538	0.19111136728262793	0.19052714006598773	0.28630507134002686	0.1527057875581997	0.15406149915661005	0.05753574338935188	0.10798043668032964	0.1007135735615899	0.17977330260386926	0.18522759499050054	0.10693383074317123	0.09826989201719001	0.11558696323606125	0.20375754873000737	0.1762897936658192	0.11619045572786528	0.0806023226277874	0.1871593552982188	0.13388083896300312	0.13388083896300312	0.13388083896300312	0.13388083896300312	0.13388083896300312	0.13388083896300312	0.13388083896300312	0.13388083896300312	0.13388083896300312	0.13388083896300312	0.13388083896300312	0.13388083896300312
0.2363494842467733	0.3791490516648594	0.34564910653798614	0.3340961904075855	0.3920442589904111	0.2511624074310253	0.35841027948959314	0.2079002790402599	0.2607223761308347	0.4662887107282393	0.3134529288157168	0.2786192246452526	0.370824277520537	0.31182479967524135	0.3181645664929066	0.24450817982094125	0.30777492470642603	0.2523716635300875	0.33252859774945887	0.3267735073567052	0.24747614719519584	0.37579989296635663	0.22632732404563732	0.3035152756932031	0.4012249257983122	0.28814403227313085	0.45692271884461955	0.26825293815849244	0.24023008052507	0.3273157510518136	0.2837729157884418	0.2837729157884418	0.2837729157884418	0.2837729157884418	0.2837729157884418	0.2837729157884418	0.2837729157884418	0.2837729157884418	0.2837729157884418	0.2837729157884418	0.2837729157884418	0.2837729157884418	0.2837729157884418	0.2837729157884418	0.2837729157884418	0.2837729157884418	0.2837729157884418	0.2837729157884418	0.2837729157884418	0.2837729157884418
0.47407935502545767	0.5848177875901663	0.5322457743892264	0.4853866839848327	0.6022646215559863	0.66501664722592	0.5133009910533715	0.5573065708004679	0.6502154065069661	0.36260224139757896	0.503829944919387	0.5603077610124615	0.5030039863834501	0.5502355704962161	0.34997122765645455	0.3946786036197047	0.4254375998963594	0.4648895542535539	0.3467330492202756	0.661173531218376	0.5791092040860869	0.5622966258600186	0.5115187078176165	0.7402758921388777	0.4438559530884883	0.5037247702256097	0.5406443482356554	0.4781097009399351	0.4444592473626558	0.586586946696223	0.5088530425322425	0.43918321830565804	0.40909032305755383	0.5424527152756632	0.47325127327516303	0.5597896081556437	0.5148446907276055	0.7567850768737004	0.5699332621216796	0.32740350553046205	0.4486683838260708	0.4486683838260708	0.4486683838260708	0.4486683838260708	0.4486683838260708	0.4486683838260708	0.4486683838260708	0.4486683838260708	0.4486683838260708	0.4486683838260708
0.4211584942066159	0.2668123893543524	0.4909853730149367	0.29976046167728976	0.2657721001028557	0.49581415195431855	0.5314162060140573	0.24163975019575148	0.4392242857550881	0.4525254814010952	0.3804081706934226	0.20663021131399362	0.3713435026989338	0.3701941965260748	0.12156309572838582	0.28643290846598296	0.1926716327958883	0.3989528155663835	0.2985221009322461	0.15686149568712496	0.37066210286344115	0.3386819772037002	0.5340772945398985	0.41379681616945857	0.3512612764586464	0.23457310847396287	0.29291719246630465	0.29291719246630465	0.29291719246630465	0.29291719246630465	0.29291719246630465	0.29291719246630465	0.29291719246630465	0.29291719246630465	0.29291719246630465	0.29291719246630465	0.29291719246630465	0.29291719246630465	0.29291719246630465	0.29291719246630465	0.29291719246630465	0.29291719246630465	0.29291719246630465	0.29291719246630465	0.29291719246630465	0.29291719246630465	0.29291719246630465	0.29291719246630465	0.29291719246630465	0.29291719246630465
0.5051049461348635	0.5992939682574698	0.4143858182528925	0.5340124759781391	0.3923217948390566	0.42000983463329256	0.3680304259749469	0.4149414733474299	0.5584463677631908	0.51802585620008	0.3776173256486157	0.4155620559960152	0.5612085917365471	0.4253595262764129	0.45652154346198176	0.4522358021599062	0.5361840273208621	0.35546174459078517	0.558831129067746	0.4728717746435236	0.7913140450337677	0.6183274782995317	0.8504184477025379	0.5633045713375584	0.5641839197150197	0.5619161376866372	0.5747862030053654	0.5683511703460014	0.5683511703460014	0.5683511703460014	0.5683511703460014	0.5683511703460014	0.5683511703460014	0.5683511703460014	0.5683511703460014	0.5683511703460014	0.5683511703460014	0.5683511703460014	0.5683511703460014	0.5683511703460014	0.5683511703460014	0.5683511703460014	0.5683511703460014	0.5683511703460014	0.5683511703460014	0.5683511703460014	0.5683511703460014	0.5683511703460014	0.5683511703460014	0.5683511703460014
0.10534604959635746	0.05875343669254065	0.08759883367351338	0.12313163839705547	0.10848597131164453	0.09570238262729572	0.018614017452470245	0.09372801986574682	0.08551408346506924	0.056515484901519746	0.05081085033655233	0.04902058271161792	0.03629447695167986	0.06412411338318375	0.06814515272560454	0.07536982208019428	0.07752792378535073	0.08382327124288706	0.08600426410345922	0.06576344660422151	0.08602396504755912	0.10144354226144604	0.08002920553867297	0.09559575217140011	0.014042452969240275	0.1776788105729602	0.11270237671871994	0.11673057828606068	0.09696180784723649	0.020052643182400406	0.09161017688719365	0.07792719266273739	0.02652186731732162	0.06096518502391398	0.0437435261706178	0.0437435261706178	0.0437435261706178	0.0437435261706178	0.0437435261706178	0.0437435261706178	0.0437435261706178	0.0437435261706178	0.0437435261706178	0.0437435261706178	0.0437435261706178	0.0437435261706178	0.0437435261706178	0.0437435261706178	0.0437435261706178	0.0437435261706178
0.07437734488215592	0.12228246461326109	0.12628061965361712	0.06709445125963254	0.08418719180351378	0.11579106822426051	0.07585548230041084	0.06123905490122723	0.2174134828058728	0.087109735731493	0.13856605664266616	0.15813514726015188	0.10400489142611073	0.10496164495437385	0.240249394042758	0.08087286865269365	0.09700893404909333	0.10107589329220164	0.09681974341241745	0.10595512252152095	0.1926150520722422	0.012502576430963561	0.10313510845402275	0.10420826738994331	0.10233010552559639	0.049013145819618645	0.15061802012361522	0.09774369895927235	0.13549314328369164	0.10716936643098741	0.1198341269610459	0.0837898597104073	0.11143065286003433	0.09761025628522083	0.09761025628522083	0.09761025628522083	0.09761025628522083	0.09761025628522083	0.09761025628522083	0.09761025628522083	0.09761025628522083	0.09761025628522083	0.09761025628522083	0.09761025628522083	0.09761025628522083	0.09761025628522083	0.09761025628522083	0.09761025628522083	0.09761025628522083	0.09761025628522083
0.37939656350893236	0.1882072182516831	0.4000977817473116	0.43358710699393754	0.32585476227138493	0.26398245270108	0.46054390296354797	0.2570914758825322	0.37199468905754957	0.23407411590030028	0.28109066986454745	0.41910935299031854	0.4800622502743088	0.25235354025518864	0.402971963434756	0.3827396389649523	0.36674799653054235	0.5103911906518053	0.31683630975129157	0.2559743415946903	0.32915384778063694	0.5653531073375961	0.36640279505964946	0.37532819457282146	0.4370364087733837	0.3221819700427548	0.42501149441550856	0.34424977694208625	0.41610553550990265	0.24772807849562506	0.4156649902078086	0.33169653435171687	0.33169653435171687	0.33169653435171687	0.33169653435171687	0.33169653435171687	0.33169653435171687	0.33169653435171687	0.33169653435171687	0.33169653435171687	0.33169653435171687	0.33169653435171687	0.33169653435171687	0.33169653435171687	0.33169653435171687	0.33169653435171687	0.33169653435171687	0.33169653435171687	0.33169653435171687	0.33169653435171687
0.2946681542236264	0.32301819381436286	0.2567636918191848	0.3602170969624649	0.196708653579374	0.33712746704958146	0.30288751513946166	0.3121462756581496	0.4085185151806136	0.36457389059687884	0.5214305266795154	0.39952766627320363	0.32921729404348904	0.394013170730893	0.49706715554331543	0.3794204479744791	0.4147877107937939	0.506029970722785	0.560069741773998	0.5130510422516177	0.5460785424351847	0.6001066295214769	0.6191201907003518	0.6723124061640632	0.5893832338246927	0.6484378584977148	0.6631224581080466	0.809204129211359	0.788269091620625	0.7783668646464529	0.8981534267277618	0.8382601456871074	0.8382601456871074	0.8382601456871074	0.8382601456871074	0.8382601456871074	0.8382601456871074	0.8382601456871074	0.8382601456871074	0.8382601456871074	0.8382601456871074	0.8382601456871074	0.8382601456871074	0.8382601456871074	0.8382601456871074	0.8382601456871074	0.8382601456871074	0.8382601456871074	0.8382601456871074	0.8382601456871074
0.39470698988571834	0.45334174406666417	0.34569147123224553	0.4935872090230325	0.4166719286207139	0.561375100522872	0.4234001243283608	0.3150745990579658	0.38320632039453634	0.3094176831555534	0.4803880537707547	0.4880629814302339	0.4090644307853018	0.34853666327792776	0.3296029908947406	0.44264478522462536	0.28518338098970164	0.45337594305876083	0.4099546217404989	0.45548736671782286	0.34657964259547935	0.41521267386334354	0.45334668192392624	0.35173274616512323	0.3828146787886269	0.41995452897103114	0.3439148244954476	0.21387890919335845	0.3785487274875985	0.45888468456457693	0.3514304613110622	0.40515757293781957	0.40515757293781957	0.40515757293781957	0.40515757293781957	0.40515757293781957	0.40515757293781957	0.40515757293781957	0.40515757293781957	0.40515757293781957	0.40515757293781957	0.40515757293781957	0.40515757293781957	0.40515757293781957	0.40515757293781957	0.40515757293781957	0.40515757293781957	0.40515757293781957	0.40515757293781957	0.40515757293781957
0.432083453529179	0.32508766080990315	0.29495797372888216	0.2836919805919885	0.2723956881154856	0.3124483979050079	0.33746622176928043	0.3596871217868626	0.33457401776083834	0.31271560202735277	0.26083764408885257	0.27177338137690865	0.20794196983698585	0.24435655803612968	0.25915772694234135	0.34862045557317395	0.4227603737377467	0.3181118358654982	0.3620470626058901	0.41587395242600494	0.3882531324888179	0.3113097725574527	0.5475795786207805	0.4281371485474551	0.5410581724040229	0.2721860655439872	0.643430677348452	0.4469002081871133	0.27709207409489506	0.4579687680173704	0.38505432520118477	0.301529676647496	0.34329200092434037	0.34329200092434037	0.34329200092434037	0.34329200092434037	0.34329200092434037	0.34329200092434037	0.34329200092434037	0.34329200092434037	0.34329200092434037	0.34329200092434037	0.34329200092434037	0.34329200092434037	0.34329200092434037	0.34329200092434037	0.34329200092434037	0.34329200092434037	0.34329200092434037	0.34329200092434037
0.19219949086259305	0.18699526507358488	0.09906464544686264	0.12151287987334017	0.08857521200775281	0.16862870738131203	0.20834956528318022	0.11835309073993762	0.0892649414904396	0.21078071199244103	0.15850043344270462	0.11961032862057795	0.13120415101763253	0.0983198335308924	0.15994184779611392	0.0962083512582599	0.15177869224950222	0.15616874476538745	0.1698429024835264	0.1810438842325906	0.17099647149092884	0.15986889711855964	0.10467432988340554	0.1572470525331366	0.12886021065561826	0.1531146094326697	0.04724243839568017	0.13845469523482282	0.09655283772285846	0.1185939660300717	0.10757340187646508	0.10757340187646508	0.10757340187646508	0.10757340187646508	0.10757340187646508	0.10757340187646508	0.10757340187646508	0.10757340187646508	0.10757340187646508	0.10757340187646508	0.10757340187646508	0.10757340187646508	0.10757340187646508	0.10757340187646508	0.10757340187646508	0.10757340187646508	0.10757340187646508	0.10757340187646508	0.10757340187646508	0.10757340187646508
0.4364877068380854	0.29657047261814545	0.24592299873156823	0.14598101311025508	0.19278391825146046	0.2430805637136973	0.3256983342154844	0.1824551342915153	0.26051231420214754	0.3233573832534306	0.2397309072704586	0.17882697186673222	0.1840619712396925	0.2783574377334212	0.26509271667053597	0.1344274413886088	0.2752680957334229	0.26902321269188373	0.24253569093813904	0.25562773756256246	0.1715996821023389	0.21971457129960423	0.2216618130020647	0.22068819215083446	0.22068819215083446	0.22068819215083446	0.22068819215083446	0.22068819215083446	0.22068819215083446	0.22068819215083446	0.22068819215083446	0.22068819215083446	0.22068819215083446	0.22068819215083446	0.22068819215083446	0.22068819215083446	0.22068819215083446	0.22068819215083446	0.22068819215083446	0.22068819215083446	0.22068819215083446	0.22068819215083446	0.22068819215083446	0.22068819215083446	0.22068819215083446	0.22068819215083446	0.22068819215083446	0.22068819215083446	0.22068819215083446	0.22068819215083446
0.39603469258169977	0.2718054165842784	0.2059666479222679	0.14754269853591748	0.3773982434006308	0.2843985585825701	0.25222727536215034	0.2689187276264544	0.1996013992831762	0.31929931498325187	0.18710574384147413	0.18819530415077634	0.223565668975344	0.20605046199701174	0.34977886192877006	0.3401337153505889	0.21036706391954235	0.2666579508193368	0.27497751998573117	0.2824902990044609	0.2499074354480304	0.45388612046434285	0.2484328677903848	0.35115949412736386	0.35115949412736386	0.35115949412736386	0.35115949412736386	0.35115949412736386	0.35115949412736386	0.35115949412736386	0.35115949412736386	0.35115949412736386	0.35115949412736386	0.35115949412736386	0.35115949412736386	0.35115949412736386	0.35115949412736386	0.35115949412736386	0.35115949412736386	0.35115949412736386	0.35115949412736386	0.35115949412736386	0.35115949412736386	0.35115949412736386	0.35115949412736386	0.35115949412736386	0.35115949412736386	0.35115949412736386	0.35115949412736386	0.35115949412736386
0.5125990082985957	0.38072738342087953	0.5214071993296051	0.4142961434100952	0.30470830491326983	0.4410096319887651	0.405067216791993	0.43420962805495944	0.31755832505034415	0.43751465689980495	0.3162204959734182	0.3689115441225195	0.448387935176952	0.4320659915963839	0.3407911611164929	0.64531710053024	0.5495337815369908	0.5218392524700706	0.5894817396032115	0.40766948062637176	0.4057521691169947	0.32066480892725857	0.40791050816735525	0.4743450906599215	0.5228993386812583	0.5436211859379185	0.42325448254507025	0.35606513204845036	0.38910190145229046	0.38774208479395833	0.3884219931231244	0.3884219931231244	0.3884219931231244	0.3884219931231244	0.3884219931231244	0.3884219931231244	0.3884219931231244	0.3884219931231244	0.3884219931231244	0.3884219931231244	0.3884219931231244	0.3884219931231244	0.3884219931231244	0.3884219931231244	0.3884219931231244	0.3884219931231244	0.3884219931231244	0.3884219931231244	0.3884219931231244	0.3884219931231244
0.2598752535799971	0.20670888060851178	0.282008382287797	0.3019734891986504	0.2637282537139193	0.25767786681339083	0.22829438534685484	0.0776769262921607	0.14808984491758803	0.09791948142031225	0.09662667294409458	0.12205731419595818	0.12782944881148403	0.11338943012480929	0.04085619730378619	0.14542372427919548	0.16015489974056812	0.02382359134122619	0.18327204784202364	0.16530439926843252	0.16483981887443291	0.14213288965995655	0.05483791207981792	0.14356349768396837	0.12267773232444647	0.2697760613589949	0.14624240291496934	0.10978335429590146	0.10559524656868147	0.07404413864621348	0.13995437457930873	0.1828000504301056	0.16137721250470718	0.16137721250470718	0.16137721250470718	0.16137721250470718	0.16137721250470718	0.16137721250470718	0.16137721250470718	0.16137721250470718	0.16137721250470718	0.16137721250470718	0.16137721250470718	0.16137721250470718	0.16137721250470718	0.16137721250470718	0.16137721250470718	0.16137721250470718	0.16137721250470718	0.16137721250470718
0.40363149475701293	0.5898764865954879	0.3127763509800622	0.371568452010705	0.42557927787190375	0.35270107741174306	0.5054712761436494	0.4899158193840562	0.2682450045117058	0.25033217104840005	0.4563506209075518	0.5112038128686749	0.4112673979865746	0.38559642644086567	0.6523103933273059	0.5647608329975736	0.50302663377768	0.34133905440962387	0.38057912381747167	0.71569623430709	0.6166766432583003	0.4795380950382916	0.6152395391873176	0.490795521977816	0.43332383957205894	0.5494236088091857	0.5488897227903285	0.4855363962028992	0.7095892455068958	0.455208634619954	0.6292640926573706	0.3871328129050625	0.673014033216	0.7257111617615055	0.5213200048181009	0.6235155832898033	0.6235155832898033	0.6235155832898033	0.6235155832898033	0.6235155832898033	0.6235155832898033	0.6235155832898033	0.6235155832898033	0.6235155832898033	0.6235155832898033	0.6235155832898033	0.6235155832898033	0.6235155832898033	0.6235155832898033	0.6235155832898033
0.24059075517776968	0.2116012626217221	0.17629406257051902	0.1871287286022212	0.2980031424294337	0.14566825705199063	0.1882250217772696	0.27573173699097225	0.19444585206695028	0.2054821168679732	0.21285419936436067	0.25112501243848184	0.1438051971069365	0.15875236464665626	0.23145912320832834	0.22504332363402274	0.24046796640768633	0.2583336141319963	0.26027526623040365	0.288021836031547	0.25720808156986197	0.17150904237631673	0.1946478048123917	0.1461057192634509	0.27880030339451134	0.19672855200789627	0.14425471802572734	0.10094389227442936	0.12259930515007834	0.12259930515007834	0.12259930515007834	0.12259930515007834	0.12259930515007834	0.12259930515007834	0.12259930515007834	0.12259930515007834	0.12259930515007834	0.12259930515007834	0.12259930515007834	0.12259930515007834	0.12259930515007834	0.12259930515007834	0.12259930515007834	0.12259930515007834	0.12259930515007834	0.12259930515007834	0.12259930515007834	0.12259930515007834	0.12259930515007834	0.12259930515007834
0.1731154073435514	0.31302121416824974	0.4028189494717312	0.4360850620796826	0.33387803582883185	0.38494282146578923	0.18985684088740423	0.27338712147130434	0.36914383211585833	0.31336533144388745	0.22713424479583932	0.39313611621961964	0.1784393895804974	0.48620926767952294	0.36970981108993445	0.17012173082610305	0.29282142164498864	0.26429502718908937	0.24072315948521092	0.09364562753398231	0.11630898744269044	0.38809548230595065	0.2863044319980341	0.3027674635672229	0.286484271907244	0.3815119525482099	0.2893537828989116	0.46052367099949315	0.47534440482058404	0.46793403791003857	0.46793403791003857	0.46793403791003857	0.46793403791003857	0.46793403791003857	0.46793403791003857	0.46793403791003857	0.46793403791003857	0.46793403791003857	0.46793403791003857	0.46793403791003857	0.46793403791003857	0.46793403791003857	0.46793403791003857	0.46793403791003857	0.46793403791003857	0.46793403791003857	0.46793403791003857	0.46793403791003857	0.46793403791003857	0.46793403791003857
0.5410797628820777	0.5635122880098473	0.4261881768913683	0.5790522887303868	0.5423624096759221	0.6198317191551287	0.6513332449533873	0.6999411687502801	0.5360600633409083	0.5220673477518729	0.8397922922816151	0.7446860925070682	0.6330327358234911	0.8040330342382453	0.5794370040842945	0.41622638150297003	0.5733117114097476	0.6071012522702378	0.737333062631432	0.6309532564223167	0.7348540061058733	0.6689649397440534	0.6676324649432546	0.5590873148703459	0.6065587194135889	0.6508847081873671	0.6287217138004779	0.6287217138004779	0.6287217138004779	0.6287217138004779	0.6287217138004779	0.6287217138004779	0.6287217138004779	0.6287217138004779	0.6287217138004779	0.6287217138004779	0.6287217138004779	0.6287217138004779	0.6287217138004779	0.6287217138004779	0.6287217138004779	0.6287217138004779	0.6287217138004779	0.6287217138004779	0.6287217138004779	0.6287217138004779	0.6287217138004779	0.6287217138004779	0.6287217138004779	0.6287217138004779
0.6436391152934179	0.5859733186463854	0.4504390861369012	0.4188852639342554	0.6930815503083045	0.672534552872065	0.6340093890962335	0.5311904599478061	0.5285681562394333	0.6448036886978618	0.6465418789145594	0.7609841970420615	0.6675449618729212	0.5938015210998777	0.47456092005320805	0.49471420272454536	0.5742118019754034	0.45325978872519324	0.6294527347374165	0.6662510761680939	0.6053619953808157	0.6128834681440442	0.6091227317624299	0.6091227317624299	0.6091227317624299	0.6091227317624299	0.6091227317624299	0.6091227317624299	0.6091227317624299	0.6091227317624299	0.6091227317624299	0.6091227317624299	0.6091227317624299	0.6091227317624299	0.6091227317624299	0.6091227317624299	0.6091227317624299	0.6091227317624299	0.6091227317624299	0.6091227317624299	0.6091227317624299	0.6091227317624299	0.6091227317624299	0.6091227317624299	0.6091227317624299	0.6091227317624299	0.6091227317624299	0.6091227317624299	0.6091227317624299	0.6091227317624299
0.671619787096247	0.5371585499101269	0.8217459178960853	0.8560807251560218	0.6537034372951488	0.956209223764201	0.9348156605334038	0.8167887310688671	0.8204277135207776	0.7956677275419641	0.7777965826114126	0.966823305614596	0.9134532408823423	0.8011117622950376	0.7963349590475327	1.023031433296334	1.025324602554438	0.9758068624928516	0.7607965734089498	0.6679987653174042	0.8775339531753654	1.0382271172561672	1.0256321198136735	0.8157887755230595	0.8084790929288463	0.8758460231596464	0.9184398574004925	0.8971429402800695	0.8971429402800695	0.8971429402800695	0.8971429402800695	0.8971429402800695	0.8971429402800695	0.8971429402800695	0.8971429402800695	0.8971429402800695	0.8971429402800695	0.8971429402800695	0.8971429402800695	0.8971429402800695	0.8971429402800695	0.8971429402800695	0.8971429402800695	0.8971429402800695	0.8971429402800695	0.8971429402800695	0.8971429402800695	0.8971429402800695	0.8971429402800695	0.8971429402800695
0.5848264273563248	0.799597033655635	0.7699914226480156	0.5953253220087983	0.3571693317053477	0.6078014162268411	0.4829111446020088	0.7150973096549195	0.6090064795087737	0.6241469528960973	0.7165006442144513	0.5452957786419951	0.5317372311949234	0.674233728753326	0.5362221618576815	0.6807294525937074	0.4604621579955312	0.5935353422871306	0.5116692608036046	0.5456901415256299	0.7000113638339033	0.5833576036905161	0.32844697823100966	0.4387136623540925	0.6371139562430579	0.4499398800360562	0.6958742141510678	0.6467611295415698	0.5174567509041501	0.58210894022286	0.58210894022286	0.58210894022286	0.58210894022286	0.58210894022286	0.58210894022286	0.58210894022286	0.58210894022286	0.58210894022286	0.58210894022286	0.58210894022286	0.58210894022286	0.58210894022286	0.58210894022286	0.58210894022286	0.58210894022286	0.58210894022286	0.58210894022286	0.58210894022286	0.58210894022286	0.58210894022286
0.7937462983542352	0.6423779975482155	0.7267715609166795	0.5203397917631009	0.4429409074906652	0.5133833743019867	0.5969184788731972	0.6746182476595175	0.540180546228316	0.4807703672778659	0.5800984389240272	0.7876060265467894	0.6601668557243175	0.4167700231892569	0.712421185791236	0.6427906085554776	0.6504274037842681	0.47947199082065184	0.54308100246016	0.5512846000321661	0.806879422910901	0.6106501235845561	0.4575064444924775	0.35650759024761314	0.677807553012773	0.4927025103457221	0.6870888211730636	0.6402817699066536	0.7832378370918222	0.478960569529	0.479874803649202	0.512483938840733	0.5941307699260775	0.6761348189003242	0.7442798414769364	0.550557037219083	0.517099907347173	0.7494788167970617	0.6332893620721175	0.6332893620721175	0.6332893620721175	0.6332893620721175	0.6332893620721175	0.6332893620721175	0.6332893620721175	0.6332893620721175	0.6332893620721175	0.6332893620721175	0.6332893620721175	0.6332893620721175
0.012735900590854924	0.0	0.0	0.0	0.0004085612600250762	0.03584063501009575	0.01528308070902591	0.0018216064448203528	8.245306327135734e-05	0.0019040594726061249	0.0	0.0004085612600250762	0.014874519449000834	0.0014130451847952762	0.004231238060019906	0.0	0.0	0.0	0.0	0.0	0.0004085612600250762	0.008324461289167587	0.030342264055033128	0.049483271737666236	0.0	0.0004085612600250762	0.0018216064448203528	0.01528308070902591	0.022296707682618832	0.0008171225200501525	0.0	0.0	0.037088774068348304	0.0	0.07588515501062353	0.0	0.0	0.008733022549192664	0.0	0.014956972512272192	0.0	0.0	0.0	0.0	0.0	0.0	0.0	0.0	0.0	0.0
0.17024759180686444	0.15832183298868469	0.15118420154948609	0.16624873986884647	0.20435698980528783	0.1735761938846902	0.05982585914153596	0.16649321042929405	0.0762136397343977	0.15782900466485644	0.0838479103427815	0.10232447260938721	0.24925799903462145	0.14935108832976857	0.1411847976637832	0.12988858710619844	0.11348519428401478	0.12765749558357328	0.07513446698539618	0.08151789629155581	0.04538301346845276	0.0907547757678881	0.09251619988395608	0.12071486656251135	0.07125671971088231	0.09204507094546727	0.1471075358077071	0.05849161166237797	0.10279957373504253	0.10279957373504253	0.10279957373504253	0.10279957373504253	0.10279957373504253	0.10279957373504253	0.10279957373504253	0.10279957373504253	0.10279957373504253	0.10279957373504253	0.10279957373504253	0.10279957373504253	0.10279957373504253	0.10279957373504253	0.10279957373504253	0.10279957373504253	0.10279957373504253	0.10279957373504253	0.10279957373504253	0.10279957373504253	0.10279957373504253	0.10279957373504253
0.4023838350332867	0.7175233607669919	0.5678058826951059	0.7254520498607572	0.5205952303632438	0.5153887578798932	0.48744681053247324	0.4929235391566987	0.6435328680929011	0.563270957015504	0.4983864812316267	0.4821527385472777	0.6574492158535176	0.4557052457727285	0.38761798181708335	0.43971598880889273	0.5519669813808269	0.6128006426608044	0.5042830993954599	0.5587024806898183	0.4136508730862173	0.5326419493781872	0.5163405328621621	0.48302697559836594	0.5040412781223963	0.4935341268603811	0.4935341268603811	0.4935341268603811	0.4935341268603811	0.4935341268603811	0.4935341268603811	0.4935341268603811	0.4935341268603811	0.4935341268603811	0.4935341268603811	0.4935341268603811	0.4935341268603811	0.4935341268603811	0.4935341268603811	0.4935341268603811	0.4935341268603811	0.4935341268603811	0.4935341268603811	0.4935341268603811	0.4935341268603811	0.4935341268603811	0.4935341268603811	0.4935341268603811	0.4935341268603811	0.4935341268603811
0.7381716487161599	0.7124143491730219	0.698522615483918	0.9204427775698426	0.7984966456954061	0.7920956632165951	0.7009568919195064	0.716252566071943	0.6516135739619555	0.7146312138627796	0.7741372774745556	0.7739187192978167	0.690353873900146	0.725468398346156	0.7652718115908794	0.688841220895129	0.7561510207686438	0.8255606977594084	0.7414685591837974	0.7933152046063989	0.7224587924927728	0.7578869985495859	0.7578869985495859	0.7578869985495859	0.7578869985495859	0.7578869985495859	0.7578869985495859	0.7578869985495859	0.7578869985495859	0.7578869985495859	0.7578869985495859	0.7578869985495859	0.7578869985495859	0.7578869985495859	0.7578869985495859	0.7578869985495859	0.7578869985495859	0.7578869985495859	0.7578869985495859	0.7578869985495859	0.7578869985495859	0.7578869985495859	0.7578869985495859	0.7578869985495859	0.7578869985495859	0.7578869985495859	0.7578869985495859	0.7578869985495859	0.7578869985495859	0.7578869985495859
0.1811954328512158	0.21627217340679714	0.15651443386442632	0.17058549020472194	0.16709183305251019	0.12626852262476446	0.10042939879171175	0.0943962958083837	0.09556176566313457	0.043586617828338246	0.04478104550866472	0.08716915017231552	0.12087543393717139	0.10140459007189559	0.06488229441901881	0.07048339497467834	0.11943662272261997	0.045340505629594845	0.07405399086071507	0.16237870407250282	0.10493097163608038	0.0643549230997747	0.15434625690330694	0.10935059000154082	0.10935059000154082	0.10935059000154082	0.10935059000154082	0.10935059000154082	0.10935059000154082	0.10935059000154082	0.10935059000154082	0.10935059000154082	0.10935059000154082	0.10935059000154082	0.10935059000154082	0.10935059000154082	0.10935059000154082	0.10935059000154082	0.10935059000154082	0.10935059000154082	0.10935059000154082	0.10935059000154082	0.10935059000154082	0.10935059000154082	0.10935059000154082	0.10935059000154082	0.10935059000154082	0.10935059000154082	0.10935059000154082	0.10935059000154082
0.2957679853040598	0.4024229908413554	0.44966711922967906	0.5844161882925355	0.4944186680150223	0.4086642209725341	0.449954896235081	0.56960960926343	0.5984337062193913	0.44288660767089133	0.48913943349879313	0.44268546636251277	0.46469810906042286	0.707141386915188	1.0362168677861465	0.5901509468932097	0.26050862186694834	0.28871043631853527	0.2724455250593736	0.24305489202317979	0.3519274704160771	0.2974911812196284	0.2974911812196284	0.2974911812196284	0.2974911812196284	0.2974911812196284	0.2974911812196284	0.2974911812196284	0.2974911812196284	0.2974911812196284	0.2974911812196284	0.2974911812196284	0.2974911812196284	0.2974911812196284	0.2974911812196284	0.2974911812196284	0.2974911812196284	0.2974911812196284	0.2974911812196284	0.2974911812196284	0.2974911812196284	0.2974911812196284	0.2974911812196284	0.2974911812196284	0.2974911812196284	0.2974911812196284	0.2974911812196284	0.2974911812196284	0.2974911812196284	0.2974911812196284
0.30996815271180994	0.22343815841384432	0.1774654676393127	0.4071456803556172	0.21101130887747002	0.2903841723887852	0.2732632301950231	0.29711842255484494	0.22923631971744993	0.1934236789744482	0.28402189968113806	0.32461829102117923	0.22083505052053623	0.29788110763933834	0.2773353011598464	0.32391638972412296	0.21175264463072663	0.24278910573224707	0.22777320925254899	0.2418429198612496	0.30872000789044646	0.3076509929675309	0.2621203840401639	0.3370993301988758	0.28319573419372296	0.31014753219629937	0.31014753219629937	0.31014753219629937	0.31014753219629937	0.31014753219629937	0.31014753219629937	0.31014753219629937	0.31014753219629937	0.31014753219629937	0.31014753219629937	0.31014753219629937	0.31014753219629937	0.31014753219629937	0.31014753219629937	0.31014753219629937	0.31014753219629937	0.31014753219629937	0.31014753219629937	0.31014753219629937	0.31014753219629937	0.31014753219629937	0.31014753219629937	0.31014753219629937	0.31014753219629937	0.31014753219629937
0.5073700995032366	0.6683501012156084	0.6698924227308384	0.48460752634861487	0.5630816364730761	0.515481777014066	0.7048061826526054	0.8666396729287857	0.5718899438585047	0.856849439741613	0.6777008866371824	0.8818829706377799	0.4305701299735535	0.7363412742731785	0.6904429853542167	0.7676282943151729	0.859557230542923	0.7646917645855282	0.48047062331839596	0.6685016790219732	0.5744861511701846	0.5744861511701846	0.5744861511701846	0.5744861511701846	0.5744861511701846	0.5744861511701846	0.5744861511701846	0.5744861511701846	0.5744861511701846	0.5744861511701846	0.5744861511701846	0.5744861511701846	0.5744861511701846	0.5744861511701846	0.5744861511701846	0.5744861511701846	0.5744861511701846	0.5744861511701846	0.5744861511701846	0.5744861511701846	0.5744861511701846	0.5744861511701846	0.5744861511701846	0.5744861511701846	0.5744861511701846	0.5744861511701846	0.5744861511701846	0.5744861511701846	0.5744861511701846	0.5744861511701846
0.4345382306787817	0.48108299715106967	0.5792793210406534	0.5306922615528614	0.43686532130749167	0.5671583759498607	0.4883539799052564	0.4517665049063615	0.4580650942922305	0.4199824785176152	0.388119978611965	0.4462712946826094	0.39660947431099036	0.7122606113916885	0.8692687608206837	0.8312269404903506	0.6781508654670949	0.5311574749153666	0.5911858527565967	0.6604093966803406	0.5387842971071325	0.6709896486035679	0.6048869728553503	0.6048869728553503	0.6048869728553503	0.6048869728553503	0.6048869728553503	0.6048869728553503	0.6048869728553503	0.6048869728553503	0.6048869728553503	0.6048869728553503	0.6048869728553503	0.6048869728553503	0.6048869728553503	0.6048869728553503	0.6048869728553503	0.6048869728553503	0.6048869728553503	0.6048869728553503	0.6048869728553503	0.6048869728553503	0.6048869728553503	0.6048869728553503	0.6048869728553503	0.6048869728553503	0.6048869728553503	0.6048869728553503	0.6048869728553503	0.6048869728553503
0.5894218969723704	0.5640524526861552	0.6176410955089777	0.6447227485930257	0.6223852209814831	0.6820488660299396	0.6255985358721421	0.6359557540180212	0.6657622420557338	0.6884072437850465	0.6975817878822292	0.5845881182644962	0.5725746681822564	0.6789266187213941	0.7920460687811951	0.8039619711704085	0.5633422997101144	0.789361748756123	0.7989827778471911	0.653345257021148	0.7261640174341696	0.7261640174341696	0.7261640174341696	0.7261640174341696	0.7261640174341696	0.7261640174341696	0.7261640174341696	0.7261640174341696	0.7261640174341696	0.7261640174341696	0.7261640174341696	0.7261640174341696	0.7261640174341696	0.7261640174341696	0.7261640174341696	0.7261640174341696	0.7261640174341696	0.7261640174341696	0.7261640174341696	0.7261640174341696	0.7261640174341696	0.7261640174341696	0.7261640174341696	0.7261640174341696	0.7261640174341696	0.7261640174341696	0.7261640174341696	0.7261640174341696	0.7261640174341696	0.7261640174341696
0.21042745142997532	0.1296640531817264	0.07170746620800211	0.15817546908420163	0.16211661245087533	0.23951176317703055	0.08140490035277811	0.10172470726710393	0.09408326976361656	0.0717100163939994	0.14652130269125463	0.052344817266632156	0.15808707108736328	0.2703478807706675	0.19017575424710742	0.1760982108071413	0.10459391155147191	0.0792959673651609	0.13716639438305644	0.12754027873563353	0.058015688101881645	0.04720405703006521	0.08169018202002927	0.11308905311586055	0.24907214103776054	0.08460352407613575	0.007798691241029084	0.09355527779104612	0.15386386917750486	0.14736706234530283	0.11890288112803095	0.005424447886463388	0.16391289511826973	0.1626989851836228	0.07611160749809784	0.11940529634086032	0.11940529634086032	0.11940529634086032	0.11940529634086032	0.11940529634086032	0.11940529634086032	0.11940529634086032	0.11940529634086032	0.11940529634086032	0.11940529634086032	0.11940529634086032	0.11940529634086032	0.11940529634086032	0.11940529634086032	0.11940529634086032
0.3825811731645537	0.5914267905814322	0.5885397592091587	0.5789297343129267	0.5040578974015073	0.46473479124792194	0.512939634180798	0.5736657410479366	0.5653603111538845	0.6134162792631128	0.35337537208949926	0.5170510813223228	0.6774033046849597	0.6204097427352586	0.45807177073000444	0.4739019360104842	0.4659868533702443	0.4659868533702443	0.4659868533702443	0.4659868533702443	0.4659868533702443	0.4659868533702443	0.4659868533702443	0.4659868533702443	0.4659868533702443	0.4659868533702443	0.4659868533702443	0.4659868533702443	0.4659868533702443	0.4659868533702443	0.4659868533702443	0.4659868533702443	0.4659868533702443	0.4659868533702443	0.4659868533702443	0.4659868533702443	0.4659868533702443	0.4659868533702443	0.4659868533702443	0.4659868533702443	0.4659868533702443	0.4659868533702443	0.4659868533702443	0.4659868533702443	0.4659868533702443	0.4659868533702443	0.4659868533702443	0.4659868533702443	0.4659868533702443	0.4659868533702443
0.6001497474110201	0.6162383314175218	0.6311009554798539	0.6575057678903232	0.48851871679690984	0.581572669263696	0.44488760421301177	0.36924162904895663	0.5587736852872691	0.4277251916929235	0.5850393865578241	0.4792846146791652	0.46021671388642127	0.6053257933296369	0.43158122334026466	0.5147308606062614	0.4909738127204012	0.5414849644322189	0.6103699874358125	0.6906362860607023	0.4338179320847697	0.42184890237317474	0.5945991124402066	0.5751944968747804	0.5848968046574935	0.5848968046574935	0.5848968046574935	0.5848968046574935	0.5848968046574935	0.5848968046574935	0.5848968046574935	0.5848968046574935	0.5848968046574935	0.5848968046574935	0.5848968046574935	0.5848968046574935	0.5848968046574935	0.5848968046574935	0.5848968046574935	0.5848968046574935	0.5848968046574935	0.5848968046574935	0.5848968046574935	0.5848968046574935	0.5848968046574935	0.5848968046574935	0.5848968046574935	0.5848968046574935	0.5848968046574935	0.5848968046574935
0.6189048589684799	0.4242427745726888	0.38826065599424525	0.37858575701259106	0.673682510037026	0.3879099789201675	0.6582497384511977	0.3985863657902502	0.4363152978522001	0.4235241235593972	0.660074932539756	0.5641475206911114	0.49053843836467065	0.5422537515631403	0.8963102767488396	0.42463510029314444	0.3630977999429281	0.5386348565581771	0.4508663282505526	0.4508663282505526	0.4508663282505526	0.4508663282505526	0.4508663282505526	0.4508663282505526	0.4508663282505526	0.4508663282505526	0.4508663282505526	0.4508663282505526	0.4508663282505526	0.4508663282505526	0.4508663282505526	0.4508663282505526	0.4508663282505526	0.4508663282505526	0.4508663282505526	0.4508663282505526	0.4508663282505526	0.4508663282505526	0.4508663282505526	0.4508663282505526	0.4508663282505526	0.4508663282505526	0.4508663282505526	0.4508663282505526	0.4508663282505526	0.4508663282505526	0.4508663282505526	0.4508663282505526	0.4508663282505526	0.4508663282505526
0.47886162447731173	0.5548450359497263	0.511462102367979	0.496503168168546	0.5993108268925276	0.6921447963239086	0.5845273845306446	0.559998406091746	0.5013661650052655	0.5750802041663446	0.47737354395068776	0.5146954917493703	0.6691675801643097	0.5260986166039243	0.5647975136622484	0.599113737695387	0.522385183437104	0.706987547647909	0.42013746061673835	0.5149583276574994	0.6153920577872775	0.5651751927223885	0.5651751927223885	0.5651751927223885	0.5651751927223885	0.5651751927223885	0.5651751927223885	0.5651751927223885	0.5651751927223885	0.5651751927223885	0.5651751927223885	0.5651751927223885	0.5651751927223885	0.5651751927223885	0.5651751927223885	0.5651751927223885	0.5651751927223885	0.5651751927223885	0.5651751927223885	0.5651751927223885	0.5651751927223885	0.5651751927223885	0.5651751927223885	0.5651751927223885	0.5651751927223885	0.5651751927223885	0.5651751927223885	0.5651751927223885	0.5651751927223885	0.5651751927223885
0.8562601998930298	0.6049160752645731	0.5941260327562696	0.5519792462088274	0.5416574346523395	0.668771219263446	0.8146527878957982	0.35137993924301053	0.5460410509414457	0.46941891282243203	0.507729981881939	0.507729981881939	0.507729981881939	0.507729981881939	0.507729981881939	0.507729981881939	0.507729981881939	0.507729981881939	0.507729981881939	0.507729981881939	0.507729981881939	0.507729981881939	0.507729981881939	0.507729981881939	0.507729981881939	0.507729981881939	0.507729981881939	0.507729981881939	0.507729981881939	0.507729981881939	0.507729981881939	0.507729981881939	0.507729981881939	0.507729981881939	0.507729981881939	0.507729981881939	0.507729981881939	0.507729981881939	0.507729981881939	0.507729981881939	0.507729981881939	0.507729981881939	0.507729981881939	0.507729981881939	0.507729981881939	0.507729981881939	0.507729981881939	0.507729981881939	0.507729981881939	0.507729981881939
0.40810333652351716	0.45645640948299787	0.48004379710995754	0.430459839519716	0.45818410769193324	0.42590008512414235	0.46726610362175064	0.4536453799328756	0.4453094045911805	0.4910518861973803	0.4799380872368418	0.3239553413212411	0.42589517025853235	0.47994198918780306	0.33228963721371735	0.4858712082934087	0.5396848913093354	0.6151541767859987	0.577419534047667	0.577419534047667	0.577419534047667	0.577419534047667	0.577419534047667	0.577419534047667	0.577419534047667	0.577419534047667	0.577419534047667	0.577419534047667	0.577419534047667	0.577419534047667	0.577419534047667	0.577419534047667	0.577419534047667	0.577419534047667	0.577419534047667	0.577419534047667	0.577419534047667	0.577419534047667	0.577419534047667	0.577419534047667	0.577419534047667	0.577419534047667	0.577419534047667	0.577419534047667	0.577419534047667	0.577419534047667	0.577419534047667	0.577419534047667	0.577419534047667	0.577419534047667
0.08620117486166406	0.09674842221346157	0.13754169839341782	0.0870059697032236	0.13224017156964255	0.09303704792398246	0.0987737246744387	0.03423868810865503	0.28658313621592557	0.09907741628658524	0.12593460951808974	0.1721522608762902	0.18248145082214168	0.0199630606424014	0.15715931938777594	0.18078256115117228	0.024055235892483994	0.11434966795618184	0.08712149312538323	0.10297249700947605	0.11106120530499614	0.033953528688213316	0.08008360624789647	0.25836659903562964	0.12251760019385864	0.09321101851333699	0.0005746538472579714	0.1508438905889443	0.053820091188342634	0.13747731930021548	0.02236023785136777	0.07991877857579163	0.07991877857579163	0.07991877857579163	0.07991877857579163	0.07991877857579163	0.07991877857579163	0.07991877857579163	0.07991877857579163	0.07991877857579163	0.07991877857579163	0.07991877857579163	0.07991877857579163	0.07991877857579163	0.07991877857579163	0.07991877857579163	0.07991877857579163	0.07991877857579163	0.07991877857579163	0.07991877857579163
0.1468257559931377	0.16017856622867646	0.07177657099763343	0.09932380433475363	0.10387856090198068	0.14854303300044702	0.17152875041348722	0.16324640456722853	0.10552178236041157	0.14394075275820967	0.08297612113781384	0.18310593445844733	0.18811840680434458	0.14447933161613954	0.2073545219667895	0.06858649478363003	0.11253749702268634	0.0538820330199364	0.18804643491958858	0.09446123295615072	0.11606451689162475	0.10491932465753195	0.1527287815110049	0.1929284853577721	0.1728286334343885	0.1728286334343885	0.1728286334343885	0.1728286334343885	0.1728286334343885	0.1728286334343885	0.1728286334343885	0.1728286334343885	0.1728286334343885	0.1728286334343885	0.1728286334343885	0.1728286334343885	0.1728286334343885	0.1728286334343885	0.1728286334343885	0.1728286334343885	0.1728286334343885	0.1728286334343885	0.1728286334343885	0.1728286334343885	0.1728286334343885	0.1728286334343885	0.1728286334343885	0.1728286334343885	0.1728286334343885	0.1728286334343885
0.9011896007945228	0.8157711934782006	0.8757651687899366	0.872008743458956	1.0242723849364392	0.7970309495551471	0.9731503842083391	0.8383362354839784	0.8438005528466306	0.586130262216148	0.7826130740519055	0.6843716681340268	0.6843716681340268	0.6843716681340268	0.6843716681340268	0.6843716681340268	0.6843716681340268	0.6843716681340268	0.6843716681340268	0.6843716681340268	0.6843716681340268	0.6843716681340268	0.6843716681340268	0.6843716681340268	0.6843716681340268	0.6843716681340268	0.6843716681340268	0.6843716681340268	0.6843716681340268	0.6843716681340268	0.6843716681340268	0.6843716681340268	0.6843716681340268	0.6843716681340268	0.6843716681340268	0.6843716681340268	0.6843716681340268	0.6843716681340268	0.6843716681340268	0.6843716681340268	0.6843716681340268	0.6843716681340268	0.6843716681340268	0.6843716681340268	0.6843716681340268	0.6843716681340268	0.6843716681340268	0.6843716681340268	0.6843716681340268	0.6843716681340268
0.8395088594520076	0.687090304640961	0.7396371017153839	0.8460954546571057	0.5753318843109636	0.6396076695447883	0.7329577394740877	0.5744361212997287	0.5814734207917109	0.6407696544103574	0.8276732502731092	0.5375300570899648	0.9829126604021937	0.8260969135107934	0.6899482461736196	0.8958196899097737	0.7499438274870035	0.6444199667448485	0.6971818971159259	0.6971818971159259	0.6971818971159259	0.6971818971159259	0.6971818971159259	0.6971818971159259	0.6971818971159259	0.6971818971159259	0.6971818971159259	0.6971818971159259	0.6971818971159259	0.6971818971159259	0.6971818971159259	0.6971818971159259	0.6971818971159259	0.6971818971159259	0.6971818971159259	0.6971818971159259	0.6971818971159259	0.6971818971159259	0.6971818971159259	0.6971818971159259	0.6971818971159259	0.6971818971159259	0.6971818971159259	0.6971818971159259	0.6971818971159259	0.6971818971159259	0.6971818971159259	0.6971818971159259	0.6971818971159259	0.6971818971159259
0.3973665831049497	0.3984003101392586	0.4213813490682754	0.3623195069935454	0.2896138193101306	0.45934025898878766	0.3345996156495874	0.3131698784998354	0.24651276200731886	0.30065574535412704	0.32273957752427684	0.18815832489721276	0.2770718183340586	0.37759400440905233	0.2801809440093043	0.32888747420917835	0.32888747420917835	0.32888747420917835	0.32888747420917835	0.32888747420917835	0.32888747420917835	0.32888747420917835	0.32888747420917835	0.32888747420917835	0.32888747420917835	0.32888747420917835	0.32888747420917835	0.32888747420917835	0.32888747420917835	0.32888747420917835	0.32888747420917835	0.32888747420917835	0.32888747420917835	0.32888747420917835	0.32888747420917835	0.32888747420917835	0.32888747420917835	0.32888747420917835	0.32888747420917835	0.32888747420917835	0.32888747420917835	0.32888747420917835	0.32888747420917835	0.32888747420917835	0.32888747420917835	0.32888747420917835	0.32888747420917835	0.32888747420917835	0.32888747420917835	0.32888747420917835
0.08675563970054237	0.11715954247302428	0.22669635000190455	0.048435321662708544	0.08378272025489557	0.07030952766878994	0.16921974350796332	0.10095046015675328	0.017128444583713407	0.06116488051975862	0.15307453826144515	0.009312638628627069	0.02515380738566329	0.019483592677983025	0.04963337829772596	0.0736826575593499	0.11250031906400156	0.14808157045606885	0.11975788376835605	0.039198633666429006	0.05082539506065678	0.0005002020492038605	0.18900235955990666	0.03975836615969924	0.016268637631249472	0.05048866561260611	0.10507198113360092	0.002688104140548593	0.05388004263707475	0.05388004263707475	0.05388004263707475	0.05388004263707475	0.05388004263707475	0.05388004263707475	0.05388004263707475	0.05388004263707475	0.05388004263707475	0.05388004263707475	0.05388004263707475	0.05388004263707475	0.05388004263707475	0.05388004263707475	0.05388004263707475	0.05388004263707475	0.05388004263707475	0.05388004263707475	0.05388004263707475	0.05388004263707475	0.05388004263707475	0.05388004263707475
0.47102563209809273	0.668010186502301	0.5345072522725796	0.6149567520466542	0.613865194273527	0.5388721318831174	0.5169204236105144	0.8234105215565406	0.5259785526040458	0.4477688242047454	0.42566339354315574	0.42548474541687686	0.5473738837817792	0.47410601548659254	0.5320257728709681	0.5132787401436818	0.7061867037081117	0.31275824911338496	0.5100552117870406	0.5606772129202068	0.6777068786624552	0.4660894211400595	0.37500409708089794	0.42054675911047873	0.42054675911047873	0.42054675911047873	0.42054675911047873	0.42054675911047873	0.42054675911047873	0.42054675911047873	0.42054675911047873	0.42054675911047873	0.42054675911047873	0.42054675911047873	0.42054675911047873	0.42054675911047873	0.42054675911047873	0.42054675911047873	0.42054675911047873	0.42054675911047873	0.42054675911047873	0.42054675911047873	0.42054675911047873	0.42054675911047873	0.42054675911047873	0.42054675911047873	0.42054675911047873	0.42054675911047873	0.42054675911047873	0.42054675911047873
0.4576884313321665	0.4169494815415307	0.5150186389552531	0.3426258327965886	0.4663001942367153	0.29873187231512677	0.4464425330537221	0.3946206548581859	0.42802767823009796	0.5720236658327347	0.43311417334928753	0.4488111422908698	0.430299467003127	0.42223291560534265	0.398607605798497	0.395852209628744	0.3512282465502505	0.40352102786863836	0.5544132632135315	0.41497764022454947	0.42946993472413	0.42222378747433975	0.42222378747433975	0.42222378747433975	0.42222378747433975	0.42222378747433975	0.42222378747433975	0.42222378747433975	0.42222378747433975	0.42222378747433975	0.42222378747433975	0.42222378747433975	0.42222378747433975	0.42222378747433975	0.42222378747433975	0.42222378747433975	0.42222378747433975	0.42222378747433975	0.42222378747433975	0.42222378747433975	0.42222378747433975	0.42222378747433975	0.42222378747433975	0.42222378747433975	0.42222378747433975	0.42222378747433975	0.42222378747433975	0.42222378747433975	0.42222378747433975	0.42222378747433975
0.6094935931072268	0.3728192907605814	0.4410175421399974	0.56424557309628	0.4680704603274976	0.4729857625070966	0.6214970534610956	0.5237799085035633	0.3629946301640915	0.5766887645970402	0.3402784201752571	0.7431212665509322	0.5052271788173824	0.5323315442536583	0.4811258233901649	0.44582051479663126	0.35869712049481023	0.4457321824243419	0.4022146514595761	0.4022146514595761	0.4022146514595761	0.4022146514595761	0.4022146514595761	0.4022146514595761	0.4022146514595761	0.4022146514595761	0.4022146514595761	0.4022146514595761	0.4022146514595761	0.4022146514595761	0.4022146514595761	0.4022146514595761	0.4022146514595761	0.4022146514595761	0.4022146514595761	0.4022146514595761	0.4022146514595761	0.4022146514595761	0.4022146514595761	0.4022146514595761	0.4022146514595761	0.4022146514595761	0.4022146514595761	0.4022146514595761	0.4022146514595761	0.4022146514595761	0.4022146514595761	0.4022146514595761	0.4022146514595761	0.4022146514595761
0.6764363704312902	0.5543056144985221	0.4973047683091697	0.40475099818224564	0.5941603423593449	0.5968818590580189	0.48164044586776944	0.4504292650112774	0.4666082691558949	0.4751277688012553	0.6159987534156744	0.6795259138683818	0.4946541211593678	0.43302995015266454	0.6070545624675877	0.6343953865693468	0.6660640405853118	0.5909801844096191	0.5280208271814948	0.5732782693261987	0.5506495482538468	0.5506495482538468	0.5506495482538468	0.5506495482538468	0.5506495482538468	0.5506495482538468	0.5506495482538468	0.5506495482538468	0.5506495482538468	0.5506495482538468	0.5506495482538468	0.5506495482538468	0.5506495482538468	0.5506495482538468	0.5506495482538468	0.5506495482538468	0.5506495482538468	0.5506495482538468	0.5506495482538468	0.5506495482538468	0.5506495482538468	0.5506495482538468	0.5506495482538468	0.5506495482538468	0.5506495482538468	0.5506495482538468	0.5506495482538468	0.5506495482538468	0.5506495482538468	0.5506495482538468
0.0	0.0	0.0	0.0	0.0	0.0	0.0	0.0	0.0	0.0	0.0	0.0	0.0	0.0	0.0	0.0	0.0	0.0	0.0	0.08731449885759741	0.08731449885759741	0.0	0.09603758986523607	0.0	0.0	0.0	0.0	0.0	0.0	0.0	0.0	0.0	0.0	0.0	0.0	0.0	0.0	0.0	0.0	0.0	0.0	0.0	0.0	0.0	0.0	0.0	0.0	0.0	0.0	0.0
0.0010256309577526045	0.010281695579009343	0.045878808318330536	0.00022177059177852523	0.0	0.0	0.00022177059177852523	0.011380585890887135	0.09349682477497734	0.0	0.0	0.0	0.0	0.18945235623410026	0.0010988903118777907	0.09865725029878773	0.0	0.15857463830143884	0.0	0.0	0.07758795219921769	0.09349682477497735	0.0	0.08969621562343472	0.0010988903118777907	0.0	0.1561478339062641	0.0400073793470814	0.010281695579009343	0.1498885180705759	0.0	0.02238995900322637	0.0	0.0	0.02238995900322637	0.0038006091515426265	0.0	0.0	0.0	0.0	0.0	0.02238995900322637	0.0	0.0	0.08969621562343472	0.11406021593299605	0.10187821577821539	0.10187821577821539	0.10187821577821539	0.10187821577821539
0.3843594391696377	0.43826285426130906	0.42708673663548624	0.35463302320648754	0.49330907046684885	0.43606914815655956	0.4143824148631112	0.4448393667547927	0.4925392546128294	0.46126822531948125	0.4797733347126891	0.335723405756826	0.3885280838083189	0.3556116545871986	0.3421135978074405	0.35818356439641486	0.4261364312912346	0.39191310478697317	0.41914649779180446	0.3906631461184388	0.44927180207153355	0.330087030672821	0.4161544825227171	0.3188349230977754	0.33785465764449824	0.2788260860442893	0.3400747152931915	0.42550206489476905	0.4165465013080104	0.36454779935202586	0.4192632741551163	0.39327919684663437	0.40779306761543493	0.3767051097858493	0.4773729725749823	0.34707889329109365	0.4042323738244753	0.3753972212772111	0.4431705544647269	0.2977963885715664	0.2288933878225252	0.26334488819704577	0.26334488819704577	0.26334488819704577	0.26334488819704577	0.26334488819704577	0.26334488819704577	0.26334488819704577	0.26334488819704577	0.26334488819704577
0.1664078257870437	0.03359166180335897	0.23810391979067866	0.06295337832401832	0.11722487588681327	0.1363346323189246	0.12668834403501275	0.06163129804123079	0.12578850521005844	0.06227686242567624	0.15963221852933943	0.1605533621601259	0.1911806276835422	0.13209097883755797	0.04220903334010469	0.09375313345169803	0.2048480969183375	0.10973002863940925	0.06650297768125821	0.1315249583412192	0.10215216089318467	0.05828348452271028	0.10017655060479198	0.13508333061400835	0.11214019553191532	0.07993149188450503	0.1344100590443194	0.13385386183029824	0.11142111702304613	0.0528838816358259	0.14949069413140706	0.052915546546020126	0.07154094911568497	0.028067383563098493	0.097528235900711	0.06621286771634978	0.1547989042149441	0.08294371717946673	0.18268056827642484	0.15602560893589573	0.07373007302369457	0.07404151708456747	0.1023007283474167	0.07146205968641445	0.08126598252138602	0.04168266668220687	0.06147432460179644	0.06147432460179644	0.06147432460179644	0.06147432460179644
0.3179682639004453	0.5804436036449481	0.15441604932845043	0.15870283487663728	0.49538036593179424	0.2613571849243647	0.3434784646439813	0.3138273540924773	0.34543367427674626	0.420061288505666	0.4082977500818753	0.5684024476732646	0.3125585782613481	0.2577895679049401	0.32343721538462483	0.3818933826568879	0.3147447405767841	0.6355379926772297	0.29497691423343314	0.3437732461392985	0.5359483288184482	0.25038743612210207	0.20173899374512425	0.4011387890491988	0.33261057651581166	0.31655058026341576	0.3567834366475872	0.3759693164607937	0.2930166322691553	0.42088772480073644	0.40944633735226205	0.27871850197037956	0.1658259405596752	0.3723783925128811	0.3520647300302525	0.2763550115177324	0.4142627836225044	0.47601924753045305	0.3884562378987427	0.29927189020486783	0.47206581439451994	0.1743044269626949	0.429814895484889	0.30205966122379196	0.30205966122379196	0.30205966122379196	0.30205966122379196	0.30205966122379196	0.30205966122379196	0.30205966122379196
0.2396251267630556	0.20188212329054606	0.12970490394153822	0.13914451771031203	0.2771266737592403	0.18216115716959685	0.2085581102893228	0.14861453525171922	0.15332240826846555	0.2537271215066529	0.23340615974705456	0.0679244002683153	0.15066528000768492	0.15066528000768492	0.15066528000768492	0.15066528000768492	0.15066528000768492	0.15066528000768492	0.15066528000768492	0.15066528000768492	0.15066528000768492	0.15066528000768492	0.15066528000768492	0.15066528000768492	0.15066528000768492	0.15066528000768492	0.15066528000768492	0.15066528000768492	0.15066528000768492	0.15066528000768492	0.15066528000768492	0.15066528000768492	0.15066528000768492	0.15066528000768492	0.15066528000768492	0.15066528000768492	0.15066528000768492	0.15066528000768492	0.15066528000768492	0.15066528000768492	0.15066528000768492	0.15066528000768492	0.15066528000768492	0.15066528000768492	0.15066528000768492	0.15066528000768492	0.15066528000768492	0.15066528000768492	0.15066528000768492	0.15066528000768492
0.07356714340846583	0.25723365841113216	0.22976873213402305	0.04723416528935153	0.1720856962693505	0.2017833584956184	0.04400396905870816	0.1653384621650233	0.20069380344493176	0.2074929508821968	0.09873127115634805	0.22933689469187232	0.19161078250642968	0.23791198896828197	0.24667811973579337	0.13298989123670882	0.15947866448510772	0.10029604190542162	0.16342342184654626	0.3466879385935968	0.09465614143029938	0.18835352899728255	0.12721802030096474	0.19619470883466303	0.062094284703082904	0.15732755834425338	0.07385349201594257	0.19779540663551962	0.2656480638592499	0.06783264291702189	0.10871503831844372	0.1761197494350009	0.19823344579670724	0.1502173315074868	0.1704745758114987	0.34477247004725814	0.19960538332862574	0.20718579930088019	0.2280369147758809	0.27624599180490744	0.31624659213949774	0.2962462919722026	0.2962462919722026	0.2962462919722026	0.2962462919722026	0.2962462919722026	0.2962462919722026	0.2962462919722026	0.2962462919722026	0.2962462919722026
0.21134764950274304	0.3601235582501625	0.22927610634734466	0.27179321722008615	0.12406944313653383	0.2121603414013294	0.25194209316677835	0.18289659460115018	0.2181022634946178	0.16752267055899844	0.24785382494811695	0.24626150638322541	0.26127379536664946	0.2418152446799336	0.1926113771208403	0.2752824503481828	0.31809240778344205	0.27139747105701156	0.29848538272933506	0.2515512139109834	0.3454673339733418	0.16729441503790798	0.1841704976759171	0.24871265738958068	0.20694617000547533	0.15149140389569105	0.15452397385131092	0.1425756665122449	0.30926578932708687	0.3087017800901656	0.2330821876547642	0.23345603216586025	0.21414692842118363	0.23744493280791507	0.3126147631856339	0.3444550357464675	0.26596583293009096	0.2100317201223574	0.2475793471350484	0.25683903922540446	0.22376039805410436	0.17495561072951082	0.1332201196394878	0.26687442177874854	0.16609771946178126	0.2164860706202649	0.2164860706202649	0.2164860706202649	0.2164860706202649	0.2164860706202649
0.0	0.0	0.0	0.0031543998317725796	0.0	0.0	0.0	0.0	0.0	0.0	0.0	0.02951393642677853	0.2227187015113202	0.0	0.0	0.0	0.0	0.2606302592646524	0.06427109434833815	0.0	0.0	0.27608002557715117	0.0	0.0	0.0	0.0	0.0	0.0	0.0	0.0	0.0	0.0	0.0	0.0	0.0	0.0	0.2227187015113202	0.0	0.0	0.0	0.17214733222336948	0.0	0.0	0.0	0.0	0.0	0.0	0.0	0.0	0.0
0.3549594198833411	0.44095292726860524	0.32305202552217316	0.23497857561845756	0.18941659876217815	0.1250722726598044	0.2694133856232802	0.19784309421336577	0.291979205456729	0.4116877912482169	0.14771252453442307	0.2259389841294092	0.076717718889844	0.1251917470146435	0.02373225066785659	0.135349411503156	0.36961149171869384	0.24918413293841057	0.06521172777926258	0.21532481003580634	0.15142047439507333	0.05999213067555855	0.09761048028811736	0.3523633571234981	0.2148533395786659	0.2689472240828138	0.1613432023140655	0.26859387567193294	0.17334924613195207	0.25377411069589945	0.2687433323533745	0.14945267922520095	0.26266922626682077	0.28898373469393585	0.3360981857091449	0.20002608713226233	0.3884676462135022	0.2683613548500051	0.16605879293039158	0.2418721914506843	0.14722458347296982	0.3585839086139401	0.2367299747293649	0.2976569416716525	0.2976569416716525	0.2976569416716525	0.2976569416716525	0.2976569416716525	0.2976569416716525	0.2976569416716525
0.5525779593214541	0.2684195953179304	0.5212098900503915	0.38248133644433446	0.5262826426058078	0.3668087955483224	0.4425237681337227	0.5067208447429112	0.2596843044067143	0.2370161206256993	0.5702999457458668	0.47094011875301756	0.3653105826799016	0.1281416654015858	0.343263731552571	0.2517884785831246	0.5928720337592865	0.35178348891926825	0.4717795490264739	0.42777142232786014	0.6801204500914534	0.6209208159578736	0.7452241810687694	0.7561586635614239	0.4981267895952908	0.4439769135292025	0.533422235855069	0.4616922740137269	0.5282808844458736	0.4333959340414954	0.5312864387320614	0.5686128682536101	0.40861230340260085	0.4748585083569501	0.5665832953663342	0.5202782226961572	0.506011343950109	0.5001394688742525	0.42997018577512874	0.6036347364429744	0.5168024611090516	0.5168024611090516	0.5168024611090516	0.5168024611090516	0.5168024611090516	0.5168024611090516	0.5168024611090516	0.5168024611090516	0.5168024611090516	0.5168024611090516
0.35595593953766586	0.19645439434659653	0.15929671022299038	0.380625908169127	0.30611019850789867	0.44876177349529167	0.06878292300490711	0.017021688258237928	0.2242155344458696	0.09769366687696943	0.1960135408911542	0.1219316834896711	0.212678090254733	0.27406026437543074	0.44701121998723736	0.19506701784922278	0.3764770711527783	0.23088658661186826	0.2866403005524098	0.19112694537501262	0.4496668700275657	0.33779269988401106	0.16584722512220634	0.2743170702325639	0.31073566989686596	0.36836707635617916	0.10126699180735832	0.18618510960990275	0.14290870368832345	0.44420198625275187	0.422977865159775	0.2252771070347071	0.15155267133564215	0.5235934824948563	0.25738030806537654	0.18179437956435993	0.2118839842965586	0.48218256014479866	0.22761830596720795	0.21721143184842484	0.25110910495561917	0.234160268402022	0.234160268402022	0.234160268402022	0.234160268402022	0.234160268402022	0.234160268402022	0.234160268402022	0.234160268402022	0.234160268402022
0.2759761673881422	0.1271985911400329	0.208321058406986	0.22310089379041584	0.12399565519260723	0.10764410531276412	0.07260114475887378	0.22746606968522398	0.1428908321593158	0.28591912402700836	0.08782769446679235	0.09138621101243101	0.1639974310522457	0.24961537737360676	0.08433160559473278	0.09944921173218922	0.09920611482574933	0.07199973762969508	0.1389812628451371	0.09530416179717113	0.09538140507134388	0.09841336965871746	0.04557655963237099	0.11361526194840856	0.04738382557961695	0.2526865714085675	0.19695493627814228	0.10603700017061952	0.04449398086466155	0.08602288676983075	0.01839006934770465	0.1413725242104829	0.07969819980599303	0.05386132074133322	0.13584589602910999	0.10158888483718685	0.11238124987196631	0.1233203971287031	0.08174329507629104	0.08094545445864955	0.11694465004707678	0.08803772088165011	0.05034066754579719	0.13710031939979198	0.09847847723674995	0.11504761910357088	0.0681262987770506	0.1400423693588195	0.1308541008430106	0.14049466235242405
0.13871465417944776	0.0005402040102786458	0.0	0.2184881908733291	0.45690231116176416	0.2495738777434866	0.24031609343268212	0.6996429127943367	0.28644676997930574	0.21403891170103642	0.22383690002211953	0.0	0.009257784310804448	0.0	0.009257784310804448	0.2435330497957956	0.05453899701722567	0.2184881908733291	0.2184881908733291	0.18899405277856993	0.10012946955357062	0.31594090807406494	0.1460803325950598	0.002676752352834805	0.0	0.009257784310804448	0.07958385593969217	0.24031609343268212	0.29485509044990776	0.0	0.45276345635832027	0.0	0.07958385593969217	0.3645685183536242	0.23427526548499114	0.011934536663639254	0.18899405277856993	0.42326931826356107	0.24031609343268212	0.2408562974429608	0.24031609343268212	0.0	0.0	0.0	0.2921606651901196	0.05453899701722567	0.4838491432284778	0.28644676997930574	0.002676752352834805	0.24031609343268212
0.5803334847228253	0.5188967917083191	0.7325859558060706	0.5911395935046801	0.5431525462178207	0.6854002699682156	0.5855269733113959	0.5878961930694797	0.5805335634822506	0.707428956674365	0.574970270041153	0.6411035625788191	0.68206843983885	0.5701253623962189	0.3529695735856825	0.804753068992149	0.8494552569660347	0.5362581889803315	0.4966373199962872	0.4891520098760129	0.6905108212439596	0.5427469470503778	0.7061201651345312	0.5347198819150929	0.4432065090654636	0.5036375584892316	0.6114471038244558	0.4283278308904006	0.6427270597619134	0.6931114602834367	0.5128352605627583	0.7053904026555441	0.7382073267010093	0.4740717689893301	0.42744061255583515	0.5641929512795797	0.47323738784190783	0.46742052400181355	0.7262058980669032	0.6399611686766534	0.5403439141104871	0.7213658345859726	0.4379926691325122	0.5422016213407517	0.7216254264585062	0.40093145142762193	0.4264823174112672	0.7622535012533306	0.5446001119958434	0.5000174241152617
0.12426301867094545	0.16225082880688427	0.1963970001910461	0.16982349880493033	0.10239045047459094	0.14279610640732482	0.1344908689793783	0.20822052343063518	0.15999566483628752	0.15481410950547905	0.18218553452048306	0.13449289974897094	0.11931363853021695	0.060975665986044494	0.16711199295361517	0.20380903297329972	0.1551234253227437	0.15711772082277284	0.2078506349949879	0.1351574479885084	0.10713592116818789	0.15315147399240575	0.2794417785363282	0.1654274163984671	0.16556325686127815	0.1395049281785952	0.07544896140663403	0.06645069001653449	0.128981203455067	0.1484249577993088	0.1990904156677472	0.13730965680756957	0.2065594395928905	0.13754749319371154	0.19395312743866058	0.12529248037884058	0.10828805513285279	0.12396781227623047	0.15575925686284156	0.23914139841187643	0.17288618888653404	0.0912924298790666	0.20156817715992253	0.1892425861590829	0.14822079021918508	0.12560562268405775	0.1910762429119039	0.22799847624489808	0.07639380798833662	0.1247196050143124
0.25452417224407636	0.2831276294983688	0.25801832888973436	0.2794906982981885	0.3786275399332842	0.13479626974357634	0.19599796762140786	0.3106580928231808	0.1389160046540029	0.22028915016743092	0.3195822773122844	0.22452513610365554	0.2724290466959834	0.42510032348641424	0.22102814359877448	0.25028461052943973	0.2905680097057316	0.3369759972638109	0.49879262907981775	0.19911027174204543	0.1319122625561842	0.2709401761238289	0.31495332123450703	0.24434879581946917	0.15012999438059438	0.33401155859007237	0.32425120135666025	0.316108841946421	0.14646276431960398	0.22068068747875172	0.38584085479220664	0.30879809589577667	0.29896286606219397	0.1746501622155755	0.190380475905891	0.24276196251294976	0.3193669040417034	0.2858426140433792	0.2567651830148906	0.27381172422069056	0.1859540826037892	0.11515168978989898	0.09748145313668946	0.16448334946518403	0.25854899450072133	0.25704555908297483	0.2063177759314349	0.19628819479384074	0.22251194986005693	0.23483213062749136
0.7228356340274784	0.5978678763068638	0.6597258178483716	0.5272944108451374	0.6259932109656221	0.5290856286493145	0.5775543810102168	0.6729413554532678	0.6963259855969577	0.8002891306449009	0.7430832296658062	0.757664827907637	0.7002656086677955	0.7112302269539712	0.5552269913587579	0.7084468164737167	0.5821793259478675	0.6749404873027783	0.6893663521696569	0.6104586079365796	0.6225881206645615	0.7486019688357726	0.7133037717845737	0.6877317076250105	0.594567890979849	0.668300319335186	0.6466561798686612	0.5311615497983216	0.5986690925029086	0.5976023779071287	0.5798034194736719	0.5647587059524605	0.8649178239374479	0.6515530778696362	0.7204930032096406	0.7740833459171923	0.6135507785552374	0.6181024575547004	0.7207816173017921	0.7670012580513874	0.7095996717188553	0.5926297676500429	0.6242334882927537	0.6084316279713984	0.6084316279713984	0.6084316279713984	0.6084316279713984	0.6084316279713984	0.6084316279713984	0.6084316279713984
0.35867171081323423	0.2668056043514993	0.6011811261609008	0.22519807975781958	0.2728604759039895	0.34738958301140255	0.21794792670795646	0.06501714800577912	0.1720768453329238	0.3308175958032546	0.1920772032885672	0.2614473995459109	0.2614473995459109	0.2614473995459109	0.2614473995459109	0.2614473995459109	0.2614473995459109	0.2614473995459109	0.2614473995459109	0.2614473995459109	0.2614473995459109	0.2614473995459109	0.2614473995459109	0.2614473995459109	0.2614473995459109	0.2614473995459109	0.2614473995459109	0.2614473995459109	0.2614473995459109	0.2614473995459109	0.2614473995459109	0.2614473995459109	0.2614473995459109	0.2614473995459109	0.2614473995459109	0.2614473995459109	0.2614473995459109	0.2614473995459109	0.2614473995459109	0.2614473995459109	0.2614473995459109	0.2614473995459109	0.2614473995459109	0.2614473995459109	0.2614473995459109	0.2614473995459109	0.2614473995459109	0.2614473995459109	0.2614473995459109	0.2614473995459109
0.4773815103325431	0.5661373013338736	0.6956293183398847	0.4529784169345961	0.5847100132391486	0.42693523322978544	0.505822623234467	0.505822623234467	0.505822623234467	0.505822623234467	0.505822623234467	0.505822623234467	0.505822623234467	0.505822623234467	0.505822623234467	0.505822623234467	0.505822623234467	0.505822623234467	0.505822623234467	0.505822623234467	0.505822623234467	0.505822623234467	0.505822623234467	0.505822623234467	0.505822623234467	0.505822623234467	0.505822623234467	0.505822623234467	0.505822623234467	0.505822623234467	0.505822623234467	0.505822623234467	0.505822623234467	0.505822623234467	0.505822623234467	0.505822623234467	0.505822623234467	0.505822623234467	0.505822623234467	0.505822623234467	0.505822623234467	0.505822623234467	0.505822623234467	0.505822623234467	0.505822623234467	0.505822623234467	0.505822623234467	0.505822623234467	0.505822623234467	0.505822623234467
0.24772230105700133	0.19383539808297856	0.08645678357886226	0.0	0.0	0.0	0.0	0.0	0.00047925088747286074	0.00047925088747286074	0.0	0.1676691875621249	0.0	0.0	0.0	0.0	0.1676691875621249	0.30251114086400116	0.0	0.0	0.0	0.0	0.1295975737062767	0.5887107304246527	0.0	0.00047925088747286074	0.2132003814488834	0.0	0.0023747249487826665	0.0	0.0	0.20784116141364442	0.00047925088747286074	0.1676691875621249	0.19383539808297856	0.0	0.09691769904148928	0.09691769904148928	0.09691769904148928	0.09691769904148928	0.09691769904148928	0.09691769904148928	0.09691769904148928	0.09691769904148928	0.09691769904148928	0.09691769904148928	0.09691769904148928	0.09691769904148928	0.09691769904148928	0.09691769904148928
0.35892980155982157	0.329352154926594	0.35343994227659975	0.38134990572349275	0.27686826582214263	0.4227242586012586	0.23751249496413632	0.27209830108746574	0.30156737211997886	0.24953625351793157	0.34875354848504536	0.44955960663390754	0.4309027202430832	0.3200200151262155	0.3998689251493466	0.27542554720500845	0.326454437187436	0.4544259335404867	0.29220797112208524	0.36301781149316154	0.4580292976490412	0.2875139982905007	0.3059853497337975	0.4066158568527441	0.42275009120415924	0.4061020639745088	0.3545701556216071	0.38033610979805793	0.38033610979805793	0.38033610979805793	0.38033610979805793	0.38033610979805793	0.38033610979805793	0.38033610979805793	0.38033610979805793	0.38033610979805793	0.38033610979805793	0.38033610979805793	0.38033610979805793	0.38033610979805793	0.38033610979805793	0.38033610979805793	0.38033610979805793	0.38033610979805793	0.38033610979805793	0.38033610979805793	0.38033610979805793	0.38033610979805793	0.38033610979805793	0.38033610979805793
0.22718060526351808	0.34671697455390377	0.11213254967905942	0.2982348169785667	0.28002116919718667	0.22308759208970114	0.1745513941081622	0.3812984181190826	0.25861374991456937	0.1763613917889792	0.3646756645404107	0.3206255608532134	0.27064803414295135	0.29421887113243234	0.1724521592198188	0.04468149495498622	0.2771278095225833	0.28514870081528126	0.12635992510794142	0.11328451990210191	0.11982222250502166	0.11982222250502166	0.11982222250502166	0.11982222250502166	0.11982222250502166	0.11982222250502166	0.11982222250502166	0.11982222250502166	0.11982222250502166	0.11982222250502166	0.11982222250502166	0.11982222250502166	0.11982222250502166	0.11982222250502166	0.11982222250502166	0.11982222250502166	0.11982222250502166	0.11982222250502166	0.11982222250502166	0.11982222250502166	0.11982222250502166	0.11982222250502166	0.11982222250502166	0.11982222250502166	0.11982222250502166	0.11982222250502166	0.11982222250502166	0.11982222250502166	0.11982222250502166	0.11982222250502166
0.28248776659756025	0.3840253216919952	0.418900539381574	0.4281774101851515	0.3142406024427914	0.46276459308114587	0.3308207400932629	0.5185943679372621	0.3412558019685092	0.30669315482822196	0.3304747517982234	0.35540596122848783	0.43626900091973403	0.3744279140316581	0.33218766024774465	0.46500213674299246	0.4517168311290687	0.47132270829061323	0.24914496402557057	0.3177068215314233	0.3160125506277747	0.39039694697866045	0.46206300766355746	0.43896678492254915	0.46310275561302106	0.25712971633582454	0.3490105132430421	0.33554138207023027	0.39048903067989094	0.33599763413282563	0.3860914744087544	0.4376794638838067	0.36349516307164187	0.5820440213852188	0.31761981816485235	0.5218862031020882	0.3053847621864515	0.4136354826442699	0.4136354826442699	0.4136354826442699	0.4136354826442699	0.4136354826442699	0.4136354826442699	0.4136354826442699	0.4136354826442699	0.4136354826442699	0.4136354826442699	0.4136354826442699	0.4136354826442699	0.4136354826442699
0.9583957346530838	0.7167953418611529	0.8175797820103669	0.6975870860427917	0.8365127401305154	0.7168522562758216	0.7133731116877632	1.1190437284760792	0.7238903070037026	0.810135532009562	0.6751961745476072	0.48354000375072975	0.445650884867659	0.9183849214993498	0.8140223677298868	0.6754533031359548	0.6401100589743377	0.7887531921449856	1.0315475425031968	1.1909521644976695	0.6721536557942727	0.6860891783595243	0.656771028543284	0.7241075513018707	0.6061708069971983	0.5404982514960086	0.5426457828273009	0.8539227661005517	0.48147614119588045	0.5098314118905317	0.4976854543926649	0.6153447532659859	0.5565151038293255	0.5565151038293255	0.5565151038293255	0.5565151038293255	0.5565151038293255	0.5565151038293255	0.5565151038293255	0.5565151038293255	0.5565151038293255	0.5565151038293255	0.5565151038293255	0.5565151038293255	0.5565151038293255	0.5565151038293255	0.5565151038293255	0.5565151038293255	0.5565151038293255	0.5565151038293255
0.24443818920886165	0.13890648374669684	0.15781822597614606	0.2785009813113403	0.1353764607251752	0.10340944886859613	0.055326124386710446	0.20577014823855688	0.1745006979405941	0.3090551386451934	0.08586174731901315	0.3714836859101715	0.023172903780036527	0.19552062013110683	0.09191522471584582	0.3279771969390093	0.03774764652410365	0.09422083749232515	0.041681157530601365	0.07938355217947043	0.0013668425226716116	0.35205789195987774	0.0011373169311426148	0.0011373169311426148	0.26522100476049587	0.3814892144443882	0.28634332509909594	0.12170747175156547	0.10232693125701285	0.0999995356443245	0.10864294855552847	0.13194725366600493	0.36180784578554553	0.10802450110343043	0.23491617344448795	0.23491617344448795	0.23491617344448795	0.23491617344448795	0.23491617344448795	0.23491617344448795	0.23491617344448795	0.23491617344448795	0.23491617344448795	0.23491617344448795	0.23491617344448795	0.23491617344448795	0.23491617344448795	0.23491617344448795	0.23491617344448795	0.23491617344448795
0.36134049863641526	0.27114981090385787	0.3292189092555277	0.30583943449927153	0.22055903541902286	0.4099954567282967	0.37094471297213777	0.4248358367281085	0.3015947688957397	0.4326690808596225	0.3377205795107905	0.22449640183369213	0.29328556221582097	0.4258716754617837	0.24654312511971502	0.3860105218245739	0.45708145706416636	0.23092045014843915	0.26951975202285033	0.3124368132036344	0.39488426889549766	0.43044396136603114	0.4126641151307644	0.4126641151307644	0.4126641151307644	0.4126641151307644	0.4126641151307644	0.4126641151307644	0.4126641151307644	0.4126641151307644	0.4126641151307644	0.4126641151307644	0.4126641151307644	0.4126641151307644	0.4126641151307644	0.4126641151307644	0.4126641151307644	0.4126641151307644	0.4126641151307644	0.4126641151307644	0.4126641151307644	0.4126641151307644	0.4126641151307644	0.4126641151307644	0.4126641151307644	0.4126641151307644	0.4126641151307644	0.4126641151307644	0.4126641151307644	0.4126641151307644
0.334177133822459	0.00855756889815383	0.2589859687734467	0.1477900318769433	0.0	0.1544874119330334	0.07575435255693383	0.06457731037738479	0.03329858412616153	0.0800494317707121	0.074655151886452	0.14260508362509963	0.018635410407221047	0.32654198493728775	0.1820032329695141	0.37740332920369274	0.18506085205587192	0.10643346411665285	0.03329858412616153	0.07556977044164502	0.03329858412616153	0.033483166241450334	0.10795373601261353	0.5751689348944062	0.05082875521363731	0.07556977044164502	0.06873412941927172	0.15561920221235712	0.12677372869400175	0.003163289013893731	0.0001845821152888028	0.0	0.074655151886452	0.172531047104951	0.06457731037738479	0.0001845821152888028	0.1449959070936272	0.14974240997533292	0.1785613318985963	0.14462674286304958	0.0800494317707121	0.11233808731688083	0.11233808731688083	0.11233808731688083	0.11233808731688083	0.11233808731688083	0.11233808731688083	0.11233808731688083	0.11233808731688083	0.11233808731688083
0.39989179547503856	0.6619600499625891	0.42403757676856096	0.45581862384799776	0.6119115826174524	0.4525122080112475	0.43141372907266834	0.4494472866772087	0.46290220040290864	0.7677433381742902	0.4941422349316928	0.5853428103997887	0.5395610968850596	0.5994073178481008	0.8669483943875808	0.5417721915284214	0.6674503043496521	0.5798692033089102	0.47045268404656004	0.7514224957229712	0.5703266923157999	0.7898285393529846	0.6439106878870736	0.5870046278480333	0.5530157422851266	0.5700101850665799	0.5700101850665799	0.5700101850665799	0.5700101850665799	0.5700101850665799	0.5700101850665799	0.5700101850665799	0.5700101850665799	0.5700101850665799	0.5700101850665799	0.5700101850665799	0.5700101850665799	0.5700101850665799	0.5700101850665799	0.5700101850665799	0.5700101850665799	0.5700101850665799	0.5700101850665799	0.5700101850665799	0.5700101850665799	0.5700101850665799	0.5700101850665799	0.5700101850665799	0.5700101850665799	0.5700101850665799
0.30366784637240896	0.32274596537952627	0.14553829101629523	0.2717216971502465	0.2532123239374579	0.0036903037527928535	0.532829778579383	0.08745339385959489	0.20654374924317095	0.049896528005015275	0.14532295689103608	0.06650273127658865	0.2755798298587515	0.2547904623418666	0.038846241814688195	0.18069422907819058	0.2136665687444594	0.13464015444842115	0.013673592817097553	0.20070326117851206	0.24239920077605057	0.12416564142223833	0.0960092467589921	0.2799631113394572	0.2801784454647164	0.46196150103596	0.15161594220254793	0.17525290676744196	0.2910133975297843	0.094452937258244	0.19273316739401417	0.19273316739401417	0.19273316739401417	0.19273316739401417	0.19273316739401417	0.19273316739401417	0.19273316739401417	0.19273316739401417	0.19273316739401417	0.19273316739401417	0.19273316739401417	0.19273316739401417	0.19273316739401417	0.19273316739401417	0.19273316739401417	0.19273316739401417	0.19273316739401417	0.19273316739401417	0.19273316739401417	0.19273316739401417
0.3327243834200539	0.4383761321197215	0.3641482673461736	0.40445218458828	0.44387540552092003	0.4397009393211109	0.439790015710993	0.3913090331160307	0.48286470445592306	0.2664462242615561	0.26630232853698305	0.3848656627090011	0.4292875879675037	0.3855992021820824	0.4732773145281388	0.6068879818195448	0.5203114314936342	0.32258158030993556	0.4214465059017849	0.4214465059017849	0.4214465059017849	0.4214465059017849	0.4214465059017849	0.4214465059017849	0.4214465059017849	0.4214465059017849	0.4214465059017849	0.4214465059017849	0.4214465059017849	0.4214465059017849	0.4214465059017849	0.4214465059017849	0.4214465059017849	0.4214465059017849	0.4214465059017849	0.4214465059017849	0.4214465059017849	0.4214465059017849	0.4214465059017849	0.4214465059017849	0.4214465059017849	0.4214465059017849	0.4214465059017849	0.4214465059017849	0.4214465059017849	0.4214465059017849	0.4214465059017849	0.4214465059017849	0.4214465059017849	0.4214465059017849
0.3022728631203956	0.28277541114491456	0.26083077014582956	0.09956948143145541	0.40798313344710707	0.3496409164942885	0.28244194642712356	0.3610340091959107	0.372423684966204	0.331711846062255	0.2420397844841962	0.47400957975543206	0.2525301043296009	0.2647272210313828	0.28397027749171894	0.41504748968025	0.39907498352586374	0.32650150062530087	0.1555661366972845	0.287504821430208	0.2526854665383418	0.23293380095430352	0.33720854294398894	0.28799730502667326	0.34643766536433024	0.5384178429389522	0.280339915764096	0.2025426102234565	0.465229197298372	0.33388590376091426	0.33388590376091426	0.33388590376091426	0.33388590376091426	0.33388590376091426	0.33388590376091426	0.33388590376091426	0.33388590376091426	0.33388590376091426	0.33388590376091426	0.33388590376091426	0.33388590376091426	0.33388590376091426	0.33388590376091426	0.33388590376091426	0.33388590376091426	0.33388590376091426	0.33388590376091426	0.33388590376091426	0.33388590376091426	0.33388590376091426
0.43246332463211445	0.4089309080943417	0.22831129528168903	0.3512187344440495	0.4091931583832894	0.24890341245995323	0.26403030759141255	0.3741158198039751	0.2333052304609684	0.3086149632113399	0.2959932219506704	0.37252583362470526	0.27863278784116907	0.3541850626845192	0.2103189676451163	0.38466997434506517	0.0751004087308737	0.2727280908422694	0.3187269850227792	0.3756644643195061	0.3834625735730787	0.37484539584484733	0.37915398470896305	0.37915398470896305	0.37915398470896305	0.37915398470896305	0.37915398470896305	0.37915398470896305	0.37915398470896305	0.37915398470896305	0.37915398470896305	0.37915398470896305	0.37915398470896305	0.37915398470896305	0.37915398470896305	0.37915398470896305	0.37915398470896305	0.37915398470896305	0.37915398470896305	0.37915398470896305	0.37915398470896305	0.37915398470896305	0.37915398470896305	0.37915398470896305	0.37915398470896305	0.37915398470896305	0.37915398470896305	0.37915398470896305	0.37915398470896305	0.37915398470896305
0.29703435396250744	0.32328266026057734	0.5371655001315058	0.23335738025958105	0.3587916021696753	0.3722206794437506	0.2937403920013846	0.4570954963563577	0.20928085501404597	0.18965294004601851	0.4363305411338438	0.47214815081354927	0.20292695694274634	0.3875142128580517	0.3737591529634864	0.31159278729411993	0.5089753253907885	0.5007620331254088	0.3113825567459191	0.43534704185346046	0.3585134739013693	0.3517045461204515	0.2644572887342569	0.2782430573005428	0.4463531817557805	0.4610011988303689	0.4536771902930747	0.4536771902930747	0.4536771902930747	0.4536771902930747	0.4536771902930747	0.4536771902930747	0.4536771902930747	0.4536771902930747	0.4536771902930747	0.4536771902930747	0.4536771902930747	0.4536771902930747	0.4536771902930747	0.4536771902930747	0.4536771902930747	0.4536771902930747	0.4536771902930747	0.4536771902930747	0.4536771902930747	0.4536771902930747	0.4536771902930747	0.4536771902930747	0.4536771902930747	0.4536771902930747
0.20766653531671905	0.1060916536672053	0.24597046631390895	0.23693413649263625	0.10210936796751209	0.33322280830533574	0.15366866687030237	0.19883534519562338	0.15154039065414857	0.15442256327242126	0.1450094387751827	0.06977187984968265	0.040036375651533555	0.21534209559966327	0.20425349867567433	0.0846587442652227	0.1693012411478417	0.14930419678711596	0.21310887317537264	0.1593638934572628	0.17696163630903888	0.144376656981382	0.11462084373557829	0.2594949015218004	0.18705787262868934	0.18705787262868934	0.18705787262868934	0.18705787262868934	0.18705787262868934	0.18705787262868934	0.18705787262868934	0.18705787262868934	0.18705787262868934	0.18705787262868934	0.18705787262868934	0.18705787262868934	0.18705787262868934	0.18705787262868934	0.18705787262868934	0.18705787262868934	0.18705787262868934	0.18705787262868934	0.18705787262868934	0.18705787262868934	0.18705787262868934	0.18705787262868934	0.18705787262868934	0.18705787262868934	0.18705787262868934	0.18705787262868934
0.3489003561661134	0.4361219832422174	0.40840253159001966	0.3543046661127513	0.5211193065300807	0.38162751951426166	0.4424994846165452	0.44661335390787577	0.4656854356654206	0.4966891831681296	0.6212860540976405	0.4397744471330227	0.4574776996613304	0.3681401831937146	0.4225999591623908	0.5772004168869334	0.5448473810260167	0.25190349757666886	0.3810449620356213	0.4611022649952936	0.6438767570663024	0.3491021592022797	0.31630247801807254	0.34221069585807673	0.32925658693807464	0.32925658693807464	0.32925658693807464	0.32925658693807464	0.32925658693807464	0.32925658693807464	0.32925658693807464	0.32925658693807464	0.32925658693807464	0.32925658693807464	0.32925658693807464	0.32925658693807464	0.32925658693807464	0.32925658693807464	0.32925658693807464	0.32925658693807464	0.32925658693807464	0.32925658693807464	0.32925658693807464	0.32925658693807464	0.32925658693807464	0.32925658693807464	0.32925658693807464	0.32925658693807464	0.32925658693807464	0.32925658693807464
0.24663985226255633	0.2445974678656951	0.11681492749536022	0.3114740528604054	0.2550169869196302	0.18983370805287586	0.12812583481641732	0.21160163411081168	0.2323242936921097	0.3929386508110308	0.1945741554652768	0.27170340072293275	0.2680572598408243	0.3277709868276076	0.19012507639557846	0.297814101269714	0.17053226142232814	0.1898965664531894	0.2216594741524472	0.30292043269507846	0.3137768698834528	0.15667021883781906	0.26640701760679164	0.21153861822230532	0.21153861822230532	0.21153861822230532	0.21153861822230532	0.21153861822230532	0.21153861822230532	0.21153861822230532	0.21153861822230532	0.21153861822230532	0.21153861822230532	0.21153861822230532	0.21153861822230532	0.21153861822230532	0.21153861822230532	0.21153861822230532	0.21153861822230532	0.21153861822230532	0.21153861822230532	0.21153861822230532	0.21153861822230532	0.21153861822230532	0.21153861822230532	0.21153861822230532	0.21153861822230532	0.21153861822230532	0.21153861822230532	0.21153861822230532
0.6177299943682875	0.43352050233062056	0.4926682873776849	0.4318731646393158	0.5774807532465027	0.3167681473303101	0.43580508508700033	0.4147854292442819	0.3692384834614442	0.44697140246466205	0.5313673340471832	0.6307171908994038	0.3455774682934643	0.4071012917754793	0.4313899137524722	0.48163527190943295	0.3392038616877799	0.4970051017898755	0.6355712753414698	0.22989589157971985	0.40378150452699685	0.4011422420274225	0.35660038368000174	0.4078096997415461	0.3822050417107739	0.3822050417107739	0.3822050417107739	0.3822050417107739	0.3822050417107739	0.3822050417107739	0.3822050417107739	0.3822050417107739	0.3822050417107739	0.3822050417107739	0.3822050417107739	0.3822050417107739	0.3822050417107739	0.3822050417107739	0.3822050417107739	0.3822050417107739	0.3822050417107739	0.3822050417107739	0.3822050417107739	0.3822050417107739	0.3822050417107739	0.3822050417107739	0.3822050417107739	0.3822050417107739	0.3822050417107739	0.3822050417107739
0.4083225248237528	0.3285296164931347	0.3142240927977035	0.4984406007308058	0.5456657627993713	0.29252145749200226	0.5776821334912908	0.29427847136088175	0.42209760682056574	0.48482074108115036	0.36622294970613845	0.5534120119407508	0.507910862765537	0.541032155943488	0.4985041466808024	0.35787706867943403	0.43056451738444756	0.30146912868536313	0.48673692693957815	0.5436016405407588	0.4971658124102551	0.4603713611313168	0.41712309753130405	0.3371204013243768	0.396712301245701	0.35328957106696757	0.42400254140749183	0.5432667994343561	0.3485642728946138	0.5194086949342841	0.43398648391444894	0.43398648391444894	0.43398648391444894	0.43398648391444894	0.43398648391444894	0.43398648391444894	0.43398648391444894	0.43398648391444894	0.43398648391444894	0.43398648391444894	0.43398648391444894	0.43398648391444894	0.43398648391444894	0.43398648391444894	0.43398648391444894	0.43398648391444894	0.43398648391444894	0.43398648391444894	0.43398648391444894	0.43398648391444894
0.3428636409320021	0.25074804452164057	0.3034308218635601	0.31785399250906465	0.28435332176949235	0.27619724054947203	0.27800699394197953	0.36077277860965556	0.5028595988343595	0.3814753095043881	0.4604875415577011	0.3893716760373913	0.4256459267392714	0.26760256648158154	0.447627370509076	0.2964873869501962	0.4069322591920462	0.4390072732289079	0.4658366852238438	0.4711898191158935	0.41941123756772314	0.45453011456634795	0.4501769769707456	0.4488616540350091	0.37199806206945474	0.46460111770609963	0.45097419307708686	0.524112446861999	0.36050116622050116	0.4477633663414426	0.5193033256048306	0.4835333459731366	0.4835333459731366	0.4835333459731366	0.4835333459731366	0.4835333459731366	0.4835333459731366	0.4835333459731366	0.4835333459731366	0.4835333459731366	0.4835333459731366	0.4835333459731366	0.4835333459731366	0.4835333459731366	0.4835333459731366	0.4835333459731366	0.4835333459731366	0.4835333459731366	0.4835333459731366	0.4835333459731366
0.32642858457072893	0.17585039506532768	0.14934336727494682	0.20082232923898585	0.26451264534488833	0.29991080463944064	0.287874179617184	0.31574379030614025	0.28732531297410446	0.24441757731770627	0.220327846563117	0.42741953218649836	0.21965902036315424	0.2380508066615345	0.3978479222105748	0.14184103431842973	0.3032148242758633	0.2541977245749596	0.35920443451408524	0.32263379779113455	0.3797771102564973	0.2704511010386074	0.20248544013984277	0.32711131954541206	0.2026918780945767	0.37517809709484173	0.14618296969806208	0.217941880311103	0.1880749466021607	0.21935871172592325	0.20371682916404196	0.20371682916404196	0.20371682916404196	0.20371682916404196	0.20371682916404196	0.20371682916404196	0.20371682916404196	0.20371682916404196	0.20371682916404196	0.20371682916404196	0.20371682916404196	0.20371682916404196	0.20371682916404196	0.20371682916404196	0.20371682916404196	0.20371682916404196	0.20371682916404196	0.20371682916404196	0.20371682916404196	0.20371682916404196
0.1217988868779382	0.1150253786331976	0.10343209529248247	0.10255995363959897	0.09628425352844566	0.017610044854106555	0.06023568669187705	0.11041650804564188	0.04298013851535363	0.03004865145906125	0.0565289867745767	0.05303815914715421	0.1300612077790297	0.10931635845571065	0.08237725171198942	0.07436524027962021	0.18669463549629045	0.0953784154910547	0.07714475820094835	0.14154560651166412	0.10934518235630623	0.10934518235630623	0.10934518235630623	0.10934518235630623	0.10934518235630623	0.10934518235630623	0.10934518235630623	0.10934518235630623	0.10934518235630623	0.10934518235630623	0.10934518235630623	0.10934518235630623	0.10934518235630623	0.10934518235630623	0.10934518235630623	0.10934518235630623	0.10934518235630623	0.10934518235630623	0.10934518235630623	0.10934518235630623	0.10934518235630623	0.10934518235630623	0.10934518235630623	0.10934518235630623	0.10934518235630623	0.10934518235630623	0.10934518235630623	0.10934518235630623	0.10934518235630623	0.10934518235630623
0.028843238028141698	0.033698067852392384	0.01662351686384999	0.01010227624365989	0.05098423832734837	0.0006075936181141518	0.03419846737323879	0.0700279660615738	0.00123035403706915	0.025050593685969427	0.0005519029613572598	0.019826377320232413	0.04829343658234559	0.027412254880932636	0.0025819220428527053	0.0002759514806786299	0.00190880511278104	0.06092243861912998	0.05931573142039875	0.05920151769244727	0.002637612699609597	0.037695441841919926	0.001010093213147412	0.006118246642095931	0.02516197499948321	0.01769731145543292	0.010322537067581626	0.014009924261507274	0.014009924261507274	0.014009924261507274	0.014009924261507274	0.014009924261507274	0.014009924261507274	0.014009924261507274	0.014009924261507274	0.014009924261507274	0.014009924261507274	0.014009924261507274	0.014009924261507274	0.014009924261507274	0.014009924261507274	0.014009924261507274	0.014009924261507274	0.014009924261507274	0.014009924261507274	0.014009924261507274	0.014009924261507274	0.014009924261507274	0.014009924261507274	0.014009924261507274
0.16537149370569304	0.19986967444815557	0.18828126866008743	0.13635123186308104	0.14182367883800553	0.17164827213311123	0.10162974362789241	0.21170245317257574	0.2010973945941677	0.12003443258063867	0.16866492619385484	0.1892401964374691	0.12180980665892661	0.2176029800672042	0.08094247621608071	0.13039342708511495	0.08985799259220716	0.09575839958031383	0.1766433915970027	0.18146859512146232	0.06999695720605933	0.12413222388125793	0.08318264054903236	0.11782306381556318	0.05043021919315805	0.0305022114821799	0.1124847219900922	0.06992284081478267	0.09769871424733402	0.10867530160390029	0.11504011423455586	0.06321633981003348	0.08912822702229467	0.08912822702229467	0.08912822702229467	0.08912822702229467	0.08912822702229467	0.08912822702229467	0.08912822702229467	0.08912822702229467	0.08912822702229467	0.08912822702229467	0.08912822702229467	0.08912822702229467	0.08912822702229467	0.08912822702229467	0.08912822702229467	0.08912822702229467	0.08912822702229467	0.08912822702229467
0.0	0.0	0.0	0.0	0.0	0.0	0.0	0.0	0.1314749063368472	0.0	0.0	0.3039979575117611	0.0	0.0	0.0	0.0	0.0	0.0	0.0	0.0	0.0	0.0	0.0	0.0	0.0	0.0	0.0	0.0	0.0	0.0	0.0	0.0	0.0	0.0	0.0	0.0	0.0	0.0	0.0	0.0	0.0	0.0	0.0	0.0	0.0	0.0	0.0	0.0	0.0	0.0
0.44442481232115694	0.2986196840698154	0.2358720989049646	0.4296928467706921	0.38099735986153443	0.09772981507955032	0.24125744765548435	0.33484700902967107	0.3045656753130939	0.19451941074355078	0.23476559631384894	0.278771008324746	0.14159732550850354	0.4164023270940167	0.5307347910893989	0.3075657005966175	0.3412712972481753	0.3390237019653359	0.3804856080284699	0.31598567411199585	0.17511351883286333	0.3630956100838234	0.2832052737678572	0.3022441833820421	0.2927247285749497	0.2927247285749497	0.2927247285749497	0.2927247285749497	0.2927247285749497	0.2927247285749497	0.2927247285749497	0.2927247285749497	0.2927247285749497	0.2927247285749497	0.2927247285749497	0.2927247285749497	0.2927247285749497	0.2927247285749497	0.2927247285749497	0.2927247285749497	0.2927247285749497	0.2927247285749497	0.2927247285749497	0.2927247285749497	0.2927247285749497	0.2927247285749497	0.2927247285749497	0.2927247285749497	0.2927247285749497	0.2927247285749497
0.008154802509699776	0.04311917099378528	0.0388846191775676	0.0016610955139089803	0.0	0.0	0.041344035048173446	0.0005772084986871298	0.0	0.0	0.0	0.0044937213274714345	0.06178245323254112	0.034390897850096164	0.0005772084986871298	0.00048028136926348854	0.0	0.04311917099378528	0.1560253081845618	0.026210740820651106	0.05182104740735151	0.0	0.0	0.0	0.0	0.0	0.0	0.0	0.0	0.0	0.0	0.0	0.0	0.0	0.0	0.0	0.0	0.0	0.0	0.0	0.0	0.0	0.0	0.0	0.0	0.0	0.0	0.0	0.0	0.0
0.3482079986120048	0.6553483547083222	0.2733494116033719	0.45761112976194734	0.34578040693433953	0.4013102996323224	0.39240164163410046	0.2979300996444043	0.3602570524624166	0.43316093347269424	0.19001042368152204	0.2950547945930025	0.4167317415046381	0.3656454694415818	0.14894322654695888	0.4778102259488359	0.6255834554692115	0.40060037076750377	0.6073590867473974	0.7394249347053172	0.5434674913013292	0.47756024442862754	0.35662579098594227	0.7247183636252108	0.48020667427501157	0.3051503547230433	0.44670752772771605	0.3908418928131595	0.3190158343877702	0.5244144138539037	0.421715124120837	0.421715124120837	0.421715124120837	0.421715124120837	0.421715124120837	0.421715124120837	0.421715124120837	0.421715124120837	0.421715124120837	0.421715124120837	0.421715124120837	0.421715124120837	0.421715124120837	0.421715124120837	0.421715124120837	0.421715124120837	0.421715124120837	0.421715124120837	0.421715124120837	0.421715124120837
0.17728347235262665	0.1572872159802375	0.0535896004949596	0.09253968321335809	0.06515072379538679	0.08704557391189206	0.06959990382336466	0.08820393173615322	0.1178801669964819	0.17992636824609026	0.20462786844517927	0.09827574320585221	0.14922281103540835	0.12374927712063029	0.12374927712063029	0.12374927712063029	0.12374927712063029	0.12374927712063029	0.12374927712063029	0.12374927712063029	0.12374927712063029	0.12374927712063029	0.12374927712063029	0.12374927712063029	0.12374927712063029	0.12374927712063029	0.12374927712063029	0.12374927712063029	0.12374927712063029	0.12374927712063029	0.12374927712063029	0.12374927712063029	0.12374927712063029	0.12374927712063029	0.12374927712063029	0.12374927712063029	0.12374927712063029	0.12374927712063029	0.12374927712063029	0.12374927712063029	0.12374927712063029	0.12374927712063029	0.12374927712063029	0.12374927712063029	0.12374927712063029	0.12374927712063029	0.12374927712063029	0.12374927712063029	0.12374927712063029	0.12374927712063029
0.7793268916470277	0.9595661057455053	1.1844828354259314	0.9188782681222432	1.202541918934767	0.6381827566998459	0.9978419788160394	1.0689239425957295	1.0891411676768237	1.073212810321297	0.7970601905425401	0.5973538469662153	0.9448471962075862	1.192585182357926	0.7001262162835105	0.7592895050882752	1.1260064289662082	0.8305288105579264	0.8641408411656561	0.7837272423036543	0.9811934994151169	0.8835059896663454	0.8047090907008082	0.9481795094117763	0.9340235623632509	0.9411015358875137	0.9411015358875137	0.9411015358875137	0.9411015358875137	0.9411015358875137	0.9411015358875137	0.9411015358875137	0.9411015358875137	0.9411015358875137	0.9411015358875137	0.9411015358875137	0.9411015358875137	0.9411015358875137	0.9411015358875137	0.9411015358875137	0.9411015358875137	0.9411015358875137	0.9411015358875137	0.9411015358875137	0.9411015358875137	0.9411015358875137	0.9411015358875137	0.9411015358875137	0.9411015358875137	0.9411015358875137
0.3107356893106913	0.23782491982851975	0.1440225023834965	0.1381809675568857	0.18041375206878338	0.21190477457910004	0.2640587978994579	0.191381123087008	0.15607540625508534	0.18231681071507758	0.23616634386270433	0.16823784468367367	0.39773169214729553	0.1618244999754612	0.23031731569584035	0.3715694096568231	0.37933460814909814	0.26967456301577303	0.3138427879102581	0.37896666315998145	0.34370215655906744	0.16506389354775708	0.34529542100191757	0.17876255717984146	0.3703213612588479	0.47140739825107086	0.42086437975495944	0.42086437975495944	0.42086437975495944	0.42086437975495944	0.42086437975495944	0.42086437975495944	0.42086437975495944	0.42086437975495944	0.42086437975495944	0.42086437975495944	0.42086437975495944	0.42086437975495944	0.42086437975495944	0.42086437975495944	0.42086437975495944	0.42086437975495944	0.42086437975495944	0.42086437975495944	0.42086437975495944	0.42086437975495944	0.42086437975495944	0.42086437975495944	0.42086437975495944	0.42086437975495944
0.003458225988197311	0.0	0.08471800028922367	0.1514074002659692	0.00024215049535259987	0.0	0.0	0.00024215049535259987	0.0	0.0	0.0	0.004149871185836773	0.0011998742990464754	0.0	0.0	0.0	0.0	0.0	0.0	0.043683910697817054	0.0	0.0	0.0	0.0	0.0	0.011226545672963464	0.005613272836481732	0.005613272836481732	0.005613272836481732	0.005613272836481732	0.005613272836481732	0.005613272836481732	0.005613272836481732	0.005613272836481732	0.005613272836481732	0.005613272836481732	0.005613272836481732	0.005613272836481732	0.005613272836481732	0.005613272836481732	0.005613272836481732	0.005613272836481732	0.005613272836481732	0.005613272836481732	0.005613272836481732	0.005613272836481732	0.005613272836481732	0.005613272836481732	0.005613272836481732	0.005613272836481732
0.282139059991557	0.22090163975657207	0.24638049843567544	0.358637677102078	0.24015581580219114	0.2670236960226726	0.2675265487129836	0.32458268096959664	0.2741668997267881	0.26403057806789615	0.3280384985773719	0.32826023109217967	0.3496004254196952	0.43658513381565045	0.30206550564732426	0.35887022724794193	0.33145139410969676	0.16256304553855142	0.36166103506720865	0.2991043876142633	0.37281509045083816	0.2786825562345524	0.27973297666577035	0.3083188217092157	0.3231722434676916	0.25065863945632944	0.28691544146201053	0.28691544146201053	0.28691544146201053	0.28691544146201053	0.28691544146201053	0.28691544146201053	0.28691544146201053	0.28691544146201053	0.28691544146201053	0.28691544146201053	0.28691544146201053	0.28691544146201053	0.28691544146201053	0.28691544146201053	0.28691544146201053	0.28691544146201053	0.28691544146201053	0.28691544146201053	0.28691544146201053	0.28691544146201053	0.28691544146201053	0.28691544146201053	0.28691544146201053	0.28691544146201053
0.2619120704483329	0.34814098148207223	0.2977645731659414	0.2619997057004875	0.3726530254638303	0.4866733226296227	0.40964128838002406	0.2572649687654928	0.38024944178235565	0.37336628283357104	0.3105765477324377	0.48245628888884495	0.4984446126841232	0.16878655793130634	0.3019354699396183	0.1676928172755703	0.3764269857483311	0.36151409204872503	0.25058339217171616	0.3023626524702263	0.17856744079395945	0.3276382751304149	0.43375557157793865	0.34012016460265126	0.45903174630202714	0.39957595545233926	0.39957595545233926	0.39957595545233926	0.39957595545233926	0.39957595545233926	0.39957595545233926	0.39957595545233926	0.39957595545233926	0.39957595545233926	0.39957595545233926	0.39957595545233926	0.39957595545233926	0.39957595545233926	0.39957595545233926	0.39957595545233926	0.39957595545233926	0.39957595545233926	0.39957595545233926	0.39957595545233926	0.39957595545233926	0.39957595545233926	0.39957595545233926	0.39957595545233926	0.39957595545233926	0.39957595545233926
0.303981615465731	0.5123095635337859	0.5170935460081723	0.4575595883419358	0.6112739628132381	0.4220369486844021	0.5594862620304478	0.17403391798317494	0.45512497553893566	0.5759782712836563	0.3688975960245333	0.38655916420466047	0.27594085728871737	0.23236040704768113	0.2609228698478777	0.43869986372956427	0.38077091857838247	0.27415163866053965	0.39220722667933006	0.3367817523417384	0.20467900892177252	0.5477389521475763	0.35955628680682267	0.44566959131069533	0.32375902692636976	0.38471430911853255	0.38471430911853255	0.38471430911853255	0.38471430911853255	0.38471430911853255	0.38471430911853255	0.38471430911853255	0.38471430911853255	0.38471430911853255	0.38471430911853255	0.38471430911853255	0.38471430911853255	0.38471430911853255	0.38471430911853255	0.38471430911853255	0.38471430911853255	0.38471430911853255	0.38471430911853255	0.38471430911853255	0.38471430911853255	0.38471430911853255	0.38471430911853255	0.38471430911853255	0.38471430911853255	0.38471430911853255
0.610908679947422	0.44489881092074696	0.5234441967512405	0.5739902758379097	0.5880911467960133	0.5192464272795005	0.44564260630344954	0.5094121751090825	0.5062700375352543	0.4333163343299955	0.6791491615342946	0.6917852604591874	0.6186170112029367	0.5108450562984822	0.5593485299483855	0.5844608662945228	0.568958004973458	0.5757061828836022	0.5657096044081035	0.43866863116317756	0.6207649606191301	0.462351723533681	0.3974160775885167	0.6662122992499123	0.6379348442108346	0.6520735717303735	0.6520735717303735	0.6520735717303735	0.6520735717303735	0.6520735717303735	0.6520735717303735	0.6520735717303735	0.6520735717303735	0.6520735717303735	0.6520735717303735	0.6520735717303735	0.6520735717303735	0.6520735717303735	0.6520735717303735	0.6520735717303735	0.6520735717303735	0.6520735717303735	0.6520735717303735	0.6520735717303735	0.6520735717303735	0.6520735717303735	0.6520735717303735	0.6520735717303735	0.6520735717303735	0.6520735717303735
0.8776692687481198	0.5919719145739744	0.6658554418031952	0.4434644752050396	0.49099192867158187	0.8253494190281186	0.5495260707170988	0.6013865611567569	0.7032263920520999	0.7328733790142329	0.5420985881005179	0.43490866389749094	0.5407355286508849	0.6117032588823054	0.46189295131436137	0.5828492325273963	0.5809574242831225	0.2733203353164047	0.4417133992439461	0.523447950121695	0.48258067468282057	0.48258067468282057	0.48258067468282057	0.48258067468282057	0.48258067468282057	0.48258067468282057	0.48258067468282057	0.48258067468282057	0.48258067468282057	0.48258067468282057	0.48258067468282057	0.48258067468282057	0.48258067468282057	0.48258067468282057	0.48258067468282057	0.48258067468282057	0.48258067468282057	0.48258067468282057	0.48258067468282057	0.48258067468282057	0.48258067468282057	0.48258067468282057	0.48258067468282057	0.48258067468282057	0.48258067468282057	0.48258067468282057	0.48258067468282057	0.48258067468282057	0.48258067468282057	0.48258067468282057
0.4848621484598339	0.5244967421701187	0.5273005998318964	0.5705727253980128	0.3524866104465794	0.5384209814965414	0.6628955922376064	0.5895801042779264	0.5608093358684133	0.5816535883105934	0.58147523941611	0.5070698503170152	0.5676181908133527	0.4751508081460364	0.5030999833650203	0.5632641497092583	0.5494332995135708	0.4894201099305634	0.6612355037447536	0.49049795462376883	0.5758667291842613	0.5758667291842613	0.5758667291842613	0.5758667291842613	0.5758667291842613	0.5758667291842613	0.5758667291842613	0.5758667291842613	0.5758667291842613	0.5758667291842613	0.5758667291842613	0.5758667291842613	0.5758667291842613	0.5758667291842613	0.5758667291842613	0.5758667291842613	0.5758667291842613	0.5758667291842613	0.5758667291842613	0.5758667291842613	0.5758667291842613	0.5758667291842613	0.5758667291842613	0.5758667291842613	0.5758667291842613	0.5758667291842613	0.5758667291842613	0.5758667291842613	0.5758667291842613	0.5758667291842613
0.0006985486178595535	0.0	0.14657946705835073	0.2583073262205514	0.22179137168251248	0.0	0.059185841773817555	0.0	0.0037374486694849098	0.4354241261273899	0.29919092655607055	0.04759809898217097	0.11752623930865914	0.21532390830405845	0.002899190473667289	0.12201228241146193	0.191737901111948	0.0	0.1890412360502427	0.11983016847318824	0.0	0.0670289513089593	0.03415913252832517	0.17810543053337036	0.1431251855480282	0.21747449968476487	0.29825582037476783	0.25786516002976634	0.25786516002976634	0.25786516002976634	0.25786516002976634	0.25786516002976634	0.25786516002976634	0.25786516002976634	0.25786516002976634	0.25786516002976634	0.25786516002976634	0.25786516002976634	0.25786516002976634	0.25786516002976634	0.25786516002976634	0.25786516002976634	0.25786516002976634	0.25786516002976634	0.25786516002976634	0.25786516002976634	0.25786516002976634	0.25786516002976634	0.25786516002976634	0.25786516002976634
0.5175367960651093	0.2607485139640819	0.21297488306649598	0.5379819448388184	0.2820015699148687	0.3025856452510479	0.28082109393084903	0.47374060332703744	0.19339210026619524	0.42979083719763567	0.2641655160439501	0.27089653472864544	0.3193156536095144	0.34036038722128287	0.2715872473089626	0.337935118313402	0.2826519707971264	0.4529710432855441	0.3770818374975011	0.4616240156011696	0.5213586077654699	0.4226403568532848	0.2854345535781971	0.3443023346412524	0.31486844410972475	0.31486844410972475	0.31486844410972475	0.31486844410972475	0.31486844410972475	0.31486844410972475	0.31486844410972475	0.31486844410972475	0.31486844410972475	0.31486844410972475	0.31486844410972475	0.31486844410972475	0.31486844410972475	0.31486844410972475	0.31486844410972475	0.31486844410972475	0.31486844410972475	0.31486844410972475	0.31486844410972475	0.31486844410972475	0.31486844410972475	0.31486844410972475	0.31486844410972475	0.31486844410972475	0.31486844410972475	0.31486844410972475
0.6243448307805922	0.46834619027786806	0.5841895101875529	0.3374606100873515	0.7063435056111999	0.5814835415628098	0.272381208542875	0.5412575048123586	0.5870954805505814	0.5399234797942244	0.4177546198928129	0.5739015384951537	0.5670894504271488	0.6825584244248929	0.7347232446377517	0.4903434470260588	0.3657519191492458	0.5600777850371292	0.6556114858230074	0.319990129871802	0.6495593733888597	0.7457610117150772	0.5914191004713938	0.5454562596028323	0.3336878766457061	0.5980565096080658	0.46587219312688594	0.46587219312688594	0.46587219312688594	0.46587219312688594	0.46587219312688594	0.46587219312688594	0.46587219312688594	0.46587219312688594	0.46587219312688594	0.46587219312688594	0.46587219312688594	0.46587219312688594	0.46587219312688594	0.46587219312688594	0.46587219312688594	0.46587219312688594	0.46587219312688594	0.46587219312688594	0.46587219312688594	0.46587219312688594	0.46587219312688594	0.46587219312688594	0.46587219312688594	0.46587219312688594
0.0009047520827614747	0.0002191091168660842	0.07687592618842848	0.09502307562934612	0.0976923710676277	0.1478705927657358	0.15026827782449634	0.14075550958618754	0.05185695936677469	0.07665681707156238	0.0	0.05925082386911086	0.12089932987372318	0.0	0.12089933006232052	0.16527658596818728	0.0037549979375953507	0.09877807356694147	0.174130079022324	0.0010857024993137698	0.04532821549007191	0.2311498256868855	0.0	0.11557491284344275	0.11557491284344275	0.11557491284344275	0.11557491284344275	0.11557491284344275	0.11557491284344275	0.11557491284344275	0.11557491284344275	0.11557491284344275	0.11557491284344275	0.11557491284344275	0.11557491284344275	0.11557491284344275	0.11557491284344275	0.11557491284344275	0.11557491284344275	0.11557491284344275	0.11557491284344275	0.11557491284344275	0.11557491284344275	0.11557491284344275	0.11557491284344275	0.11557491284344275	0.11557491284344275	0.11557491284344275	0.11557491284344275	0.11557491284344275
0.3530184194179923	0.17959464147531867	0.20756169820579048	0.17972263679544392	0.10689520048652526	0.12141071604664669	0.33345143276938916	0.11855054888640383	0.17428647304685252	0.11368842323735612	0.14776030532733933	0.17072607412205573	0.04192649607732705	0.22315451990831128	0.03659181499579279	0.0540148414469856	0.08455917605705843	0.0929289084599671	0.0874872047504647	0.05999780852291152	0.16852343989060745	0.11426062420675948	0.11426062420675948	0.11426062420675948	0.11426062420675948	0.11426062420675948	0.11426062420675948	0.11426062420675948	0.11426062420675948	0.11426062420675948	0.11426062420675948	0.11426062420675948	0.11426062420675948	0.11426062420675948	0.11426062420675948	0.11426062420675948	0.11426062420675948	0.11426062420675948	0.11426062420675948	0.11426062420675948	0.11426062420675948	0.11426062420675948	0.11426062420675948	0.11426062420675948	0.11426062420675948	0.11426062420675948	0.11426062420675948	0.11426062420675948	0.11426062420675948	0.11426062420675948
0.09535375421328729	0.09765868855673185	0.14753040270077927	0.16305280425264423	0.1609365853166737	0.2823159579464763	0.054827281167837326	0.12087213739112594	0.22316265356477993	0.22435227314398695	0.2720541576286781	0.14937752330206314	0.1726561480328014	0.29835019829073245	0.3045736005215609	0.17652244508022683	0.33287567825708514	0.24856211036451184	0.22419446774878665	0.22055884282678245	0.24569089621539147	0.3347763260288963	0.26488398471903307	0.23622929021868566	0.18389366209160365	0.292598695644455	0.23201421967417168	0.2895375530349899	0.42410927698915485	0.23430991236045612	0.28644482326947796	0.23001614771392728	0.4362514857820381	0.3331338167479827	0.3331338167479827	0.3331338167479827	0.3331338167479827	0.3331338167479827	0.3331338167479827	0.3331338167479827	0.3331338167479827	0.3331338167479827	0.3331338167479827	0.3331338167479827	0.3331338167479827	0.3331338167479827	0.3331338167479827	0.3331338167479827	0.3331338167479827	0.3331338167479827
0.3055235047763207	0.23947612033578256	0.16653439796051783	0.37271732794704976	0.14618046453986688	0.14262447435588937	0.28647606693784144	0.2235469858668554	0.21713082531862835	0.3045803885393581	0.2776147762820934	0.18199450293019998	0.35075005946240245	0.2795678153234686	0.19456286198461728	0.22271789080779741	0.15158674421484955	0.1718685800856194	0.4123463700955835	0.2714357329067614	0.41539686905387785	0.3229144187929573	0.1942998401993823	0.3225491928503295	0.16144020588330144	0.20671679084195071	0.1852986182997477	0.1508274299726585	0.24924386763126125	0.1306157934821802	0.24948378317002193	0.16992102044353055	0.2715442534176149	0.2207326369305727	0.2207326369305727	0.2207326369305727	0.2207326369305727	0.2207326369305727	0.2207326369305727	0.2207326369305727	0.2207326369305727	0.2207326369305727	0.2207326369305727	0.2207326369305727	0.2207326369305727	0.2207326369305727	0.2207326369305727	0.2207326369305727	0.2207326369305727	0.2207326369305727
0.6642040805092447	0.7594025855572089	0.45413366089505297	0.7433220601701915	0.5210827056513783	0.5302052778021553	0.523083950526571	0.4890462036336838	0.5979703958288936	0.5760184315808033	0.6054621140322526	0.553975671836948	0.6444566949368834	0.5646942040666171	0.5909216060303087	0.5370293319042533	0.5480462846424575	0.67118158281692	0.5198701592993128	0.6259528925361074	0.6514639912981214	0.6387084419171144	0.6387084419171144	0.6387084419171144	0.6387084419171144	0.6387084419171144	0.6387084419171144	0.6387084419171144	0.6387084419171144	0.6387084419171144	0.6387084419171144	0.6387084419171144	0.6387084419171144	0.6387084419171144	0.6387084419171144	0.6387084419171144	0.6387084419171144	0.6387084419171144	0.6387084419171144	0.6387084419171144	0.6387084419171144	0.6387084419171144	0.6387084419171144	0.6387084419171144	0.6387084419171144	0.6387084419171144	0.6387084419171144	0.6387084419171144	0.6387084419171144	0.6387084419171144
0.2363838390817465	0.19856134993308608	0.24925255777420063	0.26540320142517554	0.2996808001447106	0.3174391136186159	0.293819027857486	0.1780343008776709	0.25355454786250203	0.2700102075444452	0.2925474613579133	0.32965662141058516	0.2719792572779157	0.312920537597964	0.38756219586227164	0.318757026824657	0.32191346583791614	0.17802949636903417	0.36295562184712366	0.5278154531685708	0.19359061484017098	0.7058932767913123	0.29521407989254156	0.37551693081637216	0.33536550535445686	0.33536550535445686	0.33536550535445686	0.33536550535445686	0.33536550535445686	0.33536550535445686	0.33536550535445686	0.33536550535445686	0.33536550535445686	0.33536550535445686	0.33536550535445686	0.33536550535445686	0.33536550535445686	0.33536550535445686	0.33536550535445686	0.33536550535445686	0.33536550535445686	0.33536550535445686	0.33536550535445686	0.33536550535445686	0.33536550535445686	0.33536550535445686	0.33536550535445686	0.33536550535445686	0.33536550535445686	0.33536550535445686
0.43408896141621084	0.5358821853724501	0.36738437376771477	0.5955655208421019	0.326080177235076	0.4656689196760312	0.30040100498087213	0.42808013726534994	0.26835731573183574	0.6642342757024624	0.5447618649081787	0.5272247564831299	0.4480668480563099	0.5430020853728608	0.6902473478989426	0.5070219781604094	0.6125441249527515	0.5401770826779585	0.5056653912743504	0.4496614475039844	0.4278256479668271	0.5123216964655204	0.30909553595208644	0.4496273968534908	0.5654183528665696	0.5681217726141904	0.56677006274038	0.56677006274038	0.56677006274038	0.56677006274038	0.56677006274038	0.56677006274038	0.56677006274038	0.56677006274038	0.56677006274038	0.56677006274038	0.56677006274038	0.56677006274038	0.56677006274038	0.56677006274038	0.56677006274038	0.56677006274038	0.56677006274038	0.56677006274038	0.56677006274038	0.56677006274038	0.56677006274038	0.56677006274038	0.56677006274038	0.56677006274038
0.49676394896783627	0.467981465405617	0.47847371402747296	0.5929547746252897	0.28763934330481755	0.4306168555505612	0.39418805099970716	0.37448675657135755	0.49468274927249967	0.4148362697352276	0.44684632450121753	0.3069299886221254	0.42099937331994697	0.5673660434821094	0.36204888187803663	0.4460331702945526	0.3146188501120241	0.5037322454179877	0.5106235529064083	0.48121540902104154	0.4959194809637249	0.4959194809637249	0.4959194809637249	0.4959194809637249	0.4959194809637249	0.4959194809637249	0.4959194809637249	0.4959194809637249	0.4959194809637249	0.4959194809637249	0.4959194809637249	0.4959194809637249	0.4959194809637249	0.4959194809637249	0.4959194809637249	0.4959194809637249	0.4959194809637249	0.4959194809637249	0.4959194809637249	0.4959194809637249	0.4959194809637249	0.4959194809637249	0.4959194809637249	0.4959194809637249	0.4959194809637249	0.4959194809637249	0.4959194809637249	0.4959194809637249	0.4959194809637249	0.4959194809637249
0.2918995091833228	0.35815566243141866	0.401344083333393	0.3137421804725036	0.4347463954990411	0.3282074745345891	0.28951706228247903	0.38812697382656347	0.35280442174650295	0.22896965580829087	0.33267864139871733	0.41318321200361424	0.4559405102556422	0.375772809383589	0.32784641581258644	0.3009212652293769	0.42856077212428345	0.41411088150886316	0.45271425503046486	0.2625742013155725	0.40307587652592114	0.44861893353815807	0.4258474050320396	0.4258474050320396	0.4258474050320396	0.4258474050320396	0.4258474050320396	0.4258474050320396	0.4258474050320396	0.4258474050320396	0.4258474050320396	0.4258474050320396	0.4258474050320396	0.4258474050320396	0.4258474050320396	0.4258474050320396	0.4258474050320396	0.4258474050320396	0.4258474050320396	0.4258474050320396	0.4258474050320396	0.4258474050320396	0.4258474050320396	0.4258474050320396	0.4258474050320396	0.4258474050320396	0.4258474050320396	0.4258474050320396	0.4258474050320396	0.4258474050320396
0.6747181961794394	0.6114665042078233	0.7225311075925058	1.186495088554648	0.9092964915173215	0.8016724950267443	0.8180621884005874	1.0748669296453046	0.44247916849758806	0.7379627657599221	0.5964778665253101	0.4117478329662049	0.6936872125534336	0.7410181404678527	0.8992374127161348	0.64064262089899	0.803430491900088	0.8622610534835295	0.6608105001703474	0.616289006095128	0.6385497531327377	0.6385497531327377	0.6385497531327377	0.6385497531327377	0.6385497531327377	0.6385497531327377	0.6385497531327377	0.6385497531327377	0.6385497531327377	0.6385497531327377	0.6385497531327377	0.6385497531327377	0.6385497531327377	0.6385497531327377	0.6385497531327377	0.6385497531327377	0.6385497531327377	0.6385497531327377	0.6385497531327377	0.6385497531327377	0.6385497531327377	0.6385497531327377	0.6385497531327377	0.6385497531327377	0.6385497531327377	0.6385497531327377	0.6385497531327377	0.6385497531327377	0.6385497531327377	0.6385497531327377
0.750581753253739	0.49307513580437234	0.5116603349389356	0.6226918506815698	0.44588185633618954	0.40735527843273367	0.5317713683553514	0.6712750066821372	0.6304368486959168	0.46754859057767445	0.5598066521401401	0.4139021757981571	0.5173692024557086	0.6688418012408865	0.7021480602931077	0.5001100802671333	0.32452276563744126	0.403843018965937	0.6449860799139066	0.5291020220363576	0.5042373887642164	0.435849581870618	0.36976233593155317	0.4028059589010856	0.4028059589010856	0.4028059589010856	0.4028059589010856	0.4028059589010856	0.4028059589010856	0.4028059589010856	0.4028059589010856	0.4028059589010856	0.4028059589010856	0.4028059589010856	0.4028059589010856	0.4028059589010856	0.4028059589010856	0.4028059589010856	0.4028059589010856	0.4028059589010856	0.4028059589010856	0.4028059589010856	0.4028059589010856	0.4028059589010856	0.4028059589010856	0.4028059589010856	0.4028059589010856	0.4028059589010856	0.4028059589010856	0.4028059589010856
0.660904006889804	0.5759612013065201	0.40356293722991937	0.7097130058930701	0.5938995856661542	0.6463430654114127	0.5185324397752328	0.5967219735084524	0.48722728884019506	0.594812992423541	0.7278848608521554	0.6107953946210576	0.3631379742104295	0.4117509335374787	0.6162324635728392	0.3650419447623841	0.4472923620340677	0.4540774754307459	0.47834520169605915	0.5872298760175927	0.32331227343244284	0.35093058664082294	0.3371214300366329	0.3371214300366329	0.3371214300366329	0.3371214300366329	0.3371214300366329	0.3371214300366329	0.3371214300366329	0.3371214300366329	0.3371214300366329	0.3371214300366329	0.3371214300366329	0.3371214300366329	0.3371214300366329	0.3371214300366329	0.3371214300366329	0.3371214300366329	0.3371214300366329	0.3371214300366329	0.3371214300366329	0.3371214300366329	0.3371214300366329	0.3371214300366329	0.3371214300366329	0.3371214300366329	0.3371214300366329	0.3371214300366329	0.3371214300366329	0.3371214300366329
0.41693083574473805	0.06685046711535654	0.25507221604747854	0.3304090909647178	0.3486004333316402	0.12606298202482458	0.31098028510876174	0.18393795607223862	0.25907642418801946	0.24399944039414126	0.18216779092267615	0.16404019888789764	0.29206983646250084	0.346844179914295	0.4090246925563732	0.19059430635707963	0.20586186513530058	0.17398985473153825	0.18492987643625786	0.3503867586845585	0.2902507445762383	0.3245619562106005	0.15312364162479636	0.16642250494467636	0.27474966989969896	0.23780219262967336	0.410461111394202	0.37259175008920054	0.2592076241062261	0.15180921565088398	0.16428940389764687	0.15804930977426543	0.15804930977426543	0.15804930977426543	0.15804930977426543	0.15804930977426543	0.15804930977426543	0.15804930977426543	0.15804930977426543	0.15804930977426543	0.15804930977426543	0.15804930977426543	0.15804930977426543	0.15804930977426543	0.15804930977426543	0.15804930977426543	0.15804930977426543	0.15804930977426543	0.15804930977426543	0.15804930977426543
0.555240734633941	0.38335120073524326	0.8274105441087876	0.497950734578098	0.6201633672303819	0.43183705523340454	0.5565298379311981	0.48476507840542465	0.501543584645257	0.6800590809428294	0.8466886435639082	0.5445012058322869	0.504380683079306	0.5031880456057624	0.5232668732708339	0.4062835591136573	0.2724456827007726	0.5597870784569714	0.44623857775947245	0.3071789124231539	0.47245420742521027	0.37612288433628194	0.3911570914441567	0.5385187694522349	0.5904431511407748	0.516535380292962	0.4878233745667254	0.5024025489353974	0.5880825785679599	0.5572100773060625	0.7044764122719467	0.6308432447890047	0.6308432447890047	0.6308432447890047	0.6308432447890047	0.6308432447890047	0.6308432447890047	0.6308432447890047	0.6308432447890047	0.6308432447890047	0.6308432447890047	0.6308432447890047	0.6308432447890047	0.6308432447890047	0.6308432447890047	0.6308432447890047	0.6308432447890047	0.6308432447890047	0.6308432447890047	0.6308432447890047
0.5097563116362706	0.36106670120635237	0.534680904862189	0.32284496368956195	0.42914628321534465	0.4788085115211388	0.3669029343273869	0.4650915856549873	0.43113842987190026	0.3607058594997265	0.4434652842183319	0.45251626555065677	0.43056158646509096	0.4452218298521756	0.5534711829581526	0.4930779501198599	0.6500653929739414	0.46598719438165936	0.44299337186811344	0.4635441124805872	0.39033619892960925	0.4269401557050982	0.4269401557050982	0.4269401557050982	0.4269401557050982	0.4269401557050982	0.4269401557050982	0.4269401557050982	0.4269401557050982	0.4269401557050982	0.4269401557050982	0.4269401557050982	0.4269401557050982	0.4269401557050982	0.4269401557050982	0.4269401557050982	0.4269401557050982	0.4269401557050982	0.4269401557050982	0.4269401557050982	0.4269401557050982	0.4269401557050982	0.4269401557050982	0.4269401557050982	0.4269401557050982	0.4269401557050982	0.4269401557050982	0.4269401557050982	0.4269401557050982	0.4269401557050982
0.0	0.0	0.0019834189159010883	0.0	0.0	0.0	0.35780845573915115	0.0	0.0	0.0	0.0	0.0	0.0	0.0	0.0	0.0	0.0	0.0	0.0	0.03399098150328506	0.0	0.01699549075164253	0.01699549075164253	0.01699549075164253	0.01699549075164253	0.01699549075164253	0.01699549075164253	0.01699549075164253	0.01699549075164253	0.01699549075164253	0.01699549075164253	0.01699549075164253	0.01699549075164253	0.01699549075164253	0.01699549075164253	0.01699549075164253	0.01699549075164253	0.01699549075164253	0.01699549075164253	0.01699549075164253	0.01699549075164253	0.01699549075164253	0.01699549075164253	0.01699549075164253	0.01699549075164253	0.01699549075164253	0.01699549075164253	0.01699549075164253	0.01699549075164253	0.01699549075164253
0.3649932004583852	0.3224612657752191	0.2225906647457886	0.250514042112251	0.36930229899649847	0.3118065051378714	0.30701723817436594	0.35324543069582093	0.27193520965427215	0.31920421170113594	0.32563152068679757	0.3520042182660053	0.26424902792468935	0.3063123277645488	0.26742465533895343	0.3515338765849638	0.26668417379693243	0.38065260607108004	0.30366048742413226	0.23006980188186488	0.19152251572372683	0.3933702360752309	0.19525638487303557	0.20040575534791025	0.4924898251559313	0.31231494125167725	0.3876800122626589	0.4756350383056035	0.29753783991629956	0.38658643911095153	0.38658643911095153	0.38658643911095153	0.38658643911095153	0.38658643911095153	0.38658643911095153	0.38658643911095153	0.38658643911095153	0.38658643911095153	0.38658643911095153	0.38658643911095153	0.38658643911095153	0.38658643911095153	0.38658643911095153	0.38658643911095153	0.38658643911095153	0.38658643911095153	0.38658643911095153	0.38658643911095153	0.38658643911095153	0.38658643911095153
0.40474451320551424	0.6854510212840916	0.4355217706054837	0.4894313709621145	0.4615736440107083	0.3994357695005012	0.32589081310512547	0.4795402808059283	0.3305496983299085	0.36454885008662224	0.38309386186100974	0.40944778778909013	0.29361667164401123	0.4088578181544176	0.40317804645809113	0.5798616640791238	0.4888916486156931	0.4685966181805689	0.5200571611629834	0.3886175413077196	0.5828984999583999	0.510598740188487	0.31409441382905195	0.36728496670563976	0.4026576646484685	0.4520064964316716	0.6640777753408349	0.5554903220590075	0.48968325079179165	0.6023436850951849	0.3172873433077602	0.5423086759689488	0.3990990024911118	0.37890148974443183	0.4096028638880512	0.39425217681624153	0.39425217681624153	0.39425217681624153	0.39425217681624153	0.39425217681624153	0.39425217681624153	0.39425217681624153	0.39425217681624153	0.39425217681624153	0.39425217681624153	0.39425217681624153	0.39425217681624153	0.39425217681624153	0.39425217681624153	0.39425217681624153
0.5134953190419118	0.4391352385131948	0.48506807890044606	0.45657235225352966	0.5245873246125513	0.3085705529895331	0.4167812969535232	0.5922413615368683	0.3562301512599083	0.5591010323226124	0.49431100544415746	0.5213994964717922	0.5163318777427236	0.491507246639065	0.4782395955871373	0.4125493754450283	0.559306845046699	0.30782443955918376	0.3781415418749882	0.4325533007941874	0.47419982501462	0.4254813902441446	0.46294814957414937	0.4000953033886734	0.44815696549868267	0.3821234391614408	0.6899398421223879	0.5776253799350027	0.49026883087836054	0.3023303535279253	0.38090039704402884	0.5270590006868335	0.31173371610015277	0.45839286688483516	0.5297746575558312	0.4676978018156075	0.544032584912226	0.6449348388151636	0.4420245021067282	0.6295840795028825	0.5358042908048054	0.5358042908048054	0.5358042908048054	0.5358042908048054	0.5358042908048054	0.5358042908048054	0.5358042908048054	0.5358042908048054	0.5358042908048054	0.5358042908048054
0.7670491125848383	0.5490427004207062	0.676362486217744	0.4214550452499558	0.6025115952645302	0.4420039477242371	0.2930369471348898	0.3462065890803891	0.7522328797682759	0.493746685355605	0.5423541354185735	0.5509316894947726	0.4261283276476584	0.638020061584982	0.5300525899788137	0.5868060010141609	0.6596552956590188	0.38910016175633944	0.4025878472605852	0.5152358015569928	0.480846466097896	0.6313978154583173	0.6334830379481438	0.5564210309320542	0.47851746966961006	0.5174692503008321	0.5174692503008321	0.5174692503008321	0.5174692503008321	0.5174692503008321	0.5174692503008321	0.5174692503008321	0.5174692503008321	0.5174692503008321	0.5174692503008321	0.5174692503008321	0.5174692503008321	0.5174692503008321	0.5174692503008321	0.5174692503008321	0.5174692503008321	0.5174692503008321	0.5174692503008321	0.5174692503008321	0.5174692503008321	0.5174692503008321	0.5174692503008321	0.5174692503008321	0.5174692503008321	0.5174692503008321
0.32685492094911084	0.27574857964816696	0.5372432299806813	0.3712474923034777	0.5382838806224137	0.3881534130227138	0.32068484563741584	0.3060173723838024	0.22515991751665312	0.2885520938839887	0.46928373733147305	0.3490008146291121	0.3444828248888673	0.33441266708691547	0.297388772759437	0.2621496372144062	0.40464006918112283	0.38511463604395857	0.2950639802628599	0.48175353269087645	0.2714664647491671	0.22559604719065893	0.32378374973721247	0.34511920089605724	0.4656725884110729	0.22578827604064328	0.2405327740672602	0.3768235050902831	0.2873176045166567	0.33521050347676357	0.3639835729804182	0.3495970382285909	0.3495970382285909	0.3495970382285909	0.3495970382285909	0.3495970382285909	0.3495970382285909	0.3495970382285909	0.3495970382285909	0.3495970382285909	0.3495970382285909	0.3495970382285909	0.3495970382285909	0.3495970382285909	0.3495970382285909	0.3495970382285909	0.3495970382285909	0.3495970382285909	0.3495970382285909	0.3495970382285909
0.0	0.03685179828669107	0.2598171072337277	0.0038554971715095993	0.0	0.35540977476236557	0.0007780902971698997	0.013334577323506066	0.14036736537298558	0.03607370798952118	0.6835842097951865	0.0015561805943397995	0.412587556063477	0.0	1.1129163936920672	0.9730199303959843	0.5452184716781527	0.9794030556048459	0.412587556063477	0.0	0.35077618729368604	0.3461425998250065	0.41992763055437154	0.15711199320638916	0.8552543142700413	0.21892336197618018	0.5370888381231107	0.5370888381231107	0.5370888381231107	0.5370888381231107	0.5370888381231107	0.5370888381231107	0.5370888381231107	0.5370888381231107	0.5370888381231107	0.5370888381231107	0.5370888381231107	0.5370888381231107	0.5370888381231107	0.5370888381231107	0.5370888381231107	0.5370888381231107	0.5370888381231107	0.5370888381231107	0.5370888381231107	0.5370888381231107	0.5370888381231107	0.5370888381231107	0.5370888381231107	0.5370888381231107
0.2813448659952364	0.2771786304504994	0.45035563314831056	0.39327932649480074	0.37228438722902946	0.30770935430477936	0.36469933765237	0.37034755929950725	0.30760552319905105	0.2617717302852713	0.23726118865750978	0.3044666138147011	0.3798974950466883	0.34527915964641503	0.29032902244978287	0.32039268091135986	0.2952075329314564	0.3208152379746343	0.30100549896484585	0.3503412660804243	0.3450232484807837	0.27770280293718796	0.44202742515323873	0.3598651140452134	0.3598651140452134	0.3598651140452134	0.3598651140452134	0.3598651140452134	0.3598651140452134	0.3598651140452134	0.3598651140452134	0.3598651140452134	0.3598651140452134	0.3598651140452134	0.3598651140452134	0.3598651140452134	0.3598651140452134	0.3598651140452134	0.3598651140452134	0.3598651140452134	0.3598651140452134	0.3598651140452134	0.3598651140452134	0.3598651140452134	0.3598651140452134	0.3598651140452134	0.3598651140452134	0.3598651140452134	0.3598651140452134	0.3598651140452134
0.5300504677771756	0.33149246429520074	0.5229867441801562	0.5076122373407874	0.38651574924669474	0.3553272561539492	0.3317200757307997	0.3223030593781334	0.2860826212353756	0.3125353569381897	0.4557773438948737	0.4155577840913231	0.664156343229149	0.47914438744742194	0.685983157960851	0.5511968873035604	0.2820356214258426	0.4335658450214105	0.4051292268718841	0.522347715223497	0.40950046186756794	0.9201043447724288	0.6710822974536087	0.730715009302475	0.6606228187515096	0.6023681487257173	0.4546486557699378	0.7956564287861481	0.5448738004984884	0.7212914979061592	0.5998289762159366	0.6605602370610478	0.6605602370610478	0.6605602370610478	0.6605602370610478	0.6605602370610478	0.6605602370610478	0.6605602370610478	0.6605602370610478	0.6605602370610478	0.6605602370610478	0.6605602370610478	0.6605602370610478	0.6605602370610478	0.6605602370610478	0.6605602370610478	0.6605602370610478	0.6605602370610478	0.6605602370610478	0.6605602370610478
0.10056169641610628	0.0020401058332219194	0.0	0.0	0.18059466475212113	0.0	0.0	0.0	0.0	0.0	0.07427428115043745	0.0	0.0	0.0	0.0	0.0	0.0	0.0	0.0	0.14404316077633314	0.0	0.0	0.0	0.0	0.0	0.0	0.0	0.0	0.19764267617630366	0.019088117257404422	0.0	0.11133616388926053	0.0	0.0	0.0	0.0	0.041567284263364826	0.0	0.020783642131682413	0.020783642131682413	0.020783642131682413	0.020783642131682413	0.020783642131682413	0.020783642131682413	0.020783642131682413	0.020783642131682413	0.020783642131682413	0.020783642131682413	0.020783642131682413	0.020783642131682413
0.04318761190686121	0.2314721229467002	0.09157972152188185	0.32621539340160877	0.08134020910818833	0.41395479274972424	0.24725627000007952	0.08277270559150446	0.42306292967830283	0.10926042243620442	0.07817666154377574	0.004954415545570249	0.16796551272052998	0.0	0.0	0.23176122104261448	0.03443071793574162	0.0	0.10114245932622154	0.05215300344531707	0.12860807177847655	0.030619702146187377	0.23273911428619956	0.10573850337395026	0.0014324964833161173	0.018357475523676357	0.28362512850714827	0.0	0.15837347089594805	0.0	0.12860807177847655	0.004954415545570249	0.2557049144326154	0.0	0.1303296649890928	0.3994376401463311	0.10114245932622154	0.12824024303225215	0.10257495580953765	0.23147212431531433	0.13032966474025387	0.019789972006992475	0.24725627000007952	0.00033727951518346713	0.12379677475763148	0.12379677475763148	0.12379677475763148	0.12379677475763148	0.12379677475763148	0.12379677475763148
0.27739884340258797	0.11639517758334376	0.17798536988100025	0.013013999064871369	0.07368285269220562	0.002689178169347749	0.11047420842833533	0.15958386292060397	0.1398543412442136	0.18389359965232696	0.25607467712263876	0.2912339435306986	0.06836901138738324	0.1591024396090728	0.28999312314918535	0.1362970806986165	0.07683343782076532	0.20733127317958985	0.06466602995081205	0.16265970025944232	0.21277189896481688	0.15174407301416953	0.08307987653571014	0.24958736026854828	0.3220001176974481	0.23254184440891446	0.17114812429244414	0.10827811196472642	0.13835394540365437	0.06768175872195645	0.0006031456599336954	0.04258553936300925	0.26652229967968016	0.10836013625160944	0.07535055081412631	0.22160222218333253	0.16280542115041644	0.07979005959619315	0.2638571216244903	0.20257489021000863	0.19189662106478694	0.26443109597017167	0.21780181308018395	0.04949882107538579	0.21692605507622761	0.1332124380758067	0.1332124380758067	0.1332124380758067	0.1332124380758067	0.1332124380758067
0.3466215725753562	0.04864901220852173	0.09872741653897671	0.039402558322287014	0.1192467872373483	0.14821453569659535	0.17307060827069673	0.05970085232976159	0.19498747775203082	0.12773877211427231	0.06473327732888987	0.007736774130917881	0.17799085102385062	0.05028197194669244	0.30357908722130217	0.14745553201225023	0.01795877420721415	0.12598649054296096	0.09529302959725101	0.17554019997537346	0.06653139576564845	0.2024832120475883	0.1248987273273019	0.047972905347748895	0.117118512859242	0.12794737033357917	0.19824162362381123	0.05668844848250302	0.1297968712385324	0.11129669511264874	0.1324085996213132	0.23019026288121613	0.16492923226811715	0.03328378421758581	0.19606432712194463	0.022571764919413123	0.2050572055516133	0.030690237903336814	0.009911881597662542	0.02030105975049968	0.02030105975049968	0.02030105975049968	0.02030105975049968	0.02030105975049968	0.02030105975049968	0.02030105975049968	0.02030105975049968	0.02030105975049968	0.02030105975049968	0.02030105975049968
0.3816939117671868	0.17493556515595518	0.4537188648280089	0.7533596933542989	0.6865604926292133	0.4553114211436371	0.6012886265047458	0.8759716637248331	1.205639892838198	1.0408057782815154	1.0408057782815154	1.0408057782815154	1.0408057782815154	1.0408057782815154	1.0408057782815154	1.0408057782815154	1.0408057782815154	1.0408057782815154	1.0408057782815154	1.0408057782815154	1.0408057782815154	1.0408057782815154	1.0408057782815154	1.0408057782815154	1.0408057782815154	1.0408057782815154	1.0408057782815154	1.0408057782815154	1.0408057782815154	1.0408057782815154	1.0408057782815154	1.0408057782815154	1.0408057782815154	1.0408057782815154	1.0408057782815154	1.0408057782815154	1.0408057782815154	1.0408057782815154	1.0408057782815154	1.0408057782815154	1.0408057782815154	1.0408057782815154	1.0408057782815154	1.0408057782815154	1.0408057782815154	1.0408057782815154	1.0408057782815154	1.0408057782815154	1.0408057782815154	1.0408057782815154
0.0	0.1267880631260317	0.0	0.0	0.0	0.0021581190542434158	0.03658789096793496	0.06717259786691919	0.0	0.0	0.000362399869991627	0.0	0.0	0.0017957191842517886	0.07158753200402185	0.0	0.0	0.006210653321354432	0.0017957191842517886	0.0	0.0008978595921258943	0.0008978595921258943	0.0008978595921258943	0.0008978595921258943	0.0008978595921258943	0.0008978595921258943	0.0008978595921258943	0.0008978595921258943	0.0008978595921258943	0.0008978595921258943	0.0008978595921258943	0.0008978595921258943	0.0008978595921258943	0.0008978595921258943	0.0008978595921258943	0.0008978595921258943	0.0008978595921258943	0.0008978595921258943	0.0008978595921258943	0.0008978595921258943	0.0008978595921258943	0.0008978595921258943	0.0008978595921258943	0.0008978595921258943	0.0008978595921258943	0.0008978595921258943	0.0008978595921258943	0.0008978595921258943	0.0008978595921258943	0.0008978595921258943
0.17215442174651507	0.0	0.18706987213878026	0.0	0.0	0.0	0.0	0.0	0.0	0.1793685539844396	0.0	0.0	0.0	0.0	0.0	0.0	0.019495733679076338	0.0	0.0	0.0	0.07586036825879547	0.0	0.007206560753267756	0.0	0.04245493114029711	0.0	0.0	0.18706987213878026	0.0	0.0	0.0	0.0	0.0	0.0	0.0	0.0	0.0	0.0	0.0	0.0	0.0	0.0	0.0	0.0	0.0	0.0	0.0	0.0	0.0	0.0
0.6575728221798995	0.582834511241211	0.3768358887068028	0.41642767112130485	0.3651986039811465	0.5105110113897972	0.2973618495254518	0.36325377713836715	0.38648419969365816	0.5616595959604892	0.45057056156818825	0.42537243970123884	0.44924947614956257	0.46470047339031134	0.4169565554428871	0.44376491087931436	0.6123446215551976	0.6261097760222677	0.47922455213724485	0.4330566746907824	0.4745948300458053	0.3262036624178628	0.5191236491473581	0.42266365578261045	0.42266365578261045	0.42266365578261045	0.42266365578261045	0.42266365578261045	0.42266365578261045	0.42266365578261045	0.42266365578261045	0.42266365578261045	0.42266365578261045	0.42266365578261045	0.42266365578261045	0.42266365578261045	0.42266365578261045	0.42266365578261045	0.42266365578261045	0.42266365578261045	0.42266365578261045	0.42266365578261045	0.42266365578261045	0.42266365578261045	0.42266365578261045	0.42266365578261045	0.42266365578261045	0.42266365578261045	0.42266365578261045	0.42266365578261045
0.4074557482262705	0.9177365289264509	0.6588622250262255	0.5635160414257635	1.2148841719414427	0.7883036468394354	1.0281064634044923	1.0213489170587498	0.6921122992069566	0.790933229532154	0.9404829632594754	0.8657080963958147	0.8657080963958147	0.8657080963958147	0.8657080963958147	0.8657080963958147	0.8657080963958147	0.8657080963958147	0.8657080963958147	0.8657080963958147	0.8657080963958147	0.8657080963958147	0.8657080963958147	0.8657080963958147	0.8657080963958147	0.8657080963958147	0.8657080963958147	0.8657080963958147	0.8657080963958147	0.8657080963958147	0.8657080963958147	0.8657080963958147	0.8657080963958147	0.8657080963958147	0.8657080963958147	0.8657080963958147	0.8657080963958147	0.8657080963958147	0.8657080963958147	0.8657080963958147	0.8657080963958147	0.8657080963958147	0.8657080963958147	0.8657080963958147	0.8657080963958147	0.8657080963958147	0.8657080963958147	0.8657080963958147	0.8657080963958147	0.8657080963958147
0.7089977769426331	0.4156690341291214	0.3906241947556595	0.47812715716869747	0.573612684560564	0.5479581941908431	0.703213679666236	0.43134998994035545	0.5350990438882212	0.592757241716249	0.3561904170621535	0.5605861255356224	0.5383418635890321	0.5683774520790239	0.37235918520933775	0.46791553029260385	0.7408623160530372	0.6180550881973855	0.625113306857701	0.7037935803391666	0.5463013867194497	0.4568377713226199	0.6819368861789735	0.7824176099082165	0.7181988346339336	0.5239280697069112	0.42780610055003027	0.5479791712926952	0.4878926359213628	0.4878926359213628	0.4878926359213628	0.4878926359213628	0.4878926359213628	0.4878926359213628	0.4878926359213628	0.4878926359213628	0.4878926359213628	0.4878926359213628	0.4878926359213628	0.4878926359213628	0.4878926359213628	0.4878926359213628	0.4878926359213628	0.4878926359213628	0.4878926359213628	0.4878926359213628	0.4878926359213628	0.4878926359213628	0.4878926359213628	0.4878926359213628
0.006016371767047265	0.05810957592885311	0.0	0.050977166788377375	0.05810957592885311	0.013321966055604657	0.0588214898993961	0.0640586443059457	0.12084120685854058	0.025918728362451206	0.06057179559478246	0.1253423551697713	0.052727472978430466	0.08402830429130431	0.15053540954090372	0.039563745244913975	0.028380948028380554	0.006660983027802329	0.0	0.014505305644154325	0.0	0.0007119146507097455	0.0	0.006660983027802329	0.0	0.0007119146507097455	0.021166288671956655	0.014505305644154325	0.026630643013160947	0.06477055827648869	0.025918728362451206	0.006660983027802329	0.016289855695126768	0.016289855695126768	0.016289855695126768	0.016289855695126768	0.016289855695126768	0.016289855695126768	0.016289855695126768	0.016289855695126768	0.016289855695126768	0.016289855695126768	0.016289855695126768	0.016289855695126768	0.016289855695126768	0.016289855695126768	0.016289855695126768	0.016289855695126768	0.016289855695126768	0.016289855695126768
0.023951380873135274	0.06225354366041381	0.07197268950874501	0.0799950857756021	0.022989089181654866	0.025662193792644936	0.16166951283981837	0.05201191411444133	0.09929876551455984	0.0342703712902087	0.12488840678207476	0.06775567822189842	0.008047382552848295	0.08055049956470021	0.0006279647325138331	0.0786082797075044	0.0021718714629122278	0.14133268863805254	0.08791573712580751	0.0	0.015093423844731302	0.30252914177006507	0.13933005689460465	0.12357829776686424	0.0989503746175971	0.0007546963169498271	0.034898336022722534	0.0909744178638904	0.051383949381927495	0.1821282038183035	0.0021718714629122278	0.0022986030473482223	0.12776079522992145	0.17418588227337273	0.18300962866534448	0.11515103173117056	0.14908033019825753	0.14908033019825753	0.14908033019825753	0.14908033019825753	0.14908033019825753	0.14908033019825753	0.14908033019825753	0.14908033019825753	0.14908033019825753	0.14908033019825753	0.14908033019825753	0.14908033019825753	0.14908033019825753	0.14908033019825753
0.7463690676157142	0.8693307270732231	0.5403339358124939	0.8001890121982375	0.988576026636233	0.8412760876670611	0.9175367634635272	1.0260832283163028	0.9475927850911414	0.745603504698826	0.5590627605590942	0.7999777076939073	0.7057335276756341	1.1465651124887861	0.9365091916685323	0.6831947055697085	0.8910897345193195	1.1097547523451345	1.1935628251877504	1.0583155996796831	0.8477377056057317	0.9673295655158258	0.8593869799580113	0.9159219214747143	0.9339394084561203	0.8920706185415409	1.019636054201558	0.7540235882222064	1.075183289621832	0.9359789631340218	0.9662638599615712	0.9511214115477965	0.9511214115477965	0.9511214115477965	0.9511214115477965	0.9511214115477965	0.9511214115477965	0.9511214115477965	0.9511214115477965	0.9511214115477965	0.9511214115477965	0.9511214115477965	0.9511214115477965	0.9511214115477965	0.9511214115477965	0.9511214115477965	0.9511214115477965	0.9511214115477965	0.9511214115477965	0.9511214115477965
0.4783114068954881	0.43279884967761934	0.2988045917478093	0.4850424842243478	0.25789827591994674	0.39986066878806453	0.4851418415071652	0.44755228368530037	0.32345500042916164	0.35325139461426047	0.3704072061406761	0.4683901502867	0.45482187533016233	0.42090834685786094	0.43250357931500394	0.3197268293277469	0.3491897386154503	0.3565810697393695	0.38830261672805183	0.4826602943463512	0.45448141197900443	0.46910501466186044	0.5338851904365408	0.49322389838024266	0.3068282421833521	0.4641109864314106	0.7528211479109171	0.4910744388457733	0.2746903370105631	0.5222182547680498	0.2710241275390474	0.46900866157405646	0.6249774410597627	0.5930763710793575	0.26036799550551626	0.23821887320409266	0.24896508784531735	0.24359198052470502	0.24359198052470502	0.24359198052470502	0.24359198052470502	0.24359198052470502	0.24359198052470502	0.24359198052470502	0.24359198052470502	0.24359198052470502	0.24359198052470502	0.24359198052470502	0.24359198052470502	0.24359198052470502
0.0	0.0	0.0	0.0	0.0	0.0	0.0	0.0	0.11050171134625313	0.15693694140728157	0.006264360430227611	0.11213485372660355	0.0008046431488891048	0.00231560887955978	0.0	0.0	0.054649490405039504	0.08448020575067035	0.0	0.1575614901483	0.05859824195570733	0.08081981064379018	0.0	0.0	0.014311123789885137	0.013641599494598524	0.00231560887955978	0.0	0.0069338847255142255	0.008579969309787392	0.0	0.0	0.0	0.0	0.0	0.0	0.0	0.0	0.0	0.0	0.0	0.0	0.0	0.0	0.0	0.0	0.0	0.0	0.0	0.0
0.5635830349234431	0.03195322107513016	0.038204432243700306	0.12319746401645255	0.23505111545981658	0.13087245351310908	0.20675099051679205	0.2787079135738313	0.23319563201112462	0.2771740168155684	0.315957613765633	0.022304204194540496	0.5007955840774025	0.19330141658808267	0.21065009421432132	0.19870830523915153	0.23124827092670236	0.1581732034768273	0.20495951640772167	0.0	0.0015338962039897625	0.3465243984442415	0.09011538467159044	0.14026160589046055	0.04698216875963862	0.08356869817389594	0.19460240613598428	0.10469381687003179	0.11637802794012098	0.02728138366235909	0.19618177989178337	0.11173158177707122	0.11173158177707122	0.11173158177707122	0.11173158177707122	0.11173158177707122	0.11173158177707122	0.11173158177707122	0.11173158177707122	0.11173158177707122	0.11173158177707122	0.11173158177707122	0.11173158177707122	0.11173158177707122	0.11173158177707122	0.11173158177707122	0.11173158177707122	0.11173158177707122	0.11173158177707122	0.11173158177707122
0.13535923113484424	0.11100551056103439	0.0006260438791574512	0.07592681936828119	0.137450580977529	0.19509859802205032	0.1039985191507676	0.024464992589463663	0.17671713306737202	0.030335092456288505	0.12081892842050823	0.015592744085709842	0.06583747616535683	0.09361113208923369	0.19729529482376285	0.16772000324695854	0.10775160221332346	0.18900758559973188	0.10550554895872905	0.016113660205594876	0.024359864830191244	0.13719657317465467	0.08737116144139544	0.06085052652723401	0.014082275856907382	0.10075748534704199	0.10018499571968016	0.07857884946950323	0.12130829076172904	0.05313314217822519	0.06508774333427571	0.19130079915541767	0.04048805922624816	0.04971591180405945	0.20319580198209966	0.07623747906473809	0.04164911576894038	0.06700516251658775	0.06339123670745728	0.06455229302392865	0.06397176486569295	0.06397176486569295	0.06397176486569295	0.06397176486569295	0.06397176486569295	0.06397176486569295	0.06397176486569295	0.06397176486569295	0.06397176486569295	0.06397176486569295
0.46541219838530545	0.1612858336650967	0.36203024198919365	0.3068114978794254	0.4638408972880679	0.33795374286606406	0.24770251037686822	0.3516798099370897	0.24197512411564023	0.24083317639893032	0.487442044565288	0.4060865956646779	0.4069052598264203	0.3910495226651557	0.48412584225962324	0.3920224740710985	0.4526598908057198	0.41686143182145113	0.3930950713143929	0.49522433389475956	0.5449254622531405	0.5327947054975412	0.6363475651377004	0.42089200672210814	0.5696385740731548	0.4330329642139552	0.5953134509991195	0.5335693863123305	0.603901557060595	0.6304344497077494	0.4185554205891362	0.5961881862768126	0.38582464989005694	0.5241147931300567	0.2836895636134974	0.40390217837177705	0.40390217837177705	0.40390217837177705	0.40390217837177705	0.40390217837177705	0.40390217837177705	0.40390217837177705	0.40390217837177705	0.40390217837177705	0.40390217837177705	0.40390217837177705	0.40390217837177705	0.40390217837177705	0.40390217837177705	0.40390217837177705
0.7404260108052182	0.874070952354249	0.6587397714415166	0.41262002987760893	0.7865627461385835	0.5076400511701619	0.8431484448083215	0.46714391661283167	0.6701474426236063	0.42711012002534626	0.5431095941009897	0.7578336541882962	0.7608347897126653	0.6835858408099844	0.6019730325238013	0.3635755458422755	0.6551094179325923	0.6253274461482841	0.8570974574720343	0.9274492558062561	0.4871336938501529	0.46274848992378015	0.45034269875149674	0.6363323201688263	0.6657287855198277	0.47147366993453305	0.4243861289991122	0.7285160283427143	0.7638213850112016	0.6642139110601551	0.7140176480356784	0.7140176480356784	0.7140176480356784	0.7140176480356784	0.7140176480356784	0.7140176480356784	0.7140176480356784	0.7140176480356784	0.7140176480356784	0.7140176480356784	0.7140176480356784	0.7140176480356784	0.7140176480356784	0.7140176480356784	0.7140176480356784	0.7140176480356784	0.7140176480356784	0.7140176480356784	0.7140176480356784	0.7140176480356784
0.20410057412289573	0.0	0.4542303374526625	0.0	0.18357296185677777	0.2429249708801655	0.34397575163234184	0.0027755810500083196	0.010719889980064902	0.0	0.0027755810500083196	0.012375173134393784	0.4225269448245006	0.0	0.0	0.0	0.009599592084385463	0.0	0.11065037283656184	0.08252218110460137	0.0011202978956794385	0.25878842505108846	0.2751583761527624	0.1514737822123746	0.2429249708801655	0.20210156150435277	0.2429249708801655	0.06892781105293568	0.2648997360989448	0.1514737822123746	0.24348511982800525	0.0	0.0	0.10105078075217638	0.0027755810500083196	0.05191318090109236	0.05191318090109236	0.05191318090109236	0.05191318090109236	0.05191318090109236	0.05191318090109236	0.05191318090109236	0.05191318090109236	0.05191318090109236	0.05191318090109236	0.05191318090109236	0.05191318090109236	0.05191318090109236	0.05191318090109236	0.05191318090109236
0.4883748891031581	0.46764592275645445	0.6962136099733301	0.561613870991323	0.6843959928113965	0.585024699002939	0.5346164988352142	0.4939978983743933	0.49794040986592913	0.5455498354984405	0.22133371544485736	0.5391716696551286	0.2741586466455317	0.5254323890374168	0.537977709574035	0.4722352744693899	0.5344272767022007	0.6130993356718707	0.5073712462641531	0.3429789164904733	0.3392465233710241	0.631501394730088	0.28591145203967905	0.2318002526772504	0.5606272759055092	0.46742664501976144	0.47966924162891533	0.30145521645753004	0.353094489186836	0.30512695268238826	0.39397977539978807	0.2900740178330194	0.4751239099831547	0.4184937269985224	0.4190626880117764	0.41877820750514944	0.41877820750514944	0.41877820750514944	0.41877820750514944	0.41877820750514944	0.41877820750514944	0.41877820750514944	0.41877820750514944	0.41877820750514944	0.41877820750514944	0.41877820750514944	0.41877820750514944	0.41877820750514944	0.41877820750514944	0.41877820750514944
0.20868318842707032	0.36744015184552853	0.2856538370210338	0.227559815983586	0.25854626668925973	0.4279002659419953	0.3485211185250546	0.1690860273578471	0.19727039425070414	0.4381348170977621	0.3656791289146402	0.32850849597334464	0.18942185826726982	0.29139860983315247	0.36640259972827016	0.43779349275940144	0.33024725209660866	0.24376713969573868	0.20590850111797832	0.19853759110516672	0.08828898129379957	0.3644160567270499	0.4747645907005886	0.60184836270659	0.2947373854953208	0.24840093239761463	0.3232723967792332	0.28449513442227004	0.4412505650093932	0.19620685782305936	0.3652615095552871	0.28073418368917324	0.28073418368917324	0.28073418368917324	0.28073418368917324	0.28073418368917324	0.28073418368917324	0.28073418368917324	0.28073418368917324	0.28073418368917324	0.28073418368917324	0.28073418368917324	0.28073418368917324	0.28073418368917324	0.28073418368917324	0.28073418368917324	0.28073418368917324	0.28073418368917324	0.28073418368917324	0.28073418368917324
0.6549765887328011	0.5801156352838686	0.578555379424355	0.35103441195180873	0.7319941377676563	0.5312649127528669	0.5701355856796745	0.5200340388065166	0.6604468645548148	0.7825089345014703	0.6205659008532844	0.5804156593147977	0.6322770088037764	0.5210218548270057	0.7151015354410132	0.6320185296961017	0.5658366720534492	0.7810132927570048	0.48359741719639476	0.4711886018965884	0.6955674694200403	0.6299253762901059	0.5954285795209167	0.5207422934792233	0.6690267561546982	0.45942213999113	0.5152529914478763	0.729914488193827	0.5267523786549992	0.734575688771257	0.6340755992355087	0.428827448235822	0.5314515237356654	0.5314515237356654	0.5314515237356654	0.5314515237356654	0.5314515237356654	0.5314515237356654	0.5314515237356654	0.5314515237356654	0.5314515237356654	0.5314515237356654	0.5314515237356654	0.5314515237356654	0.5314515237356654	0.5314515237356654	0.5314515237356654	0.5314515237356654	0.5314515237356654	0.5314515237356654
0.14885089712265762	0.1222092238502385	0.10122297109379172	0.16398144862380176	0.13299133871167795	0.06702164965121518	0.10816790231263594	0.0725004072178559	0.11383858304780158	0.03684813289761474	0.04102955520564466	0.05005455803781038	0.057466376830291044	0.16172778705058052	0.08706037477060827	0.04788667830446562	0.04796060192829624	0.0003825442481316256	0.07234531689500234	0.034726976290481416	0.02708701822254499	0.04242242615921855	0.01750656653252562	0.08269085708128497	0.11337555745082471	0.03838015023827687	0.044052242630733165	0.04121619643450501	0.04121619643450501	0.04121619643450501	0.04121619643450501	0.04121619643450501	0.04121619643450501	0.04121619643450501	0.04121619643450501	0.04121619643450501	0.04121619643450501	0.04121619643450501	0.04121619643450501	0.04121619643450501	0.04121619643450501	0.04121619643450501	0.04121619643450501	0.04121619643450501	0.04121619643450501	0.04121619643450501	0.04121619643450501	0.04121619643450501	0.04121619643450501	0.04121619643450501
0.04896086195635471	0.07552445158335012	0.05771380392358987	0.04361823307579255	0.08201067057536782	0.14153900804126957	0.0954061001733194	0.0019723778981853885	0.0008538716873657386	0.08309163887091976	0.029658849004963968	0.07156610130664821	0.07211164231796678	0.0978942108886517	0.06349188111331543	0.024049759860104776	0.08039422485727739	0.08198565170195417	0.11598500668032799	0.05676076814710288	0.03755432674617056	0.093706897858864	0.1608935008293888	0.049059101305937394	0.06872083013541605	0.05248151278910723	0.07905086851601648	0.03840635758312999	0.03673034834725727	0.06562004106339793	0.11495193719770609	0.06521002949615075	0.11403668830978957	0.07651058250017141	0.09781680786615038	0.07635788089785558	0.07500275323742513	0.08192259560053934	0.10293339753801117	0.10736524584185526	0.11102861361137539	0.05982990356914252	0.04432001197507095	0.07934997216653791	0.07407912480217717	0.03294822494589282	0.026665132776346995	0.029806678861119908	0.029806678861119908	0.029806678861119908
0.044123451600036154	0.6830143685085235	0.005014860582399385	0.5500984213115875	0.0	0.01734433802643	0.0	0.4502290632136566	0.0	0.4502290632136566	0.9054729870097125	0.45524392379605594	0.8093218143970744	0.4502290632136566	0.40933477277792507	0.4389116509293825	0.0	0.0	0.0	0.0	0.48583286710727	0.04692121617788745	0.4502290632136566	0.6214880441545966	0.8735873677302605	0.0	0.5410897497197423	0.0	0.04692121617788745	0.01734433802643	0.8482464237073075	0.0	0.5919111660031392	0.2959555830015696	0.2959555830015696	0.2959555830015696	0.2959555830015696	0.2959555830015696	0.2959555830015696	0.2959555830015696	0.2959555830015696	0.2959555830015696	0.2959555830015696	0.2959555830015696	0.2959555830015696	0.2959555830015696	0.2959555830015696	0.2959555830015696	0.2959555830015696	0.2959555830015696
0.07182680797002979	0.0	0.7519296177228679	0.3353846452657367	0.0	0.08619216956403575	0.858911366033841	0.0	0.0	0.6822859738075975	0.7366173723617264	0.0	0.18769658448921311	0.0	0.0	0.0	0.827050595023934	0.0	1.3727197171203844	0.7519296177228679	0.0	0.5045962603255365	0.03186077100990683	1.2565258780484045	0.08619216956403575	1.2393545143828935	0.08619216956403575	0.9243139480496788	0.502737142021167	0.0	0.001859118304369496	0.018424147917200377	0.010141633110784936	0.010141633110784936	0.010141633110784936	0.010141633110784936	0.010141633110784936	0.010141633110784936	0.010141633110784936	0.010141633110784936	0.010141633110784936	0.010141633110784936	0.010141633110784936	0.010141633110784936	0.010141633110784936	0.010141633110784936	0.010141633110784936	0.010141633110784936	0.010141633110784936	0.010141633110784936
0.6179937175226753	0.5627782412020332	0.6274856906424914	0.6493393874121862	0.6879496170758959	0.5879389326380788	0.5610104971275529	0.5392570559785314	0.6291301129850922	0.5720535082985707	0.6021660294814797	0.5340646605035417	0.7350905088704689	0.6786531612397745	0.6227811824981533	0.484873677447702	0.6311622525877795	0.6498418308264295	0.5323179095122528	0.4690764313697594	0.6386672888184575	0.5538718600941084	0.5538718600941084	0.5538718600941084	0.5538718600941084	0.5538718600941084	0.5538718600941084	0.5538718600941084	0.5538718600941084	0.5538718600941084	0.5538718600941084	0.5538718600941084	0.5538718600941084	0.5538718600941084	0.5538718600941084	0.5538718600941084	0.5538718600941084	0.5538718600941084	0.5538718600941084	0.5538718600941084	0.5538718600941084	0.5538718600941084	0.5538718600941084	0.5538718600941084	0.5538718600941084	0.5538718600941084	0.5538718600941084	0.5538718600941084	0.5538718600941084	0.5538718600941084
0.3302278498540242	0.2922688789114672	0.3688670658943685	0.46855224546559593	0.29949519092548965	0.38308591006674575	0.3501797802538646	0.277019496036018	0.461418571522375	0.29764587372587065	0.33377405876969857	0.2100702829167243	0.29245894720947097	0.39824675727666414	0.4592139221027325	0.3291013093351842	0.3209223851525858	0.4185056820374323	0.32924246364939663	0.37486134557697126	0.3138302999984665	0.41359507079507507	0.3637126853967708	0.3637126853967708	0.3637126853967708	0.3637126853967708	0.3637126853967708	0.3637126853967708	0.3637126853967708	0.3637126853967708	0.3637126853967708	0.3637126853967708	0.3637126853967708	0.3637126853967708	0.3637126853967708	0.3637126853967708	0.3637126853967708	0.3637126853967708	0.3637126853967708	0.3637126853967708	0.3637126853967708	0.3637126853967708	0.3637126853967708	0.3637126853967708	0.3637126853967708	0.3637126853967708	0.3637126853967708	0.3637126853967708	0.3637126853967708	0.3637126853967708
0.7656482359585741	0.6087641165035348	0.5233329343247284	0.6853827859800803	0.504764955681987	0.5993286100607216	0.6017231914844522	0.5518601670612426	0.5700571802905279	0.5779467159931438	0.6158079639042953	0.6323153450870682	0.5080128799705288	0.5038138358619196	0.5565818261953412	0.45294619652782614	0.4474883573984911	0.6092535907785849	0.689490569741462	0.5206230883942673	0.5033932301625839	0.6455244402925897	0.5744588352275869	0.5744588352275869	0.5744588352275869	0.5744588352275869	0.5744588352275869	0.5744588352275869	0.5744588352275869	0.5744588352275869	0.5744588352275869	0.5744588352275869	0.5744588352275869	0.5744588352275869	0.5744588352275869	0.5744588352275869	0.5744588352275869	0.5744588352275869	0.5744588352275869	0.5744588352275869	0.5744588352275869	0.5744588352275869	0.5744588352275869	0.5744588352275869	0.5744588352275869	0.5744588352275869	0.5744588352275869	0.5744588352275869	0.5744588352275869	0.5744588352275869
0.5180199850201704	0.4029036261022273	0.5570920901024832	0.5332771175284674	0.6175367209149067	0.6141543756950596	0.3787493012477886	0.3096819122346859	0.43751559538658363	0.5832247184921834	0.33030700966654414	0.6310565088333789	0.5397119958795418	0.4743274102738635	0.505396861021135	0.5726025219234046	0.6939493635553008	0.6610429704568265	0.5144654695649145	0.5877542200108704	0.5877542200108704	0.5877542200108704	0.5877542200108704	0.5877542200108704	0.5877542200108704	0.5877542200108704	0.5877542200108704	0.5877542200108704	0.5877542200108704	0.5877542200108704	0.5877542200108704	0.5877542200108704	0.5877542200108704	0.5877542200108704	0.5877542200108704	0.5877542200108704	0.5877542200108704	0.5877542200108704	0.5877542200108704	0.5877542200108704	0.5877542200108704	0.5877542200108704	0.5877542200108704	0.5877542200108704	0.5877542200108704	0.5877542200108704	0.5877542200108704	0.5877542200108704	0.5877542200108704	0.5877542200108704
[truncated: 6 more columns]
