# Supplementary material for: Neuronal tuning aligns dynamically with object and texture manifolds across the visual hierarchy
Source: Nat Neurosci. 2026 Mar 10;29(4):864–75. doi: 10.1038/s41593-026-02207-1 (PMC13061647; doi:10.1038/s41593-026-02207-1)
Supplement: Supplementary file 6 — Average PSTH for each session and thread before or after optimization Fig. 5a. Response rate for each 10 ms time window in csv format to reproduce Fig. 5c. [file 41593_2026_2207_MOESM6_ESM.zip › Figure5C_src_normresp_wdw_50-60_BigGAN_sem.csv]

0	1	2	3	4	5	6	7	8	9	10	11	12	13	14	15	16	17	18	19	20	21	22	23	24	25	26	27	28	29	30	31	32	33	34	35	36	37	38	39	40	41	42	43	44	45	46	47	48	49
0.03603158563386571	0.04730809016928936	0.03903914674687816	0.03608815222262841	0.04276355834376359	0.026109446486721366	0.037427477989436915	0.0301865336584743	0.03964918283425819	0.050557463576774264	0.039624250160625124	0.035807957230178496	0.038433038071627505	0.046176648958758566	0.029765658725950966	0.032666604040202864	0.03311040828942712	0.05130938077528909	0.03713209139552285	0.024387351791672646	0.021681766074861792	0.05455223027279343	0.020768784542445396	0.036118757252030884	0.04286564900016909	0.03290993091350467	0.03287637666854291	0.027065505514228115	0.039244511835281534	0.055699620735800766	0.020175209745212846	0.03554293296364686	0.03685125724673642	0.02671040857310556	0.03740183583044528	0.03045945166223429	0.02858798760971733	0.0432455345581781	0.042065808297539066	0.035907256783507535	0.03120412717667966	0.03145510028056303	0.025883976676788403	0.024103941390289645	0.01736489198316975	0.018516828148016057	0.031241821743888433	0.02487932494595224	0.02487932494595224	0.02487932494595224
0.04384888099437982	0.03378760023225392	0.06313918966656677	0.036600428684019214	0.04368414525060789	0.0458749749643727	0.01679525406569584	0.047131929502741476	0.022415285640839222	0.0565186731722651	0.029129005171195467	0.03411474767267576	0.028368322087812946	0.04254359048201893	0.04183415043772861	0.029589474133739586	0.050370795798602326	0.01408787543488783	0.019417174364100568	0.04771330582876981	0.026529630718922014	0.029072256146416463	0.0331860507400757	0.04333042780254155	0.048732271367432266	0.03737331488195452	0.04712527803520086	0.03252731723113436	0.03033532300971948	0.028943686620057082	0.031622108742052166	0.04081108657176364	0.04391567268484449	0.030722404848266115	0.02474971729625057	0.02773606107225834	0.02773606107225834	0.02773606107225834	0.02773606107225834	0.02773606107225834	0.02773606107225834	0.02773606107225834	0.02773606107225834	0.02773606107225834	0.02773606107225834	0.02773606107225834	0.02773606107225834	0.02773606107225834	0.02773606107225834	0.02773606107225834
0.037356012247406326	0.020828855974391467	0.01891615014656399	0.041494017528827865	0.0	0.08557358014296311	0.01035396458667677	0.05372081257126096	0.059170526559276224	0.004756375211776731	0.014341585732709043	0.004753205902767478	0.047470721627140305	0.07419077174757582	0.03836029468227742	0.018463259945496382	0.027742734548205448	0.01901601143411968	0.01850765819239914	0.04888804614908907	0.01891615014656399	0.044833022754709094	0.03901324545491391	0.020828855974391467	0.04530254647688204	0.0	0.0	0.020799909720469884	0.02773864925581617	0.041494017528827865	0.06937168445620497	0.018503667424853484	0.08378096778395597	0.051142317604404734	0.051142317604404734	0.051142317604404734	0.051142317604404734	0.051142317604404734	0.051142317604404734	0.051142317604404734	0.051142317604404734	0.051142317604404734	0.051142317604404734	0.051142317604404734	0.051142317604404734	0.051142317604404734	0.051142317604404734	0.051142317604404734	0.051142317604404734	0.051142317604404734
0.055964262313723596	0.055164847096845146	0.07100871283762075	0.06464737225224831	0.07389434301526743	0.0468482437844744	0.052954003960527164	0.03850078186258464	0.0644722636821729	0.024583312256222362	0.036583622551315	0.04142670154023586	0.05811016059118864	0.0482663101836856	0.06503667913940618	0.03975496144021608	0.059175608201234436	0.04193728091679907	0.04635418845715711	0.05956854312363504	0.03819809688026987	0.05113716440476228	0.05818846776472871	0.04214324802937375	0.06350546342442821	0.032805437154594795	0.032240790902771044	0.04601296727431254	0.04218689469699757	0.037737405732215165	0.03199775169401022	0.03554229990123613	0.03694494946247803	0.04670706650064108	0.045750499248378595	0.04368077650144937	0.03437741738388252	0.041307983341162986	0.03784270036252275	0.03784270036252275	0.03784270036252275	0.03784270036252275	0.03784270036252275	0.03784270036252275	0.03784270036252275	0.03784270036252275	0.03784270036252275	0.03784270036252275	0.03784270036252275	0.03784270036252275
0.053634316332339345	0.0975643061219356	0.08091636584856525	0.06246584798196461	0.08118629304443067	0.047379657125900976	0.06307436549655258	0.04840142645020194	0.05944305997058339	0.09279717358076732	0.07873147138246954	0.07230867281155677	0.07452759484610277	0.07393246295702625	0.06811881304078815	0.07178143281330153	0.06890789237540572	0.04665635041640614	0.08556651125803305	0.05409235031598925	0.06290182486416517	0.0726851190667854	0.05053794844407698	0.07295360896636525	0.06888142701193226	0.0740238277171332	0.06867166112262024	0.06132640604957888	0.057390423288238485	0.0776130470747891	0.06750173518151378	0.06750173518151378	0.06750173518151378	0.06750173518151378	0.06750173518151378	0.06750173518151378	0.06750173518151378	0.06750173518151378	0.06750173518151378	0.06750173518151378	0.06750173518151378	0.06750173518151378	0.06750173518151378	0.06750173518151378	0.06750173518151378	0.06750173518151378	0.06750173518151378	0.06750173518151378	0.06750173518151378	0.06750173518151378
0.08716425201270027	0.12601057574503668	0.10125843686643682	0.09655146022216954	0.09825082781320556	0.10770730620779664	0.11502563400805109	0.12187865192648328	0.07841332992666157	0.0935482501296824	0.10304841189313264	0.0797035975985233	0.1097560741580874	0.11255301123195685	0.10816649263948881	0.08309309467891486	0.09816183814631538	0.11293626477839482	0.09586249550239273	0.10749766843344684	0.10960595306151112	0.08501641886832345	0.10422433509228188	0.09946638628692843	0.10832693936802926	0.0943185297252975	0.0957246959584203	0.10429320889516042	0.12021303939519325	0.09027411646786017	0.08588247489814813	0.09898558519720727	0.09563739310669209	0.10703524056943396	0.10145873398915616	0.12115064870152287	0.10608559463733187	0.1535921506933448	0.10431866364719154	0.08333948556621835	0.09382907460670495	0.09382907460670495	0.09382907460670495	0.09382907460670495	0.09382907460670495	0.09382907460670495	0.09382907460670495	0.09382907460670495	0.09382907460670495	0.09382907460670495
0.12488866655002016	0.10525398624607712	0.14594832435293287	0.14037634796799403	0.0824584535676904	0.13792177316006418	0.14489883095372894	0.0875205721151349	0.12716219137580542	0.1349584928634434	0.13823094823845403	0.07391535879377802	0.12356202322613977	0.14313256117213255	0.06376916363416964	0.09733468385475628	0.07800187857334753	0.12238251218164424	0.10071512088806928	0.06970237010501587	0.11010274142299575	0.10506391348540002	0.14786723674522093	0.15868885615156317	0.1163818675736284	0.0977102758654642	0.1070460717195463	0.1070460717195463	0.1070460717195463	0.1070460717195463	0.1070460717195463	0.1070460717195463	0.1070460717195463	0.1070460717195463	0.1070460717195463	0.1070460717195463	0.1070460717195463	0.1070460717195463	0.1070460717195463	0.1070460717195463	0.1070460717195463	0.1070460717195463	0.1070460717195463	0.1070460717195463	0.1070460717195463	0.1070460717195463	0.1070460717195463	0.1070460717195463	0.1070460717195463	0.1070460717195463
0.042412510532497553	0.06866910766238514	0.04718079386423768	0.05520282879637598	0.0436476333537233	0.047408961272238405	0.05692401065843863	0.04551831952111707	0.050397074523100785	0.05914304507931026	0.04751999666398684	0.04335720111614955	0.055457451845232014	0.05976507150873555	0.05785767776042386	0.06059644703446047	0.05461730254285291	0.0620153712152146	0.06835100099722412	0.048677406686764374	0.05904747844987997	0.055756958413854814	0.07029370764958831	0.05788038263589126	0.058657957973681764	0.06299577394785488	0.08129440872255204	0.07214509133520346	0.07214509133520346	0.07214509133520346	0.07214509133520346	0.07214509133520346	0.07214509133520346	0.07214509133520346	0.07214509133520346	0.07214509133520346	0.07214509133520346	0.07214509133520346	0.07214509133520346	0.07214509133520346	0.07214509133520346	0.07214509133520346	0.07214509133520346	0.07214509133520346	0.07214509133520346	0.07214509133520346	0.07214509133520346	0.07214509133520346	0.07214509133520346	0.07214509133520346
0.039446603040259626	0.037306724950133395	0.030132389831680043	0.045600126632425006	0.06123063578122513	0.03768507412717811	0.009969530592063836	0.035704597460226604	0.02593651913016896	0.022703732320300887	0.03217193843002998	0.03359863193137262	0.016731092890245176	0.027658370191869428	0.029954178346003883	0.03518649519039002	0.028841435494254167	0.035078265191036635	0.03168370403108638	0.029261157491238574	0.035724761103180035	0.03795625894500517	0.04108243414187948	0.04216273558581577	0.012144849894638361	0.06941851091973845	0.05366987315382217	0.04897278555385641	0.027970677019683306	0.01545467054603562	0.03196890375281557	0.02879173772652265	0.017942908857827712	0.022725307293652793	0.020334108075740254	0.020334108075740254	0.020334108075740254	0.020334108075740254	0.020334108075740254	0.020334108075740254	0.020334108075740254	0.020334108075740254	0.020334108075740254	0.020334108075740254	0.020334108075740254	0.020334108075740254	0.020334108075740254	0.020334108075740254	0.020334108075740254	0.020334108075740254
0.022872634939560262	0.04634279325121022	0.04525935099308907	0.029492011147243927	0.03259827295549785	0.04569227064617158	0.030334757064156996	0.03361846584333885	0.06868951837682949	0.05447496096590972	0.041482869079193886	0.05612032890465277	0.04547808568376432	0.0413760045483757	0.06726285063170584	0.043412711334510655	0.03620299469309154	0.036670814383824815	0.049028654610686645	0.045508802422129166	0.05258928183240698	0.005166801097788564	0.04290602833476796	0.0489431963142403	0.045943102475661725	0.021799691413077606	0.05336168428597796	0.037167273073884996	0.051587368968959685	0.0414556285919573	0.049829224272476616	0.04273488988600517	0.036790170606685366	0.03976253024634527	0.03976253024634527	0.03976253024634527	0.03976253024634527	0.03976253024634527	0.03976253024634527	0.03976253024634527	0.03976253024634527	0.03976253024634527	0.03976253024634527	0.03976253024634527	0.03976253024634527	0.03976253024634527	0.03976253024634527	0.03976253024634527	0.03976253024634527	0.03976253024634527
0.09599189751666935	0.06351182974712696	0.11149726877357109	0.08351596426908417	0.07969662424762722	0.07093615590471418	0.1125541773818318	0.08034500141654528	0.0656439784012227	0.055265942314710804	0.07048289300073683	0.09129364430613374	0.11374573549584024	0.060171994097498224	0.0871450229728186	0.09131496682616701	0.10865240395677683	0.09034890620763815	0.08146322675754251	0.05838749545213409	0.07435482025856294	0.09323911063421596	0.08369364261154819	0.07956974996733784	0.11023696681402165	0.10069076533700062	0.08532233031147668	0.09775640522883433	0.11034761027407844	0.06615526785002332	0.08627732758163173	0.07621629771582752	0.07621629771582752	0.07621629771582752	0.07621629771582752	0.07621629771582752	0.07621629771582752	0.07621629771582752	0.07621629771582752	0.07621629771582752	0.07621629771582752	0.07621629771582752	0.07621629771582752	0.07621629771582752	0.07621629771582752	0.07621629771582752	0.07621629771582752	0.07621629771582752	0.07621629771582752	0.07621629771582752
0.05904843082463764	0.05596126461881049	0.04843913967145316	0.05280213334301715	0.04248311371362014	0.059523911067334595	0.05692168443256038	0.05774802576207331	0.06810205132896432	0.056795657372666675	0.0713039021842337	0.056642252656137926	0.06952960424787767	0.051895661843679164	0.06325460875293201	0.05777292970002034	0.06369938528838251	0.06814068868773854	0.06743555318586107	0.08015947145541454	0.07072567400728333	0.05574158043828551	0.07305114801927452	0.0837503476848439	0.07626645414543658	0.07354315871776007	0.08363003965785641	0.08622780033960574	0.06670243051923196	0.07151675476721718	0.09131828705159538	0.08141752090940627	0.08141752090940627	0.08141752090940627	0.08141752090940627	0.08141752090940627	0.08141752090940627	0.08141752090940627	0.08141752090940627	0.08141752090940627	0.08141752090940627	0.08141752090940627	0.08141752090940627	0.08141752090940627	0.08141752090940627	0.08141752090940627	0.08141752090940627	0.08141752090940627	0.08141752090940627	0.08141752090940627
0.08204065579890903	0.11340083836387149	0.06581660966758553	0.10956278274697334	0.07354987184855101	0.07444544948251199	0.08833662836480917	0.07941027224495138	0.09203129170938279	0.0811223399149596	0.08882625083800816	0.06737687203420259	0.08885067264205054	0.0728004148228508	0.07147397099610302	0.07309934026854495	0.07918455060649783	0.07959334043106718	0.09328665100666417	0.09902927799097531	0.07746943805510492	0.08751738241820564	0.06740071642383985	0.07382793732272491	0.09263166775695397	0.07553097821082326	0.08613395703178087	0.06452495073497877	0.08817773944000364	0.09882778022099614	0.07518752495278294	0.08700765258688954	0.08700765258688954	0.08700765258688954	0.08700765258688954	0.08700765258688954	0.08700765258688954	0.08700765258688954	0.08700765258688954	0.08700765258688954	0.08700765258688954	0.08700765258688954	0.08700765258688954	0.08700765258688954	0.08700765258688954	0.08700765258688954	0.08700765258688954	0.08700765258688954	0.08700765258688954	0.08700765258688954
0.07893832598784592	0.05943565214966348	0.05950181988649389	0.056805765198139936	0.07400196146388074	0.08181424459055524	0.07113046286542754	0.06868569558752084	0.06557066133687078	0.0844264992587243	0.07539961508058422	0.05763598931889226	0.055485875594449834	0.073205701752716	0.07223514890391547	0.06724463591593398	0.08534549849611564	0.07507125678776105	0.07962490178968083	0.08068282223462307	0.10065390303759451	0.08187205684264874	0.08338129487473671	0.08410511241629741	0.07924965968751183	0.07694849902822815	0.08811249722282734	0.08688309316338397	0.09007367519039877	0.09900899130675932	0.08361011516772254	0.08168643255124942	0.08264827385948599	0.08264827385948599	0.08264827385948599	0.08264827385948599	0.08264827385948599	0.08264827385948599	0.08264827385948599	0.08264827385948599	0.08264827385948599	0.08264827385948599	0.08264827385948599	0.08264827385948599	0.08264827385948599	0.08264827385948599	0.08264827385948599	0.08264827385948599	0.08264827385948599	0.08264827385948599
0.0706073266890674	0.05836003968435976	0.03343582978512694	0.0398933639857812	0.04541710696140817	0.07477790965722748	0.06563943379602077	0.048879746997601864	0.037359283650885325	0.06646731557269658	0.04686191326190726	0.0364447756532442	0.05778457583779119	0.04226860722149202	0.05530308837038866	0.03247024807197738	0.05044064332835739	0.06507127933381798	0.06060127548756522	0.06748513452394572	0.053816465484118614	0.04735616772152774	0.0391567000580375	0.07968350366937854	0.04061796215598328	0.05780508164904492	0.024539332852429617	0.04333062839641036	0.03890424243163693	0.042554327951398366	0.04072928519151765	0.04072928519151765	0.04072928519151765	0.04072928519151765	0.04072928519151765	0.04072928519151765	0.04072928519151765	0.04072928519151765	0.04072928519151765	0.04072928519151765	0.04072928519151765	0.04072928519151765	0.04072928519151765	0.04072928519151765	0.04072928519151765	0.04072928519151765	0.04072928519151765	0.04072928519151765	0.04072928519151765	0.04072928519151765
0.08991491974334109	0.0819387985734066	0.05685199254554568	0.051748079755760804	0.06110329013623623	0.05740648068561741	0.07850953654950263	0.05026887092388522	0.08052666977541549	0.08633985401158108	0.0537835410773664	0.0483206097319461	0.08664506253632184	0.0844101399290485	0.05226365500381723	0.04159606078119234	0.07276340146356787	0.057674330582210755	0.06280419109323995	0.06938684944635586	0.04947886676782451	0.06786094162040977	0.054875174004900974	0.06136805781265538	0.06136805781265538	0.06136805781265538	0.06136805781265538	0.06136805781265538	0.06136805781265538	0.06136805781265538	0.06136805781265538	0.06136805781265538	0.06136805781265538	0.06136805781265538	0.06136805781265538	0.06136805781265538	0.06136805781265538	0.06136805781265538	0.06136805781265538	0.06136805781265538	0.06136805781265538	0.06136805781265538	0.06136805781265538	0.06136805781265538	0.06136805781265538	0.06136805781265538	0.06136805781265538	0.06136805781265538	0.06136805781265538	0.06136805781265538
0.07562056356705167	0.0646778754554707	0.05087616100957715	0.04411455862020309	0.07195780253606247	0.06650812929210939	0.0703248222868654	0.05278267043122429	0.06662371928380696	0.05929882280521143	0.03974086334750637	0.043655321050827776	0.0510974277402369	0.051727410196439845	0.07589487515751457	0.06850602024126598	0.05447335743369421	0.06590085864144357	0.06123264949114429	0.06565308993727206	0.06119764681609211	0.07970977798872167	0.06254340114309435	0.071126589565908	0.071126589565908	0.071126589565908	0.071126589565908	0.071126589565908	0.071126589565908	0.071126589565908	0.071126589565908	0.071126589565908	0.071126589565908	0.071126589565908	0.071126589565908	0.071126589565908	0.071126589565908	0.071126589565908	0.071126589565908	0.071126589565908	0.071126589565908	0.071126589565908	0.071126589565908	0.071126589565908	0.071126589565908	0.071126589565908	0.071126589565908	0.071126589565908	0.071126589565908	0.071126589565908
0.1276340289765635	0.11137551177015746	0.1257023584062806	0.1430977708299251	0.09637587246975117	0.12189146186357273	0.09868421380863583	0.1608319136243277	0.09608075273506844	0.13899091008452888	0.11513089932973951	0.1044933230290836	0.11256119431318429	0.11564182996468142	0.1172353207240069	0.1800365835861349	0.14052855566629893	0.10740767142120636	0.18130578114406118	0.14275208050878113	0.12514376128514995	0.0939599627207075	0.11647629361292806	0.1303288015692962	0.15389065474641522	0.16857520488835664	0.13274391620341502	0.1104757213073094	0.12446786020765693	0.12137027168888345	0.12291906594827019	0.12291906594827019	0.12291906594827019	0.12291906594827019	0.12291906594827019	0.12291906594827019	0.12291906594827019	0.12291906594827019	0.12291906594827019	0.12291906594827019	0.12291906594827019	0.12291906594827019	0.12291906594827019	0.12291906594827019	0.12291906594827019	0.12291906594827019	0.12291906594827019	0.12291906594827019	0.12291906594827019	0.12291906594827019
0.057209032655229024	0.06086116547745288	0.09090064925817103	0.08424759923730292	0.05814975843166719	0.07378586489028507	0.07762863846982859	0.029161858452156377	0.04430249904817687	0.04444749577480192	0.040675500083119195	0.05384629537427923	0.04783741705075881	0.03863941776108624	0.024987222265869954	0.053910977502209086	0.05619956604210447	0.01310829554582375	0.07449511050375231	0.04256084022989848	0.0677206543663516	0.058047541971808024	0.03157760194670857	0.04118338178623574	0.048615575540579214	0.06977229861562956	0.06795384053897272	0.05884777084942931	0.04586896895775327	0.03127885538074309	0.05272160994086201	0.09983905780919543	0.07628033387502871	0.07628033387502871	0.07628033387502871	0.07628033387502871	0.07628033387502871	0.07628033387502871	0.07628033387502871	0.07628033387502871	0.07628033387502871	0.07628033387502871	0.07628033387502871	0.07628033387502871	0.07628033387502871	0.07628033387502871	0.07628033387502871	0.07628033387502871	0.07628033387502871	0.07628033387502871
0.0625048471501717	0.09879070896835834	0.05850734861069398	0.07175571131869236	0.09589230232019154	0.08962431255753872	0.09065180928725784	0.09918792610289486	0.06163319209744339	0.06806732778191188	0.09642394028745377	0.11118041706411239	0.07961560064123631	0.099021188090224	0.0908246319526195	0.06930975026951183	0.09991288469558808	0.08193172765483227	0.09357846347092974	0.12452005693565674	0.10866821885051446	0.10108944110929649	0.13563056348172636	0.09765687616866939	0.08612114131463315	0.10911061548169688	0.0878157994077455	0.1004206454342244	0.1257083877283801	0.08867337204023068	0.1168480069254556	0.08787652124593973	0.11632159126971545	0.11816093443407205	0.1331420630033046	0.12565149871868833	0.12565149871868833	0.12565149871868833	0.12565149871868833	0.12565149871868833	0.12565149871868833	0.12565149871868833	0.12565149871868833	0.12565149871868833	0.12565149871868833	0.12565149871868833	0.12565149871868833	0.12565149871868833	0.12565149871868833	0.12565149871868833
0.05158304803956971	0.04839056134061629	0.04151841338373395	0.03668426542500782	0.07684466350793455	0.07072712529041911	0.05489797295749663	0.06148540980853831	0.055723936469627415	0.04468793021829274	0.04086499811743777	0.06152001378848621	0.04089625538069898	0.04726456110339731	0.051232787948445095	0.06322042661874883	0.0511403669792793	0.04502872989405671	0.04908222523362545	0.06317860305297844	0.06081605474864225	0.03931766206427131	0.050953916592609776	0.03424461489194875	0.06899321631065929	0.04927628252616226	0.03473951427651369	0.03441887237306179	0.03457919332478774	0.03457919332478774	0.03457919332478774	0.03457919332478774	0.03457919332478774	0.03457919332478774	0.03457919332478774	0.03457919332478774	0.03457919332478774	0.03457919332478774	0.03457919332478774	0.03457919332478774	0.03457919332478774	0.03457919332478774	0.03457919332478774	0.03457919332478774	0.03457919332478774	0.03457919332478774	0.03457919332478774	0.03457919332478774	0.03457919332478774	0.03457919332478774
0.06172748874639307	0.13748397618902902	0.11372520254658275	0.12112602023646156	0.10925654455639333	0.13934166342826942	0.10079346713038485	0.0946247205995484	0.11691771541709799	0.13591588164038934	0.08590757652215604	0.12270583951358635	0.08064536146650658	0.144848928753024	0.12062955147064754	0.07111900187785747	0.11474909637310055	0.0922543052444479	0.09883311498240692	0.05368312974356275	0.06847031502109444	0.11457099029576194	0.08546561641363898	0.12271446934750914	0.12140856532315662	0.1600773839450725	0.10273977946736579	0.12281143117353074	0.15440998804036835	0.13861070960694954	0.13861070960694954	0.13861070960694954	0.13861070960694954	0.13861070960694954	0.13861070960694954	0.13861070960694954	0.13861070960694954	0.13861070960694954	0.13861070960694954	0.13861070960694954	0.13861070960694954	0.13861070960694954	0.13861070960694954	0.13861070960694954	0.13861070960694954	0.13861070960694954	0.13861070960694954	0.13861070960694954	0.13861070960694954	0.13861070960694954
0.06436884343579945	0.07379421403188705	0.06593763462270094	0.0782940601387068	0.08889208131926626	0.09626807663440343	0.1035743503218872	0.0799193618196162	0.08562205186648554	0.07798952172081927	0.07946584451685154	0.10911755734177056	0.09174776172549315	0.09211269249479956	0.10967026478683872	0.07675286903424756	0.07819768925755093	0.09342604369934128	0.0984993320635002	0.06874708852220918	0.08536203217065721	0.09982338392244999	0.09536875747498949	0.09812275791521384	0.08201420382135889	0.0666131088000422	0.07431365631070055	0.07431365631070055	0.07431365631070055	0.07431365631070055	0.07431365631070055	0.07431365631070055	0.07431365631070055	0.07431365631070055	0.07431365631070055	0.07431365631070055	0.07431365631070055	0.07431365631070055	0.07431365631070055	0.07431365631070055	0.07431365631070055	0.07431365631070055	0.07431365631070055	0.07431365631070055	0.07431365631070055	0.07431365631070055	0.07431365631070055	0.07431365631070055	0.07431365631070055	0.07431365631070055
0.07639110951960328	0.08292736077726315	0.0686446129914982	0.05952106248377336	0.08487908952857011	0.08057225675485395	0.10354426016038103	0.08326741553145393	0.0753191116250498	0.06972567516569927	0.07947542001265066	0.1072139694141301	0.07948198646582967	0.09377239562646057	0.08513336832786572	0.08995167114818117	0.09523199333677285	0.05544129734725358	0.08396275483645345	0.08269420149510945	0.10786312424476897	0.06794128305587688	0.08790220365032293	0.08790220365032293	0.08790220365032293	0.08790220365032293	0.08790220365032293	0.08790220365032293	0.08790220365032293	0.08790220365032293	0.08790220365032293	0.08790220365032293	0.08790220365032293	0.08790220365032293	0.08790220365032293	0.08790220365032293	0.08790220365032293	0.08790220365032293	0.08790220365032293	0.08790220365032293	0.08790220365032293	0.08790220365032293	0.08790220365032293	0.08790220365032293	0.08790220365032293	0.08790220365032293	0.08790220365032293	0.08790220365032293	0.08790220365032293	0.08790220365032293
0.10913736278881374	0.10228185692586544	0.13089469107444093	0.1295304895527672	0.10791241482673981	0.12582075671756468	0.11138538367603	0.1137067248808316	0.10004652002872359	0.11567978834015782	0.12173342817283192	0.10752829504735074	0.11273405957407667	0.12904841217755358	0.11432630334489462	0.14037793106089871	0.12109712038628852	0.1365304830508339	0.12388233159391453	0.08903689526277422	0.09812023617760521	0.119907813152335	0.15073851896895352	0.10911279901993866	0.11630550222131386	0.14991451739453324	0.12904766972795487	0.13948109356124408	0.13948109356124408	0.13948109356124408	0.13948109356124408	0.13948109356124408	0.13948109356124408	0.13948109356124408	0.13948109356124408	0.13948109356124408	0.13948109356124408	0.13948109356124408	0.13948109356124408	0.13948109356124408	0.13948109356124408	0.13948109356124408	0.13948109356124408	0.13948109356124408	0.13948109356124408	0.13948109356124408	0.13948109356124408	0.13948109356124408	0.13948109356124408	0.13948109356124408
0.1145330047553895	0.12782448159442358	0.14362295932077582	0.11151451598502299	0.0749853380920539	0.11435153966356766	0.09331381588926921	0.14206087670589074	0.14350316056033052	0.09362021950931405	0.11141839866329224	0.08770370935469586	0.11641643594404791	0.11955857003709798	0.1380697706536748	0.13305852107978644	0.1402151703544174	0.12322307776210165	0.11718893009640659	0.1132000322109262	0.11952430541654382	0.11350410891621636	0.09351963948446146	0.07841106742990447	0.1106862232294406	0.11735224644926973	0.11957686300857895	0.13364508037609907	0.13991133822099563	0.13677820929854737	0.13677820929854737	0.13677820929854737	0.13677820929854737	0.13677820929854737	0.13677820929854737	0.13677820929854737	0.13677820929854737	0.13677820929854737	0.13677820929854737	0.13677820929854737	0.13677820929854737	0.13677820929854737	0.13677820929854737	0.13677820929854737	0.13677820929854737	0.13677820929854737	0.13677820929854737	0.13677820929854737	0.13677820929854737	0.13677820929854737
0.10656866013377392	0.09656536269133603	0.13345962197909755	0.11139046772294525	0.08115746992639045	0.11833319993075504	0.0848690182210146	0.09297380963420616	0.10839355461793292	0.10115362909401587	0.08550268113713717	0.10016180900692326	0.12424596408576231	0.08559872518637793	0.10008582945929581	0.11295884233126051	0.11456974819167488	0.09753151748545237	0.09726969811573431	0.09635935094363703	0.11417205889649379	0.11145606726652174	0.09697233342776267	0.07337008216747427	0.1243693991094519	0.10120805637414294	0.11180190414063369	0.10485269083897165	0.12578297814694603	0.08069220052205385	0.10203354656742646	0.08028705901962833	0.11883255279525992	0.11725505711279872	0.12015008759872012	0.07853333195622154	0.08364512616967267	0.1163231778037955	0.09998415198673408	0.09998415198673408	0.09998415198673408	0.09998415198673408	0.09998415198673408	0.09998415198673408	0.09998415198673408	0.09998415198673408	0.09998415198673408	0.09998415198673408	0.09998415198673408	0.09998415198673408
0.01238836643967001	0.0	0.0	0.0	0.00040856126002507617	0.03575484130874163	0.014863102696763374	0.0014544790719367654	8.245306327135734e-05	0.0015337927894117928	0.0	0.0004085612600250761	0.014874519449000832	0.0014130451847952762	0.0038274835618509343	0.0	0.0	0.0	0.0	0.0	0.0004085612600250761	0.008324461289167587	0.028823209234517044	0.04149848681628865	0.0	0.0004085612600250761	0.0014544790719367652	0.014863102696763374	0.022296707682618832	0.000565627451998029	0.0	0.0	0.03666546182904051	0.0	0.05208191750392614	0.0	0.0	0.008317460972271845	0.0	0.014871312087547687	0.0	0.0	0.0	0.0	0.0	0.0	0.0	0.0	0.0	0.0
0.05349392938299589	0.05968640612236713	0.043574774196716654	0.04417917768174089	0.048990502517139496	0.046324682360475135	0.02539339351323209	0.043617063062030226	0.027676166694806197	0.039029226840170475	0.02712825358248984	0.0354050153679009	0.0585687931706091	0.05158807141565524	0.05021793421634439	0.04218716794919137	0.06459066270221993	0.031239128905568087	0.0241671990552526	0.037052477930949214	0.018686493461162704	0.03671013670746407	0.029527052760026824	0.04094016516505595	0.028512633317437402	0.045293246649409834	0.06235850639838862	0.02355695383600354	0.04295773011719608	0.04295773011719608	0.04295773011719608	0.04295773011719608	0.04295773011719608	0.04295773011719608	0.04295773011719608	0.04295773011719608	0.04295773011719608	0.04295773011719608	0.04295773011719608	0.04295773011719608	0.04295773011719608	0.04295773011719608	0.04295773011719608	0.04295773011719608	0.04295773011719608	0.04295773011719608	0.04295773011719608	0.04295773011719608	0.04295773011719608	0.04295773011719608
0.07843415083619874	0.09695274599438675	0.0874543995531634	0.10177762407339311	0.09063868537422912	0.11053856142802691	0.07168194467665127	0.07727319170546981	0.09080575331704899	0.09474696981661845	0.07016510359640132	0.08815309700371081	0.09153587511357336	0.0793042111879214	0.09380280075138842	0.08985667376023211	0.10579039616256618	0.11710049702309278	0.09780511659845897	0.0935667979942033	0.08055156795204534	0.10407645271816379	0.08793004530379106	0.0824358420515371	0.08455487049278726	0.08349535627216217	0.08349535627216217	0.08349535627216217	0.08349535627216217	0.08349535627216217	0.08349535627216217	0.08349535627216217	0.08349535627216217	0.08349535627216217	0.08349535627216217	0.08349535627216217	0.08349535627216217	0.08349535627216217	0.08349535627216217	0.08349535627216217	0.08349535627216217	0.08349535627216217	0.08349535627216217	0.08349535627216217	0.08349535627216217	0.08349535627216217	0.08349535627216217	0.08349535627216217	0.08349535627216217	0.08349535627216217
0.05097016164281985	0.06296504850573327	0.046879201775009385	0.07116286787939993	0.048427905670411275	0.08138538509229691	0.058172867654782655	0.059498438098272675	0.0712187598969315	0.062237640384246395	0.052225952541989966	0.06202776477209245	0.0749431134706863	0.07751802027570472	0.058387592432615355	0.06970864671395963	0.07152803509834361	0.06162070069958264	0.06779278573079815	0.06029412667132624	0.07668333150331189	0.06848872908731905	0.06848872908731905	0.06848872908731905	0.06848872908731905	0.06848872908731905	0.06848872908731905	0.06848872908731905	0.06848872908731905	0.06848872908731905	0.06848872908731905	0.06848872908731905	0.06848872908731905	0.06848872908731905	0.06848872908731905	0.06848872908731905	0.06848872908731905	0.06848872908731905	0.06848872908731905	0.06848872908731905	0.06848872908731905	0.06848872908731905	0.06848872908731905	0.06848872908731905	0.06848872908731905	0.06848872908731905	0.06848872908731905	0.06848872908731905	0.06848872908731905	0.06848872908731905
0.049471001484858855	0.061501757678018014	0.05510096154792121	0.06089924522708044	0.04709835658038831	0.050014215579368596	0.037397036739243834	0.032998398637324074	0.045068201591318705	0.024715443439911285	0.02492530300897388	0.037642949412392365	0.054620096144245	0.035870059868421525	0.03545832363020922	0.03380275072571707	0.044548069299033564	0.024349876556716842	0.03328703365530501	0.06407434543161668	0.040428389263779195	0.031833936744316296	0.03770993011911532	0.03477193343171581	0.03477193343171581	0.03477193343171581	0.03477193343171581	0.03477193343171581	0.03477193343171581	0.03477193343171581	0.03477193343171581	0.03477193343171581	0.03477193343171581	0.03477193343171581	0.03477193343171581	0.03477193343171581	0.03477193343171581	0.03477193343171581	0.03477193343171581	0.03477193343171581	0.03477193343171581	0.03477193343171581	0.03477193343171581	0.03477193343171581	0.03477193343171581	0.03477193343171581	0.03477193343171581	0.03477193343171581	0.03477193343171581	0.03477193343171581
0.0545797091861217	0.056625498525767905	0.07198433883524251	0.07359118198839484	0.07069511887855426	0.0724335780176038	0.06925165998046418	0.07011237913953063	0.06595471760772413	0.062357347262376246	0.046868596982676834	0.049943204127189826	0.07740450469868401	0.06674029885622443	0.10051772260365148	0.07002051816498947	0.055773683984275235	0.06574726777586369	0.052546075086025955	0.05231651512824154	0.06278720696458208	0.057551861046411815	0.057551861046411815	0.057551861046411815	0.057551861046411815	0.057551861046411815	0.057551861046411815	0.057551861046411815	0.057551861046411815	0.057551861046411815	0.057551861046411815	0.057551861046411815	0.057551861046411815	0.057551861046411815	0.057551861046411815	0.057551861046411815	0.057551861046411815	0.057551861046411815	0.057551861046411815	0.057551861046411815	0.057551861046411815	0.057551861046411815	0.057551861046411815	0.057551861046411815	0.057551861046411815	0.057551861046411815	0.057551861046411815	0.057551861046411815	0.057551861046411815	0.057551861046411815
0.0571281659917141	0.05834545357796928	0.04875773967597333	0.07889083131242962	0.05244548843873051	0.0660535602019283	0.08788910916526041	0.07296439580693811	0.05433139595580859	0.04995859964339119	0.06628772686934847	0.07159373475821242	0.0635520985257592	0.07359032698809809	0.0650588177313474	0.06730745095691022	0.055374253164181174	0.050803280152278904	0.06080072110759304	0.0482408068398397	0.06622540848156487	0.07795062476441007	0.050410030924898194	0.07907937634215009	0.08247868039888606	0.08077902837051809	0.08077902837051809	0.08077902837051809	0.08077902837051809	0.08077902837051809	0.08077902837051809	0.08077902837051809	0.08077902837051809	0.08077902837051809	0.08077902837051809	0.08077902837051809	0.08077902837051809	0.08077902837051809	0.08077902837051809	0.08077902837051809	0.08077902837051809	0.08077902837051809	0.08077902837051809	0.08077902837051809	0.08077902837051809	0.08077902837051809	0.08077902837051809	0.08077902837051809	0.08077902837051809	0.08077902837051809
0.08568230076323854	0.12414856727892384	0.10303843528082908	0.09076422804560061	0.09873931252794699	0.10822923439501295	0.10575686252608027	0.11734171739097338	0.11773631884773567	0.11844476566964221	0.09718702847538663	0.10261257525172694	0.08969391737382457	0.10992289851191862	0.10889320324667767	0.10363683843581652	0.12233924002143876	0.09997502062684067	0.09858871893349136	0.08596642115719512	0.09227757004534325	0.09227757004534325	0.09227757004534325	0.09227757004534325	0.09227757004534325	0.09227757004534325	0.09227757004534325	0.09227757004534325	0.09227757004534325	0.09227757004534325	0.09227757004534325	0.09227757004534325	0.09227757004534325	0.09227757004534325	0.09227757004534325	0.09227757004534325	0.09227757004534325	0.09227757004534325	0.09227757004534325	0.09227757004534325	0.09227757004534325	0.09227757004534325	0.09227757004534325	0.09227757004534325	0.09227757004534325	0.09227757004534325	0.09227757004534325	0.09227757004534325	0.09227757004534325	0.09227757004534325
0.04690319477876718	0.05518673014209926	0.05651654347664219	0.05994740826964477	0.06941352610985298	0.05061512526681844	0.07544496016575249	0.055223823757278336	0.07604189025045033	0.056842890185514416	0.06172218803308317	0.06460473417312028	0.05489664853919121	0.07672014643459796	0.07714784369390396	0.07032204049938852	0.05775472084345719	0.07305627826857362	0.0600740763598665	0.06314795874410588	0.06373310990652462	0.059949715530887494	0.06184141271870606	0.06184141271870606	0.06184141271870606	0.06184141271870606	0.06184141271870606	0.06184141271870606	0.06184141271870606	0.06184141271870606	0.06184141271870606	0.06184141271870606	0.06184141271870606	0.06184141271870606	0.06184141271870606	0.06184141271870606	0.06184141271870606	0.06184141271870606	0.06184141271870606	0.06184141271870606	0.06184141271870606	0.06184141271870606	0.06184141271870606	0.06184141271870606	0.06184141271870606	0.06184141271870606	0.06184141271870606	0.06184141271870606	0.06184141271870606	0.06184141271870606
0.0808764350855761	0.06935811811853947	0.08739046876511378	0.08003914012179239	0.05671640625833393	0.06770046600457696	0.07469225053182356	0.07637180460009967	0.06331863480328055	0.08618138721695409	0.08616171263718624	0.08736802008458444	0.09453497636502001	0.07721350418006204	0.09496723584604044	0.07228862794343588	0.0774653930394868	0.06852413923506252	0.07862753158100991	0.0794563743735255	0.07904195297726771	0.07904195297726771	0.07904195297726771	0.07904195297726771	0.07904195297726771	0.07904195297726771	0.07904195297726771	0.07904195297726771	0.07904195297726771	0.07904195297726771	0.07904195297726771	0.07904195297726771	0.07904195297726771	0.07904195297726771	0.07904195297726771	0.07904195297726771	0.07904195297726771	0.07904195297726771	0.07904195297726771	0.07904195297726771	0.07904195297726771	0.07904195297726771	0.07904195297726771	0.07904195297726771	0.07904195297726771	0.07904195297726771	0.07904195297726771	0.07904195297726771	0.07904195297726771	0.07904195297726771
0.0787261647738507	0.053942929644952384	0.037521018996620366	0.06331079728480798	0.06312179576108563	0.14498721811061033	0.0476353176127177	0.05187514055831403	0.05299321345859697	0.03828716340417957	0.07386348211417708	0.02336742920511194	0.0750309149028053	0.12032458467549594	0.10388384883786299	0.08631459735308183	0.051365417175990066	0.04143877178510971	0.07435726198893253	0.0652410421448648	0.039709704189145774	0.029224002491327363	0.04360424391427607	0.0483419168079453	0.07596335104187174	0.04091791195973356	0.005034412379604407	0.05070748267308308	0.07614488429551404	0.08347533298806994	0.05675909102462797	0.003690235254135233	0.059308956862861154	0.06887186512828788	0.04091731465078006	0.05489458988953397	0.05489458988953397	0.05489458988953397	0.05489458988953397	0.05489458988953397	0.05489458988953397	0.05489458988953397	0.05489458988953397	0.05489458988953397	0.05489458988953397	0.05489458988953397	0.05489458988953397	0.05489458988953397	0.05489458988953397	0.05489458988953397
0.06136366030836316	0.07013961099462476	0.08081304475603136	0.06542456939131523	0.07126327805014877	0.05295670309780288	0.06737671046241658	0.06766342215409434	0.08058881154459735	0.09462373834849332	0.0703002586837308	0.06161612258325566	0.0955018681496877	0.07508026506036475	0.07226438265454514	0.08041713820424953	0.07634076042939734	0.07634076042939734	0.07634076042939734	0.07634076042939734	0.07634076042939734	0.07634076042939734	0.07634076042939734	0.07634076042939734	0.07634076042939734	0.07634076042939734	0.07634076042939734	0.07634076042939734	0.07634076042939734	0.07634076042939734	0.07634076042939734	0.07634076042939734	0.07634076042939734	0.07634076042939734	0.07634076042939734	0.07634076042939734	0.07634076042939734	0.07634076042939734	0.07634076042939734	0.07634076042939734	0.07634076042939734	0.07634076042939734	0.07634076042939734	0.07634076042939734	0.07634076042939734	0.07634076042939734	0.07634076042939734	0.07634076042939734	0.07634076042939734	0.07634076042939734
0.06854380393072575	0.06504792837139421	0.07880983698770971	0.08419528079412672	0.060046314105678664	0.08839107384439572	0.06488836652774876	0.061299661600222446	0.06265467071885311	0.0658618926954062	0.08053058897848948	0.061050145309470664	0.07247780428786288	0.08187057104608106	0.08232807322165997	0.08458796769120656	0.07487618338166957	0.09035102797789794	0.09947183799554711	0.0729791180962936	0.0652656234709813	0.07329895249560871	0.08280368100008442	0.08146142216970516	0.0821325515848948	0.0821325515848948	0.0821325515848948	0.0821325515848948	0.0821325515848948	0.0821325515848948	0.0821325515848948	0.0821325515848948	0.0821325515848948	0.0821325515848948	0.0821325515848948	0.0821325515848948	0.0821325515848948	0.0821325515848948	0.0821325515848948	0.0821325515848948	0.0821325515848948	0.0821325515848948	0.0821325515848948	0.0821325515848948	0.0821325515848948	0.0821325515848948	0.0821325515848948	0.0821325515848948	0.0821325515848948	0.0821325515848948
0.08567561229400057	0.11926839870796774	0.0928439418590083	0.1175525314182855	0.14397273699248322	0.12364502309255745	0.11769924897440057	0.10930332153340909	0.11801353114037334	0.08617239312414302	0.135820815007251	0.1312428715831263	0.11301801416980282	0.11447738467912333	0.1323886727114347	0.08994931037357934	0.0938001430872796	0.13276139180006982	0.11328076744367471	0.11328076744367471	0.11328076744367471	0.11328076744367471	0.11328076744367471	0.11328076744367471	0.11328076744367471	0.11328076744367471	0.11328076744367471	0.11328076744367471	0.11328076744367471	0.11328076744367471	0.11328076744367471	0.11328076744367471	0.11328076744367471	0.11328076744367471	0.11328076744367471	0.11328076744367471	0.11328076744367471	0.11328076744367471	0.11328076744367471	0.11328076744367471	0.11328076744367471	0.11328076744367471	0.11328076744367471	0.11328076744367471	0.11328076744367471	0.11328076744367471	0.11328076744367471	0.11328076744367471	0.11328076744367471	0.11328076744367471
0.07134053037819123	0.08454056458287199	0.0807713352646089	0.07058537081947915	0.07600229365815615	0.09005573251527788	0.06520885217741025	0.06676136340777386	0.07746439430887327	0.10060035172890026	0.08452263499795219	0.08233984878447062	0.09610305848652859	0.061429468676877465	0.09201338103320358	0.09743404132589314	0.07784677043882697	0.08506673568375041	0.07482011342897266	0.08951059980686409	0.07370369336439886	0.08160714658563148	0.08160714658563148	0.08160714658563148	0.08160714658563148	0.08160714658563148	0.08160714658563148	0.08160714658563148	0.08160714658563148	0.08160714658563148	0.08160714658563148	0.08160714658563148	0.08160714658563148	0.08160714658563148	0.08160714658563148	0.08160714658563148	0.08160714658563148	0.08160714658563148	0.08160714658563148	0.08160714658563148	0.08160714658563148	0.08160714658563148	0.08160714658563148	0.08160714658563148	0.08160714658563148	0.08160714658563148	0.08160714658563148	0.08160714658563148	0.08160714658563148	0.08160714658563148
0.105381441326118	0.0999354559915941	0.08251998261849573	0.08446778941704165	0.10712361681790036	0.09807721125725002	0.09371717841483568	0.0709749671104088	0.07680278292700325	0.07356891132880743	0.07518584712790534	0.07518584712790534	0.07518584712790534	0.07518584712790534	0.07518584712790534	0.07518584712790534	0.07518584712790534	0.07518584712790534	0.07518584712790534	0.07518584712790534	0.07518584712790534	0.07518584712790534	0.07518584712790534	0.07518584712790534	0.07518584712790534	0.07518584712790534	0.07518584712790534	0.07518584712790534	0.07518584712790534	0.07518584712790534	0.07518584712790534	0.07518584712790534	0.07518584712790534	0.07518584712790534	0.07518584712790534	0.07518584712790534	0.07518584712790534	0.07518584712790534	0.07518584712790534	0.07518584712790534	0.07518584712790534	0.07518584712790534	0.07518584712790534	0.07518584712790534	0.07518584712790534	0.07518584712790534	0.07518584712790534	0.07518584712790534	0.07518584712790534	0.07518584712790534
0.06831625762248848	0.06535001506763755	0.10118885172034506	0.08545156758131087	0.0917367945118473	0.0866824741758974	0.06859858094639139	0.08195909644946026	0.09417443032063634	0.0919485812519682	0.08113256282335957	0.0674438528832115	0.07668490624261268	0.08664448038545332	0.06942813742488049	0.07553182802567387	0.0865852023530072	0.11233499377235129	0.09946009806267925	0.09946009806267925	0.09946009806267925	0.09946009806267925	0.09946009806267925	0.09946009806267925	0.09946009806267925	0.09946009806267925	0.09946009806267925	0.09946009806267925	0.09946009806267925	0.09946009806267925	0.09946009806267925	0.09946009806267925	0.09946009806267925	0.09946009806267925	0.09946009806267925	0.09946009806267925	0.09946009806267925	0.09946009806267925	0.09946009806267925	0.09946009806267925	0.09946009806267925	0.09946009806267925	0.09946009806267925	0.09946009806267925	0.09946009806267925	0.09946009806267925	0.09946009806267925	0.09946009806267925	0.09946009806267925	0.09946009806267925
0.05127813802456425	0.04871659615948929	0.07960776582576684	0.05858301640508421	0.07355127219602443	0.05852773195259372	0.05395201500843844	0.03374399129415079	0.11581023536413125	0.055446565228318416	0.05721233994342336	0.08813516104338381	0.09560402468859533	0.013467493328063691	0.09139172346947587	0.09508322190541192	0.014015963207563731	0.051444464035614125	0.05467833830586001	0.051639895930113415	0.06384184957793988	0.033752754325061904	0.05258537059757939	0.16226252761685028	0.06802077207028492	0.06704434935185216	0.00048383848017892586	0.06685972684927247	0.03982486575870725	0.06678413581708513	0.01777438909895969	0.04227926245802241	0.04227926245802241	0.04227926245802241	0.04227926245802241	0.04227926245802241	0.04227926245802241	0.04227926245802241	0.04227926245802241	0.04227926245802241	0.04227926245802241	0.04227926245802241	0.04227926245802241	0.04227926245802241	0.04227926245802241	0.04227926245802241	0.04227926245802241	0.04227926245802241	0.04227926245802241	0.04227926245802241
0.05740776062465942	0.05018742178959962	0.027212114832308874	0.04009261098945594	0.044112970986729005	0.060716666072018095	0.047484463629393445	0.0663110165278195	0.0452634194858467	0.07117105714597104	0.04309049438798466	0.06185038116128566	0.07144321143919381	0.05000410482955901	0.06978893496010523	0.04427781790456129	0.042694790447868496	0.03528573380629225	0.08285441502157798	0.03955420636773805	0.04245701026167798	0.04648499820344992	0.06181542776552764	0.05775478063288695	0.059785104199207295	0.059785104199207295	0.059785104199207295	0.059785104199207295	0.059785104199207295	0.059785104199207295	0.059785104199207295	0.059785104199207295	0.059785104199207295	0.059785104199207295	0.059785104199207295	0.059785104199207295	0.059785104199207295	0.059785104199207295	0.059785104199207295	0.059785104199207295	0.059785104199207295	0.059785104199207295	0.059785104199207295	0.059785104199207295	0.059785104199207295	0.059785104199207295	0.059785104199207295	0.059785104199207295	0.059785104199207295	0.059785104199207295
0.08302673996180056	0.08651528787874772	0.08794735430737194	0.07530760700076397	0.0961725790136993	0.08708650456251643	0.10545953492131988	0.11317220743262438	0.0757459123316969	0.09451484132329191	0.12699344820908512	0.11075414476618851	0.11075414476618851	0.11075414476618851	0.11075414476618851	0.11075414476618851	0.11075414476618851	0.11075414476618851	0.11075414476618851	0.11075414476618851	0.11075414476618851	0.11075414476618851	0.11075414476618851	0.11075414476618851	0.11075414476618851	0.11075414476618851	0.11075414476618851	0.11075414476618851	0.11075414476618851	0.11075414476618851	0.11075414476618851	0.11075414476618851	0.11075414476618851	0.11075414476618851	0.11075414476618851	0.11075414476618851	0.11075414476618851	0.11075414476618851	0.11075414476618851	0.11075414476618851	0.11075414476618851	0.11075414476618851	0.11075414476618851	0.11075414476618851	0.11075414476618851	0.11075414476618851	0.11075414476618851	0.11075414476618851	0.11075414476618851	0.11075414476618851
0.12929139083136826	0.10661085572257725	0.11668283942153432	0.14023723509576252	0.13312226955978418	0.13882307625713355	0.13920423126899484	0.13619270552257154	0.11943800519016108	0.13815029031083587	0.15354520747268458	0.08980832647781894	0.18347804664287834	0.14053470623175526	0.15003512059846572	0.15803779199793727	0.14471822939116927	0.1080264376406515	0.12637233351591037	0.12637233351591037	0.12637233351591037	0.12637233351591037	0.12637233351591037	0.12637233351591037	0.12637233351591037	0.12637233351591037	0.12637233351591037	0.12637233351591037	0.12637233351591037	0.12637233351591037	0.12637233351591037	0.12637233351591037	0.12637233351591037	0.12637233351591037	0.12637233351591037	0.12637233351591037	0.12637233351591037	0.12637233351591037	0.12637233351591037	0.12637233351591037	0.12637233351591037	0.12637233351591037	0.12637233351591037	0.12637233351591037	0.12637233351591037	0.12637233351591037	0.12637233351591037	0.12637233351591037	0.12637233351591037	0.12637233351591037
0.09340704780436722	0.09632863593364208	0.11432762028649847	0.1074568452691274	0.07050783461101282	0.09602321324270409	0.08954903926846002	0.07929817598859333	0.0782040010798503	0.0838626358128718	0.0834016987737598	0.061638416272334975	0.08861038172858	0.06711488995098308	0.07192580638372612	0.0695203481673546	0.0695203481673546	0.0695203481673546	0.0695203481673546	0.0695203481673546	0.0695203481673546	0.0695203481673546	0.0695203481673546	0.0695203481673546	0.0695203481673546	0.0695203481673546	0.0695203481673546	0.0695203481673546	0.0695203481673546	0.0695203481673546	0.0695203481673546	0.0695203481673546	0.0695203481673546	0.0695203481673546	0.0695203481673546	0.0695203481673546	0.0695203481673546	0.0695203481673546	0.0695203481673546	0.0695203481673546	0.0695203481673546	0.0695203481673546	0.0695203481673546	0.0695203481673546	0.0695203481673546	0.0695203481673546	0.0695203481673546	0.0695203481673546	0.0695203481673546	0.0695203481673546
0.049052085415769865	0.05171862038913046	0.09297455148454593	0.026618056564463578	0.04516264323170763	0.04222139099249172	0.09116639377656398	0.08086121399485324	0.011793883206544	0.042025320750928616	0.0686281967936891	0.008465105106136728	0.022664125818329026	0.009837131441649086	0.04565527721517691	0.05696210865339387	0.05747710558871102	0.08408853824200621	0.0555794923403087	0.02948686980788039	0.030971174201092872	0.0005002020492038607	0.07247511723856548	0.024927571700744947	0.012817007788646079	0.03754266669919624	0.06897257268761467	0.001548778280757864	0.035260675484186266	0.035260675484186266	0.035260675484186266	0.035260675484186266	0.035260675484186266	0.035260675484186266	0.035260675484186266	0.035260675484186266	0.035260675484186266	0.035260675484186266	0.035260675484186266	0.035260675484186266	0.035260675484186266	0.035260675484186266	0.035260675484186266	0.035260675484186266	0.035260675484186266	0.035260675484186266	0.035260675484186266	0.035260675484186266	0.035260675484186266	0.035260675484186266
0.07226729158647391	0.09463983389921833	0.08931628173223083	0.11809054329827422	0.11614090008954314	0.12321910661201997	0.09218208205307356	0.13316060427085807	0.1181154677961128	0.10371423679609333	0.08543059039078618	0.07159359585776169	0.09639805114843482	0.10423182852911413	0.121014172631926	0.09839982218373439	0.12614151131213447	0.06484881162109046	0.10339846935653633	0.09447345012616064	0.09569481864159031	0.10583827628031062	0.10293491051957405	0.10438659339994233	0.10438659339994233	0.10438659339994233	0.10438659339994233	0.10438659339994233	0.10438659339994233	0.10438659339994233	0.10438659339994233	0.10438659339994233	0.10438659339994233	0.10438659339994233	0.10438659339994233	0.10438659339994233	0.10438659339994233	0.10438659339994233	0.10438659339994233	0.10438659339994233	0.10438659339994233	0.10438659339994233	0.10438659339994233	0.10438659339994233	0.10438659339994233	0.10438659339994233	0.10438659339994233	0.10438659339994233	0.10438659339994233	0.10438659339994233
0.08848556900251224	0.10326067501107788	0.09645468555556111	0.08871220068312992	0.09315536741332127	0.06405076658509715	0.08140247786331267	0.09310953787817883	0.08649994330996554	0.10192343619217761	0.09177845971696968	0.07922054937658479	0.08934414086916698	0.09059722369297793	0.0724149387444888	0.10605539843227167	0.0711356461435989	0.07813928334549113	0.08661458302124887	0.07461496869283482	0.08931912261311038	0.08196704565297261	0.08196704565297261	0.08196704565297261	0.08196704565297261	0.08196704565297261	0.08196704565297261	0.08196704565297261	0.08196704565297261	0.08196704565297261	0.08196704565297261	0.08196704565297261	0.08196704565297261	0.08196704565297261	0.08196704565297261	0.08196704565297261	0.08196704565297261	0.08196704565297261	0.08196704565297261	0.08196704565297261	0.08196704565297261	0.08196704565297261	0.08196704565297261	0.08196704565297261	0.08196704565297261	0.08196704565297261	0.08196704565297261	0.08196704565297261	0.08196704565297261	0.08196704565297261
0.14970005962103192	0.096474620938604	0.11270402267263277	0.10894075608076807	0.13036224912062155	0.10052785144768137	0.14005107241882647	0.11238450964610681	0.13847988936715472	0.1093285336130341	0.09990245411066079	0.1369150209173909	0.11212469506186006	0.10468354188329891	0.09959048460835011	0.11679640940018783	0.0897054738696965	0.11298069019601106	0.10134308203285378	0.10134308203285378	0.10134308203285378	0.10134308203285378	0.10134308203285378	0.10134308203285378	0.10134308203285378	0.10134308203285378	0.10134308203285378	0.10134308203285378	0.10134308203285378	0.10134308203285378	0.10134308203285378	0.10134308203285378	0.10134308203285378	0.10134308203285378	0.10134308203285378	0.10134308203285378	0.10134308203285378	0.10134308203285378	0.10134308203285378	0.10134308203285378	0.10134308203285378	0.10134308203285378	0.10134308203285378	0.10134308203285378	0.10134308203285378	0.10134308203285378	0.10134308203285378	0.10134308203285378	0.10134308203285378	0.10134308203285378
0.08298230510163986	0.05887308923616225	0.07016854764760592	0.07058172506341753	0.07114992718090143	0.08359394438256998	0.08119109023308961	0.05912700443092936	0.0774866622017727	0.06457392249034262	0.08250180361918619	0.0995927348070746	0.062105815749956904	0.05630385857276921	0.07353557127711145	0.0661099722944868	0.06196965710524116	0.09636360376655444	0.076506247837014	0.07232617291013428	0.07441621037357414	0.07441621037357414	0.07441621037357414	0.07441621037357414	0.07441621037357414	0.07441621037357414	0.07441621037357414	0.07441621037357414	0.07441621037357414	0.07441621037357414	0.07441621037357414	0.07441621037357414	0.07441621037357414	0.07441621037357414	0.07441621037357414	0.07441621037357414	0.07441621037357414	0.07441621037357414	0.07441621037357414	0.07441621037357414	0.07441621037357414	0.07441621037357414	0.07441621037357414	0.07441621037357414	0.07441621037357414	0.07441621037357414	0.07441621037357414	0.07441621037357414	0.07441621037357414	0.07441621037357414
0.0	0.0	0.0	0.0	0.0	0.0	0.0	0.0	0.0	0.0	0.0	0.0	0.0	0.0	0.0	0.0	0.0	0.0	0.0	0.08731449885759741	0.0873144988575974	0.0	0.0960375898652361	0.0	0.0	0.0	0.0	0.0	0.0	0.0	0.0	0.0	0.0	0.0	0.0	0.0	0.0	0.0	0.0	0.0	0.0	0.0	0.0	0.0	0.0	0.0	0.0	0.0	0.0	0.0
0.0010256309577526045	0.010281695579009343	0.031033029845923727	0.00022177059177852518	0.0	0.0	0.00022177059177852518	0.010299703940180528	0.09349682477497734	0.0	0.0	0.0	0.0	0.130801547750806	0.0010988903118777909	0.09865725029878776	0.0	0.13719224737839197	0.0	0.0	0.07758795219921767	0.08963595180578322	0.0	0.08969621562343473	0.0010988903118777909	0.0	0.11144188343389484	0.04000737934708141	0.010281695579009343	0.10602364015234188	0.0	0.02238995900322637	0.0	0.0	0.02238995900322637	0.0038006091515426265	0.0	0.0	0.0	0.0	0.0	0.02238995900322637	0.0	0.0	0.08969621562343473	0.07150771166250415	0.08060196364296944	0.08060196364296944	0.08060196364296944	0.08060196364296944
0.0664413554014171	0.07742466833931572	0.06808519159979277	0.05539868077070491	0.06777172405075027	0.07089208456938383	0.05765573188624879	0.0694044339940213	0.07611108123866124	0.06534260234650884	0.06774085585350335	0.05042282268027039	0.06636558104485159	0.061098752988273754	0.05603071868180908	0.0660215233533397	0.06734989902046588	0.06013361595969746	0.05534859979367976	0.06657091857989468	0.07721730765089903	0.04618900100969827	0.07579629902502999	0.05752496461662132	0.07473194588647994	0.04828032345075617	0.062295353251021306	0.0761153510211596	0.06580431486980012	0.07256635483386825	0.06658526831272146	0.06928669797774162	0.06550585827146943	0.06501718785874466	0.07997974881971774	0.055418593461171735	0.07633772946792566	0.062060072899120626	0.07690845335511091	0.053904730716654595	0.05192940177422369	0.05291706624543914	0.05291706624543914	0.05291706624543914	0.05291706624543914	0.05291706624543914	0.05291706624543914	0.05291706624543914	0.05291706624543914	0.05291706624543914
0.0444681481425723	0.021317949570536007	0.055464872808304484	0.026904913044382167	0.05261427026311359	0.03925170965918976	0.042070587327758244	0.03879658325704954	0.04120206981981262	0.026743768392360097	0.061184268570641354	0.04782351731503561	0.06520779758756864	0.047854009179739136	0.02514240595611105	0.056264174303417236	0.060948912962651265	0.05253381645224452	0.0397598145448325	0.04477752378463739	0.04188374315518398	0.0388923071279014	0.04861201617218802	0.04568395441302534	0.042738508913584966	0.0444728255681061	0.05638464217701358	0.03401950092467821	0.049086535113735945	0.02045309859905326	0.057899143591485146	0.024998100999576466	0.037003425857962964	0.014696582759986908	0.04040891056594792	0.025326618933279758	0.04720978809163509	0.030835294799691205	0.06474844163755454	0.06389853671540288	0.02768805765772737	0.032044987246232365	0.03495810514858443	0.03656848509288819	0.03972276912800129	0.02014474389189595	0.029933756509948617	0.029933756509948617	0.029933756509948617	0.029933756509948617
0.10204645887945768	0.191342981877849	0.08377583305698863	0.07667889962864721	0.14665961698936886	0.0853435828315331	0.10636630760250422	0.09930989286995077	0.11208134877142412	0.10491715512324008	0.11127999395051641	0.13277167567307974	0.0950672078653332	0.08753806696569333	0.10022454883456808	0.13123900391587764	0.1300810079093656	0.1525651030125203	0.09566712965130818	0.12768839535535828	0.13032254641705532	0.10059762534720247	0.08360584131309902	0.12729752202653108	0.11126017451531975	0.11399733493374097	0.09848389627872466	0.1002435431409213	0.08651238567123269	0.10573972505443237	0.11173754163676168	0.10450605082142332	0.07190960480947363	0.11313228962415327	0.0907041968750822	0.08530153875486696	0.1253176726688521	0.12656520634900303	0.12210061790617356	0.09248519066085605	0.10526310419045427	0.07011047750584817	0.1356828215316637	0.10289664951875593	0.10289664951875593	0.10289664951875593	0.10289664951875593	0.10289664951875593	0.10289664951875593	0.10289664951875593
0.06043210910570714	0.0676172748223165	0.052272879358120965	0.05861699640246554	0.07385918627239253	0.07484143982881425	0.0756331906269909	0.06350588924650528	0.056022732299238834	0.06928040178735624	0.07125546737946312	0.03799879822644662	0.054627132802954864	0.054627132802954864	0.054627132802954864	0.054627132802954864	0.054627132802954864	0.054627132802954864	0.054627132802954864	0.054627132802954864	0.054627132802954864	0.054627132802954864	0.054627132802954864	0.054627132802954864	0.054627132802954864	0.054627132802954864	0.054627132802954864	0.054627132802954864	0.054627132802954864	0.054627132802954864	0.054627132802954864	0.054627132802954864	0.054627132802954864	0.054627132802954864	0.054627132802954864	0.054627132802954864	0.054627132802954864	0.054627132802954864	0.054627132802954864	0.054627132802954864	0.054627132802954864	0.054627132802954864	0.054627132802954864	0.054627132802954864	0.054627132802954864	0.054627132802954864	0.054627132802954864	0.054627132802954864	0.054627132802954864	0.054627132802954864
0.04436782429492166	0.07664424667037299	0.07713550595623922	0.03558969731860584	0.06538240785079939	0.10252924016637902	0.024163568605444774	0.062457322047476026	0.0806556960935984	0.06903018213124257	0.05255003523220456	0.07237114389516736	0.06483735325248366	0.10085116146748511	0.08606945398267613	0.05321448355295497	0.0683030436899551	0.06453276076679712	0.08165842196543036	0.08233209803911741	0.04684728675693723	0.07362428366316626	0.06188927810271804	0.06960186597874894	0.030839026952332076	0.061491171763191334	0.03914859462432172	0.0649916768106239	0.09098964043126533	0.03536734784321197	0.05026288410242164	0.0635763684658362	0.08854076667656932	0.07528197866016416	0.06438090365523177	0.11985891097592007	0.06433690938138723	0.08883728061862918	0.07777913498547076	0.07613781509061965	0.08308278326488105	0.07961029917775035	0.07961029917775035	0.07961029917775035	0.07961029917775035	0.07961029917775035	0.07961029917775035	0.07961029917775035	0.07961029917775035	0.07961029917775035
0.05055813681379331	0.06136004208820948	0.04848680151638499	0.05747126018073878	0.03512416577616559	0.04776948700083308	0.040666959923263316	0.04699734127241867	0.05176668781935029	0.035947262377955085	0.04944597910314909	0.041696651611646235	0.040595116989620234	0.06146029379482339	0.03488230426637447	0.05004212832991682	0.05051747759957046	0.051395681891591646	0.05236912373047956	0.049580979728466555	0.06902391994040291	0.04296052653039686	0.037452857576920254	0.05398145991914416	0.04789522573663887	0.034567350795915885	0.03596435899022573	0.03151520252585228	0.055945444961171376	0.06530361699609752	0.04246351352410428	0.04170079398081133	0.044690356368683605	0.0559546206996299	0.04202482815436468	0.06303402580459848	0.06037083533135435	0.05208191359301395	0.04910385122659584	0.059264960009965194	0.04281115792357736	0.035920505227376484	0.03915815691204548	0.05189309090350226	0.03867877716025747	0.04528593403187986	0.04528593403187986	0.04528593403187986	0.04528593403187986	0.04528593403187986
0.0	0.0	0.0	0.0031543998317725805	0.0	0.0	0.0	0.0	0.0	0.0	0.0	0.02951393642677853	0.2227187015113202	0.0	0.0	0.0	0.0	0.25737833400194166	0.06427109434833815	0.0	0.0	0.27608002557715117	0.0	0.0	0.0	0.0	0.0	0.0	0.0	0.0	0.0	0.0	0.0	0.0	0.0	0.0	0.2227187015113202	0.0	0.0	0.0	0.17214733222336948	0.0	0.0	0.0	0.0	0.0	0.0	0.0	0.0	0.0
0.1352938003523451	0.13360607573234562	0.10266539776299072	0.09052562136287709	0.10662245649318225	0.07251015144766104	0.10133514425847953	0.10912251218605591	0.10782837613952621	0.14037421235518732	0.07315777913460667	0.0895261346011242	0.05525328143979483	0.0725933871034386	0.013929186247867206	0.0642547764752837	0.13310074901960978	0.12080504806472707	0.05406371715269482	0.12152170424427428	0.0673106327148007	0.038250316666243116	0.05669851980684703	0.10772041534284808	0.09486036544422026	0.10670160387727104	0.10669516981962361	0.10194750797612218	0.09854267219522145	0.10817426690653971	0.10318531150674043	0.07822836643903776	0.10195623222208745	0.11748929264884894	0.1440868581571727	0.10014323936413569	0.14580560669827525	0.12248623074751651	0.08569483561024442	0.08363290232352112	0.06858828406177898	0.11325069563902099	0.08797783221238016	0.10061426392570058	0.10061426392570058	0.10061426392570058	0.10061426392570058	0.10061426392570058	0.10061426392570058	0.10061426392570058
0.1048214504119256	0.06421096322886288	0.10895621025931977	0.08411912984531357	0.10253638905756704	0.0889887406107708	0.08542644798788454	0.11417828275274823	0.059611463905593576	0.06368669996130225	0.09301093874673232	0.08528884940487674	0.08984918187387496	0.04619924812832929	0.0795731992869279	0.06822384660357522	0.0867651038612607	0.07970873761064758	0.07961455464383276	0.13718961046662229	0.08643941604602388	0.08610086303509047	0.11505331216652492	0.15306779518949537	0.09609450068773161	0.08804847049961188	0.08709106706967555	0.08852708893389216	0.09907580222815439	0.1046060099386508	0.09659271093149911	0.09239580079770357	0.08332629952867167	0.0930317024190782	0.13711775477724625	0.107292922261072	0.08774658681564558	0.09396581233101843	0.08733017929617456	0.1333701872791557	0.11035018328766512	0.11035018328766512	0.11035018328766512	0.11035018328766512	0.11035018328766512	0.11035018328766512	0.11035018328766512	0.11035018328766512	0.11035018328766512	0.11035018328766512
0.13789238717977462	0.07749193305016817	0.0859629138194608	0.1215296860978536	0.11997611457931727	0.14993784144514452	0.05948988550611972	0.008805238988984365	0.10655576411957397	0.06319368220296658	0.09675648851941894	0.07672972607767017	0.09091284763666921	0.10991777959391763	0.14273441498390083	0.09074030921749805	0.11555391329486372	0.09080861818340343	0.10720859031572708	0.09475832149645132	0.20675229697051295	0.14194795686941325	0.07609004523593109	0.10880157768754942	0.13731890115459888	0.1347823328680344	0.06305800097551233	0.08865256465794934	0.06878777109607076	0.1582638161123403	0.1869829337440655	0.09944738282531619	0.0809030939936676	0.1395677995806241	0.10364931578954774	0.09330657961243091	0.12960855611398964	0.12944550127081436	0.10170691737139981	0.10077164783153368	0.10194129238115421	0.10135647010634394	0.10135647010634394	0.10135647010634394	0.10135647010634394	0.10135647010634394	0.10135647010634394	0.10135647010634394	0.10135647010634394	0.10135647010634394
0.0726301574941637	0.042050963954992714	0.06413611880239903	0.0633442431682879	0.04149550217039099	0.04749466916262873	0.026630195212683297	0.06410872918715721	0.050216057790888606	0.07562368351915777	0.036266145448378063	0.030563174408568948	0.06511366442786289	0.07366125195592038	0.033474144475482644	0.03053991379725767	0.027597773254274434	0.025965514708966075	0.05791413341435858	0.039038775202166434	0.038116421633184926	0.03765480430899031	0.023634418646486344	0.04106995939621106	0.02045684087718417	0.0788441910672346	0.043938953081663665	0.04711945025606729	0.022235802393002022	0.035736820719076634	0.010794175955839395	0.05151391756513481	0.03407292807107198	0.025064710344510965	0.04609407483055819	0.03530555285264728	0.04450137579885787	0.05477685739253248	0.026500392787602276	0.03130861994833937	0.05899947979049772	0.035715180487841613	0.02709570537104529	0.044145868025815216	0.03897887069849747	0.038407305543774285	0.03729162216626965	0.04739783004695225	0.0654321495920873	0.04838084834737796
0.09513216572646718	0.0005402040102786457	0.0	0.21848819087332913	0.26370682054936634	0.2401514766477552	0.24031609343268218	0.4229357600885521	0.2094074711322168	0.1897244843248639	0.18954066421549892	0.0	0.009257784310804448	0.0	0.009257784310804448	0.172574571338507	0.05453899701722567	0.21848819087332907	0.21848819087332913	0.18899405277856993	0.09739031968206888	0.23591718168244957	0.1460803325950598	0.002676752352834805	0.0	0.009257784310804448	0.05916559629339282	0.24031609343268218	0.24444931539116974	0.0	0.3143730362885752	0.0	0.05916559629339282	0.36456851835362414	0.23427526548499117	0.009541276591211846	0.18899405277856993	0.29550617843520227	0.24031609343268218	0.24085629744296078	0.24031609343268218	0.0	0.0	0.0	0.20272697436922676	0.05453899701722567	0.2884417251921255	0.20940747113221678	0.0026767523528348058	0.24031609343268218
0.12360784877218864	0.11815778157702037	0.13400280439287882	0.1296048393115703	0.12959971260282988	0.1675547335171083	0.14259944788275272	0.13655294880483573	0.11967228281313091	0.1480386604350247	0.13089545705646785	0.11350938291989464	0.13029179264453195	0.15614671477645958	0.09695704923694316	0.13610151588763433	0.13839719837007555	0.10602851487494991	0.11235316735348852	0.10866430404775732	0.10603381052367797	0.1441468073254179	0.13793515871975298	0.12747868485590624	0.10895972535575423	0.10573180790492745	0.15866055425009976	0.1374668402456672	0.1588075909946964	0.09969356042610872	0.1608191895944207	0.18595906417309535	0.1273955713781691	0.10097225453410096	0.1207501116328601	0.11980841230259198	0.11351050202301367	0.11270915912884419	0.13479981120434223	0.10869940024171047	0.1486280081359297	0.13316649346331064	0.09055399266875107	0.11747141751229057	0.12931562259208768	0.11669725509656165	0.10731725287451058	0.1345344542197957	0.11140111038661892	0.11677629558951216
0.03686130764142832	0.040803617395351335	0.04122468538915551	0.03646181824814209	0.032683883059073604	0.04001776624282842	0.03727340648643155	0.052777992790490336	0.048091582463576886	0.050060926259080187	0.04317005049333617	0.03195174993805203	0.0379099085274376	0.028003277591106306	0.04778343471980281	0.04527766947575337	0.04782260327246007	0.04060559543311231	0.04865990874364586	0.04042093843344049	0.028258323268594017	0.03876975532975444	0.06906646451679935	0.03571842312670015	0.0458969193575599	0.04133888230870568	0.027917901490042127	0.024757444953647314	0.03136407757325595	0.0377128442369888	0.046156515397614624	0.04212708262645789	0.05640733703083007	0.03675198753103344	0.04032774738348388	0.04187788503415715	0.03639900208495756	0.03363829629970051	0.03715862547085079	0.06146223240587529	0.03709785203010977	0.03523888886995996	0.049573448376065005	0.057169400011894515	0.0394500292265674	0.04253731563961126	0.05106579572921793	0.05736958674438488	0.025351427389816675	0.03332123922380079
0.07863557034314668	0.0680092062554726	0.09072518817644745	0.07092520579915564	0.09786091948320286	0.04288651257372812	0.058996059998778015	0.06256256277624256	0.04436799758951735	0.06459119664895853	0.07728008175336992	0.06644396641714864	0.07295568950301681	0.08504262201492922	0.06342064543164226	0.09251872057052749	0.07572952233004877	0.08767014384745021	0.10499407620243983	0.05273624640808524	0.04009688795998826	0.06377182099467574	0.06323119554437745	0.059846434309536324	0.06078053453749383	0.07244653080740697	0.0838258640131555	0.07427874016119565	0.049426277900822095	0.06805393730576288	0.09497508744371784	0.07384887174534246	0.07018183655739203	0.06070742193054635	0.06827931001284257	0.08860485006506537	0.07610143169181033	0.06567189131022395	0.06601264397890641	0.07019809339180111	0.05133977477294019	0.041064336819889455	0.04404980396757169	0.060717763705270766	0.0561158784464305	0.061049152637088495	0.055574353714442644	0.05419376374878714	0.0638048876299193	0.06395749387116184
0.09395163654145222	0.07726782207388846	0.08127069934682102	0.06512856856010252	0.10538324393711905	0.09813872125308211	0.0801941819241644	0.07930814797371953	0.0795068373453702	0.08091549437266421	0.0733550230968357	0.08262005052070984	0.06365134468305753	0.07963284743721635	0.07663476928157914	0.09221387439356836	0.0860928438433569	0.07944935423826381	0.07934881995662327	0.08458050941384429	0.06394897340540008	0.07723389709494108	0.08108145863228464	0.09853741503321586	0.08436804192551378	0.08468669883573283	0.06794425494476375	0.0722597853183995	0.059007809460550564	0.08018074977158457	0.08626468677882032	0.08754614761057784	0.12140834967917764	0.06774392613856045	0.09038832713976858	0.10396731660385224	0.06466668884330998	0.089609040592595	0.09798232362842567	0.08792379181414457	0.06802111249150199	0.08476251796660936	0.06905288169748972	0.07690769983204954	0.07690769983204954	0.07690769983204954	0.07690769983204954	0.07690769983204954	0.07690769983204954	0.07690769983204954
0.09876583768213845	0.0996785671432571	0.13949090579004284	0.08990069404274811	0.10598439177189077	0.12537034699642863	0.09572954181233671	0.04306433228490747	0.08696872181072732	0.12362044649095125	0.0847389753338135	0.10417971091238237	0.10417971091238237	0.10417971091238237	0.10417971091238237	0.10417971091238237	0.10417971091238237	0.10417971091238237	0.10417971091238237	0.10417971091238237	0.10417971091238237	0.10417971091238237	0.10417971091238237	0.10417971091238237	0.10417971091238237	0.10417971091238237	0.10417971091238237	0.10417971091238237	0.10417971091238237	0.10417971091238237	0.10417971091238237	0.10417971091238237	0.10417971091238237	0.10417971091238237	0.10417971091238237	0.10417971091238237	0.10417971091238237	0.10417971091238237	0.10417971091238237	0.10417971091238237	0.10417971091238237	0.10417971091238237	0.10417971091238237	0.10417971091238237	0.10417971091238237	0.10417971091238237	0.10417971091238237	0.10417971091238237	0.10417971091238237	0.10417971091238237
0.09749024342032782	0.16148293036594275	0.1685663360957948	0.10431074598304942	0.10637683062245928	0.1044807242600149	0.10542877744123709	0.10542877744123709	0.10542877744123709	0.10542877744123709	0.10542877744123709	0.10542877744123709	0.10542877744123709	0.10542877744123709	0.10542877744123709	0.10542877744123709	0.10542877744123709	0.10542877744123709	0.10542877744123709	0.10542877744123709	0.10542877744123709	0.10542877744123709	0.10542877744123709	0.10542877744123709	0.10542877744123709	0.10542877744123709	0.10542877744123709	0.10542877744123709	0.10542877744123709	0.10542877744123709	0.10542877744123709	0.10542877744123709	0.10542877744123709	0.10542877744123709	0.10542877744123709	0.10542877744123709	0.10542877744123709	0.10542877744123709	0.10542877744123709	0.10542877744123709	0.10542877744123709	0.10542877744123709	0.10542877744123709	0.10542877744123709	0.10542877744123709	0.10542877744123709	0.10542877744123709	0.10542877744123709	0.10542877744123709	0.10542877744123709
0.17362535495013073	0.1938353980829786	0.08645678357886225	0.0	0.0	0.0	0.0	0.0	0.00047925088747286074	0.00047925088747286074	0.0	0.1676691875621249	0.0	0.0	0.0	0.0	0.16766918756212487	0.188934338571512	0.0	0.0	0.0	0.0	0.1295975737062767	0.32739835337472156	0.0	0.00047925088747286074	0.21320038144888342	0.0	0.0023747249487826656	0.0	0.0	0.20784116141364442	0.00047925088747286074	0.16766918756212487	0.1938353980829786	0.0	0.0969176990414893	0.0969176990414893	0.0969176990414893	0.0969176990414893	0.0969176990414893	0.0969176990414893	0.0969176990414893	0.0969176990414893	0.0969176990414893	0.0969176990414893	0.0969176990414893	0.0969176990414893	0.0969176990414893	0.0969176990414893
0.08426588638734761	0.08497873363097823	0.08835439858639423	0.10059232469966403	0.06080342275625211	0.08496081477925946	0.06973468786411466	0.07157998794723198	0.08461917082101489	0.07208066970052475	0.0879359114679536	0.08244782708972069	0.08191466679965584	0.07384401835517902	0.10696067837569946	0.06322013079098837	0.08963297674415152	0.07878230784422904	0.061751604164250185	0.09634347125253205	0.07591747045176786	0.06902237106788446	0.08138348424677208	0.07445610783134309	0.08959630479947882	0.10358493100431666	0.08125649267120656	0.09242071183776161	0.09242071183776161	0.09242071183776161	0.09242071183776161	0.09242071183776161	0.09242071183776161	0.09242071183776161	0.09242071183776161	0.09242071183776161	0.09242071183776161	0.09242071183776161	0.09242071183776161	0.09242071183776161	0.09242071183776161	0.09242071183776161	0.09242071183776161	0.09242071183776161	0.09242071183776161	0.09242071183776161	0.09242071183776161	0.09242071183776161	0.09242071183776161	0.09242071183776161
0.07489355690276032	0.12008211158961443	0.0544569644207564	0.1116962914108597	0.09657149105840496	0.0906902217477488	0.07684282564643033	0.11620411667912693	0.09041596864789045	0.08915068970240732	0.1077588238695513	0.0976091356157875	0.09718986980591601	0.10647127968513147	0.06848270219154805	0.02489160245132364	0.09992213571037807	0.1220039974797823	0.07665967258204782	0.06582806051622872	0.07124386654913828	0.07124386654913828	0.07124386654913828	0.07124386654913828	0.07124386654913828	0.07124386654913828	0.07124386654913828	0.07124386654913828	0.07124386654913828	0.07124386654913828	0.07124386654913828	0.07124386654913828	0.07124386654913828	0.07124386654913828	0.07124386654913828	0.07124386654913828	0.07124386654913828	0.07124386654913828	0.07124386654913828	0.07124386654913828	0.07124386654913828	0.07124386654913828	0.07124386654913828	0.07124386654913828	0.07124386654913828	0.07124386654913828	0.07124386654913828	0.07124386654913828	0.07124386654913828	0.07124386654913828
0.05996408704492468	0.059042254859705316	0.07279278408292089	0.08778478932893684	0.06577101350117104	0.08787456391472147	0.056561239946227235	0.09800839720015883	0.05677869585118782	0.07326670295901677	0.07297621779165711	0.07222768397952466	0.08128801085139055	0.06933886195840754	0.059573740079869625	0.0837289650551861	0.08969808409420574	0.09734478013846304	0.05463859447226115	0.06624010564993245	0.06802610391663051	0.07451307379191394	0.08532267340347688	0.07945445819998412	0.06766353844516305	0.04889276717746848	0.051798145596087565	0.0751832782900567	0.0815649902725207	0.06822275283719031	0.07575822932598614	0.07435811235424723	0.06982061334661528	0.08015395356910224	0.05531224794544648	0.09628671421493004	0.06802339214493724	0.08215505317993366	0.08215505317993366	0.08215505317993366	0.08215505317993366	0.08215505317993366	0.08215505317993366	0.08215505317993366	0.08215505317993366	0.08215505317993366	0.08215505317993366	0.08215505317993366	0.08215505317993366	0.08215505317993366
0.1334906464595261	0.16619950715489631	0.13784373577430079	0.12712882732572717	0.16701409597279696	0.13246949077245085	0.1454556619632049	0.21814421930218	0.14342307515773464	0.15089561761509515	0.11655720519804658	0.11438887290727537	0.09482314589913915	0.18925508787072637	0.11551140643751952	0.14450404808985778	0.10559792111943485	0.13230066460814013	0.13799051033740914	0.2012015131497268	0.15036385062533242	0.1313186397188031	0.14964168599954594	0.17272459856652303	0.1316691023686558	0.12030713685460703	0.10963707409068912	0.16898372632379746	0.1290079337711748	0.07235453426177978	0.11497191405981116	0.10453884047666508	0.10975537726823813	0.10975537726823813	0.10975537726823813	0.10975537726823813	0.10975537726823813	0.10975537726823813	0.10975537726823813	0.10975537726823813	0.10975537726823813	0.10975537726823813	0.10975537726823813	0.10975537726823813	0.10975537726823813	0.10975537726823813	0.10975537726823813	0.10975537726823813	0.10975537726823813	0.10975537726823813
0.1203968619252439	0.10109878482113717	0.11002854309385163	0.12840358764763707	0.10000329357513693	0.08068050421447605	0.03604801274051155	0.13544182898840953	0.12011068583010853	0.20644695580311334	0.05279905201149148	0.18159658745291613	0.023172903780036523	0.09637915625192174	0.053926928250079324	0.1604478096522985	0.02518052319844185	0.0733001698103527	0.025241986031138235	0.04708329110307081	0.001150833692263578	0.14783285848037306	0.0011373169311426144	0.0011373169311426144	0.13497463254769035	0.2209256349510077	0.20691581479732563	0.08880130728805875	0.05284246762035673	0.09952186278660266	0.06811660416376546	0.09298773520685043	0.25000499145235777	0.08603325944665521	0.16801912544950648	0.16801912544950648	0.16801912544950648	0.16801912544950648	0.16801912544950648	0.16801912544950648	0.16801912544950648	0.16801912544950648	0.16801912544950648	0.16801912544950648	0.16801912544950648	0.16801912544950648	0.16801912544950648	0.16801912544950648	0.16801912544950648	0.16801912544950648
0.09536203411907132	0.07341898490815033	0.07041340385115863	0.0754469490023926	0.07245086863942919	0.08497127986865054	0.0873070928329917	0.10094869038749968	0.099060592199702	0.10779813908887206	0.08035125638277155	0.08009478604861496	0.0832083347555544	0.1116163661689351	0.08225541033275924	0.0919934896303922	0.09114218781820309	0.06250173529357426	0.07778928917264855	0.09461015562500025	0.0740608615987575	0.1305201302703845	0.102290495934571	0.102290495934571	0.102290495934571	0.102290495934571	0.102290495934571	0.102290495934571	0.102290495934571	0.102290495934571	0.102290495934571	0.102290495934571	0.102290495934571	0.102290495934571	0.102290495934571	0.102290495934571	0.102290495934571	0.102290495934571	0.102290495934571	0.102290495934571	0.102290495934571	0.102290495934571	0.102290495934571	0.102290495934571	0.102290495934571	0.102290495934571	0.102290495934571	0.102290495934571	0.102290495934571	0.102290495934571
0.17690834078129042	0.00855756889815383	0.1480193232623203	0.1445295003323736	0.0	0.10310295361977433	0.07461507767365115	0.06457731037738478	0.033298584126161525	0.0800494317707121	0.07465515188645201	0.09144897179230091	0.018635410407221043	0.20049222123228452	0.1007163907232679	0.21147513132436926	0.1839181742298301	0.09789343461405288	0.033298584126161525	0.07462263830787352	0.03329858412616153	0.033483166241450334	0.08046755973704191	0.2645857393811477	0.04988439835422664	0.07462263830787352	0.05260542929832317	0.10710900946979299	0.09772994085850453	0.003163289013893731	0.0001845821152888028	0.0	0.07465515188645201	0.12059921606730503	0.06457731037738478	0.0001845821152888028	0.14461158598600812	0.08277323151529181	0.10085066436114755	0.14462674286304958	0.0800494317707121	0.11233808731688083	0.11233808731688083	0.11233808731688083	0.11233808731688083	0.11233808731688083	0.11233808731688083	0.11233808731688083	0.11233808731688083	0.11233808731688083
0.08682557149106707	0.12920101273352672	0.11393561734691224	0.10373851196951174	0.1644020931250832	0.09881723470471404	0.1140241672950117	0.09493452543809036	0.11917476555317875	0.12357069662038977	0.12018249612505673	0.1202987764832813	0.12361317587844725	0.11985142407846607	0.14348611686677387	0.1015405386507517	0.0787112196423889	0.1265584461104906	0.10779825732769119	0.1176373615520303	0.13323799494237412	0.16485861582013853	0.1061249888402337	0.1332378059384537	0.09982262262367717	0.11653021428106543	0.11653021428106543	0.11653021428106543	0.11653021428106543	0.11653021428106543	0.11653021428106543	0.11653021428106543	0.11653021428106543	0.11653021428106543	0.11653021428106543	0.11653021428106543	0.11653021428106543	0.11653021428106543	0.11653021428106543	0.11653021428106543	0.11653021428106543	0.11653021428106543	0.11653021428106543	0.11653021428106543	0.11653021428106543	0.11653021428106543	0.11653021428106543	0.11653021428106543	0.11653021428106543	0.11653021428106543
0.12973374604665536	0.15410045383816046	0.10271677546383379	0.1917302081214007	0.1380475997792671	0.0036903037527928543	0.2228446970339369	0.0754952311832577	0.133170139820633	0.0396632768105385	0.10272924287766848	0.03597135020454195	0.12551199663458534	0.12963193465082867	0.03884624181468819	0.1250006116055042	0.12310444409802	0.10185971436044969	0.013673592817097553	0.10801040264309261	0.12405385242128579	0.08333880308127628	0.09578518200431413	0.14899430766737906	0.1526033002247737	0.1807532160790339	0.10797458805147565	0.12051521683162146	0.15631981657097033	0.09334756961539753	0.12483369309318394	0.12483369309318394	0.12483369309318394	0.12483369309318394	0.12483369309318394	0.12483369309318394	0.12483369309318394	0.12483369309318394	0.12483369309318394	0.12483369309318394	0.12483369309318394	0.12483369309318394	0.12483369309318394	0.12483369309318394	0.12483369309318394	0.12483369309318394	0.12483369309318394	0.12483369309318394	0.12483369309318394	0.12483369309318394
0.06543706555998066	0.09875559008771947	0.07286410027138489	0.09635707981893338	0.09238247000240715	0.12102209729615969	0.13273476045671076	0.07875383847410339	0.09592444000273008	0.08417695547997603	0.05645264674754988	0.09419607881326633	0.1081622717041086	0.0689366548684579	0.11891194717067395	0.08763820457926334	0.08499431869810008	0.07972206587066788	0.08235819228438397	0.08235819228438397	0.08235819228438397	0.08235819228438397	0.08235819228438397	0.08235819228438397	0.08235819228438397	0.08235819228438397	0.08235819228438397	0.08235819228438397	0.08235819228438397	0.08235819228438397	0.08235819228438397	0.08235819228438397	0.08235819228438397	0.08235819228438397	0.08235819228438397	0.08235819228438397	0.08235819228438397	0.08235819228438397	0.08235819228438397	0.08235819228438397	0.08235819228438397	0.08235819228438397	0.08235819228438397	0.08235819228438397	0.08235819228438397	0.08235819228438397	0.08235819228438397	0.08235819228438397	0.08235819228438397	0.08235819228438397
0.07431739459638624	0.10065824266956311	0.09671026159246719	0.04505917085171281	0.10838519695965705	0.0924275606926381	0.10660468964654601	0.08936577355145855	0.10547503318429999	0.09499360043975234	0.08046148549923808	0.1004923449070767	0.07588599429585696	0.08350973794589789	0.09129671115198434	0.10920546174987945	0.11738738908801119	0.0930769710659264	0.05984390236491064	0.08873052207161977	0.08022090857587183	0.07806925173750587	0.10322659928771707	0.10183867781148985	0.10365961743204796	0.1237012282499271	0.06872268265021923	0.0683583322299336	0.11383600504212017	0.09109716863602689	0.09109716863602689	0.09109716863602689	0.09109716863602689	0.09109716863602689	0.09109716863602689	0.09109716863602689	0.09109716863602689	0.09109716863602689	0.09109716863602689	0.09109716863602689	0.09109716863602689	0.09109716863602689	0.09109716863602689	0.09109716863602689	0.09109716863602689	0.09109716863602689	0.09109716863602689	0.09109716863602689	0.09109716863602689	0.09109716863602689
0.10549959048969819	0.11871047207470621	0.06498924650631743	0.12747054515104683	0.09448105107078428	0.0699936454226593	0.07394335252150512	0.09585767899997973	0.07147268482366595	0.07620975210881659	0.1026358805074231	0.10856318461193976	0.10253153234509763	0.10962271260663677	0.06779150878925673	0.11489304203324112	0.039048482519920255	0.09776675645782551	0.10907448466270395	0.09405240227118654	0.10978444537129832	0.09109923310135935	0.10044183923632884	0.10044183923632884	0.10044183923632884	0.10044183923632884	0.10044183923632884	0.10044183923632884	0.10044183923632884	0.10044183923632884	0.10044183923632884	0.10044183923632884	0.10044183923632884	0.10044183923632884	0.10044183923632884	0.10044183923632884	0.10044183923632884	0.10044183923632884	0.10044183923632884	0.10044183923632884	0.10044183923632884	0.10044183923632884	0.10044183923632884	0.10044183923632884	0.10044183923632884	0.10044183923632884	0.10044183923632884	0.10044183923632884	0.10044183923632884	0.10044183923632884
0.07352201346477649	0.08588015031628132	0.11108337956287993	0.08469384193713139	0.07971223687292596	0.0972259584858481	0.07991323448336303	0.10887516425164301	0.07719211105333909	0.060280218344859825	0.09826010837123161	0.11708960944840056	0.06509434353407216	0.11484903888022639	0.08656316299183661	0.08815187418061106	0.10497121786083802	0.11550268703760384	0.10540965789799786	0.11213939812691247	0.10086396720985467	0.09085897116121727	0.07930501573121004	0.08219966368898136	0.09145588103997569	0.10328674345874739	0.09737131224936155	0.09737131224936155	0.09737131224936155	0.09737131224936155	0.09737131224936155	0.09737131224936155	0.09737131224936155	0.09737131224936155	0.09737131224936155	0.09737131224936155	0.09737131224936155	0.09737131224936155	0.09737131224936155	0.09737131224936155	0.09737131224936155	0.09737131224936155	0.09737131224936155	0.09737131224936155	0.09737131224936155	0.09737131224936155	0.09737131224936155	0.09737131224936155	0.09737131224936155	0.09737131224936155
0.05670142212394352	0.052452692437875356	0.08076634592675627	0.08157255304452436	0.041831729437058526	0.08558147418648902	0.05222663044965294	0.06284973303084809	0.05167802432378424	0.06043542047984677	0.061332522783591525	0.03729708159612346	0.01830482850930619	0.06954244619188883	0.060141835645951394	0.04285295867757899	0.06451431124823002	0.06888969322413489	0.0884350433699809	0.05827947990187497	0.05795064633857053	0.05944038191402878	0.04859336616903569	0.09170340399034407	0.07014838507968987	0.07014838507968987	0.07014838507968987	0.07014838507968987	0.07014838507968987	0.07014838507968987	0.07014838507968987	0.07014838507968987	0.07014838507968987	0.07014838507968987	0.07014838507968987	0.07014838507968987	0.07014838507968987	0.07014838507968987	0.07014838507968987	0.07014838507968987	0.07014838507968987	0.07014838507968987	0.07014838507968987	0.07014838507968987	0.07014838507968987	0.07014838507968987	0.07014838507968987	0.07014838507968987	0.07014838507968987	0.07014838507968987
0.0637768104060281	0.09059675252774525	0.09206236550274854	0.07589279599942858	0.10439958570027555	0.09509831166771687	0.12447008023782447	0.10290355852441453	0.10553813215463904	0.11871170733695613	0.14319001705176568	0.07910463853401006	0.0990025489710823	0.08738575790256886	0.0967063303646592	0.11964283304859195	0.12732708008769816	0.07323900695147058	0.09410523386532872	0.11691760740062486	0.1160454543660146	0.09621906167481178	0.07515583958688829	0.0711675394610122	0.07316168952395023	0.07316168952395023	0.07316168952395023	0.07316168952395023	0.07316168952395023	0.07316168952395023	0.07316168952395023	0.07316168952395023	0.07316168952395023	0.07316168952395023	0.07316168952395023	0.07316168952395023	0.07316168952395023	0.07316168952395023	0.07316168952395023	0.07316168952395023	0.07316168952395023	0.07316168952395023	0.07316168952395023	0.07316168952395023	0.07316168952395023	0.07316168952395023	0.07316168952395023	0.07316168952395023	0.07316168952395023	0.07316168952395023
0.07197442234496826	0.06738093579411462	0.04761003076609996	0.08298613450400047	0.0653460707050638	0.060198032559366295	0.06089854269653988	0.07257611155702351	0.06921460778774377	0.07520986372469872	0.06615412316287621	0.08114078945220966	0.07024147460091389	0.09307416675062122	0.06522642217243384	0.07619601190000741	0.05467316263370683	0.05614591694132025	0.06729018246980295	0.07504250167982396	0.09115673129932186	0.04780769479939621	0.06173010323928014	0.05476889901933818	0.05476889901933818	0.05476889901933818	0.05476889901933818	0.05476889901933818	0.05476889901933818	0.05476889901933818	0.05476889901933818	0.05476889901933818	0.05476889901933818	0.05476889901933818	0.05476889901933818	0.05476889901933818	0.05476889901933818	0.05476889901933818	0.05476889901933818	0.05476889901933818	0.05476889901933818	0.05476889901933818	0.05476889901933818	0.05476889901933818	0.05476889901933818	0.05476889901933818	0.05476889901933818	0.05476889901933818	0.05476889901933818	0.05476889901933818
0.078074624064243	0.11118865606006341	0.08770786866809242	0.09146262693733753	0.11766282734466199	0.07521144561573245	0.0879570904622376	0.08701547288286336	0.10265412102229633	0.09051166875762745	0.10942051753866457	0.0933390207159761	0.07730216574140471	0.10417719121457453	0.09471646414936434	0.10077450802615248	0.08782241187427135	0.09650356401726722	0.13617810619035928	0.05573820985632989	0.08740529165301622	0.0767121467189878	0.07485028051143232	0.07652011845553303	0.07568519948348268	0.07568519948348268	0.07568519948348268	0.07568519948348268	0.07568519948348268	0.07568519948348268	0.07568519948348268	0.07568519948348268	0.07568519948348268	0.07568519948348268	0.07568519948348268	0.07568519948348268	0.07568519948348268	0.07568519948348268	0.07568519948348268	0.07568519948348268	0.07568519948348268	0.07568519948348268	0.07568519948348268	0.07568519948348268	0.07568519948348268	0.07568519948348268	0.07568519948348268	0.07568519948348268	0.07568519948348268	0.07568519948348268
0.07679148097743682	0.07965298402430039	0.06881351852484054	0.10849764408004434	0.1029169059066164	0.06542433475073492	0.10511057678589589	0.07053461003861489	0.10745105931044083	0.08714740499953706	0.09450387062219617	0.11795794973852877	0.08489976451410199	0.0880399238882906	0.11209891217383683	0.08335799739045355	0.07823756583229392	0.06625273923977047	0.10070981030067422	0.0889727262353341	0.07885404155206786	0.09486207865380969	0.08393898429275536	0.0905545299207242	0.09341089380740444	0.07055777016880309	0.10118669788518342	0.09731124554797627	0.08213977921801621	0.09343737385697963	0.08778857653749793	0.08778857653749793	0.08778857653749793	0.08778857653749793	0.08778857653749793	0.08778857653749793	0.08778857653749793	0.08778857653749793	0.08778857653749793	0.08778857653749793	0.08778857653749793	0.08778857653749793	0.08778857653749793	0.08778857653749793	0.08778857653749793	0.08778857653749793	0.08778857653749793	0.08778857653749793	0.08778857653749793	0.08778857653749793
0.0656054643675102	0.057252714970889046	0.048988422435246995	0.0709371951639129	0.06033502924621255	0.05127380745397332	0.06284323040951155	0.0686500284981046	0.08593554016370601	0.06422617237711417	0.08391232542441637	0.070113945871423	0.06876229809380054	0.05345483514596689	0.07885328329742913	0.058162455013015035	0.06096976234679039	0.07737913886424953	0.08434242973377182	0.09410304874262983	0.05886087617291495	0.08774298749047064	0.080751174039512	0.08532902203982207	0.07575612570476187	0.0795330178989509	0.082715850638801	0.10136797146491332	0.0879296095974025	0.08089717472667211	0.09360503898714093	0.08725110685690653	0.08725110685690653	0.08725110685690653	0.08725110685690653	0.08725110685690653	0.08725110685690653	0.08725110685690653	0.08725110685690653	0.08725110685690653	0.08725110685690653	0.08725110685690653	0.08725110685690653	0.08725110685690653	0.08725110685690653	0.08725110685690653	0.08725110685690653	0.08725110685690653	0.08725110685690653	0.08725110685690653
0.09220588585914068	0.06461187484325139	0.05648693523583904	0.06347635952423161	0.074837017998316	0.10093325146601918	0.07833801170338923	0.09207047897012395	0.10789484700880081	0.08614546484876116	0.06936173362368579	0.12413271547615917	0.08903984266525881	0.07993126430015149	0.09756434029440787	0.06109867532756095	0.07403807455373447	0.08995540898084027	0.10025687575279538	0.12665189578685793	0.11383684349733415	0.0822541911897657	0.07143617444018915	0.09125637641218573	0.055785779120017906	0.12184257292619761	0.056201693696988055	0.07675461273218318	0.05668074338328472	0.06233041471776521	0.05950557905052497	0.05950557905052497	0.05950557905052497	0.05950557905052497	0.05950557905052497	0.05950557905052497	0.05950557905052497	0.05950557905052497	0.05950557905052497	0.05950557905052497	0.05950557905052497	0.05950557905052497	0.05950557905052497	0.05950557905052497	0.05950557905052497	0.05950557905052497	0.05950557905052497	0.05950557905052497	0.05950557905052497	0.05950557905052497
0.039292082518362074	0.0423185619630654	0.052654816847624374	0.051918425910228105	0.055508098160271496	0.009577872796513637	0.02537704625252533	0.054716110395802334	0.02417228043307216	0.01918164921183356	0.025913091764128093	0.037796136901235976	0.052801550801964914	0.0486935416205924	0.03316545916560477	0.03906035225193538	0.06435739405162441	0.04600857316440981	0.028340139145201743	0.04326493383542036	0.03580253649031105	0.03580253649031105	0.03580253649031105	0.03580253649031105	0.03580253649031105	0.03580253649031105	0.03580253649031105	0.03580253649031105	0.03580253649031105	0.03580253649031105	0.03580253649031105	0.03580253649031105	0.03580253649031105	0.03580253649031105	0.03580253649031105	0.03580253649031105	0.03580253649031105	0.03580253649031105	0.03580253649031105	0.03580253649031105	0.03580253649031105	0.03580253649031105	0.03580253649031105	0.03580253649031105	0.03580253649031105	0.03580253649031105	0.03580253649031105	0.03580253649031105	0.03580253649031105	0.03580253649031105
0.020343261102114117	0.024624085757259054	0.01129177165808443	0.010044419262709624	0.027022363460884623	0.0003827437791195805	0.025768720317893953	0.03279518301882487	0.000982387937349702	0.024764679061515797	0.0003820375257354472	0.016085105167639085	0.03080216034778827	0.024856975915116836	0.0025819220428527053	0.00027595148067862985	0.0013213105082905846	0.03312788054317092	0.033920412305463936	0.03344889981777278	0.0025802016342585006	0.03757949844544969	0.0009537066705562319	0.003643803163054337	0.01774843040552515	0.015170426143169337	0.010038874455200802	0.012604650299185068	0.012604650299185068	0.012604650299185068	0.012604650299185068	0.012604650299185068	0.012604650299185068	0.012604650299185068	0.012604650299185068	0.012604650299185068	0.012604650299185068	0.012604650299185068	0.012604650299185068	0.012604650299185068	0.012604650299185068	0.012604650299185068	0.012604650299185068	0.012604650299185068	0.012604650299185068	0.012604650299185068	0.012604650299185068	0.012604650299185068	0.012604650299185068	0.012604650299185068
0.047812141020707605	0.07307459856423129	0.06188978261703677	0.04715881043550873	0.04509378140866551	0.07868955901377711	0.04371706105679976	0.06578011731400045	0.0646444888118608	0.039483987609975624	0.060451628660055774	0.07207523770086524	0.04372851135409981	0.06628280353700107	0.04190843336461717	0.04590046527340694	0.03433527984213725	0.03156421481907356	0.04780032973403048	0.04724958446914967	0.02760845050593717	0.054647114983755976	0.044577774818343935	0.05459358667450641	0.027168232992176904	0.017853227324564125	0.04175693573193225	0.02542068917842744	0.03642121820169976	0.03338396676286278	0.035860672938505735	0.022058731796071658	0.0289597023672887	0.0289597023672887	0.0289597023672887	0.0289597023672887	0.0289597023672887	0.0289597023672887	0.0289597023672887	0.0289597023672887	0.0289597023672887	0.0289597023672887	0.0289597023672887	0.0289597023672887	0.0289597023672887	0.0289597023672887	0.0289597023672887	0.0289597023672887	0.0289597023672887	0.0289597023672887
0.0	0.0	0.0	0.0	0.0	0.0	0.0	0.0	0.1314749063368472	0.0	0.0	0.22998447413524345	0.0	0.0	0.0	0.0	0.0	0.0	0.0	0.0	0.0	0.0	0.0	0.0	0.0	0.0	0.0	0.0	0.0	0.0	0.0	0.0	0.0	0.0	0.0	0.0	0.0	0.0	0.0	0.0	0.0	0.0	0.0	0.0	0.0	0.0	0.0	0.0	0.0	0.0
0.08493906748042039	0.05999970562837203	0.05850366630662972	0.1061248516055901	0.08355257313539885	0.030213044223400924	0.05875462927504783	0.06494767138921727	0.08736686040867121	0.057916301206061116	0.04870522205983858	0.068899298082686	0.04307032027981378	0.09537990697141914	0.14180224057318613	0.06963093315214924	0.07332830633082389	0.07382434656896204	0.08362723557194793	0.058748638135683644	0.048892682232086405	0.08876018817885534	0.07232582006347402	0.05569477395057986	0.06401029700702694	0.06401029700702694	0.06401029700702694	0.06401029700702694	0.06401029700702694	0.06401029700702694	0.06401029700702694	0.06401029700702694	0.06401029700702694	0.06401029700702694	0.06401029700702694	0.06401029700702694	0.06401029700702694	0.06401029700702694	0.06401029700702694	0.06401029700702694	0.06401029700702694	0.06401029700702694	0.06401029700702694	0.06401029700702694	0.06401029700702694	0.06401029700702694	0.06401029700702694	0.06401029700702694	0.06401029700702694	0.06401029700702694
0.008154802509699776	0.04311917099378528	0.03406779497979404	0.0016610955139089803	0.0	0.0	0.03915068574244214	0.0004859894075080803	0.0	0.0	0.0	0.0044937213274714345	0.060075074829513776	0.033894001837013146	0.0004859894075080803	0.0004802813692634884	0.0	0.04311917099378528	0.11088779354312779	0.026210740820651106	0.05182104740735151	0.0	0.0	0.0	0.0	0.0	0.0	0.0	0.0	0.0	0.0	0.0	0.0	0.0	0.0	0.0	0.0	0.0	0.0	0.0	0.0	0.0	0.0	0.0	0.0	0.0	0.0	0.0	0.0	0.0
0.08813673120815098	0.1343396616385498	0.10394733012160264	0.13710481209226943	0.08505835470326045	0.1295716551060741	0.10411235941507842	0.08670274778073236	0.10393082094755554	0.10752757089768045	0.07547550499260382	0.09255713607826942	0.09595752657314846	0.10955508180721125	0.05585483559938726	0.11615605030678293	0.1372374569017605	0.11015740242266742	0.14120833497454618	0.17490489843301066	0.13404815266312206	0.1201487852386694	0.1007176076571709	0.19513595478009738	0.11319612524093102	0.1043331806512685	0.11651389517894076	0.13729345539768906	0.09764266449694368	0.12989317328400038	0.11376791889047204	0.11376791889047204	0.11376791889047204	0.11376791889047204	0.11376791889047204	0.11376791889047204	0.11376791889047204	0.11376791889047204	0.11376791889047204	0.11376791889047204	0.11376791889047204	0.11376791889047204	0.11376791889047204	0.11376791889047204	0.11376791889047204	0.11376791889047204	0.11376791889047204	0.11376791889047204	0.11376791889047204	0.11376791889047204
0.04526361863648732	0.052298763064394	0.028351433060424577	0.0355650843122277	0.02687713526876153	0.03844122160813956	0.02524604080145339	0.04344318217073985	0.05303688840689988	0.05676486031623767	0.06587055402143563	0.03757317498458455	0.07126023264909656	0.05441670381684056	0.05441670381684056	0.05441670381684056	0.05441670381684056	0.05441670381684056	0.05441670381684056	0.05441670381684056	0.05441670381684056	0.05441670381684056	0.05441670381684056	0.05441670381684056	0.05441670381684056	0.05441670381684056	0.05441670381684056	0.05441670381684056	0.05441670381684056	0.05441670381684056	0.05441670381684056	0.05441670381684056	0.05441670381684056	0.05441670381684056	0.05441670381684056	0.05441670381684056	0.05441670381684056	0.05441670381684056	0.05441670381684056	0.05441670381684056	0.05441670381684056	0.05441670381684056	0.05441670381684056	0.05441670381684056	0.05441670381684056	0.05441670381684056	0.05441670381684056	0.05441670381684056	0.05441670381684056	0.05441670381684056
0.12553549336642697	0.14720077396186854	0.17423437042857678	0.17197516016362827	0.18685161389157234	0.14963406244834968	0.22821970323131563	0.1272008554254343	0.17936596300477314	0.19926007110576582	0.21269043779265792	0.12469133187627687	0.19183002514755393	0.176399776061615	0.10662647040261025	0.13964628443488716	0.22545547026285495	0.1897137457696143	0.14695741952823457	0.17589790667188746	0.16702015849062532	0.17754912902443723	0.15830931200072929	0.18627457592871835	0.17338706938457968	0.17983082265664901	0.17983082265664901	0.17983082265664901	0.17983082265664901	0.17983082265664901	0.17983082265664901	0.17983082265664901	0.17983082265664901	0.17983082265664901	0.17983082265664901	0.17983082265664901	0.17983082265664901	0.17983082265664901	0.17983082265664901	0.17983082265664901	0.17983082265664901	0.17983082265664901	0.17983082265664901	0.17983082265664901	0.17983082265664901	0.17983082265664901	0.17983082265664901	0.17983082265664901	0.17983082265664901	0.17983082265664901
0.0651710554719279	0.06832701966178459	0.05326725865292829	0.03538617494102233	0.06514741922486979	0.06346629566994333	0.09457319266212787	0.04931408817380963	0.050658790515986214	0.0452015803447503	0.0626076581506877	0.053110191367646706	0.10269036408674546	0.04694156442042377	0.06388902169109754	0.07264063063359273	0.09834956910067684	0.08972860966949076	0.06494725649156545	0.0891770604850867	0.08520228928861497	0.04893852080701024	0.08009712233484396	0.04439665670012577	0.08622035093007796	0.16298717365037718	0.12460376229022758	0.12460376229022758	0.12460376229022758	0.12460376229022758	0.12460376229022758	0.12460376229022758	0.12460376229022758	0.12460376229022758	0.12460376229022758	0.12460376229022758	0.12460376229022758	0.12460376229022758	0.12460376229022758	0.12460376229022758	0.12460376229022758	0.12460376229022758	0.12460376229022758	0.12460376229022758	0.12460376229022758	0.12460376229022758	0.12460376229022758	0.12460376229022758	0.12460376229022758	0.12460376229022758
0.003458225988197312	0.0	0.08471800028922366	0.11454468844254022	0.00024215049535259987	0.0	0.0	0.00024215049535259987	0.0	0.0	0.0	0.004149871185836774	0.001199874299046475	0.0	0.0	0.0	0.0	0.0	0.0	0.043683910697817054	0.0	0.0	0.0	0.0	0.0	0.011226545672963464	0.005613272836481732	0.005613272836481732	0.005613272836481732	0.005613272836481732	0.005613272836481732	0.005613272836481732	0.005613272836481732	0.005613272836481732	0.005613272836481732	0.005613272836481732	0.005613272836481732	0.005613272836481732	0.005613272836481732	0.005613272836481732	0.005613272836481732	0.005613272836481732	0.005613272836481732	0.005613272836481732	0.005613272836481732	0.005613272836481732	0.005613272836481732	0.005613272836481732	0.005613272836481732	0.005613272836481732
0.05496624347676948	0.04895713830369655	0.04632597152261977	0.06065121459078447	0.058921275219739964	0.06298760820336291	0.04888486947251726	0.056208426947825005	0.04691633961517296	0.06119316054759453	0.05746033282552565	0.056600286048274114	0.06666753361050752	0.0644320123919609	0.06976669247532526	0.07725334057642837	0.07178738012352595	0.04786509694979923	0.06951654937865744	0.07343231762516642	0.05910258925792348	0.05547205748680984	0.04386879933898675	0.05896328944623558	0.045464467038885306	0.058867427740466806	0.05216594738967605	0.05216594738967605	0.05216594738967605	0.05216594738967605	0.05216594738967605	0.05216594738967605	0.05216594738967605	0.05216594738967605	0.05216594738967605	0.05216594738967605	0.05216594738967605	0.05216594738967605	0.05216594738967605	0.05216594738967605	0.05216594738967605	0.05216594738967605	0.05216594738967605	0.05216594738967605	0.05216594738967605	0.05216594738967605	0.05216594738967605	0.05216594738967605	0.05216594738967605	0.05216594738967605
0.06427209142445174	0.11745569264918165	0.07394513465839708	0.08673127180850522	0.09719972520474296	0.11870716642478879	0.08774263899639595	0.08340802594702292	0.1006511868993957	0.1186166594085945	0.10159402166195043	0.11060109155153232	0.10257514363983795	0.07465680329314817	0.08984436977538307	0.07368102812770372	0.11534583566482766	0.0957942468147763	0.07694739943986428	0.06480403185758733	0.06983757564138764	0.10248095713753348	0.11458059995021676	0.0890031482703284	0.11729850514402326	0.10315082670717582	0.10315082670717582	0.10315082670717582	0.10315082670717582	0.10315082670717582	0.10315082670717582	0.10315082670717582	0.10315082670717582	0.10315082670717582	0.10315082670717582	0.10315082670717582	0.10315082670717582	0.10315082670717582	0.10315082670717582	0.10315082670717582	0.10315082670717582	0.10315082670717582	0.10315082670717582	0.10315082670717582	0.10315082670717582	0.10315082670717582	0.10315082670717582	0.10315082670717582	0.10315082670717582	0.10315082670717582
0.09888249654310242	0.1511030071378997	0.12601756142410156	0.12992390527595415	0.18382431947449945	0.12850602921730497	0.14005771109591733	0.10056887842088601	0.14003747099878733	0.16905639125252592	0.12241658229429725	0.12650865550360044	0.11068960540111109	0.10016825185348932	0.09962821211983376	0.12539318262724425	0.11577594823231423	0.08938104771891019	0.13312048572990082	0.11002326281699304	0.10312803582556218	0.15619123690756584	0.12918613475778246	0.11805262889010544	0.10914917700976975	0.1136009029499376	0.1136009029499376	0.1136009029499376	0.1136009029499376	0.1136009029499376	0.1136009029499376	0.1136009029499376	0.1136009029499376	0.1136009029499376	0.1136009029499376	0.1136009029499376	0.1136009029499376	0.1136009029499376	0.1136009029499376	0.1136009029499376	0.1136009029499376	0.1136009029499376	0.1136009029499376	0.1136009029499376	0.1136009029499376	0.1136009029499376	0.1136009029499376	0.1136009029499376	0.1136009029499376	0.1136009029499376
0.08053243193285547	0.064810075740526	0.06934822241074755	0.08890576879840406	0.0847533885699554	0.08405776380902874	0.06746290089339793	0.08685979201471519	0.07308881663710158	0.06825460505772918	0.07214895302665104	0.11592455066782632	0.08711287275909559	0.05830206152312943	0.0755302118335817	0.0805483363746592	0.08422330679382876	0.06366838878293699	0.0909261659803532	0.08024024096792329	0.08543821592034512	0.09387695481047163	0.0782605714376634	0.0937871871152111	0.09102697627723198	0.09240708169622153	0.09240708169622153	0.09240708169622153	0.09240708169622153	0.09240708169622153	0.09240708169622153	0.09240708169622153	0.09240708169622153	0.09240708169622153	0.09240708169622153	0.09240708169622153	0.09240708169622153	0.09240708169622153	0.09240708169622153	0.09240708169622153	0.09240708169622153	0.09240708169622153	0.09240708169622153	0.09240708169622153	0.09240708169622153	0.09240708169622153	0.09240708169622153	0.09240708169622153	0.09240708169622153	0.09240708169622153
0.1183411044354055	0.12632598743063436	0.10570409680454902	0.11100373263159298	0.11173017559092119	0.11620147012118386	0.14423379529377225	0.09281880352859495	0.14145744115312797	0.1348554266041653	0.11719515583284082	0.09811982567434707	0.0930701584307055	0.10379285851098026	0.11097625400121386	0.12941649248537057	0.104112529860863	0.07735398300142164	0.11994507592968244	0.21201916856973232	0.1659821222497074	0.1659821222497074	0.1659821222497074	0.1659821222497074	0.1659821222497074	0.1659821222497074	0.1659821222497074	0.1659821222497074	0.1659821222497074	0.1659821222497074	0.1659821222497074	0.1659821222497074	0.1659821222497074	0.1659821222497074	0.1659821222497074	0.1659821222497074	0.1659821222497074	0.1659821222497074	0.1659821222497074	0.1659821222497074	0.1659821222497074	0.1659821222497074	0.1659821222497074	0.1659821222497074	0.1659821222497074	0.1659821222497074	0.1659821222497074	0.1659821222497074	0.1659821222497074	0.1659821222497074
0.0667638545638232	0.06376891440138548	0.06756158076919357	0.06807599065875679	0.04787271245834023	0.07419430786645666	0.0901925154336254	0.07386537519769615	0.07813719610202484	0.06044483796528023	0.08146483348018761	0.08097825231273215	0.08019230831217113	0.06386431064883413	0.06669678188963525	0.06787199405303697	0.06685439029410253	0.07711923900134389	0.1027197713291127	0.08921762950860317	0.09596870041885792	0.09596870041885792	0.09596870041885792	0.09596870041885792	0.09596870041885792	0.09596870041885792	0.09596870041885792	0.09596870041885792	0.09596870041885792	0.09596870041885792	0.09596870041885792	0.09596870041885792	0.09596870041885792	0.09596870041885792	0.09596870041885792	0.09596870041885792	0.09596870041885792	0.09596870041885792	0.09596870041885792	0.09596870041885792	0.09596870041885792	0.09596870041885792	0.09596870041885792	0.09596870041885792	0.09596870041885792	0.09596870041885792	0.09596870041885792	0.09596870041885792	0.09596870041885792	0.09596870041885792
0.0006985486178595535	0.0	0.09944825861690375	0.14334974250686575	0.12868485010208708	0.0	0.059185841773817555	0.0	0.0037374486694849098	0.20855112404543494	0.14391305552433242	0.04759809898217097	0.08358772835857645	0.15928705922835648	0.002899190473667289	0.08728371490037808	0.10664384214003039	0.0	0.10376452769528549	0.10345604474766106	0.0	0.05937840359641539	0.023645588783030573	0.11918519285883543	0.10046397731832085	0.12879391306910065	0.20548680608368544	0.16714035957639303	0.16714035957639303	0.16714035957639303	0.16714035957639303	0.16714035957639303	0.16714035957639303	0.16714035957639303	0.16714035957639303	0.16714035957639303	0.16714035957639303	0.16714035957639303	0.16714035957639303	0.16714035957639303	0.16714035957639303	0.16714035957639303	0.16714035957639303	0.16714035957639303	0.16714035957639303	0.16714035957639303	0.16714035957639303	0.16714035957639303	0.16714035957639303	0.16714035957639303
0.10780922136809555	0.07660749401387977	0.08414298212275027	0.12676713459525357	0.08624577729653216	0.08873188855964202	0.08071213248626774	0.12617473266465348	0.10252812911337396	0.11535803925674044	0.11143199597528133	0.09280449924766056	0.10346708396820717	0.0989370236169601	0.08261042686259196	0.09769014565495247	0.09574949238594435	0.12261276545298301	0.09700297925121915	0.10962779888027155	0.13467815929520408	0.09895449155602719	0.09215670493588334	0.10791220358517878	0.10003445426053106	0.10003445426053106	0.10003445426053106	0.10003445426053106	0.10003445426053106	0.10003445426053106	0.10003445426053106	0.10003445426053106	0.10003445426053106	0.10003445426053106	0.10003445426053106	0.10003445426053106	0.10003445426053106	0.10003445426053106	0.10003445426053106	0.10003445426053106	0.10003445426053106	0.10003445426053106	0.10003445426053106	0.10003445426053106	0.10003445426053106	0.10003445426053106	0.10003445426053106	0.10003445426053106	0.10003445426053106	0.10003445426053106
0.09290501513963013	0.08848573447585087	0.10465092569063819	0.07848872550585437	0.1068991697338702	0.11439870690528262	0.0754973296172883	0.14003529607743895	0.10648551020051787	0.11958363358951826	0.07974241882288108	0.16298496517271152	0.12587639556662275	0.10830614812522918	0.1509743678815802	0.10994205002479077	0.10298668320201328	0.10546275110257192	0.10859674278998396	0.0739727610858687	0.13807979756874952	0.12945046833949364	0.12179739938999105	0.09627807416976199	0.10155367064159537	0.15090786241185686	0.12623076652672613	0.12623076652672613	0.12623076652672613	0.12623076652672613	0.12623076652672613	0.12623076652672613	0.12623076652672613	0.12623076652672613	0.12623076652672613	0.12623076652672613	0.12623076652672613	0.12623076652672613	0.12623076652672613	0.12623076652672613	0.12623076652672613	0.12623076652672613	0.12623076652672613	0.12623076652672613	0.12623076652672613	0.12623076652672613	0.12623076652672613	0.12623076652672613	0.12623076652672613	0.12623076652672613
0.0009047520827614747	0.0002191091168660842	0.07664800015910753	0.09502307562934612	0.09746437826593303	0.10453017447261341	0.1291308559967933	0.10350652019696378	0.04141024456164239	0.07665681707156238	0.0	0.05925082386911086	0.1003213163348734	0.0	0.07200801218727823	0.11473282845404272	0.0037549979375953507	0.08877857685675507	0.12146867318217251	0.0010857024993137694	0.03057935106348219	0.13022076994063214	0.0	0.06511038497031607	0.06511038497031607	0.06511038497031607	0.06511038497031607	0.06511038497031607	0.06511038497031607	0.06511038497031607	0.06511038497031607	0.06511038497031607	0.06511038497031607	0.06511038497031607	0.06511038497031607	0.06511038497031607	0.06511038497031607	0.06511038497031607	0.06511038497031607	0.06511038497031607	0.06511038497031607	0.06511038497031607	0.06511038497031607	0.06511038497031607	0.06511038497031607	0.06511038497031607	0.06511038497031607	0.06511038497031607	0.06511038497031607	0.06511038497031607
0.08357215220387637	0.06926087598548027	0.07232429813609371	0.06741530474313921	0.050924740593872156	0.05833753760107859	0.09646713190497865	0.04595342324645208	0.0655610963428754	0.06302477260488805	0.06716491989657176	0.07422540005342548	0.027577279666079375	0.08910370590706584	0.02272951699321176	0.03161949151691792	0.03486277262250195	0.06010852635135029	0.052733563007907644	0.04800113456039588	0.07346086831388109	0.06073100143713849	0.06073100143713849	0.06073100143713849	0.06073100143713849	0.06073100143713849	0.06073100143713849	0.06073100143713849	0.06073100143713849	0.06073100143713849	0.06073100143713849	0.06073100143713849	0.06073100143713849	0.06073100143713849	0.06073100143713849	0.06073100143713849	0.06073100143713849	0.06073100143713849	0.06073100143713849	0.06073100143713849	0.06073100143713849	0.06073100143713849	0.06073100143713849	0.06073100143713849	0.06073100143713849	0.06073100143713849	0.06073100143713849	0.06073100143713849	0.06073100143713849	0.06073100143713849
0.04662991786965169	0.05022760178004045	0.06483080993882409	0.061406849999184956	0.06435133962523548	0.08272493098471068	0.024838250774230172	0.048684582593308004	0.07300812192991535	0.06210701381524848	0.08057904111188136	0.06653803223474583	0.06012832317318353	0.07893104906615099	0.0859055122502064	0.06034503841170537	0.08540512717885503	0.0741342529019242	0.07964511570733403	0.07774907397128134	0.0840711035271056	0.08077086154088035	0.08054048721427415	0.06585000785425991	0.059878930983428245	0.07529304451165922	0.06841896706748077	0.09364150613222391	0.08974627697763307	0.06792018646733969	0.08105131306417113	0.07043231691983765	0.15461471910753716	0.11252351801368742	0.11252351801368742	0.11252351801368742	0.11252351801368742	0.11252351801368742	0.11252351801368742	0.11252351801368742	0.11252351801368742	0.11252351801368742	0.11252351801368742	0.11252351801368742	0.11252351801368742	0.11252351801368742	0.11252351801368742	0.11252351801368742	0.11252351801368742	0.11252351801368742
0.08389952759765762	0.07004325188880468	0.06344824964488979	0.09255706029726939	0.06384555398087265	0.058415004589094974	0.07732901313868902	0.07484172174544836	0.07604486744585912	0.08054699712483927	0.07729925518081315	0.06904456897058009	0.09606777902472811	0.08004827585374412	0.07102831297085535	0.07208840508393881	0.06490311333343425	0.07204600510867287	0.09272759681881784	0.08177292800287005	0.09715189623618803	0.07414762514357799	0.06238282972484926	0.09518950507475137	0.05560367729384615	0.07880402359393558	0.06175769593276486	0.06455768082222697	0.0718230012652686	0.0562076330939557	0.07984715363001732	0.04853943726844095	0.08446713883278643	0.06650328805061369	0.06650328805061369	0.06650328805061369	0.06650328805061369	0.06650328805061369	0.06650328805061369	0.06650328805061369	0.06650328805061369	0.06650328805061369	0.06650328805061369	0.06650328805061369	0.06650328805061369	0.06650328805061369	0.06650328805061369	0.06650328805061369	0.06650328805061369	0.06650328805061369
0.09404420964789113	0.11579861247571559	0.09394538741219352	0.11538203680208886	0.11698859460182193	0.1029013149500869	0.09331644681835843	0.10431166619020554	0.09566584431499271	0.07075066756692543	0.10271625800315697	0.1142412810756415	0.1195463344098226	0.08580876047279089	0.09418168650919649	0.10976756540542969	0.09266998364306432	0.1134572295185292	0.08109975615901917	0.10648109400060038	0.10118737549927427	0.10383423474993733	0.10383423474993733	0.10383423474993733	0.10383423474993733	0.10383423474993733	0.10383423474993733	0.10383423474993733	0.10383423474993733	0.10383423474993733	0.10383423474993733	0.10383423474993733	0.10383423474993733	0.10383423474993733	0.10383423474993733	0.10383423474993733	0.10383423474993733	0.10383423474993733	0.10383423474993733	0.10383423474993733	0.10383423474993733	0.10383423474993733	0.10383423474993733	0.10383423474993733	0.10383423474993733	0.10383423474993733	0.10383423474993733	0.10383423474993733	0.10383423474993733	0.10383423474993733
0.05006104466184233	0.045002520381940476	0.06466040515370712	0.06557022054463436	0.06152875935569211	0.08635035546736425	0.06530432856536618	0.048250713455282875	0.05720457661055833	0.07419000820768909	0.06616298445870186	0.05984255921459413	0.07522740642297096	0.06450432097647237	0.07854325266277773	0.06897637846779588	0.0568157096644615	0.043907032799698265	0.08975180102956544	0.13921475086163523	0.04722987025233534	0.12590820047988835	0.06727230401175628	0.06703640632068507	0.06715435516622068	0.06715435516622068	0.06715435516622068	0.06715435516622068	0.06715435516622068	0.06715435516622068	0.06715435516622068	0.06715435516622068	0.06715435516622068	0.06715435516622068	0.06715435516622068	0.06715435516622068	0.06715435516622068	0.06715435516622068	0.06715435516622068	0.06715435516622068	0.06715435516622068	0.06715435516622068	0.06715435516622068	0.06715435516622068	0.06715435516622068	0.06715435516622068	0.06715435516622068	0.06715435516622068	0.06715435516622068	0.06715435516622068
0.131474676271305	0.1396412174298966	0.12150883236396175	0.12894592814839134	0.0792317872640402	0.09716241213789155	0.08460554675382789	0.14069321245133778	0.07845883759846685	0.10719410760576113	0.1304597687639856	0.14689710239539627	0.0982981251513707	0.11576371379450028	0.13863010506849927	0.11761489343902085	0.12328880510832281	0.10639164446099293	0.13651034741004495	0.10859883661240034	0.10718192178542466	0.1259039537210572	0.09041178782700067	0.13597420715788835	0.13022636694483933	0.12634384047631983	0.12828510371057958	0.12828510371057958	0.12828510371057958	0.12828510371057958	0.12828510371057958	0.12828510371057958	0.12828510371057958	0.12828510371057958	0.12828510371057958	0.12828510371057958	0.12828510371057958	0.12828510371057958	0.12828510371057958	0.12828510371057958	0.12828510371057958	0.12828510371057958	0.12828510371057958	0.12828510371057958	0.12828510371057958	0.12828510371057958	0.12828510371057958	0.12828510371057958	0.12828510371057958	0.12828510371057958
0.09176435505837263	0.0776125348311114	0.07801112999236534	0.085309692472026	0.06884425061263953	0.0753339000167178	0.08487781324520816	0.08325542634481907	0.07997592522724548	0.08952263044627341	0.09098555887524916	0.06653716180309742	0.07825404575005859	0.0798499835335703	0.07161254539827898	0.07716380214986529	0.05283892967644184	0.08269697711512636	0.11074578718044271	0.07118677203493448	0.0909662796076886	0.0909662796076886	0.0909662796076886	0.0909662796076886	0.0909662796076886	0.0909662796076886	0.0909662796076886	0.0909662796076886	0.0909662796076886	0.0909662796076886	0.0909662796076886	0.0909662796076886	0.0909662796076886	0.0909662796076886	0.0909662796076886	0.0909662796076886	0.0909662796076886	0.0909662796076886	0.0909662796076886	0.0909662796076886	0.0909662796076886	0.0909662796076886	0.0909662796076886	0.0909662796076886	0.0909662796076886	0.0909662796076886	0.0909662796076886	0.0909662796076886	0.0909662796076886	0.0909662796076886
0.05433605403008268	0.07954639884428831	0.07048642316563083	0.063596903782555	0.06837848296925002	0.05967701883967945	0.05420844945229745	0.07575882593423026	0.06871506449449909	0.058138816827938984	0.05375932699921179	0.0746413857133852	0.07347224762315749	0.05299443692140999	0.06170662937288422	0.0640411391958317	0.06624948748933708	0.07287152895997429	0.06173809935481021	0.050611515765316105	0.08900064475696691	0.08935110262067282	0.08917587368881986	0.08917587368881986	0.08917587368881986	0.08917587368881986	0.08917587368881986	0.08917587368881986	0.08917587368881986	0.08917587368881986	0.08917587368881986	0.08917587368881986	0.08917587368881986	0.08917587368881986	0.08917587368881986	0.08917587368881986	0.08917587368881986	0.08917587368881986	0.08917587368881986	0.08917587368881986	0.08917587368881986	0.08917587368881986	0.08917587368881986	0.08917587368881986	0.08917587368881986	0.08917587368881986	0.08917587368881986	0.08917587368881986	0.08917587368881986	0.08917587368881986
0.16732136004936418	0.10993679275724735	0.16688987198233565	0.2088686556630281	0.2060755860764231	0.13315745556731237	0.15275918114942158	0.15907151129060693	0.1372348506039279	0.1539360738382588	0.17904450658262708	0.14274214478878738	0.17153380768073132	0.20083188061636625	0.2159414817521922	0.16560295202695177	0.15173948185916253	0.2083707803475714	0.17940093000142768	0.293220795332186	0.23631086266680681	0.23631086266680681	0.23631086266680681	0.23631086266680681	0.23631086266680681	0.23631086266680681	0.23631086266680681	0.23631086266680681	0.23631086266680681	0.23631086266680681	0.23631086266680681	0.23631086266680681	0.23631086266680681	0.23631086266680681	0.23631086266680681	0.23631086266680681	0.23631086266680681	0.23631086266680681	0.23631086266680681	0.23631086266680681	0.23631086266680681	0.23631086266680681	0.23631086266680681	0.23631086266680681	0.23631086266680681	0.23631086266680681	0.23631086266680681	0.23631086266680681	0.23631086266680681	0.23631086266680681
0.14488806147445113	0.14838666932964975	0.15291221895159401	0.11954824547475555	0.13220674586045528	0.13233737898706055	0.14654867987087575	0.15187272014984815	0.12540819430132796	0.1313681411430439	0.11542697430780895	0.11009448549520054	0.14439801560314108	0.14435751040402772	0.15538678245837545	0.13453017142830154	0.09530505668872738	0.14719091111657126	0.1625860014824289	0.1356203711284465	0.1059786874896046	0.10968639021904703	0.10015452059790833	0.10492045540847769	0.10492045540847769	0.10492045540847769	0.10492045540847769	0.10492045540847769	0.10492045540847769	0.10492045540847769	0.10492045540847769	0.10492045540847769	0.10492045540847769	0.10492045540847769	0.10492045540847769	0.10492045540847769	0.10492045540847769	0.10492045540847769	0.10492045540847769	0.10492045540847769	0.10492045540847769	0.10492045540847769	0.10492045540847769	0.10492045540847769	0.10492045540847769	0.10492045540847769	0.10492045540847769	0.10492045540847769	0.10492045540847769	0.10492045540847769
0.09080566902933808	0.10982128419634578	0.1137889888736486	0.14467185999890197	0.11230477146605876	0.09917940893288697	0.1051635518182125	0.1358293903011924	0.14542509592657796	0.1365021393065752	0.13783041989979344	0.1261343601644065	0.09533133752931919	0.10110015164504618	0.12946672046325775	0.10485397399141694	0.10466139694954155	0.10965747211446605	0.11619833918342268	0.11129481871240261	0.09064950070540198	0.09885615792875499	0.09475282931707847	0.09475282931707847	0.09475282931707847	0.09475282931707847	0.09475282931707847	0.09475282931707847	0.09475282931707847	0.09475282931707847	0.09475282931707847	0.09475282931707847	0.09475282931707847	0.09475282931707847	0.09475282931707847	0.09475282931707847	0.09475282931707847	0.09475282931707847	0.09475282931707847	0.09475282931707847	0.09475282931707847	0.09475282931707847	0.09475282931707847	0.09475282931707847	0.09475282931707847	0.09475282931707847	0.09475282931707847	0.09475282931707847	0.09475282931707847	0.09475282931707847
0.10402817224294267	0.049263839852462805	0.08106261202697293	0.102765660599708	0.09969109418296142	0.06721964501259782	0.10696622727030265	0.09507676305427913	0.09857721440366252	0.09207837061591989	0.08932187652927687	0.06808233972188177	0.09993668718404455	0.08445964303209466	0.12251744175974469	0.08901703120126152	0.07824076942124356	0.059464201276926074	0.07251637071029553	0.10729103939224449	0.10040835627556599	0.10128733481741439	0.07314824041955374	0.06838188269473272	0.0906138362649571	0.09190254445806853	0.11580586305979215	0.10986811467259636	0.10659585048451413	0.0739654885575284	0.07271199016089124	0.07333873935920981	0.07333873935920981	0.07333873935920981	0.07333873935920981	0.07333873935920981	0.07333873935920981	0.07333873935920981	0.07333873935920981	0.07333873935920981	0.07333873935920981	0.07333873935920981	0.07333873935920981	0.07333873935920981	0.07333873935920981	0.07333873935920981	0.07333873935920981	0.07333873935920981	0.07333873935920981	0.07333873935920981
0.08633106596391565	0.08402912666504639	0.1104024649965501	0.09957447093190534	0.13012196932831452	0.07827112338040527	0.1081942282076236	0.10069186572027536	0.0984333545491398	0.11375705682666062	0.12588489992216476	0.10342711327627267	0.08778962500679792	0.08776863412848242	0.07849495682180466	0.08836689885157427	0.06255121625944991	0.10962159522128276	0.08569589962473154	0.05887036169342897	0.08574589699833156	0.07879222428014918	0.0826716671963384	0.07390267062879285	0.11579708079232405	0.10787530061753339	0.07765758004712993	0.0698400744581328	0.09290937140992628	0.10936996102772575	0.10895597415967881	0.10916296759370228	0.10916296759370228	0.10916296759370228	0.10916296759370228	0.10916296759370228	0.10916296759370228	0.10916296759370228	0.10916296759370228	0.10916296759370228	0.10916296759370228	0.10916296759370228	0.10916296759370228	0.10916296759370228	0.10916296759370228	0.10916296759370228	0.10916296759370228	0.10916296759370228	0.10916296759370228	0.10916296759370228
0.0863313795957052	0.10711163694633809	0.11180192820091205	0.08709302960798924	0.12537404091519833	0.11514745380543817	0.07456569369334559	0.1108444887777662	0.10420050483328949	0.0773657800728133	0.11555449864412771	0.10337144137027404	0.10409495761580419	0.10189257036934588	0.1009390512380981	0.10485246180638712	0.1666787567879257	0.0918908683606057	0.09241430986654507	0.0952565576447422	0.09172086735188759	0.09348871249831489	0.09348871249831489	0.09348871249831489	0.09348871249831489	0.09348871249831489	0.09348871249831489	0.09348871249831489	0.09348871249831489	0.09348871249831489	0.09348871249831489	0.09348871249831489	0.09348871249831489	0.09348871249831489	0.09348871249831489	0.09348871249831489	0.09348871249831489	0.09348871249831489	0.09348871249831489	0.09348871249831489	0.09348871249831489	0.09348871249831489	0.09348871249831489	0.09348871249831489	0.09348871249831489	0.09348871249831489	0.09348871249831489	0.09348871249831489	0.09348871249831489	0.09348871249831489
0.0	0.0	0.0019834189159010883	0.0	0.0	0.0	0.35780845573915115	0.0	0.0	0.0	0.0	0.0	0.0	0.0	0.0	0.0	0.0	0.0	0.0	0.03399098150328506	0.0	0.01699549075164253	0.01699549075164253	0.01699549075164253	0.01699549075164253	0.01699549075164253	0.01699549075164253	0.01699549075164253	0.01699549075164253	0.01699549075164253	0.01699549075164253	0.01699549075164253	0.01699549075164253	0.01699549075164253	0.01699549075164253	0.01699549075164253	0.01699549075164253	0.01699549075164253	0.01699549075164253	0.01699549075164253	0.01699549075164253	0.01699549075164253	0.01699549075164253	0.01699549075164253	0.01699549075164253	0.01699549075164253	0.01699549075164253	0.01699549075164253	0.01699549075164253	0.01699549075164253
0.08483905424070508	0.0972724987613297	0.07028786062831781	0.07499990334927893	0.12266800543974403	0.10988059701933937	0.08870204148989941	0.10072242106718834	0.08921317286592262	0.08004207290280278	0.08491921980213941	0.09260113198501828	0.08242496117726167	0.07954874924294832	0.08509037814244849	0.08097141507107967	0.0934500560787285	0.08879830098717795	0.10310450531860015	0.0911970319897827	0.06451251832114914	0.11046083314071138	0.06301697748443909	0.07501795110171437	0.10877736362870866	0.10414305899186889	0.09337532910383918	0.10315885659474232	0.09165137639454024	0.09740511649464129	0.09740511649464129	0.09740511649464129	0.09740511649464129	0.09740511649464129	0.09740511649464129	0.09740511649464129	0.09740511649464129	0.09740511649464129	0.09740511649464129	0.09740511649464129	0.09740511649464129	0.09740511649464129	0.09740511649464129	0.09740511649464129	0.09740511649464129	0.09740511649464129	0.09740511649464129	0.09740511649464129	0.09740511649464129	0.09740511649464129
0.07629571399654013	0.06882176900453092	0.07303742022415206	0.10325622811478667	0.08891302097114562	0.09782932611164388	0.05991107014374912	0.09381403741261823	0.09785907022105172	0.08111441655922141	0.09463616248633891	0.06607637016340052	0.07839323063045191	0.08511119345035749	0.09780299387789469	0.11186126610757541	0.11575345412382006	0.10416021642405525	0.1115737582978279	0.07357944302084055	0.11411173594329711	0.07818671789326882	0.07814857223636233	0.08216934688534855	0.08633484210658438	0.09487670931265141	0.11264437041845021	0.11357195828821777	0.08141555312470436	0.07457070004826828	0.0774330283036983	0.10229547698961905	0.09544214818415545	0.0962958944021801	0.09129585708607144	0.09379587574412578	0.09379587574412578	0.09379587574412578	0.09379587574412578	0.09379587574412578	0.09379587574412578	0.09379587574412578	0.09379587574412578	0.09379587574412578	0.09379587574412578	0.09379587574412578	0.09379587574412578	0.09379587574412578	0.09379587574412578	0.09379587574412578
0.07349963012128823	0.08368247559185941	0.07407530828400864	0.08974023089331093	0.08851755716208634	0.06570107098828881	0.07072429356714349	0.11817859887290585	0.056134579516067616	0.08995417743062938	0.08595282827370881	0.08371840421615127	0.0989008921987214	0.07308968621049348	0.07212263763590676	0.06835725339930948	0.11262064708939583	0.0630361320025028	0.08672173969289103	0.061167537554808485	0.08513371592214067	0.08501490605505076	0.07774654862769646	0.06969562366680111	0.09164858423043326	0.08180579397046933	0.11917917513435237	0.11248044126586845	0.0632880489204856	0.06761450370037272	0.07935854582338066	0.0693684830807555	0.07672223931226212	0.08123272947809665	0.08671821874056923	0.09399320259717756	0.08311187591954786	0.10223821047090235	0.08367307889285146	0.08905330608995521	0.08636319249140333	0.08636319249140333	0.08636319249140333	0.08636319249140333	0.08636319249140333	0.08636319249140333	0.08636319249140333	0.08636319249140333	0.08636319249140333	0.08636319249140333
0.11330550623719435	0.10398098857730843	0.1363770458830214	0.08145368706861097	0.10381728984112516	0.08402534283727427	0.0719303722288626	0.08900350851384804	0.14433278762838742	0.07184999709376065	0.09038995106287828	0.10522998057313938	0.10505337383435415	0.12118336650062478	0.09974325055755649	0.10484399950565691	0.12671501068979332	0.08764359683310119	0.10856312336815949	0.09746428697306317	0.09118280813363876	0.09918346812691581	0.1620451924119115	0.11113995482038301	0.08103156554328445	0.09608576018183373	0.09608576018183373	0.09608576018183373	0.09608576018183373	0.09608576018183373	0.09608576018183373	0.09608576018183373	0.09608576018183373	0.09608576018183373	0.09608576018183373	0.09608576018183373	0.09608576018183373	0.09608576018183373	0.09608576018183373	0.09608576018183373	0.09608576018183373	0.09608576018183373	0.09608576018183373	0.09608576018183373	0.09608576018183373	0.09608576018183373	0.09608576018183373	0.09608576018183373	0.09608576018183373	0.09608576018183373
0.05906314742837319	0.06449572075343746	0.10380807467383381	0.07843072358742834	0.09047796698772984	0.07753446054468813	0.06651506535461128	0.06766370620209049	0.06441353729599564	0.06872447430981232	0.08999163654104221	0.06246734751930671	0.0745202343268177	0.05274969812900928	0.08000081774350982	0.06026119975964348	0.07817540525510427	0.09250997327314309	0.08020226914143198	0.08334288028565272	0.06169069371523124	0.053769360561928055	0.07181742395923096	0.06246942586814311	0.09738864512729623	0.04919577019873237	0.0593824097491422	0.091204947216732	0.05542835410659773	0.07843514555368007	0.07409952995968817	0.07626733775668412	0.07626733775668412	0.07626733775668412	0.07626733775668412	0.07626733775668412	0.07626733775668412	0.07626733775668412	0.07626733775668412	0.07626733775668412	0.07626733775668412	0.07626733775668412	0.07626733775668412	0.07626733775668412	0.07626733775668412	0.07626733775668412	0.07626733775668412	0.07626733775668412	0.07626733775668412	0.07626733775668412
0.0	0.03604967104486524	0.21176539331621103	0.0038554971715095985	0.0	0.24777698214762042	0.0007780902971698997	0.013334577323506066	0.14036736537298555	0.03607370798952118	0.4732314055574332	0.0010772172383294175	0.3010358675760655	0.0	0.5502350170888745	0.5012117420487318	0.37682575353935577	0.5396137231654178	0.3010358675760655	0.0	0.2801657237968658	0.34614259982500656	0.3203363277985834	0.10875585265990122	0.5606028335618332	0.15797199226747247	0.3592874129146528	0.3592874129146528	0.3592874129146528	0.3592874129146528	0.3592874129146528	0.3592874129146528	0.3592874129146528	0.3592874129146528	0.3592874129146528	0.3592874129146528	0.3592874129146528	0.3592874129146528	0.3592874129146528	0.3592874129146528	0.3592874129146528	0.3592874129146528	0.3592874129146528	0.3592874129146528	0.3592874129146528	0.3592874129146528	0.3592874129146528	0.3592874129146528	0.3592874129146528	0.3592874129146528
0.06350961085180114	0.04209659357848931	0.06682888625752391	0.07315694021456871	0.05979893635220708	0.06799817104366974	0.08412222076816786	0.052900947871554756	0.06692872479061933	0.0402609245130011	0.0555229843920529	0.0490221892226655	0.05372337643415884	0.0710476248926375	0.04848178088385814	0.056422676899220835	0.0531808776819565	0.0584188047976614	0.057247832081495524	0.0587424024475258	0.05610161990345544	0.06414823056653152	0.06473391014742096	0.06444107035697624	0.06444107035697624	0.06444107035697624	0.06444107035697624	0.06444107035697624	0.06444107035697624	0.06444107035697624	0.06444107035697624	0.06444107035697624	0.06444107035697624	0.06444107035697624	0.06444107035697624	0.06444107035697624	0.06444107035697624	0.06444107035697624	0.06444107035697624	0.06444107035697624	0.06444107035697624	0.06444107035697624	0.06444107035697624	0.06444107035697624	0.06444107035697624	0.06444107035697624	0.06444107035697624	0.06444107035697624	0.06444107035697624	0.06444107035697624
0.12693329974665682	0.11699326349853371	0.13850051963402313	0.13271866947665698	0.11779365010048824	0.10428931391590755	0.12306332421175466	0.11099661322618122	0.10070608849320133	0.09555859680376909	0.13423884501992492	0.11169898449497269	0.11887356829388165	0.11903010389290733	0.16140051797509078	0.13112282251937424	0.10672144596991331	0.11468203800299527	0.11878628049463127	0.12710703486583178	0.11896757840114279	0.15342019623477546	0.1261432447749507	0.135541259019546	0.17536753518206355	0.13246171824200653	0.1088513217293304	0.14762413919801412	0.13936954258680592	0.1574063297462376	0.17750202587320024	0.16745417780971894	0.16745417780971894	0.16745417780971894	0.16745417780971894	0.16745417780971894	0.16745417780971894	0.16745417780971894	0.16745417780971894	0.16745417780971894	0.16745417780971894	0.16745417780971894	0.16745417780971894	0.16745417780971894	0.16745417780971894	0.16745417780971894	0.16745417780971894	0.16745417780971894	0.16745417780971894	0.16745417780971894
0.1005616964161063	0.00204010583322192	0.0	0.0	0.1784906427938538	0.0	0.0	0.0	0.0	0.0	0.07427428115043747	0.0	0.0	0.0	0.0	0.0	0.0	0.0	0.0	0.14404316077633314	0.0	0.0	0.0	0.0	0.0	0.0	0.0	0.0	0.17886761098709297	0.019088117257404422	0.0	0.11133616388926051	0.0	0.0	0.0	0.0	0.041567284263364826	0.0	0.020783642131682413	0.020783642131682413	0.020783642131682413	0.020783642131682413	0.020783642131682413	0.020783642131682413	0.020783642131682413	0.020783642131682413	0.020783642131682413	0.020783642131682413	0.020783642131682413	0.020783642131682413
0.04318761190686121	0.16198513519388422	0.07882650018761651	0.14849196736696266	0.05881388573127449	0.20144204054612092	0.15299030776510764	0.058757928164702794	0.20934102306278243	0.07228181925316575	0.07817666154377574	0.004954415545570249	0.15464715074950572	0.0	0.0	0.14181504860035637	0.029412244637517706	0.0	0.10114245932622154	0.05215300344531708	0.1286080717784766	0.029169297923698222	0.17060507639770792	0.07231444434005517	0.0014324964833161173	0.014116281770031266	0.27853122282355897	0.0	0.13086168308376933	0.0	0.1286080717784766	0.004954415545570249	0.1737989120026878	0.0	0.10422580541817177	0.1932658866574154	0.10114245932622153	0.12676277431936753	0.1010995391301988	0.1333524579148916	0.13032966474025381	0.015465943634528367	0.1529903077651077	0.00033727951518346713	0.07666379364014557	0.07666379364014557	0.07666379364014557	0.07666379364014557	0.07666379364014557	0.07666379364014557
0.0950187314457165	0.0680510890042948	0.0799746965135814	0.012277460756221941	0.04968813975160484	0.002149911089130756	0.06693314657681101	0.07610053481543563	0.07956015747058952	0.08796834046237577	0.09971747128939064	0.12916733092694405	0.0441080586850564	0.08713833591513895	0.10147465316727902	0.07739411324822872	0.04815303438014339	0.0922147530089964	0.04717923175673032	0.0779749021927621	0.09439394880750669	0.07916969143637732	0.04360551852602494	0.1078689242384143	0.10698345204284897	0.12291766847459726	0.11794991520166027	0.06423087944849966	0.07825394992295531	0.06444578267180678	0.0006031456599336955	0.04258553936300925	0.12123058996217669	0.06902230268005069	0.056634415514759597	0.09340463387032871	0.07919357027701411	0.054858899833541246	0.1015407679343564	0.08656699464944127	0.10396524860211462	0.1664409944796637	0.0941661862639067	0.04513839964761037	0.0825289328234848	0.06383366623554759	0.06383366623554759	0.06383366623554759	0.06383366623554759	0.06383366623554759
0.13971548315433874	0.035125537316306486	0.05739841467946537	0.03289402756127305	0.0675804838177584	0.090161111837269	0.07497747988282154	0.03407078682214397	0.09907545109346924	0.05605115065102897	0.04245175833981472	0.007658458666814595	0.10069106452872224	0.042639358827323476	0.12623704041055098	0.10140676849749725	0.013982369911643656	0.07429083428512809	0.05385398034041102	0.07977593339887577	0.05908483608478787	0.13558620527899118	0.05411883679515054	0.03512659537849172	0.06050049715669537	0.07057482729770498	0.10017857862672279	0.036817685977786625	0.06206242980495038	0.06456539743436684	0.06745401609168852	0.11370002921002753	0.10898995087070504	0.03289601078616051	0.09425077196448535	0.020514142111831273	0.10700258251099584	0.03069023790333682	0.009911881597662542	0.02030105975049968	0.02030105975049968	0.02030105975049968	0.02030105975049968	0.02030105975049968	0.02030105975049968	0.02030105975049968	0.02030105975049968	0.02030105975049968	0.02030105975049968	0.02030105975049968
0.26219517000228837	0.1666640734078936	0.25980684850263286	0.4452539676419256	0.32712946272379384	0.23706556640711887	0.30857968391946305	0.3555458337395386	0.4081113619764009	0.38182859785796974	0.38182859785796974	0.38182859785796974	0.38182859785796974	0.38182859785796974	0.38182859785796974	0.38182859785796974	0.38182859785796974	0.38182859785796974	0.38182859785796974	0.38182859785796974	0.38182859785796974	0.38182859785796974	0.38182859785796974	0.38182859785796974	0.38182859785796974	0.38182859785796974	0.38182859785796974	0.38182859785796974	0.38182859785796974	0.38182859785796974	0.38182859785796974	0.38182859785796974	0.38182859785796974	0.38182859785796974	0.38182859785796974	0.38182859785796974	0.38182859785796974	0.38182859785796974	0.38182859785796974	0.38182859785796974	0.38182859785796974	0.38182859785796974	0.38182859785796974	0.38182859785796974	0.38182859785796974	0.38182859785796974	0.38182859785796974	0.38182859785796974	0.38182859785796974	0.38182859785796974
0.0	0.1267880631260317	0.0	0.0	0.0	0.001818718226629296	0.03658789096793496	0.06533501884412042	0.0	0.0	0.0003623998699916269	0.0	0.0	0.0017957191842517893	0.06544182113077361	0.0	0.0	0.006210653321354432	0.0017957191842517893	0.0	0.0008978595921258946	0.0008978595921258946	0.0008978595921258946	0.0008978595921258946	0.0008978595921258946	0.0008978595921258946	0.0008978595921258946	0.0008978595921258946	0.0008978595921258946	0.0008978595921258946	0.0008978595921258946	0.0008978595921258946	0.0008978595921258946	0.0008978595921258946	0.0008978595921258946	0.0008978595921258946	0.0008978595921258946	0.0008978595921258946	0.0008978595921258946	0.0008978595921258946	0.0008978595921258946	0.0008978595921258946	0.0008978595921258946	0.0008978595921258946	0.0008978595921258946	0.0008978595921258946	0.0008978595921258946	0.0008978595921258946	0.0008978595921258946	0.0008978595921258946
0.17015370218192621	0.0	0.18706987213878032	0.0	0.0	0.0	0.0	0.0	0.0	0.16989631403726035	0.0	0.0	0.0	0.0	0.0	0.0	0.019495733679076338	0.0	0.0	0.0	0.07586036825879547	0.0	0.007206560753267756	0.0	0.04245493114029711	0.0	0.0	0.18706987213878032	0.0	0.0	0.0	0.0	0.0	0.0	0.0	0.0	0.0	0.0	0.0	0.0	0.0	0.0	0.0	0.0	0.0	0.0	0.0	0.0	0.0	0.0
0.11370106795051049	0.13149236476302836	0.11094938709966926	0.13741162139460178	0.0934832324662338	0.09736944987209005	0.08083038462597578	0.09621411282300826	0.1320765671876623	0.11569856906850796	0.12506422394216674	0.11072020047109199	0.11818828961740246	0.11722449415924276	0.09877623522291376	0.1105646063413576	0.14661248137040578	0.15625539227438315	0.09307208401883205	0.11428967546630271	0.08951009723896106	0.10821541919254844	0.0974712515780625	0.10284333538530548	0.10284333538530548	0.10284333538530548	0.10284333538530548	0.10284333538530548	0.10284333538530548	0.10284333538530548	0.10284333538530548	0.10284333538530548	0.10284333538530548	0.10284333538530548	0.10284333538530548	0.10284333538530548	0.10284333538530548	0.10284333538530548	0.10284333538530548	0.10284333538530548	0.10284333538530548	0.10284333538530548	0.10284333538530548	0.10284333538530548	0.10284333538530548	0.10284333538530548	0.10284333538530548	0.10284333538530548	0.10284333538530548	0.10284333538530548
0.1550517498454057	0.2648508061140796	0.19096421084732296	0.19401422622417824	0.26139080996237607	0.23585080156022695	0.24601744832864286	0.22699668246420682	0.22415423375436228	0.2405624018217775	0.25560671846931043	0.24808456014554398	0.24808456014554398	0.24808456014554398	0.24808456014554398	0.24808456014554398	0.24808456014554398	0.24808456014554398	0.24808456014554398	0.24808456014554398	0.24808456014554398	0.24808456014554398	0.24808456014554398	0.24808456014554398	0.24808456014554398	0.24808456014554398	0.24808456014554398	0.24808456014554398	0.24808456014554398	0.24808456014554398	0.24808456014554398	0.24808456014554398	0.24808456014554398	0.24808456014554398	0.24808456014554398	0.24808456014554398	0.24808456014554398	0.24808456014554398	0.24808456014554398	0.24808456014554398	0.24808456014554398	0.24808456014554398	0.24808456014554398	0.24808456014554398	0.24808456014554398	0.24808456014554398	0.24808456014554398	0.24808456014554398	0.24808456014554398	0.24808456014554398
0.11632003682119028	0.09633226429433073	0.09779491315121228	0.1114849494481839	0.09531967453131096	0.1176803306165143	0.13487018744671705	0.09061717960049911	0.10116613519456917	0.0951467155420809	0.08891493705715287	0.1168221235427751	0.09018349324084886	0.0955123704683351	0.08196757326145593	0.08317159528478553	0.13603592170727122	0.13563735475104932	0.1244547493963034	0.113490494742396	0.09109968718438437	0.10828880608172137	0.1288199948892202	0.13530829507028874	0.11586297342464374	0.12632067212563475	0.0952513777938383	0.10585050310296144	0.10055094044839986	0.10055094044839986	0.10055094044839986	0.10055094044839986	0.10055094044839986	0.10055094044839986	0.10055094044839986	0.10055094044839986	0.10055094044839986	0.10055094044839986	0.10055094044839986	0.10055094044839986	0.10055094044839986	0.10055094044839986	0.10055094044839986	0.10055094044839986	0.10055094044839986	0.10055094044839986	0.10055094044839986	0.10055094044839986	0.10055094044839986	0.10055094044839986
0.006016371767047265	0.0581095759288531	0.0	0.050977166788377375	0.058109575928853116	0.009243961261331387	0.058821489899396104	0.06390981053994862	0.07976072139606405	0.02591872836245121	0.058070534093439624	0.09117041962249825	0.05023435582841919	0.06274502675453661	0.12634019715953776	0.03883198081857055	0.025944474860380963	0.006660983027802329	0.0	0.014505305644154325	0.0	0.0007119146507097456	0.0	0.006660983027802329	0.0	0.0007119146507097456	0.01573580565816506	0.014505305644154325	0.025902132987963202	0.06477055827648867	0.02591872836245121	0.006660983027802329	0.016289855695126768	0.016289855695126768	0.016289855695126768	0.016289855695126768	0.016289855695126768	0.016289855695126768	0.016289855695126768	0.016289855695126768	0.016289855695126768	0.016289855695126768	0.016289855695126768	0.016289855695126768	0.016289855695126768	0.016289855695126768	0.016289855695126768	0.016289855695126768	0.016289855695126768	0.016289855695126768
0.021350500510211406	0.05646651368866974	0.05944226484312663	0.06006394389945761	0.022858014674273248	0.022868235366521834	0.09115645973914893	0.05123320629798865	0.06932559827610583	0.0342703712902087	0.08722111871649826	0.055967073698073855	0.006188166748784538	0.06848593298780513	0.0006279647325138332	0.07860827970750439	0.0021718714629122278	0.1191796670471089	0.0813841477120402	0.0	0.01289347132893057	0.11209613137304976	0.10501494664451921	0.08935681882812789	0.061238142757131436	0.0006360075198390035	0.034252862226399096	0.0908430807949573	0.05125268050387318	0.11656620079851009	0.0021718714629122278	0.0021708749500476115	0.08131480430631995	0.11157205300925874	0.1529807161505975	0.0637574125636698	0.10836906435713366	0.10836906435713366	0.10836906435713366	0.10836906435713366	0.10836906435713366	0.10836906435713366	0.10836906435713366	0.10836906435713366	0.10836906435713366	0.10836906435713366	0.10836906435713366	0.10836906435713366	0.10836906435713366	0.10836906435713366
0.11400447451616931	0.10790679514637437	0.09945355907089419	0.09354236781855782	0.16342186024978034	0.1394462514879256	0.14626524065817012	0.1418448458436968	0.1381441000811309	0.1188639504565218	0.09056383862745378	0.0984789616268005	0.09916697146978233	0.18112831062672918	0.11042386572803273	0.10012025405151484	0.11151938253606358	0.16453225682354652	0.1465090991455213	0.13808693409556808	0.1088526044457873	0.15660552087441137	0.12892496225042335	0.12462632446931494	0.14660520314385272	0.1026369337565966	0.15402174934816504	0.12787998635290773	0.164274580668864	0.09540213743156564	0.14765506042791154	0.12152859892973861	0.12152859892973861	0.12152859892973861	0.12152859892973861	0.12152859892973861	0.12152859892973861	0.12152859892973861	0.12152859892973861	0.12152859892973861	0.12152859892973861	0.12152859892973861	0.12152859892973861	0.12152859892973861	0.12152859892973861	0.12152859892973861	0.12152859892973861	0.12152859892973861	0.12152859892973861	0.12152859892973861
0.14505803007832987	0.12761241125192985	0.10527710314008727	0.1518853264431078	0.0947984545856355	0.10865583035350462	0.16223772421379856	0.13257854210018036	0.15537038808057702	0.10395772073617313	0.1285524089194941	0.14886969596581665	0.11904457226371706	0.12243113992541438	0.12868057047612333	0.11288537822376386	0.11929293380667261	0.1329230325870077	0.12903110604279047	0.154383135598169	0.11984227464151631	0.1443268267744235	0.11945950644455225	0.14051977896061013	0.11391299053118559	0.12387848160326509	0.15870504055975984	0.11405632140674161	0.09816534011544224	0.15636655344564984	0.12095232684504215	0.14319560277874982	0.16340228567524362	0.12694345133467083	0.08893281584736804	0.07876337498087177	0.0894330374591286	0.08409820622000018	0.08409820622000018	0.08409820622000018	0.08409820622000018	0.08409820622000018	0.08409820622000018	0.08409820622000018	0.08409820622000018	0.08409820622000018	0.08409820622000018	0.08409820622000018	0.08409820622000018	0.08409820622000018
0.0	0.0	0.0	0.0	0.0	0.0	0.0	0.0	0.06315445967138945	0.07174948946356574	0.006264360430227611	0.07384676534547653	0.0006780993652502849	0.00231560887955978	0.0	0.0	0.05464949040503951	0.05906613623592517	0.0	0.0901711251295818	0.05859824195570734	0.046579754726656146	0.0	0.0	0.013633229724348026	0.013641599494598524	0.00231560887955978	0.0	0.0062753324400743465	0.0065977080671560644	0.0	0.0	0.0	0.0	0.0	0.0	0.0	0.0	0.0	0.0	0.0	0.0	0.0	0.0	0.0	0.0	0.0	0.0	0.0	0.0
0.1979237314288537	0.026181302460547277	0.02819944313416019	0.07663899074090885	0.15298901751069763	0.10449895478242728	0.11878109703887986	0.15540690272800167	0.13596861518437875	0.14877165910576592	0.1749954557328343	0.013100985813984353	0.2542189344575407	0.12936655069049627	0.11861172528036655	0.1350352403877554	0.13033888132834745	0.1193857758681221	0.14311579859308093	0.0	0.0012926650077382685	0.1524571977745409	0.09011538467159044	0.08269006440369431	0.04644930466500111	0.04925291785270604	0.12276872734472925	0.10416019284286102	0.08227325312170329	0.025989110018731918	0.131795677383214	0.07889239370097295	0.07889239370097295	0.07889239370097295	0.07889239370097295	0.07889239370097295	0.07889239370097295	0.07889239370097295	0.07889239370097295	0.07889239370097295	0.07889239370097295	0.07889239370097295	0.07889239370097295	0.07889239370097295	0.07889239370097295	0.07889239370097295	0.07889239370097295	0.07889239370097295	0.07889239370097295	0.07889239370097295
0.059451586128361725	0.05247331380109482	0.0005271070931869734	0.04263982030660573	0.07230658948781825	0.07049378149866146	0.06762877980437702	0.019358687898608867	0.08582833864922051	0.028405878741628202	0.06615188735634114	0.011487827667359727	0.049723008800831615	0.06089629471931905	0.0829260457681324	0.07893726126823393	0.06478401629732354	0.07213085954605464	0.05786703914567036	0.01147016399795375	0.019363913692152315	0.06809144843122697	0.053438246994699984	0.03440218762992842	0.006949442305967658	0.050054064260354206	0.05245485277607913	0.04685637934199545	0.06835569351858188	0.04339292914815284	0.045696128139846734	0.09149034083807835	0.03670937515237302	0.04548925942236717	0.09000977211314165	0.07569664739122088	0.022009044803760185	0.038581290159667124	0.045762899689743314	0.029257315033869392	0.03751010736180636	0.03751010736180636	0.03751010736180636	0.03751010736180636	0.03751010736180636	0.03751010736180636	0.03751010736180636	0.03751010736180636	0.03751010736180636	0.03751010736180636
0.11080072053547689	0.06314458768171449	0.10349483216634511	0.08785375164443857	0.10431818353654608	0.08396900083632054	0.06685890042993062	0.07951482667345157	0.05970423097635482	0.07566992745764566	0.12256935735869506	0.10539786388488918	0.07719411151604601	0.08897983347051079	0.0973423678365785	0.10680289027350796	0.08206241820198358	0.06558313332009223	0.0920634319729292	0.09746526259696772	0.08752866868048342	0.12425376746838572	0.11267167145044425	0.09700316607347088	0.10948867087222429	0.08533855915927904	0.10105529951021254	0.09870273989846581	0.1299583739254089	0.10590998953091461	0.09974172696198101	0.11034806554465341	0.09410174684583734	0.1180105649892248	0.06870896823302422	0.09335976661112451	0.09335976661112451	0.09335976661112451	0.09335976661112451	0.09335976661112451	0.09335976661112451	0.09335976661112451	0.09335976661112451	0.09335976661112451	0.09335976661112451	0.09335976661112451	0.09335976661112451	0.09335976661112451	0.09335976661112451	0.09335976661112451
0.19064206526568578	0.17622023166656817	0.18867000382780044	0.13175455347785692	0.1981677021346936	0.16329732130780583	0.2018869512966335	0.1409307102780926	0.17727797533019474	0.13329519200855725	0.175615643326243	0.20859186638605828	0.1889318263810325	0.18056672308277583	0.18441870982473135	0.10563238052982873	0.16646600551004784	0.22255383187234207	0.23525198072215875	0.23668665834511748	0.12713162126962152	0.16014547813028612	0.16161574253846486	0.2212283672301381	0.15794488056104297	0.13785408213235162	0.1752030490367891	0.17043470853836729	0.1622234667389701	0.14327754775064241	0.15275050724480624	0.15275050724480624	0.15275050724480624	0.15275050724480624	0.15275050724480624	0.15275050724480624	0.15275050724480624	0.15275050724480624	0.15275050724480624	0.15275050724480624	0.15275050724480624	0.15275050724480624	0.15275050724480624	0.15275050724480624	0.15275050724480624	0.15275050724480624	0.15275050724480624	0.15275050724480624	0.15275050724480624	0.15275050724480624
0.19578697348543017	0.0	0.3135847398910874	0.0	0.11518064175851815	0.2429249708801655	0.25918749057413437	0.0027755810500083187	0.009584224246273367	0.0	0.0027755810500083187	0.009881075238150561	0.29331263828919646	0.0	0.0	0.0	0.009599592084385463	0.0	0.10110675184786237	0.06123912840479563	0.0007754911028189772	0.2489736613535428	0.24945984640551996	0.1514737822123746	0.2429249708801655	0.1398984711270885	0.2429249708801655	0.05689917204687875	0.17809333987431997	0.1514737822123746	0.24290227609075526	0.0	0.0	0.10105078075217638	0.0027755810500083187	0.05191318090109235	0.05191318090109235	0.05191318090109235	0.05191318090109235	0.05191318090109235	0.05191318090109235	0.05191318090109235	0.05191318090109235	0.05191318090109235	0.05191318090109235	0.05191318090109235	0.05191318090109235	0.05191318090109235	0.05191318090109235	0.05191318090109235
0.11530285361289985	0.10904049167765321	0.1144834738648767	0.13044454314002504	0.15771027520019998	0.1139783519932501	0.12360180566408634	0.12072965589572038	0.11654944300942614	0.12340109559291117	0.07850566129910712	0.1442068354198741	0.08760548397393235	0.12150665886285685	0.11692074162987644	0.09794238236342927	0.09119302539279452	0.15183534705178633	0.13276096403882998	0.10096223319366465	0.09748542791656668	0.14212957689782682	0.08158755487023238	0.07456003820117736	0.11545433221821075	0.09438472897749792	0.10295245874596132	0.08069568488506526	0.08894479981187592	0.09602371387269425	0.10046882250147732	0.10521444309147654	0.1385030902904419	0.10346700183499757	0.09851773508328944	0.10099236845914351	0.10099236845914351	0.10099236845914351	0.10099236845914351	0.10099236845914351	0.10099236845914351	0.10099236845914351	0.10099236845914351	0.10099236845914351	0.10099236845914351	0.10099236845914351	0.10099236845914351	0.10099236845914351	0.10099236845914351	0.10099236845914351
0.06915587512821031	0.11881060661721028	0.09404221537841469	0.09236379996879276	0.09736121638065458	0.10950951797199804	0.10038678158312943	0.07239764218291242	0.07946243496367042	0.11138630231832963	0.10505095165437763	0.1139612368202417	0.09246520131199693	0.09588788641003228	0.1338545579848012	0.11466413556222958	0.11192897478476538	0.08768041621433188	0.09292526688132019	0.0859925132344923	0.056295221312864845	0.10678504518593177	0.136829395921631	0.12759183257981097	0.10780204611588837	0.08039046871421825	0.10572585877665158	0.08243458344634097	0.1242572393298271	0.09131244905900947	0.11404159513443438	0.10267702209672191	0.10267702209672191	0.10267702209672191	0.10267702209672191	0.10267702209672191	0.10267702209672191	0.10267702209672191	0.10267702209672191	0.10267702209672191	0.10267702209672191	0.10267702209672191	0.10267702209672191	0.10267702209672191	0.10267702209672191	0.10267702209672191	0.10267702209672191	0.10267702209672191	0.10267702209672191	0.10267702209672191
0.10076648469283574	0.09201734215025864	0.11036329597961192	0.06873798546991082	0.11549315105235779	0.1016838317106975	0.11260328722882805	0.09452690045990071	0.08718449561361201	0.0724782456459268	0.08557250400596392	0.11287350464811308	0.08169114923281118	0.10071543365810287	0.1059161352464178	0.1148435864969759	0.10460090810628685	0.08000266000367703	0.09066100726891167	0.09446187665533927	0.07863242752726714	0.07304557537434006	0.10166221784503618	0.10491206276135814	0.11368537157580763	0.08198329461505885	0.08773522577910742	0.09677457650870223	0.08407692706384845	0.12079659278181727	0.10064126661131623	0.08842041698328931	0.09453084179730277	0.09453084179730277	0.09453084179730277	0.09453084179730277	0.09453084179730277	0.09453084179730277	0.09453084179730277	0.09453084179730277	0.09453084179730277	0.09453084179730277	0.09453084179730277	0.09453084179730277	0.09453084179730277	0.09453084179730277	0.09453084179730277	0.09453084179730277	0.09453084179730277	0.09453084179730277
0.049079262855364576	0.053640229036929464	0.04920643932535154	0.06086034146278832	0.06221156255659668	0.04262540696851783	0.049760781790700974	0.04502870612609348	0.054022440615796904	0.022894288891461008	0.027749949133977672	0.02748703878017481	0.03685449036580448	0.06297861314197027	0.044463858862334324	0.033442241539773945	0.02839084467326073	0.0003825442481316255	0.0474620816049412	0.034330620399320874	0.027006709121689718	0.027840133608250463	0.014234713100980349	0.0398130520693213	0.054919655374089126	0.017201980009705846	0.038452898252478926	0.027827439131092386	0.027827439131092386	0.027827439131092386	0.027827439131092386	0.027827439131092386	0.027827439131092386	0.027827439131092386	0.027827439131092386	0.027827439131092386	0.027827439131092386	0.027827439131092386	0.027827439131092386	0.027827439131092386	0.027827439131092386	0.027827439131092386	0.027827439131092386	0.027827439131092386	0.027827439131092386	0.027827439131092386	0.027827439131092386	0.027827439131092386	0.027827439131092386	0.027827439131092386
0.02146206786633669	0.029495469325784774	0.024898299064027286	0.023226062744782033	0.04169874971971236	0.04582792601492094	0.06087193075822752	0.0015486463121824987	0.0006060785487525392	0.04068745520387948	0.020658017337429953	0.03609444030843655	0.03269492896562567	0.03843443262204222	0.02999824509786017	0.015918393035601247	0.04760238501499943	0.0346243512719471	0.05201511274307155	0.034150959444554194	0.030671019700552832	0.04109511395160704	0.05032094381124909	0.02948376907836801	0.02544385962008134	0.027120395162598038	0.029040431816155857	0.02178369114364438	0.02047716156846866	0.03371325346966705	0.039479232266445966	0.025595792513782065	0.04051587663801723	0.033276151793820534	0.03578329406519196	0.024400802483653276	0.03462948510905121	0.02570817392028028	0.04167004634674315	0.03829135246272635	0.028461279924644246	0.025666259035815032	0.01983844200868497	0.028239865469184975	0.028782875893820125	0.02465847922811779	0.011668823734395204	0.0181636514812565	0.0181636514812565	0.0181636514812565
0.03915709811341468	0.48282494694943456	0.005014860582399383	0.43927394346757875	0.0	0.017344338026430005	0.0	0.45022906321365663	0.0	0.45022906321365663	0.6230321640498242	0.45004800320676275	0.5649650716374217	0.45022906321365663	0.4093347727779251	0.4389116509293825	0.0	0.0	0.0	0.0	0.43946427478368155	0.04692121617788745	0.45022906321365663	0.4682944243070627	0.5734549815554046	0.0	0.44648240505633974	0.0	0.04692121617788745	0.017344338026430005	0.5875598495343387	0.0	0.44120424978913736	0.22060212489456868	0.22060212489456868	0.22060212489456868	0.22060212489456868	0.22060212489456868	0.22060212489456868	0.22060212489456868	0.22060212489456868	0.22060212489456868	0.22060212489456868	0.22060212489456868	0.22060212489456868	0.22060212489456868	0.22060212489456868	0.22060212489456868	0.22060212489456868	0.22060212489456868
0.07182680797002979	0.0	0.751929617722868	0.33538464526573664	0.0	0.08619216956403575	0.8263364466065363	0.0	0.0	0.6498777827099327	0.7366173723617264	0.0	0.1876965844892131	0.0	0.0	0.0	0.8270505950239341	0.0	0.9578804315584155	0.751929617722868	0.0	0.5026631108107058	0.03186077100990683	0.8868201322052327	0.08619216956403575	0.8047946710207966	0.08619216956403575	0.8916940402468967	0.502737142021167	0.0	0.001859118304369496	0.012753538895245747	0.007306328599807621	0.007306328599807621	0.007306328599807621	0.007306328599807621	0.007306328599807621	0.007306328599807621	0.007306328599807621	0.007306328599807621	0.007306328599807621	0.007306328599807621	0.007306328599807621	0.007306328599807621	0.007306328599807621	0.007306328599807621	0.007306328599807621	0.007306328599807621	0.007306328599807621	0.007306328599807621
0.07480719054800766	0.0764401876697614	0.08020680591738107	0.09510367542593544	0.08831386833126498	0.09697139560270576	0.08032274011780548	0.06882314410627771	0.0836134030451115	0.07968075190582156	0.09355684679981144	0.09435917367044895	0.09789970036016618	0.08679945816006573	0.09529897415113202	0.09739982053392758	0.08345704346524013	0.08167014088309098	0.083074240338731	0.08540722696701544	0.07869619640602493	0.08205171168652019	0.08205171168652019	0.08205171168652019	0.08205171168652019	0.08205171168652019	0.08205171168652019	0.08205171168652019	0.08205171168652019	0.08205171168652019	0.08205171168652019	0.08205171168652019	0.08205171168652019	0.08205171168652019	0.08205171168652019	0.08205171168652019	0.08205171168652019	0.08205171168652019	0.08205171168652019	0.08205171168652019	0.08205171168652019	0.08205171168652019	0.08205171168652019	0.08205171168652019	0.08205171168652019	0.08205171168652019	0.08205171168652019	0.08205171168652019	0.08205171168652019	0.08205171168652019
0.05537814329762862	0.04063486472752399	0.058485167077469626	0.07270812112293294	0.07163317674895031	0.059032769490452865	0.08345812242436969	0.06696709327338274	0.07731429056819993	0.07408662804534315	0.05162513231754778	0.059654463468375614	0.06839081121063754	0.09042422265295047	0.07805039850251845	0.07163392516545575	0.07702029149954039	0.08139996551760242	0.05371514866558636	0.06839145241219756	0.056559934839681886	0.06423769943912463	0.06039881713940327	0.06039881713940327	0.06039881713940327	0.06039881713940327	0.06039881713940327	0.06039881713940327	0.06039881713940327	0.06039881713940327	0.06039881713940327	0.06039881713940327	0.06039881713940327	0.06039881713940327	0.06039881713940327	0.06039881713940327	0.06039881713940327	0.06039881713940327	0.06039881713940327	0.06039881713940327	0.06039881713940327	0.06039881713940327	0.06039881713940327	0.06039881713940327	0.06039881713940327	0.06039881713940327	0.06039881713940327	0.06039881713940327	0.06039881713940327	0.06039881713940327
0.06396573875743107	0.07748880338212974	0.10646060843649867	0.09876904805647206	0.08421140847424835	0.10123590601342664	0.08862695557453176	0.077387189963565	0.08680472591626984	0.08124500499455638	0.10668823767904932	0.09346271078401995	0.08463605056391954	0.08155612979205827	0.07086463616544379	0.09658913678855549	0.08482956745954423	0.07797553897123066	0.07875091695573558	0.07239316377281521	0.06222044679530042	0.08116030553868607	0.07169037616699325	0.07169037616699325	0.07169037616699325	0.07169037616699325	0.07169037616699325	0.07169037616699325	0.07169037616699325	0.07169037616699325	0.07169037616699325	0.07169037616699325	0.07169037616699325	0.07169037616699325	0.07169037616699325	0.07169037616699325	0.07169037616699325	0.07169037616699325	0.07169037616699325	0.07169037616699325	0.07169037616699325	0.07169037616699325	0.07169037616699325	0.07169037616699325	0.07169037616699325	0.07169037616699325	0.07169037616699325	0.07169037616699325	0.07169037616699325	0.07169037616699325
0.07678870804567359	0.05170207105106246	0.09357338000702477	0.09480686261333965	0.08346107978630472	0.07368248283874268	0.0588189961404759	0.048620153004843604	0.08406324877479786	0.09099967278390964	0.04616245821238597	0.08219976178125286	0.08524270764454914	0.05878709250775307	0.08663859924697682	0.0661325569220025	0.08129528126250393	0.0697377433024946	0.0720218374559637	0.07087979037922916	0.07087979037922916	0.07087979037922916	0.07087979037922916	0.07087979037922916	0.07087979037922916	0.07087979037922916	0.07087979037922916	0.07087979037922916	0.07087979037922916	0.07087979037922916	0.07087979037922916	0.07087979037922916	0.07087979037922916	0.07087979037922916	0.07087979037922916	0.07087979037922916	0.07087979037922916	0.07087979037922916	0.07087979037922916	0.07087979037922916	0.07087979037922916	0.07087979037922916	0.07087979037922916	0.07087979037922916	0.07087979037922916	0.07087979037922916	0.07087979037922916	0.07087979037922916	0.07087979037922916	0.07087979037922916
[truncated: 6 more columns]
