# Supplementary material for: Neuronal tuning aligns dynamically with object and texture manifolds across the visual hierarchy
Source: Nat Neurosci. 2026 Mar 10;29(4):864–75. doi: 10.1038/s41593-026-02207-1 (PMC13061647; doi:10.1038/s41593-026-02207-1)
Supplement: Supplementary file 6 — Average PSTH for each session and thread before or after optimization Fig. 5a. Response rate for each 10 ms time window in csv format to reproduce Fig. 5c. [file 41593_2026_2207_MOESM6_ESM.zip › Figure5C_src_normresp_wdw_50-60_DeePSim_mean.csv]

0	1	2	3	4	5	6	7	8	9	10	11	12	13	14	15	16	17	18	19	20	21	22	23	24	25	26	27	28	29	30	31	32	33	34	35	36	37	38	39	40	41	42	43	44	45	46	47	48	49
0.1353238182532363	0.07348635794466071	0.09021278588527992	0.03537970273158888	0.13913747734738005	0.0696775359644217	0.11007802870437342	0.11605460133306252	0.10871782373980611	0.12391299952042689	0.09638167152038878	0.10123087734305035	0.07973719283771284	0.18010144288961677	0.06177709036034919	0.09386685500230427	0.09832462833477285	0.13788353709032616	0.11584307598472794	0.10915450161342671	0.0660330797318757	0.09539061811775926	0.12453959179517891	0.07982780632169777	0.09010696338354132	0.1019914352174767	0.09301668786596973	0.06319146340265577	0.09423134096426797	0.05222652770227759	0.12660787217574676	0.09413664333794368	0.17382290929806615	0.12589263720329238	0.08109113926522826	0.10375793474400469	0.13973070842293098	0.09001480568920422	0.10165820505068346	0.12225739878577023	0.0684760624993882	0.1552869414437941	0.09951600029531327	0.12140741850376918	0.1279300625799469	0.06712194379625384	0.15791748314003623	0.11251971346814503	0.11251971346814503	0.11251971346814503
0.1409233629297167	0.09295864930730563	0.09134041965208563	0.10628871583291286	0.19868214271279053	0.15245411903851686	0.08152318317485568	0.1293590237715336	0.12471369983691409	0.10804840508578488	0.09381517575501103	0.11394011385110835	0.14678234755075467	0.04034067386574304	0.20406662470109746	0.13138013064196355	0.1028767262511459	0.2070851452021684	0.2558142461373047	0.1416229462563511	0.12353398321251467	0.27872888296727877	0.11598354086439037	0.1808396819218888	0.0951247853210567	0.13441295176650092	0.1390083140121871	0.06452151985350466	0.13447457644495808	0.1705048683056217	0.1278779106752153	0.17493183267399717	0.11202016204684855	0.07329406973202139	0.11871817362947536	0.09600612168074837	0.09600612168074837	0.09600612168074837	0.09600612168074837	0.09600612168074837	0.09600612168074837	0.09600612168074837	0.09600612168074837	0.09600612168074837	0.09600612168074837	0.09600612168074837	0.09600612168074837	0.09600612168074837	0.09600612168074837	0.09600612168074837
0.08183727917829584	0.03781876818462914	0.04312669777125277	0.054968496377780715	0.033359936736706175	0.023531778681113284	0.0924781420090802	0.017403329362075372	0.0036722964945319543	0.02546704421261807	0.032407343375440614	0.0511625690598776	0.0	0.06292278619887155	0.04764692626781768	0.0894426080425176	0.08187288309485824	0.11282469595371589	0.0783785351151599	0.0894386196166877	0.14173601234777153	0.047854651943654986	0.013646726827017898	0.13467763338927966	0.06278840405653321	0.1413514482746137	0.10468763718333521	0.10095180862047969	0.1303828955118779	0.05075844453290398	0.041631377566638254	0.058231697404247745	0.02147220650755456	0.03985195195590115	0.03985195195590115	0.03985195195590115	0.03985195195590115	0.03985195195590115	0.03985195195590115	0.03985195195590115	0.03985195195590115	0.03985195195590115	0.03985195195590115	0.03985195195590115	0.03985195195590115	0.03985195195590115	0.03985195195590115	0.03985195195590115	0.03985195195590115	0.03985195195590115
0.32538184824266686	0.22337555584745125	0.25445928557654435	0.3355181172692037	0.2688186263877324	0.28248232476246116	0.18112082314813122	0.19194355280106026	0.21425152900183833	0.2190739045761026	0.15329993331046385	0.22363921059398884	0.23149753658969827	0.22966200067719963	0.1699031672996115	0.22142493311957379	0.17719924779114254	0.1982335155380902	0.1966666651198053	0.12780092541180263	0.22528104071779273	0.2069737808591164	0.1424062783549289	0.22945349594312262	0.18537429444083467	0.18847486629984797	0.19809355870395742	0.19666699361472642	0.18326996715028468	0.1645222258548672	0.21742486725542923	0.2077925968795486	0.14343269630322922	0.1680610259409995	0.266404215241753	0.17177262107195246	0.2522717387387769	0.22699947459571415	0.2396356066672455	0.2396356066672455	0.2396356066672455	0.2396356066672455	0.2396356066672455	0.2396356066672455	0.2396356066672455	0.2396356066672455	0.2396356066672455	0.2396356066672455	0.2396356066672455	0.2396356066672455
0.2910221404148845	0.33859772663000004	0.3647418072008578	0.22962348615696665	0.30309357824931327	0.2307360563548467	0.22761316136778334	0.37001250818643605	0.26692035701888184	0.28700861786868903	0.33523580240141965	0.27980748146639406	0.3502931517807866	0.35294628631270514	0.28849319353048564	0.3162133193301647	0.3112403130589834	0.25293572366801237	0.346683781853652	0.30083460403589013	0.19784101238530885	0.36525101777003777	0.3071784033566148	0.31377430299990977	0.3934061714664443	0.36056388446851656	0.22906387982797788	0.2939783142057594	0.32022770393741257	0.37135929652188054	0.34579350022964656	0.34579350022964656	0.34579350022964656	0.34579350022964656	0.34579350022964656	0.34579350022964656	0.34579350022964656	0.34579350022964656	0.34579350022964656	0.34579350022964656	0.34579350022964656	0.34579350022964656	0.34579350022964656	0.34579350022964656	0.34579350022964656	0.34579350022964656	0.34579350022964656	0.34579350022964656	0.34579350022964656	0.34579350022964656
0.4167673076337715	0.5665963515302035	0.48591845463541006	0.585728434911055	0.4166032998911375	0.5236489712335786	0.5852614847616788	0.34152205633454424	0.4923724648399039	0.4830178530972166	0.5266046103569648	0.450450134023494	0.5493712625855056	0.48267808838140586	0.44956337931452206	0.4419870948058026	0.5935172130850053	0.5469998879438265	0.2958300983836039	0.2892009250551408	0.4578249953231279	0.496226791569766	0.3440570417161165	0.5089792580179092	0.623612074687461	0.49916568890864	0.6700576986102172	0.5004937229371657	0.42597655523890143	0.7087314767287413	0.47207601419327266	0.6158586674195795	0.5092960378054974	0.40282521985207076	0.4284061071047	0.5931143397006103	0.4383448169029972	0.5413769411934827	0.37297584552281177	0.42098434114938815	0.39698009333609996	0.39698009333609996	0.39698009333609996	0.39698009333609996	0.39698009333609996	0.39698009333609996	0.39698009333609996	0.39698009333609996	0.39698009333609996	0.39698009333609996
0.5197651959059819	0.377218610312978	0.5932519603772094	0.5255168545415357	0.39098677834390194	0.49596740845943216	0.528391273453395	0.4179997193562336	0.3500149025916939	0.34324213927664016	0.32491297976021205	0.28667378739882815	0.5728707436583198	0.3671358730163947	0.28354106764760917	0.20025786322383438	0.38475880349346087	0.2480713602576974	0.2663662534968585	0.389551947430254	0.3391290209598871	0.3858076841628008	0.4856949384501717	0.5661183217323678	0.40773197852607906	0.3410009467461979	0.3743664626361385	0.3743664626361385	0.3743664626361385	0.3743664626361385	0.3743664626361385	0.3743664626361385	0.3743664626361385	0.3743664626361385	0.3743664626361385	0.3743664626361385	0.3743664626361385	0.3743664626361385	0.3743664626361385	0.3743664626361385	0.3743664626361385	0.3743664626361385	0.3743664626361385	0.3743664626361385	0.3743664626361385	0.3743664626361385	0.3743664626361385	0.3743664626361385	0.3743664626361385	0.3743664626361385
0.48681701995057464	0.44266854540098816	0.43421628679239255	0.5344810575075352	0.46034391924365764	0.5146199750347832	0.425547666959319	0.5398305629503078	0.5535710686360013	0.5108056459021779	0.48608880188555065	0.454856973120054	0.4267385001576664	0.49492029028821094	0.5198721715154431	0.39486806236589805	0.5065833080732249	0.4790392806001842	0.5734670398297669	0.5993571703677459	0.6811753820759276	0.6610518338910665	0.7323438685150442	0.6075653698898481	0.5959986369501838	0.5231789091143142	0.5329418845354725	0.5280603968248934	0.5280603968248934	0.5280603968248934	0.5280603968248934	0.5280603968248934	0.5280603968248934	0.5280603968248934	0.5280603968248934	0.5280603968248934	0.5280603968248934	0.5280603968248934	0.5280603968248934	0.5280603968248934	0.5280603968248934	0.5280603968248934	0.5280603968248934	0.5280603968248934	0.5280603968248934	0.5280603968248934	0.5280603968248934	0.5280603968248934	0.5280603968248934	0.5280603968248934
0.0567277755040762	0.08126111671648469	0.09597713089796378	0.09336031682522747	0.15630408273211213	0.1550223765103712	0.10064203554099858	0.0508016046530432	0.08457928484014747	0.19756022242886045	0.12518550289488645	0.10217327271908189	0.07981575060374924	0.11052273013036525	0.1465320360671855	0.07986741099087732	0.07870244324127576	0.0626552227083888	0.08904012026696229	0.11123103882802302	0.07608671110966868	0.10992107230923154	0.0507652974276249	0.14445623320925177	0.06813797033482229	0.08996486745057829	0.09602181828021376	0.0685670857037231	0.10053042817089469	0.11224743499460639	0.07519034933012726	0.057483693804446255	0.12075636552480817	0.16034489315424677	0.14055062933952744	0.14055062933952744	0.14055062933952744	0.14055062933952744	0.14055062933952744	0.14055062933952744	0.14055062933952744	0.14055062933952744	0.14055062933952744	0.14055062933952744	0.14055062933952744	0.14055062933952744	0.14055062933952744	0.14055062933952744	0.14055062933952744	0.14055062933952744
0.1113958326325117	0.13628924521916877	0.050913593698687205	0.09907913451226102	0.07251839371759701	0.13020935931867975	0.16303769110681704	0.14739589067314018	0.15752733063992913	0.0661872637412738	0.05323729233934259	0.12859937101648802	0.06587322809870905	0.19899391322381357	0.16655666483195933	0.09811393232250121	0.14033135562301377	0.13024443261290145	0.08456286932981327	0.12840647192734939	0.16660825482669245	0.1286283142161566	0.12488091125323356	0.12843946075720933	0.09362857010762533	0.06853943217762026	0.13327631551297495	0.1105855524171587	0.20365364470800856	0.09631281822920196	0.16808016412676158	0.16032375576601074	0.06668274952409352	0.11350325264505214	0.11350325264505214	0.11350325264505214	0.11350325264505214	0.11350325264505214	0.11350325264505214	0.11350325264505214	0.11350325264505214	0.11350325264505214	0.11350325264505214	0.11350325264505214	0.11350325264505214	0.11350325264505214	0.11350325264505214	0.11350325264505214	0.11350325264505214	0.11350325264505214
0.42006122176375255	0.405816949725006	0.5020350035236544	0.4674489736303088	0.4079799353264313	0.3506251391272696	0.26843460843455275	0.3085471512679143	0.3092654263712731	0.2832510929923502	0.3434919758684673	0.3110096207557386	0.31434533053265995	0.255888479637382	0.34216427487446327	0.36453308460991707	0.33954659948956983	0.3504392981697926	0.1932868098621351	0.3657394360133369	0.3630234984285336	0.3207309770788447	0.42520918244999256	0.4557393556827262	0.4681490464457259	0.3321152752899764	0.4104648116234486	0.41121245826218217	0.5479569741395928	0.4808169397624571	0.33961173531513233	0.41021433753879477	0.41021433753879477	0.41021433753879477	0.41021433753879477	0.41021433753879477	0.41021433753879477	0.41021433753879477	0.41021433753879477	0.41021433753879477	0.41021433753879477	0.41021433753879477	0.41021433753879477	0.41021433753879477	0.41021433753879477	0.41021433753879477	0.41021433753879477	0.41021433753879477	0.41021433753879477	0.41021433753879477
0.28992048397433845	0.29490026264576835	0.34277220952147136	0.2985912163749496	0.33683426621439455	0.32725662395307986	0.29684320403796194	0.4473632666454176	0.4666696123359402	0.4730617295331039	0.3985084601362335	0.32777424880787276	0.5170632979105925	0.5469732625250484	0.5007913210095297	0.5202843545941157	0.5249945767760347	0.48828470644871347	0.6503867573246997	0.5980449125006658	0.5520929066033851	0.5789644550018926	0.5599632971082874	0.6359764023098256	0.6352895231762578	0.6052900216864999	0.7485138909351622	0.6652254703119375	0.8191905106011178	0.8969454205364982	0.7582178134914468	0.8275816170139725	0.8275816170139725	0.8275816170139725	0.8275816170139725	0.8275816170139725	0.8275816170139725	0.8275816170139725	0.8275816170139725	0.8275816170139725	0.8275816170139725	0.8275816170139725	0.8275816170139725	0.8275816170139725	0.8275816170139725	0.8275816170139725	0.8275816170139725	0.8275816170139725	0.8275816170139725	0.8275816170139725
0.4611890388483501	0.46613231789324344	0.5344312630730289	0.3869221448709173	0.3843167504377052	0.5271381234299564	0.34683386314984876	0.35905791463675096	0.4649431554092357	0.40532532807669724	0.46814609524279616	0.45057021920648743	0.4524203980034065	0.4476945589937581	0.5158548595585689	0.5226692045336768	0.39632821335756574	0.3686303699318844	0.48073274355992623	0.5059944748827483	0.47796131127009683	0.3384279985724014	0.34546182138407944	0.47014131918359314	0.41243544758108763	0.488335628667106	0.47490839607353164	0.4560485865379466	0.37480254923314515	0.3411022337966281	0.3735759289558711	0.3573390813762496	0.3573390813762496	0.3573390813762496	0.3573390813762496	0.3573390813762496	0.3573390813762496	0.3573390813762496	0.3573390813762496	0.3573390813762496	0.3573390813762496	0.3573390813762496	0.3573390813762496	0.3573390813762496	0.3573390813762496	0.3573390813762496	0.3573390813762496	0.3573390813762496	0.3573390813762496	0.3573390813762496
0.34804248637029284	0.32632919093243734	0.3432223801730665	0.38475738352774186	0.22423789612492995	0.2758755632416177	0.3612630713689313	0.32557042121208724	0.5201579110944929	0.11659633553333204	0.3209329208999294	0.3956715393304344	0.36992082921652764	0.4886168024872715	0.24908332862318816	0.3060102981818082	0.23840110964075814	0.4178743745422744	0.40313605245895134	0.46482764738077204	0.3568718169213048	0.3568752228542726	0.5033009936460935	0.3894367132216592	0.5353809436187145	0.46500394150953245	0.4508054251983626	0.4302067695451293	0.4787750650096133	0.334949608762487	0.5311188913731892	0.4556846994143605	0.4934017953937748	0.4934017953937748	0.4934017953937748	0.4934017953937748	0.4934017953937748	0.4934017953937748	0.4934017953937748	0.4934017953937748	0.4934017953937748	0.4934017953937748	0.4934017953937748	0.4934017953937748	0.4934017953937748	0.4934017953937748	0.4934017953937748	0.4934017953937748	0.4934017953937748	0.4934017953937748
0.2868046781979161	0.2603154977627155	0.21085637302896174	0.18050790817784548	0.09392679130122228	0.18942533214740204	0.10149616780222512	0.20024800336732415	0.10021645044969311	0.11003576025109595	0.11470923542940914	0.11253300588175832	0.16706691075056712	0.11654310429379965	0.11151897701031827	0.1857392101566418	0.1454434206616404	0.1214127514292918	0.10878844383630337	0.1346410505900459	0.1806145057972771	0.10241590947778255	0.11818774540478505	0.12626576039220944	0.11755522151581986	0.1810825719715039	0.14365440447035643	0.17027778525225307	0.21850696233185618	0.0883050939839235	0.15340602815788984	0.15340602815788984	0.15340602815788984	0.15340602815788984	0.15340602815788984	0.15340602815788984	0.15340602815788984	0.15340602815788984	0.15340602815788984	0.15340602815788984	0.15340602815788984	0.15340602815788984	0.15340602815788984	0.15340602815788984	0.15340602815788984	0.15340602815788984	0.15340602815788984	0.15340602815788984	0.15340602815788984	0.15340602815788984
0.34338684894130106	0.40039865559218296	0.2745394718825319	0.22666574460951275	0.3255770351284334	0.2716058154315774	0.2206812941897959	0.25197389608790005	0.15157995261152005	0.2251610659383451	0.2590420772835658	0.17001120294963581	0.2643579765069848	0.3299532023905791	0.24392268504004383	0.21863137951437958	0.23897700841949476	0.3069998551459422	0.2039431186207313	0.29282534843758823	0.2036233988444375	0.260047909758402	0.2868925858129878	0.2734702477856949	0.2734702477856949	0.2734702477856949	0.2734702477856949	0.2734702477856949	0.2734702477856949	0.2734702477856949	0.2734702477856949	0.2734702477856949	0.2734702477856949	0.2734702477856949	0.2734702477856949	0.2734702477856949	0.2734702477856949	0.2734702477856949	0.2734702477856949	0.2734702477856949	0.2734702477856949	0.2734702477856949	0.2734702477856949	0.2734702477856949	0.2734702477856949	0.2734702477856949	0.2734702477856949	0.2734702477856949	0.2734702477856949	0.2734702477856949
0.3496391290957548	0.27472900640103537	0.25702528841009487	0.21452754290749856	0.22391152893822572	0.2277665759055648	0.20289706781208705	0.29925853201785024	0.2049982571575715	0.21080787410454704	0.32093337826359886	0.19714083720357403	0.2766544740485791	0.23236228903857567	0.2788160653629917	0.24963373184547819	0.22785787642028793	0.3434983490775802	0.24697031862171653	0.34530252765139724	0.3400576853217766	0.3129869571917873	0.2410082586634044	0.27699760792759587	0.27699760792759587	0.27699760792759587	0.27699760792759587	0.27699760792759587	0.27699760792759587	0.27699760792759587	0.27699760792759587	0.27699760792759587	0.27699760792759587	0.27699760792759587	0.27699760792759587	0.27699760792759587	0.27699760792759587	0.27699760792759587	0.27699760792759587	0.27699760792759587	0.27699760792759587	0.27699760792759587	0.27699760792759587	0.27699760792759587	0.27699760792759587	0.27699760792759587	0.27699760792759587	0.27699760792759587	0.27699760792759587	0.27699760792759587
0.5426426548674103	0.3556142721491452	0.6467744774811529	0.6585525263045002	0.2413316225655311	0.46362863355603956	0.19476214802476766	0.37804088023042376	0.401558781411311	0.49926792122315344	0.48322024064842817	0.31771136068257544	0.6750087042620122	0.4453200250656658	0.46122491436003776	0.4786774881913949	0.43785450208746046	0.3790175823507505	0.583249401928839	0.44361363096467155	0.49129964564060846	0.3989328340116085	0.5303031727960357	0.32686879155516796	0.4839990830754792	0.5510581667884277	0.6316366679076604	0.3585366347483358	0.28409081760458754	0.41047133538045205	0.34728107649251977	0.34728107649251977	0.34728107649251977	0.34728107649251977	0.34728107649251977	0.34728107649251977	0.34728107649251977	0.34728107649251977	0.34728107649251977	0.34728107649251977	0.34728107649251977	0.34728107649251977	0.34728107649251977	0.34728107649251977	0.34728107649251977	0.34728107649251977	0.34728107649251977	0.34728107649251977	0.34728107649251977	0.34728107649251977
0.13610792841841993	0.28588491602310606	0.19107722494109708	0.2868877270434692	0.21501572892001022	0.200992027444128	0.20152554243759183	0.20012766271986937	0.09780972037808935	0.17864648768957206	0.17489058790830334	0.12094581406818966	0.12865109751345813	0.14888620050837106	0.15581137732947223	0.18128265184430087	0.09091926214995429	0.1311575363480893	0.10151174713196737	0.21440665534693226	0.11256788888261389	0.09997450788525322	0.13944917899742046	0.1263870536631261	0.09107073600908744	0.19535913613071318	0.1767781133190245	0.1608216529190136	0.0910704394122611	0.13212888815329127	0.11970582626909736	0.09720858346067988	0.10845720486488862	0.10845720486488862	0.10845720486488862	0.10845720486488862	0.10845720486488862	0.10845720486488862	0.10845720486488862	0.10845720486488862	0.10845720486488862	0.10845720486488862	0.10845720486488862	0.10845720486488862	0.10845720486488862	0.10845720486488862	0.10845720486488862	0.10845720486488862	0.10845720486488862	0.10845720486488862
0.6730878180539256	0.5332264389573972	0.5979685516377965	0.5558503054524555	0.4426752582552331	0.3950154253680064	0.47249416697505753	0.3797022888060197	0.389337624924234	0.4327508541011703	0.5853280626608368	0.4761123546497592	0.5194986350124499	0.45717474772249933	0.6542915929387885	0.3675237590224752	0.40374410733912347	0.39722120344183137	0.5077517427396633	0.5928960404233725	0.6965819631247572	0.508980235087014	0.4855157998627096	0.5511291052623822	0.5360075615523445	0.5416957235292384	0.614923077502846	0.5174794711741959	0.4754637530500411	0.6082284711586469	0.5968638390496207	0.525377913115827	0.6985313764744502	0.6348504854510066	0.6144922383902715	0.624671361920639	0.624671361920639	0.624671361920639	0.624671361920639	0.624671361920639	0.624671361920639	0.624671361920639	0.624671361920639	0.624671361920639	0.624671361920639	0.624671361920639	0.624671361920639	0.624671361920639	0.624671361920639	0.624671361920639
0.27810331690924106	0.2418050636491955	0.19358414790436437	0.27651816416253905	0.2398216178667523	0.21917305972759557	0.23853564731960888	0.12187389433491852	0.23277563264443626	0.11907464915901303	0.15147623818528058	0.13194168997331318	0.156041674062923	0.21246294725592477	0.14337281149962028	0.1928128081171532	0.24798892474222345	0.1632771827333551	0.23403444204680535	0.13966820177891864	0.25739158047169003	0.1794138518237844	0.1808106040939411	0.18421115839106567	0.18238143343143698	0.20280924751771448	0.16204026835624544	0.15824670332375954	0.1601434858400025	0.1601434858400025	0.1601434858400025	0.1601434858400025	0.1601434858400025	0.1601434858400025	0.1601434858400025	0.1601434858400025	0.1601434858400025	0.1601434858400025	0.1601434858400025	0.1601434858400025	0.1601434858400025	0.1601434858400025	0.1601434858400025	0.1601434858400025	0.1601434858400025	0.1601434858400025	0.1601434858400025	0.1601434858400025	0.1601434858400025	0.1601434858400025
0.30280642391942564	0.27524256990808743	0.6775585899169557	0.459943213023778	0.6278079229301379	0.34780973594592896	0.5597766880028257	0.6388619096876923	0.811909387377532	0.585330792226735	0.6133069067837629	0.6303064573451409	0.6162845281235741	0.5075233369776205	0.8860730688845678	0.7015797276204675	0.7425893028992242	0.6793001380612201	0.3535500054926619	0.4646361938590587	0.5628421943298096	0.5901916304807179	0.7094388907863347	0.5918606589958043	0.7592014831182795	0.6742870227184937	0.7330393292486314	0.7652264286114142	0.5906465234000006	0.6779364760057074	0.6779364760057074	0.6779364760057074	0.6779364760057074	0.6779364760057074	0.6779364760057074	0.6779364760057074	0.6779364760057074	0.6779364760057074	0.6779364760057074	0.6779364760057074	0.6779364760057074	0.6779364760057074	0.6779364760057074	0.6779364760057074	0.6779364760057074	0.6779364760057074	0.6779364760057074	0.6779364760057074	0.6779364760057074	0.6779364760057074
0.5506743671580736	0.6550037873257872	0.6988764779534068	0.6713874416625728	0.7116503604096363	0.7669195141379269	0.7628900850157435	0.7584031279281004	0.8187474300822405	0.7507713729412123	1.075807628047498	0.7128993557874016	0.7150316108910537	0.8449961932377564	0.9050935477471045	0.742897381549014	0.8465321780257343	0.7618110582906863	0.9094911064933048	0.8495448326203063	0.8076468793448103	1.0006438071912231	0.7169491384634658	0.9111900598951075	0.8317793604525913	0.9760701306061841	0.9039247455293876	0.9039247455293876	0.9039247455293876	0.9039247455293876	0.9039247455293876	0.9039247455293876	0.9039247455293876	0.9039247455293876	0.9039247455293876	0.9039247455293876	0.9039247455293876	0.9039247455293876	0.9039247455293876	0.9039247455293876	0.9039247455293876	0.9039247455293876	0.9039247455293876	0.9039247455293876	0.9039247455293876	0.9039247455293876	0.9039247455293876	0.9039247455293876	0.9039247455293876	0.9039247455293876
0.5478462632427018	0.5772317436879286	0.7507672597306504	0.6551171883082925	0.8321149582048514	0.7084431363262993	0.9306506419659588	0.7618703650673927	0.7905984177759594	0.8729369394785803	0.7722549215426731	0.6360752226768246	0.8474824748862543	0.7479159306716974	0.9688193122504395	0.9054107921799417	0.7496427977595467	0.8567576770768031	0.9348687036210415	0.912922724379361	0.7347354090747839	0.819454995653974	0.7770952023643789	0.7770952023643789	0.7770952023643789	0.7770952023643789	0.7770952023643789	0.7770952023643789	0.7770952023643789	0.7770952023643789	0.7770952023643789	0.7770952023643789	0.7770952023643789	0.7770952023643789	0.7770952023643789	0.7770952023643789	0.7770952023643789	0.7770952023643789	0.7770952023643789	0.7770952023643789	0.7770952023643789	0.7770952023643789	0.7770952023643789	0.7770952023643789	0.7770952023643789	0.7770952023643789	0.7770952023643789	0.7770952023643789	0.7770952023643789	0.7770952023643789
0.7504918059010626	0.5786976223589356	0.642101624248784	0.6837096890114857	0.4956294892763261	0.7697577464268813	0.7330369149040932	0.6956624876828418	0.9644908037775232	0.7345746476191353	0.7956820834622697	0.8895751872815415	0.981144193522209	0.8324412721188176	0.8444710084728174	0.8588997001367386	0.8846629107778202	0.8957938587348487	0.7556619432974426	1.0382935607910906	0.9495171389956334	1.0287448272498485	0.9052108329879077	0.8825112940838035	0.9142102434220911	0.9746241233684233	1.1049514985272562	1.0397878109478398	1.0397878109478398	1.0397878109478398	1.0397878109478398	1.0397878109478398	1.0397878109478398	1.0397878109478398	1.0397878109478398	1.0397878109478398	1.0397878109478398	1.0397878109478398	1.0397878109478398	1.0397878109478398	1.0397878109478398	1.0397878109478398	1.0397878109478398	1.0397878109478398	1.0397878109478398	1.0397878109478398	1.0397878109478398	1.0397878109478398	1.0397878109478398	1.0397878109478398
0.5967636102231456	0.6955072405265262	0.6339442891258457	0.7642507790737499	0.5787772412237616	0.6863745531148548	0.5059674804668534	0.5861795753187173	0.6690242974181951	0.8230591707743227	0.4852470516166092	0.7007966387073171	0.42796555080036464	0.7413535100047021	0.5178185535217004	0.7873468384544063	0.5717208614988554	0.5934905590726738	0.6049456426284904	0.5998611236900043	0.7036803395837508	0.7683582886095031	0.5435175600958625	0.637909756452586	0.671080052596697	0.5920297110008127	0.45861002147573715	0.5430219398838388	0.5755206381060652	0.559271288994952	0.559271288994952	0.559271288994952	0.559271288994952	0.559271288994952	0.559271288994952	0.559271288994952	0.559271288994952	0.559271288994952	0.559271288994952	0.559271288994952	0.559271288994952	0.559271288994952	0.559271288994952	0.559271288994952	0.559271288994952	0.559271288994952	0.559271288994952	0.559271288994952	0.559271288994952	0.559271288994952
0.7120491103196817	0.6432180331822803	0.5550441636291993	0.49595670053667584	0.5309633964258255	0.5993157013802377	0.5330499536328424	0.6314466437315432	0.6206069108506574	0.5205163874185146	0.6634736195932418	0.7677022578840188	0.3925109384620024	0.5635259399305694	0.5101300039492602	0.5683429503632852	0.5542029190176355	0.6666302468005549	0.5979446634599164	0.6084546792235918	0.5078348481153628	0.4909944988771399	0.5738055954202421	0.5408398572659646	0.5509979686500479	0.57539383341422	0.5951612776696248	0.3804569534398104	0.6126453179958361	0.4484626163666848	0.7324823836651205	0.6442710927804897	0.43773090203527626	0.6549771630662908	0.559581783360699	0.5429795421174423	0.631302470044739	0.5184444028338133	0.5748734364392762	0.5748734364392762	0.5748734364392762	0.5748734364392762	0.5748734364392762	0.5748734364392762	0.5748734364392762	0.5748734364392762	0.5748734364392762	0.5748734364392762	0.5748734364392762	0.5748734364392762
6.871088605946445e-05	0.0019560895551043365	0.00934810782017012	0.011685747655622289	0.013452054136616385	0.01916773267954527	5.153316454459834e-05	5.153316454459834e-05	0.025096453855545372	0.03662237816239001	0.018029228651532548	0.00010306632908919668	0.012568900896119338	0.013707405035024512	5.153316454459834e-05	0.0022770080116684597	0.000306883952060271	0.022348863716765244	0.024166703362303945	0.024789569947842087	0.0014453879800729913	0.002956343651372923	0.0009862195474077539	0.04037809256790421	0.01828457943904822	5.153316454459834e-05	0.014818595542133819	0.015841227136613154	0.0009862195695862445	0.03065488676694676	0.0	0.0033238594050384145	0.00764349447027111	0.004829879164538135	0.015753281924996972	0.00025535078751567263	0.009296574655625521	0.024728938079701394	0.010179727896122568	5.153316454459834e-05	0.015329297117165163	0.0	0.007664648558582582	0.007664648558582582	0.007664648558582582	0.007664648558582582	0.007664648558582582	0.007664648558582582	0.007664648558582582	0.007664648558582582
0.1951983993868466	0.1449782019643288	0.1495932725539808	0.16337736005091996	0.17671478694450352	0.12203065132704023	0.16871650418704665	0.1471865582680268	0.1399852226729744	0.12213438320745314	0.11157263800099608	0.2532247442439774	0.174484427151219	0.21525320023731825	0.18013217287585107	0.10953248990845785	0.10328263475103286	0.14102820208150235	0.19775999443220346	0.16806453331375698	0.19453144601619637	0.19982192177466543	0.13144923132212322	0.12512382779112882	0.15866810636613374	0.19380414505874372	0.07710327416386022	0.16111575959810293	0.11910951688098159	0.11910951688098159	0.11910951688098159	0.11910951688098159	0.11910951688098159	0.11910951688098159	0.11910951688098159	0.11910951688098159	0.11910951688098159	0.11910951688098159	0.11910951688098159	0.11910951688098159	0.11910951688098159	0.11910951688098159	0.11910951688098159	0.11910951688098159	0.11910951688098159	0.11910951688098159	0.11910951688098159	0.11910951688098159	0.11910951688098159	0.11910951688098159
0.5304442696462313	0.46336373112569196	0.635638389041549	0.611116657658759	0.574789766820262	0.5835570689135801	0.5319109678891905	0.5668876990082022	0.5686116372019052	0.4400317604915014	0.5094211269876848	0.5536830273574225	0.5018876712658299	0.615622221713114	0.466685134807463	0.5911084869330723	0.5777954686175677	0.6717804248387466	0.646394214393947	0.5385853336111032	0.45931945261006585	0.5489360738938449	0.7208623503872446	0.480523804359044	0.5226697654876443	0.5015967849233441	0.5015967849233441	0.5015967849233441	0.5015967849233441	0.5015967849233441	0.5015967849233441	0.5015967849233441	0.5015967849233441	0.5015967849233441	0.5015967849233441	0.5015967849233441	0.5015967849233441	0.5015967849233441	0.5015967849233441	0.5015967849233441	0.5015967849233441	0.5015967849233441	0.5015967849233441	0.5015967849233441	0.5015967849233441	0.5015967849233441	0.5015967849233441	0.5015967849233441	0.5015967849233441	0.5015967849233441
0.7829597433383823	0.8462518592468483	0.8035357449165687	0.8713563173867125	0.6906486061884354	0.7600183244883504	0.7915092547669037	0.915737774222581	0.7503153054119569	0.803860734872228	0.7371579989098048	0.8994363476817919	0.8166522151667942	0.750013975540575	0.9150940671574906	0.8700599755064263	0.8046470659018153	0.7832279389118182	0.6683871816065835	0.7776896513946033	0.7436254093504918	0.7606575303725476	0.7606575303725476	0.7606575303725476	0.7606575303725476	0.7606575303725476	0.7606575303725476	0.7606575303725476	0.7606575303725476	0.7606575303725476	0.7606575303725476	0.7606575303725476	0.7606575303725476	0.7606575303725476	0.7606575303725476	0.7606575303725476	0.7606575303725476	0.7606575303725476	0.7606575303725476	0.7606575303725476	0.7606575303725476	0.7606575303725476	0.7606575303725476	0.7606575303725476	0.7606575303725476	0.7606575303725476	0.7606575303725476	0.7606575303725476	0.7606575303725476	0.7606575303725476
0.1364497809316622	0.10294781440569335	0.14358438173718233	0.18145105622711621	0.16851180658084022	0.12433271930180022	0.19271598286652225	0.06964566315461854	0.1060626234462105	0.1543083759546025	0.14739902366986438	0.16992216804940566	0.15532277160723737	0.10081785345236909	0.12392328637032135	0.221190936731475	0.1537702142750791	0.18120753528049913	0.09009551147143233	0.15442727765856104	0.13416485622110594	0.1796494715013746	0.17625870046256395	0.1779540859819693	0.1779540859819693	0.1779540859819693	0.1779540859819693	0.1779540859819693	0.1779540859819693	0.1779540859819693	0.1779540859819693	0.1779540859819693	0.1779540859819693	0.1779540859819693	0.1779540859819693	0.1779540859819693	0.1779540859819693	0.1779540859819693	0.1779540859819693	0.1779540859819693	0.1779540859819693	0.1779540859819693	0.1779540859819693	0.1779540859819693	0.1779540859819693	0.1779540859819693	0.1779540859819693	0.1779540859819693	0.1779540859819693	0.1779540859819693
0.582918878093588	0.5673969478698027	0.49394622449334463	0.52792552830436	0.5243645706680937	0.5387143061783807	0.6355906877678261	0.6179677618501589	0.5055139270276956	0.5915833881063873	0.609656617147831	0.6018915022948708	0.7408995002193156	0.7610317898531999	0.8926633113612749	0.8370078550461704	0.3923877572615158	0.4844171912595698	0.44501677931610045	0.4104919328909949	0.2774923341089308	0.3439921334999629	0.3439921334999629	0.3439921334999629	0.3439921334999629	0.3439921334999629	0.3439921334999629	0.3439921334999629	0.3439921334999629	0.3439921334999629	0.3439921334999629	0.3439921334999629	0.3439921334999629	0.3439921334999629	0.3439921334999629	0.3439921334999629	0.3439921334999629	0.3439921334999629	0.3439921334999629	0.3439921334999629	0.3439921334999629	0.3439921334999629	0.3439921334999629	0.3439921334999629	0.3439921334999629	0.3439921334999629	0.3439921334999629	0.3439921334999629	0.3439921334999629	0.3439921334999629
0.3383989288375092	0.25148992261997416	0.4492279443197138	0.3462573718684434	0.27433527578329	0.41703931925127524	0.37614421456523267	0.21571007281761823	0.227153255135184	0.24510959027630885	0.2294902772563389	0.19460558104979528	0.22663375682478848	0.32560426017957456	0.45774696838036494	0.306691484535846	0.37273089987317737	0.2525631962028258	0.35519319669825355	0.28871080760589773	0.2837004875109832	0.3776499379778197	0.3692950780525126	0.4178029004430449	0.394333499439197	0.40606819994112103	0.40606819994112103	0.40606819994112103	0.40606819994112103	0.40606819994112103	0.40606819994112103	0.40606819994112103	0.40606819994112103	0.40606819994112103	0.40606819994112103	0.40606819994112103	0.40606819994112103	0.40606819994112103	0.40606819994112103	0.40606819994112103	0.40606819994112103	0.40606819994112103	0.40606819994112103	0.40606819994112103	0.40606819994112103	0.40606819994112103	0.40606819994112103	0.40606819994112103	0.40606819994112103	0.40606819994112103
0.5750839424210525	0.6677738400031344	0.7286552883951073	0.6578270105642521	0.5822501149954924	0.7464598544978104	0.6148989585464375	0.6845059504940463	0.9037205623453468	0.5832879116025735	0.7537432214984895	0.8011449074970225	0.6833262504517473	0.6897927007868876	0.7442123773252973	0.7481155753706834	0.7225277113542653	0.8111512636665908	0.8187021276976366	0.8629908227008751	0.8408464751992559	0.8408464751992559	0.8408464751992559	0.8408464751992559	0.8408464751992559	0.8408464751992559	0.8408464751992559	0.8408464751992559	0.8408464751992559	0.8408464751992559	0.8408464751992559	0.8408464751992559	0.8408464751992559	0.8408464751992559	0.8408464751992559	0.8408464751992559	0.8408464751992559	0.8408464751992559	0.8408464751992559	0.8408464751992559	0.8408464751992559	0.8408464751992559	0.8408464751992559	0.8408464751992559	0.8408464751992559	0.8408464751992559	0.8408464751992559	0.8408464751992559	0.8408464751992559	0.8408464751992559
0.47482572896675534	0.5823608811644655	0.5480606443846912	0.5180190977943516	0.5892339695809539	0.6460323181005798	0.5149594168592824	0.4837506916067359	0.5460894994684011	0.477625523636107	0.46287030272497615	0.6557065873755679	0.6421382678836912	0.7644023575921869	0.9416192784681201	0.7952861316500317	0.7698804233492521	0.5073567855799145	0.6270348047635844	0.554554933691357	0.6026434216280551	0.631875313513991	0.6172593675710231	0.6172593675710231	0.6172593675710231	0.6172593675710231	0.6172593675710231	0.6172593675710231	0.6172593675710231	0.6172593675710231	0.6172593675710231	0.6172593675710231	0.6172593675710231	0.6172593675710231	0.6172593675710231	0.6172593675710231	0.6172593675710231	0.6172593675710231	0.6172593675710231	0.6172593675710231	0.6172593675710231	0.6172593675710231	0.6172593675710231	0.6172593675710231	0.6172593675710231	0.6172593675710231	0.6172593675710231	0.6172593675710231	0.6172593675710231	0.6172593675710231
0.753288194527533	0.7321839972172813	0.7453644494979588	0.7433168681456047	0.6681088425548788	0.7727967087711531	0.8782488331031878	0.8793693953188932	0.8323401445164316	1.0050924641623622	0.7515994258293478	0.7793847749144436	0.9793405163363589	0.9135941480570642	0.9251088494039097	0.7712501970213435	0.8408396331848186	0.8328153880531788	0.8567941412738316	0.7831932606715061	0.8199937009726688	0.8199937009726688	0.8199937009726688	0.8199937009726688	0.8199937009726688	0.8199937009726688	0.8199937009726688	0.8199937009726688	0.8199937009726688	0.8199937009726688	0.8199937009726688	0.8199937009726688	0.8199937009726688	0.8199937009726688	0.8199937009726688	0.8199937009726688	0.8199937009726688	0.8199937009726688	0.8199937009726688	0.8199937009726688	0.8199937009726688	0.8199937009726688	0.8199937009726688	0.8199937009726688	0.8199937009726688	0.8199937009726688	0.8199937009726688	0.8199937009726688	0.8199937009726688	0.8199937009726688
0.19205832108081428	0.11623380615708016	0.10667809619365336	0.12861515354988026	0.09471276334943886	0.10092569417148792	0.1922920167038633	0.05989673656842897	0.0744246682291414	0.0841916444031448	0.08358406522344104	0.0970111050637043	0.09036721435098434	0.03583104393451798	0.13903096913976962	0.18792082374415828	0.13500797960692615	0.19655279452050983	0.2518459133467633	0.13114249225913757	0.23502161687234396	0.13847235151782328	0.12803387789045365	0.2223894834722437	0.1421864947565286	0.10452381082878347	0.18345102932371044	0.13749277367558108	0.17455487048441645	0.08848012482199617	0.051549858241441135	0.13191794117710182	0.2977244852797757	0.17337267018746866	0.1451949837768216	0.15928382698214513	0.15928382698214513	0.15928382698214513	0.15928382698214513	0.15928382698214513	0.15928382698214513	0.15928382698214513	0.15928382698214513	0.15928382698214513	0.15928382698214513	0.15928382698214513	0.15928382698214513	0.15928382698214513	0.15928382698214513	0.15928382698214513
0.6483828517322168	0.5773703064668756	0.702602015770603	0.7204403040681665	0.7810030006192447	0.8797965745763041	0.654510147436886	0.7435094534879573	0.7459975980355414	0.8207902320948521	0.8793465788413583	0.8793018423691051	0.7988629249187706	0.850229648308583	0.8183800957638835	0.8255418901599453	0.8219609929619145	0.8219609929619145	0.8219609929619145	0.8219609929619145	0.8219609929619145	0.8219609929619145	0.8219609929619145	0.8219609929619145	0.8219609929619145	0.8219609929619145	0.8219609929619145	0.8219609929619145	0.8219609929619145	0.8219609929619145	0.8219609929619145	0.8219609929619145	0.8219609929619145	0.8219609929619145	0.8219609929619145	0.8219609929619145	0.8219609929619145	0.8219609929619145	0.8219609929619145	0.8219609929619145	0.8219609929619145	0.8219609929619145	0.8219609929619145	0.8219609929619145	0.8219609929619145	0.8219609929619145	0.8219609929619145	0.8219609929619145	0.8219609929619145	0.8219609929619145
0.5698775267864721	0.6619027618096215	0.6423726203325608	0.788530178726037	0.8516684395594838	0.6939571738659014	0.6538662554687651	0.7638447491748346	0.7047070625336082	0.7544974910155328	0.7316205399597585	0.6536673050730071	0.7618630078236047	0.7767652991141952	0.6194291908820526	0.8384983451468442	0.6587760042893976	0.67451791395802	0.6886871995291478	0.8936752076325246	0.8921177407535268	0.7512878708753807	0.6816965692944584	0.7800805602505766	0.7308885647725175	0.7308885647725175	0.7308885647725175	0.7308885647725175	0.7308885647725175	0.7308885647725175	0.7308885647725175	0.7308885647725175	0.7308885647725175	0.7308885647725175	0.7308885647725175	0.7308885647725175	0.7308885647725175	0.7308885647725175	0.7308885647725175	0.7308885647725175	0.7308885647725175	0.7308885647725175	0.7308885647725175	0.7308885647725175	0.7308885647725175	0.7308885647725175	0.7308885647725175	0.7308885647725175	0.7308885647725175	0.7308885647725175
0.4183742768892933	0.5471678260915483	0.6070251096581842	0.30319790938180735	0.5627935136466614	0.5043038221131272	0.678362229343753	0.5953308519453042	0.523429819863406	0.5386595783068009	0.6242320825231555	0.4201818035677581	0.715295328663353	0.46432122492381	0.6053749328606959	0.5761909571880202	0.5132668695597471	0.37294884563412994	0.44310785759693855	0.44310785759693855	0.44310785759693855	0.44310785759693855	0.44310785759693855	0.44310785759693855	0.44310785759693855	0.44310785759693855	0.44310785759693855	0.44310785759693855	0.44310785759693855	0.44310785759693855	0.44310785759693855	0.44310785759693855	0.44310785759693855	0.44310785759693855	0.44310785759693855	0.44310785759693855	0.44310785759693855	0.44310785759693855	0.44310785759693855	0.44310785759693855	0.44310785759693855	0.44310785759693855	0.44310785759693855	0.44310785759693855	0.44310785759693855	0.44310785759693855	0.44310785759693855	0.44310785759693855	0.44310785759693855	0.44310785759693855
0.46215616158796613	0.6139682249024901	0.7000641673465592	0.550656012603981	0.8602577182619099	0.8230717655072456	0.8304658953949191	0.9274719486903577	0.7735419465571928	0.6493578197568277	0.7589098220770631	0.8852431509274041	0.8626559330489201	0.7425960633577566	0.8345142810311407	0.8003774667530338	0.8591484799285765	0.8802281376206588	0.8854304363408585	0.7144944329427787	0.671509084611222	0.6930017587770004	0.6930017587770004	0.6930017587770004	0.6930017587770004	0.6930017587770004	0.6930017587770004	0.6930017587770004	0.6930017587770004	0.6930017587770004	0.6930017587770004	0.6930017587770004	0.6930017587770004	0.6930017587770004	0.6930017587770004	0.6930017587770004	0.6930017587770004	0.6930017587770004	0.6930017587770004	0.6930017587770004	0.6930017587770004	0.6930017587770004	0.6930017587770004	0.6930017587770004	0.6930017587770004	0.6930017587770004	0.6930017587770004	0.6930017587770004	0.6930017587770004	0.6930017587770004
0.6228872846477588	0.5502204312641625	0.7244779694442305	0.7498044399485755	0.7670360987548985	0.6505655601578056	0.6443320971630343	0.6817725337516534	0.582997465408914	0.6640901730008213	0.6235438192048676	0.6235438192048676	0.6235438192048676	0.6235438192048676	0.6235438192048676	0.6235438192048676	0.6235438192048676	0.6235438192048676	0.6235438192048676	0.6235438192048676	0.6235438192048676	0.6235438192048676	0.6235438192048676	0.6235438192048676	0.6235438192048676	0.6235438192048676	0.6235438192048676	0.6235438192048676	0.6235438192048676	0.6235438192048676	0.6235438192048676	0.6235438192048676	0.6235438192048676	0.6235438192048676	0.6235438192048676	0.6235438192048676	0.6235438192048676	0.6235438192048676	0.6235438192048676	0.6235438192048676	0.6235438192048676	0.6235438192048676	0.6235438192048676	0.6235438192048676	0.6235438192048676	0.6235438192048676	0.6235438192048676	0.6235438192048676	0.6235438192048676	0.6235438192048676
0.5037131304282292	0.6727716114136096	0.6267331721669552	0.6841062779487886	0.5240718774341561	0.45688272176697176	0.7966446463141277	0.7051245360782017	0.7670346222031917	0.8018952411288612	0.7007835627034811	0.5372752259591844	0.6170700369802552	0.7406522851701841	0.731122984436972	0.6283755955339264	0.6451117470639856	1.0139315373946303	0.8295216422293078	0.8295216422293078	0.8295216422293078	0.8295216422293078	0.8295216422293078	0.8295216422293078	0.8295216422293078	0.8295216422293078	0.8295216422293078	0.8295216422293078	0.8295216422293078	0.8295216422293078	0.8295216422293078	0.8295216422293078	0.8295216422293078	0.8295216422293078	0.8295216422293078	0.8295216422293078	0.8295216422293078	0.8295216422293078	0.8295216422293078	0.8295216422293078	0.8295216422293078	0.8295216422293078	0.8295216422293078	0.8295216422293078	0.8295216422293078	0.8295216422293078	0.8295216422293078	0.8295216422293078	0.8295216422293078	0.8295216422293078
0.12611255823088138	0.12755445489966893	0.12579522444313024	0.12717334420675971	0.11665852364288766	0.09429662425088037	0.1463880695112617	0.23721528757166513	0.0007969261749764786	0.15839993239093791	0.04947751145470483	0.09754593998627874	0.0970017556635251	0.1736368027511782	0.1226448088189132	0.09467581784008151	0.09074004327722159	0.04369126196841774	0.03593443942471925	0.10551077728051846	0.13973604589855462	0.13494706632731474	0.16434697276447124	0.13078261559603163	0.16755853490878245	0.16124737035576928	0.10609749175684757	0.16529631391012659	0.21563602678572383	0.24118040184351125	0.09238754272578228	0.16678397228464675	0.16678397228464675	0.16678397228464675	0.16678397228464675	0.16678397228464675	0.16678397228464675	0.16678397228464675	0.16678397228464675	0.16678397228464675	0.16678397228464675	0.16678397228464675	0.16678397228464675	0.16678397228464675	0.16678397228464675	0.16678397228464675	0.16678397228464675	0.16678397228464675	0.16678397228464675	0.16678397228464675
0.1672303090153271	0.21694204881178636	0.0699527606105152	0.23282194264990888	0.1311575515633761	0.1270986383454146	0.20437363571275063	0.24382355882109985	0.09423453830983379	0.09803019087163642	0.11516132978527682	0.15482474427451706	0.16697753151169242	0.15072334838691415	0.2761550587357798	0.23844463010779296	0.17569605973912325	0.08717295963415034	0.21019633749022731	0.15255446149474267	0.09599160555089366	0.17155491139629758	0.2500029213718223	0.15581201905093828	0.2029074702113803	0.2029074702113803	0.2029074702113803	0.2029074702113803	0.2029074702113803	0.2029074702113803	0.2029074702113803	0.2029074702113803	0.2029074702113803	0.2029074702113803	0.2029074702113803	0.2029074702113803	0.2029074702113803	0.2029074702113803	0.2029074702113803	0.2029074702113803	0.2029074702113803	0.2029074702113803	0.2029074702113803	0.2029074702113803	0.2029074702113803	0.2029074702113803	0.2029074702113803	0.2029074702113803	0.2029074702113803	0.2029074702113803
0.7967535206942874	0.8112206377974099	0.8832017698715697	0.9839112732110171	0.7975671061144559	1.013337175690728	0.8821513562758951	0.7976922058317888	0.9241688215179222	0.806600218221522	0.8145195411227499	0.8105598796721359	0.8105598796721359	0.8105598796721359	0.8105598796721359	0.8105598796721359	0.8105598796721359	0.8105598796721359	0.8105598796721359	0.8105598796721359	0.8105598796721359	0.8105598796721359	0.8105598796721359	0.8105598796721359	0.8105598796721359	0.8105598796721359	0.8105598796721359	0.8105598796721359	0.8105598796721359	0.8105598796721359	0.8105598796721359	0.8105598796721359	0.8105598796721359	0.8105598796721359	0.8105598796721359	0.8105598796721359	0.8105598796721359	0.8105598796721359	0.8105598796721359	0.8105598796721359	0.8105598796721359	0.8105598796721359	0.8105598796721359	0.8105598796721359	0.8105598796721359	0.8105598796721359	0.8105598796721359	0.8105598796721359	0.8105598796721359	0.8105598796721359
0.665790816680868	0.651125767511277	0.8532485470639499	0.8239608030086945	0.9031661057820443	0.8404697856205451	1.1332294390853261	0.6977476274716932	0.8563417391923608	0.8114056949781818	0.925551516743542	0.8862389690496566	0.9146697035976118	0.6245592130613727	0.9327196505435691	0.7978880762626169	1.126248751306146	0.8777426604451224	1.0019957058756341	1.0019957058756341	1.0019957058756341	1.0019957058756341	1.0019957058756341	1.0019957058756341	1.0019957058756341	1.0019957058756341	1.0019957058756341	1.0019957058756341	1.0019957058756341	1.0019957058756341	1.0019957058756341	1.0019957058756341	1.0019957058756341	1.0019957058756341	1.0019957058756341	1.0019957058756341	1.0019957058756341	1.0019957058756341	1.0019957058756341	1.0019957058756341	1.0019957058756341	1.0019957058756341	1.0019957058756341	1.0019957058756341	1.0019957058756341	1.0019957058756341	1.0019957058756341	1.0019957058756341	1.0019957058756341	1.0019957058756341
0.39371623232621955	0.23389122178757188	0.48494000771202883	0.3851910935892826	0.4392046321458215	0.40438204627837293	0.31882093075880075	0.39163693136063993	0.3959680869309791	0.450377860515692	0.33017020391087815	0.35240916925477167	0.5947193509487712	0.3861019144381288	0.5246952387721997	0.4553985766051642	0.4553985766051642	0.4553985766051642	0.4553985766051642	0.4553985766051642	0.4553985766051642	0.4553985766051642	0.4553985766051642	0.4553985766051642	0.4553985766051642	0.4553985766051642	0.4553985766051642	0.4553985766051642	0.4553985766051642	0.4553985766051642	0.4553985766051642	0.4553985766051642	0.4553985766051642	0.4553985766051642	0.4553985766051642	0.4553985766051642	0.4553985766051642	0.4553985766051642	0.4553985766051642	0.4553985766051642	0.4553985766051642	0.4553985766051642	0.4553985766051642	0.4553985766051642	0.4553985766051642	0.4553985766051642	0.4553985766051642	0.4553985766051642	0.4553985766051642	0.4553985766051642
0.023022428242462162	0.2157858694214634	0.10953159221519289	0.08701853502454002	0.13168219083654276	0.14179634231636884	0.06797530531560454	0.05292613919140733	0.07245549647598187	0.09752012960843397	0.20574137791417624	0.07396702884817523	0.0580671996048276	0.08910441210666883	0.1527710764734921	0.1611582860763389	0.10734243769900162	0.14100480825440595	0.03817555326989408	0.05892141979761628	0.08799315569146782	0.1277319691931952	0.0400033295244337	0.11545055680715871	0.0596812400350204	0.1914292822371567	0.07708809924277191	0.11877908612572807	0.09793359268425	0.09793359268425	0.09793359268425	0.09793359268425	0.09793359268425	0.09793359268425	0.09793359268425	0.09793359268425	0.09793359268425	0.09793359268425	0.09793359268425	0.09793359268425	0.09793359268425	0.09793359268425	0.09793359268425	0.09793359268425	0.09793359268425	0.09793359268425	0.09793359268425	0.09793359268425	0.09793359268425	0.09793359268425
0.5676633622601771	0.49755449293443293	0.6541929288728321	0.5124330365832237	0.3758786834617347	0.6169375209767447	0.7220062934276915	0.631051550339291	0.6419928029782623	0.6334060671551579	0.7319917309532111	0.8173036859137391	0.7624030640241511	0.7098986709705166	0.6801567475475978	0.5676982012187096	0.6621396631200575	0.782078156832755	0.8799636069730925	0.6831821936962837	0.8088198660736566	0.6913599776603547	0.5303233888518193	0.6108416832560871	0.6108416832560871	0.6108416832560871	0.6108416832560871	0.6108416832560871	0.6108416832560871	0.6108416832560871	0.6108416832560871	0.6108416832560871	0.6108416832560871	0.6108416832560871	0.6108416832560871	0.6108416832560871	0.6108416832560871	0.6108416832560871	0.6108416832560871	0.6108416832560871	0.6108416832560871	0.6108416832560871	0.6108416832560871	0.6108416832560871	0.6108416832560871	0.6108416832560871	0.6108416832560871	0.6108416832560871	0.6108416832560871	0.6108416832560871
0.560345779864165	0.5222213916303095	0.5108375945029363	0.5441532937348684	0.6246114173882986	0.5654574309004404	0.5310349009877053	0.5520659938405046	0.5955990012460798	0.49399086351441124	0.5941447204008803	0.6151493916173089	0.6823211456728313	0.6412737211464185	0.640805008792544	0.5008598228250842	0.49021128716211326	0.6148191535723122	0.5561278760445132	0.6469694546830804	0.5632219528262736	0.605095703754677	0.605095703754677	0.605095703754677	0.605095703754677	0.605095703754677	0.605095703754677	0.605095703754677	0.605095703754677	0.605095703754677	0.605095703754677	0.605095703754677	0.605095703754677	0.605095703754677	0.605095703754677	0.605095703754677	0.605095703754677	0.605095703754677	0.605095703754677	0.605095703754677	0.605095703754677	0.605095703754677	0.605095703754677	0.605095703754677	0.605095703754677	0.605095703754677	0.605095703754677	0.605095703754677	0.605095703754677	0.605095703754677
0.4311362567410633	0.47731742018415657	0.5567629302509699	0.7617803754572093	0.5137396364152219	0.4742383323298628	0.5035441949342476	0.6967015274565742	0.6107769848842283	0.575333222780846	0.6688773718516263	0.7277904706171172	0.5646978174453317	0.6667066298328589	0.642262072176686	0.4242483169291238	0.5598132378953812	0.3864248202921016	0.47311902909374143	0.47311902909374143	0.47311902909374143	0.47311902909374143	0.47311902909374143	0.47311902909374143	0.47311902909374143	0.47311902909374143	0.47311902909374143	0.47311902909374143	0.47311902909374143	0.47311902909374143	0.47311902909374143	0.47311902909374143	0.47311902909374143	0.47311902909374143	0.47311902909374143	0.47311902909374143	0.47311902909374143	0.47311902909374143	0.47311902909374143	0.47311902909374143	0.47311902909374143	0.47311902909374143	0.47311902909374143	0.47311902909374143	0.47311902909374143	0.47311902909374143	0.47311902909374143	0.47311902909374143	0.47311902909374143	0.47311902909374143
0.6133509594774134	0.6352561945831023	0.5365585438317819	0.7194302991782471	0.7346335471489353	0.5828690822169361	0.684458058509385	0.6048753780173435	0.6517731605857372	0.8473467518177733	0.7186731941497136	0.6378483568679046	0.7798231283163112	0.6881830831592617	0.6995817454309204	0.6974331873593653	0.6701776905444259	0.6732443160588433	0.6881267336259451	0.6560257889569414	0.6720762612914433	0.6720762612914433	0.6720762612914433	0.6720762612914433	0.6720762612914433	0.6720762612914433	0.6720762612914433	0.6720762612914433	0.6720762612914433	0.6720762612914433	0.6720762612914433	0.6720762612914433	0.6720762612914433	0.6720762612914433	0.6720762612914433	0.6720762612914433	0.6720762612914433	0.6720762612914433	0.6720762612914433	0.6720762612914433	0.6720762612914433	0.6720762612914433	0.6720762612914433	0.6720762612914433	0.6720762612914433	0.6720762612914433	0.6720762612914433	0.6720762612914433	0.6720762612914433	0.6720762612914433
0.0	0.07049256473237965	0.0	0.0009983972285404778	0.0	0.0	0.0	0.0	0.0	0.0	0.0	0.0	0.0	0.0	0.0	0.0	0.0	0.0	0.0	0.0	0.0	0.07049256473237965	0.0	0.0	0.0	0.0	0.0	0.0	0.0	0.0	0.0	0.0	0.0	0.05448625049408138	0.0	0.0	0.0	0.0	0.0	0.0	0.0	0.0	0.0	0.0	0.0	0.0	0.0	0.0	0.0	0.0
0.0	0.020897295069677944	0.055972496398338484	0.009596249207075387	0.009803235092735344	0.0010256309577526045	0.16218090396677787	0.09936173112125007	0.0	0.08413043968652566	0.1056393939426363	0.09433834808003372	0.0035472352081064515	0.08976548191417467	0.07241542205260318	0.0	0.0	0.0012326168434125613	0.002051261915505209	0.08371646791520573	0.08371646791520573	0.0	0.03734022072394264	0.00020698588565995683	0.003283878758917771	0.08688001244641172	0.02273973362225723	0.050690691024784434	0.0010256309577526045	0.022129911913090508	0.002258247801165166	0.050690691024784434	0.003961206979426366	0.021263585789147346	0.10768881820271319	0.025677147121196956	0.012268468779560468	0.0010256309577526045	0.08997246779983463	0.023155542870843114	0.0774907479669411	0.01144982370746782	0.03506641044261239	0.0491947174649397	0.0035472352081064515	0.035273396328272345	0.0194103157681894	0.0194103157681894	0.0194103157681894	0.0194103157681894
0.3896082428331688	0.47457091549854774	0.43922852264899054	0.35971554655881316	0.40407285388095704	0.40781102660610685	0.48262464733203597	0.4003995642301431	0.5383123984846135	0.4423653930598606	0.3164722593393881	0.3630242355534813	0.3448055310401299	0.3306373249628557	0.370246017368224	0.3715622612605954	0.4903902038696092	0.3069922562095358	0.3937636349870277	0.28732372489831165	0.40524813716924174	0.3857762235348171	0.3889367858599778	0.3830586177350943	0.45347883512488235	0.4493433853879579	0.44609654046437586	0.4615083215794683	0.421907185097249	0.3159864473816781	0.36783713412897984	0.3748189449262963	0.47173006460051015	0.4056497050768776	0.3627392162362788	0.29319639279496634	0.3836059261148555	0.22675182225744997	0.39837012981942227	0.3918780169920167	0.24178582511012686	0.3168319210510718	0.3168319210510718	0.3168319210510718	0.3168319210510718	0.3168319210510718	0.3168319210510718	0.3168319210510718	0.3168319210510718	0.3168319210510718
0.32732459976117895	0.16331147679523542	0.18354515920232198	0.09729871151884359	0.1979854732782044	0.1299083561889539	0.13371824369736904	0.10545389760146107	0.1225661388299792	0.09633127363430004	0.19284795915238898	0.20647598278749488	0.14326523329991242	0.18619896726080218	0.04791963252290144	0.18673732310410657	0.22184928456541966	0.10148083417439246	0.18398033199561017	0.11484098234819533	0.04085489646304216	0.13574620377097746	0.18727975797934984	0.13163195856224724	0.10309722900173451	0.09699595228185938	0.04632467888803521	0.1337585560418836	0.031569255934598105	0.06965343210715304	0.05238806853199573	0.11216205741780792	0.09685783872689123	0.08387028087879647	0.10947770882210447	0.08299825817813683	0.06012657593038035	0.052541638821201574	0.08443511718857863	0.06050993918660928	0.006869148210594534	0.176750223338533	0.14635017566752462	0.05596021765269568	0.09425817180716399	0.11228139684926176	0.10326978432821288	0.10326978432821288	0.10326978432821288	0.10326978432821288
0.4222623682152842	0.5629582283842441	0.2692457252963868	0.37890570409791324	0.44546976552795803	0.4670959361851495	0.2322123935180555	0.46313439155421104	0.15317603726669954	0.23849432059506245	0.3842435853059006	0.5086008208502606	0.3213722058152228	0.4067201221446683	0.23492374787542358	0.49711133783890443	0.39798039371980193	0.33934472372132796	0.3399897808383478	0.17869365366375609	0.43270506969503325	0.33720956901453997	0.21126478211221325	0.4629541991941909	0.13045771242447932	0.5045160154553578	0.4855891696803783	0.3113427650727852	0.36268146528540907	0.3501147735253785	0.2963565801959114	0.12052985811590859	0.4182242880780861	0.43888430689033503	0.18322291241307248	0.4326687119134474	0.4694779875391885	0.4986987391654322	0.4543561919570181	0.3590457460153841	0.4209249776192244	0.6040766742133618	0.5021990667499973	0.5531378704816796	0.5531378704816796	0.5531378704816796	0.5531378704816796	0.5531378704816796	0.5531378704816796	0.5531378704816796
0.16941307009699477	0.1880382471277724	0.20380289355367284	0.22263281867313314	0.17689154974290544	0.11761710332298018	0.24732991213764222	0.13849651141532232	0.09158349497986179	0.30410098968090166	0.20649326628506254	0.19059982521250285	0.19854654574878267	0.19854654574878267	0.19854654574878267	0.19854654574878267	0.19854654574878267	0.19854654574878267	0.19854654574878267	0.19854654574878267	0.19854654574878267	0.19854654574878267	0.19854654574878267	0.19854654574878267	0.19854654574878267	0.19854654574878267	0.19854654574878267	0.19854654574878267	0.19854654574878267	0.19854654574878267	0.19854654574878267	0.19854654574878267	0.19854654574878267	0.19854654574878267	0.19854654574878267	0.19854654574878267	0.19854654574878267	0.19854654574878267	0.19854654574878267	0.19854654574878267	0.19854654574878267	0.19854654574878267	0.19854654574878267	0.19854654574878267	0.19854654574878267	0.19854654574878267	0.19854654574878267	0.19854654574878267	0.19854654574878267	0.19854654574878267
0.3453414246584161	0.14411547667095476	0.21749989262216388	0.42561746628754693	0.22797241108111066	0.17729576888971396	0.17283440117058438	0.3056038154165012	0.19660768774797124	0.17398484469064485	0.1933735658650146	0.1423349713880307	0.20247913323894445	0.23656980732266233	0.17147819852006754	0.1689745839837401	0.2746762644089468	0.30463210718830613	0.2060885975752715	0.1660164654686146	0.2590823521777022	0.23138952709113686	0.31915098552266363	0.27837176841371386	0.1618539761813554	0.2181447202801222	0.3258708610389425	0.24050259786856945	0.21211004120706672	0.2273466410976154	0.25641303540625676	0.15760052515780257	0.1823545986716716	0.18842492339183278	0.20214613335194387	0.2662631849039388	0.3005094061225386	0.2289606312142442	0.3774148469998931	0.1423281067866737	0.17408405674990401	0.15820608176828888	0.15820608176828888	0.15820608176828888	0.15820608176828888	0.15820608176828888	0.15820608176828888	0.15820608176828888	0.15820608176828888	0.15820608176828888
0.26059608016426655	0.2075888624288292	0.20790908926684595	0.2610000953880861	0.23080189529806877	0.18841955999704674	0.25050124393723344	0.17043511253961194	0.2159976609395814	0.21150041186393273	0.25064155926012716	0.26720795188026786	0.20893383447756908	0.17714810497033057	0.26448342581863543	0.2354559435260401	0.21608714663094572	0.30761821752468294	0.2268937223520226	0.1757665626942461	0.20087408209384264	0.23191012038712533	0.1881668925528294	0.17056505115741055	0.24951721942569385	0.21036386734373175	0.18618406271652754	0.22356100826626937	0.26955176602704733	0.26306708507341847	0.27398632920758137	0.32088978507731075	0.2635632242864569	0.2668152129209091	0.23495975383059123	0.29591228087955856	0.24755275595884071	0.19687161853806137	0.19698553231098265	0.22720027777716092	0.24807116859809403	0.15529692672216122	0.26897042955202044	0.20477989380049824	0.23991798138023746	0.22234893759036783	0.22234893759036783	0.22234893759036783	0.22234893759036783	0.22234893759036783
0.0	0.0	0.2403108021373545	0.0	0.0	0.0	0.0	0.0	0.0	0.059986354725115605	0.0	0.2403108021373545	0.0	0.2643188766792654	0.0	0.0	0.0	0.0	0.0	0.26061879832688056	0.0	0.0	0.0	0.0	0.0	0.0	0.0	0.0029441065096544074	0.059986354725115605	0.0	0.0	0.0	0.0	0.0	0.0	0.0	0.0	0.0	0.0	0.0	0.0	0.0	0.0	0.0	0.0	0.0	0.0	0.0	0.0	0.0
0.4313327333734215	0.43447140464613965	0.25351339444576293	0.13731248570378893	0.27171769006563856	0.1382052224380014	0.13897374669147008	0.4715394994897702	0.3259422127478492	0.1693785225924975	0.31294856265160176	0.0852169733965236	0.2093764056833864	0.19784453187678336	0.12880569598973224	0.09814096464840345	0.29572432644097657	0.28389410753589367	0.12662427764135686	0.06479779068561267	0.09231871021157555	0.267344140555144	0.5901147442825871	0.1726629371428234	0.1654392852084881	0.1142621983223094	0.1599200204553692	0.16771252511745027	0.19162647801973196	0.2531558919177489	0.15330490603122415	0.2790899717027272	0.23763013130137897	0.15620380210701282	0.14594302320491223	0.16912779379080872	0.1863138245314546	0.2287718386131713	0.1649773068914974	0.14901041928125228	0.34016083113025836	0.1495944125861148	0.3328734632284348	0.2412339379072748	0.2412339379072748	0.2412339379072748	0.2412339379072748	0.2412339379072748	0.2412339379072748	0.2412339379072748
0.4197377251283074	0.5170106379300974	0.5571427045669972	0.48094505420620565	0.45824964593376244	0.2608175301997831	0.46799157373423556	0.5336083065973916	0.45020376021488345	0.23331020467039681	0.37811821754934094	0.285366251286478	0.3671546726389838	0.4016295749998139	0.4193200381405489	0.3169660019871079	0.5456737420097418	0.5306153841223463	0.4550682733897154	0.4558019342585042	0.5883468505383248	0.518002346003562	0.3145903996538849	0.2861297098420374	0.41285068234583644	0.4648846407572252	0.44580876049309626	0.348638848863742	0.5975946139618457	0.41296843883182033	0.42899395607649043	0.28664675222375	0.47755769159572176	0.4648759905637071	0.6267076336169493	0.5779719801813439	0.27213924670304224	0.34254627905859797	0.4472314341508837	0.4806293146888956	0.46393037441988966	0.46393037441988966	0.46393037441988966	0.46393037441988966	0.46393037441988966	0.46393037441988966	0.46393037441988966	0.46393037441988966	0.46393037441988966	0.46393037441988966
0.201517634080158	0.42839654064546673	0.1388028644039955	0.18599527416718828	0.22357070640154114	0.20047921428108756	0.35200535829814983	0.2671153646331116	0.16635227381883622	0.41114314964091603	0.2039500656523751	0.19983542947937316	0.12829337947159308	0.2101756437914614	0.22611743775451434	0.4314422449016346	0.209525232580584	0.3840722552702915	0.3471805096651853	0.128183111772298	0.18232646685208137	0.11994622902028167	0.3849918625248164	0.10606476656451477	0.25734862781906104	0.15251614931604532	0.16594614654392192	0.3029500821656285	0.2608363996429317	0.31886639392295696	0.1101845251394296	0.2567331546711621	0.3010956958721374	0.1605122541078376	0.33042669272150577	0.3075045802481114	0.21379905357845308	0.2534098468563326	0.16024166218263736	0.27101468782570637	0.17622191354111164	0.223618300683409	0.223618300683409	0.223618300683409	0.223618300683409	0.223618300683409	0.223618300683409	0.223618300683409	0.223618300683409	0.223618300683409
0.13856016035565072	0.24003422014262077	0.09251350059169797	0.07020650501560285	0.11606152635166778	0.2855998516151674	0.11251734396548922	0.1013835113063453	0.09221302594516005	0.1528960666840411	0.06853584707007165	0.13012915241785541	0.12306534783143026	0.10467799872385684	0.07071420909940752	0.14669487837331194	0.10056154576781616	0.15369532749934123	0.10620273763292258	0.17918235314775022	0.10368776387527778	0.1329051181009318	0.1363907521464353	0.16079024084564827	0.07891419291768334	0.12659720235165017	0.1139551042024126	0.12326445038957613	0.09049374189627979	0.05502448697217497	0.10458408742787179	0.05130605338333491	0.09037983336100984	0.10099261985045141	0.11186151398097859	0.07688901610196207	0.09370431562334465	0.07211138708305874	0.07185992804853986	0.06407921662206606	0.1327742012676542	0.1902668412774729	0.06400373692780309	0.0888061311097448	0.0722112032692868	0.09913977900629392	0.10889600006013614	0.10377266546531741	0.1670762856506591	0.11983348977582095
0.07677656773969183	0.009144789099677557	0.0	0.0005041904095934028	0.023375201660968726	0.13634164375538912	0.0	0.03201580035105288	0.22729751314274252	0.0	0.0	0.008640598690084152	0.008640598690084152	0.09095586938735345	0.0	0.011138900886063303	0.0	0.009144788882687539	0.17639444925999861	0.0	0.0	0.09095586938735345	0.07677656773969183	0.0	0.615462039657077	0.20392231148177384	0.29487818086912726	0.0	0.04675040332193745	0.023375201660968726	0.13634164375538912	0.9996631421707294	0.09095586938735345	0.0492487055179166	0.0	0.0005041904095934028	0.22115521664863758	0.09959646807743759	0.09959646916238767	0.02387939207056213	0.0	0.1875333501460619	0.05090306388274395	0.17639444925999861	0.13634164375538912	0.40068946979716863	0.15362284113555744	0.0024983021959791513	0.05090306388274395	0.1872447076381331
0.4614706522203898	0.29547727233043536	0.6938769781538342	0.42965570770213907	0.6191437680299231	0.4624980870437956	0.5852659899700114	0.4527037315779582	0.4574359573525162	0.563209942141063	0.6812714342414837	0.6544719033849439	0.389099181309822	0.7101957247183913	0.7153076271891889	0.4329361363630103	0.5135477993466502	0.6274436516688617	0.6834425996910124	0.6403872090228744	0.6944287650388721	0.7677531296727401	0.6249388202822875	0.6652574232873105	0.49990064190039796	0.4984666125253205	0.5823822214596213	0.6277550011770054	0.43732977080216134	0.6898546635425437	0.6296778680802112	0.7170408155433892	0.48993597842265824	0.7185377210808034	0.6566068622443472	0.5934123321061893	0.7647763563426464	0.3136217752870593	0.6745753199996387	0.6475391697758589	0.8167186550287399	0.7752178172207864	0.4041832953718888	0.6166324573513126	0.6988011703770942	0.5436498799267075	0.26176519687989386	0.650785680866811	0.6185203483091464	0.7261260982039475
0.17297452114542294	0.08734664096385962	0.12674457955485047	0.10473634275518039	0.15820755110359971	0.14793529938126485	0.2400952861561196	0.2807356426864251	0.15103716301233805	0.14883437639166106	0.1316087019395971	0.1958079644833806	0.13990342086655858	0.18976657895794355	0.24375227136541422	0.16424184010121556	0.135911821036505	0.17357904375266706	0.09585359509052482	0.1180745380578248	0.09617921115019856	0.1792165301691961	0.19485173806694786	0.11997056214049416	0.19617493913515263	0.18685856698935613	0.14740980073621196	0.1636216879966451	0.20176159450636416	0.14605005931802384	0.14875014934587205	0.28711826361936965	0.11759619971183352	0.1784535552314319	0.1828094641601564	0.1489737210829228	0.08154352892525632	0.17433788231325634	0.1648572848999851	0.11198530187113644	0.12705904243680824	0.12115218763536889	0.17269939405120568	0.09147588619261428	0.1503568473515882	0.06777749439156969	0.15794138233966262	0.1702206388070027	0.08600955571765771	0.1946344571925723
0.3381160335067437	0.3885265592072458	0.2135870328150223	0.2485554913654972	0.19847758444958835	0.2965281553852814	0.0707207553241376	0.543036763066329	0.23342351090256724	0.20611104116491483	0.28333803854178347	0.22066616097266337	0.21764999926689055	0.19553365330333203	0.24674190426809553	0.2568004283617241	0.22200642842062018	0.19952334498361543	0.12938676075631364	0.19301569361188053	0.298370499361825	0.24650756037485252	0.16870145126555158	0.3347703346106243	0.2609367000144651	0.2962428438148461	0.17788682857825036	0.26875410362298563	0.24919577482613872	0.3232855465845832	0.24981024637059773	0.20440224022546602	0.2037871976477051	0.28966979467224196	0.3324464338854628	0.1581870153234324	0.19157984785953092	0.20953188384088808	0.24314972255239314	0.2524772441065995	0.204888381757347	0.1347331125671335	0.25276059867536776	0.1382101278644709	0.2465446112272206	0.2665715498786318	0.19012852744527764	0.2635063829955298	0.2782529212553077	0.3331777903796088
0.5812962942198379	0.6804183419233635	0.6624517360528033	0.6866528897329068	0.5953819190999974	0.7275358389125383	0.5549543393173224	0.6047243243195266	0.5224597108481892	0.5798301187634266	0.5613723401983672	0.7829851205401498	0.6143000694645397	0.634839236963327	0.7030456605067238	0.6201451082630616	0.5733107751764825	0.6954294654402288	0.5910137642784311	0.7454505436617753	0.7234468927299569	0.6547518025176361	0.4765172601461084	0.5892045295526126	0.6315456554148927	0.6738538136519273	0.6969729675856302	0.5915958445012619	0.6242807801470582	0.6731101853522904	0.7035178197092756	0.7606962866725587	0.5529370875105548	0.8164259334730056	0.6720043181394245	0.6669434734114764	0.7247356013353812	0.6194319846310464	0.7743091387762187	0.6130881026276491	0.5693280550880037	0.6401648475526018	0.6104455204189363	0.6253051839857691	0.6253051839857691	0.6253051839857691	0.6253051839857691	0.6253051839857691	0.6253051839857691	0.6253051839857691
0.3761222079413858	0.3246918838371789	0.5256392677327383	0.36748048513902287	0.4410170167497639	0.3488656104635847	0.2057781688177191	0.29896512479283976	0.26980776017341646	0.24914154414684556	0.3777975185083244	0.313469531327585	0.313469531327585	0.313469531327585	0.313469531327585	0.313469531327585	0.313469531327585	0.313469531327585	0.313469531327585	0.313469531327585	0.313469531327585	0.313469531327585	0.313469531327585	0.313469531327585	0.313469531327585	0.313469531327585	0.313469531327585	0.313469531327585	0.313469531327585	0.313469531327585	0.313469531327585	0.313469531327585	0.313469531327585	0.313469531327585	0.313469531327585	0.313469531327585	0.313469531327585	0.313469531327585	0.313469531327585	0.313469531327585	0.313469531327585	0.313469531327585	0.313469531327585	0.313469531327585	0.313469531327585	0.313469531327585	0.313469531327585	0.313469531327585	0.313469531327585	0.313469531327585
0.6352316703971318	0.6350028549226729	0.4850536383144271	0.5037858266252515	0.4754429330446469	0.6790814088820515	0.5772621709633493	0.5772621709633493	0.5772621709633493	0.5772621709633493	0.5772621709633493	0.5772621709633493	0.5772621709633493	0.5772621709633493	0.5772621709633493	0.5772621709633493	0.5772621709633493	0.5772621709633493	0.5772621709633493	0.5772621709633493	0.5772621709633493	0.5772621709633493	0.5772621709633493	0.5772621709633493	0.5772621709633493	0.5772621709633493	0.5772621709633493	0.5772621709633493	0.5772621709633493	0.5772621709633493	0.5772621709633493	0.5772621709633493	0.5772621709633493	0.5772621709633493	0.5772621709633493	0.5772621709633493	0.5772621709633493	0.5772621709633493	0.5772621709633493	0.5772621709633493	0.5772621709633493	0.5772621709633493	0.5772621709633493	0.5772621709633493	0.5772621709633493	0.5772621709633493	0.5772621709633493	0.5772621709633493	0.5772621709633493	0.5772621709633493
0.17320096784470368	0.13325023840555214	0.0	0.03024073107688378	0.1338493020148932	0.03024073107688378	0.00029953180467053795	0.3394872103361839	0.06792233923813915	0.16031293505610614	0.14016722072289592	0.01388684950135024	0.13986768891822537	0.4861004034760585	0.136518176396201	0.2142487219719751	0.185791725792751	0.09488533306777318	0.18542041871330586	0.10657697712398777	0.15138785487874537	0.036858181589557025	0.13325023840555214	0.0	0.06792233923813915	0.26641890227972875	0.34079993533347847	0.1347344414985413	0.0	0.13325023840555214	0.05403548973678891	0.03537397849656786	0.1751826135386505	0.0	0.0014842030929891666	0.12990072588352777	0.06569246448825847	0.06569246448825847	0.06569246448825847	0.06569246448825847	0.06569246448825847	0.06569246448825847	0.06569246448825847	0.06569246448825847	0.06569246448825847	0.06569246448825847	0.06569246448825847	0.06569246448825847	0.06569246448825847	0.06569246448825847
0.3096511098630376	0.3769683251890825	0.35038528272042047	0.3384831031818914	0.4340491125063163	0.39614324236877085	0.30531015463000377	0.3478739877353545	0.3405249141669	0.3823525526381507	0.4478096647769818	0.38508799039225344	0.38496669456940324	0.31917938251585776	0.37481618563451524	0.34643370689701874	0.29142176810610815	0.2944685753053542	0.3702912235034394	0.45619544645323223	0.395972311683226	0.3530373920377333	0.39517617893482876	0.3848768861173368	0.3887518132173684	0.4897156036818814	0.409843448849209	0.44977952626554524	0.44977952626554524	0.44977952626554524	0.44977952626554524	0.44977952626554524	0.44977952626554524	0.44977952626554524	0.44977952626554524	0.44977952626554524	0.44977952626554524	0.44977952626554524	0.44977952626554524	0.44977952626554524	0.44977952626554524	0.44977952626554524	0.44977952626554524	0.44977952626554524	0.44977952626554524	0.44977952626554524	0.44977952626554524	0.44977952626554524	0.44977952626554524	0.44977952626554524
0.34644488742735574	0.36185468472953264	0.26258612900511275	0.2711777011532315	0.2708021145556759	0.12635552673747416	0.4246283435938354	0.22050408397346968	0.19635572765866452	0.2398697505624396	0.20488032071539627	0.41964953394523885	0.4675487876044391	0.36948668452005723	0.3621430004095065	0.30106105628487423	0.3933461544047038	0.23677237304826015	0.2854742531899517	0.17556190124483045	0.2305180772173911	0.2305180772173911	0.2305180772173911	0.2305180772173911	0.2305180772173911	0.2305180772173911	0.2305180772173911	0.2305180772173911	0.2305180772173911	0.2305180772173911	0.2305180772173911	0.2305180772173911	0.2305180772173911	0.2305180772173911	0.2305180772173911	0.2305180772173911	0.2305180772173911	0.2305180772173911	0.2305180772173911	0.2305180772173911	0.2305180772173911	0.2305180772173911	0.2305180772173911	0.2305180772173911	0.2305180772173911	0.2305180772173911	0.2305180772173911	0.2305180772173911	0.2305180772173911	0.2305180772173911
0.38404336434909003	0.4353471239738902	0.3900540156557318	0.38259876310209234	0.34708640129594315	0.363699883222494	0.3502965248395995	0.46820508846834535	0.37720476981408296	0.3140180534528748	0.2582407183978023	0.4363030719127023	0.40774139905939594	0.369959421304576	0.45507585232793074	0.3013419038704096	0.3595751945034688	0.4924682558148786	0.4176785624868329	0.40939163043381277	0.31392637475747087	0.37880373683970736	0.4858967447444161	0.48171077920839733	0.39266704021640764	0.4063804624873603	0.5106056028041975	0.4084957603402331	0.42128940075776566	0.4705834625871358	0.3622952617613249	0.4162030118755588	0.3871533611113557	0.3297538335525821	0.385035646528206	0.39279865724835317	0.2897023313066737	0.3412504942775134	0.3412504942775134	0.3412504942775134	0.3412504942775134	0.3412504942775134	0.3412504942775134	0.3412504942775134	0.3412504942775134	0.3412504942775134	0.3412504942775134	0.3412504942775134	0.3412504942775134	0.3412504942775134
0.9312355926629675	0.8247042573496471	0.6710511443597693	0.6028161865210522	0.7447786610733796	0.5532707327101952	0.7400603803345546	0.5524597299261118	0.7432477387510195	0.5800882783816845	0.5116976727746769	0.6309231124250301	0.5950227322621612	0.6986189648143675	0.684080069472072	0.4858094920037316	0.7544518099831068	0.6783837648956619	0.6375110777639351	0.48050772393080765	0.7100488472226943	0.5963804278475566	0.7874676878374635	0.5751430604472357	0.43328225060578973	0.6066089035172223	0.7419994876322058	0.7059555413418319	0.5292174282264267	0.6774843376162579	0.7108884418847147	0.573268165720805	0.6420783038027598	0.6420783038027598	0.6420783038027598	0.6420783038027598	0.6420783038027598	0.6420783038027598	0.6420783038027598	0.6420783038027598	0.6420783038027598	0.6420783038027598	0.6420783038027598	0.6420783038027598	0.6420783038027598	0.6420783038027598	0.6420783038027598	0.6420783038027598	0.6420783038027598	0.6420783038027598
0.3617547300016981	0.33590915776372604	0.34167164179642207	0.19685576041093034	0.21032655164104666	0.04250698838682941	0.10185969133422386	0.17842549262689988	0.4293573569246672	0.21974927554725093	0.18070014324502304	0.17913631644972647	0.36595724645306416	0.2813693818115812	0.1722313762345663	0.19191823684462256	0.35415351082125174	0.22860758238806597	0.05327532448997684	0.48075534770641914	0.0816948816848147	0.24922789362531003	0.053807045569088836	0.13251176179573046	0.12582661693232572	0.309248169836586	0.06149588710092516	0.2859425652411167	0.27387887920691584	0.29282018837795903	0.24202429381183563	0.2912760753136726	0.21671876951415286	0.42201795444072693	0.3193683619774399	0.3193683619774399	0.3193683619774399	0.3193683619774399	0.3193683619774399	0.3193683619774399	0.3193683619774399	0.3193683619774399	0.3193683619774399	0.3193683619774399	0.3193683619774399	0.3193683619774399	0.3193683619774399	0.3193683619774399	0.3193683619774399	0.3193683619774399
0.28869934594488794	0.42528246911360673	0.3294537006119727	0.3178507384964016	0.4482753539642795	0.39786756417061	0.4263644832063728	0.4869300953691173	0.36567339652535136	0.2779677997956776	0.3268491778591211	0.22011281150015574	0.37359298775370586	0.5770626103681147	0.29829486022685653	0.29392648848750574	0.2641825785052363	0.5392432498946084	0.44311151432936413	0.2647577337533826	0.4094655287846838	0.39193118030942775	0.40069835454705577	0.40069835454705577	0.40069835454705577	0.40069835454705577	0.40069835454705577	0.40069835454705577	0.40069835454705577	0.40069835454705577	0.40069835454705577	0.40069835454705577	0.40069835454705577	0.40069835454705577	0.40069835454705577	0.40069835454705577	0.40069835454705577	0.40069835454705577	0.40069835454705577	0.40069835454705577	0.40069835454705577	0.40069835454705577	0.40069835454705577	0.40069835454705577	0.40069835454705577	0.40069835454705577	0.40069835454705577	0.40069835454705577	0.40069835454705577	0.40069835454705577
0.0	0.20199632028602443	0.25080320259015765	0.2164118232135056	0.15304265571300255	0.0	0.11394434759515354	0.09798042000036	0.16682448038573638	0.0	0.04036081898586549	0.0	0.10910121108283877	0.24726104363458765	0.05132095007132751	0.21453222948311765	0.2862202172430599	0.001977055633683582	0.12227882382892903	0.05770252266683977	0.12578938118068964	0.055275061338694684	0.08702028891489799	0.222236300307014	0.18537056749398229	0.04639630001591226	0.2454151995436343	0.13323518120544683	0.022788670712534535	0.010812324944747789	0.17408499774087158	0.08122723210525397	0.1426579359761197	0.07785580534056019	0.09822284178793764	0.16455065444587122	0.24059593306727436	0.07865816958166683	0.12050592079977432	0.05014625867875057	0.0	0.025073129339375284	0.025073129339375284	0.025073129339375284	0.025073129339375284	0.025073129339375284	0.025073129339375284	0.025073129339375284	0.025073129339375284	0.025073129339375284
0.588550047109202	0.5300006306589486	0.6592180021542116	0.5795389415454126	0.6713479566109966	0.6657412974392507	0.4927835777961673	0.5395968628793023	0.5756243086002877	0.7758831643856922	0.5245033664194432	0.7034749814968225	0.6834043634246662	0.933125914171071	0.5574273116354657	0.650001397531034	0.6820831994871438	0.6849409517154507	0.6476010936645505	0.695560863223447	0.8045373987743013	0.592274489517448	0.6086475704550441	0.7618102855554671	0.8377490853262345	0.7997796854408509	0.7997796854408509	0.7997796854408509	0.7997796854408509	0.7997796854408509	0.7997796854408509	0.7997796854408509	0.7997796854408509	0.7997796854408509	0.7997796854408509	0.7997796854408509	0.7997796854408509	0.7997796854408509	0.7997796854408509	0.7997796854408509	0.7997796854408509	0.7997796854408509	0.7997796854408509	0.7997796854408509	0.7997796854408509	0.7997796854408509	0.7997796854408509	0.7997796854408509	0.7997796854408509	0.7997796854408509
0.1423671274344544	0.09934059393297077	0.2083736209217577	0.29876006491616475	0.18121650025235117	0.23762248751516252	0.12200526747369043	0.09772756102355928	0.19664239089967153	0.2024168759779291	0.1603327096600963	0.08294081510571263	0.14903471490115164	0.05078279166461054	0.17511152841544775	0.14525994481984117	0.1904028352344811	0.125278420675963	0.1489169823386992	0.11933456639966658	0.10802688807373233	0.18119714128527065	0.1165784823699095	0.2147139881463608	0.21256866371838545	0.22652741742382937	0.040307508146568284	0.1721603461554914	0.07827039909266294	0.3180005865393144	0.19813549281598863	0.19813549281598863	0.19813549281598863	0.19813549281598863	0.19813549281598863	0.19813549281598863	0.19813549281598863	0.19813549281598863	0.19813549281598863	0.19813549281598863	0.19813549281598863	0.19813549281598863	0.19813549281598863	0.19813549281598863	0.19813549281598863	0.19813549281598863	0.19813549281598863	0.19813549281598863	0.19813549281598863	0.19813549281598863
0.35652051524879913	0.4440878492297445	0.4687081128731343	0.3698760136215142	0.5152744898135709	0.42461481359572906	0.46244577025026035	0.436575516973202	0.5164562049632434	0.4671023966160958	0.34543190920438377	0.4532455244072469	0.5301570885593718	0.4523499708534197	0.443893684520983	0.5408678962203558	0.5171729857731674	0.5525565744670369	0.5348647801201022	0.5348647801201022	0.5348647801201022	0.5348647801201022	0.5348647801201022	0.5348647801201022	0.5348647801201022	0.5348647801201022	0.5348647801201022	0.5348647801201022	0.5348647801201022	0.5348647801201022	0.5348647801201022	0.5348647801201022	0.5348647801201022	0.5348647801201022	0.5348647801201022	0.5348647801201022	0.5348647801201022	0.5348647801201022	0.5348647801201022	0.5348647801201022	0.5348647801201022	0.5348647801201022	0.5348647801201022	0.5348647801201022	0.5348647801201022	0.5348647801201022	0.5348647801201022	0.5348647801201022	0.5348647801201022	0.5348647801201022
0.3279084365272228	0.4065790567738423	0.357662909402307	0.3139950978446985	0.3822134154853956	0.44050230909320603	0.3873207090700497	0.35427945026338165	0.23431732911448055	0.4590071588287212	0.3728121279690869	0.33516839729634157	0.500433861950651	0.2584640614413891	0.28483168210652776	0.18502055572239515	0.2599674517837077	0.3340237126688799	0.298275994640333	0.23102664121419147	0.2648033448355594	0.15005059943454932	0.4179214700907156	0.35390167537683653	0.26950583352554774	0.2725986835681707	0.3768961757397271	0.21420863735840606	0.20557142903787387	0.20989003319813998	0.20989003319813998	0.20989003319813998	0.20989003319813998	0.20989003319813998	0.20989003319813998	0.20989003319813998	0.20989003319813998	0.20989003319813998	0.20989003319813998	0.20989003319813998	0.20989003319813998	0.20989003319813998	0.20989003319813998	0.20989003319813998	0.20989003319813998	0.20989003319813998	0.20989003319813998	0.20989003319813998	0.20989003319813998	0.20989003319813998
0.352231371515283	0.32815816639073636	0.377857130889885	0.2516900656641757	0.2590713699012988	0.40373108948971437	0.5372791145961648	0.2491993862351546	0.3300301930438495	0.2784650773789507	0.4031892689717444	0.2965850221697643	0.2920521202237034	0.3077951514032002	0.25078238297779504	0.18238333967770443	0.3551327602525912	0.29126131574760705	0.42077369188582786	0.3282968544652628	0.5496707593810439	0.3645209542967986	0.4570958568389213	0.4570958568389213	0.4570958568389213	0.4570958568389213	0.4570958568389213	0.4570958568389213	0.4570958568389213	0.4570958568389213	0.4570958568389213	0.4570958568389213	0.4570958568389213	0.4570958568389213	0.4570958568389213	0.4570958568389213	0.4570958568389213	0.4570958568389213	0.4570958568389213	0.4570958568389213	0.4570958568389213	0.4570958568389213	0.4570958568389213	0.4570958568389213	0.4570958568389213	0.4570958568389213	0.4570958568389213	0.4570958568389213	0.4570958568389213	0.4570958568389213
0.6004369816355989	0.4525290229167987	0.5119466673094585	0.5876935075292069	0.5285182287858998	0.4576101025593475	0.4051731083258988	0.41798491008312116	0.40314253824293417	0.4162921855990606	0.34639616178423116	0.31637251660510657	0.434108679494957	0.48148018776588014	0.32367334909999	0.5296884820871687	0.6251375702233786	0.3452489140282212	0.39972713264179977	0.3236566125671689	0.4947179795645076	0.38624755622595885	0.3734339742499926	0.2533408502460728	0.4138112880508352	0.3605134544237954	0.3871623712373153	0.3871623712373153	0.3871623712373153	0.3871623712373153	0.3871623712373153	0.3871623712373153	0.3871623712373153	0.3871623712373153	0.3871623712373153	0.3871623712373153	0.3871623712373153	0.3871623712373153	0.3871623712373153	0.3871623712373153	0.3871623712373153	0.3871623712373153	0.3871623712373153	0.3871623712373153	0.3871623712373153	0.3871623712373153	0.3871623712373153	0.3871623712373153	0.3871623712373153	0.3871623712373153
0.2816984523870633	0.2377049343204443	0.2022108644297749	0.15472446858160463	0.2980735035060067	0.21674909756966673	0.10936689243157957	0.19410325042664442	0.2410178824846161	0.14283524442788037	0.09283640015292484	0.263992549137873	0.3314855199689071	0.17582832314019847	0.20761583964072927	0.22643485765371998	0.27165240056875367	0.2340225324810866	0.23698841605247908	0.12170603433697692	0.13989649225167564	0.24389933402708455	0.09957965304708438	0.20806618325108556	0.15382291814908497	0.15382291814908497	0.15382291814908497	0.15382291814908497	0.15382291814908497	0.15382291814908497	0.15382291814908497	0.15382291814908497	0.15382291814908497	0.15382291814908497	0.15382291814908497	0.15382291814908497	0.15382291814908497	0.15382291814908497	0.15382291814908497	0.15382291814908497	0.15382291814908497	0.15382291814908497	0.15382291814908497	0.15382291814908497	0.15382291814908497	0.15382291814908497	0.15382291814908497	0.15382291814908497	0.15382291814908497	0.15382291814908497
0.4252667057991679	0.3433258070637674	0.5307994925249419	0.49413779646691974	0.4643453218801765	0.5064717022951389	0.5659169251917001	0.4021971525339678	0.4502405314218831	0.8009529062557015	0.3745177942299713	0.6130340752661927	0.4223155933964097	0.34240750157223543	0.4292328350590353	0.4185044136455893	0.40752919482329814	0.38296896637782835	0.34642835602506644	0.4799789171625434	0.3225787668216772	0.47679944164364013	0.3677022407110496	0.47085425179477686	0.41927824625291327	0.41927824625291327	0.41927824625291327	0.41927824625291327	0.41927824625291327	0.41927824625291327	0.41927824625291327	0.41927824625291327	0.41927824625291327	0.41927824625291327	0.41927824625291327	0.41927824625291327	0.41927824625291327	0.41927824625291327	0.41927824625291327	0.41927824625291327	0.41927824625291327	0.41927824625291327	0.41927824625291327	0.41927824625291327	0.41927824625291327	0.41927824625291327	0.41927824625291327	0.41927824625291327	0.41927824625291327	0.41927824625291327
0.3423547736557175	0.23168860640295416	0.20733791508206229	0.3128937251262472	0.38109511179226746	0.2909543573094318	0.37349893198417894	0.3149358795865605	0.4021390811955409	0.29630467932033916	0.2940844733759479	0.2692959741326092	0.25514984995933127	0.272121748291185	0.3271567231045341	0.28184623410883214	0.41014552245191815	0.44532194276641385	0.2863476753343162	0.33496584646420163	0.26812977731308935	0.32404389218795837	0.30454507037094836	0.31429448127945336	0.31429448127945336	0.31429448127945336	0.31429448127945336	0.31429448127945336	0.31429448127945336	0.31429448127945336	0.31429448127945336	0.31429448127945336	0.31429448127945336	0.31429448127945336	0.31429448127945336	0.31429448127945336	0.31429448127945336	0.31429448127945336	0.31429448127945336	0.31429448127945336	0.31429448127945336	0.31429448127945336	0.31429448127945336	0.31429448127945336	0.31429448127945336	0.31429448127945336	0.31429448127945336	0.31429448127945336	0.31429448127945336	0.31429448127945336
0.45319786632266673	0.40812087624608506	0.4633416984940379	0.4338510100521524	0.4774966910787367	0.36720701036602715	0.4306787522340709	0.4848713265418044	0.49749285944061356	0.45003170004060283	0.4533065843906068	0.3445006984793601	0.4814757745936285	0.5063383326649856	0.5581292014174808	0.4310445294658253	0.4431927285068162	0.6342257107421387	0.4814575286324794	0.5292103301669504	0.3327243004808194	0.5004605014635192	0.46463364650077676	0.3635412608236286	0.4140874536622027	0.4140874536622027	0.4140874536622027	0.4140874536622027	0.4140874536622027	0.4140874536622027	0.4140874536622027	0.4140874536622027	0.4140874536622027	0.4140874536622027	0.4140874536622027	0.4140874536622027	0.4140874536622027	0.4140874536622027	0.4140874536622027	0.4140874536622027	0.4140874536622027	0.4140874536622027	0.4140874536622027	0.4140874536622027	0.4140874536622027	0.4140874536622027	0.4140874536622027	0.4140874536622027	0.4140874536622027	0.4140874536622027
0.7319997112000847	0.6260466595106982	0.5915806678122065	0.6181937749118817	0.7183700015658766	0.6967928498979064	0.6909311813045339	0.6688577338741516	0.6502815449956278	0.7093262594667248	0.6272452370914563	0.714083850130063	0.5242102004769389	0.625271827960906	0.7558630635011722	0.6224926806111941	0.6539621681194707	0.4818763363557203	0.5813396417882285	0.680528864296322	0.49957524254541347	0.6226532462363259	0.7756740425101549	0.5715281862881848	0.6077930952537688	0.6791240822900747	0.676946397850792	0.6077372369419227	0.6711332170999458	0.7894858337349892	0.7303095254174674	0.7303095254174674	0.7303095254174674	0.7303095254174674	0.7303095254174674	0.7303095254174674	0.7303095254174674	0.7303095254174674	0.7303095254174674	0.7303095254174674	0.7303095254174674	0.7303095254174674	0.7303095254174674	0.7303095254174674	0.7303095254174674	0.7303095254174674	0.7303095254174674	0.7303095254174674	0.7303095254174674	0.7303095254174674
0.4332134968404295	0.480845007966818	0.4894303375750434	0.5496547050413605	0.6133099133064269	0.5072160279105461	0.6000882227633906	0.4092093956060622	0.4616532681720157	0.4858443087584015	0.5780468389660183	0.673518699333922	0.754682184761891	0.4999956057712139	0.5436025142325203	0.5949956472161584	0.6222294811845499	0.5684931062460564	0.5884630513866252	0.4823572111689645	0.535497711120127	0.707122689926395	0.5536144434546314	0.5423063157433621	0.47453664465187984	0.6037720667826759	0.792477228718895	0.5952656187921067	0.5896220079791635	0.6239493941329802	0.6315379119321952	0.6277436530325877	0.6277436530325877	0.6277436530325877	0.6277436530325877	0.6277436530325877	0.6277436530325877	0.6277436530325877	0.6277436530325877	0.6277436530325877	0.6277436530325877	0.6277436530325877	0.6277436530325877	0.6277436530325877	0.6277436530325877	0.6277436530325877	0.6277436530325877	0.6277436530325877	0.6277436530325877	0.6277436530325877
0.13010231282569887	0.25761878010474387	0.22246216041088457	0.24548849677172904	0.16670301845022883	0.2408003444614193	0.14938978693242339	0.372690368599148	0.3571731882581383	0.3060414889953516	0.3151579901391342	0.327940536758517	0.3257450092661645	0.28057067416044323	0.31514463330288367	0.36421542217962655	0.24516534229654444	0.2709610912040538	0.1871519003239632	0.18111132488317566	0.20658130789537002	0.21142833511398065	0.3210523237565358	0.2539875081226087	0.20080819172031592	0.2098274059351975	0.32530641000251725	0.25303459689691177	0.3803719544295336	0.3148519520571114	0.3476119532433225	0.3476119532433225	0.3476119532433225	0.3476119532433225	0.3476119532433225	0.3476119532433225	0.3476119532433225	0.3476119532433225	0.3476119532433225	0.3476119532433225	0.3476119532433225	0.3476119532433225	0.3476119532433225	0.3476119532433225	0.3476119532433225	0.3476119532433225	0.3476119532433225	0.3476119532433225	0.3476119532433225	0.3476119532433225
0.17517653816189482	0.1367648759586438	0.10771901732413522	0.054820197237285956	0.12794117618445597	0.0988159369937553	0.08986533996483095	0.08497770711609229	0.056893437629897355	0.09576153617607656	0.25535932303955267	0.12309429844528147	0.07185124107975416	0.23708982596872433	0.14299335334566077	0.09025801355274535	0.06391661480756232	0.16448619659934538	0.2031329934273658	0.19208650495322893	0.19760974919029733	0.19760974919029733	0.19760974919029733	0.19760974919029733	0.19760974919029733	0.19760974919029733	0.19760974919029733	0.19760974919029733	0.19760974919029733	0.19760974919029733	0.19760974919029733	0.19760974919029733	0.19760974919029733	0.19760974919029733	0.19760974919029733	0.19760974919029733	0.19760974919029733	0.19760974919029733	0.19760974919029733	0.19760974919029733	0.19760974919029733	0.19760974919029733	0.19760974919029733	0.19760974919029733	0.19760974919029733	0.19760974919029733	0.19760974919029733	0.19760974919029733	0.19760974919029733	0.19760974919029733
0.12187982939458834	0.09189707171751225	0.11060896521267645	0.012692969028972689	0.01834951185897353	0.05163892242934534	0.065395133316197	0.04469084918174893	0.05766146881410128	0.06356948910503399	0.08962920996845684	0.03037098180588903	0.0680859738889769	0.0512253951284398	0.0653973292277232	0.07441002373032055	0.14662098143219415	0.176777590227126	0.07288251119075428	0.13622530138301622	0.0662344357448328	0.16979474050345886	0.06801988925199456	0.02578496845700423	0.1111314659057202	0.09554622828216044	0.127577890218856	0.11156205925050822	0.11156205925050822	0.11156205925050822	0.11156205925050822	0.11156205925050822	0.11156205925050822	0.11156205925050822	0.11156205925050822	0.11156205925050822	0.11156205925050822	0.11156205925050822	0.11156205925050822	0.11156205925050822	0.11156205925050822	0.11156205925050822	0.11156205925050822	0.11156205925050822	0.11156205925050822	0.11156205925050822	0.11156205925050822	0.11156205925050822	0.11156205925050822	0.11156205925050822
0.22188460404042165	0.3425617073731637	0.2928511447772283	0.16154891446240277	0.20544273726084578	0.3180040935343096	0.18787090126375586	0.3187122309534482	0.21272982121684697	0.23300178784414757	0.25283902149401116	0.23175324803927058	0.24319659437652028	0.3497135945330679	0.3289703376674683	0.2130713429374651	0.18837857555292162	0.33070676216483674	0.2797256909579967	0.2572080019621516	0.2868545498505182	0.3556413831013543	0.27098929920088477	0.21789155744056388	0.28242224022821577	0.33229039897570173	0.16573586475925164	0.3181686925311422	0.3312866573125627	0.2100992453983781	0.18504737207045746	0.18925369889728463	0.18715053548387106	0.18715053548387106	0.18715053548387106	0.18715053548387106	0.18715053548387106	0.18715053548387106	0.18715053548387106	0.18715053548387106	0.18715053548387106	0.18715053548387106	0.18715053548387106	0.18715053548387106	0.18715053548387106	0.18715053548387106	0.18715053548387106	0.18715053548387106	0.18715053548387106	0.18715053548387106
0.0	0.0	0.0	0.0	0.0	0.0015057030548879693	0.0	0.0	0.12290204437721482	0.0	0.030678794148586114	0.014088012493520083	0.13178244993484872	0.030678794148586114	0.0	0.015339397074293057	0.015339397074293057	0.015339397074293057	0.015339397074293057	0.015339397074293057	0.015339397074293057	0.015339397074293057	0.015339397074293057	0.015339397074293057	0.015339397074293057	0.015339397074293057	0.015339397074293057	0.015339397074293057	0.015339397074293057	0.015339397074293057	0.015339397074293057	0.015339397074293057	0.015339397074293057	0.015339397074293057	0.015339397074293057	0.015339397074293057	0.015339397074293057	0.015339397074293057	0.015339397074293057	0.015339397074293057	0.015339397074293057	0.015339397074293057	0.015339397074293057	0.015339397074293057	0.015339397074293057	0.015339397074293057	0.015339397074293057	0.015339397074293057	0.015339397074293057	0.015339397074293057
0.3407584347960453	0.4295634945779972	0.4111400373696008	0.393130912405815	0.44476906881101125	0.5696796526480495	0.48897840282709043	0.46249552043492353	0.45662840301474283	0.4419840779239695	0.6102603533572586	0.5961778822641198	0.41349033465113966	0.5163929634803995	0.5583300521368002	0.5193728054329156	0.4126909613728883	0.5044810879069972	0.644783424033549	0.5262216756003226	0.6036725467358414	0.634981376557437	0.5009263284932789	0.5810728005869685	0.5409995645401238	0.5409995645401238	0.5409995645401238	0.5409995645401238	0.5409995645401238	0.5409995645401238	0.5409995645401238	0.5409995645401238	0.5409995645401238	0.5409995645401238	0.5409995645401238	0.5409995645401238	0.5409995645401238	0.5409995645401238	0.5409995645401238	0.5409995645401238	0.5409995645401238	0.5409995645401238	0.5409995645401238	0.5409995645401238	0.5409995645401238	0.5409995645401238	0.5409995645401238	0.5409995645401238	0.5409995645401238	0.5409995645401238
0.0439846749477536	0.03212265947040874	0.00030017585578968035	0.025600425505208503	0.010928524169888314	0.010928524169888314	0.010928524169888314	0.0560301105523924	0.023037049368439352	0.04746618778712257	0.006116101882274833	0.07368346423775404	0.04826477608341578	0.016545675829227606	0.035490765239621413	0.013737100025629731	0.024983575576584618	0.0028085758296696466	0.006176681338164608	6.057945588977586e-05	0.026332631942491923	0.010928524169888314	0.0	0.03348691901632353	0.016743459508161765	0.016743459508161765	0.016743459508161765	0.016743459508161765	0.016743459508161765	0.016743459508161765	0.016743459508161765	0.016743459508161765	0.016743459508161765	0.016743459508161765	0.016743459508161765	0.016743459508161765	0.016743459508161765	0.016743459508161765	0.016743459508161765	0.016743459508161765	0.016743459508161765	0.016743459508161765	0.016743459508161765	0.016743459508161765	0.016743459508161765	0.016743459508161765	0.016743459508161765	0.016743459508161765	0.016743459508161765	0.016743459508161765
0.6428957342331996	0.8947222644653887	0.754042176303657	0.5853916194361151	0.5986597323187269	0.6931903322721391	0.8012713242869649	0.7527573090640248	0.5321942120648194	0.8869393055297227	0.5024705485405833	0.683637465470948	0.9795266949910729	1.0499065835885906	0.7553845640356993	0.7862642861977976	0.9573024834843739	0.8096358677341433	0.9420113177620284	0.8532415386261124	1.0182588230233047	0.7559551639856449	0.8522008413148392	0.6772843109057962	0.8844672980412664	1.056741931811727	0.8439991823743487	0.8403658607285319	0.9542534525813082	0.7402966410745097	0.847275046827909	0.847275046827909	0.847275046827909	0.847275046827909	0.847275046827909	0.847275046827909	0.847275046827909	0.847275046827909	0.847275046827909	0.847275046827909	0.847275046827909	0.847275046827909	0.847275046827909	0.847275046827909	0.847275046827909	0.847275046827909	0.847275046827909	0.847275046827909	0.847275046827909	0.847275046827909
0.17268370265101368	0.24568165889250052	0.2821490100199152	0.2617235307274534	0.3485658305015412	0.3249628261103915	0.3908897384433034	0.3265787316003922	0.3531539312943524	0.440097917970885	0.2673404966015304	0.36992403219883324	0.5325173709014746	0.45122070155015387	0.45122070155015387	0.45122070155015387	0.45122070155015387	0.45122070155015387	0.45122070155015387	0.45122070155015387	0.45122070155015387	0.45122070155015387	0.45122070155015387	0.45122070155015387	0.45122070155015387	0.45122070155015387	0.45122070155015387	0.45122070155015387	0.45122070155015387	0.45122070155015387	0.45122070155015387	0.45122070155015387	0.45122070155015387	0.45122070155015387	0.45122070155015387	0.45122070155015387	0.45122070155015387	0.45122070155015387	0.45122070155015387	0.45122070155015387	0.45122070155015387	0.45122070155015387	0.45122070155015387	0.45122070155015387	0.45122070155015387	0.45122070155015387	0.45122070155015387	0.45122070155015387	0.45122070155015387	0.45122070155015387
0.6260412958465681	1.0029276453918852	1.3065123499831848	1.1848998305332206	0.9194370821734509	1.0792777264586024	0.9207853578642894	0.9565675722029984	0.8258283957807472	0.9074793036226563	1.2388668518632582	1.1034875763056704	1.2697002440784648	1.1996619518586749	0.9033881099136475	0.7582210982032441	1.191701372244897	1.0085951490898684	0.879005571593271	1.0639954856996157	0.9289618155466048	1.0149911008742403	1.0877281130081482	0.8633741503129647	1.0994688590530721	0.9814215046830184	0.9814215046830184	0.9814215046830184	0.9814215046830184	0.9814215046830184	0.9814215046830184	0.9814215046830184	0.9814215046830184	0.9814215046830184	0.9814215046830184	0.9814215046830184	0.9814215046830184	0.9814215046830184	0.9814215046830184	0.9814215046830184	0.9814215046830184	0.9814215046830184	0.9814215046830184	0.9814215046830184	0.9814215046830184	0.9814215046830184	0.9814215046830184	0.9814215046830184	0.9814215046830184	0.9814215046830184
0.35835858052352487	0.39706717459268104	0.5925556994379716	0.5236963931133766	0.4672660811187397	0.4631368882133237	0.6077135290047723	0.3524928601388825	0.46143989520629164	0.4346998555027665	0.3924801541875594	0.3860557630698892	0.5044073204725812	0.5143986384593675	0.5468898807898421	0.4814839919887974	0.6404013524440071	0.48035589421869784	0.5636035187717933	0.38186177013418765	0.36407184589456476	0.45428575469560983	0.5127616996977903	0.5553554540218762	0.7389479525151779	0.624037600789031	0.6814927766521044	0.6814927766521044	0.6814927766521044	0.6814927766521044	0.6814927766521044	0.6814927766521044	0.6814927766521044	0.6814927766521044	0.6814927766521044	0.6814927766521044	0.6814927766521044	0.6814927766521044	0.6814927766521044	0.6814927766521044	0.6814927766521044	0.6814927766521044	0.6814927766521044	0.6814927766521044	0.6814927766521044	0.6814927766521044	0.6814927766521044	0.6814927766521044	0.6814927766521044	0.6814927766521044
0.009355454727469553	0.04092600229045885	0.0929372199340282	0.0	0.0007499214369040471	0.0280523656230397	0.00015134405959537492	0.0	0.0	0.0	0.007016591045602164	0.18591070632254264	0.06732718098009507	0.0	0.0025936694911479832	0.0	0.0280523656230397	0.007016591045602164	0.0	0.0025936694911479832	0.00015134405959537492	0.0	0.0	0.0	0.0	0.0	0.0	0.0	0.0	0.0	0.0	0.0	0.0	0.0	0.0	0.0	0.0	0.0	0.0	0.0	0.0	0.0	0.0	0.0	0.0	0.0	0.0	0.0	0.0	0.0
0.19287345868655148	0.2841569560319848	0.27086970963881857	0.25060063434982244	0.3503266031089297	0.21780444337433524	0.30634704603829493	0.3311476912007146	0.3184762045578757	0.22902134965132984	0.23295163085054024	0.2747607533020575	0.2540056441427111	0.30315218186871956	0.2874927338422932	0.3135641054175927	0.23570791862520177	0.3113602555845237	0.35642633682319097	0.23262970046961165	0.3773722264456667	0.3006546663415466	0.3113555043390501	0.3647360101254816	0.2867743088603709	0.21833466480031788	0.25255448683034437	0.25255448683034437	0.25255448683034437	0.25255448683034437	0.25255448683034437	0.25255448683034437	0.25255448683034437	0.25255448683034437	0.25255448683034437	0.25255448683034437	0.25255448683034437	0.25255448683034437	0.25255448683034437	0.25255448683034437	0.25255448683034437	0.25255448683034437	0.25255448683034437	0.25255448683034437	0.25255448683034437	0.25255448683034437	0.25255448683034437	0.25255448683034437	0.25255448683034437	0.25255448683034437
0.3802782946188205	0.4956163663318538	0.483828746269668	0.6511262528259076	0.5425112128290029	0.6385849658832556	0.4266457211010325	0.711837978978893	0.5984853112684352	0.6253412744961417	0.5970360634790919	0.4073062466757571	0.4704403872308847	0.5097081460942683	0.6002630741604128	0.43394756266968837	0.6184741888471469	0.7224311313693187	0.6179168620449298	0.622972622220605	0.7969195692366885	0.773913310360439	0.756188805133892	0.45938291196060205	0.7205924529799427	0.5899876824702723	0.5899876824702723	0.5899876824702723	0.5899876824702723	0.5899876824702723	0.5899876824702723	0.5899876824702723	0.5899876824702723	0.5899876824702723	0.5899876824702723	0.5899876824702723	0.5899876824702723	0.5899876824702723	0.5899876824702723	0.5899876824702723	0.5899876824702723	0.5899876824702723	0.5899876824702723	0.5899876824702723	0.5899876824702723	0.5899876824702723	0.5899876824702723	0.5899876824702723	0.5899876824702723	0.5899876824702723
0.46610769761424464	0.540751963846276	0.22803157636693666	0.4864010982862661	0.2511421073775365	0.34198616851731733	0.47182863373267886	0.47957721429566375	0.36792595227628105	0.3420657785747109	0.3531037300006482	0.46678357873945037	0.4783749554546108	0.3796478539795515	0.47698185423598694	0.3417071878925258	0.472400641878332	0.49337101448271103	0.34782834669762774	0.22823175263314063	0.5559158214584599	0.37396007070815296	0.3449467201221298	0.3258095273151629	0.5784251418491696	0.45211733458216624	0.45211733458216624	0.45211733458216624	0.45211733458216624	0.45211733458216624	0.45211733458216624	0.45211733458216624	0.45211733458216624	0.45211733458216624	0.45211733458216624	0.45211733458216624	0.45211733458216624	0.45211733458216624	0.45211733458216624	0.45211733458216624	0.45211733458216624	0.45211733458216624	0.45211733458216624	0.45211733458216624	0.45211733458216624	0.45211733458216624	0.45211733458216624	0.45211733458216624	0.45211733458216624	0.45211733458216624
0.5301389374974185	0.5734882183897738	0.5183582117454129	0.657743020829577	0.8660125587004174	0.7492192306364379	0.7157618696686923	0.8880934714688011	0.7705953724409449	0.6662789777870513	0.8163563192971548	0.8212572762977983	0.7465763448199617	0.9099058764868841	0.6902478633041115	0.8146630792912314	0.8439722334340068	0.7724271057922438	0.847877711741971	0.9826962241752865	0.990734433408962	1.0209065434346403	0.8026564152817609	0.8058039177185213	0.8127106694991741	0.8092572936088477	0.8092572936088477	0.8092572936088477	0.8092572936088477	0.8092572936088477	0.8092572936088477	0.8092572936088477	0.8092572936088477	0.8092572936088477	0.8092572936088477	0.8092572936088477	0.8092572936088477	0.8092572936088477	0.8092572936088477	0.8092572936088477	0.8092572936088477	0.8092572936088477	0.8092572936088477	0.8092572936088477	0.8092572936088477	0.8092572936088477	0.8092572936088477	0.8092572936088477	0.8092572936088477	0.8092572936088477
0.8016528975253743	0.715934650889554	0.6488355693040203	0.7388430332537158	0.6110274611120269	0.752312052870899	0.7610755380636647	0.7779865855796507	0.311669052939349	0.6290625443607671	0.8100430830684797	0.68256541939932	0.5889947046207462	0.6614725596482506	0.7512211090119052	0.9447629617132172	0.5505945720026245	0.539759287218769	0.6664480527746459	0.5664088699820596	0.6164284613783527	0.6164284613783527	0.6164284613783527	0.6164284613783527	0.6164284613783527	0.6164284613783527	0.6164284613783527	0.6164284613783527	0.6164284613783527	0.6164284613783527	0.6164284613783527	0.6164284613783527	0.6164284613783527	0.6164284613783527	0.6164284613783527	0.6164284613783527	0.6164284613783527	0.6164284613783527	0.6164284613783527	0.6164284613783527	0.6164284613783527	0.6164284613783527	0.6164284613783527	0.6164284613783527	0.6164284613783527	0.6164284613783527	0.6164284613783527	0.6164284613783527	0.6164284613783527	0.6164284613783527
0.48237382241368143	0.5965242673764637	0.6205336962666311	0.8141801324101747	0.6895389165751643	0.6913704222263811	0.7311298667829573	0.716191811805429	0.5620517381561775	0.7883570265627982	0.7127506325076503	0.6551081353820711	0.7283369005374981	0.6672079164644433	0.6444806427152061	0.8021955251409818	0.6665573619143149	0.6930755997352315	0.6151626510893173	0.6924534778514171	0.6538080644703672	0.6538080644703672	0.6538080644703672	0.6538080644703672	0.6538080644703672	0.6538080644703672	0.6538080644703672	0.6538080644703672	0.6538080644703672	0.6538080644703672	0.6538080644703672	0.6538080644703672	0.6538080644703672	0.6538080644703672	0.6538080644703672	0.6538080644703672	0.6538080644703672	0.6538080644703672	0.6538080644703672	0.6538080644703672	0.6538080644703672	0.6538080644703672	0.6538080644703672	0.6538080644703672	0.6538080644703672	0.6538080644703672	0.6538080644703672	0.6538080644703672	0.6538080644703672	0.6538080644703672
0.041236936961242726	0.0011535551859790986	0.08220744380350314	0.24038259120970318	0.10408530360050146	0.011934016360270484	0.056906342025329223	0.33377138402085715	0.10419449491653474	0.1511108200835495	0.06920693686725868	0.009803886918927186	0.04381175949106333	0.1877584993522146	0.18138700497038246	0.2538861638045861	0.11377619900062003	0.1934255560980003	0.0745062136806666	0.2681387412454037	0.07087773526719937	0.10421983013258757	0.0725083498434689	0.024081758530895628	0.18822188278136712	0.0550094600687152	0.016624495301354538	0.03581697768503487	0.03581697768503487	0.03581697768503487	0.03581697768503487	0.03581697768503487	0.03581697768503487	0.03581697768503487	0.03581697768503487	0.03581697768503487	0.03581697768503487	0.03581697768503487	0.03581697768503487	0.03581697768503487	0.03581697768503487	0.03581697768503487	0.03581697768503487	0.03581697768503487	0.03581697768503487	0.03581697768503487	0.03581697768503487	0.03581697768503487	0.03581697768503487	0.03581697768503487
0.5298296948198747	0.4727756701825597	0.4687768376537134	0.4385205179293327	0.3624933855089238	0.47841707266481664	0.3396113360549744	0.3730471482985564	0.5435186220685244	0.4167793999055268	0.5829540307242146	0.46733483839529194	0.49570306378394735	0.49441887845748045	0.4360064563494606	0.4533790478117787	0.24212669861112124	0.4977574151653982	0.5303404241236361	0.47257264210022887	0.49046490174041657	0.42508734002226545	0.39301673211958166	0.6032197744020011	0.4981182532607914	0.4981182532607914	0.4981182532607914	0.4981182532607914	0.4981182532607914	0.4981182532607914	0.4981182532607914	0.4981182532607914	0.4981182532607914	0.4981182532607914	0.4981182532607914	0.4981182532607914	0.4981182532607914	0.4981182532607914	0.4981182532607914	0.4981182532607914	0.4981182532607914	0.4981182532607914	0.4981182532607914	0.4981182532607914	0.4981182532607914	0.4981182532607914	0.4981182532607914	0.4981182532607914	0.4981182532607914	0.4981182532607914
0.36883015109558803	0.4990909029633828	0.5380529392095037	0.6938680018052923	0.5589577841980526	0.6803897782981774	0.5368367739310582	0.6546334720471176	0.44896215612629575	0.4743357471748896	0.8045513087041821	0.6351319305770395	0.6357342317400514	0.5888115219984669	0.5731224773183109	0.6421997534354689	0.5931728861652209	0.6746839875230382	0.4554177822599369	0.6758183714878182	0.5866622986822971	0.4644947649340907	0.5499883553154576	0.5487427746404929	0.4588204829495188	0.37181941675435937	0.41531994985193904	0.41531994985193904	0.41531994985193904	0.41531994985193904	0.41531994985193904	0.41531994985193904	0.41531994985193904	0.41531994985193904	0.41531994985193904	0.41531994985193904	0.41531994985193904	0.41531994985193904	0.41531994985193904	0.41531994985193904	0.41531994985193904	0.41531994985193904	0.41531994985193904	0.41531994985193904	0.41531994985193904	0.41531994985193904	0.41531994985193904	0.41531994985193904	0.41531994985193904	0.41531994985193904
0.0800906484405499	0.06008110298238476	0.13579982581572703	0.17251100710011955	0.0004108295941239079	0.07275198492891191	0.029686047118617123	0.05787117246942897	0.21117826666891687	0.19055868066109025	0.11038391569418883	0.1704306521702496	0.14585724820019239	0.00937437819201605	0.1425067466629442	0.07399916874638136	0.1334529521047299	0.1169867083416877	0.14848504010104654	0.07691799372627252	0.0063489404189478495	0.26964805347742743	0.09544455825165306	0.18254630586454024	0.18254630586454024	0.18254630586454024	0.18254630586454024	0.18254630586454024	0.18254630586454024	0.18254630586454024	0.18254630586454024	0.18254630586454024	0.18254630586454024	0.18254630586454024	0.18254630586454024	0.18254630586454024	0.18254630586454024	0.18254630586454024	0.18254630586454024	0.18254630586454024	0.18254630586454024	0.18254630586454024	0.18254630586454024	0.18254630586454024	0.18254630586454024	0.18254630586454024	0.18254630586454024	0.18254630586454024	0.18254630586454024	0.18254630586454024
0.36363327400814704	0.3214444360018499	0.23502359028902903	0.38843142880996673	0.4033281846527816	0.2885044298275354	0.3212188188283451	0.2962250798038759	0.23736807939137278	0.3635091519027899	0.2609719494494965	0.378596791357465	0.18333328953406636	0.3343477179998221	0.24908158742876343	0.2806928421235301	0.24532492958650182	0.36069856941763445	0.35066287094942833	0.2079371694577151	0.2332697919357431	0.2206034806967291	0.2206034806967291	0.2206034806967291	0.2206034806967291	0.2206034806967291	0.2206034806967291	0.2206034806967291	0.2206034806967291	0.2206034806967291	0.2206034806967291	0.2206034806967291	0.2206034806967291	0.2206034806967291	0.2206034806967291	0.2206034806967291	0.2206034806967291	0.2206034806967291	0.2206034806967291	0.2206034806967291	0.2206034806967291	0.2206034806967291	0.2206034806967291	0.2206034806967291	0.2206034806967291	0.2206034806967291	0.2206034806967291	0.2206034806967291	0.2206034806967291	0.2206034806967291
0.18035525954651163	0.28006015422783354	0.3111122769007091	0.38171571060808307	0.31577553933606217	0.29866574824331255	0.3035233362923976	0.2613101338158211	0.42790162590885517	0.4219471689024077	0.27259493108089305	0.2936160741532523	0.3073484174127859	0.3737756644681059	0.3909631914198643	0.2551332470035376	0.3152570220564487	0.306746089677404	0.3372140226672949	0.23550775815045386	0.2623639122593747	0.3834319893009744	0.3208894184605634	0.3900306832620666	0.38803789253021426	0.3757896613943692	0.34774592680433347	0.4550220875212183	0.28436009109103144	0.4361416070580491	0.41008770497427766	0.47924316293892133	0.6897163510716211	0.5844797570052712	0.5844797570052712	0.5844797570052712	0.5844797570052712	0.5844797570052712	0.5844797570052712	0.5844797570052712	0.5844797570052712	0.5844797570052712	0.5844797570052712	0.5844797570052712	0.5844797570052712	0.5844797570052712	0.5844797570052712	0.5844797570052712	0.5844797570052712	0.5844797570052712
0.5607550567814948	0.18000682031884663	0.446193160922879	0.19252918239990038	0.2339417315744968	0.3958304455282188	0.30818834875850626	0.40919104741866186	0.2619079060568822	0.4556538495835851	0.26514700979788997	0.4622261587226418	0.43183286177795654	0.4165081663426245	0.35685116103416287	0.30086571856238925	0.41534973385938667	0.25495436572312524	0.47005777041775076	0.5597740003702883	0.467195599459047	0.3188672409911498	0.484004595724305	0.3472024879245317	0.45859796068563635	0.42349110713078864	0.35878476386390923	0.40327036539650707	0.3385137315283955	0.37733388698750076	0.4663497384008342	0.5054560050126988	0.35910614540293045	0.43228107520781467	0.43228107520781467	0.43228107520781467	0.43228107520781467	0.43228107520781467	0.43228107520781467	0.43228107520781467	0.43228107520781467	0.43228107520781467	0.43228107520781467	0.43228107520781467	0.43228107520781467	0.43228107520781467	0.43228107520781467	0.43228107520781467	0.43228107520781467	0.43228107520781467
0.5548196370654012	0.5999259517126729	0.6814101753912796	0.6698765533282234	0.47966709218126635	0.5961698796981314	0.4457029626078299	0.6045771903890217	0.5204126393866183	0.7589766679433261	0.4760350200519321	0.6615780859887542	0.4995885947719695	0.5414298596434914	0.6472181285174359	0.6421831959880401	0.4086863990537195	0.6418666530000074	0.4546620323079793	0.5946686971880423	0.4743317694532897	0.534500233320666	0.534500233320666	0.534500233320666	0.534500233320666	0.534500233320666	0.534500233320666	0.534500233320666	0.534500233320666	0.534500233320666	0.534500233320666	0.534500233320666	0.534500233320666	0.534500233320666	0.534500233320666	0.534500233320666	0.534500233320666	0.534500233320666	0.534500233320666	0.534500233320666	0.534500233320666	0.534500233320666	0.534500233320666	0.534500233320666	0.534500233320666	0.534500233320666	0.534500233320666	0.534500233320666	0.534500233320666	0.534500233320666
0.3032908720489724	0.3389611561951003	0.34696788669583306	0.3354631856063754	0.36518188013013003	0.3389309105404193	0.24083678016762286	0.21323993390064594	0.43021821571536384	0.3399506796012097	0.2813086154593625	0.33558864226507257	0.25158528900311333	0.40330503214911195	0.337424315180788	0.30614197882594113	0.28084690545325386	0.30549516589822107	0.28530920535425486	0.40500335984682495	0.2495599926567455	0.6803854184816185	0.3762307479170857	0.4834814172414226	0.4298560825792541	0.4298560825792541	0.4298560825792541	0.4298560825792541	0.4298560825792541	0.4298560825792541	0.4298560825792541	0.4298560825792541	0.4298560825792541	0.4298560825792541	0.4298560825792541	0.4298560825792541	0.4298560825792541	0.4298560825792541	0.4298560825792541	0.4298560825792541	0.4298560825792541	0.4298560825792541	0.4298560825792541	0.4298560825792541	0.4298560825792541	0.4298560825792541	0.4298560825792541	0.4298560825792541	0.4298560825792541	0.4298560825792541
0.6997372978213517	0.5279922715725666	0.6855736656774826	0.718733838382891	0.5074017245110009	0.6667812173496411	0.7468689605582127	0.5562836525371841	0.7695019959443572	0.6025113689798302	0.7389569334650953	0.6227435030694771	0.6646038833188652	0.5448205820713397	0.6632999010483848	0.5604937316970391	0.7545174642082836	0.49151185628352034	0.6377119350315298	0.5091788299191105	0.7007086452429138	0.5709036260499437	0.5089773406927417	0.6327589872410676	0.5122436861462376	0.5274945326648929	0.5198691094055653	0.5198691094055653	0.5198691094055653	0.5198691094055653	0.5198691094055653	0.5198691094055653	0.5198691094055653	0.5198691094055653	0.5198691094055653	0.5198691094055653	0.5198691094055653	0.5198691094055653	0.5198691094055653	0.5198691094055653	0.5198691094055653	0.5198691094055653	0.5198691094055653	0.5198691094055653	0.5198691094055653	0.5198691094055653	0.5198691094055653	0.5198691094055653	0.5198691094055653	0.5198691094055653
0.4490972524204538	0.537298115819338	0.4349747005842185	0.5807029614621376	0.6103602796448641	0.5844624055070309	0.7638692253556476	0.7578840653658507	0.7216080862350589	0.7984474515360134	0.6266430716499034	0.6549616915987783	0.7187113533968411	0.5843292750973803	0.7022088189724635	0.7401895851435043	0.7607074568208235	0.8786593387214939	0.7085228950615837	0.7126019693273706	0.7105624321944772	0.7105624321944772	0.7105624321944772	0.7105624321944772	0.7105624321944772	0.7105624321944772	0.7105624321944772	0.7105624321944772	0.7105624321944772	0.7105624321944772	0.7105624321944772	0.7105624321944772	0.7105624321944772	0.7105624321944772	0.7105624321944772	0.7105624321944772	0.7105624321944772	0.7105624321944772	0.7105624321944772	0.7105624321944772	0.7105624321944772	0.7105624321944772	0.7105624321944772	0.7105624321944772	0.7105624321944772	0.7105624321944772	0.7105624321944772	0.7105624321944772	0.7105624321944772	0.7105624321944772
0.5394378042332818	0.492976557042522	0.5514163429702506	0.6165904584585798	0.6960432985995528	0.6714909396737382	0.5656147735907369	0.4688442714867797	0.58782574121046	0.6306006811434145	0.5462985667233445	0.6340355108948438	0.7772542430326801	0.6393799641692584	0.7470469898423715	0.7349379688362032	0.5490440269790356	0.597877182368338	0.7172574383260694	0.6930293199037402	0.5461157684613794	0.6841972641127411	0.6151565162870603	0.6151565162870603	0.6151565162870603	0.6151565162870603	0.6151565162870603	0.6151565162870603	0.6151565162870603	0.6151565162870603	0.6151565162870603	0.6151565162870603	0.6151565162870603	0.6151565162870603	0.6151565162870603	0.6151565162870603	0.6151565162870603	0.6151565162870603	0.6151565162870603	0.6151565162870603	0.6151565162870603	0.6151565162870603	0.6151565162870603	0.6151565162870603	0.6151565162870603	0.6151565162870603	0.6151565162870603	0.6151565162870603	0.6151565162870603	0.6151565162870603
0.681868854330367	0.9133483076553351	1.0130189786553379	0.592033803681654	0.7369895148290545	0.8203561672976726	0.7148632450084457	0.917308918345195	0.7398709753770033	0.9220304515059047	0.6596614312581247	0.9058803007203425	0.8383427489193469	0.9158863295735497	0.90907253758979	0.9648739604011142	0.9024224465336723	0.5727623354458238	0.933451774672889	0.771584903605926	0.8525183391394076	0.8525183391394076	0.8525183391394076	0.8525183391394076	0.8525183391394076	0.8525183391394076	0.8525183391394076	0.8525183391394076	0.8525183391394076	0.8525183391394076	0.8525183391394076	0.8525183391394076	0.8525183391394076	0.8525183391394076	0.8525183391394076	0.8525183391394076	0.8525183391394076	0.8525183391394076	0.8525183391394076	0.8525183391394076	0.8525183391394076	0.8525183391394076	0.8525183391394076	0.8525183391394076	0.8525183391394076	0.8525183391394076	0.8525183391394076	0.8525183391394076	0.8525183391394076	0.8525183391394076
0.6724467613665476	0.5608020646557959	0.5379314804090441	0.5495794151656047	0.9244203926514788	0.641443841001746	0.37649011545689826	0.5782401827887834	0.5568767421837266	0.3640983477010354	0.5622206179733454	0.42184285834024526	0.498515720209561	0.5677751255755293	0.39492715395415123	0.7200989802389365	0.5433658793289415	0.4505757879252966	0.6503695432025426	0.6100535915277416	0.5222389931526747	0.6000069715934511	0.7191689547093196	0.6595879631513853	0.6595879631513853	0.6595879631513853	0.6595879631513853	0.6595879631513853	0.6595879631513853	0.6595879631513853	0.6595879631513853	0.6595879631513853	0.6595879631513853	0.6595879631513853	0.6595879631513853	0.6595879631513853	0.6595879631513853	0.6595879631513853	0.6595879631513853	0.6595879631513853	0.6595879631513853	0.6595879631513853	0.6595879631513853	0.6595879631513853	0.6595879631513853	0.6595879631513853	0.6595879631513853	0.6595879631513853	0.6595879631513853	0.6595879631513853
0.5829419810390096	0.5792762202799647	0.5304470032788867	0.7575826852154847	0.5149824316751116	0.6895065260321619	0.42820055202158225	0.5345127463705922	0.6084659538661964	0.5219485795004628	0.5423533818274694	0.443194348172217	0.4604241663545414	0.508085831602016	0.49321849397922274	0.584370687387796	0.5607444712575991	0.3853204153770921	0.5120450688318524	0.5916716074062319	0.5220564105437235	0.46385973298027	0.49295807176199674	0.49295807176199674	0.49295807176199674	0.49295807176199674	0.49295807176199674	0.49295807176199674	0.49295807176199674	0.49295807176199674	0.49295807176199674	0.49295807176199674	0.49295807176199674	0.49295807176199674	0.49295807176199674	0.49295807176199674	0.49295807176199674	0.49295807176199674	0.49295807176199674	0.49295807176199674	0.49295807176199674	0.49295807176199674	0.49295807176199674	0.49295807176199674	0.49295807176199674	0.49295807176199674	0.49295807176199674	0.49295807176199674	0.49295807176199674	0.49295807176199674
0.10421490491862154	0.3164182496508795	0.25124359370388455	0.2719338209586443	0.31944774151667354	0.2858098197795073	0.12424868268723199	0.2066636551944887	0.44521371970256374	0.5086239055400633	0.21195072432875775	0.4373875707222699	0.2302168076731176	0.21809955510724588	0.389772737566324	0.12967742847996191	0.46608639072807967	0.39573977518770015	0.23159344382930808	0.26460975596161135	0.43890010962385495	0.11956798015333851	0.1143941687377026	0.5159421633993205	0.2497058790371123	0.30394966163176895	0.37343572466124514	0.15386415510127593	0.2515552752448717	0.14776620075435015	0.16726038998599752	0.15751329537017383	0.15751329537017383	0.15751329537017383	0.15751329537017383	0.15751329537017383	0.15751329537017383	0.15751329537017383	0.15751329537017383	0.15751329537017383	0.15751329537017383	0.15751329537017383	0.15751329537017383	0.15751329537017383	0.15751329537017383	0.15751329537017383	0.15751329537017383	0.15751329537017383	0.15751329537017383	0.15751329537017383
0.4996416068827768	0.57279922752456	0.61129698729869	0.615063718570318	0.8261554002072387	0.6011565134328709	0.5612756229671148	0.6351139458316934	0.6580714292442116	0.7391249340404996	0.6905226119204099	0.49380137620259335	0.8663786298736038	0.5550747045855637	0.5615488099526181	0.738268957679334	0.4366195411065059	0.532757450982396	0.5778836234418121	0.6434064916232851	0.5740147915503213	0.6059960304551191	0.8273428244933871	0.6451107347865861	0.6822930489384144	0.5594732306204597	0.7811515896783301	0.5532636729463318	0.5327781693335008	0.5961583697137378	0.5019954385258879	0.5490769041198129	0.5490769041198129	0.5490769041198129	0.5490769041198129	0.5490769041198129	0.5490769041198129	0.5490769041198129	0.5490769041198129	0.5490769041198129	0.5490769041198129	0.5490769041198129	0.5490769041198129	0.5490769041198129	0.5490769041198129	0.5490769041198129	0.5490769041198129	0.5490769041198129	0.5490769041198129	0.5490769041198129
0.58981833384495	0.4697169003053896	0.5789062621858531	0.5866459617751083	0.644055217945918	0.5671924565227049	0.6189267463056506	0.5472903300531161	0.5940555819046361	0.33870702327172975	0.4106290735971	0.4773059416883267	0.5664167137536132	0.47899087484482267	0.597464132161875	0.5587895431018957	0.4233999565056671	0.32699350800992805	0.34288594748648615	0.4560369179544035	0.5191713700788594	0.48760414401663144	0.48760414401663144	0.48760414401663144	0.48760414401663144	0.48760414401663144	0.48760414401663144	0.48760414401663144	0.48760414401663144	0.48760414401663144	0.48760414401663144	0.48760414401663144	0.48760414401663144	0.48760414401663144	0.48760414401663144	0.48760414401663144	0.48760414401663144	0.48760414401663144	0.48760414401663144	0.48760414401663144	0.48760414401663144	0.48760414401663144	0.48760414401663144	0.48760414401663144	0.48760414401663144	0.48760414401663144	0.48760414401663144	0.48760414401663144	0.48760414401663144	0.48760414401663144
0.0	0.0	0.28110214499040403	0.0	0.0	0.0	0.0	0.0	0.5013772602961123	0.0	0.0	0.0	0.0	0.0	0.0	0.05747186015343457	0.43369538653608425	0.5514669879810461	0.3352188356125773	0.0	0.0	0.0	0.0	0.0	0.0	0.0	0.0	0.0	0.0	0.0	0.0	0.0	0.0	0.0	0.0	0.0	0.0	0.0	0.0	0.0	0.0	0.0	0.0	0.0	0.0	0.0	0.0	0.0	0.0	0.0
0.22559689711378444	0.4808103587061207	0.29045216878853286	0.3236703797632347	0.38262875900528237	0.3569768571866376	0.32713262759435585	0.3399230276406858	0.19386153003655882	0.4004572574073813	0.3359117598795657	0.23947537843115774	0.2584822191602473	0.4155227007993931	0.2192512225116932	0.38526260043091887	0.3351592862288058	0.3925902524738002	0.40235490819088243	0.24825659875537126	0.4414877669836195	0.43799176972670667	0.2531525343742214	0.3879326901176457	0.4322537457922106	0.4492087522330933	0.330589993989783	0.5338680919410307	0.41361403876850794	0.47374106535476934	0.47374106535476934	0.47374106535476934	0.47374106535476934	0.47374106535476934	0.47374106535476934	0.47374106535476934	0.47374106535476934	0.47374106535476934	0.47374106535476934	0.47374106535476934	0.47374106535476934	0.47374106535476934	0.47374106535476934	0.47374106535476934	0.47374106535476934	0.47374106535476934	0.47374106535476934	0.47374106535476934	0.47374106535476934	0.47374106535476934
0.6894689700761799	0.5140590800163364	0.5761081887493917	0.5344866974976953	0.6011652431413541	0.46366585346192035	0.3862196891556918	0.552111097185412	0.45061083118735035	0.49503860330765725	0.5493073410935971	0.6611545134966453	0.49647622384900175	0.4423894758688415	0.5266728657615265	0.5027847508643073	0.38361123566281213	0.3727910087809043	0.5654553403486215	0.5639922614118429	0.533442277515124	0.4767848051937517	0.4091461144312121	0.5893130320599064	0.46089894088289396	0.6112349010188441	0.4456482501813054	0.655677723597881	0.5917083879144713	0.5108163257505397	0.5880307826351149	0.48443571085697806	0.7262019975319015	0.4488280903412633	0.7700231544852647	0.609425622413264	0.609425622413264	0.609425622413264	0.609425622413264	0.609425622413264	0.609425622413264	0.609425622413264	0.609425622413264	0.609425622413264	0.609425622413264	0.609425622413264	0.609425622413264	0.609425622413264	0.609425622413264	0.609425622413264
0.4681974546677917	0.5258218493576852	0.4878215362477412	0.6754416783006547	0.49350414665725284	0.5817654288201644	0.6516825658486533	0.4759483779446726	0.5101620982333228	0.6037977768603361	0.39998284811570817	0.41534291018765074	0.5654413628102207	0.4595865562995841	0.3160375918543095	0.42373406372904354	0.4514208172058174	0.5328983396135709	0.3449099063597146	0.5391030494369699	0.503254034355221	0.4882245864794714	0.5445777306423464	0.4539395961963885	0.45219685902054507	0.36439433117250886	0.35880581338448536	0.5406896777340766	0.4356244703836673	0.5875984161194019	0.48624507668351624	0.6360197123024839	0.48701890815018295	0.5389952467840511	0.40027582860152366	0.5224208165685331	0.5566129128671052	0.4840154814148237	0.5820771434384189	0.5779560083918901	0.5800165759151544	0.5800165759151544	0.5800165759151544	0.5800165759151544	0.5800165759151544	0.5800165759151544	0.5800165759151544	0.5800165759151544	0.5800165759151544	0.5800165759151544
0.6378849534275889	0.8319099672827437	0.6886592720921177	0.795687386294673	0.4969079332573447	0.6808433278251297	0.6717856291880796	0.7916022397663708	0.5458244432209174	0.7011793138823874	0.7806366615205997	0.7796837643365921	0.6515565002823589	0.8012669951266361	0.7104724026060882	0.631301865883655	0.8714590850676682	0.9056621845007982	0.7452216386799343	0.9046090266428277	0.5818748397254228	0.47012411352048217	0.6358516722419477	0.782539135177707	0.7004902497217724	0.7415146924497397	0.7415146924497397	0.7415146924497397	0.7415146924497397	0.7415146924497397	0.7415146924497397	0.7415146924497397	0.7415146924497397	0.7415146924497397	0.7415146924497397	0.7415146924497397	0.7415146924497397	0.7415146924497397	0.7415146924497397	0.7415146924497397	0.7415146924497397	0.7415146924497397	0.7415146924497397	0.7415146924497397	0.7415146924497397	0.7415146924497397	0.7415146924497397	0.7415146924497397	0.7415146924497397	0.7415146924497397
0.4594685052881524	0.46397319716534247	0.34003966282668247	0.32656504914905443	0.5190363097681127	0.3836575491828339	0.4351673068014902	0.2958849446472526	0.4151864816504374	0.3720029131150484	0.24064996477002853	0.32332989330813205	0.3449544290965962	0.5115024881337347	0.40238086793065575	0.4338991140184917	0.26842037500352844	0.31616638222284954	0.315107225378916	0.25914618401993905	0.4754849454904916	0.3316348737879863	0.4156231805733914	0.3212896600095611	0.2556435460738447	0.34525241083778896	0.3761947040973299	0.31339619902037424	0.3582764713362485	0.44116332559498556	0.48242536211431264	0.46179434385464907	0.46179434385464907	0.46179434385464907	0.46179434385464907	0.46179434385464907	0.46179434385464907	0.46179434385464907	0.46179434385464907	0.46179434385464907	0.46179434385464907	0.46179434385464907	0.46179434385464907	0.46179434385464907	0.46179434385464907	0.46179434385464907	0.46179434385464907	0.46179434385464907	0.46179434385464907	0.46179434385464907
0.23546353158311903	0.5937930590720824	0.0	0.09606371418530726	0.22756922390917358	0.0	0.41592416662365683	0.19668904956510305	1.1192488352372252	0.35025432432326037	0.5511762445944768	0.05150718360919011	0.21923511705855378	0.21331069196355598	0.33400245723594685	0.619073245694542	0.016668221654382583	0.3751607795738515	0.20101779750219917	0.4159241643214312	0.5352019934723476	0.10439782501249856	0.15646126692608203	0.1315055137004378	0.941339062169074	0.13731340767084377	0.5393262349199589	0.5393262349199589	0.5393262349199589	0.5393262349199589	0.5393262349199589	0.5393262349199589	0.5393262349199589	0.5393262349199589	0.5393262349199589	0.5393262349199589	0.5393262349199589	0.5393262349199589	0.5393262349199589	0.5393262349199589	0.5393262349199589	0.5393262349199589	0.5393262349199589	0.5393262349199589	0.5393262349199589	0.5393262349199589	0.5393262349199589	0.5393262349199589	0.5393262349199589	0.5393262349199589
0.44566810470121254	0.41775101376338714	0.5019630335938532	0.4766112374038778	0.4462841392109145	0.504332022121823	0.45063730169698013	0.613645842908259	0.4667400329657238	0.5507339603792253	0.5917279829531598	0.46088385989592506	0.4124256431088707	0.452013680864482	0.4579230313013667	0.5872039557375834	0.42519161463212624	0.5705641017301628	0.5863070535799516	0.5497941755810709	0.5761772750265342	0.7299743024007106	0.6206701319947259	0.6753222171977182	0.6753222171977182	0.6753222171977182	0.6753222171977182	0.6753222171977182	0.6753222171977182	0.6753222171977182	0.6753222171977182	0.6753222171977182	0.6753222171977182	0.6753222171977182	0.6753222171977182	0.6753222171977182	0.6753222171977182	0.6753222171977182	0.6753222171977182	0.6753222171977182	0.6753222171977182	0.6753222171977182	0.6753222171977182	0.6753222171977182	0.6753222171977182	0.6753222171977182	0.6753222171977182	0.6753222171977182	0.6753222171977182	0.6753222171977182
0.6915356137606006	0.6276749919778942	0.4561994151777496	0.6004992236129878	0.6530787984298043	0.5644022021944535	0.4930617965631322	0.4608983465024459	0.42019610808670804	0.7586410037939518	0.40286239895236275	0.5390108009218477	0.3577772444452394	0.43424125297282695	0.32090495039301303	0.5683438836337387	0.3249873716272859	0.42783478403402553	0.7300676862063621	0.43580337338723113	0.4260909061699566	0.5026370472720699	0.8057431517391159	0.5447476697970856	0.4101503081466092	0.5525381928966414	0.6489369633593876	0.45477043136006684	0.444939980059769	0.32885055829820675	0.5512943342797362	0.4400724462889714	0.4400724462889714	0.4400724462889714	0.4400724462889714	0.4400724462889714	0.4400724462889714	0.4400724462889714	0.4400724462889714	0.4400724462889714	0.4400724462889714	0.4400724462889714	0.4400724462889714	0.4400724462889714	0.4400724462889714	0.4400724462889714	0.4400724462889714	0.4400724462889714	0.4400724462889714	0.4400724462889714
0.0	0.1008302125434332	0.24477666266363304	0.0	0.0	0.0	0.12498819124322945	0.0	0.0	0.0	0.0	0.0049391202845591314	0.0	0.0	0.0	0.0	0.0	0.0	0.1008302125434332	0.0	0.0	0.0	0.0	0.0	0.0	0.0	0.0	0.0	0.000288204228505687	0.0	0.0	0.0	0.0	0.0	0.09129699680266547	0.013361682080183096	0.0	0.13444028339124428	0.06722014169562214	0.06722014169562214	0.06722014169562214	0.06722014169562214	0.06722014169562214	0.06722014169562214	0.06722014169562214	0.06722014169562214	0.06722014169562214	0.06722014169562214	0.06722014169562214	0.06722014169562214
0.0	0.001002747538321282	0.16961129811815648	0.03328127683058333	0.13334646100719508	0.07447018011936433	0.08996874091592379	0.16182811931160995	0.045889244396396224	0.03997519329362112	0.3716169786066849	0.03650710241172195	0.09940779222960788	0.07447018011936433	0.01285023286657345	0.05693814637573182	0.009382141984674275	0.12773124739475075	0.0	0.09243588073979633	0.10878993421428215	0.11392478509084265	0.1891554455317079	0.11835572591941262	0.001002747538321282	0.09022801795404368	0.03750984995004323	0.05492603078975309	0.2914351134388765	0.15553894148925662	0.03650710241172195	0.09223351303068625	0.00020236770911008026	0.17307938804202572	0.15611643591794494	0.15856239613882087	0.029813185948684158	0.10819371857447567	0.21328605921946392	0.003468090881899174	0.08184862350769069	0.0	0.1777883248553994	0.13001877720069005	0.15390355102804473	0.15390355102804473	0.15390355102804473	0.15390355102804473	0.15390355102804473	0.15390355102804473
0.1436778649145239	0.17066664833277043	0.29216124901670226	0.10003608048446787	0.24557695177477454	0.2465129697059056	0.23645537138331998	0.17993363791200212	0.07484186311454297	0.1126578991717594	0.14725997452950634	0.2650358276278967	0.2272735895381799	0.18852969708584397	0.19482746287832853	0.10293972822796894	0.19010187577180412	0.13508886243577753	0.19548103698796873	0.3410139313041255	0.3065017366195913	0.08744612799959033	0.1395837585830005	0.18781920454543757	0.14349688028195812	0.20003852384540385	0.270602479383095	0.11606895521783243	0.16738958016454422	0.23940583715026367	0.2333945351661739	0.0931457027990691	0.11902944555781993	0.12789588265184448	0.2477672219749075	0.16845483173623935	0.14367166909251897	0.1705824406724106	0.25463797185651765	0.18425736593214836	0.15399344338933427	0.2703053447601129	0.45588826181569475	0.3457678361701654	0.3718990359747156	0.3588334360724405	0.3588334360724405	0.3588334360724405	0.3588334360724405	0.3588334360724405
0.29064205554612577	0.16252612277647555	0.09151028483269051	0.1759867413373032	0.09604615042100631	0.2766916632868785	0.3501411068511475	0.14811852756577903	0.08142448198599202	0.19079400120559512	0.1472187411365037	0.1181708465332583	0.07151916514595945	0.05239693372028046	0.1991587879808085	0.03106534552463569	0.05095087965080548	0.03440605631417598	0.0808412781606717	0.11545602223943778	0.14861736692294675	0.059539740924490034	0.13092361729440552	0.07793045585434694	0.05512778850411101	0.1991357232646633	0.0680723534206252	0.17024753387917285	0.10864734234254593	0.07623643945577335	0.04805082565791365	0.05043531740174605	0.07733648213826433	0.06354412782150907	0.05339612667082844	0.08357898442902682	0.24119065353205213	0.10123848296712261	0.0630118041007575	0.08212514353394006	0.08212514353394006	0.08212514353394006	0.08212514353394006	0.08212514353394006	0.08212514353394006	0.08212514353394006	0.08212514353394006	0.08212514353394006	0.08212514353394006	0.08212514353394006
0.017898138162039477	0.7057275493518265	1.3024284291359203	0.151348043573505	0.3480066867214958	0.7890477154555704	0.24397834682535854	0.2883483383024486	0.5922780104444997	0.4403131743734741	0.4403131743734741	0.4403131743734741	0.4403131743734741	0.4403131743734741	0.4403131743734741	0.4403131743734741	0.4403131743734741	0.4403131743734741	0.4403131743734741	0.4403131743734741	0.4403131743734741	0.4403131743734741	0.4403131743734741	0.4403131743734741	0.4403131743734741	0.4403131743734741	0.4403131743734741	0.4403131743734741	0.4403131743734741	0.4403131743734741	0.4403131743734741	0.4403131743734741	0.4403131743734741	0.4403131743734741	0.4403131743734741	0.4403131743734741	0.4403131743734741	0.4403131743734741	0.4403131743734741	0.4403131743734741	0.4403131743734741	0.4403131743734741	0.4403131743734741	0.4403131743734741	0.4403131743734741	0.4403131743734741	0.4403131743734741	0.4403131743734741	0.4403131743734741	0.4403131743734741
0.0003382398786588518	0.13072762774772595	0.030466340820490854	0.0012570034289762521	0.09421087646546393	0.00176436324696453	0.09309910151317027	0.13845570900479517	0.2954557479253121	0.27811367942426996	0.41963413168205155	0.17984826671262788	0.08258426026327037	0.4290178982114515	0.6794884864985083	0.417293318121757	0.2691893839586373	0.4472022873136531	0.2305164136610532	0.572240460541086	0.4013784371010696	0.4013784371010696	0.4013784371010696	0.4013784371010696	0.4013784371010696	0.4013784371010696	0.4013784371010696	0.4013784371010696	0.4013784371010696	0.4013784371010696	0.4013784371010696	0.4013784371010696	0.4013784371010696	0.4013784371010696	0.4013784371010696	0.4013784371010696	0.4013784371010696	0.4013784371010696	0.4013784371010696	0.4013784371010696	0.4013784371010696	0.4013784371010696	0.4013784371010696	0.4013784371010696	0.4013784371010696	0.4013784371010696	0.4013784371010696	0.4013784371010696	0.4013784371010696	0.4013784371010696
0.07080301037487577	0.102983387205928	0.031177021631245718	0.0	0.013647013575353436	0.0	0.10327774587988005	0.0	0.102983387205928	0.029718451798207972	0.0	0.0	0.0	0.0014585698330377452	0.0	0.07959958122297917	0.0	0.0	0.22203821263471057	0.0	0.029718451798207972	0.0	0.0	0.0	0.0	0.0	0.0	0.12765724647684856	0.05310225778115683	0.0	0.013647013575353436	0.05310225778115683	0.03337463567825513	0.03337463567825513	0.03337463567825513	0.03337463567825513	0.03337463567825513	0.03337463567825513	0.03337463567825513	0.03337463567825513	0.03337463567825513	0.03337463567825513	0.03337463567825513	0.03337463567825513	0.03337463567825513	0.03337463567825513	0.03337463567825513	0.03337463567825513	0.03337463567825513	0.03337463567825513
0.5995409339202262	0.7068384156218588	0.6000945948519377	0.7912176936612171	0.6918497001628909	0.6097065776106543	0.8314741417564777	0.7102530671643386	0.5362235647761479	0.5453337338433886	0.6045833103679659	0.9025026270196848	0.47720272741677916	0.8430716528495296	0.4986465135116624	0.6737651056280356	0.5757543270618344	0.8781843934683633	0.7301785459525358	0.7088384711639049	0.6888076220427521	0.5047570354409203	0.8233831127050194	0.6640700740729699	0.6640700740729699	0.6640700740729699	0.6640700740729699	0.6640700740729699	0.6640700740729699	0.6640700740729699	0.6640700740729699	0.6640700740729699	0.6640700740729699	0.6640700740729699	0.6640700740729699	0.6640700740729699	0.6640700740729699	0.6640700740729699	0.6640700740729699	0.6640700740729699	0.6640700740729699	0.6640700740729699	0.6640700740729699	0.6640700740729699	0.6640700740729699	0.6640700740729699	0.6640700740729699	0.6640700740729699	0.6640700740729699	0.6640700740729699
0.8239793611049147	1.0412209992544479	0.6073864990284025	0.8633524948017199	0.7837496348522279	0.8278688731110118	0.42383910434843053	0.4744733979638122	0.6466261732604166	0.8633858672178665	0.8436221835398003	0.8535040253788335	0.8535040253788335	0.8535040253788335	0.8535040253788335	0.8535040253788335	0.8535040253788335	0.8535040253788335	0.8535040253788335	0.8535040253788335	0.8535040253788335	0.8535040253788335	0.8535040253788335	0.8535040253788335	0.8535040253788335	0.8535040253788335	0.8535040253788335	0.8535040253788335	0.8535040253788335	0.8535040253788335	0.8535040253788335	0.8535040253788335	0.8535040253788335	0.8535040253788335	0.8535040253788335	0.8535040253788335	0.8535040253788335	0.8535040253788335	0.8535040253788335	0.8535040253788335	0.8535040253788335	0.8535040253788335	0.8535040253788335	0.8535040253788335	0.8535040253788335	0.8535040253788335	0.8535040253788335	0.8535040253788335	0.8535040253788335	0.8535040253788335
0.7183963450091722	0.7700506362462951	0.4665051386112723	0.7617004509015717	0.6514378454496206	0.6739867285045118	0.5424232093673214	0.5761722732571796	0.5853611675704672	0.5967193025645977	0.5129611030898753	0.29233582212481657	0.5524196075231257	0.7420432217753069	0.6949450887337151	0.5687541420054606	0.6970996954824599	0.7562582082369858	0.5915923725814204	0.45236882189556266	0.6118371812410498	0.6710722339817219	0.539765076353115	0.7144619127256191	0.6378340419622345	0.49429040451555484	0.6473234970369326	0.49074426649687486	0.5690338817669037	0.5690338817669037	0.5690338817669037	0.5690338817669037	0.5690338817669037	0.5690338817669037	0.5690338817669037	0.5690338817669037	0.5690338817669037	0.5690338817669037	0.5690338817669037	0.5690338817669037	0.5690338817669037	0.5690338817669037	0.5690338817669037	0.5690338817669037	0.5690338817669037	0.5690338817669037	0.5690338817669037	0.5690338817669037	0.5690338817669037	0.5690338817669037
0.05143106959400499	0.06031842615768376	0.14266369022402714	0.05815445000467768	0.07732196705590433	0.01353828526787737	0.10736675811787945	0.026488884826488517	0.0	0.12010649365716636	0.0	0.13887893793491785	0.006216917492615507	0.04247862604720612	0.08856218063558098	0.07169273527255506	0.0	0.13658086901685082	0.20106113543268686	0.09831571551881599	0.01353828526787737	0.161736457853337	0.0006644536739957625	0.04691423642500104	0.013672380803072008	0.01353828526787737	0.07110504956328882	0.0	0.0007985492091904009	0.07110504956328882	0.006216917492615507	0.05948335735266921	0.03285013742264235	0.03285013742264235	0.03285013742264235	0.03285013742264235	0.03285013742264235	0.03285013742264235	0.03285013742264235	0.03285013742264235	0.03285013742264235	0.03285013742264235	0.03285013742264235	0.03285013742264235	0.03285013742264235	0.03285013742264235	0.03285013742264235	0.03285013742264235	0.03285013742264235	0.03285013742264235
0.013968912776275622	0.12511533248684825	0.14482550374265976	0.005483810350606996	0.16543212948007446	0.021338200424070947	0.15378344587967607	0.1906668359895661	0.04912950274315517	0.0005861004170129108	0.20865526064770812	0.0853095590458674	0.07004514016061043	0.14341286865120076	0.18444643037300024	0.06917827036839634	0.051882900679893894	0.005483810350606996	0.08472345974878094	0.05558752656213329	0.08170620500590013	0.14912230284300623	0.11858959262140853	0.10914265756501415	0.06677440707167276	0.22433111296519787	0.13276538813538957	0.1627239884323513	0.08745492392628897	0.04353940170176881	0.11010448897400198	0.20672308516708804	0.16866362406284707	0.056455446030851515	0.051415083075021246	0.1132240677809464	0.08231957542798382	0.08231957542798382	0.08231957542798382	0.08231957542798382	0.08231957542798382	0.08231957542798382	0.08231957542798382	0.08231957542798382	0.08231957542798382	0.08231957542798382	0.08231957542798382	0.08231957542798382	0.08231957542798382	0.08231957542798382
0.7857311396198355	0.8782447668862879	0.7458729690490129	1.0778428283229147	0.7979417400391341	1.2441248268545793	1.0106566484744555	1.074230911455373	1.0774862098898703	1.1115803855186577	1.155379785517307	1.22189988889198	1.1680312339894674	1.3722525827748626	1.0651975254212376	1.2066691362882904	0.8820400615012767	1.1543445605079579	1.2443684339191814	1.0973911137162449	1.3562754669774215	1.1721745280265756	1.2316059890736248	1.1491377516334393	1.2179920385224847	1.1874452707146228	1.0331327295703414	1.124536880228176	1.4365760234439378	1.1281413047776618	1.2024882329682784	1.1653147688729701	1.1653147688729701	1.1653147688729701	1.1653147688729701	1.1653147688729701	1.1653147688729701	1.1653147688729701	1.1653147688729701	1.1653147688729701	1.1653147688729701	1.1653147688729701	1.1653147688729701	1.1653147688729701	1.1653147688729701	1.1653147688729701	1.1653147688729701	1.1653147688729701	1.1653147688729701	1.1653147688729701
0.38258578020856016	0.5681573051627529	0.5678211553843395	0.5052055201066815	0.5777958739357816	0.42052919158774127	0.34091815142687226	0.4064716009641381	0.4028125485137111	0.22228378870127308	0.652542140637537	0.4477682151702514	0.5852207950317955	0.3060911698023303	0.6671270464402523	0.5392141562384618	0.37564389567969236	0.676307991950348	0.2728787898490291	0.20539023659945657	0.2569090774820596	0.5676073326814054	0.319483309664978	0.5035663855840669	0.24491445932788086	0.3376796690706298	0.4742587382576028	0.2622285202913122	0.5181460080887095	0.2844256242778723	0.5288395767160593	0.4975893432360598	0.7123884157174248	0.6997961085516667	0.6644045057826118	0.4344262718462967	0.4850203545948986	0.4597233132205977	0.4597233132205977	0.4597233132205977	0.4597233132205977	0.4597233132205977	0.4597233132205977	0.4597233132205977	0.4597233132205977	0.4597233132205977	0.4597233132205977	0.4597233132205977	0.4597233132205977	0.4597233132205977
0.0	0.0	0.0	0.0	0.0	0.0	0.0	0.0	0.10222347404874166	0.2796899448656546	0.05697903826772878	0.10938338498398702	0.012732159528291955	0.022750391641294748	0.0	0.0	0.0	0.07744208413328826	0.0006248893422675051	0.0064716257438132765	0.06207477450552758	0.03410253580495456	0.012732159528291955	0.03548255116958671	0.0	0.07468082250676818	0.07947720766904223	0.012732159528291955	0.12538766307296934	0.0006248893422675051	0.0668711596678016	0.01791854199472429	0.04239485083126295	0.04239485083126295	0.04239485083126295	0.04239485083126295	0.04239485083126295	0.04239485083126295	0.04239485083126295	0.04239485083126295	0.04239485083126295	0.04239485083126295	0.04239485083126295	0.04239485083126295	0.04239485083126295	0.04239485083126295	0.04239485083126295	0.04239485083126295	0.04239485083126295	0.04239485083126295
0.46278991773467637	0.05068270930004796	0.21292599862623782	0.2036324487696806	0.28493933334315236	0.5095899122110598	0.4487922023199211	0.4226456639042551	0.3822502486168188	0.2683443081010617	0.06380843392910943	0.09937333761082066	0.6053586671430408	0.414418529360918	0.36676682351705947	0.3345289095348052	0.13503080770494097	0.19378078615601382	0.09644459248262477	0.2897201960487347	0.47273100401946455	0.10571377411497668	0.12174521737317438	0.019626026835922575	0.24954450563591368	0.5467712104269229	0.02491420628968926	0.17458019172487832	0.028391369879731038	0.11607275233872041	0.09919326253523325	0.10763300743697683	0.10763300743697683	0.10763300743697683	0.10763300743697683	0.10763300743697683	0.10763300743697683	0.10763300743697683	0.10763300743697683	0.10763300743697683	0.10763300743697683	0.10763300743697683	0.10763300743697683	0.10763300743697683	0.10763300743697683	0.10763300743697683	0.10763300743697683	0.10763300743697683	0.10763300743697683	0.10763300743697683
0.07133981970513138	0.11454215122934569	0.09373425386029939	0.18543705129041502	0.08066551034192873	0.11857100971126922	0.028185970128298456	0.05231320822104047	0.0591194241755321	0.12065597430452539	0.08800889651093179	0.024361485461115946	0.09809218887982121	0.18990911030595511	0.005650566557092643	0.043643672317086546	0.04592562137257698	0.03659290146845025	0.031188693992006165	0.056166853770843295	0.06714613305059429	0.07162455562030014	0.07642869938259174	0.1056819347327284	0.077296115206233	0.08127010684279588	0.017739651244278523	0.09789233876525832	0.025516357149014485	0.04249719172522107	0.08614086332594167	0.1255275876744611	0.07226296150245543	0.041429926503382876	0.19678823825104827	0.17113393382840617	0.14083021427968984	0.053986840498753415	0.06555429852905809	0.053468079908939	0.05951118921899855	0.05951118921899855	0.05951118921899855	0.05951118921899855	0.05951118921899855	0.05951118921899855	0.05951118921899855	0.05951118921899855	0.05951118921899855	0.05951118921899855
0.29691252694104403	0.4480649117327037	0.48258156794714435	0.38594778816191316	0.44466677755293815	0.43729318458111394	0.4369629000487591	0.4430068041097989	0.392481371490478	0.40337218047172113	0.4140681961858606	0.5625331468809128	0.43093922985780553	0.47340137062876153	0.5698715447837644	0.3370336394082972	0.4226603513491077	0.412664051080113	0.4897800616636105	0.6063930340815	0.4334233280538548	0.28411256214463254	0.5250120305696311	0.6584590363288341	0.2843340049337126	0.35830366654640183	0.25570698511880574	0.5179307030683666	0.44730982646606715	0.5043053251858596	0.35735337704293396	0.5704919037213118	0.5800019649136092	0.4117098240592819	0.4131434523274871	0.4124266381933845	0.4124266381933845	0.4124266381933845	0.4124266381933845	0.4124266381933845	0.4124266381933845	0.4124266381933845	0.4124266381933845	0.4124266381933845	0.4124266381933845	0.4124266381933845	0.4124266381933845	0.4124266381933845	0.4124266381933845	0.4124266381933845
0.80375716128727	0.7130582473532028	0.7024292707069167	0.9065271331007716	0.7562775683423132	0.5403218082004508	0.826943810061688	0.5087299569136071	0.9822805939729273	1.0306819407734202	0.7332681967905255	0.9648013829991499	0.8641533928475824	0.42442718577711885	0.6497134081745842	0.7244663402393519	0.5033794880376369	0.6501733090599416	0.5626300849575964	0.6963310735975377	0.5356559215601573	0.42175226088969187	0.5602364047693172	0.9426404665274594	0.5708040947141498	0.5472662007301026	0.5732587013682583	0.4112248142410199	0.6878119075356771	0.697385290116867	0.6925985988262722	0.6925985988262722	0.6925985988262722	0.6925985988262722	0.6925985988262722	0.6925985988262722	0.6925985988262722	0.6925985988262722	0.6925985988262722	0.6925985988262722	0.6925985988262722	0.6925985988262722	0.6925985988262722	0.6925985988262722	0.6925985988262722	0.6925985988262722	0.6925985988262722	0.6925985988262722	0.6925985988262722	0.6925985988262722
0.09833023105170013	0.2918663447657328	0.48837935176815217	0.09425439653090316	0.5347440341052204	0.08514256553987987	0.27642584505942025	0.4806621945811424	0.41531472161117156	0.37041809170273327	0.31502400165905514	0.4806621945811424	0.7622006238928075	0.7230730806753216	0.48680039005758363	0.39645321062099537	0.1887958498154096	0.20765736080558578	0.1695107238204113	0.08467577475001342	0.3662142040616786	0.800906081312312	0.21043713580379253	0.41809449660937825	0.20997034501392606	0.00046679078986643264	0.002312984208340266	0.4811610338258257	0.17073095212863423	0.1877309985249305	0.20243747573347126	0.23729830686428993	0.5761845532943835	0.35030691356549964	0.00799966007032122	0.17915328681791043	0.17915328681791043	0.17915328681791043	0.17915328681791043	0.17915328681791043	0.17915328681791043	0.17915328681791043	0.17915328681791043	0.17915328681791043	0.17915328681791043	0.17915328681791043	0.17915328681791043	0.17915328681791043	0.17915328681791043	0.17915328681791043
0.5459265696108071	0.43102906481222647	0.5607350256892689	0.46635944651274974	0.8623022633039981	0.7503189015049779	0.6655956139352622	0.5856538105360278	0.6393924798605158	0.631054219469458	0.9476982972205609	0.6449132977443713	0.5115005985506013	0.7087192325524488	0.6585897655901974	0.49122787092850917	0.5783551149444369	0.46891648289409227	0.7769192022464305	0.6529499014746094	0.5919921127773167	0.6375493289240414	0.5827161893707936	0.550753680222789	0.7166777874943482	0.6954995615961603	0.6631506103338739	0.38317234806127787	0.3810485505279295	0.5042491763583317	0.5923218770843284	0.4135539895804335	0.8508134552384649	0.4605142005077004	0.8314370817619993	0.6459756411348498	0.6459756411348498	0.6459756411348498	0.6459756411348498	0.6459756411348498	0.6459756411348498	0.6459756411348498	0.6459756411348498	0.6459756411348498	0.6459756411348498	0.6459756411348498	0.6459756411348498	0.6459756411348498	0.6459756411348498	0.6459756411348498
0.19279539261192433	0.2849975744999497	0.14449719640929282	0.29966972447858214	0.47146180147284666	0.273657245937717	0.4051680534124265	0.23970622595603297	0.2353281990181425	0.3602511262433243	0.31109965148786584	0.3013683720876117	0.18967262457484327	0.2824600482904246	0.39301662164074014	0.2217520783879264	0.2502385644245213	0.12383291334386011	0.3451999258540269	0.26720529388767894	0.5457835518815853	0.29445541016544674	0.502781247861576	0.24804012770977352	0.4765763782633086	0.3157255064705984	0.47008769437869896	0.21695067567374784	0.38848360666941206	0.4482891637442797	0.3189019857152217	0.3835955747297507	0.3835955747297507	0.3835955747297507	0.3835955747297507	0.3835955747297507	0.3835955747297507	0.3835955747297507	0.3835955747297507	0.3835955747297507	0.3835955747297507	0.3835955747297507	0.3835955747297507	0.3835955747297507	0.3835955747297507	0.3835955747297507	0.3835955747297507	0.3835955747297507	0.3835955747297507	0.3835955747297507
0.6155624587861979	0.5246488921232405	0.5627848910060854	0.6218152136093898	0.6911674583776037	0.7183442323683672	0.5299783869460004	0.5243235430276337	0.5891259679885077	0.5435316455752969	0.6282793105790613	0.5277374931823896	0.6130237242068116	0.46658033319806846	0.5078522400505641	0.5801669986088143	0.6043937113739782	0.6447801358561369	0.49891692481276556	0.6267351636321413	0.4755225721032065	0.5115457435566422	0.5370225700658481	0.4876462611152061	0.6142419189296129	0.7683462137674179	0.7457832659719769	0.6286581459303627	0.6478525100843295	0.45272427741403715	0.5578508062979312	0.5973352560633528	0.577593031180642	0.577593031180642	0.577593031180642	0.577593031180642	0.577593031180642	0.577593031180642	0.577593031180642	0.577593031180642	0.577593031180642	0.577593031180642	0.577593031180642	0.577593031180642	0.577593031180642	0.577593031180642	0.577593031180642	0.577593031180642	0.577593031180642	0.577593031180642
0.18846346254957047	0.20605990342530875	0.17259125577794923	0.06113433153125271	0.12407733425555385	0.02802960058088746	0.038646995451642005	0.075085563228138	0.04891207576960928	0.06538719942732135	0.06371850149162697	0.08622015944734569	0.03784181495568321	0.06102650447662781	0.06710185348645521	0.12840379124070428	0.08221843956424409	0.13256321329413584	0.05217021823198741	0.02769599347086031	0.05289617032140848	0.050473444955778414	0.011989219119191954	0.006814089407286589	0.12311270673230176	0.08584355899307489	0.11136208269015578	0.09860282084161534	0.09860282084161534	0.09860282084161534	0.09860282084161534	0.09860282084161534	0.09860282084161534	0.09860282084161534	0.09860282084161534	0.09860282084161534	0.09860282084161534	0.09860282084161534	0.09860282084161534	0.09860282084161534	0.09860282084161534	0.09860282084161534	0.09860282084161534	0.09860282084161534	0.09860282084161534	0.09860282084161534	0.09860282084161534	0.09860282084161534	0.09860282084161534	0.09860282084161534
0.09065737449963467	0.05226746630150493	0.12068916892845326	0.10840345396028567	0.09383930212674668	0.08535524327642137	0.07748310396382853	0.09002084147288171	0.06575645445916808	0.07559424645606153	0.08086372891949636	0.07747923605237872	0.1241551892235705	0.011481382035301973	0.06807185085185424	0.06626388551377546	0.03952654758893194	0.12561999706890833	0.033138399630493115	0.060038095774091624	0.08288230932746034	0.07041667976760235	0.08831247390617963	0.05560457689466599	0.07494432460933353	0.05647523036744643	0.044859545628744495	0.058705848194015524	0.06028016530686286	0.10581986217523993	0.06605456862636505	0.12859937081987569	0.039699904414240775	0.07956953655066534	0.0783266825758003	0.0650707675580652	0.0641702817321257	0.04309061183449303	0.09338600459739402	0.1296974679026298	0.03625164615945695	0.13986612166832244	0.07364180789107908	0.06236188595810591	0.03743887590113435	0.13849711816857477	0.09271933396886108	0.11560822606871791	0.11560822606871791	0.11560822606871791
0.42626072630690404	0.0	0.5163042235841341	0.5557129463393994	0.0	0.21121571870932238	0.17418403519562356	0.01084021126651875	0.0747015230104936	0.7338360763486946	0.5627863290170707	0.22129868135340797	0.319695544730178	0.0	0.28139316450853535	0.5441285139475857	0.256466773711051	0.39550341027429425	0.2851599930973828	0.17104974733162395	0.14343600587693853	0.47713291433961114	0.3502863862910534	0.2743197818308641	0.2820257049611547	0.0	0.43772419158434583	0.5741075085088758	0.2851599930973828	0.0	0.14406854660178636	0.000632540724847838	0.11411024576575887	0.057371393245303354	0.057371393245303354	0.057371393245303354	0.057371393245303354	0.057371393245303354	0.057371393245303354	0.057371393245303354	0.057371393245303354	0.057371393245303354	0.057371393245303354	0.057371393245303354	0.057371393245303354	0.057371393245303354	0.057371393245303354	0.057371393245303354	0.057371393245303354	0.057371393245303354
0.007676728298833489	0.40651575174855664	0.0	0.0	0.5379815527113815	0.5238261170543148	0.01991298188119177	0.01991298188119177	0.0	0.0	0.0	0.0	0.0	0.0	0.01991298188119177	0.5368196037711506	0.0	0.6950065883375954	1.8248994637842955	1.4953116918759926	0.518019221761316	0.11731036530575818	0.0	0.0	0.07378308785871411	0.2096154032910854	0.2096154032910854	0.7334415203454002	1.0746898630406043	1.4342550039759947	0.4203927555224018	0.3341236956444212	0.37725822558341143	0.37725822558341143	0.37725822558341143	0.37725822558341143	0.37725822558341143	0.37725822558341143	0.37725822558341143	0.37725822558341143	0.37725822558341143	0.37725822558341143	0.37725822558341143	0.37725822558341143	0.37725822558341143	0.37725822558341143	0.37725822558341143	0.37725822558341143	0.37725822558341143	0.37725822558341143
0.7399605248796775	0.7635072228269194	0.7164812363655785	0.7039114009404731	0.8872702307469025	0.8126443086139297	0.8397504653099047	0.8008079894822803	0.8355706931184859	0.8353712205377616	0.6987465927963323	0.809531516572597	0.8565603194485713	0.8999185066791877	0.8399401504906557	0.9642763806324866	0.9869747498640868	1.0655056797106395	0.9833358036703352	0.7947149135631506	0.8954667502688066	0.8450908319159786	0.8450908319159786	0.8450908319159786	0.8450908319159786	0.8450908319159786	0.8450908319159786	0.8450908319159786	0.8450908319159786	0.8450908319159786	0.8450908319159786	0.8450908319159786	0.8450908319159786	0.8450908319159786	0.8450908319159786	0.8450908319159786	0.8450908319159786	0.8450908319159786	0.8450908319159786	0.8450908319159786	0.8450908319159786	0.8450908319159786	0.8450908319159786	0.8450908319159786	0.8450908319159786	0.8450908319159786	0.8450908319159786	0.8450908319159786	0.8450908319159786	0.8450908319159786
0.5390148588058156	0.6744404621284263	0.6235905840366782	0.7005683378604888	0.6910258019264814	0.6126694138144171	0.6197336819649989	0.6954783310186813	0.8098805393929135	0.6439234158705455	0.7233363783105018	0.6341037850159612	0.6664611629213941	0.7040132436209271	0.7614139928493112	0.6123422468264897	0.6529575720953119	0.712420081235782	0.5509544549804102	0.6712565328453735	0.5100714791175677	0.4998935803086284	0.504982529713098	0.504982529713098	0.504982529713098	0.504982529713098	0.504982529713098	0.504982529713098	0.504982529713098	0.504982529713098	0.504982529713098	0.504982529713098	0.504982529713098	0.504982529713098	0.504982529713098	0.504982529713098	0.504982529713098	0.504982529713098	0.504982529713098	0.504982529713098	0.504982529713098	0.504982529713098	0.504982529713098	0.504982529713098	0.504982529713098	0.504982529713098	0.504982529713098	0.504982529713098	0.504982529713098	0.504982529713098
0.605134112374531	0.9045567766620873	0.8997659184879244	0.8469339202408924	0.8560563096259165	0.8607537287060224	0.8286348198942081	0.7529379767560426	0.7239366566706865	0.5483337831086109	0.6941112084442732	0.6868007820135105	0.7919466060569769	0.7459012343795343	0.7138751661749796	0.6631696052136664	0.7013733244244489	0.841022326173391	0.7523640023562694	0.7419621698401175	0.699822901657901	0.7845775066221593	0.7422002041400302	0.7422002041400302	0.7422002041400302	0.7422002041400302	0.7422002041400302	0.7422002041400302	0.7422002041400302	0.7422002041400302	0.7422002041400302	0.7422002041400302	0.7422002041400302	0.7422002041400302	0.7422002041400302	0.7422002041400302	0.7422002041400302	0.7422002041400302	0.7422002041400302	0.7422002041400302	0.7422002041400302	0.7422002041400302	0.7422002041400302	0.7422002041400302	0.7422002041400302	0.7422002041400302	0.7422002041400302	0.7422002041400302	0.7422002041400302	0.7422002041400302
0.6191795677614467	0.5892493583516388	0.5774669676239023	0.619592963694696	0.6149813830540234	0.5701336672169866	0.5533955479881836	0.6983569545048464	0.5326567436244373	0.6003018349194725	0.7175393030201458	0.5867764898541067	0.6136975833788227	0.5905119479545237	0.6310312388039443	0.7218317516024996	0.6006559301884757	0.5481336398374109	0.6696770731136169	0.6089053564755139	0.6089053564755139	0.6089053564755139	0.6089053564755139	0.6089053564755139	0.6089053564755139	0.6089053564755139	0.6089053564755139	0.6089053564755139	0.6089053564755139	0.6089053564755139	0.6089053564755139	0.6089053564755139	0.6089053564755139	0.6089053564755139	0.6089053564755139	0.6089053564755139	0.6089053564755139	0.6089053564755139	0.6089053564755139	0.6089053564755139	0.6089053564755139	0.6089053564755139	0.6089053564755139	0.6089053564755139	0.6089053564755139	0.6089053564755139	0.6089053564755139	0.6089053564755139	0.6089053564755139	0.6089053564755139
[truncated: 6 more columns]
