# Supplementary material for: Neuronal tuning aligns dynamically with object and texture manifolds across the visual hierarchy
Source: Nat Neurosci. 2026 Mar 10;29(4):864–75. doi: 10.1038/s41593-026-02207-1 (PMC13061647; doi:10.1038/s41593-026-02207-1)
Supplement: Supplementary file 6 — Average PSTH for each session and thread before or after optimization Fig. 5a. Response rate for each 10 ms time window in csv format to reproduce Fig. 5c. [file 41593_2026_2207_MOESM6_ESM.zip › Figure5C_src_normresp_wdw_50-60_DeePSim_sem.csv]

0	1	2	3	4	5	6	7	8	9	10	11	12	13	14	15	16	17	18	19	20	21	22	23	24	25	26	27	28	29	30	31	32	33	34	35	36	37	38	39	40	41	42	43	44	45	46	47	48	49
0.04564278166987837	0.019074723043712747	0.02937430961945094	0.011193656559999174	0.03475827442166626	0.020172834663049276	0.03015285673619079	0.02850699981414978	0.03709833700193283	0.03149052030451751	0.029803892559600993	0.034255417998662135	0.02271873507603763	0.040628128487755384	0.018954473119891506	0.029653427638281403	0.029315765055758426	0.03694490686934207	0.033882481404304124	0.03110510152046964	0.02483692950843191	0.037642124677755476	0.0354300641336529	0.0255803777875947	0.025561592541908054	0.026384313346727015	0.030796662297010308	0.01837949668963164	0.024307512887909024	0.019218569570391243	0.03284449277409058	0.025674818919606577	0.0396847248333016	0.038833647058787266	0.02380009577023029	0.03292911150636073	0.032064188722185395	0.036587849627679976	0.024746135771008773	0.029375761185353805	0.020362680325604447	0.037932611356929276	0.024127032418791747	0.039085806645623826	0.02739938685714934	0.0202524666730785	0.03449875872485534	0.02737561269896692	0.02737561269896692	0.02737561269896692
0.04410949711856746	0.026510324809501135	0.05021759704577072	0.03809576353870386	0.058861013847244965	0.054941920523089965	0.03232718421703177	0.0475343021381372	0.04384182574490754	0.04715692237885901	0.037495226951881865	0.049472213251267265	0.050330249901122906	0.018534153962542092	0.05533948403616859	0.05029549893774526	0.0383908882517465	0.05572034774969386	0.06431059700232922	0.05365259519432594	0.044398003448705176	0.08612322311046873	0.04189501072605018	0.04895132101839092	0.03266946512525716	0.04409817826735766	0.044105281636431626	0.02660006900727058	0.03674026628821934	0.054259971356770936	0.04914771566823677	0.04993131746548847	0.03136768986676078	0.03171669149481024	0.03722133099217281	0.034469011243491526	0.034469011243491526	0.034469011243491526	0.034469011243491526	0.034469011243491526	0.034469011243491526	0.034469011243491526	0.034469011243491526	0.034469011243491526	0.034469011243491526	0.034469011243491526	0.034469011243491526	0.034469011243491526	0.034469011243491526	0.034469011243491526
0.062276288197595425	0.028249018561738122	0.02803529216191237	0.05483704057399955	0.026091057262876492	0.022431650672278838	0.046350741573917525	0.017337683474184046	0.002988183722413423	0.01383042530956412	0.026567983991322996	0.0458460531871374	0.0	0.03704528068324599	0.028688347597879946	0.040843485173745475	0.04524389656839963	0.04746868537194503	0.037950217555045	0.053786200762123225	0.05582694060512204	0.02847743685030992	0.009022178619440524	0.050909522957829724	0.03909334305824478	0.0692259156511382	0.048636581713127416	0.04051381738005267	0.06765132871536876	0.02515656669871164	0.028693050009295052	0.03509296708387987	0.010461637658732582	0.022777302371306225	0.022777302371306225	0.022777302371306225	0.022777302371306225	0.022777302371306225	0.022777302371306225	0.022777302371306225	0.022777302371306225	0.022777302371306225	0.022777302371306225	0.022777302371306225	0.022777302371306225	0.022777302371306225	0.022777302371306225	0.022777302371306225	0.022777302371306225	0.022777302371306225
0.0769598687794604	0.04069208744029476	0.0518728578654093	0.04425301533208317	0.03924794009928183	0.046224619171765735	0.041740728110757935	0.0497579877142345	0.040764702408744045	0.04159742449064753	0.038651114370117146	0.0488730018335176	0.04702997620105962	0.05749574099044108	0.03828276373608923	0.051149327616791855	0.03981815703838112	0.0360529077227536	0.039258516150717536	0.027412374661251272	0.04329818649677892	0.03702540489849792	0.035078279183529355	0.03780476747299479	0.03913106692529287	0.043354432533016615	0.0451649640997285	0.035916783187326155	0.03542127998124051	0.0339034618130497	0.044333270664103246	0.036979866980311256	0.02999374415000844	0.04194845168639656	0.05506338896373539	0.03863545269058506	0.04905340604679541	0.04967260315488026	0.04936300460083783	0.04936300460083783	0.04936300460083783	0.04936300460083783	0.04936300460083783	0.04936300460083783	0.04936300460083783	0.04936300460083783	0.04936300460083783	0.04936300460083783	0.04936300460083783	0.04936300460083783
0.06736252099242897	0.06252776691008823	0.06346729195419623	0.046839148799991584	0.05518904873320291	0.04588589819783199	0.05197464013120904	0.05996118485427427	0.050171822169988	0.0517274221797746	0.05435159098357641	0.04532740364521036	0.05778464119302345	0.056074427827134475	0.046726288311697846	0.053688795707924564	0.05154273000684159	0.04595157155079218	0.06569791080386413	0.05537982986456072	0.04885337782165825	0.051861800815384676	0.05622914677798329	0.059642653779184686	0.055717707128715564	0.05506669581687629	0.039288766871402085	0.046752843828008074	0.07071180014167826	0.05041634318482641	0.06056407166325233	0.06056407166325233	0.06056407166325233	0.06056407166325233	0.06056407166325233	0.06056407166325233	0.06056407166325233	0.06056407166325233	0.06056407166325233	0.06056407166325233	0.06056407166325233	0.06056407166325233	0.06056407166325233	0.06056407166325233	0.06056407166325233	0.06056407166325233	0.06056407166325233	0.06056407166325233	0.06056407166325233	0.06056407166325233
0.10228404601105708	0.11932430509782065	0.10543860589438775	0.12658874515007196	0.08959238402091806	0.1065206142308001	0.10371079352254683	0.07687628234637395	0.10413134548713841	0.09578418034201133	0.1168708470425975	0.10005300218711641	0.08814675740824748	0.08140007807562326	0.1140803343599641	0.09553472367166185	0.1246944708529885	0.08111873127418863	0.08605439472524215	0.09079355102412927	0.08985746620243852	0.10123659507517146	0.0943521910068987	0.1435440131735889	0.06822796927589679	0.09669084491887753	0.09446831927202001	0.10855334398987616	0.1048234779624203	0.10127748185977298	0.10395969086217056	0.1275733110394081	0.10710184873101679	0.08802511723364384	0.09130799738502014	0.12673939156984587	0.07648545183646863	0.11319499631027258	0.09828068302194086	0.09806952914445553	0.0981751060831982	0.0981751060831982	0.0981751060831982	0.0981751060831982	0.0981751060831982	0.0981751060831982	0.0981751060831982	0.0981751060831982	0.0981751060831982	0.0981751060831982
0.1453890561245837	0.08442909788162772	0.13482658610720277	0.11767823581246654	0.10477210038657889	0.10560854875320708	0.1114491333600542	0.12603955558828162	0.10694757075689815	0.08160041170868695	0.10550305184746432	0.07329217334173696	0.10384248209978272	0.10127810666448177	0.09105056895386943	0.06605925436623336	0.08784029539404509	0.07258861805456668	0.08971294876841436	0.09901469369150648	0.08757577400164743	0.11472269691621242	0.11122036680851549	0.12229074153602125	0.08568113774722654	0.09218795151440416	0.08893454463081536	0.08893454463081536	0.08893454463081536	0.08893454463081536	0.08893454463081536	0.08893454463081536	0.08893454463081536	0.08893454463081536	0.08893454463081536	0.08893454463081536	0.08893454463081536	0.08893454463081536	0.08893454463081536	0.08893454463081536	0.08893454463081536	0.08893454463081536	0.08893454463081536	0.08893454463081536	0.08893454463081536	0.08893454463081536	0.08893454463081536	0.08893454463081536	0.08893454463081536	0.08893454463081536
0.04607003451739538	0.047703656769626505	0.04248393617809705	0.038795554866973544	0.04694973804444283	0.0567210760245122	0.04096654475047371	0.04378838430150442	0.04827806397746911	0.05374969848145398	0.03772052279426365	0.04101369775424929	0.04269898652858824	0.04479554845438575	0.053683678023427266	0.036834304891009195	0.04549147395909936	0.046649565428625465	0.043877811912889024	0.04730292588722452	0.045269705529461725	0.054239143965681365	0.04173225635388738	0.04878233010406695	0.04442978966905735	0.04727023146448154	0.06235663107967218	0.05481343127207686	0.05481343127207686	0.05481343127207686	0.05481343127207686	0.05481343127207686	0.05481343127207686	0.05481343127207686	0.05481343127207686	0.05481343127207686	0.05481343127207686	0.05481343127207686	0.05481343127207686	0.05481343127207686	0.05481343127207686	0.05481343127207686	0.05481343127207686	0.05481343127207686	0.05481343127207686	0.05481343127207686	0.05481343127207686	0.05481343127207686	0.05481343127207686	0.05481343127207686
0.02373039266769589	0.03463493251042889	0.03603247932012181	0.0312763997362102	0.04684839899905858	0.04529030805568484	0.03715507409073299	0.01662639746904567	0.026243500356536945	0.057781295084731586	0.03417881185274218	0.031561456232403653	0.030387872178602917	0.036404967574655424	0.042508082855269	0.0207644072249161	0.02614744448851976	0.021447705336019085	0.0338242706924456	0.03851038455955661	0.024221725150626143	0.03714214649810475	0.022015225984309918	0.03945347073741654	0.021705743470118517	0.030079187742249647	0.03101714986205196	0.0234650689000906	0.04046288449102173	0.03614703709628392	0.02445404898805624	0.01845715120298264	0.031558402462350296	0.04236746284888848	0.03696293265561939	0.03696293265561939	0.03696293265561939	0.03696293265561939	0.03696293265561939	0.03696293265561939	0.03696293265561939	0.03696293265561939	0.03696293265561939	0.03696293265561939	0.03696293265561939	0.03696293265561939	0.03696293265561939	0.03696293265561939	0.03696293265561939	0.03696293265561939
0.048561437142425876	0.048388421393493905	0.023688889885439636	0.03941003412601553	0.03908033718065831	0.07135062510638293	0.059910437517198045	0.04796855550359282	0.0579876207884593	0.038514325905810096	0.0217579267016374	0.050626639317885774	0.030486740404247533	0.07945533504422281	0.06913417592444562	0.03679941365271744	0.04259203884077185	0.04195942390689639	0.03336997496427574	0.041400397252540425	0.05097752449532224	0.04572251714276806	0.03977899325402505	0.05881137966550471	0.04044557171388207	0.030090167160859677	0.04661992093449386	0.03929181488301497	0.05264975995226855	0.03649089196396655	0.057339044549841	0.05195875218128121	0.0264617792814184	0.0392102657313498	0.0392102657313498	0.0392102657313498	0.0392102657313498	0.0392102657313498	0.0392102657313498	0.0392102657313498	0.0392102657313498	0.0392102657313498	0.0392102657313498	0.0392102657313498	0.0392102657313498	0.0392102657313498	0.0392102657313498	0.0392102657313498	0.0392102657313498	0.0392102657313498
0.07877625853346497	0.07533866863056289	0.08061765719694368	0.06589800615763032	0.06195105146386729	0.06213093853243901	0.06553550858487268	0.07139707083402552	0.0723634483340524	0.055362074676483276	0.07974382615959516	0.05715830697557102	0.07211166497321322	0.0523827811488672	0.06504001949547321	0.05456680553743177	0.05679944868120267	0.06717192693761209	0.05476301076628746	0.08283448623883592	0.0823036555114025	0.05156085026935775	0.0756588830983596	0.09130352667745638	0.07063094204452139	0.06208112403470765	0.06906407229651507	0.05804262305676926	0.07078059930765254	0.08630471972191502	0.07348878113094301	0.079896750426429	0.079896750426429	0.079896750426429	0.079896750426429	0.079896750426429	0.079896750426429	0.079896750426429	0.079896750426429	0.079896750426429	0.079896750426429	0.079896750426429	0.079896750426429	0.079896750426429	0.079896750426429	0.079896750426429	0.079896750426429	0.079896750426429	0.079896750426429	0.079896750426429
0.055313423027199445	0.04457192402004563	0.04932746390365786	0.04310785911672802	0.052398716938472666	0.04504620494242782	0.04935588336185998	0.05016498677786627	0.053377328916125136	0.055541456214022344	0.04584293032164148	0.051065434927395036	0.050567587209515194	0.050890560540846626	0.06088616411648374	0.04101371303749858	0.048959841020101834	0.055727322772037596	0.061795624435144365	0.05538524618267089	0.06088364956913983	0.059872937163713585	0.057825095042485945	0.06175935750581605	0.052000637394984985	0.06061893137596826	0.06745685447006164	0.0615914472788337	0.05759082385540693	0.06382826186741561	0.06481697938326551	0.06432262062534057	0.06432262062534057	0.06432262062534057	0.06432262062534057	0.06432262062534057	0.06432262062534057	0.06432262062534057	0.06432262062534057	0.06432262062534057	0.06432262062534057	0.06432262062534057	0.06432262062534057	0.06432262062534057	0.06432262062534057	0.06432262062534057	0.06432262062534057	0.06432262062534057	0.06432262062534057	0.06432262062534057
0.08313629487263569	0.07205121262140728	0.0708689191212116	0.06335636828211909	0.061163846867341276	0.0754419552051571	0.05368348840706059	0.06029635738868279	0.061985938271770145	0.06687860114190648	0.07428630963875338	0.06382604638932213	0.06529247279396332	0.0658243193110121	0.0787358804414048	0.06118371329330694	0.06812954293939293	0.06039151743876001	0.07904064686745928	0.0755887679751778	0.07884035617279048	0.05043618921991724	0.04320653797675851	0.06282401631400326	0.06115667464269081	0.06455539550203682	0.06991380657924279	0.07252645602627371	0.06109199315387262	0.04941254664259916	0.07170497955085836	0.060558763096728765	0.060558763096728765	0.060558763096728765	0.060558763096728765	0.060558763096728765	0.060558763096728765	0.060558763096728765	0.060558763096728765	0.060558763096728765	0.060558763096728765	0.060558763096728765	0.060558763096728765	0.060558763096728765	0.060558763096728765	0.060558763096728765	0.060558763096728765	0.060558763096728765	0.060558763096728765	0.060558763096728765
0.07292762481466163	0.06407245738957916	0.06506794734162522	0.06924871631609648	0.05997211739616758	0.05694159931173613	0.07082157894118765	0.060529670479500954	0.08149746543120456	0.040144487294661156	0.07549877730185889	0.06408464165536655	0.07247303541551565	0.06744975135971823	0.048173735937883745	0.05890701231066942	0.058712836421353755	0.06920495350003719	0.07021037174992502	0.07942414989393873	0.05657749201418243	0.049995172638578333	0.053983238972316716	0.05940385449357652	0.08141654518914412	0.08398606787387271	0.07817471084507385	0.07039252614959418	0.05549325476259731	0.055549669781947024	0.07118612679734296	0.0598401811683903	0.06551315398286663	0.06551315398286663	0.06551315398286663	0.06551315398286663	0.06551315398286663	0.06551315398286663	0.06551315398286663	0.06551315398286663	0.06551315398286663	0.06551315398286663	0.06551315398286663	0.06551315398286663	0.06551315398286663	0.06551315398286663	0.06551315398286663	0.06551315398286663	0.06551315398286663	0.06551315398286663
0.06977635308335121	0.04969942454249971	0.05413555999586244	0.044696325195121706	0.031213557822870032	0.03966843619225515	0.026379449836272714	0.04968172444180908	0.04418016203556153	0.03826872786194557	0.033486176764929446	0.04315633007709719	0.04488553251019674	0.03343846594042441	0.03380248341663835	0.041448768434670866	0.032573929706308465	0.034727646041312885	0.03098700570424972	0.05035325905955348	0.046937922052608924	0.03407161232036602	0.03631087054961884	0.044978173918040466	0.034539949210947704	0.05077934395978978	0.036330973687439656	0.05024064541479334	0.046440841588148665	0.02648631164225402	0.03646357661520134	0.03646357661520134	0.03646357661520134	0.03646357661520134	0.03646357661520134	0.03646357661520134	0.03646357661520134	0.03646357661520134	0.03646357661520134	0.03646357661520134	0.03646357661520134	0.03646357661520134	0.03646357661520134	0.03646357661520134	0.03646357661520134	0.03646357661520134	0.03646357661520134	0.03646357661520134	0.03646357661520134	0.03646357661520134
0.05730749412261317	0.05737828099122484	0.04540608351724898	0.04397590739900584	0.06446638918847263	0.05004820621002475	0.048128063429427215	0.07493702557328322	0.03345029807454292	0.05632139987276573	0.045318899375726	0.043129475805007984	0.049841418418423725	0.06295133580045573	0.05647475064873981	0.04041453540860816	0.050707600553289135	0.053948768903442676	0.03864059837293602	0.06042640861962488	0.03862316561149402	0.05156488247433867	0.05471160139597844	0.05313824193515855	0.05313824193515855	0.05313824193515855	0.05313824193515855	0.05313824193515855	0.05313824193515855	0.05313824193515855	0.05313824193515855	0.05313824193515855	0.05313824193515855	0.05313824193515855	0.05313824193515855	0.05313824193515855	0.05313824193515855	0.05313824193515855	0.05313824193515855	0.05313824193515855	0.05313824193515855	0.05313824193515855	0.05313824193515855	0.05313824193515855	0.05313824193515855	0.05313824193515855	0.05313824193515855	0.05313824193515855	0.05313824193515855	0.05313824193515855
0.05363637571380653	0.04943288387912366	0.04681658878204315	0.04142281556062196	0.042204362434972366	0.038508882711402515	0.04181881050990996	0.05780449016543924	0.04213094124418952	0.048720547034405155	0.0580801837987266	0.0386618682745554	0.04676654059745871	0.04710944604095295	0.04201439951388096	0.05116903127496985	0.04597130672970771	0.055185843282829966	0.05181086073145114	0.05929880709437625	0.06137839372949919	0.05599931016271223	0.054435501469657956	0.05521740581618509	0.05521740581618509	0.05521740581618509	0.05521740581618509	0.05521740581618509	0.05521740581618509	0.05521740581618509	0.05521740581618509	0.05521740581618509	0.05521740581618509	0.05521740581618509	0.05521740581618509	0.05521740581618509	0.05521740581618509	0.05521740581618509	0.05521740581618509	0.05521740581618509	0.05521740581618509	0.05521740581618509	0.05521740581618509	0.05521740581618509	0.05521740581618509	0.05521740581618509	0.05521740581618509	0.05521740581618509	0.05521740581618509	0.05521740581618509
0.1317758048670333	0.09706394717282585	0.1216925581606702	0.15557321819145561	0.06769741276808988	0.09801906966535509	0.058698749692006134	0.12034452264445981	0.09914378474454241	0.10684990289525648	0.11897070031226968	0.09524503820240632	0.12809464826405825	0.11750987346735847	0.10222813816365604	0.10616327089362806	0.09293744993804745	0.0918320809305033	0.13157090901309454	0.09586547295897978	0.1222796507137433	0.09071266954773918	0.10391042342323185	0.08811470639460475	0.12031291708873529	0.1405302117431092	0.13266968008641164	0.0881601306458454	0.08730965316779364	0.0989966164032101	0.09315313478550187	0.09315313478550187	0.09315313478550187	0.09315313478550187	0.09315313478550187	0.09315313478550187	0.09315313478550187	0.09315313478550187	0.09315313478550187	0.09315313478550187	0.09315313478550187	0.09315313478550187	0.09315313478550187	0.09315313478550187	0.09315313478550187	0.09315313478550187	0.09315313478550187	0.09315313478550187	0.09315313478550187	0.09315313478550187
0.042573524133053264	0.051111254728251135	0.05031428111786101	0.06527106946372233	0.0495969050335102	0.044283095215435546	0.053756134977850825	0.04946720866065547	0.03250752519208617	0.04863470162600567	0.04089733681027853	0.04389027808303182	0.03174979019045157	0.03778757327042992	0.032237151625565154	0.045461270216977885	0.03323104573709198	0.036653247053931144	0.030477505563443766	0.046762299944631346	0.03592426630031607	0.0383798100946043	0.03960233727198962	0.032651451197511755	0.03602261904428364	0.04285831489137526	0.05452557033081709	0.04188479670768406	0.028520199429403346	0.039935324112566464	0.05372711020135649	0.0309130490922075	0.042320079646782	0.042320079646782	0.042320079646782	0.042320079646782	0.042320079646782	0.042320079646782	0.042320079646782	0.042320079646782	0.042320079646782	0.042320079646782	0.042320079646782	0.042320079646782	0.042320079646782	0.042320079646782	0.042320079646782	0.042320079646782	0.042320079646782	0.042320079646782
0.10009098338586025	0.08848484598707203	0.07659560747018264	0.07540785324044574	0.06930254229707622	0.0658488808677938	0.0788993231326439	0.05959703172648979	0.08231545085394466	0.06405873861625976	0.09156743395721197	0.06844536893698883	0.07005750873358023	0.06606295998696267	0.12188082959752765	0.06264153963768225	0.08458952196887322	0.06537693332799585	0.0677145489272173	0.06908413946623333	0.07849008328789335	0.08068526362480995	0.06277219638656825	0.07949046487741407	0.08660488510524127	0.075115638130119	0.07776070957782386	0.0761280555649315	0.06537837223017637	0.08163559745376034	0.07745080216792816	0.06686995533827962	0.08860722998556189	0.1066338172164944	0.07661932863952209	0.09162657292800824	0.09162657292800824	0.09162657292800824	0.09162657292800824	0.09162657292800824	0.09162657292800824	0.09162657292800824	0.09162657292800824	0.09162657292800824	0.09162657292800824	0.09162657292800824	0.09162657292800824	0.09162657292800824	0.09162657292800824	0.09162657292800824
0.058362045595327636	0.043744141543833354	0.04431081454616147	0.04339347283318411	0.037328325831175506	0.047084116172571876	0.043980465075608974	0.03240244170422118	0.040754306977927084	0.03150779118457368	0.03464069373393316	0.03965423290736899	0.03790043408567363	0.048819772220283136	0.03641406467054579	0.045683476476275055	0.052209882574450577	0.03543313127338888	0.03564799986075268	0.031118487884238762	0.058822894973955105	0.03802618122593899	0.03957133069799721	0.044340690828437265	0.04156884038256515	0.04056979149718045	0.03836507295739967	0.0330000974560579	0.03568258520672878	0.03568258520672878	0.03568258520672878	0.03568258520672878	0.03568258520672878	0.03568258520672878	0.03568258520672878	0.03568258520672878	0.03568258520672878	0.03568258520672878	0.03568258520672878	0.03568258520672878	0.03568258520672878	0.03568258520672878	0.03568258520672878	0.03568258520672878	0.03568258520672878	0.03568258520672878	0.03568258520672878	0.03568258520672878	0.03568258520672878	0.03568258520672878
0.1289278971127977	0.07389311191253857	0.17349636006383545	0.11749253961819518	0.14012147653809917	0.07906722477655001	0.14401108237694488	0.11671888267638084	0.14463045422839393	0.11871456274796939	0.12998304591543391	0.14249285268021755	0.15084276918633605	0.11035702709025254	0.1467185969530606	0.16328165817550747	0.14617938479841475	0.15211156204085713	0.08951235095226688	0.09730628218478263	0.10824791756969343	0.11703854555385146	0.1672330576747737	0.13905548791052375	0.1444587899436571	0.14127324317989695	0.13042296282166185	0.15097962796455663	0.1070761843319512	0.1290279061482539	0.1290279061482539	0.1290279061482539	0.1290279061482539	0.1290279061482539	0.1290279061482539	0.1290279061482539	0.1290279061482539	0.1290279061482539	0.1290279061482539	0.1290279061482539	0.1290279061482539	0.1290279061482539	0.1290279061482539	0.1290279061482539	0.1290279061482539	0.1290279061482539	0.1290279061482539	0.1290279061482539	0.1290279061482539	0.1290279061482539
0.07576054302220843	0.0662109609221479	0.07018691341784793	0.07675855015863384	0.06739988756204289	0.07391340114608048	0.06857260147838175	0.06239673580509966	0.08828150435571823	0.07711493799181157	0.08388151629158334	0.07718979610318166	0.07524159675294174	0.07715365853586917	0.06586413722790548	0.06788783936991741	0.08356361335487177	0.07206900667681666	0.08083456986247449	0.06989433771153773	0.06824882348788598	0.07217275130233629	0.06996013265031828	0.07476090092100791	0.06627505213699635	0.07818016314577914	0.07222760764138773	0.07222760764138773	0.07222760764138773	0.07222760764138773	0.07222760764138773	0.07222760764138773	0.07222760764138773	0.07222760764138773	0.07222760764138773	0.07222760764138773	0.07222760764138773	0.07222760764138773	0.07222760764138773	0.07222760764138773	0.07222760764138773	0.07222760764138773	0.07222760764138773	0.07222760764138773	0.07222760764138773	0.07222760764138773	0.07222760764138773	0.07222760764138773	0.07222760764138773	0.07222760764138773
0.07669549218508863	0.06699048114509325	0.07384302946388367	0.0645090338626736	0.08483673323452674	0.07573631284171493	0.09775241666910095	0.07664198245385075	0.08533195739407315	0.08419480324438303	0.08349763507201559	0.06567767166028629	0.0691012769874835	0.06812875047723566	0.08999349502434963	0.07302030023966471	0.07189067283506181	0.09882167815150614	0.08060699491173139	0.07707779826216428	0.07248843130250239	0.08363999725325466	0.07806421427787852	0.07806421427787852	0.07806421427787852	0.07806421427787852	0.07806421427787852	0.07806421427787852	0.07806421427787852	0.07806421427787852	0.07806421427787852	0.07806421427787852	0.07806421427787852	0.07806421427787852	0.07806421427787852	0.07806421427787852	0.07806421427787852	0.07806421427787852	0.07806421427787852	0.07806421427787852	0.07806421427787852	0.07806421427787852	0.07806421427787852	0.07806421427787852	0.07806421427787852	0.07806421427787852	0.07806421427787852	0.07806421427787852	0.07806421427787852	0.07806421427787852
0.12661824963885773	0.08361738912751317	0.08044180973619075	0.08403741201410084	0.0681982241731919	0.10561977344523109	0.07870316530781868	0.0906362937352	0.09501239014709129	0.07549187020372282	0.10247519916720252	0.1142404658433204	0.09831438079208717	0.113694627185566	0.0942439442727115	0.09798368585328797	0.10302128496331997	0.09863657042303037	0.09768712006679307	0.09613007512808122	0.08968200794495287	0.10866738560068508	0.09059318186036965	0.09621434239037746	0.09806977964152036	0.10631029877454591	0.11427362139295355	0.11029196008374974	0.11029196008374974	0.11029196008374974	0.11029196008374974	0.11029196008374974	0.11029196008374974	0.11029196008374974	0.11029196008374974	0.11029196008374974	0.11029196008374974	0.11029196008374974	0.11029196008374974	0.11029196008374974	0.11029196008374974	0.11029196008374974	0.11029196008374974	0.11029196008374974	0.11029196008374974	0.11029196008374974	0.11029196008374974	0.11029196008374974	0.11029196008374974	0.11029196008374974
0.10679792809007173	0.11037819439157949	0.0966049536435032	0.1201012915119951	0.09622571416194672	0.10669623734392647	0.10238173160568097	0.11308231801585882	0.09144646746191153	0.10766235851066723	0.09060409641918428	0.10044284307151886	0.07821339688761239	0.09517394978769599	0.0834892431967197	0.10710087670414621	0.09074850519124321	0.09096556521977162	0.09154159903341645	0.08421595683865388	0.08335708869934962	0.09877056208139941	0.0819003319590027	0.08846471503779528	0.10883385489159252	0.09024342195982828	0.09036478033716204	0.095709456745804	0.08654787176647015	0.09112866425613708	0.09112866425613708	0.09112866425613708	0.09112866425613708	0.09112866425613708	0.09112866425613708	0.09112866425613708	0.09112866425613708	0.09112866425613708	0.09112866425613708	0.09112866425613708	0.09112866425613708	0.09112866425613708	0.09112866425613708	0.09112866425613708	0.09112866425613708	0.09112866425613708	0.09112866425613708	0.09112866425613708	0.09112866425613708	0.09112866425613708
0.14374049110102508	0.09312803801370592	0.08029990035750816	0.07440744279069111	0.08974189188482336	0.10058739111216096	0.09092314946770036	0.08241112809147966	0.08698696931339285	0.0753004509225362	0.08973626840298687	0.07814243178108231	0.08653116072809582	0.07522423958166614	0.08821632117972124	0.08385957625525725	0.08140774547639157	0.0854528387437542	0.0826960395611052	0.07264357116296302	0.09608506765646893	0.08673395974061991	0.10371549115422672	0.07330381584132194	0.08515698889030768	0.06731442225373033	0.08806155839517271	0.06431931068477381	0.09873289365248485	0.07631644082928851	0.08800501256015053	0.094136692434423	0.0635536448577299	0.08271309512887773	0.10162225264942008	0.078435983565209	0.10876951877531893	0.09530687067288476	0.10203819472410185	0.10203819472410185	0.10203819472410185	0.10203819472410185	0.10203819472410185	0.10203819472410185	0.10203819472410185	0.10203819472410185	0.10203819472410185	0.10203819472410185	0.10203819472410185	0.10203819472410185
6.871088605946443e-05	0.0009859392259307515	0.009295396048126006	0.009539151738601386	0.009563307186328043	0.018023153201404497	5.153316454459832e-05	5.153316454459832e-05	0.02243451386480961	0.028637359014839586	0.018029228651532548	7.193848790611807e-05	0.009552283971980465	0.010401323868981073	5.153316454459832e-05	0.001436425711683295	0.0002592004426477139	0.022348863716765244	0.02233620828655721	0.022419444099377604	0.0009538654265100684	0.0015292910228549865	0.0009347856337098459	0.0403780925679042	0.018024488858995612	5.153316454459832e-05	0.0139407810708014	0.0097732708714205	0.0008834403927249276	0.023358139801379164	0.0	0.002524660302826321	0.005667653089312444	0.0033337062759997487	0.01394663834645162	0.0002553507875156727	0.00929657465562552	0.020899048800286025	0.009315858465353821	5.153316454459832e-05	0.013931415746532285	0.0	0.006965707873266142	0.006965707873266142	0.006965707873266142	0.006965707873266142	0.006965707873266142	0.006965707873266142	0.006965707873266142	0.006965707873266142
0.04252881138839449	0.02698037041832779	0.03208089541647269	0.030570303713292685	0.041268437534609084	0.023592054850126113	0.03503459002001555	0.034868282272519174	0.02839084111408481	0.028605976208374278	0.024597632859162458	0.05369618813590416	0.04100541864323125	0.03807477745333039	0.039259924999824426	0.026354406938995677	0.02697719288808414	0.034124358353144126	0.03952378619026448	0.041959052740813775	0.04549551462044204	0.04458205387199536	0.03788192259065362	0.03169029915341263	0.03305003868506123	0.03894777752995401	0.025276492637183245	0.03180345853256637	0.028539975584874807	0.028539975584874807	0.028539975584874807	0.028539975584874807	0.028539975584874807	0.028539975584874807	0.028539975584874807	0.028539975584874807	0.028539975584874807	0.028539975584874807	0.028539975584874807	0.028539975584874807	0.028539975584874807	0.028539975584874807	0.028539975584874807	0.028539975584874807	0.028539975584874807	0.028539975584874807	0.028539975584874807	0.028539975584874807	0.028539975584874807	0.028539975584874807
0.0846797409171135	0.06280855678480804	0.06994294441941297	0.07251143247585093	0.07307701897434359	0.07892309232386067	0.06996427980974919	0.0755075941551291	0.06871264956044149	0.07933885783343637	0.07164817786217591	0.06494138027938308	0.06877603827935186	0.08121690216999726	0.08515974170207381	0.06599049148740656	0.07972824508990603	0.0795309460586808	0.07709719340663607	0.07282588173320356	0.07123648021929033	0.07124435394718397	0.07835905440860626	0.06737195194871518	0.06736534799880661	0.0673686499737609	0.0673686499737609	0.0673686499737609	0.0673686499737609	0.0673686499737609	0.0673686499737609	0.0673686499737609	0.0673686499737609	0.0673686499737609	0.0673686499737609	0.0673686499737609	0.0673686499737609	0.0673686499737609	0.0673686499737609	0.0673686499737609	0.0673686499737609	0.0673686499737609	0.0673686499737609	0.0673686499737609	0.0673686499737609	0.0673686499737609	0.0673686499737609	0.0673686499737609	0.0673686499737609	0.0673686499737609
0.04908751317210633	0.04358674940203885	0.05539545626229741	0.04955734492923991	0.04599283346919844	0.0516436002086188	0.05405811359098411	0.049651188474199505	0.05118316004081144	0.050615811646035985	0.05571035678155227	0.05428520649770299	0.05151081712327105	0.0476548626419086	0.05686510758023539	0.055265352755912996	0.05144782339807871	0.04542496924740464	0.043630165105688845	0.0500005108082519	0.04985126861103915	0.049925889709645524	0.049925889709645524	0.049925889709645524	0.049925889709645524	0.049925889709645524	0.049925889709645524	0.049925889709645524	0.049925889709645524	0.049925889709645524	0.049925889709645524	0.049925889709645524	0.049925889709645524	0.049925889709645524	0.049925889709645524	0.049925889709645524	0.049925889709645524	0.049925889709645524	0.049925889709645524	0.049925889709645524	0.049925889709645524	0.049925889709645524	0.049925889709645524	0.049925889709645524	0.049925889709645524	0.049925889709645524	0.049925889709645524	0.049925889709645524	0.049925889709645524	0.049925889709645524
0.03953441390044232	0.02620985414184297	0.035167911370331185	0.0443321734377838	0.040635089661864104	0.034771734869510754	0.04409318094446606	0.02553817889663417	0.03269397480832617	0.03833540627975223	0.038979568823177026	0.04185494696807956	0.040123507422380585	0.027241475127362698	0.03312610503148545	0.05272424086603957	0.03686298496689445	0.048916888565635704	0.02455533339422122	0.03953439765117302	0.03499489899393034	0.034355855257777186	0.036132756771695716	0.03524430601473645	0.03524430601473645	0.03524430601473645	0.03524430601473645	0.03524430601473645	0.03524430601473645	0.03524430601473645	0.03524430601473645	0.03524430601473645	0.03524430601473645	0.03524430601473645	0.03524430601473645	0.03524430601473645	0.03524430601473645	0.03524430601473645	0.03524430601473645	0.03524430601473645	0.03524430601473645	0.03524430601473645	0.03524430601473645	0.03524430601473645	0.03524430601473645	0.03524430601473645	0.03524430601473645	0.03524430601473645	0.03524430601473645	0.03524430601473645
0.06669655873314122	0.06054486585611513	0.061744348283917054	0.06783147680326002	0.05607514145314146	0.05495561393405673	0.05410578135092693	0.06827835262895628	0.05513076143461043	0.051832351106552564	0.05177684237569303	0.054465059426898034	0.07123894092851582	0.055410794851282856	0.06839578106826719	0.07781319113786002	0.0499737864775655	0.05984664800294689	0.04897013477982867	0.060107280095756624	0.041269659224170425	0.05068846965996352	0.05068846965996352	0.05068846965996352	0.05068846965996352	0.05068846965996352	0.05068846965996352	0.05068846965996352	0.05068846965996352	0.05068846965996352	0.05068846965996352	0.05068846965996352	0.05068846965996352	0.05068846965996352	0.05068846965996352	0.05068846965996352	0.05068846965996352	0.05068846965996352	0.05068846965996352	0.05068846965996352	0.05068846965996352	0.05068846965996352	0.05068846965996352	0.05068846965996352	0.05068846965996352	0.05068846965996352	0.05068846965996352	0.05068846965996352	0.05068846965996352	0.05068846965996352
0.09386577394835435	0.05212597929391385	0.0635969836356844	0.05444675870815598	0.045431820334585614	0.07004797645349105	0.05501998830209144	0.04997030512632354	0.04547640886662353	0.048701995175376	0.05849236896743862	0.039240413734269404	0.05171506357466589	0.058485538172294585	0.07687305493113579	0.06519692155863337	0.06038499305635423	0.05287017086749954	0.06116246595412438	0.0480606813042459	0.04391231442324741	0.06907507015645376	0.0691513448271979	0.05843464221121032	0.05801625662592496	0.05822544941856764	0.05822544941856764	0.05822544941856764	0.05822544941856764	0.05822544941856764	0.05822544941856764	0.05822544941856764	0.05822544941856764	0.05822544941856764	0.05822544941856764	0.05822544941856764	0.05822544941856764	0.05822544941856764	0.05822544941856764	0.05822544941856764	0.05822544941856764	0.05822544941856764	0.05822544941856764	0.05822544941856764	0.05822544941856764	0.05822544941856764	0.05822544941856764	0.05822544941856764	0.05822544941856764	0.05822544941856764
0.09389836632774663	0.10126432344867098	0.0914027685889816	0.08907276249991862	0.07256428452358751	0.0857736753864595	0.07883715712115194	0.07141233087669241	0.07881008270693668	0.07580111193034725	0.08589215541207489	0.07812877156973741	0.0776623291399422	0.08868938714647674	0.07496435152837	0.0829717434947455	0.09160456832269387	0.08497169262772733	0.10024670918956499	0.0827721921307132	0.09150945066013909	0.09150945066013909	0.09150945066013909	0.09150945066013909	0.09150945066013909	0.09150945066013909	0.09150945066013909	0.09150945066013909	0.09150945066013909	0.09150945066013909	0.09150945066013909	0.09150945066013909	0.09150945066013909	0.09150945066013909	0.09150945066013909	0.09150945066013909	0.09150945066013909	0.09150945066013909	0.09150945066013909	0.09150945066013909	0.09150945066013909	0.09150945066013909	0.09150945066013909	0.09150945066013909	0.09150945066013909	0.09150945066013909	0.09150945066013909	0.09150945066013909	0.09150945066013909	0.09150945066013909
0.06832919670492008	0.04917844517197724	0.0467788752031015	0.043833885842298484	0.052707952774715766	0.05025668885770423	0.04913115259497439	0.04616169768315728	0.050388577452245904	0.04319494876819026	0.05600498220860394	0.07132115001855337	0.056678202980403054	0.05310208592850245	0.06115007591784835	0.05976724396211555	0.06173707409137976	0.052808945262118476	0.04402108213559276	0.06262472117036266	0.048956023684354776	0.0579455267336913	0.05345077520902303	0.05345077520902303	0.05345077520902303	0.05345077520902303	0.05345077520902303	0.05345077520902303	0.05345077520902303	0.05345077520902303	0.05345077520902303	0.05345077520902303	0.05345077520902303	0.05345077520902303	0.05345077520902303	0.05345077520902303	0.05345077520902303	0.05345077520902303	0.05345077520902303	0.05345077520902303	0.05345077520902303	0.05345077520902303	0.05345077520902303	0.05345077520902303	0.05345077520902303	0.05345077520902303	0.05345077520902303	0.05345077520902303	0.05345077520902303	0.05345077520902303
0.06541387297744727	0.07215757369681684	0.066244414982497	0.06871509479570381	0.05793341937338713	0.06465096594242097	0.06428941907409982	0.06278259860872204	0.05742737769784233	0.07244397081852297	0.0646689138502872	0.05584688351572608	0.06684240824321362	0.06793718109281191	0.0752865756329965	0.07120596633113574	0.06267109678935955	0.06729218588601325	0.0706893130490051	0.06553696112075055	0.06811313708487783	0.06811313708487783	0.06811313708487783	0.06811313708487783	0.06811313708487783	0.06811313708487783	0.06811313708487783	0.06811313708487783	0.06811313708487783	0.06811313708487783	0.06811313708487783	0.06811313708487783	0.06811313708487783	0.06811313708487783	0.06811313708487783	0.06811313708487783	0.06811313708487783	0.06811313708487783	0.06811313708487783	0.06811313708487783	0.06811313708487783	0.06811313708487783	0.06811313708487783	0.06811313708487783	0.06811313708487783	0.06811313708487783	0.06811313708487783	0.06811313708487783	0.06811313708487783	0.06811313708487783
0.08143344874934288	0.04738039388141022	0.03573018842195599	0.04098220247023118	0.035150081866883544	0.03745493785633316	0.08710224288745878	0.03088528244563854	0.04328874344241628	0.03271636470300945	0.03489897870233194	0.034352020992989896	0.031223978045758695	0.021227322199359213	0.0395878675732633	0.05968624216071333	0.06172806901268858	0.053317763710713915	0.0763584047426225	0.057189398594025206	0.0706841180497124	0.04780462075682526	0.05119318269685815	0.050638609266415134	0.05093837247289779	0.04213342427759877	0.05144211247201609	0.05973368759762701	0.059783146369288	0.0303770897542816	0.023731949161634208	0.04591015981910628	0.07907822242434989	0.06738288444416311	0.04899602113165691	0.05818945278791001	0.05818945278791001	0.05818945278791001	0.05818945278791001	0.05818945278791001	0.05818945278791001	0.05818945278791001	0.05818945278791001	0.05818945278791001	0.05818945278791001	0.05818945278791001	0.05818945278791001	0.05818945278791001	0.05818945278791001	0.05818945278791001
0.06952409284545795	0.061791986980734646	0.06888825791646094	0.06912333312122868	0.07682070826128012	0.0723332220698925	0.0633210931464449	0.07579979730769146	0.05846843108294531	0.054339014664211316	0.06070335156280685	0.06568731075784133	0.07058280339429057	0.0646843259540551	0.05753386367268128	0.08008463369910748	0.06880924868589439	0.06880924868589439	0.06880924868589439	0.06880924868589439	0.06880924868589439	0.06880924868589439	0.06880924868589439	0.06880924868589439	0.06880924868589439	0.06880924868589439	0.06880924868589439	0.06880924868589439	0.06880924868589439	0.06880924868589439	0.06880924868589439	0.06880924868589439	0.06880924868589439	0.06880924868589439	0.06880924868589439	0.06880924868589439	0.06880924868589439	0.06880924868589439	0.06880924868589439	0.06880924868589439	0.06880924868589439	0.06880924868589439	0.06880924868589439	0.06880924868589439	0.06880924868589439	0.06880924868589439	0.06880924868589439	0.06880924868589439	0.06880924868589439	0.06880924868589439
0.07894945994229956	0.07780326270177722	0.06400777661266437	0.08598281828735596	0.06864133745928698	0.05176821869288582	0.06441918934375518	0.07317736556266143	0.07390852698609916	0.06804490789023036	0.058172509579409164	0.06318827832036156	0.0815524361777977	0.06493758877792592	0.07134945050424589	0.07616586371741838	0.07371328912496415	0.07760058244201276	0.07972766037228357	0.07661610981288851	0.08177304472033102	0.09070726298388206	0.07457563665994858	0.0685894816114599	0.07158255913570424	0.07158255913570424	0.07158255913570424	0.07158255913570424	0.07158255913570424	0.07158255913570424	0.07158255913570424	0.07158255913570424	0.07158255913570424	0.07158255913570424	0.07158255913570424	0.07158255913570424	0.07158255913570424	0.07158255913570424	0.07158255913570424	0.07158255913570424	0.07158255913570424	0.07158255913570424	0.07158255913570424	0.07158255913570424	0.07158255913570424	0.07158255913570424	0.07158255913570424	0.07158255913570424	0.07158255913570424	0.07158255913570424
0.11204499556570971	0.10681508532058889	0.11377064881532188	0.0743258462280962	0.08852065409182783	0.09561780500033798	0.0960961774624636	0.10754364446293509	0.10739363431211298	0.09074034682622235	0.08147387094702743	0.08595527802336038	0.11072657224563544	0.08594792201622894	0.10179881137257017	0.10007819749888178	0.10542736494954226	0.07713749143663252	0.0912824281930874	0.0912824281930874	0.0912824281930874	0.0912824281930874	0.0912824281930874	0.0912824281930874	0.0912824281930874	0.0912824281930874	0.0912824281930874	0.0912824281930874	0.0912824281930874	0.0912824281930874	0.0912824281930874	0.0912824281930874	0.0912824281930874	0.0912824281930874	0.0912824281930874	0.0912824281930874	0.0912824281930874	0.0912824281930874	0.0912824281930874	0.0912824281930874	0.0912824281930874	0.0912824281930874	0.0912824281930874	0.0912824281930874	0.0912824281930874	0.0912824281930874	0.0912824281930874	0.0912824281930874	0.0912824281930874	0.0912824281930874
0.07112842171786152	0.06847861027571213	0.08142975827061034	0.057985960617903134	0.08311652639573527	0.0822720710435197	0.06973205128536783	0.07871795048159098	0.0829424634170712	0.0772623271206425	0.07000063963099097	0.08228628575835817	0.08131151565186633	0.08375152586470169	0.08822102939027619	0.07516998743245981	0.09139022357316716	0.08362259304476877	0.08841508432253917	0.06471511108204718	0.07771239448650077	0.07121375278427397	0.07121375278427397	0.07121375278427397	0.07121375278427397	0.07121375278427397	0.07121375278427397	0.07121375278427397	0.07121375278427397	0.07121375278427397	0.07121375278427397	0.07121375278427397	0.07121375278427397	0.07121375278427397	0.07121375278427397	0.07121375278427397	0.07121375278427397	0.07121375278427397	0.07121375278427397	0.07121375278427397	0.07121375278427397	0.07121375278427397	0.07121375278427397	0.07121375278427397	0.07121375278427397	0.07121375278427397	0.07121375278427397	0.07121375278427397	0.07121375278427397	0.07121375278427397
0.08950482809875476	0.06250922767329234	0.07235113512110464	0.09054365250859545	0.08310806796510514	0.09060291182318393	0.0839438221216476	0.08038429388218944	0.08176065162143638	0.08090581630111535	0.08133323396127586	0.08133323396127586	0.08133323396127586	0.08133323396127586	0.08133323396127586	0.08133323396127586	0.08133323396127586	0.08133323396127586	0.08133323396127586	0.08133323396127586	0.08133323396127586	0.08133323396127586	0.08133323396127586	0.08133323396127586	0.08133323396127586	0.08133323396127586	0.08133323396127586	0.08133323396127586	0.08133323396127586	0.08133323396127586	0.08133323396127586	0.08133323396127586	0.08133323396127586	0.08133323396127586	0.08133323396127586	0.08133323396127586	0.08133323396127586	0.08133323396127586	0.08133323396127586	0.08133323396127586	0.08133323396127586	0.08133323396127586	0.08133323396127586	0.08133323396127586	0.08133323396127586	0.08133323396127586	0.08133323396127586	0.08133323396127586	0.08133323396127586	0.08133323396127586
0.06361558770129189	0.07412028706424846	0.07454676566391784	0.08769904801225838	0.07540823572199118	0.06991025716058513	0.08120515555675932	0.08058871781140034	0.07882434934814858	0.060730408697626394	0.0701435068303636	0.06825156189120968	0.058805517271987816	0.06804367500011908	0.0851965797127614	0.07229850437983201	0.0807689727789912	0.13757579423858718	0.10917238350878919	0.10917238350878919	0.10917238350878919	0.10917238350878919	0.10917238350878919	0.10917238350878919	0.10917238350878919	0.10917238350878919	0.10917238350878919	0.10917238350878919	0.10917238350878919	0.10917238350878919	0.10917238350878919	0.10917238350878919	0.10917238350878919	0.10917238350878919	0.10917238350878919	0.10917238350878919	0.10917238350878919	0.10917238350878919	0.10917238350878919	0.10917238350878919	0.10917238350878919	0.10917238350878919	0.10917238350878919	0.10917238350878919	0.10917238350878919	0.10917238350878919	0.10917238350878919	0.10917238350878919	0.10917238350878919	0.10917238350878919
0.05988216829152107	0.07308720430136946	0.059634412801499954	0.05496936543632219	0.06503206553181665	0.05154774866541746	0.05394956169364819	0.10434113737519904	0.0005537109477807979	0.06740709372233308	0.026589453149213113	0.05176268056258174	0.05057521107276023	0.07041155885100703	0.05239177614735098	0.0648535778567851	0.04882594212014955	0.020929133463164065	0.035768237445089626	0.05037769813470883	0.05816210288654513	0.0588885957626826	0.07900060233823297	0.06357673665303158	0.06990406586589774	0.057782802009000676	0.05889053815506473	0.06766394177427537	0.09180466488187579	0.12255998631692565	0.052472434729182955	0.0875162105230543	0.0875162105230543	0.0875162105230543	0.0875162105230543	0.0875162105230543	0.0875162105230543	0.0875162105230543	0.0875162105230543	0.0875162105230543	0.0875162105230543	0.0875162105230543	0.0875162105230543	0.0875162105230543	0.0875162105230543	0.0875162105230543	0.0875162105230543	0.0875162105230543	0.0875162105230543	0.0875162105230543
0.05329851141049972	0.0584896520289143	0.027166334140691303	0.046546508234445054	0.03821752394179899	0.04056225372363022	0.05015843255555958	0.05313308720710518	0.030787732281227637	0.03709571979701779	0.03336049986138127	0.04294633384634032	0.051452764780732685	0.04449912773421088	0.054575561972676184	0.05217835844386379	0.05163131913488709	0.03156431989739736	0.05326512152669053	0.03975029306101391	0.03329623433572299	0.04025189514545064	0.0662567155433629	0.0659637061996706	0.06611021087151675	0.06611021087151675	0.06611021087151675	0.06611021087151675	0.06611021087151675	0.06611021087151675	0.06611021087151675	0.06611021087151675	0.06611021087151675	0.06611021087151675	0.06611021087151675	0.06611021087151675	0.06611021087151675	0.06611021087151675	0.06611021087151675	0.06611021087151675	0.06611021087151675	0.06611021087151675	0.06611021087151675	0.06611021087151675	0.06611021087151675	0.06611021087151675	0.06611021087151675	0.06611021087151675	0.06611021087151675	0.06611021087151675
0.08574203386352548	0.06940195560847143	0.06171711374866786	0.06757998935299583	0.0662813775987032	0.08590702312638196	0.05847950811779188	0.06388652062052753	0.08053798714848096	0.07486444203371379	0.06227269801248006	0.06856857002309692	0.06856857002309692	0.06856857002309692	0.06856857002309692	0.06856857002309692	0.06856857002309692	0.06856857002309692	0.06856857002309692	0.06856857002309692	0.06856857002309692	0.06856857002309692	0.06856857002309692	0.06856857002309692	0.06856857002309692	0.06856857002309692	0.06856857002309692	0.06856857002309692	0.06856857002309692	0.06856857002309692	0.06856857002309692	0.06856857002309692	0.06856857002309692	0.06856857002309692	0.06856857002309692	0.06856857002309692	0.06856857002309692	0.06856857002309692	0.06856857002309692	0.06856857002309692	0.06856857002309692	0.06856857002309692	0.06856857002309692	0.06856857002309692	0.06856857002309692	0.06856857002309692	0.06856857002309692	0.06856857002309692	0.06856857002309692	0.06856857002309692
0.104840363108132	0.1087317023787656	0.10859627986515581	0.1330900630240937	0.10248189599127701	0.1143787333191166	0.13869664608973725	0.11202320014096821	0.13914092695913421	0.09309615335752419	0.11472554095038932	0.12108240464687764	0.11292573458026908	0.08929650967467287	0.14938107131100875	0.11296307281614029	0.12366411364133306	0.13155417699961844	0.12760914532047576	0.12760914532047576	0.12760914532047576	0.12760914532047576	0.12760914532047576	0.12760914532047576	0.12760914532047576	0.12760914532047576	0.12760914532047576	0.12760914532047576	0.12760914532047576	0.12760914532047576	0.12760914532047576	0.12760914532047576	0.12760914532047576	0.12760914532047576	0.12760914532047576	0.12760914532047576	0.12760914532047576	0.12760914532047576	0.12760914532047576	0.12760914532047576	0.12760914532047576	0.12760914532047576	0.12760914532047576	0.12760914532047576	0.12760914532047576	0.12760914532047576	0.12760914532047576	0.12760914532047576	0.12760914532047576	0.12760914532047576
0.0935378273630268	0.0791823497509139	0.0976078818844454	0.08825270114571647	0.0737181868277134	0.07747742927103897	0.0693158292950228	0.09544187925789185	0.07912186081667902	0.08320986726482073	0.06661946878678683	0.07573154463212893	0.09839546922211836	0.09048852895010984	0.07617846360087903	0.08333349627549443	0.08333349627549443	0.08333349627549443	0.08333349627549443	0.08333349627549443	0.08333349627549443	0.08333349627549443	0.08333349627549443	0.08333349627549443	0.08333349627549443	0.08333349627549443	0.08333349627549443	0.08333349627549443	0.08333349627549443	0.08333349627549443	0.08333349627549443	0.08333349627549443	0.08333349627549443	0.08333349627549443	0.08333349627549443	0.08333349627549443	0.08333349627549443	0.08333349627549443	0.08333349627549443	0.08333349627549443	0.08333349627549443	0.08333349627549443	0.08333349627549443	0.08333349627549443	0.08333349627549443	0.08333349627549443	0.08333349627549443	0.08333349627549443	0.08333349627549443	0.08333349627549443
0.018459664229862973	0.06709748756071773	0.04175746217918312	0.06603966035386881	0.06067537107208604	0.058899337789652194	0.04834620281455054	0.035823656593410996	0.035391633879596325	0.04033534222830588	0.07202142560766692	0.03779831932161384	0.04563312896900165	0.04358676953016475	0.05504954744224874	0.05767629055707987	0.045019702396838064	0.061383064265695696	0.035442656311215424	0.026075511239063747	0.051399672749599216	0.0563543727146275	0.016306897185563593	0.04315394814965696	0.03925519282991716	0.07305829211901632	0.045757921619943555	0.06002880544738324	0.05289336353366339	0.05289336353366339	0.05289336353366339	0.05289336353366339	0.05289336353366339	0.05289336353366339	0.05289336353366339	0.05289336353366339	0.05289336353366339	0.05289336353366339	0.05289336353366339	0.05289336353366339	0.05289336353366339	0.05289336353366339	0.05289336353366339	0.05289336353366339	0.05289336353366339	0.05289336353366339	0.05289336353366339	0.05289336353366339	0.05289336353366339	0.05289336353366339
0.09230524372780587	0.0811712306398281	0.07325341156125295	0.07804168490560871	0.057400039069918245	0.08368298681488351	0.11528325226329345	0.08398469749894519	0.08110984247660716	0.10751585372046339	0.09908940176439432	0.10679044727816818	0.10033762593756773	0.09173610570166014	0.0795391994507113	0.08825983785876207	0.0899572690569281	0.11123482079722256	0.09290893384223384	0.08262866133996215	0.08682336228546987	0.10200022846696674	0.08019397197872924	0.09109710022284798	0.09109710022284798	0.09109710022284798	0.09109710022284798	0.09109710022284798	0.09109710022284798	0.09109710022284798	0.09109710022284798	0.09109710022284798	0.09109710022284798	0.09109710022284798	0.09109710022284798	0.09109710022284798	0.09109710022284798	0.09109710022284798	0.09109710022284798	0.09109710022284798	0.09109710022284798	0.09109710022284798	0.09109710022284798	0.09109710022284798	0.09109710022284798	0.09109710022284798	0.09109710022284798	0.09109710022284798	0.09109710022284798	0.09109710022284798
0.08215933609149403	0.060290067449771584	0.06194185361959281	0.06963905680093006	0.08774614538772275	0.07455298674831275	0.08455242838995206	0.08002277882779582	0.07291616221087133	0.07747725296820528	0.0782311033602402	0.07942643385342701	0.061332378718904616	0.0805834319280951	0.08640869062248735	0.07437047572942729	0.06962391557053133	0.07648865696705158	0.07251756625302012	0.07883311477438014	0.08305986647766599	0.08094649062602306	0.08094649062602306	0.08094649062602306	0.08094649062602306	0.08094649062602306	0.08094649062602306	0.08094649062602306	0.08094649062602306	0.08094649062602306	0.08094649062602306	0.08094649062602306	0.08094649062602306	0.08094649062602306	0.08094649062602306	0.08094649062602306	0.08094649062602306	0.08094649062602306	0.08094649062602306	0.08094649062602306	0.08094649062602306	0.08094649062602306	0.08094649062602306	0.08094649062602306	0.08094649062602306	0.08094649062602306	0.08094649062602306	0.08094649062602306	0.08094649062602306	0.08094649062602306
0.08733500506794464	0.10062701779548966	0.1039861480051789	0.11640729829252447	0.11173545138662266	0.08497119486361081	0.0850713133586217	0.11985775660280744	0.10790353979799298	0.0994572953456172	0.1152175754595965	0.097273074704794	0.10478238568310175	0.11160918218465082	0.11379638804718933	0.0819105170333447	0.09575693483639665	0.07418127709831429	0.08496910596735546	0.08496910596735546	0.08496910596735546	0.08496910596735546	0.08496910596735546	0.08496910596735546	0.08496910596735546	0.08496910596735546	0.08496910596735546	0.08496910596735546	0.08496910596735546	0.08496910596735546	0.08496910596735546	0.08496910596735546	0.08496910596735546	0.08496910596735546	0.08496910596735546	0.08496910596735546	0.08496910596735546	0.08496910596735546	0.08496910596735546	0.08496910596735546	0.08496910596735546	0.08496910596735546	0.08496910596735546	0.08496910596735546	0.08496910596735546	0.08496910596735546	0.08496910596735546	0.08496910596735546	0.08496910596735546	0.08496910596735546
0.06833657439147657	0.07174153559469275	0.06821840926996665	0.08188679298131572	0.07327786261942343	0.06370745862505002	0.06083143626829696	0.07534015742440511	0.07368116836028414	0.08674002570974505	0.08020540550884736	0.07233100136740762	0.061425255525465586	0.07331879421069434	0.07464320258071781	0.06677314942407594	0.06918614397965007	0.06617027327996394	0.0622240462163163	0.057488560891541834	0.05985630355392907	0.05985630355392907	0.05985630355392907	0.05985630355392907	0.05985630355392907	0.05985630355392907	0.05985630355392907	0.05985630355392907	0.05985630355392907	0.05985630355392907	0.05985630355392907	0.05985630355392907	0.05985630355392907	0.05985630355392907	0.05985630355392907	0.05985630355392907	0.05985630355392907	0.05985630355392907	0.05985630355392907	0.05985630355392907	0.05985630355392907	0.05985630355392907	0.05985630355392907	0.05985630355392907	0.05985630355392907	0.05985630355392907	0.05985630355392907	0.05985630355392907	0.05985630355392907	0.05985630355392907
0.0	0.07049256473237965	0.0	0.0009983972285404778	0.0	0.0	0.0	0.0	0.0	0.0	0.0	0.0	0.0	0.0	0.0	0.0	0.0	0.0	0.0	0.0	0.0	0.07049256473237965	0.0	0.0	0.0	0.0	0.0	0.0	0.0	0.0	0.0	0.0	0.0	0.05448625049408137	0.0	0.0	0.0	0.0	0.0	0.0	0.0	0.0	0.0	0.0	0.0	0.0	0.0	0.0	0.0	0.0
0.0	0.02089729506967794	0.05597249639833848	0.009596249207075387	0.009591342795047695	0.0010256309577526045	0.11337341524098488	0.08994732915711202	0.0	0.08370268601002533	0.08554615496631109	0.07463764013343363	0.0035472352081064524	0.08976548191417472	0.07241542205260319	0.0	0.0	0.0010392888196398688	0.00142523387365783	0.08371646791520573	0.08371646791520573	0.0	0.03734022072394264	0.00020698588565995683	0.0017137791727706284	0.05939510975480886	0.013627647827619922	0.038237293559315176	0.0010256309577526045	0.020880627960025804	0.0014299836418697517	0.038237293559315176	0.0035446207779598242	0.010945817082508228	0.09336505694527311	0.021051596337039326	0.00961158721497571	0.0010256309577526045	0.08975858284409628	0.02086833064852431	0.05924312437720537	0.009592094890145786	0.02277546998293877	0.03918722488968961	0.0035472352081064524	0.022765419104326095	0.013156327156216273	0.013156327156216273	0.013156327156216273	0.013156327156216273
0.06347423119969732	0.09107957330801952	0.07828985305490839	0.05025238065487478	0.06912793055640011	0.05853922184612454	0.06569045207218531	0.054908955040636365	0.06901160859866201	0.06963408780562308	0.05006696502313208	0.061217532211537896	0.06058372471871642	0.05730431745651258	0.0535559095800895	0.06495308202396267	0.07331358783789642	0.047125915292677185	0.07016074971533702	0.04848089582877927	0.04771855195815214	0.05273811354093735	0.05194744481219495	0.06097893389795559	0.0624642918312083	0.07302003712908313	0.051491123261285264	0.06341890851322586	0.05784354216333308	0.05504200537683066	0.07436861363996526	0.06835310230329335	0.06634147626058481	0.05966681929738076	0.040891421578058404	0.057759554895970254	0.06312192908976276	0.04254080639513756	0.0665274035334687	0.0653201983054188	0.04569102250096058	0.05550561040318969	0.05550561040318969	0.05550561040318969	0.05550561040318969	0.05550561040318969	0.05550561040318969	0.05550561040318969	0.05550561040318969	0.05550561040318969
0.0648084864737479	0.0680438822580173	0.07247408936339367	0.041030617918943996	0.05808022641165155	0.04707376601311508	0.04823755253342578	0.03284606782726232	0.042016135059494114	0.03415975697042794	0.057954202847386324	0.06965450280281371	0.05736149617085276	0.056546283318630826	0.021957330183910266	0.06602918891215756	0.05996363296963438	0.04440946699796486	0.09172619928075348	0.0380479917332012	0.02669086850855596	0.05973543082762792	0.04382729021617501	0.049980400871325846	0.047909131724003545	0.03951988744966278	0.02254498097632352	0.03949251819286993	0.017552700970198613	0.03467097285781196	0.03278627228450348	0.032753994915029776	0.04659571570727629	0.04572907241220416	0.03672941109552224	0.03512496203254438	0.02258682196563599	0.03454265473622135	0.027441861234932977	0.023720519369110786	0.0038114327130614883	0.06217741531282673	0.05756408190887381	0.02400123168895674	0.03609822794654106	0.03530540385390675	0.03570181590022391	0.03570181590022391	0.03570181590022391	0.03570181590022391
0.10073358326308823	0.1448315012693259	0.08439941859332248	0.09249576300142039	0.11736538908164518	0.13099497634040982	0.07168781852756896	0.14285761054164797	0.06738413811475626	0.1100583719528869	0.1253407526464012	0.13161319798410664	0.10469008373649963	0.11928838661081742	0.07663374046127332	0.1326624902978727	0.12106824136022958	0.09381907671774284	0.09604373780300111	0.07791856370139481	0.13527350797446536	0.1011357284712413	0.08885895603655422	0.12198542853848036	0.06746365277528403	0.11703404198332494	0.16062993560443914	0.11114116351258622	0.12886293029436163	0.10854392058562841	0.0940958804104791	0.05654802168246075	0.10920481034743246	0.11271889037381803	0.06294977363138424	0.12666034875250115	0.17319257910918281	0.13746528959489976	0.12313662378172222	0.10823957625614085	0.11143020467231961	0.1498774642482688	0.10569682054025967	0.12778714239426425	0.12778714239426425	0.12778714239426425	0.12778714239426425	0.12778714239426425	0.12778714239426425	0.12778714239426425
0.054828760444498886	0.06951493901464925	0.06161075202587123	0.08479278101676904	0.07641871486533439	0.05206419949551513	0.08625813968649017	0.06257491265261061	0.038534147244173846	0.08728177766669987	0.06629853747237646	0.06110719238898105	0.06370286493067877	0.06370286493067877	0.06370286493067877	0.06370286493067877	0.06370286493067877	0.06370286493067877	0.06370286493067877	0.06370286493067877	0.06370286493067877	0.06370286493067877	0.06370286493067877	0.06370286493067877	0.06370286493067877	0.06370286493067877	0.06370286493067877	0.06370286493067877	0.06370286493067877	0.06370286493067877	0.06370286493067877	0.06370286493067877	0.06370286493067877	0.06370286493067877	0.06370286493067877	0.06370286493067877	0.06370286493067877	0.06370286493067877	0.06370286493067877	0.06370286493067877	0.06370286493067877	0.06370286493067877	0.06370286493067877	0.06370286493067877	0.06370286493067877	0.06370286493067877	0.06370286493067877	0.06370286493067877	0.06370286493067877	0.06370286493067877
0.08515179867804386	0.06304805545691594	0.07068893244291329	0.10958723874167788	0.06740778457540045	0.05723832282987151	0.0641834302409319	0.0968024547837862	0.06877032635083949	0.06425476970013928	0.06750356215180553	0.052661760875622875	0.09279479242792381	0.06564319905948332	0.05879855745045825	0.07862498984366446	0.07689671868678855	0.07335793527296396	0.05966985247478401	0.053477873618130126	0.08283585747657071	0.07847836127413566	0.08457595330526524	0.08943125454752796	0.06007868408346596	0.06541273320798725	0.08257144706660928	0.10142409760168394	0.06522092022045353	0.08432542230830528	0.07496806463074458	0.049925784859039035	0.06569966075751563	0.07696567013103825	0.060414922471824124	0.09108821988291192	0.08891984325515451	0.0665786409620965	0.0845030777544697	0.05524818430915552	0.05691699888486209	0.056082591597008805	0.056082591597008805	0.056082591597008805	0.056082591597008805	0.056082591597008805	0.056082591597008805	0.056082591597008805	0.056082591597008805	0.056082591597008805
0.0508856633487243	0.048793185051817775	0.03814399547933287	0.0592042564445657	0.03892368929439265	0.03663229686750146	0.045775046508747086	0.03410871703582239	0.039902734452681596	0.044978933408413156	0.04100487789450474	0.0499148838384397	0.033148863115804866	0.04214583347425678	0.04902307927444589	0.04764175791642384	0.051221524543364615	0.058501948249572194	0.044542931179269704	0.03864319123752194	0.03723506162993286	0.04020792099832395	0.04098507584391381	0.032271730547866015	0.04300976916634674	0.04550351658627911	0.04649287812557649	0.048228721994154004	0.04620119532797443	0.04903111781494305	0.04828249552978252	0.04904174408740903	0.04792545504284355	0.06885124784487155	0.04733893104543521	0.06249232691913796	0.03862462776855152	0.04082496947217698	0.044825383875045484	0.04265664113844291	0.037304372076337626	0.04060674027423287	0.05040803294631271	0.04971576126682155	0.042137500649986975	0.04592663095840426	0.04592663095840426	0.04592663095840426	0.04592663095840426	0.04592663095840426
0.0	0.0	0.2403108021373545	0.0	0.0	0.0	0.0	0.0	0.0	0.05998635472511559	0.0	0.2403108021373545	0.0	0.26431887667926535	0.0	0.0	0.0	0.0	0.0	0.2606187983268805	0.0	0.0	0.0	0.0	0.0	0.0	0.0	0.0029441065096544074	0.05998635472511559	0.0	0.0	0.0	0.0	0.0	0.0	0.0	0.0	0.0	0.0	0.0	0.0	0.0	0.0	0.0	0.0	0.0	0.0	0.0	0.0	0.0
0.1169364200908348	0.1447741674697882	0.10388863995134591	0.10417544036753712	0.09863826020593178	0.06623288047252152	0.0687195456147573	0.13025269232302797	0.1082981541660844	0.08111310986076109	0.12220004305684234	0.05412869563085783	0.0881296843733642	0.09910478781773056	0.0633848075671579	0.05688041201185069	0.1158080119386298	0.11581003218999109	0.049081963128617415	0.05046871002262164	0.0449080854165922	0.10799267533604677	0.16193309926767158	0.09893505225859381	0.0745818048291851	0.06511449613504618	0.07643234284481998	0.08136661839676784	0.083882700611903	0.0946174594007112	0.07742067940571548	0.09846705825486864	0.089932838209262	0.06290199422310412	0.07749605705137552	0.09794020657968103	0.08172992236322922	0.10776004118155078	0.10074379325585826	0.058816946584136366	0.15454226816932412	0.08806196655649157	0.09509626322180022	0.0915791148891459	0.0915791148891459	0.0915791148891459	0.0915791148891459	0.0915791148891459	0.0915791148891459	0.0915791148891459
0.06549545895600642	0.10050974537085715	0.09773669908662144	0.08296613130432595	0.08365585849400983	0.07288579873770351	0.0958654610846612	0.09839613249906484	0.08979566333369443	0.05812175607235802	0.06153225325443391	0.08138022012634061	0.08115823944196772	0.07349940452745876	0.08442347709451639	0.08871863650337176	0.08909173485262072	0.09948740428531368	0.0874584846427118	0.08518588197339066	0.07713594197332403	0.10572186329044864	0.0778036716743045	0.07156691581638193	0.09358318176671519	0.08883940119237502	0.11078460778468655	0.0956894902007292	0.10471242897570021	0.0857059118554207	0.08698727085805495	0.07314911818288233	0.10962422609818982	0.07753463535693023	0.11647278993159113	0.08612393676506924	0.06212152348627525	0.07890300580714966	0.07931255742589542	0.07971193657536514	0.0795122470006303	0.0795122470006303	0.0795122470006303	0.0795122470006303	0.0795122470006303	0.0795122470006303	0.0795122470006303	0.0795122470006303	0.0795122470006303	0.0795122470006303
0.08647497192119788	0.1382323199893718	0.07047050084247342	0.08329577674714642	0.12271045242811021	0.0836859753425057	0.1411445347112272	0.101541141694983	0.08005555634724987	0.13170235498353916	0.0832719122386899	0.08620241468261393	0.07816210329227873	0.09651776901786058	0.0994658480486114	0.14938570056498557	0.09676930474382545	0.12829885723849874	0.12007349201222793	0.07759356230323756	0.08358852371352078	0.06716606634352766	0.13495722581780567	0.06194461491609423	0.12115760321649399	0.10603225972649416	0.07057239185913235	0.10789481068787758	0.099657723704133	0.1179269340837907	0.07610527794424513	0.09112368914875676	0.11309335696250282	0.07866347928033206	0.10433485455501522	0.11782999265809303	0.08959234678132663	0.09716478557898293	0.0879886113391812	0.09503540139088704	0.0840606803961831	0.08954804089353506	0.08954804089353506	0.08954804089353506	0.08954804089353506	0.08954804089353506	0.08954804089353506	0.08954804089353506	0.08954804089353506	0.08954804089353506
0.04845452600350665	0.07391255223971799	0.03359933623503867	0.02991438413384835	0.04006827583577412	0.0742431973199477	0.03907485816105556	0.03808204812595593	0.04384779427075029	0.05528792456803216	0.026948785418712824	0.04567437106388391	0.036665004122004324	0.03380049951775196	0.035498282814600796	0.04541886645155014	0.03169995716203607	0.03897566096462715	0.042825022180978355	0.05021305009438647	0.0398130114289625	0.04288561589463741	0.051258001822225514	0.04423105417473588	0.027793310477602157	0.060698271664615264	0.038820467763004365	0.04133503608171143	0.02849820633683946	0.026533650632161187	0.03747586740047125	0.024292282400883356	0.03594201663515468	0.041521963245396136	0.03437482920043339	0.030585525967400544	0.031412848142232955	0.027963057978891703	0.028026886771092295	0.029563230722227454	0.037949946713833255	0.04484592535580399	0.025422902230572614	0.02974804294472473	0.028766479415335645	0.03181919680458959	0.042836433569893674	0.04477710780761884	0.061049492772066706	0.03882587092535927
0.055216896159204734	0.009144789099677555	0.0	0.0005041904095934027	0.023375201660968726	0.13634164375538912	0.0	0.024640021048120415	0.18189799621565025	0.0	0.0	0.008640598690084154	0.008640598690084154	0.09095586938735345	0.0	0.008911381089247236	0.0	0.009144788882687537	0.17639444925999861	0.0	0.0	0.09095586938735344	0.05755013921881814	0.0	0.3223506556378011	0.20392231148177384	0.2204044274329759	0.0	0.03248256983564203	0.023375201660968726	0.1363416437553891	0.5732879694283107	0.09095586938735345	0.03245464399166185	0.0	0.0005041904095934027	0.21858502667459598	0.09106826677685478	0.09959646916238767	0.023363250286207164	0.0	0.17623537731101382	0.050903063882743946	0.17639444925999864	0.1363416437553891	0.28052571876800664	0.1362744358451455	0.0024983021959791513	0.050903063882743946	0.14388026529490971
0.09326237288682811	0.08381105008517412	0.1070572845532095	0.12235190713557284	0.12349692292460618	0.09110795424763908	0.12358970787729205	0.10675582813451488	0.10062751451651836	0.10952439622963159	0.13644407868169345	0.15901109971277932	0.10324398886922598	0.1357558537850276	0.11390325878522406	0.09882012884310176	0.13392285224204606	0.13082941897108233	0.10213799305499183	0.12172209391582348	0.1360937083509388	0.15518263172729954	0.14855036326717957	0.11869955574286217	0.10998850886091069	0.1191072263333501	0.10251629158928713	0.13592419691429247	0.09122260514859178	0.11315511217847844	0.11456392120316414	0.10249463005471719	0.12511453695896368	0.14841786227592182	0.1535172567664159	0.13981915695680214	0.11879292656348339	0.08074802654065277	0.12804251619570878	0.1558349179993869	0.13175111925948838	0.15070200695057184	0.09355655301125385	0.14323671272747468	0.1358201946874031	0.11644643942752642	0.0952728137724099	0.09143382154059161	0.15366842687877402	0.1391766622174341
0.04762428971972337	0.030932460576737424	0.037695253831298466	0.03288340763414239	0.04233351079016151	0.04098108657731387	0.05740051884514128	0.055903270838090005	0.0346936046427133	0.0384914598636452	0.036059210059634056	0.054279929898005515	0.039926394605105636	0.036095292994101476	0.05542054722013847	0.04784957572730931	0.04023966722860693	0.04346027989884451	0.036460834613329725	0.04175988580462945	0.03342736609596581	0.043254555240567136	0.04104052462699469	0.046010587002741105	0.04582727541665492	0.04460588094408307	0.03833907878456525	0.04605067779126584	0.06047329316834586	0.04436392539694728	0.05177695461386081	0.051001831961479	0.04107778160747377	0.044761397898753046	0.04406770231799015	0.0367101316432626	0.033916884884636005	0.04554180526355262	0.04218985163251394	0.04023276889911129	0.03398879877899808	0.03643934159629414	0.03978126313143188	0.02875928753192219	0.04039375898652036	0.024108789737576387	0.044535770696207455	0.040263501672770645	0.026862056576240082	0.04681223240963286
0.0658117705814981	0.08956237494025479	0.061248819887405596	0.07615682804986743	0.07772708613501905	0.06578911243380528	0.038996802884385603	0.11362132352675644	0.054005660178465906	0.05077197327760147	0.06415903476686097	0.07330517814462237	0.07008419793685079	0.07467181168486159	0.08589011418485161	0.05551077933735719	0.05839109998825004	0.05832411305542178	0.050723305388625635	0.05794385903730762	0.09876294937512925	0.06763428520599254	0.058324466146195596	0.08621655102215131	0.06554058265366593	0.07798307180379199	0.05038970460508856	0.0664218518574829	0.06757913202540777	0.0809618172317867	0.060779940015422924	0.07025290613019067	0.07045074501222405	0.05765372057591849	0.0682536495868406	0.051537656362460396	0.06731113237072023	0.05826015899487505	0.07094918822042043	0.06680304705478964	0.06303871366418556	0.05133646949586344	0.07161760483431517	0.0428931346163157	0.09643450723176594	0.0758783593272083	0.06569993426646917	0.08087053113184701	0.056712693637301366	0.08516265874375953
0.058358798543910705	0.08060602344770047	0.08107740710094176	0.07807276770025375	0.06068288452151818	0.09111761275147655	0.06967694323129593	0.0790704366461424	0.07637885805231466	0.07283413016851485	0.06101037779261378	0.07541599536147289	0.08086291595297684	0.08347770690903143	0.07839544027206446	0.0714874176079554	0.08323428532656922	0.0946335911489122	0.06704878882182386	0.08385770170684767	0.08658971479188055	0.07324546764805995	0.06763328761984157	0.06884266019802245	0.07550645611700511	0.07348375973809426	0.08412167939887669	0.062944029708857	0.08954324987009739	0.07341251862920345	0.07077226787636805	0.06915917556559358	0.07463885859980321	0.09661005827079674	0.0820887227781258	0.07344269879464806	0.07876109447069819	0.06655649077760113	0.09872912137110555	0.0568005970012987	0.0855637097796018	0.07023347119471286	0.0770430812141024	0.07363827620440763	0.07363827620440763	0.07363827620440763	0.07363827620440763	0.07363827620440763	0.07363827620440763	0.07363827620440763
0.1141480514736392	0.0900620588316029	0.11148081986280722	0.10204980923355653	0.10334149194442577	0.09690404192003763	0.07455061924327505	0.0868552489110192	0.07727557711801061	0.09534774339937714	0.10738213605821563	0.10136493972879637	0.10136493972879637	0.10136493972879637	0.10136493972879637	0.10136493972879637	0.10136493972879637	0.10136493972879637	0.10136493972879637	0.10136493972879637	0.10136493972879637	0.10136493972879637	0.10136493972879637	0.10136493972879637	0.10136493972879637	0.10136493972879637	0.10136493972879637	0.10136493972879637	0.10136493972879637	0.10136493972879637	0.10136493972879637	0.10136493972879637	0.10136493972879637	0.10136493972879637	0.10136493972879637	0.10136493972879637	0.10136493972879637	0.10136493972879637	0.10136493972879637	0.10136493972879637	0.10136493972879637	0.10136493972879637	0.10136493972879637	0.10136493972879637	0.10136493972879637	0.10136493972879637	0.10136493972879637	0.10136493972879637	0.10136493972879637	0.10136493972879637
0.14035199712206872	0.10546852282790592	0.1021637751791301	0.10646758947527932	0.08683684240865686	0.11775850101417012	0.10229767171141349	0.10229767171141349	0.10229767171141349	0.10229767171141349	0.10229767171141349	0.10229767171141349	0.10229767171141349	0.10229767171141349	0.10229767171141349	0.10229767171141349	0.10229767171141349	0.10229767171141349	0.10229767171141349	0.10229767171141349	0.10229767171141349	0.10229767171141349	0.10229767171141349	0.10229767171141349	0.10229767171141349	0.10229767171141349	0.10229767171141349	0.10229767171141349	0.10229767171141349	0.10229767171141349	0.10229767171141349	0.10229767171141349	0.10229767171141349	0.10229767171141349	0.10229767171141349	0.10229767171141349	0.10229767171141349	0.10229767171141349	0.10229767171141349	0.10229767171141349	0.10229767171141349	0.10229767171141349	0.10229767171141349	0.10229767171141349	0.10229767171141349	0.10229767171141349	0.10229767171141349	0.10229767171141349	0.10229767171141349	0.10229767171141349
0.1732009678447038	0.13325023840555214	0.0	0.03024073107688378	0.1332355330386607	0.03024073107688378	0.0002995318046705379	0.19203673972241192	0.05544544684067671	0.11662411545299706	0.12154834082964645	0.01388684950135024	0.13318621959572735	0.20731252707063133	0.12155295455150134	0.15415216426379236	0.1307940789926208	0.08182857797044571	0.13936381939733555	0.10475832941906708	0.12410983702993988	0.030535255205529018	0.1332502384055521	0.0	0.05544544684067671	0.1587855000411819	0.19586896879163845	0.13322044445708475	0.0	0.13325023840555214	0.0540354897367889	0.030543270462288736	0.13138019229546058	0.0	0.0014842030929891666	0.12990072588352775	0.06569246448825845	0.06569246448825845	0.06569246448825845	0.06569246448825845	0.06569246448825845	0.06569246448825845	0.06569246448825845	0.06569246448825845	0.06569246448825845	0.06569246448825845	0.06569246448825845	0.06569246448825845	0.06569246448825845	0.06569246448825845
0.0800232553652458	0.07754743539914574	0.049220494201518666	0.0602704298489108	0.05743456375345482	0.06871375596892905	0.054974139485353325	0.054574024706303396	0.05648608561636943	0.056765812627677076	0.06556094465188521	0.07744694256130122	0.07298256500060378	0.0654586822743224	0.061178564913952925	0.04848100667088269	0.06268082802456473	0.0568119517895683	0.06182136227917758	0.06796400818055469	0.06112360804483601	0.06298726976832213	0.07022301570921569	0.06326101901060183	0.05541169861829517	0.06744600382588352	0.05716586449735037	0.06230593416161694	0.06230593416161694	0.06230593416161694	0.06230593416161694	0.06230593416161694	0.06230593416161694	0.06230593416161694	0.06230593416161694	0.06230593416161694	0.06230593416161694	0.06230593416161694	0.06230593416161694	0.06230593416161694	0.06230593416161694	0.06230593416161694	0.06230593416161694	0.06230593416161694	0.06230593416161694	0.06230593416161694	0.06230593416161694	0.06230593416161694	0.06230593416161694	0.06230593416161694
0.10267769028430736	0.08872429385328143	0.0711361275681205	0.07999253213627826	0.0652375122615048	0.04499170056322598	0.0990359107697277	0.0597854697431652	0.06711108866184044	0.06781583464293642	0.07556110591009825	0.0935277935320821	0.09176859973623103	0.08335881410635776	0.0896037195313132	0.08166792073256027	0.08422444574377938	0.07276616769427877	0.07552483401862738	0.06029592141414038	0.06791037771638386	0.06791037771638386	0.06791037771638386	0.06791037771638386	0.06791037771638386	0.06791037771638386	0.06791037771638386	0.06791037771638386	0.06791037771638386	0.06791037771638386	0.06791037771638386	0.06791037771638386	0.06791037771638386	0.06791037771638386	0.06791037771638386	0.06791037771638386	0.06791037771638386	0.06791037771638386	0.06791037771638386	0.06791037771638386	0.06791037771638386	0.06791037771638386	0.06791037771638386	0.06791037771638386	0.06791037771638386	0.06791037771638386	0.06791037771638386	0.06791037771638386	0.06791037771638386	0.06791037771638386
0.06105869262105439	0.06647070544527643	0.05555846753562233	0.05874090917382341	0.050231435555556044	0.05343668014613788	0.05772984962192936	0.058335614781656615	0.0546724750084824	0.04644050782501721	0.04924207165278013	0.06125126891207245	0.05767723412563038	0.04869815846256339	0.05343160303175523	0.046063173655667033	0.058213597992518046	0.06790510891280738	0.05618372853149927	0.04679949384106618	0.050749336910343376	0.05662800149541356	0.0684210489338028	0.0660801090353076	0.05768988499936224	0.05724883945700577	0.0684597083595212	0.06116341680574889	0.054781197232359864	0.06859435077780002	0.05577051467317906	0.06954992212926477	0.05760503893696974	0.0642771936519684	0.05882061079010561	0.05910935415605448	0.05324349808394939	0.05617642612000193	0.05617642612000193	0.05617642612000193	0.05617642612000193	0.05617642612000193	0.05617642612000193	0.05617642612000193	0.05617642612000193	0.05617642612000193	0.05617642612000193	0.05617642612000193	0.05617642612000193	0.05617642612000193
0.12220684015593955	0.11585729701338955	0.1130731860287727	0.08423943592644868	0.10509305008243545	0.12559798258515395	0.11669768925455173	0.1003726725135868	0.09025658190881235	0.09828385358538677	0.08069456095422367	0.10392711243236025	0.09106847965476216	0.11739558346266928	0.10614906966810533	0.09714714773017126	0.1259836510518982	0.09910331029070495	0.11491772517415734	0.09233832235777101	0.14389901259598145	0.10590249859441546	0.13606607277987906	0.09250305173036728	0.06650215268253018	0.1019341384514496	0.11489388406456907	0.1046001533949647	0.0955005433278659	0.10973279071732334	0.11456537139574834	0.08871169246253596	0.10163853192914216	0.10163853192914216	0.10163853192914216	0.10163853192914216	0.10163853192914216	0.10163853192914216	0.10163853192914216	0.10163853192914216	0.10163853192914216	0.10163853192914216	0.10163853192914216	0.10163853192914216	0.10163853192914216	0.10163853192914216	0.10163853192914216	0.10163853192914216	0.10163853192914216	0.10163853192914216
0.1696670223568711	0.12272041138370549	0.11834480685308896	0.082014499559787	0.11833577095168706	0.02728164788170402	0.06060265544475243	0.10195832333408897	0.17515418366999594	0.10198380459028801	0.09903629503462513	0.0888437788548939	0.13519844170298898	0.12528171630367252	0.08698135935754707	0.09046679491399016	0.12110569753020711	0.09176961214708107	0.04105833335980849	0.14834103267239013	0.05581850168243421	0.1385258916344566	0.030307607030341258	0.07591225181002818	0.06809346238697121	0.11223155662905966	0.03264304956636353	0.11142812319695986	0.1474123475981817	0.14698677296387133	0.10097693430783763	0.1429321383299586	0.13874984679485153	0.14202044835887945	0.1403851475768655	0.1403851475768655	0.1403851475768655	0.1403851475768655	0.1403851475768655	0.1403851475768655	0.1403851475768655	0.1403851475768655	0.1403851475768655	0.1403851475768655	0.1403851475768655	0.1403851475768655	0.1403851475768655	0.1403851475768655	0.1403851475768655	0.1403851475768655
0.06985435392007662	0.08525660974081255	0.06793571965477113	0.06396674979312787	0.08832044696744785	0.07686489421448164	0.06152883309313527	0.09523181272347976	0.0813862651380873	0.0675000727496674	0.06011048577829839	0.0566976037113306	0.06672541958173521	0.10140257263688285	0.05021772883335943	0.0541186257248647	0.060893583750474684	0.08827581489460407	0.0747202421968561	0.05800937817526687	0.08122591511143788	0.0689841239560732	0.07510501953375553	0.07510501953375553	0.07510501953375553	0.07510501953375553	0.07510501953375553	0.07510501953375553	0.07510501953375553	0.07510501953375553	0.07510501953375553	0.07510501953375553	0.07510501953375553	0.07510501953375553	0.07510501953375553	0.07510501953375553	0.07510501953375553	0.07510501953375553	0.07510501953375553	0.07510501953375553	0.07510501953375553	0.07510501953375553	0.07510501953375553	0.07510501953375553	0.07510501953375553	0.07510501953375553	0.07510501953375553	0.07510501953375553	0.07510501953375553	0.07510501953375553
0.0	0.097182643097244	0.16542987560805417	0.11282723237104589	0.10225682510496051	0.0	0.08750065322398773	0.06847003449157703	0.09541850490934366	0.0	0.040360818985865486	0.0	0.06706933642176817	0.12533485655264298	0.0513209500713275	0.09367399354362517	0.13238973281493926	0.001977055633683582	0.07308656883426001	0.050165264065415015	0.07212521091975975	0.05129376534344949	0.06090588432013547	0.11832145968740625	0.10710948501033314	0.04075635858620861	0.15616108167798462	0.0752694885388323	0.020854784443932784	0.007462943543412894	0.0737669614418928	0.08122723210525395	0.0913967236032718	0.05545873325170009	0.06914306723031531	0.08619453525249887	0.15289582139504815	0.055434184255820806	0.06696257561351011	0.05002806973614233	0.0	0.025014034868071165	0.025014034868071165	0.025014034868071165	0.025014034868071165	0.025014034868071165	0.025014034868071165	0.025014034868071165	0.025014034868071165	0.025014034868071165
0.13396634289371268	0.07947146344447993	0.09809089852626357	0.10281392389434589	0.11800006299958862	0.1028975110250054	0.081946780396684	0.10454441370897509	0.10226562864956183	0.1159269430739854	0.08909085557531621	0.11831275184811604	0.1101000523194551	0.12453950482727248	0.08327695990954743	0.09947016541545665	0.10493461925806952	0.10613480409237225	0.13793097367675558	0.11645190709694324	0.1120188393966882	0.1035834148935176	0.11831312948734835	0.12230467905777746	0.10716297819169394	0.1147338286247357	0.1147338286247357	0.1147338286247357	0.1147338286247357	0.1147338286247357	0.1147338286247357	0.1147338286247357	0.1147338286247357	0.1147338286247357	0.1147338286247357	0.1147338286247357	0.1147338286247357	0.1147338286247357	0.1147338286247357	0.1147338286247357	0.1147338286247357	0.1147338286247357	0.1147338286247357	0.1147338286247357	0.1147338286247357	0.1147338286247357	0.1147338286247357	0.1147338286247357	0.1147338286247357	0.1147338286247357
0.09757605354774247	0.06356721368975772	0.09105787386700676	0.11421852883948047	0.09473430354820908	0.10430708141096039	0.05307932179648183	0.06065922918156516	0.08592948822921065	0.08971324625350247	0.08351850459203082	0.0611175570027657	0.0829047815936898	0.03849899217695459	0.0916099039641689	0.08303794554562702	0.08891585594924202	0.0825131077686316	0.08038276139392464	0.07003590133627069	0.07547746703555354	0.08534047589292319	0.06394509632940401	0.12160492760849848	0.0984631605630057	0.13262184404900146	0.027527289182805035	0.07999839436140585	0.05255218809628607	0.11515756916817328	0.08385487863222968	0.08385487863222968	0.08385487863222968	0.08385487863222968	0.08385487863222968	0.08385487863222968	0.08385487863222968	0.08385487863222968	0.08385487863222968	0.08385487863222968	0.08385487863222968	0.08385487863222968	0.08385487863222968	0.08385487863222968	0.08385487863222968	0.08385487863222968	0.08385487863222968	0.08385487863222968	0.08385487863222968	0.08385487863222968
0.0996327507808485	0.07077340275436646	0.06089825724650031	0.06229083171195865	0.07208171220091374	0.07232588612470726	0.07130699689731262	0.08657120562519903	0.10961950544628413	0.08415289433754256	0.07559328840927712	0.08770777250020437	0.07576306217431948	0.07111853588303577	0.07799578243030648	0.09694815791434615	0.07406693263365452	0.09276264309594048	0.08341478786479749	0.08341478786479749	0.08341478786479749	0.08341478786479749	0.08341478786479749	0.08341478786479749	0.08341478786479749	0.08341478786479749	0.08341478786479749	0.08341478786479749	0.08341478786479749	0.08341478786479749	0.08341478786479749	0.08341478786479749	0.08341478786479749	0.08341478786479749	0.08341478786479749	0.08341478786479749	0.08341478786479749	0.08341478786479749	0.08341478786479749	0.08341478786479749	0.08341478786479749	0.08341478786479749	0.08341478786479749	0.08341478786479749	0.08341478786479749	0.08341478786479749	0.08341478786479749	0.08341478786479749	0.08341478786479749	0.08341478786479749
0.09450169315063901	0.07953155233340833	0.07832842016660105	0.08038447966790951	0.08754486508968724	0.08961011024313757	0.09139560684329896	0.07096174552872307	0.06797255147464507	0.0869743969977904	0.08524042024820026	0.07188593151655254	0.09192674058482139	0.07357611722474394	0.06514533181947477	0.061948459669473925	0.06190887907772409	0.0747412253851376	0.06832099342285973	0.0641526623974328	0.07563671064456733	0.042957937693693	0.08117458084386867	0.07521731340708539	0.06615715231103331	0.06561659821230464	0.07913845092042351	0.05869718294784554	0.054196285313878684	0.05644673413086211	0.05644673413086211	0.05644673413086211	0.05644673413086211	0.05644673413086211	0.05644673413086211	0.05644673413086211	0.05644673413086211	0.05644673413086211	0.05644673413086211	0.05644673413086211	0.05644673413086211	0.05644673413086211	0.05644673413086211	0.05644673413086211	0.05644673413086211	0.05644673413086211	0.05644673413086211	0.05644673413086211	0.05644673413086211	0.05644673413086211
0.0901606102601437	0.10359640561524762	0.07838709044848127	0.060463658910015	0.0670958103130535	0.1006648073959616	0.1102096575234947	0.07183657118445462	0.0822486216815648	0.0690424705644202	0.08520182494334907	0.08241841318489104	0.06308366698518814	0.08015328456225039	0.0673988964328272	0.049142020698155785	0.08553242620490346	0.06570403064212069	0.09503166876319491	0.07837022399600606	0.092012149686536	0.08361831233676982	0.08781523101165291	0.08781523101165291	0.08781523101165291	0.08781523101165291	0.08781523101165291	0.08781523101165291	0.08781523101165291	0.08781523101165291	0.08781523101165291	0.08781523101165291	0.08781523101165291	0.08781523101165291	0.08781523101165291	0.08781523101165291	0.08781523101165291	0.08781523101165291	0.08781523101165291	0.08781523101165291	0.08781523101165291	0.08781523101165291	0.08781523101165291	0.08781523101165291	0.08781523101165291	0.08781523101165291	0.08781523101165291	0.08781523101165291	0.08781523101165291	0.08781523101165291
0.11767103973421489	0.07478629837647423	0.07957533193462832	0.10555500007292094	0.09086559270825514	0.08613779751643529	0.07216217794382362	0.0839895766536076	0.07079563619730307	0.07808428207325309	0.06925621996612047	0.07078604364521925	0.09760625300413293	0.07298060848282988	0.06588070246859631	0.09153034408137166	0.09090563453908719	0.07749197811500416	0.08381434770376989	0.07464496341888358	0.08523658593920444	0.07729432741477771	0.09618241654271865	0.05644757603381103	0.07986186676071294	0.06852928438071397	0.07419557557071345	0.07419557557071345	0.07419557557071345	0.07419557557071345	0.07419557557071345	0.07419557557071345	0.07419557557071345	0.07419557557071345	0.07419557557071345	0.07419557557071345	0.07419557557071345	0.07419557557071345	0.07419557557071345	0.07419557557071345	0.07419557557071345	0.07419557557071345	0.07419557557071345	0.07419557557071345	0.07419557557071345	0.07419557557071345	0.07419557557071345	0.07419557557071345	0.07419557557071345	0.07419557557071345
0.07518551176153088	0.06831559123327607	0.048311171025479015	0.04089240151530467	0.06444992138036187	0.04980134310228115	0.04357125788013151	0.04897451481458442	0.06330335568145375	0.0399336929930901	0.036332281066915925	0.058657622522215486	0.05784516606729875	0.0478931853283232	0.05336447693173629	0.057850865966460364	0.057078627755314755	0.06322493811823904	0.0563492973789635	0.03661573655284862	0.04657228484944535	0.06269936139102802	0.039356775155174925	0.051481106849969975	0.04541894100257245	0.04541894100257245	0.04541894100257245	0.04541894100257245	0.04541894100257245	0.04541894100257245	0.04541894100257245	0.04541894100257245	0.04541894100257245	0.04541894100257245	0.04541894100257245	0.04541894100257245	0.04541894100257245	0.04541894100257245	0.04541894100257245	0.04541894100257245	0.04541894100257245	0.04541894100257245	0.04541894100257245	0.04541894100257245	0.04541894100257245	0.04541894100257245	0.04541894100257245	0.04541894100257245	0.04541894100257245	0.04541894100257245
0.07738037412068717	0.07386673570879258	0.09099039608690408	0.09386168680125039	0.07689566715087201	0.0815875292669929	0.09267569349063233	0.08817359448125314	0.06894337757477215	0.09606767826900471	0.06902991226641639	0.08337927694979984	0.09367858209252114	0.06713145172139724	0.07520188496556453	0.0720993583817178	0.06787211408400555	0.059707628987747695	0.0805851349834434	0.07543851693553741	0.05944163200482625	0.08902083488962474	0.06936532812288901	0.07247580478699675	0.07092056645494288	0.07092056645494288	0.07092056645494288	0.07092056645494288	0.07092056645494288	0.07092056645494288	0.07092056645494288	0.07092056645494288	0.07092056645494288	0.07092056645494288	0.07092056645494288	0.07092056645494288	0.07092056645494288	0.07092056645494288	0.07092056645494288	0.07092056645494288	0.07092056645494288	0.07092056645494288	0.07092056645494288	0.07092056645494288	0.07092056645494288	0.07092056645494288	0.07092056645494288	0.07092056645494288	0.07092056645494288	0.07092056645494288
0.07213510782201318	0.05418897199030398	0.0429967390310331	0.0571124031454917	0.057248816718938195	0.06316930850165671	0.06843558316617762	0.07086284028874083	0.07526004506964407	0.06754760668073925	0.0680976416154077	0.06852786675309563	0.05905451967121747	0.06966105851847594	0.0614374845528517	0.06108289409509896	0.07518909353333803	0.07857325172975975	0.07253826798146495	0.0669310527275479	0.05717364797652114	0.062154893317583663	0.06981741073330636	0.06598615202544501	0.06598615202544501	0.06598615202544501	0.06598615202544501	0.06598615202544501	0.06598615202544501	0.06598615202544501	0.06598615202544501	0.06598615202544501	0.06598615202544501	0.06598615202544501	0.06598615202544501	0.06598615202544501	0.06598615202544501	0.06598615202544501	0.06598615202544501	0.06598615202544501	0.06598615202544501	0.06598615202544501	0.06598615202544501	0.06598615202544501	0.06598615202544501	0.06598615202544501	0.06598615202544501	0.06598615202544501	0.06598615202544501	0.06598615202544501
0.07530826655823705	0.07801297539249331	0.06748209929422073	0.07924543263376363	0.0756357885132829	0.06831408378226511	0.06477286401467054	0.06537902619726753	0.06339755553211525	0.07741197855350197	0.07552383888149947	0.0681779429081023	0.07885030821564956	0.07445265687795898	0.07535237849795932	0.0815682062966752	0.0891602205704658	0.0807174702977755	0.08387121560031464	0.06668565915930892	0.06503290169398528	0.08155135115901826	0.06493642382405021	0.0568864755227828	0.060911449673416496	0.060911449673416496	0.060911449673416496	0.060911449673416496	0.060911449673416496	0.060911449673416496	0.060911449673416496	0.060911449673416496	0.060911449673416496	0.060911449673416496	0.060911449673416496	0.060911449673416496	0.060911449673416496	0.060911449673416496	0.060911449673416496	0.060911449673416496	0.060911449673416496	0.060911449673416496	0.060911449673416496	0.060911449673416496	0.060911449673416496	0.060911449673416496	0.060911449673416496	0.060911449673416496	0.060911449673416496	0.060911449673416496
0.11071460290558052	0.09421431764441963	0.08225058097131491	0.06835166242420589	0.10509586234999123	0.08629907516937498	0.08667358228830165	0.08912396738968065	0.09818646613648185	0.08669992961014807	0.07610324920691114	0.06967574202342602	0.06622658400749087	0.07948716298479401	0.08136799472229854	0.08026203939006762	0.0804651776899917	0.08467890629449462	0.07532903694766335	0.08075157383499222	0.0966247551714591	0.07849027500895425	0.07933545496225497	0.08485172747661023	0.07847418335855677	0.0968212561908964	0.10206394800891626	0.099489791084958	0.09284213570175535	0.10978539574433989	0.10131376572304761	0.10131376572304761	0.10131376572304761	0.10131376572304761	0.10131376572304761	0.10131376572304761	0.10131376572304761	0.10131376572304761	0.10131376572304761	0.10131376572304761	0.10131376572304761	0.10131376572304761	0.10131376572304761	0.10131376572304761	0.10131376572304761	0.10131376572304761	0.10131376572304761	0.10131376572304761	0.10131376572304761	0.10131376572304761
0.06183610978967339	0.08099436262166418	0.07298997615623028	0.06076621296372443	0.06220886998700202	0.07506182613878978	0.07449514504423474	0.05965844221552224	0.06765897636023488	0.06182406289933245	0.06498934564290365	0.08167764131612153	0.0694513913007951	0.06763262277868957	0.06556457019557956	0.08397311244109291	0.06965793579992983	0.07198688795698308	0.07204704230444628	0.06499328069561505	0.07256399125491285	0.08073865722741318	0.07577555327377576	0.06589140168406045	0.06375748273882395	0.07998774697033248	0.07781556835082776	0.06619105693803304	0.07540125671537991	0.07904656616713461	0.06745314745507125	0.07324985681110294	0.07324985681110294	0.07324985681110294	0.07324985681110294	0.07324985681110294	0.07324985681110294	0.07324985681110294	0.07324985681110294	0.07324985681110294	0.07324985681110294	0.07324985681110294	0.07324985681110294	0.07324985681110294	0.07324985681110294	0.07324985681110294	0.07324985681110294	0.07324985681110294	0.07324985681110294	0.07324985681110294
0.04806482012229802	0.06195980765118832	0.05834019077798226	0.05075860395271513	0.06380216760247785	0.06947016371321393	0.04207140900602714	0.09127818489239962	0.08690278609664011	0.061642585386942915	0.06770709787586363	0.06931318496352604	0.07455429670112625	0.06079509899529947	0.06907873352123872	0.0656574373469314	0.05942703203566876	0.06815833214094603	0.06316091753674724	0.04992843309443749	0.05636788779881829	0.053564568354980045	0.08285746390769703	0.07721475863431909	0.05900826724158335	0.05832655005909956	0.0708131959122668	0.06397607555109625	0.07516433389783383	0.06893286752233593	0.07204860071008488	0.07204860071008488	0.07204860071008488	0.07204860071008488	0.07204860071008488	0.07204860071008488	0.07204860071008488	0.07204860071008488	0.07204860071008488	0.07204860071008488	0.07204860071008488	0.07204860071008488	0.07204860071008488	0.07204860071008488	0.07204860071008488	0.07204860071008488	0.07204860071008488	0.07204860071008488	0.07204860071008488	0.07204860071008488
0.04902383373882199	0.03524434627457358	0.03299999663776737	0.022399604433622503	0.042980944358249985	0.03133801201002524	0.027475494981186527	0.025097371965442098	0.02001981634522686	0.027205789924667857	0.0553304250106542	0.033476595548219266	0.027876582947957054	0.059476963515919766	0.04099731989554112	0.02951360224634567	0.026433458080373565	0.06082137624673725	0.05855818394842242	0.049066148409206645	0.05381216617881453	0.05381216617881453	0.05381216617881453	0.05381216617881453	0.05381216617881453	0.05381216617881453	0.05381216617881453	0.05381216617881453	0.05381216617881453	0.05381216617881453	0.05381216617881453	0.05381216617881453	0.05381216617881453	0.05381216617881453	0.05381216617881453	0.05381216617881453	0.05381216617881453	0.05381216617881453	0.05381216617881453	0.05381216617881453	0.05381216617881453	0.05381216617881453	0.05381216617881453	0.05381216617881453	0.05381216617881453	0.05381216617881453	0.05381216617881453	0.05381216617881453	0.05381216617881453	0.05381216617881453
0.038501561879370746	0.03863913612351789	0.04299970263970169	0.007103051097154607	0.010484415263695613	0.023463873090256333	0.04616967627357365	0.020004391077985226	0.026209820023682665	0.025520681552990185	0.029138067859252607	0.014750628767271987	0.028968431314053026	0.02302320772981678	0.025717911519541236	0.03491704259726041	0.05143639449228412	0.04768187918900932	0.03308521099002359	0.035903463591757855	0.03313105631224581	0.06995773043037909	0.023771583289058342	0.013938461426287397	0.038111299390511326	0.04138876004939873	0.03713417544336611	0.03926146774638242	0.03926146774638242	0.03926146774638242	0.03926146774638242	0.03926146774638242	0.03926146774638242	0.03926146774638242	0.03926146774638242	0.03926146774638242	0.03926146774638242	0.03926146774638242	0.03926146774638242	0.03926146774638242	0.03926146774638242	0.03926146774638242	0.03926146774638242	0.03926146774638242	0.03926146774638242	0.03926146774638242	0.03926146774638242	0.03926146774638242	0.03926146774638242	0.03926146774638242
0.04721329316274391	0.059757834889809076	0.061238149973177	0.03769082380094939	0.04579633398303134	0.04991501049533656	0.0518371120528001	0.061461733643009976	0.058515422067120154	0.04314506455948004	0.04301357704813424	0.057899753726248386	0.04340219639076494	0.05553605906714737	0.07109535703885905	0.04529460169320314	0.049693256068012115	0.06674834554346254	0.04940179368020727	0.05473437930490744	0.056301345032378755	0.06869088184456353	0.050856198734850755	0.039171421837907665	0.05236430217037028	0.06399355760704555	0.040850036259084614	0.05801898756538492	0.0615709287004817	0.05193547917319986	0.046364570824262666	0.04176701544892214	0.0440657931365924	0.0440657931365924	0.0440657931365924	0.0440657931365924	0.0440657931365924	0.0440657931365924	0.0440657931365924	0.0440657931365924	0.0440657931365924	0.0440657931365924	0.0440657931365924	0.0440657931365924	0.0440657931365924	0.0440657931365924	0.0440657931365924	0.0440657931365924	0.0440657931365924	0.0440657931365924
0.0	0.0	0.0	0.0	0.0	0.0015057030548879693	0.0	0.0	0.1229020443772148	0.0	0.030678794148586114	0.014088012493520083	0.13178244993484872	0.030678794148586108	0.0	0.015339397074293054	0.015339397074293054	0.015339397074293054	0.015339397074293054	0.015339397074293054	0.015339397074293054	0.015339397074293054	0.015339397074293054	0.015339397074293054	0.015339397074293054	0.015339397074293054	0.015339397074293054	0.015339397074293054	0.015339397074293054	0.015339397074293054	0.015339397074293054	0.015339397074293054	0.015339397074293054	0.015339397074293054	0.015339397074293054	0.015339397074293054	0.015339397074293054	0.015339397074293054	0.015339397074293054	0.015339397074293054	0.015339397074293054	0.015339397074293054	0.015339397074293054	0.015339397074293054	0.015339397074293054	0.015339397074293054	0.015339397074293054	0.015339397074293054	0.015339397074293054	0.015339397074293054
0.07618043233738828	0.06322633119116125	0.0638982958540418	0.06476179641730075	0.0741478776231821	0.08229568674602994	0.07291859001112135	0.08033029507154942	0.07543757134444892	0.06577561891266359	0.08911043737033918	0.08278776497944933	0.0682894872253047	0.07099355931527725	0.07426752331744575	0.07087940131521508	0.07154416941669413	0.0751941026591795	0.09943078928941189	0.0707711010669262	0.07604089495903411	0.07857529081414358	0.06388712862184276	0.07768062291902615	0.07078387577043446	0.07078387577043446	0.07078387577043446	0.07078387577043446	0.07078387577043446	0.07078387577043446	0.07078387577043446	0.07078387577043446	0.07078387577043446	0.07078387577043446	0.07078387577043446	0.07078387577043446	0.07078387577043446	0.07078387577043446	0.07078387577043446	0.07078387577043446	0.07078387577043446	0.07078387577043446	0.07078387577043446	0.07078387577043446	0.07078387577043446	0.07078387577043446	0.07078387577043446	0.07078387577043446	0.07078387577043446	0.07078387577043446
0.03575664236392154	0.023595466326422457	0.00030017585578968035	0.024495491196752844	0.010928524169888312	0.010928524169888312	0.010928524169888312	0.05322362618063095	0.01670089523141908	0.033329530117692	0.006116101882274832	0.0551153393861629	0.033900325066685735	0.011474156119920214	0.03542868422269812	0.013737100025629731	0.02449129720898369	0.002808575829669647	0.006114848451568703	6.057945588977584e-05	0.0262705689689546	0.010928524169888312	0.0	0.03342484110235517	0.016712420551177585	0.016712420551177585	0.016712420551177585	0.016712420551177585	0.016712420551177585	0.016712420551177585	0.016712420551177585	0.016712420551177585	0.016712420551177585	0.016712420551177585	0.016712420551177585	0.016712420551177585	0.016712420551177585	0.016712420551177585	0.016712420551177585	0.016712420551177585	0.016712420551177585	0.016712420551177585	0.016712420551177585	0.016712420551177585	0.016712420551177585	0.016712420551177585	0.016712420551177585	0.016712420551177585	0.016712420551177585	0.016712420551177585
0.14284873126234662	0.12158856277371569	0.13272360523745194	0.11203986122426203	0.11339305771594868	0.11629500121157357	0.12814855771434805	0.130075837169801	0.09997588095731405	0.11826737019912716	0.12205926573494116	0.12099803777984386	0.14508767093522984	0.1720047187321862	0.1450057843287134	0.12713322560831772	0.1544179182204303	0.16109680217146882	0.1384235727335555	0.14248541601415188	0.15571845317370867	0.1393779232550624	0.1522932586932097	0.12958848300512416	0.17219465876090204	0.14778692637349206	0.11570762761442091	0.12078224419269178	0.17440894256257072	0.1432736109278979	0.15884127674523432	0.15884127674523432	0.15884127674523432	0.15884127674523432	0.15884127674523432	0.15884127674523432	0.15884127674523432	0.15884127674523432	0.15884127674523432	0.15884127674523432	0.15884127674523432	0.15884127674523432	0.15884127674523432	0.15884127674523432	0.15884127674523432	0.15884127674523432	0.15884127674523432	0.15884127674523432	0.15884127674523432	0.15884127674523432
0.03324641044566723	0.0436680300103389	0.05122388119064433	0.04881989355130113	0.06797230937742658	0.05098674324565557	0.07980910220246017	0.07412861488683509	0.06996068274799695	0.06964137169135853	0.0516482296561395	0.06977524701101065	0.085019141280415	0.07739719414571283	0.07739719414571283	0.07739719414571283	0.07739719414571283	0.07739719414571283	0.07739719414571283	0.07739719414571283	0.07739719414571283	0.07739719414571283	0.07739719414571283	0.07739719414571283	0.07739719414571283	0.07739719414571283	0.07739719414571283	0.07739719414571283	0.07739719414571283	0.07739719414571283	0.07739719414571283	0.07739719414571283	0.07739719414571283	0.07739719414571283	0.07739719414571283	0.07739719414571283	0.07739719414571283	0.07739719414571283	0.07739719414571283	0.07739719414571283	0.07739719414571283	0.07739719414571283	0.07739719414571283	0.07739719414571283	0.07739719414571283	0.07739719414571283	0.07739719414571283	0.07739719414571283	0.07739719414571283	0.07739719414571283
0.14026770997746602	0.17417765483138592	0.15974167859925129	0.1706894405148793	0.11623326947581852	0.1517451930589053	0.1278392652547175	0.12963142159831934	0.13774408534956112	0.1479143959647753	0.15491282433799153	0.1482387193920671	0.17885416363786824	0.16090915212305273	0.12266923962619507	0.11265495971667676	0.14049378760123316	0.14432941671044072	0.12266931644496984	0.13260059880709493	0.1329163976032266	0.1553531505642755	0.14784544577586733	0.14412336064381362	0.17361675823763945	0.15887005944072652	0.15887005944072652	0.15887005944072652	0.15887005944072652	0.15887005944072652	0.15887005944072652	0.15887005944072652	0.15887005944072652	0.15887005944072652	0.15887005944072652	0.15887005944072652	0.15887005944072652	0.15887005944072652	0.15887005944072652	0.15887005944072652	0.15887005944072652	0.15887005944072652	0.15887005944072652	0.15887005944072652	0.15887005944072652	0.15887005944072652	0.15887005944072652	0.15887005944072652	0.15887005944072652	0.15887005944072652
0.08215685127545083	0.08151470119427899	0.0847768046394173	0.08605851719316569	0.07773381566083186	0.07120132647382195	0.07128051798702877	0.05781983259211207	0.08970944708624407	0.07518259626399454	0.06859407719789114	0.06310526236949318	0.07592672622777974	0.07975414600749607	0.08956303512239382	0.06848599150000771	0.08824357979968708	0.08053054879069317	0.08402652769528006	0.06775527207372546	0.06366730114988924	0.08636081904556933	0.06544961118134716	0.08518589654773695	0.09261469115506199	0.16966556096457786	0.13114012605981992	0.13114012605981992	0.13114012605981992	0.13114012605981992	0.13114012605981992	0.13114012605981992	0.13114012605981992	0.13114012605981992	0.13114012605981992	0.13114012605981992	0.13114012605981992	0.13114012605981992	0.13114012605981992	0.13114012605981992	0.13114012605981992	0.13114012605981992	0.13114012605981992	0.13114012605981992	0.13114012605981992	0.13114012605981992	0.13114012605981992	0.13114012605981992	0.13114012605981992	0.13114012605981992
0.009355454727469553	0.04092600229045885	0.0929372199340282	0.0	0.0007499214369040472	0.027293513088087504	0.00015134405959537487	0.0	0.0	0.0	0.007016591045602164	0.18591070632254258	0.06732718098009507	0.0	0.0025936694911479832	0.0	0.027293513088087498	0.007016591045602164	0.0	0.0025936694911479832	0.00015134405959537487	0.0	0.0	0.0	0.0	0.0	0.0	0.0	0.0	0.0	0.0	0.0	0.0	0.0	0.0	0.0	0.0	0.0	0.0	0.0	0.0	0.0	0.0	0.0	0.0	0.0	0.0	0.0	0.0	0.0
0.04133750605948878	0.04708808317713112	0.042462238997700845	0.045361634290977025	0.050235907323283424	0.040963432332194835	0.05041235676125758	0.05059183533486242	0.047114041937560455	0.04264282463439103	0.04919667915909694	0.04454747038119981	0.04510431035900997	0.05462485522713031	0.03903335001478677	0.04366766542077881	0.04600343076991377	0.05324315081544116	0.04795877852643412	0.04541763965501134	0.05340094315758143	0.050813195541267946	0.048908509531573933	0.0487918628602506	0.04041482201870673	0.04027070492010839	0.04034276346940756	0.04034276346940756	0.04034276346940756	0.04034276346940756	0.04034276346940756	0.04034276346940756	0.04034276346940756	0.04034276346940756	0.04034276346940756	0.04034276346940756	0.04034276346940756	0.04034276346940756	0.04034276346940756	0.04034276346940756	0.04034276346940756	0.04034276346940756	0.04034276346940756	0.04034276346940756	0.04034276346940756	0.04034276346940756	0.04034276346940756	0.04034276346940756	0.04034276346940756	0.04034276346940756
0.08484897966419673	0.09768328937023973	0.07641392205914416	0.09180833112213714	0.07424615686760451	0.1049849368332849	0.06474305641982539	0.09781706996013705	0.09942302268385535	0.11101496780188123	0.091778071220241	0.07492261235777922	0.0810361278635739	0.09664305526432264	0.10458257222748321	0.07458234536263829	0.09515902759516633	0.10719141957766702	0.10383788120793785	0.09287453067675247	0.12790684972569458	0.11491129782070035	0.10940927189802065	0.08008192672454607	0.1128998994727558	0.09649091309865095	0.09649091309865095	0.09649091309865095	0.09649091309865095	0.09649091309865095	0.09649091309865095	0.09649091309865095	0.09649091309865095	0.09649091309865095	0.09649091309865095	0.09649091309865095	0.09649091309865095	0.09649091309865095	0.09649091309865095	0.09649091309865095	0.09649091309865095	0.09649091309865095	0.09649091309865095	0.09649091309865095	0.09649091309865095	0.09649091309865095	0.09649091309865095	0.09649091309865095	0.09649091309865095	0.09649091309865095
0.15120473259684486	0.11233737224131835	0.0826762030168094	0.11769048124781771	0.08223518993436246	0.0975977981288769	0.10259716965771733	0.10788040644498213	0.09440182883553634	0.0835672423597972	0.09087271820031728	0.09876351806630806	0.1063857713275584	0.09077050213541275	0.11452727131929072	0.09650578452947071	0.10196519225688937	0.12230795226949004	0.10822171921158535	0.0903950016117863	0.1066845824126157	0.1003140456776061	0.0858149651495063	0.10090864274490145	0.13082239541760401	0.11586551908125274	0.11586551908125274	0.11586551908125274	0.11586551908125274	0.11586551908125274	0.11586551908125274	0.11586551908125274	0.11586551908125274	0.11586551908125274	0.11586551908125274	0.11586551908125274	0.11586551908125274	0.11586551908125274	0.11586551908125274	0.11586551908125274	0.11586551908125274	0.11586551908125274	0.11586551908125274	0.11586551908125274	0.11586551908125274	0.11586551908125274	0.11586551908125274	0.11586551908125274	0.11586551908125274	0.11586551908125274
0.06642358894779188	0.06682724337954465	0.07102290618945066	0.08620706949440965	0.07253310906919658	0.0676799998933975	0.07028847785490605	0.09398875148795238	0.07031220813691269	0.07331730573468005	0.08287344803808826	0.07691509235019996	0.07767598036333596	0.07217345615954462	0.0795426702365007	0.07702537778864608	0.07872759775548574	0.07903176146122498	0.08892839017613023	0.08900933651519803	0.0767820442774686	0.07293717588930967	0.07657813909705809	0.07245659931687251	0.07847170100500146	0.07546415016093698	0.07546415016093698	0.07546415016093698	0.07546415016093698	0.07546415016093698	0.07546415016093698	0.07546415016093698	0.07546415016093698	0.07546415016093698	0.07546415016093698	0.07546415016093698	0.07546415016093698	0.07546415016093698	0.07546415016093698	0.07546415016093698	0.07546415016093698	0.07546415016093698	0.07546415016093698	0.07546415016093698	0.07546415016093698	0.07546415016093698	0.07546415016093698	0.07546415016093698	0.07546415016093698	0.07546415016093698
0.18230513693133554	0.1093132303740356	0.1033269699718026	0.11277131777628502	0.11318886215402185	0.11860569896707214	0.12507921479037526	0.11724670400430286	0.06531251060906565	0.10580198907447294	0.11552566632200267	0.10938332493523434	0.10471019714032163	0.09628013758493784	0.11191199504874014	0.1388126513809074	0.08604523383147714	0.10731908305868271	0.12085266917829282	0.1280317215525484	0.12444219536542062	0.12444219536542062	0.12444219536542062	0.12444219536542062	0.12444219536542062	0.12444219536542062	0.12444219536542062	0.12444219536542062	0.12444219536542062	0.12444219536542062	0.12444219536542062	0.12444219536542062	0.12444219536542062	0.12444219536542062	0.12444219536542062	0.12444219536542062	0.12444219536542062	0.12444219536542062	0.12444219536542062	0.12444219536542062	0.12444219536542062	0.12444219536542062	0.12444219536542062	0.12444219536542062	0.12444219536542062	0.12444219536542062	0.12444219536542062	0.12444219536542062	0.12444219536542062	0.12444219536542062
0.08011552184289802	0.06678915499722524	0.0499307976153567	0.06540380136366764	0.060177738069050156	0.0679071078229839	0.07384936154807487	0.06354178640096417	0.054261156016196015	0.05881680532191616	0.0636142326718148	0.0699283162139858	0.07719386041021435	0.07647815692057831	0.06390269255769516	0.05036249867434107	0.06130707722924763	0.05893613402983578	0.06034896837079293	0.06628763143954901	0.06331829990517097	0.06331829990517097	0.06331829990517097	0.06331829990517097	0.06331829990517097	0.06331829990517097	0.06331829990517097	0.06331829990517097	0.06331829990517097	0.06331829990517097	0.06331829990517097	0.06331829990517097	0.06331829990517097	0.06331829990517097	0.06331829990517097	0.06331829990517097	0.06331829990517097	0.06331829990517097	0.06331829990517097	0.06331829990517097	0.06331829990517097	0.06331829990517097	0.06331829990517097	0.06331829990517097	0.06331829990517097	0.06331829990517097	0.06331829990517097	0.06331829990517097	0.06331829990517097	0.06331829990517097
0.04052031504948166	0.0008087135714865327	0.05343691077369071	0.12672784655417763	0.05963835268048051	0.010667979589692619	0.04115655684868767	0.18891428607517424	0.06445812442335272	0.12509499901460963	0.06737283662886492	0.006842940917589342	0.043277583625438994	0.11587000385686325	0.11014708364612369	0.16383724123966384	0.059346130060535	0.10392562865009539	0.05162175656395601	0.103107941836437	0.0497525460809366	0.08016358847099479	0.051120849197235786	0.019595896222461995	0.10654490810960468	0.04968811873394051	0.01184320106483989	0.030765659899390202	0.030765659899390202	0.030765659899390202	0.030765659899390202	0.030765659899390202	0.030765659899390202	0.030765659899390202	0.030765659899390202	0.030765659899390202	0.030765659899390202	0.030765659899390202	0.030765659899390202	0.030765659899390202	0.030765659899390202	0.030765659899390202	0.030765659899390202	0.030765659899390202	0.030765659899390202	0.030765659899390202	0.030765659899390202	0.030765659899390202	0.030765659899390202	0.030765659899390202
0.12757982520296365	0.10159501890268097	0.1076749518193779	0.09119194757871378	0.08890117649585137	0.09062080387712511	0.10766455934502325	0.08815565561065317	0.1335022282872548	0.08689182780998224	0.11618245308308855	0.09959297433859268	0.09033453447136361	0.10423126935779298	0.07973806361445011	0.09297751820502813	0.06871094678204286	0.10213146278469923	0.10410164815399829	0.11843409744741638	0.08710101766067345	0.09243803532618947	0.08661463910523226	0.11055094704779886	0.09858279307651556	0.09858279307651556	0.09858279307651556	0.09858279307651556	0.09858279307651556	0.09858279307651556	0.09858279307651556	0.09858279307651556	0.09858279307651556	0.09858279307651556	0.09858279307651556	0.09858279307651556	0.09858279307651556	0.09858279307651556	0.09858279307651556	0.09858279307651556	0.09858279307651556	0.09858279307651556	0.09858279307651556	0.09858279307651556	0.09858279307651556	0.09858279307651556	0.09858279307651556	0.09858279307651556	0.09858279307651556	0.09858279307651556
0.08236815550648345	0.08578190984389278	0.0789500987823276	0.11156552673322465	0.0821705178517228	0.10112054730820715	0.09777627074623643	0.09149790890369722	0.09119707283424179	0.08375145785032181	0.11996029520712355	0.10334769116932309	0.11436950791483562	0.08745154535327486	0.08726255254026478	0.11289922973967652	0.10024901293158221	0.09424170738660222	0.07976855149778729	0.10701952774173958	0.10935660579891456	0.08119366593987491	0.09194892235832963	0.10084350943703381	0.0841497424626275	0.11002790968160935	0.09708882607211843	0.09708882607211843	0.09708882607211843	0.09708882607211843	0.09708882607211843	0.09708882607211843	0.09708882607211843	0.09708882607211843	0.09708882607211843	0.09708882607211843	0.09708882607211843	0.09708882607211843	0.09708882607211843	0.09708882607211843	0.09708882607211843	0.09708882607211843	0.09708882607211843	0.09708882607211843	0.09708882607211843	0.09708882607211843	0.09708882607211843	0.09708882607211843	0.09708882607211843	0.09708882607211843
0.07915986243081524	0.055363890064659096	0.07435004946484823	0.08988931367272825	0.00023103067747043713	0.053334247026600515	0.016195153194457704	0.05537340758192673	0.08946428721570897	0.08888048271843751	0.07005500375321348	0.09603630348926971	0.07441104959331445	0.0067238828589134035	0.07617388011217587	0.060993077356047545	0.0772910877712632	0.08125562610969422	0.08446595548894399	0.05589645569229026	0.00634894041894785	0.11596552583504564	0.0657683381219098	0.09086693197847771	0.09086693197847771	0.09086693197847771	0.09086693197847771	0.09086693197847771	0.09086693197847771	0.09086693197847771	0.09086693197847771	0.09086693197847771	0.09086693197847771	0.09086693197847771	0.09086693197847771	0.09086693197847771	0.09086693197847771	0.09086693197847771	0.09086693197847771	0.09086693197847771	0.09086693197847771	0.09086693197847771	0.09086693197847771	0.09086693197847771	0.09086693197847771	0.09086693197847771	0.09086693197847771	0.09086693197847771	0.09086693197847771	0.09086693197847771
0.08437668173340715	0.07184734221401928	0.06617236438717902	0.07149837967119649	0.0738797853209149	0.07186938289403517	0.0655038535094631	0.0684707029163012	0.06177891451305194	0.08027242154414721	0.0600140810530383	0.08337677214662444	0.05054940334989903	0.07660365238691715	0.05720344226752007	0.07373171728864746	0.056989956547003305	0.08181926917885442	0.0726666641945917	0.05900346497472585	0.0631017938612384	0.061052629417982125	0.061052629417982125	0.061052629417982125	0.061052629417982125	0.061052629417982125	0.061052629417982125	0.061052629417982125	0.061052629417982125	0.061052629417982125	0.061052629417982125	0.061052629417982125	0.061052629417982125	0.061052629417982125	0.061052629417982125	0.061052629417982125	0.061052629417982125	0.061052629417982125	0.061052629417982125	0.061052629417982125	0.061052629417982125	0.061052629417982125	0.061052629417982125	0.061052629417982125	0.061052629417982125	0.061052629417982125	0.061052629417982125	0.061052629417982125	0.061052629417982125	0.061052629417982125
0.05395934858369785	0.06591626902033636	0.06651737638974435	0.06881626076199607	0.0675701738060483	0.07086677338148163	0.06083765461882137	0.061626466409398555	0.07604010377907731	0.07228651751393378	0.06067688123039778	0.06240621184655024	0.06311161178482572	0.07012766626184258	0.07296049386694832	0.05879083874161532	0.06404454600849781	0.06562048479873207	0.07078705007262351	0.05880023731921861	0.06476640576701213	0.06970137674333439	0.06933330868056407	0.07309299080529785	0.07053269748302986	0.07052686385918132	0.07004569029340516	0.08080663398522857	0.0633136561517053	0.07728277469129373	0.07107974513066193	0.08590414796912056	0.11802268296044212	0.10196341546478133	0.10196341546478133	0.10196341546478133	0.10196341546478133	0.10196341546478133	0.10196341546478133	0.10196341546478133	0.10196341546478133	0.10196341546478133	0.10196341546478133	0.10196341546478133	0.10196341546478133	0.10196341546478133	0.10196341546478133	0.10196341546478133	0.10196341546478133	0.10196341546478133
0.10182043316150677	0.05890525882451906	0.07841308540160996	0.0643637206618954	0.06656531320968771	0.08166561546287616	0.08656016901139195	0.09151119713983176	0.07984657689553057	0.08715236300490142	0.060646191063886065	0.0817182144970091	0.0725679707674371	0.08395659669666235	0.08253130273904503	0.07805923418008043	0.08041996244135295	0.06067062713570761	0.08430439504698006	0.09950464493818928	0.09265770657998691	0.07315738742342848	0.08990143275972355	0.07826820706173687	0.07632784888922126	0.07694495419823036	0.08900303315136772	0.08128771226954166	0.08948092716297901	0.07521469000474736	0.0895765799162491	0.09141021164773158	0.07859477055658831	0.08500249110215995	0.08500249110215995	0.08500249110215995	0.08500249110215995	0.08500249110215995	0.08500249110215995	0.08500249110215995	0.08500249110215995	0.08500249110215995	0.08500249110215995	0.08500249110215995	0.08500249110215995	0.08500249110215995	0.08500249110215995	0.08500249110215995	0.08500249110215995	0.08500249110215995
0.07956897057424524	0.08360867401207063	0.08103832183298704	0.08527588019030405	0.07259526054787868	0.07528072418320547	0.0652680616974238	0.0872117206374601	0.09004182369431633	0.10068735430818507	0.05844552974044051	0.08607119474528921	0.06076569019481911	0.08490724001914171	0.08887402561384476	0.0902829474334556	0.0640888386984431	0.08004040639989318	0.07488728063875244	0.08686717682264984	0.06809250014499037	0.0774798384838201	0.0774798384838201	0.0774798384838201	0.0774798384838201	0.0774798384838201	0.0774798384838201	0.0774798384838201	0.0774798384838201	0.0774798384838201	0.0774798384838201	0.0774798384838201	0.0774798384838201	0.0774798384838201	0.0774798384838201	0.0774798384838201	0.0774798384838201	0.0774798384838201	0.0774798384838201	0.0774798384838201	0.0774798384838201	0.0774798384838201	0.0774798384838201	0.0774798384838201	0.0774798384838201	0.0774798384838201	0.0774798384838201	0.0774798384838201	0.0774798384838201	0.0774798384838201
0.06155985890049429	0.057774147489658756	0.0494254906058945	0.051842494974738654	0.06050786986412795	0.06358352193676402	0.04205070533686059	0.037374625194951126	0.06544379250416066	0.05881032812850399	0.04720172950360322	0.049964605041827564	0.04692716028729644	0.06050539783115787	0.04930478413620371	0.05167606807203217	0.049706973421668924	0.050364812713968116	0.05156391282671024	0.06124196155929817	0.051545670793869944	0.09320116191502122	0.05439370237605661	0.07439057740003847	0.06439213988804754	0.06439213988804754	0.06439213988804754	0.06439213988804754	0.06439213988804754	0.06439213988804754	0.06439213988804754	0.06439213988804754	0.06439213988804754	0.06439213988804754	0.06439213988804754	0.06439213988804754	0.06439213988804754	0.06439213988804754	0.06439213988804754	0.06439213988804754	0.06439213988804754	0.06439213988804754	0.06439213988804754	0.06439213988804754	0.06439213988804754	0.06439213988804754	0.06439213988804754	0.06439213988804754	0.06439213988804754	0.06439213988804754
0.13029269672222568	0.09392135773907362	0.10387997200861031	0.12458022299602062	0.06944142756828973	0.10177511833872473	0.11417616905770703	0.1138291242848193	0.12483434869101409	0.09108560023393734	0.12151238188377231	0.09309569297224403	0.10941443691473565	0.0927806821663502	0.10039807827960764	0.0957667102780634	0.1373566634249488	0.0931741787982178	0.12761161057612985	0.09862805803240281	0.10351475492711167	0.09651240423540039	0.09796209946870832	0.10178200227032695	0.1188441775743213	0.11160400649450418	0.11522409203441274	0.11522409203441274	0.11522409203441274	0.11522409203441274	0.11522409203441274	0.11522409203441274	0.11522409203441274	0.11522409203441274	0.11522409203441274	0.11522409203441274	0.11522409203441274	0.11522409203441274	0.11522409203441274	0.11522409203441274	0.11522409203441274	0.11522409203441274	0.11522409203441274	0.11522409203441274	0.11522409203441274	0.11522409203441274	0.11522409203441274	0.11522409203441274	0.11522409203441274	0.11522409203441274
0.07772690997795695	0.06844812572259712	0.0582027387041545	0.07258825008398079	0.06811545711125483	0.06434083628944481	0.07390670582921338	0.09066472704591728	0.08049515178434538	0.08442701888055514	0.07371859037420454	0.07356696222165442	0.07224775728327815	0.06459580575808209	0.09026755854222808	0.07505006006768986	0.0797161096942595	0.09832426386764337	0.08212186946178601	0.08652311560514114	0.08432249253346358	0.08432249253346358	0.08432249253346358	0.08432249253346358	0.08432249253346358	0.08432249253346358	0.08432249253346358	0.08432249253346358	0.08432249253346358	0.08432249253346358	0.08432249253346358	0.08432249253346358	0.08432249253346358	0.08432249253346358	0.08432249253346358	0.08432249253346358	0.08432249253346358	0.08432249253346358	0.08432249253346358	0.08432249253346358	0.08432249253346358	0.08432249253346358	0.08432249253346358	0.08432249253346358	0.08432249253346358	0.08432249253346358	0.08432249253346358	0.08432249253346358	0.08432249253346358	0.08432249253346358
0.06205253629354971	0.06328134569338315	0.06735413807036714	0.08304920779272337	0.07990503781252847	0.07049745929614969	0.06624046931896861	0.0675070287464739	0.0730602193510426	0.07428033118591247	0.08032165520754769	0.0823306075399253	0.08325406851950237	0.0787046826642825	0.08346161611468002	0.075082640203098	0.09554674340697505	0.0875566216558193	0.0736194984766806	0.07792810605341144	0.06323526261467904	0.07771883408668927	0.07047704835068416	0.07047704835068416	0.07047704835068416	0.07047704835068416	0.07047704835068416	0.07047704835068416	0.07047704835068416	0.07047704835068416	0.07047704835068416	0.07047704835068416	0.07047704835068416	0.07047704835068416	0.07047704835068416	0.07047704835068416	0.07047704835068416	0.07047704835068416	0.07047704835068416	0.07047704835068416	0.07047704835068416	0.07047704835068416	0.07047704835068416	0.07047704835068416	0.07047704835068416	0.07047704835068416	0.07047704835068416	0.07047704835068416	0.07047704835068416	0.07047704835068416
0.1466870304889054	0.13938889492548354	0.15988953132418882	0.1052192545778006	0.13065289025077853	0.16202181176663166	0.13649644769678587	0.11905877530545494	0.12233951016294897	0.14413495393896134	0.11888849883722116	0.1360219215215602	0.13271966100810428	0.14437993785269454	0.13947269259468478	0.16947349760978453	0.12318601540006599	0.11165569836272364	0.16465457233171515	0.21070075904580488	0.18767766568876001	0.18767766568876001	0.18767766568876001	0.18767766568876001	0.18767766568876001	0.18767766568876001	0.18767766568876001	0.18767766568876001	0.18767766568876001	0.18767766568876001	0.18767766568876001	0.18767766568876001	0.18767766568876001	0.18767766568876001	0.18767766568876001	0.18767766568876001	0.18767766568876001	0.18767766568876001	0.18767766568876001	0.18767766568876001	0.18767766568876001	0.18767766568876001	0.18767766568876001	0.18767766568876001	0.18767766568876001	0.18767766568876001	0.18767766568876001	0.18767766568876001	0.18767766568876001	0.18767766568876001
0.1686272578150025	0.11461691972630084	0.0980992838816199	0.13200021001821724	0.15797163086446814	0.11817759448814698	0.07901515189819072	0.13582726365818346	0.1177155465380322	0.09226933332913234	0.1295472784198674	0.09282492313630147	0.10755488951691328	0.13566924607198855	0.09054067041976072	0.14360785285892433	0.11274276558963092	0.1088239651451001	0.13091319375154492	0.12004898978748355	0.0917841191008377	0.12656457356096362	0.12599863107220163	0.12628160231658264	0.12628160231658264	0.12628160231658264	0.12628160231658264	0.12628160231658264	0.12628160231658264	0.12628160231658264	0.12628160231658264	0.12628160231658264	0.12628160231658264	0.12628160231658264	0.12628160231658264	0.12628160231658264	0.12628160231658264	0.12628160231658264	0.12628160231658264	0.12628160231658264	0.12628160231658264	0.12628160231658264	0.12628160231658264	0.12628160231658264	0.12628160231658264	0.12628160231658264	0.12628160231658264	0.12628160231658264	0.12628160231658264	0.12628160231658264
0.10744336161305224	0.10590115556575269	0.10564135832820379	0.11429876200993778	0.11351417469407982	0.0856302471773544	0.07894720830482942	0.09250676609872115	0.11162853446780713	0.08992676201265648	0.0885488718936352	0.0928262951734692	0.08685468037142305	0.09428309317266996	0.10145468271507967	0.09610714111779055	0.12095950305706527	0.08651941637637073	0.08763118368722869	0.1155440272830851	0.08855049471606964	0.0890734541857352	0.08881197445090241	0.08881197445090241	0.08881197445090241	0.08881197445090241	0.08881197445090241	0.08881197445090241	0.08881197445090241	0.08881197445090241	0.08881197445090241	0.08881197445090241	0.08881197445090241	0.08881197445090241	0.08881197445090241	0.08881197445090241	0.08881197445090241	0.08881197445090241	0.08881197445090241	0.08881197445090241	0.08881197445090241	0.08881197445090241	0.08881197445090241	0.08881197445090241	0.08881197445090241	0.08881197445090241	0.08881197445090241	0.08881197445090241	0.08881197445090241	0.08881197445090241
0.03600754855837644	0.10530963416488243	0.08905855959682271	0.07886734934085052	0.09517385610078571	0.09557523969277462	0.05743732573469522	0.07023432606677434	0.12101492762521385	0.11288078135115885	0.07154483524044941	0.10701135920480728	0.07789568020798912	0.08082844478094063	0.11387203231421872	0.0655955616994567	0.11029395242455234	0.09831045870134399	0.0948526515679301	0.09421104149525236	0.10846861820550802	0.04559351850469655	0.062386052424232466	0.13321787913277883	0.0892651738118105	0.09199310577535341	0.10587369219784196	0.0682181974385349	0.09019078958117299	0.06131464446702884	0.10361991312560598	0.08246727879631742	0.08246727879631742	0.08246727879631742	0.08246727879631742	0.08246727879631742	0.08246727879631742	0.08246727879631742	0.08246727879631742	0.08246727879631742	0.08246727879631742	0.08246727879631742	0.08246727879631742	0.08246727879631742	0.08246727879631742	0.08246727879631742	0.08246727879631742	0.08246727879631742	0.08246727879631742	0.08246727879631742
0.07947587501690138	0.09996494740750993	0.11746029772672324	0.08954840518281401	0.12450702685923948	0.08561781426434723	0.08721946415238618	0.10945156475554242	0.11422026958217185	0.09558103940192522	0.10397297329457401	0.08125266490857444	0.11053869298553451	0.10297123169004595	0.07929879213331227	0.10698076779179196	0.07185267953439291	0.08880049048136252	0.10443765189215881	0.10199693914976064	0.09501165947149431	0.0919192742358206	0.11475854806926526	0.09566160926088915	0.11074151811364846	0.08243738917092307	0.10018681317513135	0.08565262406963849	0.09104967432179181	0.09586844970598066	0.09863897973485761	0.09725371472041913	0.09725371472041913	0.09725371472041913	0.09725371472041913	0.09725371472041913	0.09725371472041913	0.09725371472041913	0.09725371472041913	0.09725371472041913	0.09725371472041913	0.09725371472041913	0.09725371472041913	0.09725371472041913	0.09725371472041913	0.09725371472041913	0.09725371472041913	0.09725371472041913	0.09725371472041913	0.09725371472041913
0.09709764729550141	0.08365286781864942	0.10646508518564798	0.10679885132025996	0.10410566435716341	0.113349670990579	0.10482208213212509	0.13033530058215026	0.10839303537104517	0.07273936311063466	0.10519333106826498	0.09550524363552304	0.0942996591331305	0.08910426115239412	0.1143920908523976	0.11425200210957785	0.09322104952813368	0.08353260383200081	0.06806808686656955	0.11115181611527042	0.08774268610878232	0.09944725111202637	0.09944725111202637	0.09944725111202637	0.09944725111202637	0.09944725111202637	0.09944725111202637	0.09944725111202637	0.09944725111202637	0.09944725111202637	0.09944725111202637	0.09944725111202637	0.09944725111202637	0.09944725111202637	0.09944725111202637	0.09944725111202637	0.09944725111202637	0.09944725111202637	0.09944725111202637	0.09944725111202637	0.09944725111202637	0.09944725111202637	0.09944725111202637	0.09944725111202637	0.09944725111202637	0.09944725111202637	0.09944725111202637	0.09944725111202637	0.09944725111202637	0.09944725111202637
0.0	0.0	0.22946550739692467	0.0	0.0	0.0	0.0	0.0	0.5013772602961122	0.0	0.0	0.0	0.0	0.0	0.0	0.05747186015343457	0.4336953865360842	0.551466987981046	0.3352188356125773	0.0	0.0	0.0	0.0	0.0	0.0	0.0	0.0	0.0	0.0	0.0	0.0	0.0	0.0	0.0	0.0	0.0	0.0	0.0	0.0	0.0	0.0	0.0	0.0	0.0	0.0	0.0	0.0	0.0	0.0	0.0
0.07459839254770102	0.08973706647539191	0.07677506831042784	0.07830405206358261	0.08735194533397533	0.07265674676927544	0.08012221187280641	0.06747604288985858	0.06260586723297794	0.08460253451725061	0.07782129540979754	0.06356114628404384	0.077226755943524	0.08500363808114245	0.04776669002926501	0.09937857478726149	0.07221307707704683	0.09903721823835392	0.08296663816996144	0.06962076905608057	0.088340624815779	0.076262277762887	0.058190655951616106	0.0971146715489834	0.09863155125358136	0.09528292400355817	0.06622695272174832	0.104552345539053	0.0753056172362021	0.08992898138762756	0.08992898138762756	0.08992898138762756	0.08992898138762756	0.08992898138762756	0.08992898138762756	0.08992898138762756	0.08992898138762756	0.08992898138762756	0.08992898138762756	0.08992898138762756	0.08992898138762756	0.08992898138762756	0.08992898138762756	0.08992898138762756	0.08992898138762756	0.08992898138762756	0.08992898138762756	0.08992898138762756	0.08992898138762756	0.08992898138762756
0.10551222323295058	0.07668743319129347	0.09360643455080753	0.08042435351445955	0.10775803002366369	0.07063006993979988	0.05928281371809847	0.07501802235853815	0.07240695333300623	0.09594208557638208	0.07370354566463767	0.09649615793483754	0.06807032990486214	0.07304036843978601	0.08165712830410153	0.07176458392595048	0.06740788474287633	0.05558731311401097	0.0728145207524178	0.07010036379985221	0.06962859502006893	0.06846994085953355	0.06081878023066425	0.07511850051574369	0.05326370431173612	0.0904493675365121	0.08471521119470639	0.08326758807744872	0.08380263085589558	0.06493639649922005	0.08221955756607649	0.07111185339120034	0.07683065002334673	0.08092823014666592	0.08962793730988135	0.08527808372827363	0.08527808372827363	0.08527808372827363	0.08527808372827363	0.08527808372827363	0.08527808372827363	0.08527808372827363	0.08527808372827363	0.08527808372827363	0.08527808372827363	0.08527808372827363	0.08527808372827363	0.08527808372827363	0.08527808372827363	0.08527808372827363
0.07916167909084258	0.06766993005706934	0.0678084184822376	0.06469938463291976	0.06621045424314718	0.07632313189806277	0.06462524195927193	0.06448645916490342	0.06638306686408578	0.06915884578554711	0.0634223560717329	0.07361872452204637	0.06176453932691274	0.06287388647933015	0.059070439184504726	0.05447654065843016	0.05849978730115724	0.08882844945657939	0.06486591893880414	0.08058215123673221	0.07708702791811872	0.0703041090466782	0.09199849374630693	0.05080984003961976	0.06841273652429401	0.06539631000513313	0.05173946939667139	0.07183053511485402	0.06425148762154931	0.0902608858073125	0.07420625177326388	0.08887606709804348	0.07495429333138783	0.06899314337791229	0.06513545889921288	0.077593786370412	0.08440022096981328	0.061723079330076286	0.0747825332063248	0.06787703977069282	0.0713297864885088	0.0713297864885088	0.0713297864885088	0.0713297864885088	0.0713297864885088	0.0713297864885088	0.0713297864885088	0.0713297864885088	0.0713297864885088	0.0713297864885088
0.10496234938009347	0.0989987717305836	0.10258796895593304	0.11336325641599064	0.09777768177917838	0.07234929559758452	0.09262962147113471	0.10945585381045798	0.08657357850326339	0.09068482778165997	0.10906913423585864	0.09485443138279595	0.086991215562563	0.10971005571382648	0.08703252537457302	0.06943284367191731	0.11821503494877712	0.1251751329299354	0.0878286073515991	0.09152438309556939	0.09052749337337689	0.08476677307288522	0.08647867464767785	0.10925142348475333	0.09960108174762941	0.10442625261619137	0.10442625261619137	0.10442625261619137	0.10442625261619137	0.10442625261619137	0.10442625261619137	0.10442625261619137	0.10442625261619137	0.10442625261619137	0.10442625261619137	0.10442625261619137	0.10442625261619137	0.10442625261619137	0.10442625261619137	0.10442625261619137	0.10442625261619137	0.10442625261619137	0.10442625261619137	0.10442625261619137	0.10442625261619137	0.10442625261619137	0.10442625261619137	0.10442625261619137	0.10442625261619137	0.10442625261619137
0.07888040050386623	0.06649354048903444	0.059645565812343426	0.05901019894588458	0.07951265052989864	0.07404286629742068	0.08105308587940531	0.05602975804561871	0.05610872446838623	0.06773375770351765	0.05194826103871147	0.05672230783595117	0.061659472618086034	0.06429352653139102	0.056361151564329214	0.05963311244344519	0.04550779880972977	0.04574487527352938	0.04459774947191286	0.05255859121638882	0.07774064689464188	0.057855194916224637	0.055415775169436035	0.04759623328669895	0.04382857867903124	0.06532341492806903	0.06250736215742948	0.05366543099533929	0.06503862264904388	0.0647047477493424	0.06269773649836913	0.06370124212385575	0.06370124212385575	0.06370124212385575	0.06370124212385575	0.06370124212385575	0.06370124212385575	0.06370124212385575	0.06370124212385575	0.06370124212385575	0.06370124212385575	0.06370124212385575	0.06370124212385575	0.06370124212385575	0.06370124212385575	0.06370124212385575	0.06370124212385575	0.06370124212385575	0.06370124212385575	0.06370124212385575
0.17822002571650047	0.3035166405652635	0.0	0.08791158016585057	0.18388409810898382	0.0	0.25962326387767454	0.19668904956510302	0.5286427884767404	0.2502002713411564	0.3117822580696039	0.049094844201871164	0.17586642030102193	0.21085298008894632	0.21722002382066916	0.28583991864677993	0.011634126028322707	0.2565734938837274	0.17101323430764315	0.2903382766589636	0.3037219993912569	0.08807296197485508	0.1328034162256005	0.1315055137004378	0.44237406101456334	0.09941320037690395	0.27089363069573363	0.27089363069573363	0.27089363069573363	0.27089363069573363	0.27089363069573363	0.27089363069573363	0.27089363069573363	0.27089363069573363	0.27089363069573363	0.27089363069573363	0.27089363069573363	0.27089363069573363	0.27089363069573363	0.27089363069573363	0.27089363069573363	0.27089363069573363	0.27089363069573363	0.27089363069573363	0.27089363069573363	0.27089363069573363	0.27089363069573363	0.27089363069573363	0.27089363069573363	0.27089363069573363
0.06432374722392761	0.05546060297116874	0.05441181683415446	0.06792451909202665	0.051937192197954056	0.059722466974209965	0.05338350669232421	0.05502583449421112	0.05498049624545628	0.05292603104917467	0.06435356342827393	0.06285265064771667	0.05278615774093874	0.05537124327829649	0.059973274014042795	0.06025629857487918	0.06713651784105407	0.07024879933180155	0.060837010311062124	0.0570586891811632	0.05735635520992173	0.07999099411218918	0.07045152171307686	0.07522125791263302	0.07522125791263302	0.07522125791263302	0.07522125791263302	0.07522125791263302	0.07522125791263302	0.07522125791263302	0.07522125791263302	0.07522125791263302	0.07522125791263302	0.07522125791263302	0.07522125791263302	0.07522125791263302	0.07522125791263302	0.07522125791263302	0.07522125791263302	0.07522125791263302	0.07522125791263302	0.07522125791263302	0.07522125791263302	0.07522125791263302	0.07522125791263302	0.07522125791263302	0.07522125791263302	0.07522125791263302	0.07522125791263302	0.07522125791263302
0.1329610270985804	0.13500373046772982	0.11134912735566736	0.152838042648763	0.1311394574045002	0.1318354600336209	0.1206054221435938	0.10628564311098658	0.12317569760144921	0.12266847216679684	0.1048553412864259	0.13580619761625162	0.10253367331076729	0.11549736333907251	0.11437259351446803	0.12032290325033004	0.07808270708874872	0.11393913277499478	0.12916201173877048	0.11525988284568849	0.10858668063382622	0.14571377033764343	0.13579908528135234	0.1495477955725965	0.09842458230189229	0.11440879020112044	0.13155967260966306	0.10895625630946447	0.10948028837694179	0.10007210581264847	0.20937393627004136	0.15472302104134492	0.15472302104134492	0.15472302104134492	0.15472302104134492	0.15472302104134492	0.15472302104134492	0.15472302104134492	0.15472302104134492	0.15472302104134492	0.15472302104134492	0.15472302104134492	0.15472302104134492	0.15472302104134492	0.15472302104134492	0.15472302104134492	0.15472302104134492	0.15472302104134492	0.15472302104134492	0.15472302104134492
0.0	0.10083021254343319	0.17105322201364812	0.0	0.0	0.0	0.12498819124322944	0.0	0.0	0.0	0.0	0.0049391202845591314	0.0	0.0	0.0	0.0	0.0	0.0	0.10083021254343319	0.0	0.0	0.0	0.0	0.0	0.0	0.0	0.0	0.0	0.00028820422850568694	0.0	0.0	0.0	0.0	0.0	0.09129699680266545	0.013361682080183096	0.0	0.13444028339124428	0.06722014169562214	0.06722014169562214	0.06722014169562214	0.06722014169562214	0.06722014169562214	0.06722014169562214	0.06722014169562214	0.06722014169562214	0.06722014169562214	0.06722014169562214	0.06722014169562214	0.06722014169562214
0.0	0.0010027475383212823	0.11846143768809884	0.022413107780210665	0.07827814868277978	0.07079058305019696	0.07151383077106183	0.11306233936510779	0.037459688362890306	0.03658282879942037	0.17089067420426907	0.03650710241172195	0.09027362713010488	0.07079058305019696	0.009918851798085318	0.04137566820148822	0.009382141984674275	0.08911783344121404	0.0	0.08211722960116406	0.0904959873529213	0.091761125210489	0.15604006921109895	0.08876222198346502	0.0010027475383212823	0.0900206886427093	0.036495160312001125	0.05471884813035936	0.21095253671786968	0.14249657300143476	0.03650710241172195	0.06497161358024178	0.0002023677091100802	0.12289173424255939	0.10676846194221419	0.11133841591289517	0.02226257050308298	0.08959777695140271	0.12225359665541231	0.003468090881899174	0.08184862350769068	0.0	0.12410370991968415	0.13001877720069005	0.1270612435601871	0.1270612435601871	0.1270612435601871	0.1270612435601871	0.1270612435601871	0.1270612435601871
0.07661339408814445	0.07116313170000556	0.11799576230830795	0.06738381030272625	0.12039887417667758	0.10025482617116745	0.10304385934321024	0.07113873511905446	0.04838143063642381	0.06463902868144714	0.07250327872754313	0.08701205174210563	0.08550305032424815	0.07804105221590614	0.07819985039041034	0.05772016358001598	0.0751009373709416	0.06445408528395183	0.10286765946985883	0.11108402677348714	0.09798403596053717	0.05344137078303398	0.05931733353585245	0.08770286790687305	0.05932917401318715	0.08486513144190401	0.08696483817301806	0.06273687328963157	0.09514905261120331	0.09121978151490502	0.08354348915996904	0.051366116439642485	0.059630656506170686	0.07267646171652771	0.08563088759712024	0.06326200835260741	0.08100347404379378	0.0678104505397069	0.0860346453680654	0.0684823878192003	0.06689291225920783	0.10038914363107802	0.11437718931804934	0.10923331061416018	0.10881050367642685	0.10902190714529351	0.10902190714529351	0.10902190714529351	0.10902190714529351	0.10902190714529351
0.10759282666592203	0.07312034633268813	0.05270450901776243	0.06785609923714866	0.0581958769891858	0.09919305832373987	0.11242430100758768	0.09215559575096655	0.03809683097865893	0.07145946920532814	0.05926290737695071	0.05918117569959583	0.04966815874071775	0.02978291642553802	0.07605959341635546	0.02329780899090817	0.032042815374094376	0.02907960405662145	0.03563835759678689	0.04426392495859189	0.08726198146896406	0.030596865074593336	0.07039279548519778	0.04270728509709513	0.03201680121069155	0.08640047773460394	0.03675135549854669	0.06038380088018822	0.0618880412570275	0.03927509555570271	0.03225922101260002	0.024319167307965423	0.04059367331606561	0.036784052857137414	0.038737247289282	0.04191004246558762	0.08212540981325919	0.05232018422763865	0.06301180410075752	0.057665994164198084	0.057665994164198084	0.057665994164198084	0.057665994164198084	0.057665994164198084	0.057665994164198084	0.057665994164198084	0.057665994164198084	0.057665994164198084	0.057665994164198084	0.057665994164198084
0.01079288565292019	0.2563043848102371	0.42443402504185135	0.11749708430580974	0.18802515308172033	0.28226306523100514	0.11405148860508327	0.1863472672892824	0.2684899225124308	0.2274185949008566	0.2274185949008566	0.2274185949008566	0.2274185949008566	0.2274185949008566	0.2274185949008566	0.2274185949008566	0.2274185949008566	0.2274185949008566	0.2274185949008566	0.2274185949008566	0.2274185949008566	0.2274185949008566	0.2274185949008566	0.2274185949008566	0.2274185949008566	0.2274185949008566	0.2274185949008566	0.2274185949008566	0.2274185949008566	0.2274185949008566	0.2274185949008566	0.2274185949008566	0.2274185949008566	0.2274185949008566	0.2274185949008566	0.2274185949008566	0.2274185949008566	0.2274185949008566	0.2274185949008566	0.2274185949008566	0.2274185949008566	0.2274185949008566	0.2274185949008566	0.2274185949008566	0.2274185949008566	0.2274185949008566	0.2274185949008566	0.2274185949008566	0.2274185949008566	0.2274185949008566
0.00033823987865885173	0.10504728017938367	0.025855104920640096	0.0012570034289762523	0.07260662622085957	0.0012933519049281026	0.08874664985365491	0.09572435255118553	0.13556127433063042	0.15103725414574395	0.2384422756003474	0.06502799482952204	0.05184527078412016	0.17189193045710152	0.29561332726625394	0.16515482862647665	0.15862205463468365	0.2099825279792656	0.12989742258314999	0.21129466453869494	0.17059604356092248	0.17059604356092248	0.17059604356092248	0.17059604356092248	0.17059604356092248	0.17059604356092248	0.17059604356092248	0.17059604356092248	0.17059604356092248	0.17059604356092248	0.17059604356092248	0.17059604356092248	0.17059604356092248	0.17059604356092248	0.17059604356092248	0.17059604356092248	0.17059604356092248	0.17059604356092248	0.17059604356092248	0.17059604356092248	0.17059604356092248	0.17059604356092248	0.17059604356092248	0.17059604356092248	0.17059604356092248	0.17059604356092248	0.17059604356092248	0.17059604356092248	0.17059604356092248	0.17059604356092248
0.07080301037487577	0.10298338720592799	0.029716845542905487	0.0	0.01364701357535344	0.0	0.10297625998549027	0.0	0.10298338720592799	0.029718451798207972	0.0	0.0	0.0	0.0014585698330377454	0.0	0.07959958122297917	0.0	0.0	0.155405525102366	0.0	0.029718451798207965	0.0	0.0	0.0	0.0	0.0	0.0	0.12765724647684856	0.05310225778115682	0.0	0.013647013575353436	0.05310225778115682	0.03337463567825513	0.03337463567825513	0.03337463567825513	0.03337463567825513	0.03337463567825513	0.03337463567825513	0.03337463567825513	0.03337463567825513	0.03337463567825513	0.03337463567825513	0.03337463567825513	0.03337463567825513	0.03337463567825513	0.03337463567825513	0.03337463567825513	0.03337463567825513	0.03337463567825513	0.03337463567825513
0.13889457982344453	0.10621997068794942	0.09712279614070399	0.11930580727434183	0.11035411219640046	0.1004366645539101	0.11584460728738905	0.12343439912118084	0.09985099412159218	0.11545379562841505	0.09473436955754286	0.13256516880387878	0.0902589095742424	0.12553875914774343	0.08501627587393393	0.11201422178515517	0.08524844487914023	0.13056029149419807	0.13050108786915823	0.1187884006052824	0.12636745447174366	0.10629987297005564	0.13476447452732354	0.12053217374868958	0.12053217374868958	0.12053217374868958	0.12053217374868958	0.12053217374868958	0.12053217374868958	0.12053217374868958	0.12053217374868958	0.12053217374868958	0.12053217374868958	0.12053217374868958	0.12053217374868958	0.12053217374868958	0.12053217374868958	0.12053217374868958	0.12053217374868958	0.12053217374868958	0.12053217374868958	0.12053217374868958	0.12053217374868958	0.12053217374868958	0.12053217374868958	0.12053217374868958	0.12053217374868958	0.12053217374868958	0.12053217374868958	0.12053217374868958
0.23969391202397206	0.2316649664323085	0.1545580613487315	0.22133043991685314	0.20518670943357376	0.22013435748495103	0.13996447117867383	0.15014070171976152	0.17152469849571095	0.19504987658496628	0.2346642398816817	0.21485705823332396	0.21485705823332396	0.21485705823332396	0.21485705823332396	0.21485705823332396	0.21485705823332396	0.21485705823332396	0.21485705823332396	0.21485705823332396	0.21485705823332396	0.21485705823332396	0.21485705823332396	0.21485705823332396	0.21485705823332396	0.21485705823332396	0.21485705823332396	0.21485705823332396	0.21485705823332396	0.21485705823332396	0.21485705823332396	0.21485705823332396	0.21485705823332396	0.21485705823332396	0.21485705823332396	0.21485705823332396	0.21485705823332396	0.21485705823332396	0.21485705823332396	0.21485705823332396	0.21485705823332396	0.21485705823332396	0.21485705823332396	0.21485705823332396	0.21485705823332396	0.21485705823332396	0.21485705823332396	0.21485705823332396	0.21485705823332396	0.21485705823332396
0.124999632227278	0.15559446641739758	0.06766913553751207	0.10812933101580796	0.097627002047299	0.09883630547246536	0.10016685734570113	0.10465458618183215	0.09307995439167167	0.10775666660996681	0.08465677378706475	0.06411189482279042	0.08024300972772691	0.11334510263006765	0.11527421680841163	0.10124381000464604	0.11274627479104886	0.12046013398515341	0.11531950279981046	0.09082911726874719	0.08766439860162185	0.12289015521558666	0.07766065732605902	0.09834356327564285	0.08668679775525859	0.09363075685739972	0.0838932595316237	0.08843311205735642	0.08616318579449005	0.08616318579449005	0.08616318579449005	0.08616318579449005	0.08616318579449005	0.08616318579449005	0.08616318579449005	0.08616318579449005	0.08616318579449005	0.08616318579449005	0.08616318579449005	0.08616318579449005	0.08616318579449005	0.08616318579449005	0.08616318579449005	0.08616318579449005	0.08616318579449005	0.08616318579449005	0.08616318579449005	0.08616318579449005	0.08616318579449005	0.08616318579449005
0.05130930085979892	0.05963475769038724	0.11956030651276661	0.05815445000467771	0.05211560289655762	0.013538285267877367	0.07044324480322622	0.024220706582932683	0.0	0.09019523174705359	0.0	0.08224201965047176	0.006216917492615507	0.0365788771916174	0.06223711801996866	0.059253083263110705	0.0	0.09601094834322317	0.09548978279200851	0.06513227885887665	0.013538285267877367	0.07999026265927318	0.0006644536739957625	0.04691423642500104	0.01353432480690501	0.013538285267877367	0.05203722226000439	0.0	0.0006733019019488312	0.05203722226000439	0.006216917492615507	0.0581159429071257	0.0321664301998706	0.0321664301998706	0.0321664301998706	0.0321664301998706	0.0321664301998706	0.0321664301998706	0.0321664301998706	0.0321664301998706	0.0321664301998706	0.0321664301998706	0.0321664301998706	0.0321664301998706	0.0321664301998706	0.0321664301998706	0.0321664301998706	0.0321664301998706	0.0321664301998706	0.0321664301998706
0.012043544784440382	0.08577271799581379	0.06754391720201701	0.005483810350606996	0.16530981021694155	0.021338200424070943	0.14821190258799624	0.10841811933032551	0.043572683381995624	0.0005861004170129108	0.0960145861613439	0.0832372367889829	0.05360725917168964	0.07865131687594476	0.08854146026515042	0.051706765914013166	0.05127993542692628	0.005483810350606996	0.06062297582560638	0.04324674008156872	0.06977343171260476	0.08727910713669462	0.08054555935677406	0.07435348900203712	0.047653411894275216	0.14551502693899435	0.07406044785916213	0.1049542924487639	0.062245670252969384	0.03775077867718525	0.09298469322869483	0.10205795128393716	0.10657116344924493	0.035473150928127264	0.05141508307502127	0.10072725660923701	0.07607116984212914	0.07607116984212914	0.07607116984212914	0.07607116984212914	0.07607116984212914	0.07607116984212914	0.07607116984212914	0.07607116984212914	0.07607116984212914	0.07607116984212914	0.07607116984212914	0.07607116984212914	0.07607116984212914	0.07607116984212914
0.1227824864074272	0.12592049154295568	0.11221210890377642	0.12550968117813913	0.11367985416281197	0.12498936337810525	0.12362326659997255	0.12897719860823514	0.12119051147501975	0.13423651822058436	0.15178973752556157	0.12621700734463198	0.13105634100858468	0.14571166824893847	0.10410680238263513	0.12486103937422945	0.11821450773736132	0.1371423878260713	0.11765079347137714	0.14261054145698746	0.132702902030389	0.14177666033552103	0.1315701517334343	0.15465638316515126	0.13785606531742547	0.14723906764757302	0.1413336043891126	0.16926617663630988	0.11756631055721932	0.15064847412454313	0.1337394687355205	0.14219397143003182	0.14219397143003182	0.14219397143003182	0.14219397143003182	0.14219397143003182	0.14219397143003182	0.14219397143003182	0.14219397143003182	0.14219397143003182	0.14219397143003182	0.14219397143003182	0.14219397143003182	0.14219397143003182	0.14219397143003182	0.14219397143003182	0.14219397143003182	0.14219397143003182	0.14219397143003182	0.14219397143003182
0.09886847442388993	0.16641941740002011	0.13531318657274144	0.1907219423244989	0.15575405944522133	0.12912823202276252	0.09225292592488735	0.11986585953203578	0.13544546597325985	0.08552577742783836	0.1386363139029806	0.11058359274956502	0.13616554230948086	0.10926547068987026	0.16054905542476935	0.14352623618916613	0.11410140204704919	0.17330313967126895	0.09689909478804759	0.0776681554481185	0.1049417262116524	0.1583404620157974	0.11338199554495848	0.15049122492630923	0.09363371983089754	0.10660910319901794	0.11769091599324377	0.09083797709657102	0.12756750891798102	0.10612677659673093	0.14454869821410166	0.14389849711376285	0.1837631796927842	0.16723921154648277	0.15336150784366684	0.12313937838286029	0.15748644375091164	0.14031291106688598	0.14031291106688598	0.14031291106688598	0.14031291106688598	0.14031291106688598	0.14031291106688598	0.14031291106688598	0.14031291106688598	0.14031291106688598	0.14031291106688598	0.14031291106688598	0.14031291106688598	0.14031291106688598
0.0	0.0	0.0	0.0	0.0	0.0	0.0	0.0	0.06619484305089918	0.11553191383222679	0.05684871839851561	0.07600048746390213	0.012732159528291953	0.022750391641294748	0.0	0.0	0.0	0.058505988502570626	0.0006248893422675051	0.00585857007800865	0.05620023201096669	0.03410253580495455	0.012732159528291953	0.025684850455743122	0.0	0.06281201199692504	0.07883324417490044	0.012732159528291953	0.07332378586603075	0.0006248893422675051	0.0668711596678016	0.017502211286349847	0.04218668547707572	0.04218668547707572	0.04218668547707572	0.04218668547707572	0.04218668547707572	0.04218668547707572	0.04218668547707572	0.04218668547707572	0.04218668547707572	0.04218668547707572	0.04218668547707572	0.04218668547707572	0.04218668547707572	0.04218668547707572	0.04218668547707572	0.04218668547707572	0.04218668547707572	0.04218668547707572
0.186594313152242	0.028203120164884958	0.12755136620660457	0.1314497170907481	0.14745822569009848	0.19153640236089087	0.18385823391154038	0.17997782656712275	0.15848743556627332	0.17963314997807053	0.03499286789499476	0.0844013526915729	0.20684285992414275	0.17705306235243337	0.17323210353746332	0.15359316474635087	0.08702503264381257	0.12219418406635138	0.08442317615704295	0.15528309484432318	0.18206072783010985	0.09710905797865746	0.09939176660131695	0.012264025649096217	0.12104822080740858	0.2246483834106729	0.015447034273925866	0.12076779303667812	0.024478120818313128	0.09851843732098227	0.06840213713829686	0.08346028722963957	0.08346028722963957	0.08346028722963957	0.08346028722963957	0.08346028722963957	0.08346028722963957	0.08346028722963957	0.08346028722963957	0.08346028722963957	0.08346028722963957	0.08346028722963957	0.08346028722963957	0.08346028722963957	0.08346028722963957	0.08346028722963957	0.08346028722963957	0.08346028722963957	0.08346028722963957	0.08346028722963957
0.039487835225705814	0.05804021706779905	0.0507415705192829	0.06573346544088501	0.052032845325421656	0.06029075279481784	0.023884041648094906	0.03968716351988676	0.03923573741811172	0.06402820925554802	0.07356319250917678	0.016499886083418968	0.04744204538310212	0.07170243022036515	0.00427833900010556	0.03168781068226777	0.0280361299984808	0.015273023912176742	0.025348601281906136	0.0382913590952319	0.041951893310959956	0.05644353735948782	0.0440301516393205	0.04852764671426651	0.04032962922498285	0.040271671011920786	0.015813302579425013	0.04435726289881382	0.02012988415688415	0.03154541308042435	0.049317255104965395	0.06927738966592219	0.03798582737450703	0.03156049613151472	0.07970542321944908	0.09347160316621259	0.0631583730649484	0.02236951864370526	0.038572583963956845	0.03966110461792839	0.039116844290942615	0.039116844290942615	0.039116844290942615	0.039116844290942615	0.039116844290942615	0.039116844290942615	0.039116844290942615	0.039116844290942615	0.039116844290942615	0.039116844290942615
0.07466237213216842	0.08091326701015945	0.10050360589985588	0.06620707883693107	0.07340901608255287	0.07310840889542147	0.08146393238748051	0.08959543401267128	0.07197124506404248	0.08821631341683997	0.0820998312626307	0.09051830942207423	0.07927664633847598	0.09202780479643856	0.099028714542387	0.06502157233652352	0.07350901260942469	0.07839636567761996	0.09544475472285674	0.10141781219945925	0.10738934298427798	0.08184455215255225	0.0967881778933378	0.09487066929101119	0.07196450925122735	0.04781333629087811	0.06337477946947231	0.08678611046351142	0.06887234867056122	0.08306823733599478	0.05912962674301963	0.11366783671355582	0.08809944282309395	0.0926985605932603	0.07314625407976716	0.08292240733651372	0.08292240733651372	0.08292240733651372	0.08292240733651372	0.08292240733651372	0.08292240733651372	0.08292240733651372	0.08292240733651372	0.08292240733651372	0.08292240733651372	0.08292240733651372	0.08292240733651372	0.08292240733651372	0.08292240733651372	0.08292240733651372
0.15199913577958052	0.16697919459222674	0.1826436296292237	0.19011007218975134	0.1746843249469712	0.1604823899131239	0.20245141430737026	0.1307836481013424	0.2016727551173872	0.23768076813630037	0.21405799582165275	0.2130285646868051	0.19154052587216097	0.11570612838058954	0.1807308910847483	0.1474738334657405	0.16579583963331287	0.1673662911375842	0.17216840861524824	0.18008146117505522	0.17407405295118514	0.12656236843474108	0.1311979505002504	0.1993377249316913	0.15066786430965426	0.150638183881152	0.1770867391717325	0.1100313340306178	0.18733292178543584	0.1818753130969245	0.18460411744118016	0.18460411744118016	0.18460411744118016	0.18460411744118016	0.18460411744118016	0.18460411744118016	0.18460411744118016	0.18460411744118016	0.18460411744118016	0.18460411744118016	0.18460411744118016	0.18460411744118016	0.18460411744118016	0.18460411744118016	0.18460411744118016	0.18460411744118016	0.18460411744118016	0.18460411744118016	0.18460411744118016	0.18460411744118016
0.07839108800207195	0.22137470271662404	0.25280793851803934	0.06548874020504336	0.4001147113285829	0.08417928456364905	0.2115554610052268	0.2843420727790534	0.28856412971681783	0.2446821207397378	0.2234588950197722	0.28434207277905343	0.36253636200357514	0.4345067579975881	0.2698900415693659	0.2757928022813768	0.1887958498154096	0.20765736080558572	0.12830099572269454	0.08419418019196985	0.25565505531640664	0.3753801029949286	0.18928930210743797	0.27556906148661486	0.20759047350371576	0.00046679078986643254	0.002312984208340266	0.2605230903508933	0.11692623929577148	0.163904780454653	0.20243747573347137	0.20788815735420946	0.32302754638462317	0.2347977677933317	0.007999660070321222	0.12139871393182647	0.12139871393182647	0.12139871393182647	0.12139871393182647	0.12139871393182647	0.12139871393182647	0.12139871393182647	0.12139871393182647	0.12139871393182647	0.12139871393182647	0.12139871393182647	0.12139871393182647	0.12139871393182647	0.12139871393182647	0.12139871393182647
0.11283707618699378	0.09899547199452548	0.1181056551647889	0.11821859466824619	0.13920591236121743	0.11938332556085361	0.12230308658177907	0.13248202095558903	0.10786954839074407	0.10310303389266254	0.13330631955289513	0.10698750758114348	0.12157898911604043	0.13820466287601027	0.11576777976319212	0.09226246990014103	0.08986317359425959	0.0960515031481752	0.11972272668674301	0.11705291992685105	0.11876407992935856	0.10372419303143035	0.13842429651629484	0.12130232342452475	0.11027502951949876	0.1334395653086916	0.11421472726778721	0.08524233332970498	0.09284202091960307	0.12463178596857637	0.09704744710066947	0.12010879964065187	0.0950190054802742	0.1003458690163872	0.13884370132214602	0.11959478516926662	0.11959478516926662	0.11959478516926662	0.11959478516926662	0.11959478516926662	0.11959478516926662	0.11959478516926662	0.11959478516926662	0.11959478516926662	0.11959478516926662	0.11959478516926662	0.11959478516926662	0.11959478516926662	0.11959478516926662	0.11959478516926662
0.06804888789790828	0.08215815552771928	0.06091067077684775	0.08760421073599982	0.11765700400827832	0.08814261484023872	0.09752000767738109	0.08154616760708544	0.07380378095870972	0.12116875903110576	0.0868288765245923	0.09527667162079519	0.0682194243477335	0.09568484990327515	0.10431570230203058	0.07566397377586717	0.1007433776542154	0.061369940126362835	0.10827269528696985	0.08294619459248001	0.12371370643795938	0.09647844999374018	0.10605276066484835	0.10506970844015168	0.1218114630242767	0.0974736902221604	0.10501603866785514	0.08364494521110384	0.0987406886487758	0.12518607371312	0.09284731848237772	0.10901669609774885	0.10901669609774885	0.10901669609774885	0.10901669609774885	0.10901669609774885	0.10901669609774885	0.10901669609774885	0.10901669609774885	0.10901669609774885	0.10901669609774885	0.10901669609774885	0.10901669609774885	0.10901669609774885	0.10901669609774885	0.10901669609774885	0.10901669609774885	0.10901669609774885	0.10901669609774885	0.10901669609774885
0.07763913867218937	0.09204488972296161	0.0713042877214808	0.09223579579368431	0.09249075932294351	0.10280501005164487	0.0748981685028945	0.09729181547420317	0.093782424114724	0.08854495168930443	0.08206196162150846	0.08601786961405451	0.08383596941152834	0.0824364265592074	0.07656532116699342	0.08026886264943157	0.09182647983178903	0.08828226670757015	0.0853752280298878	0.0967390813889343	0.08264286924307931	0.07306977715588697	0.08954479886413017	0.07166583802975746	0.07750163079306065	0.1139370508247897	0.09871281741515248	0.06902387773392057	0.09897668459357219	0.08727485156046916	0.08704292985127697	0.09230631316292665	0.08967462150710181	0.08967462150710181	0.08967462150710181	0.08967462150710181	0.08967462150710181	0.08967462150710181	0.08967462150710181	0.08967462150710181	0.08967462150710181	0.08967462150710181	0.08967462150710181	0.08967462150710181	0.08967462150710181	0.08967462150710181	0.08967462150710181	0.08967462150710181	0.08967462150710181	0.08967462150710181
0.05767260947004159	0.0630973570801193	0.059457542438094424	0.034610245380863866	0.047523270206389724	0.027896635747848036	0.024950061326484304	0.03920204120071467	0.033795401856679494	0.0350450357196597	0.03766542495991234	0.042520030725106836	0.024208262346642733	0.04031118580325462	0.039389295678994324	0.054002878581454444	0.04274280066586854	0.05437857389745211	0.03615262500248287	0.022568906365282613	0.026696796663410533	0.035278126988008605	0.011597377920762571	0.006492132075946668	0.04958072631236313	0.04695994770831996	0.047365111919100436	0.0471625298137102	0.0471625298137102	0.0471625298137102	0.0471625298137102	0.0471625298137102	0.0471625298137102	0.0471625298137102	0.0471625298137102	0.0471625298137102	0.0471625298137102	0.0471625298137102	0.0471625298137102	0.0471625298137102	0.0471625298137102	0.0471625298137102	0.0471625298137102	0.0471625298137102	0.0471625298137102	0.0471625298137102	0.0471625298137102	0.0471625298137102	0.0471625298137102	0.0471625298137102
0.03128100335110855	0.02003624297494729	0.03482538909328987	0.03141585226531076	0.0295778875526782	0.030661764363875965	0.028371105170633723	0.028087315013690585	0.022784885785151372	0.03147602330169825	0.027863463060398764	0.03337679194418568	0.043305117412302675	0.007628482578106573	0.021205304480331946	0.026898870140474828	0.015161847148116806	0.029251312748478663	0.013859469675913125	0.021855635817005316	0.027992608975511764	0.022776147274386545	0.03221995363554387	0.01849913835673167	0.02707732735841903	0.020923119132366087	0.016003091229685726	0.022822754002661788	0.02079518596099866	0.040840324252722264	0.024398509428405754	0.03585075314942633	0.022027407536470103	0.02713959765754291	0.02210783375303519	0.024209100605007694	0.021690380431703026	0.018838946614337618	0.03292783651683563	0.03776179492017055	0.01712298859531747	0.030674792351868565	0.029718422137657925	0.023869909342211764	0.014887696468617985	0.04283263301835794	0.02321216613300546	0.033022399575681705	0.033022399575681705	0.033022399575681705
0.3487187201722035	0.0	0.3294971225892506	0.38791095167362644	0.0	0.17282041799143577	0.1709980892671808	0.01084021126651875	0.06450020377198357	0.4226404878886612	0.39281497538042076	0.22129868135340794	0.2620907865260391	0.0	0.28139316450853535	0.3207974787079087	0.255818795494326	0.3009262411244947	0.22875015586899178	0.17104974733162395	0.1434360058769385	0.333947432816697	0.27989083298023915	0.2743197818308641	0.28202570496115464	0.0	0.3038836135383546	0.36106024392455577	0.22875015586899178	0.0	0.1170695819810623	0.0006325407248478378	0.11411024576575886	0.05737139324530335	0.05737139324530335	0.05737139324530335	0.05737139324530335	0.05737139324530335	0.05737139324530335	0.05737139324530335	0.05737139324530335	0.05737139324530335	0.05737139324530335	0.05737139324530335	0.05737139324530335	0.05737139324530335	0.05737139324530335	0.05737139324530335	0.05737139324530335	0.05737139324530335
0.007676728298833489	0.4065157517485566	0.0	0.0	0.51674993104088	0.4202037762131051	0.01991298188119177	0.01991298188119177	0.0	0.0	0.0	0.0	0.0	0.0	0.01991298188119177	0.5167795745212094	0.0	0.38862657063821066	0.8816348474131621	0.8067437098848846	0.26419103077964384	0.11731036530575815	0.0	0.0	0.05695177054568362	0.2096154032910854	0.2096154032910854	0.540479540493845	0.712632486524377	0.798769112981135	0.2925753604374313	0.3143310901699143	0.3034532253036728	0.3034532253036728	0.3034532253036728	0.3034532253036728	0.3034532253036728	0.3034532253036728	0.3034532253036728	0.3034532253036728	0.3034532253036728	0.3034532253036728	0.3034532253036728	0.3034532253036728	0.3034532253036728	0.3034532253036728	0.3034532253036728	0.3034532253036728	0.3034532253036728	0.3034532253036728
0.08441319232037639	0.07483536741241949	0.07431502024718956	0.07044100655716636	0.06273703843693476	0.0701236692148855	0.09370899380515066	0.07320208736370186	0.0669759837944283	0.07617365177546499	0.08236285179399007	0.08945889343888468	0.08178773337496317	0.09197504157327027	0.07713374772792611	0.08112771164958979	0.08886617005553671	0.08404130669100728	0.09660833116491699	0.08655911536156022	0.07338776274636764	0.07997343905396394	0.07997343905396394	0.07997343905396394	0.07997343905396394	0.07997343905396394	0.07997343905396394	0.07997343905396394	0.07997343905396394	0.07997343905396394	0.07997343905396394	0.07997343905396394	0.07997343905396394	0.07997343905396394	0.07997343905396394	0.07997343905396394	0.07997343905396394	0.07997343905396394	0.07997343905396394	0.07997343905396394	0.07997343905396394	0.07997343905396394	0.07997343905396394	0.07997343905396394	0.07997343905396394	0.07997343905396394	0.07997343905396394	0.07997343905396394	0.07997343905396394	0.07997343905396394
0.06373256037840301	0.06570309709918865	0.06902613588725964	0.06314957093513585	0.07257944072172828	0.0745006771283475	0.06323397850613335	0.07383881108642577	0.06601206048783594	0.06766878222640442	0.07156523724985385	0.05981704603904085	0.059654294727665945	0.06614723972635966	0.0728474452115724	0.06420097051347758	0.08098872426830293	0.0748759863473203	0.07156421643759646	0.06558707914330206	0.059666410849404626	0.06526515313886765	0.062465781994136126	0.062465781994136126	0.062465781994136126	0.062465781994136126	0.062465781994136126	0.062465781994136126	0.062465781994136126	0.062465781994136126	0.062465781994136126	0.062465781994136126	0.062465781994136126	0.062465781994136126	0.062465781994136126	0.062465781994136126	0.062465781994136126	0.062465781994136126	0.062465781994136126	0.062465781994136126	0.062465781994136126	0.062465781994136126	0.062465781994136126	0.062465781994136126	0.062465781994136126	0.062465781994136126	0.062465781994136126	0.062465781994136126	0.062465781994136126	0.062465781994136126
0.08501305575371598	0.07531318423477865	0.0755140160383103	0.085277952345576	0.06956791393060527	0.06731696245737712	0.06593745256406286	0.0706535338603519	0.08371996139248675	0.054878153442277436	0.07215524402623862	0.08137482847110195	0.078522533128484	0.0693524089077875	0.06729768505500094	0.08018571745431285	0.07999758759376763	0.06905205436953003	0.07395277601397009	0.07470063101843033	0.07876080913141885	0.09027621550607723	0.08451851231874805	0.08451851231874805	0.08451851231874805	0.08451851231874805	0.08451851231874805	0.08451851231874805	0.08451851231874805	0.08451851231874805	0.08451851231874805	0.08451851231874805	0.08451851231874805	0.08451851231874805	0.08451851231874805	0.08451851231874805	0.08451851231874805	0.08451851231874805	0.08451851231874805	0.08451851231874805	0.08451851231874805	0.08451851231874805	0.08451851231874805	0.08451851231874805	0.08451851231874805	0.08451851231874805	0.08451851231874805	0.08451851231874805	0.08451851231874805	0.08451851231874805
0.07878032918021077	0.06848449590946838	0.06041834816613029	0.06110998457936993	0.06818565684094201	0.055220791058899786	0.0540896559344795	0.06092540683018189	0.05902524366421249	0.06159525740082534	0.05974412964150789	0.055984074823311816	0.06178705941681573	0.06951164303999229	0.06532836932732349	0.07095929317307278	0.06851933710596159	0.05661125883091096	0.05902571322212701	0.057818486026518984	0.057818486026518984	0.057818486026518984	0.057818486026518984	0.057818486026518984	0.057818486026518984	0.057818486026518984	0.057818486026518984	0.057818486026518984	0.057818486026518984	0.057818486026518984	0.057818486026518984	0.057818486026518984	0.057818486026518984	0.057818486026518984	0.057818486026518984	0.057818486026518984	0.057818486026518984	0.057818486026518984	0.057818486026518984	0.057818486026518984	0.057818486026518984	0.057818486026518984	0.057818486026518984	0.057818486026518984	0.057818486026518984	0.057818486026518984	0.057818486026518984	0.057818486026518984	0.057818486026518984	0.057818486026518984
[truncated: 6 more columns]
