# Supplementary material for: Neuronal tuning aligns dynamically with object and texture manifolds across the visual hierarchy
Source: Nat Neurosci. 2026 Mar 10;29(4):864–75. doi: 10.1038/s41593-026-02207-1 (PMC13061647; doi:10.1038/s41593-026-02207-1)
Supplement: Supplementary file 6 — Average PSTH for each session and thread before or after optimization Fig. 5a. Response rate for each 10 ms time window in csv format to reproduce Fig. 5c. [file 41593_2026_2207_MOESM6_ESM.zip › Figure5C_src_normresp_wdw_60-70_BigGAN_mean.csv]

0	1	2	3	4	5	6	7	8	9	10	11	12	13	14	15	16	17	18	19	20	21	22	23	24	25	26	27	28	29	30	31	32	33	34	35	36	37	38	39	40	41	42	43	44	45	46	47	48	49
0.24145317849181028	0.33297477473990533	0.4109185674490108	0.3144180155400527	0.27646881677670865	0.27041410368939783	0.1984273502702784	0.2523598588839207	0.2377749640504362	0.2684596362221332	0.4490122657806082	0.29334819395316136	0.2671620543737022	0.297257268053632	0.4623615293560977	0.28584815443752903	0.3609354876074873	0.5230587174849733	0.5056541877278626	0.460478056788395	0.4813650900534929	0.328625560680316	0.4060269719014231	0.3115473912743	0.4221622016169668	0.3300734570718627	0.39576726422133895	0.31108270471575	0.47406209206397565	0.3105192817498181	0.4144582890718343	0.3375839714131081	0.6047913799905162	0.5462093111696273	0.4952830745381778	0.3229564765190362	0.6143316945928236	0.3605257394220811	0.4110200776401018	0.47312794811143283	0.4576500941666449	0.2884797878738366	0.5073210239826081	0.43283774643112644	0.28742080791851077	0.36326034518395384	0.42474079549966265	0.3940005703418082	0.3940005703418082	0.3940005703418082
0.16907079645320808	0.2201418059196859	0.18745047953306107	0.21070447641433612	0.2634719405904177	0.2929618744955098	0.3181844201557193	0.23900040957681096	0.1327529106506054	0.3143998907038971	0.1526717838131486	0.34187960502901205	0.2806809515094516	0.25131506210162313	0.32373594468650313	0.2227259561121025	0.3131083423076279	0.1986405875754511	0.2458677772299091	0.2995608241948927	0.3212070150726202	0.22597079247100466	0.24051495770428943	0.3589741815047937	0.32375361745921416	0.3172244091958067	0.3195361472119674	0.21207738821103955	0.41886166226843574	0.2611947861485309	0.28133784470633605	0.33400243903201493	0.24686024453909444	0.33439555531302306	0.2505338055228987	0.29246468041796087	0.29246468041796087	0.29246468041796087	0.29246468041796087	0.29246468041796087	0.29246468041796087	0.29246468041796087	0.29246468041796087	0.29246468041796087	0.29246468041796087	0.29246468041796087	0.29246468041796087	0.29246468041796087	0.29246468041796087	0.29246468041796087
0.16988384681117738	0.10863595651066338	0.10251240127885193	0.004756375211776731	0.03762626161610369	0.0627169239905538	0.046656153683669065	0.07959448394891042	0.16178544293161207	0.06571602483748466	0.2408278041678958	0.061423232712289784	0.03000927294343886	0.23250179477590774	0.05535829296560755	0.1978387402439391	0.0561339203824922	0.206800186861081	0.09816087560333028	0.2090079917059877	0.21841388420682462	0.2760945566089579	0.08265140636536929	0.12030225327067019	0.10914766525007277	0.004858967642891878	0.09816087560333028	0.09270596985775616	0.1761178805213817	0.042509813532673135	0.3394662393664454	0.13355558250477784	0.21654387011775528	0.17504972631126656	0.17504972631126656	0.17504972631126656	0.17504972631126656	0.17504972631126656	0.17504972631126656	0.17504972631126656	0.17504972631126656	0.17504972631126656	0.17504972631126656	0.17504972631126656	0.17504972631126656	0.17504972631126656	0.17504972631126656	0.17504972631126656	0.17504972631126656	0.17504972631126656
0.5363465738036725	0.40281593181752867	0.4795730838513027	0.39647862265625583	0.48241520395227855	0.4210701016231957	0.4362890726113506	0.34800386512019765	0.45404316391087834	0.38785877692711324	0.42456793055698366	0.5901070624114553	0.728219365362699	0.7798689976632998	0.5564303461236932	0.4160402433479386	0.5890229535442313	0.648678401687734	0.48834126559893976	0.5668011146668939	0.6476148421265269	0.6782459519338895	0.6768258674630911	0.6719571125194469	0.7213294817228313	0.5514319410210472	0.6697347042039205	0.5885097275009603	0.6049518018778967	0.6883590149538439	0.571816817080962	0.696752122937011	0.6166058403275785	0.8372969514538984	0.6483929745571299	0.5585797362595338	0.6727455730452923	0.781013285943508	0.7268794294944001	0.7268794294944001	0.7268794294944001	0.7268794294944001	0.7268794294944001	0.7268794294944001	0.7268794294944001	0.7268794294944001	0.7268794294944001	0.7268794294944001	0.7268794294944001	0.7268794294944001
0.22497958227022447	0.23737202236387797	0.32877615919999925	0.21988107604251494	0.3004742607675533	0.29161230494840795	0.24349848748564765	0.24725964064931757	0.3713414243898298	0.3772189971333901	0.22580632929948413	0.35609601802901736	0.21793489300826102	0.22075828266214784	0.2959342648358931	0.3460540456800515	0.33326810743883417	0.374950796342147	0.35812143869931784	0.3565848459543725	0.38732739367577845	0.3492280590522769	0.3367001225153141	0.2610890769903119	0.3913040487539449	0.22513301414532466	0.4166424581773531	0.2103474039822082	0.3096687850361143	0.48017800824254186	0.3949233966393281	0.3949233966393281	0.3949233966393281	0.3949233966393281	0.3949233966393281	0.3949233966393281	0.3949233966393281	0.3949233966393281	0.3949233966393281	0.3949233966393281	0.3949233966393281	0.3949233966393281	0.3949233966393281	0.3949233966393281	0.3949233966393281	0.3949233966393281	0.3949233966393281	0.3949233966393281	0.3949233966393281	0.3949233966393281
0.4039578124996707	0.4641276058882688	0.6502986856422683	0.5691894128707065	0.5186001729876986	0.6755191091982704	0.4757469304946364	0.4494354479050171	0.5107651990442532	0.458433671464302	0.639686050817895	0.6079769213222675	0.40983794396646	0.5841915219156822	0.23809474919976484	0.5073654218829494	0.3555528234494143	0.5821309122796906	0.46483919362095383	0.43929420184658513	0.4989215555907321	0.3542335308672857	0.4903310850182638	0.6704689747655439	0.6687418056238029	0.5828377415638525	0.5759668002704128	0.2673958368875324	0.39199190124544453	0.5090458981568973	0.5435248246390554	0.60714093179898	0.6201000096919905	0.6458679768699747	0.40876312212346205	0.429251284107076	0.2906333177729385	0.4503743492288561	0.6698841391553401	0.5193862007873772	0.5946351699713587	0.5946351699713587	0.5946351699713587	0.5946351699713587	0.5946351699713587	0.5946351699713587	0.5946351699713587	0.5946351699713587	0.5946351699713587	0.5946351699713587
0.660980634281106	1.067242876532569	0.6538041699076708	0.7062141761682311	0.5744531480576086	0.9089894967619399	0.8069731876766921	0.419970813782967	0.5447414054211565	0.4265380671335723	0.3772347759151552	0.6911386609241178	0.6346009651305643	0.5037417057384639	0.49611206305373073	0.42807009797224915	0.47793434831877185	0.34420541592419823	0.6052340947032914	0.561458100448334	0.5437151247482083	0.464996546256979	0.6042089779120658	0.6202778719240611	0.40705398352671746	0.5658474609682879	0.4864507222475027	0.4864507222475027	0.4864507222475027	0.4864507222475027	0.4864507222475027	0.4864507222475027	0.4864507222475027	0.4864507222475027	0.4864507222475027	0.4864507222475027	0.4864507222475027	0.4864507222475027	0.4864507222475027	0.4864507222475027	0.4864507222475027	0.4864507222475027	0.4864507222475027	0.4864507222475027	0.4864507222475027	0.4864507222475027	0.4864507222475027	0.4864507222475027	0.4864507222475027	0.4864507222475027
0.4994500277913393	0.6055841488744502	0.5772509397766762	0.5520632984319357	0.6023532839071587	0.5720941070944908	0.5284368157907211	0.4863336127619552	0.7410094358130404	0.6687855220829242	0.5058380746113958	0.5225802367370939	0.5788058125483037	0.5214938765088679	0.4870505518031724	0.5869287839947124	0.6530218986105215	0.5370096339477431	0.6601788991844939	0.5949374204995083	0.9069636061851541	0.7060134023820388	0.7472708511901893	0.7080469273826211	0.7152924334638131	0.7132463788978103	0.7017457034944408	0.7074960411961255	0.7074960411961255	0.7074960411961255	0.7074960411961255	0.7074960411961255	0.7074960411961255	0.7074960411961255	0.7074960411961255	0.7074960411961255	0.7074960411961255	0.7074960411961255	0.7074960411961255	0.7074960411961255	0.7074960411961255	0.7074960411961255	0.7074960411961255	0.7074960411961255	0.7074960411961255	0.7074960411961255	0.7074960411961255	0.7074960411961255	0.7074960411961255	0.7074960411961255
0.24278496479854572	0.12756953409616997	0.31191394660490984	0.1641403009026847	0.1749455453855341	0.31481502755377505	0.36487697536432206	0.21132464898808664	0.14861085320731693	0.3490580318624736	0.3199762574361959	0.3541223496273504	0.2040406409926746	0.3123320086197829	0.605800371446404	0.23110924590285778	0.2399706051301372	0.2860916523491271	0.44861210656670536	0.43447038068218535	0.31111176472052776	0.34534309209390973	0.3625972167678684	0.2682840566737243	0.2779567538698989	0.36226988497065943	0.21810706778341934	0.3191402854868368	0.32555842745630975	0.22767460564817363	0.3809165958248677	0.23621503497616111	0.31122556940532337	0.36863442291980225	0.3399299961625628	0.3399299961625628	0.3399299961625628	0.3399299961625628	0.3399299961625628	0.3399299961625628	0.3399299961625628	0.3399299961625628	0.3399299961625628	0.3399299961625628	0.3399299961625628	0.3399299961625628	0.3399299961625628	0.3399299961625628	0.3399299961625628	0.3399299961625628
0.18224915370519953	0.30025085856577416	0.30298090473570466	0.1967703798671942	0.2246620112212681	0.3400772677725058	0.1958144677149438	0.29483857987167633	0.19077719220901754	0.25938194278478965	0.30044198680032413	0.2523134130181876	0.18931101643799084	0.16765082903751177	0.2734497685719225	0.11165789463677293	0.22603212582510462	0.20539566601724643	0.13680425183700903	0.21485170128489556	0.30137560822426174	0.15637324501139624	0.14630030788461687	0.23752099092324544	0.21342288838298296	0.19740295951159498	0.2611010102396953	0.24161265929616296	0.2020971333619784	0.26802774229271953	0.14036459990525063	0.252806031845863	0.3513766493674644	0.3020913406066637	0.3020913406066637	0.3020913406066637	0.3020913406066637	0.3020913406066637	0.3020913406066637	0.3020913406066637	0.3020913406066637	0.3020913406066637	0.3020913406066637	0.3020913406066637	0.3020913406066637	0.3020913406066637	0.3020913406066637	0.3020913406066637	0.3020913406066637	0.3020913406066637
0.7711829802078093	0.7161057150904803	0.8468656206967822	0.6639550554563249	0.7599342810729119	0.724334253921439	0.8826829532987391	0.6914738608901178	0.9779078913538756	0.7607023445921673	0.6726784912669677	0.7419010444347401	1.1454198183497772	0.9442866861499729	0.6956116741809815	0.7836226560558428	0.9258231739926888	0.8471659627013529	0.691835967011869	0.5987383617137716	0.8879267741234566	0.9741388785247728	0.8913050451148483	0.9699664337370447	1.0761214642751862	0.8793371630629704	0.6808005134972375	0.7969051154426258	1.0005018853342451	0.9154492556929616	1.0542093959442205	0.9848293258185911	0.9848293258185911	0.9848293258185911	0.9848293258185911	0.9848293258185911	0.9848293258185911	0.9848293258185911	0.9848293258185911	0.9848293258185911	0.9848293258185911	0.9848293258185911	0.9848293258185911	0.9848293258185911	0.9848293258185911	0.9848293258185911	0.9848293258185911	0.9848293258185911	0.9848293258185911	0.9848293258185911
0.4945216819442787	0.3694419803721482	0.5372230019218891	0.5503560423029096	0.5262369182471798	0.5576818303424089	0.49957812549571395	0.4786629004728528	0.7329196907538414	0.6565221595070417	0.6472428252614492	0.5480646784669174	0.5825267333891891	0.8687276434540073	0.6740244967923483	0.6871709334726215	0.7471732357865015	0.8575278137441178	0.8742371015157632	0.7596333062313859	0.9772257545198767	0.8253126227781059	0.9613255106133434	0.9314392555931292	0.7959432580098182	1.0351506530885837	0.9279611776939948	1.1330945836638122	1.057910618069281	1.1627754385062243	1.028639029064706	1.0957072337854652	1.0957072337854652	1.0957072337854652	1.0957072337854652	1.0957072337854652	1.0957072337854652	1.0957072337854652	1.0957072337854652	1.0957072337854652	1.0957072337854652	1.0957072337854652	1.0957072337854652	1.0957072337854652	1.0957072337854652	1.0957072337854652	1.0957072337854652	1.0957072337854652	1.0957072337854652	1.0957072337854652
0.5398704919369566	0.6969027982587621	0.6764843849600792	0.5749651944400936	0.6330169962834191	0.9007488713310857	0.6209506852332346	0.6118639128664617	0.5906390959419543	0.5664369524426371	0.4920357677598438	0.5980432032880942	0.608540042714657	0.6402073507034023	0.516320654465178	0.6086309328308365	0.6546610481532606	0.5605548213969327	0.5010713412024732	0.5659050465330151	0.6008324402749448	0.5646914849909178	0.5949185418250577	0.5966812099784241	0.7146402881959034	0.5300373945569737	0.580332574178173	0.6015141472017141	0.7949578060872544	0.5906079591585047	0.5257577548754365	0.5581828570169707	0.5581828570169707	0.5581828570169707	0.5581828570169707	0.5581828570169707	0.5581828570169707	0.5581828570169707	0.5581828570169707	0.5581828570169707	0.5581828570169707	0.5581828570169707	0.5581828570169707	0.5581828570169707	0.5581828570169707	0.5581828570169707	0.5581828570169707	0.5581828570169707	0.5581828570169707	0.5581828570169707
0.7649439397442502	0.5794136217877507	0.5949372442399129	0.49577574855148593	0.37298426531157663	0.47411328614334264	0.4194160670098462	0.4585845610098548	0.456199469605443	0.7158974355435663	0.5347683901673538	0.5999538685359389	0.656202263048642	0.6026206832642343	0.7948111735991793	0.8649535580510576	0.9029966888022555	0.6621782351249063	0.7083373372996485	0.4974022288479112	0.5770112818332401	0.6725851871716497	0.830341965496771	0.6612574267916528	0.8896329328940399	0.7427652076923441	0.681411640355792	0.7916806735697803	0.757785732552037	0.4723910894784812	0.5050801187760467	0.7408951388215704	0.6229876287988085	0.6229876287988085	0.6229876287988085	0.6229876287988085	0.6229876287988085	0.6229876287988085	0.6229876287988085	0.6229876287988085	0.6229876287988085	0.6229876287988085	0.6229876287988085	0.6229876287988085	0.6229876287988085	0.6229876287988085	0.6229876287988085	0.6229876287988085	0.6229876287988085	0.6229876287988085
0.3052229844937338	0.4147176255862728	0.4952648914553909	0.4479832028698012	0.33273884574060386	0.4001733309228373	0.4389842811729039	0.5688940075770037	0.5138920276238823	0.541781815144742	0.6206127379672759	0.615569119089109	0.5487868924887489	0.32433101876884485	0.7255844143588309	0.5172049536866921	0.4160750899389563	0.7436448678980031	0.47577376118570086	0.37151852393742496	0.5498437377742059	0.6009168868369914	0.6443087435444476	0.5588154675259295	0.7933074457878431	0.5802203898061375	0.5256906553544064	0.41696771613580413	0.43880751796950834	0.7030852351695116	0.57094637656951	0.57094637656951	0.57094637656951	0.57094637656951	0.57094637656951	0.57094637656951	0.57094637656951	0.57094637656951	0.57094637656951	0.57094637656951	0.57094637656951	0.57094637656951	0.57094637656951	0.57094637656951	0.57094637656951	0.57094637656951	0.57094637656951	0.57094637656951	0.57094637656951	0.57094637656951
0.8694336934585858	0.7422315139482486	0.5129385704736531	0.4668124205295029	0.4985703784900771	0.48276007055202963	0.6091407184416442	0.5290706755095113	0.7706243104391102	0.6597041705457461	0.5245611916913321	0.4253784536455344	0.677626323155101	0.5363241152280732	0.46194179129657176	0.5048034942072627	0.625744851982423	0.6245080789297084	0.6328834686867671	0.5775790983667196	0.7006807316401042	0.8066548046873849	0.7150161152418634	0.7608354599646241	0.7608354599646241	0.7608354599646241	0.7608354599646241	0.7608354599646241	0.7608354599646241	0.7608354599646241	0.7608354599646241	0.7608354599646241	0.7608354599646241	0.7608354599646241	0.7608354599646241	0.7608354599646241	0.7608354599646241	0.7608354599646241	0.7608354599646241	0.7608354599646241	0.7608354599646241	0.7608354599646241	0.7608354599646241	0.7608354599646241	0.7608354599646241	0.7608354599646241	0.7608354599646241	0.7608354599646241	0.7608354599646241	0.7608354599646241
0.7405310920004216	0.6156940157740558	0.632781407146289	0.7554547156290671	0.6267199676878761	0.7366243606859032	0.6951500098892528	0.5802633033182035	0.5951350282025335	0.758329386473533	0.6137901067758011	0.8637725230460604	0.7803506909557569	0.8728039457424601	0.9312311537362535	0.8302873361155667	0.6978314309621314	0.8299428951408705	0.848568472945773	0.7087256856599298	0.7617958348408908	1.1281304916161516	0.9964889402225299	1.0623097159193409	1.0623097159193409	1.0623097159193409	1.0623097159193409	1.0623097159193409	1.0623097159193409	1.0623097159193409	1.0623097159193409	1.0623097159193409	1.0623097159193409	1.0623097159193409	1.0623097159193409	1.0623097159193409	1.0623097159193409	1.0623097159193409	1.0623097159193409	1.0623097159193409	1.0623097159193409	1.0623097159193409	1.0623097159193409	1.0623097159193409	1.0623097159193409	1.0623097159193409	1.0623097159193409	1.0623097159193409	1.0623097159193409	1.0623097159193409
0.7799862735499397	0.42450988667837386	0.9322130751059979	0.4826887205146161	0.334497253046776	0.32787099701182154	0.7479299873013584	0.2855805083500058	0.511042408107878	0.48337254302293703	0.3894438519365629	0.5406772145401357	0.7038514934286092	0.7066722529047609	0.7846712123140038	0.5228964583262854	0.5531566710463472	0.7126622732954883	0.36178600370986363	0.6504192385557138	0.8491080605129577	0.5692034165510518	0.3805913575420773	0.8578516452617229	0.4526969643549429	0.3682291136504318	0.5772858296992586	0.8230281271705646	0.5617231425432097	0.7065509309886884	0.634137036765949	0.634137036765949	0.634137036765949	0.634137036765949	0.634137036765949	0.634137036765949	0.634137036765949	0.634137036765949	0.634137036765949	0.634137036765949	0.634137036765949	0.634137036765949	0.634137036765949	0.634137036765949	0.634137036765949	0.634137036765949	0.634137036765949	0.634137036765949	0.634137036765949	0.634137036765949
0.34039570356810916	0.5005415688059823	0.7841879340554837	0.4423553685531549	0.7517283457270633	0.49669806842078285	0.45415465630528445	0.48495947936921063	0.49558349732925405	0.34979166166239084	0.23460921080287728	0.5181835247026398	0.4421242577010793	0.3228264435315027	0.24803782835121602	0.3151337339068945	0.33495528554748544	0.43623678480327327	0.29017191256234126	0.5097384803727552	0.35274291706712413	0.31611689573797824	0.3240671275052707	0.4937242975970547	0.4564608300376676	0.35397981451383215	0.30474300126097353	0.3392420278904361	0.27717270734721616	0.1939347562454376	0.37958941096548	0.20468394875117343	0.2921366798583267	0.2921366798583267	0.2921366798583267	0.2921366798583267	0.2921366798583267	0.2921366798583267	0.2921366798583267	0.2921366798583267	0.2921366798583267	0.2921366798583267	0.2921366798583267	0.2921366798583267	0.2921366798583267	0.2921366798583267	0.2921366798583267	0.2921366798583267	0.2921366798583267	0.2921366798583267
0.6944377560074539	0.5993957494042879	0.3838963018570671	0.5427159061256573	0.5305134924710089	0.4472985182266323	0.5865291717863091	0.554248769053156	0.3672905581489336	0.6025028741455924	0.58316294483081	0.6500549208769005	0.6860945604401743	0.6434639305430057	0.9573665147113781	0.5062467000065748	0.6401808317458065	0.5730095083534534	0.7321896555689072	0.6843838839254973	0.7107057515981597	0.7330777911606229	0.7272509667423973	0.9176504671322016	0.7045294932621049	0.6402417383628748	0.9856208131558305	0.5469299336434407	0.8590457778515254	0.6492626762471966	0.6720810050318158	0.7239670820500109	0.7377938514300721	0.9747382755584207	0.7093938474096646	0.8420660614840426	0.8420660614840426	0.8420660614840426	0.8420660614840426	0.8420660614840426	0.8420660614840426	0.8420660614840426	0.8420660614840426	0.8420660614840426	0.8420660614840426	0.8420660614840426	0.8420660614840426	0.8420660614840426	0.8420660614840426	0.8420660614840426
0.2540607496817197	0.14998936474694172	0.17218197640740165	0.2540496994961291	0.2454645468040149	0.31443832604939514	0.33135294970439944	0.3483312057358475	0.18150934023145415	0.18070451711381855	0.17224352108891325	0.2976395671346403	0.26040965319974635	0.17508547865604948	0.21138657825332816	0.13467590416781852	0.20231666205411714	0.1945196768022131	0.2575862263942609	0.10938952802355001	0.16162822481550004	0.22350834221587895	0.15217455768277316	0.17017403530668174	0.19658111964876726	0.19675388732794724	0.16206342725878356	0.21701527506620705	0.1895393511624953	0.1895393511624953	0.1895393511624953	0.1895393511624953	0.1895393511624953	0.1895393511624953	0.1895393511624953	0.1895393511624953	0.1895393511624953	0.1895393511624953	0.1895393511624953	0.1895393511624953	0.1895393511624953	0.1895393511624953	0.1895393511624953	0.1895393511624953	0.1895393511624953	0.1895393511624953	0.1895393511624953	0.1895393511624953	0.1895393511624953	0.1895393511624953
0.6410253172285837	0.8136423974678781	0.8045896111845703	0.981208058041788	0.4129452523873542	0.8993588954757135	0.939683395626583	0.8602496077431476	0.9516620236283148	0.6867060531632637	1.0759932820549138	0.9073729027256804	0.6883503943140132	0.8755450300789902	1.3287529059337246	1.1237190657571685	0.7341228945159065	0.6838547666259477	0.4659511125937484	0.4777820540441407	0.7158104083208241	0.8837256699611995	0.711928796082736	0.8511403591658119	0.7994107297976423	0.7696662707241508	0.8650233747963562	0.9240933417982684	1.057911600096643	0.9910024709474559	0.9910024709474559	0.9910024709474559	0.9910024709474559	0.9910024709474559	0.9910024709474559	0.9910024709474559	0.9910024709474559	0.9910024709474559	0.9910024709474559	0.9910024709474559	0.9910024709474559	0.9910024709474559	0.9910024709474559	0.9910024709474559	0.9910024709474559	0.9910024709474559	0.9910024709474559	0.9910024709474559	0.9910024709474559	0.9910024709474559
0.5952709892858544	0.7978410966735995	0.8417964958259179	0.6268072585233566	0.9795788266897717	0.8412390555930415	1.2028175069152227	0.9786831974111433	0.934285588684648	0.9712298032107116	1.2186990643196753	1.009829658709608	1.153103797648595	0.9517700100136011	1.1234842616655192	1.067859963755717	1.0704990986627307	0.9420763170868273	0.9113521231427977	0.9502838282313921	1.0445450892483705	1.1962498553140826	0.9970364718100252	0.9460241969588244	0.9025841013631754	1.193004689713819	1.047794395538497	1.047794395538497	1.047794395538497	1.047794395538497	1.047794395538497	1.047794395538497	1.047794395538497	1.047794395538497	1.047794395538497	1.047794395538497	1.047794395538497	1.047794395538497	1.047794395538497	1.047794395538497	1.047794395538497	1.047794395538497	1.047794395538497	1.047794395538497	1.047794395538497	1.047794395538497	1.047794395538497	1.047794395538497	1.047794395538497	1.047794395538497
0.8982983126590257	0.826270116379096	0.9609483607450087	0.6716907101636883	1.014999058097831	1.0713858477629894	0.9549656457792443	0.9512013340709621	0.9280757502454293	0.9786729406945209	0.992039401168783	0.9884696184546056	0.9121251873951358	0.9446135586793105	0.9610238171160542	0.9068582559299857	1.0448816672094066	0.9175413967442247	1.0487072169988072	0.955548325088241	0.9717069131949653	1.0089878270423878	0.9903473701186765	0.9903473701186765	0.9903473701186765	0.9903473701186765	0.9903473701186765	0.9903473701186765	0.9903473701186765	0.9903473701186765	0.9903473701186765	0.9903473701186765	0.9903473701186765	0.9903473701186765	0.9903473701186765	0.9903473701186765	0.9903473701186765	0.9903473701186765	0.9903473701186765	0.9903473701186765	0.9903473701186765	0.9903473701186765	0.9903473701186765	0.9903473701186765	0.9903473701186765	0.9903473701186765	0.9903473701186765	0.9903473701186765	0.9903473701186765	0.9903473701186765
0.8476553811790624	0.815439703523956	0.9627445582589642	1.0413887962582025	1.1071977516816536	0.9797384974401165	1.1225816509390476	1.1843545949664438	1.311210033763465	1.1019256043489827	1.1290931947571947	1.1874578752368616	0.9819221225898691	1.2113687678513723	1.1482904008768893	1.1975127372616936	1.0661858684777692	1.029955596295642	1.112103012292977	1.099697059618362	1.0165884286970526	1.141166576462347	1.0073608034346624	1.0856109718621871	1.0356451582938198	1.0560829778946157	1.0404098985441226	1.048246438219369	1.048246438219369	1.048246438219369	1.048246438219369	1.048246438219369	1.048246438219369	1.048246438219369	1.048246438219369	1.048246438219369	1.048246438219369	1.048246438219369	1.048246438219369	1.048246438219369	1.048246438219369	1.048246438219369	1.048246438219369	1.048246438219369	1.048246438219369	1.048246438219369	1.048246438219369	1.048246438219369	1.048246438219369	1.048246438219369
0.4903492270341766	0.7786621945398338	0.8048459437602428	0.6721503201294001	0.5906134340195176	0.5236317331138971	0.6406227973364086	0.6884818004772921	0.5881992157829743	0.7020113944823343	0.7981572187790739	0.7585298494921914	0.7012977203750009	0.8030269992254916	0.6165511911158278	0.5751568825319351	0.5683024395897925	0.5607329284075053	0.8659606509759904	0.5243893861936315	0.4558158419513485	0.6554492957830979	0.5512982553885045	0.6117383472697588	0.6458227870176644	0.691442065563173	0.49973639753900195	0.37843812376748154	0.5315522253924543	0.4549951745799679	0.4549951745799679	0.4549951745799679	0.4549951745799679	0.4549951745799679	0.4549951745799679	0.4549951745799679	0.4549951745799679	0.4549951745799679	0.4549951745799679	0.4549951745799679	0.4549951745799679	0.4549951745799679	0.4549951745799679	0.4549951745799679	0.4549951745799679	0.4549951745799679	0.4549951745799679	0.4549951745799679	0.4549951745799679	0.4549951745799679
0.5981849732168444	0.8083634573921152	0.8139795824287838	0.576215387282925	0.6898820287952215	0.7293768591188667	0.8415027825399042	0.7329279138153306	0.5556789560808696	0.7003262443355486	0.5046950649187039	0.4991847575782848	0.6984305590362887	0.6591857779604533	0.635638958589192	0.687181668315052	0.5588063262055154	0.8129283360379829	0.5858107024479031	0.6290499231026571	0.6131691414546927	0.6486448368609509	0.4336332608675377	0.6149141904450547	0.6872245663407056	0.8243751577277029	0.8144000381643656	0.836598944229375	0.6125114082362725	0.7882838674568359	0.7242683475101757	0.6539308142713935	0.7570402961357897	0.8960201651025609	0.8415368770483653	0.7035849617127384	0.8589084552312198	0.759856073858052	0.809382264544636	0.809382264544636	0.809382264544636	0.809382264544636	0.809382264544636	0.809382264544636	0.809382264544636	0.809382264544636	0.809382264544636	0.809382264544636	0.809382264544636	0.809382264544636
0.10175296645526327	0.07218018137654125	0.1652479499211196	0.04521678307820695	0.09764364530285902	0.10527274313379582	0.13514098290230983	0.0809833241868579	0.06917019154041602	0.1819672632317075	0.015691641969050988	0.08146597980964038	0.022379160745890192	0.11167508711684222	0.13222057667387366	0.08512374917012586	0.018697196248995664	0.08506198970316534	0.03717122713161967	0.0018216063738491824	0.08222310411876949	0.07854214691569028	0.1971868845013387	0.18776809216375778	0.020471599378330006	0.09959760556317923	0.14585881734071968	0.12198585729011505	0.08598402020980832	0.1518010312406192	0.06942860715137121	0.016778578957092543	0.05214445555488705	0.0014954982480666337	0.1902085053947951	0.04076723670577437	0.030621169291156682	0.09717737965561177	0.04876559011755849	0.07186243148996005	0.0660144912920312	0.0003171271664282974	0.03316580922922975	0.03316580922922975	0.03316580922922975	0.03316580922922975	0.03316580922922975	0.03316580922922975	0.03316580922922975	0.03316580922922975
0.21994893120209197	0.24689706774256168	0.13286213524392398	0.19873111886822017	0.1736361552288806	0.12303825140312367	0.18501862960196702	0.22252435009199273	0.20095150796014036	0.25779470804792143	0.3027543070735818	0.170061645973654	0.3673680457849444	0.330301502143409	0.22971638891414983	0.36807302669755065	0.36313482685747334	0.28804607662302173	0.23769036952106323	0.15876399458293433	0.3038770621752683	0.2628877171158748	0.23222945250197136	0.2407271484154813	0.17342597222516487	0.32975623861227243	0.24323287541973174	0.1865460057789017	0.2148894405993167	0.2148894405993167	0.2148894405993167	0.2148894405993167	0.2148894405993167	0.2148894405993167	0.2148894405993167	0.2148894405993167	0.2148894405993167	0.2148894405993167	0.2148894405993167	0.2148894405993167	0.2148894405993167	0.2148894405993167	0.2148894405993167	0.2148894405993167	0.2148894405993167	0.2148894405993167	0.2148894405993167	0.2148894405993167	0.2148894405993167	0.2148894405993167
0.6098814995328711	0.5735461898726696	0.6212210644535435	0.9236226853613189	0.7308087966728464	0.8255750230300316	0.901144894070213	0.662284684470988	0.7092220480898265	0.9271485401787978	0.7092446136153528	0.6275877477693923	0.7563068671160079	0.5465291513481101	0.4549294020821075	0.7434914083202543	0.6888480416738232	0.7018821390112443	0.6299317001939603	0.6645820571811175	0.6631898744420601	0.7139077965352004	1.0560283966653827	0.7244672480105802	0.6540038850258189	0.6892355665181996	0.6892355665181996	0.6892355665181996	0.6892355665181996	0.6892355665181996	0.6892355665181996	0.6892355665181996	0.6892355665181996	0.6892355665181996	0.6892355665181996	0.6892355665181996	0.6892355665181996	0.6892355665181996	0.6892355665181996	0.6892355665181996	0.6892355665181996	0.6892355665181996	0.6892355665181996	0.6892355665181996	0.6892355665181996	0.6892355665181996	0.6892355665181996	0.6892355665181996	0.6892355665181996	0.6892355665181996
0.9514489574886879	0.8854279400145356	0.9138860761528097	1.0215316077758119	0.9741038243946044	1.041362929120551	0.9081287833912777	0.978957583526151	0.866834433022175	0.7779782526484228	0.9193142621679508	0.9135534584102664	0.9952902413887432	0.8383255843099893	0.8622643409634747	0.8975969500778777	0.913819621895643	1.0648453363509365	0.9552077083167817	0.9734695644093604	0.9011361182003319	0.9373028413048461	0.9373028413048461	0.9373028413048461	0.9373028413048461	0.9373028413048461	0.9373028413048461	0.9373028413048461	0.9373028413048461	0.9373028413048461	0.9373028413048461	0.9373028413048461	0.9373028413048461	0.9373028413048461	0.9373028413048461	0.9373028413048461	0.9373028413048461	0.9373028413048461	0.9373028413048461	0.9373028413048461	0.9373028413048461	0.9373028413048461	0.9373028413048461	0.9373028413048461	0.9373028413048461	0.9373028413048461	0.9373028413048461	0.9373028413048461	0.9373028413048461	0.9373028413048461
0.27252802450207736	0.21048488734528942	0.19861629535358935	0.2829686460602293	0.32453512748448965	0.30913186407600723	0.27723807885314533	0.0877542322903256	0.20332514074057756	0.2647437337364407	0.15273294928492415	0.2979924049387827	0.19304270515067398	0.1536164497134857	0.1934490124837444	0.30858276355278447	0.2783767077774779	0.10368845398966894	0.2776367957944846	0.18149750472379722	0.38734264382502887	0.15637534139257822	0.3039791254266228	0.2301772334096005	0.2301772334096005	0.2301772334096005	0.2301772334096005	0.2301772334096005	0.2301772334096005	0.2301772334096005	0.2301772334096005	0.2301772334096005	0.2301772334096005	0.2301772334096005	0.2301772334096005	0.2301772334096005	0.2301772334096005	0.2301772334096005	0.2301772334096005	0.2301772334096005	0.2301772334096005	0.2301772334096005	0.2301772334096005	0.2301772334096005	0.2301772334096005	0.2301772334096005	0.2301772334096005	0.2301772334096005	0.2301772334096005	0.2301772334096005
0.5132394184465073	0.5932191631913974	0.6671181717332889	0.7248707910926703	0.6448942941462756	0.7356298178090107	0.6550412841770504	0.7787371049683651	0.7942110278001688	0.8907152924649768	0.7224186564956319	0.7712279634933437	0.7718401005867773	0.9203273950810961	1.2270106545910113	0.8984671942794875	0.5328707575295063	0.687751800245638	0.7521909704959858	0.5128993556325552	0.5008526932086745	0.5068760244206149	0.5068760244206149	0.5068760244206149	0.5068760244206149	0.5068760244206149	0.5068760244206149	0.5068760244206149	0.5068760244206149	0.5068760244206149	0.5068760244206149	0.5068760244206149	0.5068760244206149	0.5068760244206149	0.5068760244206149	0.5068760244206149	0.5068760244206149	0.5068760244206149	0.5068760244206149	0.5068760244206149	0.5068760244206149	0.5068760244206149	0.5068760244206149	0.5068760244206149	0.5068760244206149	0.5068760244206149	0.5068760244206149	0.5068760244206149	0.5068760244206149	0.5068760244206149
0.5816094043212323	0.6589670514256459	0.4989463269513193	0.6727165667022322	0.515314059627302	0.6909675502849123	0.6886678664697419	0.7286994678497942	0.46341454957359773	0.6451454721488512	0.8092080998820751	0.5079985391537176	0.47239729992620355	0.7815405308405926	0.649572832454759	0.5207655342114675	0.6664921797071536	0.8603737768392002	0.5892395238509789	0.7240884752902459	0.7461063671549598	0.6182384166650685	0.7225835717181937	0.6851366404888872	0.7397240239141101	0.7124303322014985	0.7124303322014985	0.7124303322014985	0.7124303322014985	0.7124303322014985	0.7124303322014985	0.7124303322014985	0.7124303322014985	0.7124303322014985	0.7124303322014985	0.7124303322014985	0.7124303322014985	0.7124303322014985	0.7124303322014985	0.7124303322014985	0.7124303322014985	0.7124303322014985	0.7124303322014985	0.7124303322014985	0.7124303322014985	0.7124303322014985	0.7124303322014985	0.7124303322014985	0.7124303322014985	0.7124303322014985
0.8449689593597896	0.6121381896010295	0.8586292177199757	0.7210922833097546	0.9103361352225132	0.752938553557291	0.8938640689200599	0.9808655457380567	0.8077224985277779	0.6479562056886761	0.875854857105031	0.9418153813064953	0.867850975934128	0.778727343024518	0.89890730478492	0.8278756649862833	0.8694734548956035	0.5973733872468	0.8775550596158622	0.8743526285728369	0.8759538440943495	0.8759538440943495	0.8759538440943495	0.8759538440943495	0.8759538440943495	0.8759538440943495	0.8759538440943495	0.8759538440943495	0.8759538440943495	0.8759538440943495	0.8759538440943495	0.8759538440943495	0.8759538440943495	0.8759538440943495	0.8759538440943495	0.8759538440943495	0.8759538440943495	0.8759538440943495	0.8759538440943495	0.8759538440943495	0.8759538440943495	0.8759538440943495	0.8759538440943495	0.8759538440943495	0.8759538440943495	0.8759538440943495	0.8759538440943495	0.8759538440943495	0.8759538440943495	0.8759538440943495
0.5636133035250033	0.5802774722556319	0.6467540244614244	0.6892470127140098	0.6797165107628427	0.6864910580404318	0.601461407624725	0.657132295061376	0.6233354993219444	0.6256467977987407	0.6460360735331582	0.6706465566969826	0.8406159587352946	0.8298104211551873	0.9161702922191207	0.9404704891891469	0.9266906677996283	0.6399480027087578	0.8439423235914216	0.782428480336526	0.7886087764785056	0.7457497642065949	0.7671792703425502	0.7671792703425502	0.7671792703425502	0.7671792703425502	0.7671792703425502	0.7671792703425502	0.7671792703425502	0.7671792703425502	0.7671792703425502	0.7671792703425502	0.7671792703425502	0.7671792703425502	0.7671792703425502	0.7671792703425502	0.7671792703425502	0.7671792703425502	0.7671792703425502	0.7671792703425502	0.7671792703425502	0.7671792703425502	0.7671792703425502	0.7671792703425502	0.7671792703425502	0.7671792703425502	0.7671792703425502	0.7671792703425502	0.7671792703425502	0.7671792703425502
0.9285501058693165	0.9066483247524364	0.9089740610742059	1.0257426504408336	1.0606907588848458	1.0351236447368124	1.0590339756558758	1.0383443598095592	0.9231554564626544	0.9180854031475439	0.9951888138751456	0.9444144049547497	1.1207638324850653	0.9695599676572006	1.0400549191578103	0.9071204562820301	0.9071732640803987	1.0295318096250348	1.1815132406077908	0.93621455755193	1.0588638990798602	1.0588638990798602	1.0588638990798602	1.0588638990798602	1.0588638990798602	1.0588638990798602	1.0588638990798602	1.0588638990798602	1.0588638990798602	1.0588638990798602	1.0588638990798602	1.0588638990798602	1.0588638990798602	1.0588638990798602	1.0588638990798602	1.0588638990798602	1.0588638990798602	1.0588638990798602	1.0588638990798602	1.0588638990798602	1.0588638990798602	1.0588638990798602	1.0588638990798602	1.0588638990798602	1.0588638990798602	1.0588638990798602	1.0588638990798602	1.0588638990798602	1.0588638990798602	1.0588638990798602
0.12063349780979818	0.31447650565473045	0.2914904769442077	0.23583700007597747	0.44459642986316644	0.31468129811989287	0.3099750967323577	0.2183103365273194	0.5420550363904862	0.2898007763364344	0.48246233545192974	0.3697677533916627	0.17742534008070648	0.190256458918758	0.28881045885576473	0.35725685652978006	0.24625501644893832	0.25089250676585656	0.2882919729297924	0.2230290748128321	0.1730364490368284	0.30472446949733273	0.10536305261434807	0.350300389869775	0.29616550764565763	0.2667633426653761	0.26656583931169103	0.3124497663167491	0.22257289026892532	0.26064891573017335	0.12811552960310332	0.34480640990668693	0.3790037243313183	0.18617186297486507	0.09737369570686016	0.1417727793408626	0.1417727793408626	0.1417727793408626	0.1417727793408626	0.1417727793408626	0.1417727793408626	0.1417727793408626	0.1417727793408626	0.1417727793408626	0.1417727793408626	0.1417727793408626	0.1417727793408626	0.1417727793408626	0.1417727793408626	0.1417727793408626
0.7133131610356266	0.6998242842918974	0.8495651205767096	0.7117379877342039	0.8447004475228963	0.6357308507645493	0.6724584628924526	0.7551591930640894	0.9822181371768826	0.8181722381253851	0.7823612962390348	0.9875830650093073	1.127236881797361	0.9825331950673918	0.87341247823305	0.8767590829455965	0.8750857805893232	0.8750857805893232	0.8750857805893232	0.8750857805893232	0.8750857805893232	0.8750857805893232	0.8750857805893232	0.8750857805893232	0.8750857805893232	0.8750857805893232	0.8750857805893232	0.8750857805893232	0.8750857805893232	0.8750857805893232	0.8750857805893232	0.8750857805893232	0.8750857805893232	0.8750857805893232	0.8750857805893232	0.8750857805893232	0.8750857805893232	0.8750857805893232	0.8750857805893232	0.8750857805893232	0.8750857805893232	0.8750857805893232	0.8750857805893232	0.8750857805893232	0.8750857805893232	0.8750857805893232	0.8750857805893232	0.8750857805893232	0.8750857805893232	0.8750857805893232
0.8332875392950857	0.7443305797878425	1.0023236975434602	0.8352226124871276	0.5837881236867274	0.9658783199781373	0.7980643299021098	0.7751272895021837	0.8517312194251488	0.7070132720872387	0.7561382754402662	0.8641489073286134	0.6772895660389028	0.7596614627896471	0.7627854854035416	0.9940141921588173	0.7839220325577742	0.6279318337502541	0.8822551841516759	0.9382800955059413	0.8631127052601728	0.7219998493499166	1.0573993774429669	0.7917816348548989	0.9245905061489329	0.9245905061489329	0.9245905061489329	0.9245905061489329	0.9245905061489329	0.9245905061489329	0.9245905061489329	0.9245905061489329	0.9245905061489329	0.9245905061489329	0.9245905061489329	0.9245905061489329	0.9245905061489329	0.9245905061489329	0.9245905061489329	0.9245905061489329	0.9245905061489329	0.9245905061489329	0.9245905061489329	0.9245905061489329	0.9245905061489329	0.9245905061489329	0.9245905061489329	0.9245905061489329	0.9245905061489329	0.9245905061489329
1.1097802746367653	0.5958027486530357	1.1760987241914094	0.869814974053376	0.5769369268914802	0.7644430081062344	0.9736516295713968	1.0309442739890926	0.6023556814483241	1.005078093195405	1.2905647337658062	0.6890854921233714	0.7102587543221217	0.7800918083538277	1.3381671989450432	0.8034964041167634	0.7600253664257299	0.8119635498314383	0.7859944581285842	0.7859944581285842	0.7859944581285842	0.7859944581285842	0.7859944581285842	0.7859944581285842	0.7859944581285842	0.7859944581285842	0.7859944581285842	0.7859944581285842	0.7859944581285842	0.7859944581285842	0.7859944581285842	0.7859944581285842	0.7859944581285842	0.7859944581285842	0.7859944581285842	0.7859944581285842	0.7859944581285842	0.7859944581285842	0.7859944581285842	0.7859944581285842	0.7859944581285842	0.7859944581285842	0.7859944581285842	0.7859944581285842	0.7859944581285842	0.7859944581285842	0.7859944581285842	0.7859944581285842	0.7859944581285842	0.7859944581285842
0.7484453751680601	0.7020986863270432	0.8417658691583723	0.8385447695257283	0.7583401960238689	0.6701377823856061	0.8702230352705196	0.7395325589884721	0.9143409479485763	1.0810097889445558	0.7149911955195141	0.7202347245459384	0.8553486232153382	0.9538347272706605	0.8562628879154083	0.8374455237298515	0.872425461928015	0.9756151373717397	0.7629428877906101	0.7481533280702327	0.9591921703989452	0.8536727492345889	0.8536727492345889	0.8536727492345889	0.8536727492345889	0.8536727492345889	0.8536727492345889	0.8536727492345889	0.8536727492345889	0.8536727492345889	0.8536727492345889	0.8536727492345889	0.8536727492345889	0.8536727492345889	0.8536727492345889	0.8536727492345889	0.8536727492345889	0.8536727492345889	0.8536727492345889	0.8536727492345889	0.8536727492345889	0.8536727492345889	0.8536727492345889	0.8536727492345889	0.8536727492345889	0.8536727492345889	0.8536727492345889	0.8536727492345889	0.8536727492345889	0.8536727492345889
1.071717208835954	0.7497487490064055	0.8883349846492683	1.0012867108417545	0.9238410386865535	1.0072171421888476	0.8576506362486117	0.6535139686755898	0.9350474995240157	0.8992899657388768	0.9171687326314462	0.9171687326314462	0.9171687326314462	0.9171687326314462	0.9171687326314462	0.9171687326314462	0.9171687326314462	0.9171687326314462	0.9171687326314462	0.9171687326314462	0.9171687326314462	0.9171687326314462	0.9171687326314462	0.9171687326314462	0.9171687326314462	0.9171687326314462	0.9171687326314462	0.9171687326314462	0.9171687326314462	0.9171687326314462	0.9171687326314462	0.9171687326314462	0.9171687326314462	0.9171687326314462	0.9171687326314462	0.9171687326314462	0.9171687326314462	0.9171687326314462	0.9171687326314462	0.9171687326314462	0.9171687326314462	0.9171687326314462	0.9171687326314462	0.9171687326314462	0.9171687326314462	0.9171687326314462	0.9171687326314462	0.9171687326314462	0.9171687326314462	0.9171687326314462
0.7233113535659436	0.8472202944269503	0.6180287350240982	0.603311475780777	0.5904892823746319	0.7218901658705398	0.6456022649830352	0.8220969594585382	0.8997404554755563	0.7917715289393702	0.8448616783875489	0.5777114541592827	0.9198863470821736	0.8305615591824598	0.6353928441739556	0.9828246858941013	0.903111157975932	0.864751657730977	0.8839314078534544	0.8839314078534544	0.8839314078534544	0.8839314078534544	0.8839314078534544	0.8839314078534544	0.8839314078534544	0.8839314078534544	0.8839314078534544	0.8839314078534544	0.8839314078534544	0.8839314078534544	0.8839314078534544	0.8839314078534544	0.8839314078534544	0.8839314078534544	0.8839314078534544	0.8839314078534544	0.8839314078534544	0.8839314078534544	0.8839314078534544	0.8839314078534544	0.8839314078534544	0.8839314078534544	0.8839314078534544	0.8839314078534544	0.8839314078534544	0.8839314078534544	0.8839314078534544	0.8839314078534544	0.8839314078534544	0.8839314078534544
0.1923777213804364	0.04807331570285476	0.037752111019650765	0.1440540885735882	0.058798359898387824	0.3398848809216679	0.1167708251652031	0.11252605027344138	0.20138277420459746	0.08643131589749585	0.22022873299969142	0.1422677833757316	0.178679626268744	0.10451071734520202	0.1592673990326123	0.2044164747249673	0.2899879751121321	0.2216070993627859	0.14734048717333958	0.37195380772095044	0.17518752737628646	0.270172769367984	0.05625852214064693	0.24896089888411851	0.09323004429158703	0.251758754741135	0.2585233766579595	0.2911372843432658	0.2687899854364576	0.3390810417386912	0.1254746945457953	0.23227786814224324	0.23227786814224324	0.23227786814224324	0.23227786814224324	0.23227786814224324	0.23227786814224324	0.23227786814224324	0.23227786814224324	0.23227786814224324	0.23227786814224324	0.23227786814224324	0.23227786814224324	0.23227786814224324	0.23227786814224324	0.23227786814224324	0.23227786814224324	0.23227786814224324	0.23227786814224324	0.23227786814224324
0.554741772641269	0.30534230408913676	0.2957512700585361	0.4310695914691931	0.32988950874128176	0.29425662197915275	0.26585774118465977	0.3654885155339583	0.41505336749729627	0.24649074477007585	0.24424846202244987	0.22162462457948576	0.35712084694551227	0.3098148026700544	0.3323812267945906	0.2589835140748287	0.1304413080206906	0.16460021284561382	0.19082094969428995	0.39601036726415484	0.3391910059095916	0.13681762476282328	0.23475807239790758	0.1426806664074857	0.18871936940269662	0.18871936940269662	0.18871936940269662	0.18871936940269662	0.18871936940269662	0.18871936940269662	0.18871936940269662	0.18871936940269662	0.18871936940269662	0.18871936940269662	0.18871936940269662	0.18871936940269662	0.18871936940269662	0.18871936940269662	0.18871936940269662	0.18871936940269662	0.18871936940269662	0.18871936940269662	0.18871936940269662	0.18871936940269662	0.18871936940269662	0.18871936940269662	0.18871936940269662	0.18871936940269662	0.18871936940269662	0.18871936940269662
0.8490374337658556	0.7923991514325746	0.8629330147615817	0.8882757402124144	0.9479056082545558	1.0542102047596456	1.0764852673196927	0.9057146211980097	0.9341954612139289	0.6270763835070188	0.9113818592105146	0.7692291213587668	0.7692291213587668	0.7692291213587668	0.7692291213587668	0.7692291213587668	0.7692291213587668	0.7692291213587668	0.7692291213587668	0.7692291213587668	0.7692291213587668	0.7692291213587668	0.7692291213587668	0.7692291213587668	0.7692291213587668	0.7692291213587668	0.7692291213587668	0.7692291213587668	0.7692291213587668	0.7692291213587668	0.7692291213587668	0.7692291213587668	0.7692291213587668	0.7692291213587668	0.7692291213587668	0.7692291213587668	0.7692291213587668	0.7692291213587668	0.7692291213587668	0.7692291213587668	0.7692291213587668	0.7692291213587668	0.7692291213587668	0.7692291213587668	0.7692291213587668	0.7692291213587668	0.7692291213587668	0.7692291213587668	0.7692291213587668	0.7692291213587668
0.7943285316772688	0.8852112865882066	1.1546643043372438	0.8516516499361237	0.6953900196228413	0.6534146255156617	0.8487436710502684	0.7417847946902911	0.6495130998941622	0.7020861922081467	0.8255811133964	0.796903832673415	0.851112965627712	0.39744410810098774	0.8931663975528313	0.7020427036259277	0.9432537832751999	0.6613209177591519	0.8022873505171759	0.8022873505171759	0.8022873505171759	0.8022873505171759	0.8022873505171759	0.8022873505171759	0.8022873505171759	0.8022873505171759	0.8022873505171759	0.8022873505171759	0.8022873505171759	0.8022873505171759	0.8022873505171759	0.8022873505171759	0.8022873505171759	0.8022873505171759	0.8022873505171759	0.8022873505171759	0.8022873505171759	0.8022873505171759	0.8022873505171759	0.8022873505171759	0.8022873505171759	0.8022873505171759	0.8022873505171759	0.8022873505171759	0.8022873505171759	0.8022873505171759	0.8022873505171759	0.8022873505171759	0.8022873505171759	0.8022873505171759
0.48493751425536225	0.5098102290357421	0.37206432453568966	0.4206014366421417	0.558078102186614	0.6187246649521341	0.4586133292192703	0.6109344222849753	0.4566047216048694	0.39914355256799827	0.5366596482507507	0.5691575284275844	0.40949534841439555	0.4298358250193747	0.5214008117685291	0.47561831839395186	0.47561831839395186	0.47561831839395186	0.47561831839395186	0.47561831839395186	0.47561831839395186	0.47561831839395186	0.47561831839395186	0.47561831839395186	0.47561831839395186	0.47561831839395186	0.47561831839395186	0.47561831839395186	0.47561831839395186	0.47561831839395186	0.47561831839395186	0.47561831839395186	0.47561831839395186	0.47561831839395186	0.47561831839395186	0.47561831839395186	0.47561831839395186	0.47561831839395186	0.47561831839395186	0.47561831839395186	0.47561831839395186	0.47561831839395186	0.47561831839395186	0.47561831839395186	0.47561831839395186	0.47561831839395186	0.47561831839395186	0.47561831839395186	0.47561831839395186	0.47561831839395186
0.33656061419770517	0.5261670240269555	0.5048139353865265	0.3469948534736674	0.608858325912012	0.5212043402443322	0.5998376483666437	0.6216517804197	0.353087005012796	0.42927988094802827	0.4727330698832911	0.2546509000454401	0.48313333518829704	0.34972019392449394	0.3277479457345317	0.4699509245583987	0.4432645727975189	0.2844685166314442	0.3672707437967058	0.5290189163906538	0.41028769917480934	0.28084030885879097	0.3427325267677905	0.43951324067071884	0.29413644495163116	0.47970814664683237	0.247208004967743	0.32491967310977743	0.2860638390387602	0.2860638390387602	0.2860638390387602	0.2860638390387602	0.2860638390387602	0.2860638390387602	0.2860638390387602	0.2860638390387602	0.2860638390387602	0.2860638390387602	0.2860638390387602	0.2860638390387602	0.2860638390387602	0.2860638390387602	0.2860638390387602	0.2860638390387602	0.2860638390387602	0.2860638390387602	0.2860638390387602	0.2860638390387602	0.2860638390387602	0.2860638390387602
0.7201280764960445	0.8566190825485387	0.7189958829773015	0.858296174603141	1.1771379228059848	1.0321819847633833	1.0846291140857438	1.2687521966915565	0.9285940652562896	0.8933704726272143	0.7182848653964431	0.8743446089337298	0.9735280596543231	0.9147098328524776	0.8745379331862677	0.851222728049569	0.9329021953346969	0.7415979970350881	0.8707590698702418	0.9433262907507667	0.9557152432802473	1.0245987426287702	0.677217992666243	0.8509083676475067	0.8509083676475067	0.8509083676475067	0.8509083676475067	0.8509083676475067	0.8509083676475067	0.8509083676475067	0.8509083676475067	0.8509083676475067	0.8509083676475067	0.8509083676475067	0.8509083676475067	0.8509083676475067	0.8509083676475067	0.8509083676475067	0.8509083676475067	0.8509083676475067	0.8509083676475067	0.8509083676475067	0.8509083676475067	0.8509083676475067	0.8509083676475067	0.8509083676475067	0.8509083676475067	0.8509083676475067	0.8509083676475067	0.8509083676475067
0.7890010294648323	0.7265528313139872	0.6742828713175003	0.46005546234430716	0.5178046710281327	0.5755832287228918	0.8326163864797128	0.578937811424256	0.576985229717259	0.6029871481919094	0.4546997395539448	0.628572513508802	0.6561539440591116	0.50195197098649	0.7871335283955158	0.59971243320053	0.5148181392588183	0.5465436361236802	0.6608004083597195	0.9229371353352667	0.5718318340933238	0.7473844847142952	0.7473844847142952	0.7473844847142952	0.7473844847142952	0.7473844847142952	0.7473844847142952	0.7473844847142952	0.7473844847142952	0.7473844847142952	0.7473844847142952	0.7473844847142952	0.7473844847142952	0.7473844847142952	0.7473844847142952	0.7473844847142952	0.7473844847142952	0.7473844847142952	0.7473844847142952	0.7473844847142952	0.7473844847142952	0.7473844847142952	0.7473844847142952	0.7473844847142952	0.7473844847142952	0.7473844847142952	0.7473844847142952	0.7473844847142952	0.7473844847142952	0.7473844847142952
1.0849675222877024	0.9833984929377104	0.9555983125205714	1.0082217680301437	1.2051251252805906	1.103136723512017	0.9589187778069523	0.9176721723349941	0.7662631721335711	1.069169403485902	0.9104658378331052	1.220355949959534	1.3776573262809595	1.233234501391644	0.8610242598194923	0.9126645076594306	0.8956606758097028	0.7188017578516196	0.8072312168306612	0.8072312168306612	0.8072312168306612	0.8072312168306612	0.8072312168306612	0.8072312168306612	0.8072312168306612	0.8072312168306612	0.8072312168306612	0.8072312168306612	0.8072312168306612	0.8072312168306612	0.8072312168306612	0.8072312168306612	0.8072312168306612	0.8072312168306612	0.8072312168306612	0.8072312168306612	0.8072312168306612	0.8072312168306612	0.8072312168306612	0.8072312168306612	0.8072312168306612	0.8072312168306612	0.8072312168306612	0.8072312168306612	0.8072312168306612	0.8072312168306612	0.8072312168306612	0.8072312168306612	0.8072312168306612	0.8072312168306612
0.7835156537871264	0.9414760853203816	1.0524562539785236	0.5824161484657369	0.8671019511332637	0.947187571207435	0.8695710493604255	0.8746816554867374	0.9919091046806233	0.7672163510872728	0.8895417539690297	0.940084279887275	0.8990727328083096	0.9060094782274938	0.8414164900561298	0.9566253331883695	0.8914237255956453	0.9379447127915316	0.8655249393347948	1.0297374033362723	0.9476311713355335	0.9476311713355335	0.9476311713355335	0.9476311713355335	0.9476311713355335	0.9476311713355335	0.9476311713355335	0.9476311713355335	0.9476311713355335	0.9476311713355335	0.9476311713355335	0.9476311713355335	0.9476311713355335	0.9476311713355335	0.9476311713355335	0.9476311713355335	0.9476311713355335	0.9476311713355335	0.9476311713355335	0.9476311713355335	0.9476311713355335	0.9476311713355335	0.9476311713355335	0.9476311713355335	0.9476311713355335	0.9476311713355335	0.9476311713355335	0.9476311713355335	0.9476311713355335	0.9476311713355335
0.0	0.0	0.0	0.0	0.0	0.0	0.0	0.0	0.0	0.0	0.0	0.0	0.0	0.0	0.0	0.0036996910194485584	0.0	0.0	0.0	0.010008684208668274	0.010008684208668274	0.001069711316293369	0.00021588188473623416	0.0	0.0	0.0012855932010296031	0.00021588188473623416	0.0	0.0	0.0	0.0	0.0	0.0	0.0	0.00021588188473623416	0.0	0.0	0.0	0.0	0.001069711316293369	0.0012855932010296031	0.0011776522586614863	0.0011776522586614863	0.0011776522586614863	0.0011776522586614863	0.0011776522586614863	0.0011776522586614863	0.0011776522586614863	0.0011776522586614863	0.0011776522586614863
0.09562733548697502	0.08969621562343472	0.09865725029878773	0.279148571857535	0.0	0.06239733835030777	0.21074342492544884	0.24509388937287518	0.10668076822168931	0.00022177059177852523	0.05997053185536266	0.07757853339273754	0.0	0.11003783618967487	0.0010988903118777907	0.00044354118355705046	0.00022177059177852523	0.06399291159868381	0.0	0.0	0.0	0.02238995900322637	0.04380798849862403	0.0	0.09865725029878773	0.05997053185536266	0.00022177059177852523	0.05997053185536266	0.18587351767433616	0.23484193169677062	0.0010988903118777907	0.0	0.0	0.08969621562343472	0.1954050543372953	0.11901080223768486	0.07758795219921769	0.022611729595004893	0.07449637748313935	0.3151243474562421	0.18071309110064057	0.07758795219921769	0.09997791120244408	0.0	0.0013206609036563158	0.13618468139798284	0.06875267115081958	0.06875267115081958	0.06875267115081958	0.06875267115081958
0.5005290061275456	0.4895914369319505	0.4585706936926508	0.4363018425460565	0.5173798571402355	0.44761210504642696	0.3327028079331045	0.3391489176895249	0.4409778908963997	0.3347844075033475	0.39974777478600365	0.33354974144671795	0.368961221340443	0.4264422445996137	0.392961650213228	0.4480309044044984	0.3313218444047962	0.31561010702643183	0.4594297454786585	0.3375921786541589	0.34535987166298454	0.4411211685567106	0.3261504187188531	0.3860382252229842	0.4153821280597639	0.4044753622936719	0.40790233379923285	0.3514837360150613	0.4338811533113558	0.2761685761614639	0.33571837300923707	0.3820620887051548	0.5403799030648127	0.34452182904597994	0.3032650151674364	0.4219193862253053	0.36695878061557713	0.4084870360681296	0.37037976442899484	0.4315932050390912	0.2636176644079499	0.3476054347235205	0.3476054347235205	0.3476054347235205	0.3476054347235205	0.3476054347235205	0.3476054347235205	0.3476054347235205	0.3476054347235205	0.3476054347235205
0.19076365484035573	0.049773043891973776	0.15532749088032208	0.08886147064864454	0.09888459172557	0.16395793130799352	0.13561583499830257	0.07913734434405435	0.22457705643718534	0.16475942971913818	0.18501938970495652	0.25884887781349025	0.11557320892560778	0.11034422650688373	0.11195953421885878	0.10049078806320531	0.1278084521414503	0.07947561390956093	0.054597734896719395	0.12903919587937646	0.1460015816062017	0.036200919872175066	0.05891185062848126	0.11742821396859814	0.10773245085594013	0.13564970533044354	0.06763506554112413	0.13092154381158927	0.13707333357931323	0.07590839807068477	0.13635606211384788	0.034627461776275806	0.07621084328907293	0.03409631439726449	0.05066555503425554	0.19930301790660565	0.08902101685710212	0.12141587859907232	0.1921038941345302	0.1765293737770612	0.09927950435880224	0.11637873121751534	0.13711116016296843	0.0228480971604717	0.07310615150202537	0.07836888986063568	0.07573752068133054	0.07573752068133054	0.07573752068133054	0.07573752068133054
0.4734319932939498	0.33701229341560873	0.1998788685002747	0.3456300545827887	0.27851597885780977	0.30949334084300245	0.5285927172974734	0.4062597247878586	0.1970406094848437	0.4094955693416238	0.3514263935572246	0.398089616348401	0.3514576503106142	0.2929564607782702	0.2575625003575893	0.5663695773973524	0.3139867824806839	0.5918667538347683	0.41394502646867465	0.4600899676527283	0.4440492435285876	0.2619919692337772	0.1855485837204386	0.5557321715327803	0.2306135643198681	0.33576654032416997	0.3213336022570816	0.5798589988390596	0.3432675512640531	0.6777896092086162	0.48130192587830095	0.386932668200714	0.382048345663708	0.3984999871537006	0.4242456997193078	0.32107372519378213	0.35326951529718154	0.3923130954518955	0.42213229601934094	0.193343093662604	0.45700662601605446	0.2034829088105919	0.38040235102716335	0.29194262991887765	0.29194262991887765	0.29194262991887765	0.29194262991887765	0.29194262991887765	0.29194262991887765	0.29194262991887765
0.7613481571824906	0.6249866413146493	0.2100715545914398	0.5097778298681879	0.5138409032463115	0.4622132865175957	0.5792820620869007	0.499878650188748	0.6496188911189735	0.6979655134337032	0.4916149103728282	0.5195948930078482	0.5056049016903381	0.5056049016903381	0.5056049016903381	0.5056049016903381	0.5056049016903381	0.5056049016903381	0.5056049016903381	0.5056049016903381	0.5056049016903381	0.5056049016903381	0.5056049016903381	0.5056049016903381	0.5056049016903381	0.5056049016903381	0.5056049016903381	0.5056049016903381	0.5056049016903381	0.5056049016903381	0.5056049016903381	0.5056049016903381	0.5056049016903381	0.5056049016903381	0.5056049016903381	0.5056049016903381	0.5056049016903381	0.5056049016903381	0.5056049016903381	0.5056049016903381	0.5056049016903381	0.5056049016903381	0.5056049016903381	0.5056049016903381	0.5056049016903381	0.5056049016903381	0.5056049016903381	0.5056049016903381	0.5056049016903381	0.5056049016903381
0.3871309812177031	0.4858321203428034	0.5660721751242263	0.3972616984678083	0.4411042336537941	0.35858800801940705	0.45513164387960736	0.2655630487472586	0.29888062694722517	0.5077286977093545	0.28857261220536917	0.46892856796946575	0.641678918431443	0.36866544487871983	0.43837881574950927	0.45928099666165456	0.3498221597626436	0.38564149414359	0.44051424171760234	0.2543697951034692	0.45734826458680894	0.5451558593546031	0.676740148407089	0.45349544246259055	0.4168279906557371	0.6106793736050751	0.5648339738773039	0.4765373245157123	0.4140856075315569	0.5422555460792639	0.5464829620540471	0.5679775672445706	0.39792673445315396	0.3596707801020483	0.7121196617402099	0.31607947080455157	0.568453222506943	0.6936110350290166	0.38669616929627687	0.5886448063291945	0.4887397023209168	0.5386922543250556	0.5386922543250556	0.5386922543250556	0.5386922543250556	0.5386922543250556	0.5386922543250556	0.5386922543250556	0.5386922543250556	0.5386922543250556
0.21470826106245303	0.29812410243093335	0.2895501112169975	0.3473931117891572	0.21787828667831155	0.29959541706099385	0.24258727926407225	0.19934821689730509	0.20759187986860972	0.17305688477139103	0.2593916967895279	0.3245292704744644	0.13981414846819476	0.1830491296743489	0.2347393161138902	0.30438892820455266	0.25873976203286736	0.23239366771511616	0.24303210838492756	0.15537092956200965	0.28090736012873024	0.1488751095012486	0.33562962345542197	0.2121147688371297	0.18078969274943446	0.1911523412518994	0.19960831896664671	0.19153909690305052	0.2570887727006269	0.20103327013811004	0.24108002145720656	0.24131440847020671	0.12983102348814396	0.22842945554070376	0.32503017496587117	0.18024388150826545	0.341340981542571	0.18070824985624556	0.1965866725948779	0.16920951857596206	0.20699127333420936	0.21681600118831384	0.21655906408248948	0.24055896441624303	0.16332266633804923	0.20194081537714614	0.20194081537714614	0.20194081537714614	0.20194081537714614	0.20194081537714614
0.0	0.0006365995858156985	0.0	0.0	0.0	0.0	0.0	0.0	0.0	0.0	0.0	0.2574758594328798	0.06427109434833815	0.0	0.0	0.0	0.0031543998317725796	0.0	0.2227187015113202	0.0	0.06427109434833815	0.0	0.06427109434833815	0.0	0.0	0.0	0.0	0.0	0.0031543998317725796	0.0	0.0	0.0	0.0	0.0	0.0	0.0	0.06742549418011073	0.0	0.06742549554998759	0.0	0.1148424636362889	0.0	0.0006365995858156985	0.0006365995858156985	0.0	0.00031829979290784927	0.00031829979290784927	0.00031829979290784927	0.00031829979290784927	0.00031829979290784927
0.04757116783384814	0.3425315192010186	0.1361975504955732	0.20085419401261922	0.18965945790606853	0.2955902320192774	0.31196778094503036	0.20015376562960005	0.11047604804552204	0.1776169685492666	0.27318893008838285	0.35923843306219244	0.28125700016121713	0.3044853483614774	0.10218308705058868	0.19564748723769976	0.3912911163852988	0.2960781171373187	0.14937297364333815	0.23625343069837812	0.1331785272478339	0.16739481369864254	0.15639615344070876	0.0930229605442914	0.1544681267867198	0.3958106757329144	0.2674070186534894	0.3109612584405708	0.11495670240083922	0.09375553304515288	0.26617790795649077	0.18249329507754042	0.42595050165357523	0.41935902230632294	0.1049480450411481	0.21807167907375516	0.155942162317528	0.024192669730206274	0.1627672227377694	0.18894406887667375	0.2897950444105963	0.09289841194716446	0.19843900827089858	0.1456687101090315	0.1456687101090315	0.1456687101090315	0.1456687101090315	0.1456687101090315	0.1456687101090315	0.1456687101090315
0.5765987558617114	0.3523999889939742	0.5105394457701915	0.4226203248636388	0.4862481382306477	0.27965609996251306	0.33203341248398743	0.35552800541857044	0.2929288103045193	0.41643134387331293	0.5444102227388377	0.30167781598276183	0.4624699080498602	0.4178668573778009	0.42553377592397573	0.22982113999619447	0.5401651428303197	0.3963513103909025	0.501359706386712	0.4345838706465143	0.3935973400970622	0.4068832838556105	0.39068339993252826	0.43756780933919837	0.3884993737860714	0.4425769506423769	0.5650413952892165	0.46613402004749827	0.6406807058279436	0.5043118831583709	0.5029676120367043	0.5020010324021286	0.6857841146167521	0.504229887724089	0.4619896980072574	0.4379924250291196	0.42233850842178805	0.48265738134338815	0.4238557470144417	0.684955223887434	0.5544054854509378	0.5544054854509378	0.5544054854509378	0.5544054854509378	0.5544054854509378	0.5544054854509378	0.5544054854509378	0.5544054854509378	0.5544054854509378	0.5544054854509378
0.12958866723571216	0.15465471456974467	0.27851821436118335	0.03294554541743922	0.18426321406802895	0.2252715034090802	0.1149844242863829	0.36396413952135714	0.10661773732364133	0.35103100093419765	0.08538391109748968	0.24662507697110533	0.2961867002058873	0.18457642996469836	0.4281227620068502	0.37073552381626246	0.4751786631224718	0.434630355149763	0.19033684273671225	0.17220937648140902	0.10725259071180752	0.27520318985310877	0.21676509152493642	0.2127974048038733	0.28363139176259183	0.3307013202566386	0.15260518362706876	0.22554101119622577	0.2544694483848811	0.22946034454835132	0.18683345673301793	0.20881355874276056	0.21999465425409082	0.3017711626541158	0.5458822046616068	0.15437183128173734	0.22025855801808855	0.06644043689958173	0.25207183833385866	0.25563178696834393	0.09909456805913726	0.1773631775137406	0.1773631775137406	0.1773631775137406	0.1773631775137406	0.1773631775137406	0.1773631775137406	0.1773631775137406	0.1773631775137406	0.1773631775137406
0.12760438436225044	0.07934644089818252	0.09825497467061244	0.15766930179295388	0.10286404902797322	0.12701573016342982	0.14893692289214275	0.18019214912120599	0.08334504786008912	0.1861347368689689	0.12893038467469684	0.07575269516045441	0.12935613657458261	0.16912683246199026	0.17518168921363098	0.12714560660460578	0.11236067286484783	0.13076918821041275	0.10547161343336421	0.09229525418558365	0.11410480138572256	0.054762926243651026	0.12215937490089675	0.06905218607759815	0.05790815709239924	0.1443557534908172	0.14679172124788262	0.10507082551742723	0.09008826921703472	0.12709431378098368	0.07993706769989868	0.11493136634718634	0.14544415398975472	0.08379481295308805	0.11238537470083232	0.12748549968798786	0.09403548797572978	0.07548714282404974	0.10550858224436149	0.0994454825529106	0.07991661855681262	0.11069345117567773	0.062475810382606564	0.13413675296766198	0.1604881553217454	0.024875493495037423	0.0947132914490562	0.07879193084896963	0.24734789412857514	0.15472578788574973
0.9927763162558875	0.09745271720073582	0.025044858922466492	0.0	0.009257784310804448	0.23695201783782593	0.00535350470566961	0.12303778036597027	0.0	0.0	0.0	0.0	0.23427526548499114	0.0	0.0	0.0	0.0	0.025044858922466492	0.0	0.05453899701722567	0.38639642602774193	0.1460803325950598	0.09745271720073582	0.0	0.05453899701722567	0.5988437929056981	0.1460803325950598	0.002676752352834805	0.21902839488360776	0.025585062932745137	0.025044858922466492	0.0	0.6417575091368902	0.025044858922466492	0.16124949852876594	0.24031609343268212	0.05453899701722567	0.009257784310804448	0.002676752352834805	0.2408562974429608	0.23042272753696835	0.0	0.0	0.0	0.19490543440147165	0.18899405277856993	0.31648111208434354	0.0	0.24031609343268212	0.2348154694952698
0.5771506217168274	0.3027649461774028	0.4688900911390193	0.7533149165656139	0.5398462867093443	0.4763736673224598	0.7460436811302102	0.5595014464085175	0.6148388339525298	0.45584549538715435	0.5663092286403576	0.6556250499984625	0.40727299580903287	0.728940731184483	0.7406761421596391	0.4384221746156729	0.5851611428079998	0.4271422258943481	0.5424496186894705	0.6585379001017166	0.7076342344172003	0.5078499845095812	0.7008558530124172	0.39110134247317513	0.5846976671813365	0.7125651628803027	0.338746197941241	0.4900715659601942	0.44395143134106124	0.8474330744431886	0.5835569925770904	0.6021054090107779	0.8189812898849584	0.6451078871336351	0.6815044720911224	0.5981111355811962	0.6008093171553565	0.49361701607735026	0.4908307722535271	0.6589482587365857	0.6368984685634088	0.6755450028772166	0.5178889549138473	0.4963424325001162	0.8375158791667187	0.6302210586847797	0.48729114145346863	0.6640363246782374	0.6564335791712536	0.6345447351891491
0.25298687925159336	0.1888857342577009	0.22658798970083707	0.240830509123569	0.15665123744376447	0.12000397151064605	0.23717302882397548	0.1945756633261497	0.2789283389458581	0.20899198224362148	0.21096299904510124	0.1259856637453456	0.20057753961954616	0.13927385200921408	0.20398516869183744	0.18387741134823993	0.13149182096492426	0.1662185970917072	0.2337268951704806	0.1354294102028772	0.15640885920185066	0.18806479092215958	0.26764729933979325	0.11063986826454564	0.2651042224489159	0.1288441637392299	0.18126308899564683	0.16807648897539487	0.12119736702623392	0.17140305741971776	0.13913886617470167	0.19562568434765598	0.21221304424003062	0.1646820154101029	0.23689767952555763	0.18977252905768158	0.22833256389100268	0.21839905175919394	0.23199547291869416	0.21314531885435747	0.16229757351438556	0.09397281213722809	0.12282906093172544	0.1854392016352964	0.1864822038977356	0.2454393663547269	0.10967241225509604	0.10928530479225866	0.16597289387940237	0.17814835147602034
0.4286619168162831	0.24109029700873205	0.37943244784827446	0.2705288656026692	0.2089239448943791	0.19833487716767415	0.2150005270120024	0.34140386391711874	0.1887847637122039	0.241099798902896	0.28972183250224015	0.22345548720642838	0.3276597929322805	0.2663344784412656	0.14293630889278497	0.29439917842206703	0.31667768442062944	0.26361857939582406	0.4353327572236262	0.24757052185809153	0.2933227197592926	0.1470171978549938	0.2448949562550623	0.25781860542038687	0.17062976932672808	0.2571448108088459	0.42362710715157403	0.18824862280892835	0.19870458347623635	0.17161409638788186	0.30713232467882906	0.2541908338922058	0.2720098322237249	0.1848901856338	0.21333896162890248	0.4088302418244137	0.3427035139180956	0.40039344883549643	0.15000774245848875	0.24876482142846432	0.240750800362367	0.3822971842715972	0.17535728772526826	0.17540249937781044	0.34655622560198973	0.37144849852042294	0.2544751621266387	0.11361363636663639	0.2845951103385496	0.23150346408566547
0.6133776913558864	0.6011762747019874	0.6544228633386532	0.4696356929271013	0.6800860823936837	0.73372201330186	0.7172767627127066	0.7193078225659123	0.7193478813684561	0.633737055201354	0.6967948938103106	0.4926375876323309	0.5810613670995209	0.6568682464416798	0.539374540126728	0.7954095898460807	0.6116062594090547	0.6152844246296743	0.6611470890744293	0.524215409784582	0.7051407506335934	0.625006740581801	0.6660165084660307	0.6462009638054749	0.6741702954603459	0.4942276605592015	0.7045685305553646	0.7340621948128496	0.716845813519966	0.623319899202194	0.6063632290452068	0.6893787328743807	0.736967001155314	0.7426670231485637	0.7217358487173979	0.5979650552647201	0.6565967982081791	0.694197212806575	0.7188850953640535	0.7218997995721865	0.7731380666865955	0.7489297250328131	0.6042490553443776	0.6765893901885953	0.6765893901885953	0.6765893901885953	0.6765893901885953	0.6765893901885953	0.6765893901885953	0.6765893901885953
1.199653528268668	0.7148576110785093	0.9518647395490347	0.9543063491502057	0.7795053204379848	0.49650596745135545	0.9641006163288484	0.7430959768143818	0.8975940209355019	1.049749015348576	0.8665388463229365	0.9581439308357562	0.9581439308357562	0.9581439308357562	0.9581439308357562	0.9581439308357562	0.9581439308357562	0.9581439308357562	0.9581439308357562	0.9581439308357562	0.9581439308357562	0.9581439308357562	0.9581439308357562	0.9581439308357562	0.9581439308357562	0.9581439308357562	0.9581439308357562	0.9581439308357562	0.9581439308357562	0.9581439308357562	0.9581439308357562	0.9581439308357562	0.9581439308357562	0.9581439308357562	0.9581439308357562	0.9581439308357562	0.9581439308357562	0.9581439308357562	0.9581439308357562	0.9581439308357562	0.9581439308357562	0.9581439308357562	0.9581439308357562	0.9581439308357562	0.9581439308357562	0.9581439308357562	0.9581439308357562	0.9581439308357562	0.9581439308357562	0.9581439308357562
0.9114591024746321	0.6863350571328308	0.5667340008601233	0.7262821543072736	0.44962433403977353	0.6240513832454425	0.536837858642608	0.536837858642608	0.536837858642608	0.536837858642608	0.536837858642608	0.536837858642608	0.536837858642608	0.536837858642608	0.536837858642608	0.536837858642608	0.536837858642608	0.536837858642608	0.536837858642608	0.536837858642608	0.536837858642608	0.536837858642608	0.536837858642608	0.536837858642608	0.536837858642608	0.536837858642608	0.536837858642608	0.536837858642608	0.536837858642608	0.536837858642608	0.536837858642608	0.536837858642608	0.536837858642608	0.536837858642608	0.536837858642608	0.536837858642608	0.536837858642608	0.536837858642608	0.536837858642608	0.536837858642608	0.536837858642608	0.536837858642608	0.536837858642608	0.536837858642608	0.536837858642608	0.536837858642608	0.536837858642608	0.536837858642608	0.536837858642608	0.536837858642608
0.11921262431114237	0.06665687760648116	0.21605435728513894	0.0	0.022218959202160386	0.056598365594508565	0.0	0.04838516972301405	0.21794983134644874	0.4210415428625278	0.0	0.04838516972301405	0.0	0.0	0.010587920820277189	0.0	0.0	0.2972667612684016	0.0	0.0	0.0023747249487826665	0.0	0.0	0.05897309054329124	0.02269821008963324	0.21557510639766606	0.0023747249487826665	0.0	0.2132003814488834	0.0	0.0	0.0023747249487826665	0.2132003814488834	0.04886442061048691	0.02269821008963324	0.00047925088747286074	0.011588730488553052	0.011588730488553052	0.011588730488553052	0.011588730488553052	0.011588730488553052	0.011588730488553052	0.011588730488553052	0.011588730488553052	0.011588730488553052	0.011588730488553052	0.011588730488553052	0.011588730488553052	0.011588730488553052	0.011588730488553052
0.6810561854128117	0.6441808744448564	0.6533230308839285	0.9138186647846624	0.9894700665296078	0.7965060089230774	0.9085162422979143	0.7035930634602207	0.92462117152666	0.8630701880035861	0.9121018141012646	0.7903889902053477	0.8887120931654311	0.7460060620053991	0.8363736595382362	0.7946216116089846	0.7281331139978372	0.695816009037428	0.9006472865865134	0.7323508886932182	0.9010610240512168	0.7478908588930975	0.755599818802985	0.6787498140043727	0.9152553090318641	0.6543303148738436	0.8042361730263498	0.7292832439500967	0.7292832439500967	0.7292832439500967	0.7292832439500967	0.7292832439500967	0.7292832439500967	0.7292832439500967	0.7292832439500967	0.7292832439500967	0.7292832439500967	0.7292832439500967	0.7292832439500967	0.7292832439500967	0.7292832439500967	0.7292832439500967	0.7292832439500967	0.7292832439500967	0.7292832439500967	0.7292832439500967	0.7292832439500967	0.7292832439500967	0.7292832439500967	0.7292832439500967
0.6615116737090021	0.7088925838883677	0.7541473310957352	0.7577388365267423	0.6385300137780866	0.8317945516606537	0.9533230601125972	0.5795810988550992	0.8032296621854192	0.4221362813819914	0.6097004559405391	0.7757824803616185	0.6189497580501849	0.4460729469961802	0.5278411698665358	0.5216718396854242	0.6567519107399612	0.8367174273914284	0.6175741965305039	0.5158071768922896	0.5666906867113968	0.5666906867113968	0.5666906867113968	0.5666906867113968	0.5666906867113968	0.5666906867113968	0.5666906867113968	0.5666906867113968	0.5666906867113968	0.5666906867113968	0.5666906867113968	0.5666906867113968	0.5666906867113968	0.5666906867113968	0.5666906867113968	0.5666906867113968	0.5666906867113968	0.5666906867113968	0.5666906867113968	0.5666906867113968	0.5666906867113968	0.5666906867113968	0.5666906867113968	0.5666906867113968	0.5666906867113968	0.5666906867113968	0.5666906867113968	0.5666906867113968	0.5666906867113968	0.5666906867113968
0.41789585495068177	0.6142919860914594	0.5218753122190679	0.4962194951841267	0.4968498280330523	0.5635468892460198	0.5800328427478044	0.6894194641384394	0.5954447010051345	0.6324229752898641	0.46019190064030896	0.5440070965708763	0.5212986464856464	0.4192192765856607	0.5891510348463417	0.45268436421461317	0.41457503081638075	0.5330671953181939	0.5108034604840783	0.40936441699603815	0.5340121035269051	0.4883287038639053	0.5783202660820607	0.6511677974634676	0.523077690719637	0.4710080384824373	0.48878967071505464	0.5313539779433696	0.4335223981578729	0.5044930775113742	0.5916223257001338	0.3578354225730402	0.5143254490132696	0.5422425427664116	0.6000103880896054	0.5111050429975276	0.5018596863300604	0.506482364663794	0.506482364663794	0.506482364663794	0.506482364663794	0.506482364663794	0.506482364663794	0.506482364663794	0.506482364663794	0.506482364663794	0.506482364663794	0.506482364663794	0.506482364663794	0.506482364663794
1.21155634454568	1.2538738671607514	1.4084844603607023	0.9710130719901137	1.3027724341888443	1.091128268307714	1.3417064840722255	1.3703206392201381	1.602167328076261	1.0433270813224769	1.3115341502011384	0.8737806760503701	0.9122833602479511	1.3026963223391836	1.331171108220943	1.265190315528524	1.049551578183268	1.4293578461714258	1.5476477651319684	1.1419975151891701	1.0768475980305865	1.6326922062120897	1.2000628085145912	1.0657898436700437	0.8886865890262687	0.9399822639576072	0.9289927217876921	1.384013115740734	1.0638078647248657	1.119819578104826	1.156534087420447	1.137245541525675	1.146889814473061	1.146889814473061	1.146889814473061	1.146889814473061	1.146889814473061	1.146889814473061	1.146889814473061	1.146889814473061	1.146889814473061	1.146889814473061	1.146889814473061	1.146889814473061	1.146889814473061	1.146889814473061	1.146889814473061	1.146889814473061	1.146889814473061	1.146889814473061
0.40950699055593864	0.9548500645378275	0.5357346017756857	0.5521091650057391	0.28701955703172716	0.33086120632336585	0.38516018140037356	0.5533014783258388	0.3901326264665573	0.4122371019609582	0.1344686693855616	0.2574898507867253	0.12082294793640533	0.4871284269923421	0.4025113749283761	0.34908717243565357	0.2659666191481173	0.22883045545508815	0.37728565119149765	0.2822235065608504	0.3919229042497382	0.5260231402955201	0.4092862426856308	0.0998152619280301	0.19676581038101704	0.1328550450056186	0.13125663843322688	0.15598065845222941	0.43121619589217536	0.26878608074792587	0.4698868565025266	0.36605193134690717	0.46855078584770443	0.23828547484147347	0.3534181303445889	0.3534181303445889	0.3534181303445889	0.3534181303445889	0.3534181303445889	0.3534181303445889	0.3534181303445889	0.3534181303445889	0.3534181303445889	0.3534181303445889	0.3534181303445889	0.3534181303445889	0.3534181303445889	0.3534181303445889	0.3534181303445889	0.3534181303445889
0.535259257808512	0.5305435265172339	0.6747666376484165	0.5783885195342976	0.5122423009469351	0.7350197155131001	0.45897438559324333	0.5308107338068427	0.4706310761548814	0.5160437053122758	0.7194793487320764	0.5364248307611105	0.43303281653323256	0.59875050104319	0.46217637661225663	0.4710470845314896	0.6500004756720942	0.4010348718791587	0.4993053082750342	0.8111795595371227	0.3995035042555159	0.3738190423959124	0.38666127332571415	0.38666127332571415	0.38666127332571415	0.38666127332571415	0.38666127332571415	0.38666127332571415	0.38666127332571415	0.38666127332571415	0.38666127332571415	0.38666127332571415	0.38666127332571415	0.38666127332571415	0.38666127332571415	0.38666127332571415	0.38666127332571415	0.38666127332571415	0.38666127332571415	0.38666127332571415	0.38666127332571415	0.38666127332571415	0.38666127332571415	0.38666127332571415	0.38666127332571415	0.38666127332571415	0.38666127332571415	0.38666127332571415	0.38666127332571415	0.38666127332571415
0.10887311343852236	0.08321272078460584	0.30524287062131955	0.31105218443226124	0.0	0.25599733142035225	0.08211352011412401	0.003347871129182534	0.003163289013893731	0.018635410407221047	0.00855756889815383	0.09806047661883512	0.08096405032590512	0.5240438944699847	0.14320469895211738	0.1667946057203501	0.22765488129404904	0.07729169903237823	0.0499141366584443	0.09067108901227784	0.14320469895211735	0.05082875521363731	0.074655151886452	0.2919093470805172	0.08541716125146805	0.06794389404265441	0.003163289013893731	0.08211352011412401	0.26118227832172974	0.027192979305374874	0.003163289013893731	0.0	0.00855756889815383	0.12702125333721617	0.018635410407221047	0.050098718773733106	0.19660497008920305	0.06659716825232306	0.20718239304921415	0.02271331869126048	0.003163289013893731	0.012938303852577106	0.012938303852577106	0.012938303852577106	0.012938303852577106	0.012938303852577106	0.012938303852577106	0.012938303852577106	0.012938303852577106	0.012938303852577106
0.8882980143010806	1.1027810810416387	0.8193994758777156	0.7437284365964321	1.4039188990094558	1.2635891072752121	0.9715203196897643	1.0609842243364167	0.9379291163617794	1.1692058309918156	0.7764107887274333	0.985511004040198	0.9593856881694864	1.155202214994007	1.2967514399920652	1.0775330076539624	1.1372922976588744	1.2952901031576074	1.2628446499561372	1.191491008607012	0.9621796720766568	0.995034895423207	1.2883173999072244	0.9745169016966878	0.9771603350876714	0.9758386183921796	0.9758386183921796	0.9758386183921796	0.9758386183921796	0.9758386183921796	0.9758386183921796	0.9758386183921796	0.9758386183921796	0.9758386183921796	0.9758386183921796	0.9758386183921796	0.9758386183921796	0.9758386183921796	0.9758386183921796	0.9758386183921796	0.9758386183921796	0.9758386183921796	0.9758386183921796	0.9758386183921796	0.9758386183921796	0.9758386183921796	0.9758386183921796	0.9758386183921796	0.9758386183921796	0.9758386183921796
0.19440747589466825	0.06298730294914151	0.11753404597550199	0.1414062618894894	0.09993671354070473	0.05823000207032628	0.13672063769793313	0.30042091342994476	0.24346619790207294	0.09707624388501447	0.013673592817097553	0.2669239358107113	0.269744391138447	0.17284302267877824	0.09707624388501448	0.2511001585890737	0.11619307060001303	0.058445336195585444	0.09078325857350264	0.43191766367722956	0.20280184616767177	0.10883308816247882	0.0960092467589921	0.0764031076692678	0.10358456332178549	0.2899464004037619	0.025430437094561893	0.0099832890643047	0.24847685196230326	0.09948421638652581	0.17398053417441453	0.17398053417441453	0.17398053417441453	0.17398053417441453	0.17398053417441453	0.17398053417441453	0.17398053417441453	0.17398053417441453	0.17398053417441453	0.17398053417441453	0.17398053417441453	0.17398053417441453	0.17398053417441453	0.17398053417441453	0.17398053417441453	0.17398053417441453	0.17398053417441453	0.17398053417441453	0.17398053417441453	0.17398053417441453
0.5266441337730124	0.6149292110127831	0.5780779856912597	0.4863681932385802	0.4620460508472721	0.6266766308849862	0.33779502886134893	0.7048328917740585	0.5812064055529567	0.5343755935473148	0.615385785079547	0.5109271483564749	0.5640740006574815	0.5434943456454161	0.43319992822218073	0.4315360969698543	0.4648325925448916	0.44333330760142226	0.45408295007315697	0.45408295007315697	0.45408295007315697	0.45408295007315697	0.45408295007315697	0.45408295007315697	0.45408295007315697	0.45408295007315697	0.45408295007315697	0.45408295007315697	0.45408295007315697	0.45408295007315697	0.45408295007315697	0.45408295007315697	0.45408295007315697	0.45408295007315697	0.45408295007315697	0.45408295007315697	0.45408295007315697	0.45408295007315697	0.45408295007315697	0.45408295007315697	0.45408295007315697	0.45408295007315697	0.45408295007315697	0.45408295007315697	0.45408295007315697	0.45408295007315697	0.45408295007315697	0.45408295007315697	0.45408295007315697	0.45408295007315697
0.6969925686124574	0.7882536233096787	0.5861870575703565	0.5663865985744211	0.6317941592821917	0.8781897822465964	0.8884460695727859	0.8596903171090352	0.6654533835011233	0.7791397861531015	0.7838032394048559	0.8491679956597992	0.8190608169099365	0.6812660470034929	0.6841010224516195	0.8182942819027699	0.9052419524949146	0.9012143222886079	0.9636284419495279	0.8741387617333773	0.7374848923577069	0.8543657014475681	0.6207735302508287	0.9435172001326371	1.040516714831504	1.1985299725257434	0.9663740495394288	0.6121035655764042	1.0772656062732575	0.8446845859248308	0.8446845859248308	0.8446845859248308	0.8446845859248308	0.8446845859248308	0.8446845859248308	0.8446845859248308	0.8446845859248308	0.8446845859248308	0.8446845859248308	0.8446845859248308	0.8446845859248308	0.8446845859248308	0.8446845859248308	0.8446845859248308	0.8446845859248308	0.8446845859248308	0.8446845859248308	0.8446845859248308	0.8446845859248308	0.8446845859248308
0.4463430360388183	0.14332457370122725	0.4120951080339005	0.43461115784576887	0.4750979789607271	0.48950159741568816	0.396582714364545	0.47551591721001496	0.47100949440404355	0.39113787065639377	0.46975284821077723	0.6542425911796805	0.6336539887794664	0.4170920260346206	0.431615208342183	0.6109502673909045	0.37617502707886663	0.5543728667578627	0.3764269514779641	0.5510579394025201	0.5117212632811431	0.3887633503725511	0.45024230682684707	0.45024230682684707	0.45024230682684707	0.45024230682684707	0.45024230682684707	0.45024230682684707	0.45024230682684707	0.45024230682684707	0.45024230682684707	0.45024230682684707	0.45024230682684707	0.45024230682684707	0.45024230682684707	0.45024230682684707	0.45024230682684707	0.45024230682684707	0.45024230682684707	0.45024230682684707	0.45024230682684707	0.45024230682684707	0.45024230682684707	0.45024230682684707	0.45024230682684707	0.45024230682684707	0.45024230682684707	0.45024230682684707	0.45024230682684707	0.45024230682684707
0.9354510013996795	0.7022152764402638	0.8414687134709844	0.6755932049265407	1.0934198625566842	0.8674351141443979	0.7821554518774544	1.1271078062237994	0.6094356544178667	1.1511225508148395	0.9071291349730489	0.6029117517022855	0.6950814031228318	0.9863799782805478	0.8049912395263438	0.8989545038161395	0.8265174992318376	0.8144737995811128	0.6092353350212242	0.5902674364492162	0.9142724290154713	0.7991654891183424	0.7904882876130898	0.5906111538083183	0.6972198841541198	0.7815726085154	0.7393962463347599	0.7393962463347599	0.7393962463347599	0.7393962463347599	0.7393962463347599	0.7393962463347599	0.7393962463347599	0.7393962463347599	0.7393962463347599	0.7393962463347599	0.7393962463347599	0.7393962463347599	0.7393962463347599	0.7393962463347599	0.7393962463347599	0.7393962463347599	0.7393962463347599	0.7393962463347599	0.7393962463347599	0.7393962463347599	0.7393962463347599	0.7393962463347599	0.7393962463347599	0.7393962463347599
0.45358295323257986	0.4049107566321425	0.6728552423986592	0.5815112190860415	0.3543814517874042	0.5648505443720867	0.5839455030657036	0.23307452030750184	0.4433611547373842	0.33421834179672333	0.54887656767081	0.28546869631415717	0.34842574941883714	0.2987365498387454	0.4802450106611414	0.474540774539628	0.4919914913713438	0.5327260107443986	0.27613918383131036	0.4240742080155669	0.39191657461249996	0.25671897796043364	0.3007101815119802	0.30823419410643293	0.30447218780920654	0.30447218780920654	0.30447218780920654	0.30447218780920654	0.30447218780920654	0.30447218780920654	0.30447218780920654	0.30447218780920654	0.30447218780920654	0.30447218780920654	0.30447218780920654	0.30447218780920654	0.30447218780920654	0.30447218780920654	0.30447218780920654	0.30447218780920654	0.30447218780920654	0.30447218780920654	0.30447218780920654	0.30447218780920654	0.30447218780920654	0.30447218780920654	0.30447218780920654	0.30447218780920654	0.30447218780920654	0.30447218780920654
0.6984353250775247	0.8498190720648594	0.810247538247245	0.6819481279287783	0.9792917381618503	0.8642577490140214	1.040085746040898	1.0447659577927546	0.9658949905473615	0.8994998708232077	0.8055651062685095	0.9178761930746856	1.0759671214562356	1.1158316080703055	0.8055505018291307	0.9899315846276334	1.0539571001994787	0.9654231321149197	0.6673101735842705	1.02659598243412	1.1865724062424976	0.7559728324895444	0.8601573544222266	0.8518378722578154	0.855997613340021	0.855997613340021	0.855997613340021	0.855997613340021	0.855997613340021	0.855997613340021	0.855997613340021	0.855997613340021	0.855997613340021	0.855997613340021	0.855997613340021	0.855997613340021	0.855997613340021	0.855997613340021	0.855997613340021	0.855997613340021	0.855997613340021	0.855997613340021	0.855997613340021	0.855997613340021	0.855997613340021	0.855997613340021	0.855997613340021	0.855997613340021	0.855997613340021	0.855997613340021
0.31865012235403317	0.34648388694914783	0.2957271313473632	0.2600613950118118	0.35234882794570843	0.4149942023318647	0.3584420371255777	0.4600401274999992	0.2778796972203533	0.43691640409728405	0.3682183921973476	0.22804631144804974	0.3337647330869048	0.32207443706429373	0.34536515654044575	0.35607228741776703	0.15955565458224044	0.3292268800880004	0.3652246271904804	0.5644080200428584	0.425611659427128	0.3209403794442703	0.5113935711064123	0.4161669752753413	0.4161669752753413	0.4161669752753413	0.4161669752753413	0.4161669752753413	0.4161669752753413	0.4161669752753413	0.4161669752753413	0.4161669752753413	0.4161669752753413	0.4161669752753413	0.4161669752753413	0.4161669752753413	0.4161669752753413	0.4161669752753413	0.4161669752753413	0.4161669752753413	0.4161669752753413	0.4161669752753413	0.4161669752753413	0.4161669752753413	0.4161669752753413	0.4161669752753413	0.4161669752753413	0.4161669752753413	0.4161669752753413	0.4161669752753413
0.6023335807837045	0.5794849674854654	0.7064321421974409	0.6611140231705788	0.5494562702358098	0.6002018028730912	0.5538518201658733	0.5040073861219131	0.43756190881064067	0.5401486737905239	0.6293952398585421	0.7813932176243481	0.6044463089260326	0.693848897994387	0.4707546807883738	0.8123069989283569	0.5791635322749622	0.5751456786382925	0.49945921217850997	0.556750305830573	0.646584094725978	0.794775932153307	0.7314011334184615	0.5552542056689758	0.6433276695437187	0.6433276695437187	0.6433276695437187	0.6433276695437187	0.6433276695437187	0.6433276695437187	0.6433276695437187	0.6433276695437187	0.6433276695437187	0.6433276695437187	0.6433276695437187	0.6433276695437187	0.6433276695437187	0.6433276695437187	0.6433276695437187	0.6433276695437187	0.6433276695437187	0.6433276695437187	0.6433276695437187	0.6433276695437187	0.6433276695437187	0.6433276695437187	0.6433276695437187	0.6433276695437187	0.6433276695437187	0.6433276695437187
1.0512975857247844	0.7497247246353874	0.8775611555178743	1.2579939934368845	0.959423786718082	0.8738725585568637	1.117033132596396	1.014953668730101	0.8753545014393157	0.9140488216855601	1.0943073194300643	0.7864217182203364	1.092518809902272	0.8857978533329292	1.17097610158932	0.7971514379247557	1.094938439434349	0.8411048102652785	1.0058818121800879	1.1614052635481733	1.0066263565591593	1.1316174094972347	0.9116606685891301	1.1665096261667927	0.9476698940238198	1.0754710597528596	1.1327747161053525	1.2622618249287185	1.0756105954654267	1.0102688862162341	1.0429397408408303	1.0429397408408303	1.0429397408408303	1.0429397408408303	1.0429397408408303	1.0429397408408303	1.0429397408408303	1.0429397408408303	1.0429397408408303	1.0429397408408303	1.0429397408408303	1.0429397408408303	1.0429397408408303	1.0429397408408303	1.0429397408408303	1.0429397408408303	1.0429397408408303	1.0429397408408303	1.0429397408408303	1.0429397408408303
0.9796222881902579	0.7940632517872921	0.8759355982000845	0.8306928086906388	0.9067215958553603	0.8869670162723275	0.8041732353572287	1.0789008821767594	1.1191134617099694	1.118726929429232	1.0558493202757644	0.8988278736382749	1.1470733017540236	1.1307656059955802	1.0792869131555543	1.0255699408388288	1.3549201705407885	1.1432438505511708	1.2883782245908817	1.161254871634432	1.1185681973340422	1.236800957386182	0.9374518298810416	0.9989736053697855	1.0153182232356064	0.935888706200989	1.08909794121627	1.2242851406234807	0.9388158028490514	1.0148621354665963	1.1305846649869398	1.072723400226768	1.072723400226768	1.072723400226768	1.072723400226768	1.072723400226768	1.072723400226768	1.072723400226768	1.072723400226768	1.072723400226768	1.072723400226768	1.072723400226768	1.072723400226768	1.072723400226768	1.072723400226768	1.072723400226768	1.072723400226768	1.072723400226768	1.072723400226768	1.072723400226768
0.6051558826943555	0.6108457369772529	0.6632752632162401	0.7947769262477808	0.5335958494085993	0.5607462818351575	0.8322136684010655	0.8152937242074381	0.6320485848736728	0.7090657777737247	0.7433504143241312	0.7583653915464753	0.7515576986329622	0.7152651300257575	0.8465802813632387	0.6411835843738546	0.9992751665988556	1.0642653804678892	1.100609055029766	0.7178231634090269	1.1363107436365074	1.131531175914894	0.8366447772615703	0.8202690863824389	0.9453891302096367	0.8450490889014504	0.8703944194087205	0.6888294004222849	0.8913917326200933	1.049826533701649	0.9706091331608712	0.9706091331608712	0.9706091331608712	0.9706091331608712	0.9706091331608712	0.9706091331608712	0.9706091331608712	0.9706091331608712	0.9706091331608712	0.9706091331608712	0.9706091331608712	0.9706091331608712	0.9706091331608712	0.9706091331608712	0.9706091331608712	0.9706091331608712	0.9706091331608712	0.9706091331608712	0.9706091331608712	0.9706091331608712
0.2803780866193438	0.27222128046156485	0.3599143496732202	0.28569745786762935	0.2009527289038041	0.21636065700894128	0.22026177664382882	0.23374915182422543	0.1907505082995399	0.1604956128100962	0.26839545738354587	0.22194282727259404	0.34549988761329775	0.4117345008679583	0.22073689630472818	0.20305070097688235	0.33986301114794043	0.26074820282936245	0.33389526597342195	0.36097754185016373	0.34743640391179287	0.34743640391179287	0.34743640391179287	0.34743640391179287	0.34743640391179287	0.34743640391179287	0.34743640391179287	0.34743640391179287	0.34743640391179287	0.34743640391179287	0.34743640391179287	0.34743640391179287	0.34743640391179287	0.34743640391179287	0.34743640391179287	0.34743640391179287	0.34743640391179287	0.34743640391179287	0.34743640391179287	0.34743640391179287	0.34743640391179287	0.34743640391179287	0.34743640391179287	0.34743640391179287	0.34743640391179287	0.34743640391179287	0.34743640391179287	0.34743640391179287	0.34743640391179287	0.34743640391179287
0.26052926817620603	0.23596079979277684	0.18153176841338872	0.12048174497825502	0.26441500722843736	0.20199492664718466	0.18857941391353955	0.26788007204720216	0.17020327587944156	0.16910954576488993	0.19813042449867777	0.21249367066260536	0.27498280634959676	0.1558068619257801	0.06949003911065572	0.11743598640578584	0.23789277509394174	0.29254450664036535	0.2319530971351799	0.1460977687437754	0.15590728623233244	0.11610003342199124	0.14966813593215814	0.19356124982198755	0.3100139213341182	0.17365778524715716	0.1701626372658731	0.17191021125651515	0.17191021125651515	0.17191021125651515	0.17191021125651515	0.17191021125651515	0.17191021125651515	0.17191021125651515	0.17191021125651515	0.17191021125651515	0.17191021125651515	0.17191021125651515	0.17191021125651515	0.17191021125651515	0.17191021125651515	0.17191021125651515	0.17191021125651515	0.17191021125651515	0.17191021125651515	0.17191021125651515	0.17191021125651515	0.17191021125651515	0.17191021125651515	0.17191021125651515
0.5434299469385873	0.5712695991657374	0.576624145659906	0.3016218690354998	0.4407867179100334	0.2778748007270342	0.41871198460677195	0.5255259450936445	0.5835814827577983	0.4358278132002873	0.4150395926729367	0.5229806128999938	0.5870419943271394	0.4146928804648233	0.5221923993064141	0.46932855907748966	0.4449219684811442	0.42850440414256413	0.4798486917067637	0.64418653188098	0.5038747028289181	0.41098929821412583	0.5063416526547511	0.44493852745591284	0.4262157291838012	0.3718472071754077	0.5365616886256344	0.387204520169765	0.7147722147575474	0.5590651278612931	0.4658697424399373	0.6236533837840345	0.5447615631119859	0.5447615631119859	0.5447615631119859	0.5447615631119859	0.5447615631119859	0.5447615631119859	0.5447615631119859	0.5447615631119859	0.5447615631119859	0.5447615631119859	0.5447615631119859	0.5447615631119859	0.5447615631119859	0.5447615631119859	0.5447615631119859	0.5447615631119859	0.5447615631119859	0.5447615631119859
0.0	0.0	0.008332171097417882	0.0	0.0	0.0	0.00048619324992265326	0.0	0.002409124887820751	0.18083931634067668	0.0	0.13388403122466794	0.008332171097417882	0.22751625916117035	0.040251464267200235	0.1338838617141853	0.1338838617141853	0.1338838617141853	0.1338838617141853	0.1338838617141853	0.1338838617141853	0.1338838617141853	0.1338838617141853	0.1338838617141853	0.1338838617141853	0.1338838617141853	0.1338838617141853	0.1338838617141853	0.1338838617141853	0.1338838617141853	0.1338838617141853	0.1338838617141853	0.1338838617141853	0.1338838617141853	0.1338838617141853	0.1338838617141853	0.1338838617141853	0.1338838617141853	0.1338838617141853	0.1338838617141853	0.1338838617141853	0.1338838617141853	0.1338838617141853	0.1338838617141853	0.1338838617141853	0.1338838617141853	0.1338838617141853	0.1338838617141853	0.1338838617141853	0.1338838617141853
1.0393721752471716	1.2489570448417977	1.175329993092451	1.1663146238212052	0.9513177458194012	0.7532047224386477	1.0057842629245641	1.130506604600415	0.8660832889317741	0.814944611763711	1.0894920358503764	0.9832047131727115	1.0280528698333842	1.1644045991869194	1.1951895768751195	1.123723013482627	1.1159645145743975	1.0314049833825305	1.1218714292823913	1.1431651871711226	1.0026041699240638	1.0439975162346489	0.9977454358655076	1.0139080704366785	1.005826753151093	1.005826753151093	1.005826753151093	1.005826753151093	1.005826753151093	1.005826753151093	1.005826753151093	1.005826753151093	1.005826753151093	1.005826753151093	1.005826753151093	1.005826753151093	1.005826753151093	1.005826753151093	1.005826753151093	1.005826753151093	1.005826753151093	1.005826753151093	1.005826753151093	1.005826753151093	1.005826753151093	1.005826753151093	1.005826753151093	1.005826753151093	1.005826753151093	1.005826753151093
0.028659081541746803	0.010266044380903222	0.09708159507573509	0.0016610955139089803	0.02630766795007475	0.00498328654172694	0.030801389277546186	0.14512856249552533	0.009785763011639734	0.0	0.0	0.03977986666368811	0.051821046990203165	0.052904934005425015	0.04311917099378528	0.1359008982500292	0.0016610955139089803	0.04523732172454582	0.04379330658018122	0.0044937213274714345	0.03400754361025632	0.0174856386718213	0.03070446214812254	0.027050289867166132	0.028877376007644336	0.028877376007644336	0.028877376007644336	0.028877376007644336	0.028877376007644336	0.028877376007644336	0.028877376007644336	0.028877376007644336	0.028877376007644336	0.028877376007644336	0.028877376007644336	0.028877376007644336	0.028877376007644336	0.028877376007644336	0.028877376007644336	0.028877376007644336	0.028877376007644336	0.028877376007644336	0.028877376007644336	0.028877376007644336	0.028877376007644336	0.028877376007644336	0.028877376007644336	0.028877376007644336	0.028877376007644336	0.028877376007644336
0.9588006725363643	1.2091055602683527	0.7521471555830681	1.1218786743263645	1.1332678801112557	0.9814939364185028	1.0037178482553832	0.7655909997636745	0.8666292685278568	1.1774653496621397	0.8355602427101415	0.765048979032329	1.2226814748734722	0.9320520274988991	0.8577661294254486	0.6723341017968706	0.8177934301007282	0.9179934436607227	1.3492925443944737	1.3054545519676797	0.9200167715714108	1.1149351760861546	0.9685837166044369	0.8482471393162195	0.7133324817724118	0.7617177001387048	1.004863278545493	0.8344776272959191	0.9390620737653335	1.0761282884994268	1.00759518113238	1.00759518113238	1.00759518113238	1.00759518113238	1.00759518113238	1.00759518113238	1.00759518113238	1.00759518113238	1.00759518113238	1.00759518113238	1.00759518113238	1.00759518113238	1.00759518113238	1.00759518113238	1.00759518113238	1.00759518113238	1.00759518113238	1.00759518113238	1.00759518113238	1.00759518113238
0.7394405819354495	0.8277471865873232	0.7548870385436665	0.7142227970269096	0.6199096018755906	0.6258933503028447	0.8477766622346264	0.6747393869152988	0.5700588365173426	0.8087855646206842	0.7204176775965311	0.8460976752077328	0.783885383474437	0.8149915293410851	0.8149915293410851	0.8149915293410851	0.8149915293410851	0.8149915293410851	0.8149915293410851	0.8149915293410851	0.8149915293410851	0.8149915293410851	0.8149915293410851	0.8149915293410851	0.8149915293410851	0.8149915293410851	0.8149915293410851	0.8149915293410851	0.8149915293410851	0.8149915293410851	0.8149915293410851	0.8149915293410851	0.8149915293410851	0.8149915293410851	0.8149915293410851	0.8149915293410851	0.8149915293410851	0.8149915293410851	0.8149915293410851	0.8149915293410851	0.8149915293410851	0.8149915293410851	0.8149915293410851	0.8149915293410851	0.8149915293410851	0.8149915293410851	0.8149915293410851	0.8149915293410851	0.8149915293410851	0.8149915293410851
1.4719253805180086	1.4399649619423325	1.3115119593651783	1.1797380372434234	1.220985725310709	1.1409919384768965	1.4255170748173578	1.5465088940219762	1.5053289554867952	1.5592833076925272	1.3970687573684202	1.158575858182795	1.3000618945327387	1.2848947069888912	1.662578393080189	1.055663398634241	1.6438503220985181	1.1185907745299002	1.422476421995941	1.2190303786862926	1.4723545856483575	1.2203964454761962	1.2785838164744985	1.1730044306339011	1.2929886864254454	1.2329965585296734	1.2329965585296734	1.2329965585296734	1.2329965585296734	1.2329965585296734	1.2329965585296734	1.2329965585296734	1.2329965585296734	1.2329965585296734	1.2329965585296734	1.2329965585296734	1.2329965585296734	1.2329965585296734	1.2329965585296734	1.2329965585296734	1.2329965585296734	1.2329965585296734	1.2329965585296734	1.2329965585296734	1.2329965585296734	1.2329965585296734	1.2329965585296734	1.2329965585296734	1.2329965585296734	1.2329965585296734
0.9750585846903776	0.9950797169678126	0.767927683816389	0.99467788424679	0.969555096092008	0.9510915730021606	1.0232517047902836	1.144854422286629	0.810384908545356	1.1288963038125563	1.188680556266734	0.8209685518600757	1.396104723482931	1.0855224558312213	1.1772496157653394	1.3276421120165438	1.1164599177428394	1.0246632253108618	1.2426498701464053	1.317088765458278	1.1104695356677388	1.003259986586463	1.063025555081622	1.1195133461402484	1.1828130516411761	1.3391792036870427	1.2609961276641093	1.2609961276641093	1.2609961276641093	1.2609961276641093	1.2609961276641093	1.2609961276641093	1.2609961276641093	1.2609961276641093	1.2609961276641093	1.2609961276641093	1.2609961276641093	1.2609961276641093	1.2609961276641093	1.2609961276641093	1.2609961276641093	1.2609961276641093	1.2609961276641093	1.2609961276641093	1.2609961276641093	1.2609961276641093	1.2609961276641093	1.2609961276641093	1.2609961276641093	1.2609961276641093
0.0	0.0	0.08992911773806168	0.06987362534592352	0.024447514073327528	0.0	0.0	0.10772348956815213	0.0	0.011226545672963464	0.0	0.17464711802728533	0.13217100364147966	0.024447514073327528	0.20511006167953427	0.0	0.0	0.011226545672963464	0.004392021681189373	0.09793896868958774	0.012426419972009939	0.0	0.09793896868958774	0.0	0.0	0.23956184411681977	0.11978092205840989	0.11978092205840989	0.11978092205840989	0.11978092205840989	0.11978092205840989	0.11978092205840989	0.11978092205840989	0.11978092205840989	0.11978092205840989	0.11978092205840989	0.11978092205840989	0.11978092205840989	0.11978092205840989	0.11978092205840989	0.11978092205840989	0.11978092205840989	0.11978092205840989	0.11978092205840989	0.11978092205840989	0.11978092205840989	0.11978092205840989	0.11978092205840989	0.11978092205840989	0.11978092205840989
0.7862966882936518	0.8151848268679097	0.7422677251165424	0.8142565527698694	0.9243530781642446	0.8228103576332543	1.0030307011325692	0.92427855831163	0.7471739748060064	0.8514051683652757	0.8441286276236414	0.9389899413402782	0.7188135020668804	0.9096030323832116	0.8760538312711823	0.8855062129536329	0.8511838696841345	0.7625231203873356	1.0174693119696443	0.7421519548221646	0.8353324479487843	0.9161475760018911	0.833186363732423	0.8853118730429392	0.9475363371307947	0.7068317856925962	0.8271840614116954	0.8271840614116954	0.8271840614116954	0.8271840614116954	0.8271840614116954	0.8271840614116954	0.8271840614116954	0.8271840614116954	0.8271840614116954	0.8271840614116954	0.8271840614116954	0.8271840614116954	0.8271840614116954	0.8271840614116954	0.8271840614116954	0.8271840614116954	0.8271840614116954	0.8271840614116954	0.8271840614116954	0.8271840614116954	0.8271840614116954	0.8271840614116954	0.8271840614116954	0.8271840614116954
0.8790763672119839	0.9594701018973518	0.8580804353636652	1.1925900619456553	0.8977524423318933	1.211278325573466	1.2088171458083343	0.9593823583114989	1.1339018342894802	0.7037456211692986	1.151318645340423	1.062833509950136	1.2658652732606588	1.0179327000592417	1.2867329621722796	0.8374281206206369	0.8722309800838749	1.3127073422118156	0.8973205740341572	0.8680758148836898	0.8739869439302194	0.8356045927403101	1.0828061827329376	0.9567889657208755	1.1241967424094643	1.04049285406517	1.04049285406517	1.04049285406517	1.04049285406517	1.04049285406517	1.04049285406517	1.04049285406517	1.04049285406517	1.04049285406517	1.04049285406517	1.04049285406517	1.04049285406517	1.04049285406517	1.04049285406517	1.04049285406517	1.04049285406517	1.04049285406517	1.04049285406517	1.04049285406517	1.04049285406517	1.04049285406517	1.04049285406517	1.04049285406517	1.04049285406517	1.04049285406517
0.8133520259053845	0.6446863251532657	1.001639127917929	0.8511615564828727	1.0040907416110523	1.0001807459185674	0.7378321272364976	0.4475608567700737	0.902004857182697	0.6761360761793389	0.8021043068838287	0.756300168288803	0.5110809501901717	0.7348868604953924	0.4336374349150733	0.653504129095487	0.5427033371287024	0.7828435438479053	0.41210280958713547	0.5535489905270422	0.739748108151076	0.6595281653218594	0.6148921671234344	0.7436220879073567	0.8556215066371712	0.7996217972722639	0.7996217972722639	0.7996217972722639	0.7996217972722639	0.7996217972722639	0.7996217972722639	0.7996217972722639	0.7996217972722639	0.7996217972722639	0.7996217972722639	0.7996217972722639	0.7996217972722639	0.7996217972722639	0.7996217972722639	0.7996217972722639	0.7996217972722639	0.7996217972722639	0.7996217972722639	0.7996217972722639	0.7996217972722639	0.7996217972722639	0.7996217972722639	0.7996217972722639	0.7996217972722639	0.7996217972722639
1.0355357095425826	1.0262127759496944	1.2218522138429642	1.3101591928507716	1.2157277415193177	1.157008634556895	1.2370158153613202	1.0268360225690376	1.0353657899708735	1.0682234774162878	1.2091331403011405	1.3067449058712735	1.2814879540180293	1.0908418780948546	1.1372988846916547	1.3307033178020846	0.991887447378903	1.2176372264993212	1.1985097265101579	1.042137870133592	1.2680126773780402	1.115931603260218	1.1650878794711126	1.0653842672659575	1.0406200443508618	1.0530021558084095	1.0530021558084095	1.0530021558084095	1.0530021558084095	1.0530021558084095	1.0530021558084095	1.0530021558084095	1.0530021558084095	1.0530021558084095	1.0530021558084095	1.0530021558084095	1.0530021558084095	1.0530021558084095	1.0530021558084095	1.0530021558084095	1.0530021558084095	1.0530021558084095	1.0530021558084095	1.0530021558084095	1.0530021558084095	1.0530021558084095	1.0530021558084095	1.0530021558084095	1.0530021558084095	1.0530021558084095
1.0013354933449063	0.8394668504271737	1.1998290577494835	1.1815508192507511	0.6849748964143174	1.0578174210916778	0.7818360966584104	1.135770122459704	1.1626041452319469	1.3682123040448646	0.8276592192055378	0.9925915629768333	1.1005809919813039	1.343776517690211	0.9478931310493606	0.9373418305238469	0.8366838350597935	0.7520591318145563	0.7414408784484919	0.7879517040482341	0.7646962912483631	0.7646962912483631	0.7646962912483631	0.7646962912483631	0.7646962912483631	0.7646962912483631	0.7646962912483631	0.7646962912483631	0.7646962912483631	0.7646962912483631	0.7646962912483631	0.7646962912483631	0.7646962912483631	0.7646962912483631	0.7646962912483631	0.7646962912483631	0.7646962912483631	0.7646962912483631	0.7646962912483631	0.7646962912483631	0.7646962912483631	0.7646962912483631	0.7646962912483631	0.7646962912483631	0.7646962912483631	0.7646962912483631	0.7646962912483631	0.7646962912483631	0.7646962912483631	0.7646962912483631
0.9182036797125188	0.9201189075939468	1.064324602945757	1.065757756897996	1.025677642900603	0.947921134259559	1.1185431167518687	0.9850099547947895	1.1510949819519436	1.2691252799127226	1.0403691052580544	1.161329478076947	1.2910581411669177	1.1125913052039338	1.1837171911530322	1.0690664991736873	1.2912876802234188	1.1279022907095675	1.1951510627675606	1.1217955663123105	1.1584733145399355	1.1584733145399355	1.1584733145399355	1.1584733145399355	1.1584733145399355	1.1584733145399355	1.1584733145399355	1.1584733145399355	1.1584733145399355	1.1584733145399355	1.1584733145399355	1.1584733145399355	1.1584733145399355	1.1584733145399355	1.1584733145399355	1.1584733145399355	1.1584733145399355	1.1584733145399355	1.1584733145399355	1.1584733145399355	1.1584733145399355	1.1584733145399355	1.1584733145399355	1.1584733145399355	1.1584733145399355	1.1584733145399355	1.1584733145399355	1.1584733145399355	1.1584733145399355	1.1584733145399355
0.014232971886802155	0.0	0.14056433772131277	0.08017202890462405	0.14963162400054072	0.07626540803798015	0.24007740870269925	0.07990600894040074	0.13124874052381427	0.1817460290331626	0.02014792835253351	0.0	0.07132148897650568	0.13919423311784607	0.0	0.20387354693130458	0.047936441774736695	0.038530813722239925	0.19722972625902316	0.19362966192070785	0.034255981096265604	0.06842229850283839	0.1364586797679328	0.04574687575681328	0.06926055604339372	0.19437107140297116	0.08290204710832541	0.1386365592556483	0.1386365592556483	0.1386365592556483	0.1386365592556483	0.1386365592556483	0.1386365592556483	0.1386365592556483	0.1386365592556483	0.1386365592556483	0.1386365592556483	0.1386365592556483	0.1386365592556483	0.1386365592556483	0.1386365592556483	0.1386365592556483	0.1386365592556483	0.1386365592556483	0.1386365592556483	0.1386365592556483	0.1386365592556483	0.1386365592556483	0.1386365592556483	0.1386365592556483
0.5399955956994351	0.38241845761700227	0.3850874174849111	0.43577631682501566	0.39834204519365224	0.6222814166880576	0.4320372195196034	0.7132998707966546	0.5923199763482639	0.34224757087418545	0.5594875315498286	0.6556410916794115	0.53362381776091	0.26858542927160856	0.5221503599602012	0.3802525300023813	0.645139106016062	0.6506256479797691	0.6181512803430829	0.5819355109047757	0.7883330773515509	0.5885354392394595	0.45836744571391536	0.465908367060339	0.46213790638712715	0.46213790638712715	0.46213790638712715	0.46213790638712715	0.46213790638712715	0.46213790638712715	0.46213790638712715	0.46213790638712715	0.46213790638712715	0.46213790638712715	0.46213790638712715	0.46213790638712715	0.46213790638712715	0.46213790638712715	0.46213790638712715	0.46213790638712715	0.46213790638712715	0.46213790638712715	0.46213790638712715	0.46213790638712715	0.46213790638712715	0.46213790638712715	0.46213790638712715	0.46213790638712715	0.46213790638712715	0.46213790638712715
0.673134656818755	0.6131108954200795	0.8272199553365883	0.8062352800540862	0.6633626443326257	0.8204771594256354	0.5274438256632418	0.7260653291980267	0.9615307691576028	1.0687149240996048	0.8775931683733647	0.8789947234795467	0.9709941344857226	0.8502818815924122	0.8817061393047044	0.8590929497234462	0.6540508840331437	1.074974172704296	0.7279495566948329	0.7189744622725199	0.6017585018290137	0.8371105084036752	0.6169705264854797	0.8578709056718684	0.409423199956813	0.7801026355799731	0.594762917768393	0.594762917768393	0.594762917768393	0.594762917768393	0.594762917768393	0.594762917768393	0.594762917768393	0.594762917768393	0.594762917768393	0.594762917768393	0.594762917768393	0.594762917768393	0.594762917768393	0.594762917768393	0.594762917768393	0.594762917768393	0.594762917768393	0.594762917768393	0.594762917768393	0.594762917768393	0.594762917768393	0.594762917768393	0.594762917768393	0.594762917768393
0.1646301226115691	0.12814701859445551	0.0974732619507616	0.16658139758436716	0.2188108102468143	0.010377413787182642	0.18559319653470327	0.15449300861532309	0.5551099625082988	0.0	0.13830532599943382	0.19488685169560138	0.3914827336627495	0.06164850619320967	0.2900353649404224	0.16597711031909237	0.0013048116161798538	0.10383788312071669	0.022340365612245155	0.1567240858198725	0.24301910553906345	0.11959451844614068	0.2789282255181006	0.19926137198212063	0.19926137198212063	0.19926137198212063	0.19926137198212063	0.19926137198212063	0.19926137198212063	0.19926137198212063	0.19926137198212063	0.19926137198212063	0.19926137198212063	0.19926137198212063	0.19926137198212063	0.19926137198212063	0.19926137198212063	0.19926137198212063	0.19926137198212063	0.19926137198212063	0.19926137198212063	0.19926137198212063	0.19926137198212063	0.19926137198212063	0.19926137198212063	0.19926137198212063	0.19926137198212063	0.19926137198212063	0.19926137198212063	0.19926137198212063
0.842232244592304	0.5919742753798292	0.7106295182563939	0.6294138422000127	0.5428633112582816	0.6319376211699841	0.6117909415512803	0.6125400407109076	0.5491724690498656	0.4995335656957252	0.6516486541916426	0.550410584006142	0.602599387329518	0.6317199578423981	0.4835425779747276	0.5670050021470807	0.5050815817708083	0.5603955337898706	0.3987205806922284	0.43958770327629854	0.41446189737494793	0.4270248003256233	0.4270248003256233	0.4270248003256233	0.4270248003256233	0.4270248003256233	0.4270248003256233	0.4270248003256233	0.4270248003256233	0.4270248003256233	0.4270248003256233	0.4270248003256233	0.4270248003256233	0.4270248003256233	0.4270248003256233	0.4270248003256233	0.4270248003256233	0.4270248003256233	0.4270248003256233	0.4270248003256233	0.4270248003256233	0.4270248003256233	0.4270248003256233	0.4270248003256233	0.4270248003256233	0.4270248003256233	0.4270248003256233	0.4270248003256233	0.4270248003256233	0.4270248003256233
0.5191275517720896	0.4692711518376599	0.483145442883447	0.5845824604686236	0.42624628310665946	0.44369500886641644	0.5603922195250753	0.4303476333803877	0.41256280251354105	0.5040714194701998	0.3907016229590373	0.4280265204840589	0.5426977491300006	0.6980104324074682	0.4209759940803708	0.5503132648742179	0.4969508575132284	0.5815414728881997	0.5350730279158429	0.4953822528941632	0.3843885554931804	0.6181319958080725	0.5987829079363993	0.6421325976355206	0.6108027035004606	0.8838516772396058	0.6883763514097476	0.7029118437516498	0.7961578132404737	0.8342532009606134	0.7304149203631233	0.6494753010161083	0.5636039691579791	0.6065396350870437	0.6065396350870437	0.6065396350870437	0.6065396350870437	0.6065396350870437	0.6065396350870437	0.6065396350870437	0.6065396350870437	0.6065396350870437	0.6065396350870437	0.6065396350870437	0.6065396350870437	0.6065396350870437	0.6065396350870437	0.6065396350870437	0.6065396350870437	0.6065396350870437
0.7229939539072443	0.47277954878899114	0.7006396629493592	0.7160574577875256	0.471010354148411	0.7343551499497578	0.6541954159738729	0.6743688928277836	0.6334467941228078	0.7442573186127557	0.80541386741427	0.6705257690410973	0.6388238965254073	0.7302580353067745	0.9310300133868293	0.5900403232193429	0.7208380135046011	0.7431240210156921	0.6095298496951926	0.6418151085388313	0.8890194621669469	0.5376706917577488	0.7269860605229637	0.6022089598583972	0.686873702894539	0.7152333500049155	0.5754179509710727	0.7887694418106629	0.6633551822823548	0.6400251596104258	0.6461833728074107	0.8371498124000183	0.7148872923763451	0.7760185523881817	0.7760185523881817	0.7760185523881817	0.7760185523881817	0.7760185523881817	0.7760185523881817	0.7760185523881817	0.7760185523881817	0.7760185523881817	0.7760185523881817	0.7760185523881817	0.7760185523881817	0.7760185523881817	0.7760185523881817	0.7760185523881817	0.7760185523881817	0.7760185523881817
0.9132607252658352	0.9417740323097915	0.8273601512493446	0.7395423808889682	0.7834445048023083	0.6791820174076245	0.8019840668854785	0.756076878800748	0.8904132797395188	0.781525129999437	0.8852564040826282	0.8930098172261764	0.6138173178238572	0.9059160203321678	0.6187538519343505	0.6350990805775482	0.8793362028953255	0.8853724223847604	0.6307490745839198	0.8089806661197698	0.6392110747404712	0.7240958704301205	0.7240958704301205	0.7240958704301205	0.7240958704301205	0.7240958704301205	0.7240958704301205	0.7240958704301205	0.7240958704301205	0.7240958704301205	0.7240958704301205	0.7240958704301205	0.7240958704301205	0.7240958704301205	0.7240958704301205	0.7240958704301205	0.7240958704301205	0.7240958704301205	0.7240958704301205	0.7240958704301205	0.7240958704301205	0.7240958704301205	0.7240958704301205	0.7240958704301205	0.7240958704301205	0.7240958704301205	0.7240958704301205	0.7240958704301205	0.7240958704301205	0.7240958704301205
0.5601725409601462	0.4828300652007581	0.44551928850099914	0.4735982249678094	0.5593340514053665	0.4121764557891279	0.4408555144014718	0.5123615962339981	0.44338852001316265	0.48334175062551205	0.543929558204441	0.5470635910586582	0.44396581701770604	0.5850927904169125	0.4512047723849017	0.5759706964077401	0.4485999970479358	0.460531510820052	0.43707582231034403	0.8251655359958633	0.4434137049875722	0.7872558246009195	0.5296368351660289	0.552807571586086	0.5412222033760574	0.5412222033760574	0.5412222033760574	0.5412222033760574	0.5412222033760574	0.5412222033760574	0.5412222033760574	0.5412222033760574	0.5412222033760574	0.5412222033760574	0.5412222033760574	0.5412222033760574	0.5412222033760574	0.5412222033760574	0.5412222033760574	0.5412222033760574	0.5412222033760574	0.5412222033760574	0.5412222033760574	0.5412222033760574	0.5412222033760574	0.5412222033760574	0.5412222033760574	0.5412222033760574	0.5412222033760574	0.5412222033760574
0.7126078812637396	0.7008884051094226	0.7325998068250443	0.9458843146134652	0.8027419069429411	0.8266172178224656	0.6599443404719094	0.8816305522500498	0.5944147539583508	0.803085735815934	0.6526363672946685	0.7014903797214855	0.7433924751015302	1.0537019662852665	0.8035249054154678	0.7244760693572121	0.6763684676773378	0.7862472494587381	0.6641946278597389	0.9202146082087221	0.9316698373730175	0.7309460811816049	0.6444244728631389	0.7299059755726925	0.8661652679402199	0.8003151332509233	0.8332402005955715	0.8332402005955715	0.8332402005955715	0.8332402005955715	0.8332402005955715	0.8332402005955715	0.8332402005955715	0.8332402005955715	0.8332402005955715	0.8332402005955715	0.8332402005955715	0.8332402005955715	0.8332402005955715	0.8332402005955715	0.8332402005955715	0.8332402005955715	0.8332402005955715	0.8332402005955715	0.8332402005955715	0.8332402005955715	0.8332402005955715	0.8332402005955715	0.8332402005955715	0.8332402005955715
1.0555977258742304	1.1457282183821431	1.1470158100024619	1.2733474849352635	1.0755533665397916	0.8783855861185845	1.1371570482657034	1.1132247100287382	1.3232717572100148	1.296627203460665	1.3085478911179078	1.1570704585597862	1.1613528843280976	1.2284928884919064	1.1334087404635296	1.1748972464730947	1.3388249449681615	1.3452614129572824	1.0417948159207546	1.075891620900756	1.0588432184107552	1.0588432184107552	1.0588432184107552	1.0588432184107552	1.0588432184107552	1.0588432184107552	1.0588432184107552	1.0588432184107552	1.0588432184107552	1.0588432184107552	1.0588432184107552	1.0588432184107552	1.0588432184107552	1.0588432184107552	1.0588432184107552	1.0588432184107552	1.0588432184107552	1.0588432184107552	1.0588432184107552	1.0588432184107552	1.0588432184107552	1.0588432184107552	1.0588432184107552	1.0588432184107552	1.0588432184107552	1.0588432184107552	1.0588432184107552	1.0588432184107552	1.0588432184107552	1.0588432184107552
0.880187304070748	0.905809119606012	0.7130848999083473	0.9815942188589277	0.7317295622528455	0.816798317751105	0.8552757605524016	0.6628397134377059	0.8085540291108517	0.8507857651373091	0.8837512944383968	0.8176638705252753	1.0180033200750265	0.882979536285952	0.7130425912089009	0.8246272264543248	0.8420694972995444	0.7964448648119572	0.8214468645137383	0.8628081446438318	0.9826490458400338	0.837637697597333	0.9101433717186834	0.9101433717186834	0.9101433717186834	0.9101433717186834	0.9101433717186834	0.9101433717186834	0.9101433717186834	0.9101433717186834	0.9101433717186834	0.9101433717186834	0.9101433717186834	0.9101433717186834	0.9101433717186834	0.9101433717186834	0.9101433717186834	0.9101433717186834	0.9101433717186834	0.9101433717186834	0.9101433717186834	0.9101433717186834	0.9101433717186834	0.9101433717186834	0.9101433717186834	0.9101433717186834	0.9101433717186834	0.9101433717186834	0.9101433717186834	0.9101433717186834
1.3116234387581478	1.5398903721275672	1.0140884904048797	1.2831008002482882	1.8705897935850186	1.1979164755512735	1.1302353249608994	1.302292197138869	1.4213954552283516	1.3855583620840075	1.01253808613661	1.0884200259966053	0.9647638722955517	1.3597681213265413	1.247492449024261	1.0559978587482248	0.9652798246935071	1.2450119097152605	0.7753912100561415	1.2287280641260399	1.0020596370910908	1.0020596370910908	1.0020596370910908	1.0020596370910908	1.0020596370910908	1.0020596370910908	1.0020596370910908	1.0020596370910908	1.0020596370910908	1.0020596370910908	1.0020596370910908	1.0020596370910908	1.0020596370910908	1.0020596370910908	1.0020596370910908	1.0020596370910908	1.0020596370910908	1.0020596370910908	1.0020596370910908	1.0020596370910908	1.0020596370910908	1.0020596370910908	1.0020596370910908	1.0020596370910908	1.0020596370910908	1.0020596370910908	1.0020596370910908	1.0020596370910908	1.0020596370910908	1.0020596370910908
0.5525244285006031	0.7445136506113728	0.37193730752574533	0.5626249099064702	0.5999520149403886	0.44436113942539196	0.9283037812989544	0.7975906252885224	0.634976341682783	0.7304968667803556	0.8121063511034438	0.5129653764614646	0.8078090556364043	0.6861833695305046	0.7648271543525751	0.44402304685925453	0.5012599450126768	0.7416080407910965	0.5164337644115549	0.34789868739992647	0.5344402386927468	0.5205703194314367	0.48323003082475946	0.5019001751280981	0.5019001751280981	0.5019001751280981	0.5019001751280981	0.5019001751280981	0.5019001751280981	0.5019001751280981	0.5019001751280981	0.5019001751280981	0.5019001751280981	0.5019001751280981	0.5019001751280981	0.5019001751280981	0.5019001751280981	0.5019001751280981	0.5019001751280981	0.5019001751280981	0.5019001751280981	0.5019001751280981	0.5019001751280981	0.5019001751280981	0.5019001751280981	0.5019001751280981	0.5019001751280981	0.5019001751280981	0.5019001751280981	0.5019001751280981
0.7745107499213785	0.7246999513385443	0.4583540225578788	0.6232203534693501	0.9634701650273108	0.8505448071544249	0.7314843326145776	0.8766079444147951	0.8206844252660059	0.6814007318116747	0.556735093583183	0.36621588087394624	0.5359416944074656	0.7228800471451305	0.8189088368667259	0.529865497336785	0.8553227729513944	0.7277743673454801	0.917546701832335	0.8367212331627166	0.6472693199050849	0.5053225109558824	0.5762959154304836	0.5762959154304836	0.5762959154304836	0.5762959154304836	0.5762959154304836	0.5762959154304836	0.5762959154304836	0.5762959154304836	0.5762959154304836	0.5762959154304836	0.5762959154304836	0.5762959154304836	0.5762959154304836	0.5762959154304836	0.5762959154304836	0.5762959154304836	0.5762959154304836	0.5762959154304836	0.5762959154304836	0.5762959154304836	0.5762959154304836	0.5762959154304836	0.5762959154304836	0.5762959154304836	0.5762959154304836	0.5762959154304836	0.5762959154304836	0.5762959154304836
1.0381931225162668	0.49149743891534525	0.6155900262668208	0.7966127309148163	0.7317034702259083	0.5196298061437806	0.8536938711430034	0.7622906671748156	0.8450661794725584	0.8211658677045504	0.7816053451791474	0.9122153108550854	0.891544650945955	0.7680391431476414	0.870609393230831	0.5738925090340802	0.8536354232972927	0.9551983964080802	0.6648287710452457	0.6746768907591553	0.993647342539647	0.8356723131843574	0.5408593991088629	0.5055477379583967	0.8204461779107143	0.9427809805549016	0.8913582223462878	0.7126318698073505	0.9403463402352195	0.687428568276228	0.971291969523908	0.8293602689000679	0.8293602689000679	0.8293602689000679	0.8293602689000679	0.8293602689000679	0.8293602689000679	0.8293602689000679	0.8293602689000679	0.8293602689000679	0.8293602689000679	0.8293602689000679	0.8293602689000679	0.8293602689000679	0.8293602689000679	0.8293602689000679	0.8293602689000679	0.8293602689000679	0.8293602689000679	0.8293602689000679
0.9290963252815777	0.9561508527136048	0.9202712634068112	0.9375211018595014	0.7871499884085348	0.7683470108665479	0.9777703603604411	0.7483813949960857	0.976550651383052	0.8161521381729155	0.8085408932313186	0.9175752931626641	1.101801291551479	1.002914663389028	0.9516779486924701	0.9134147826690362	0.9823897243392743	0.7825909234059732	0.8131682486527022	0.648113312092199	0.8343193664235296	0.7430238895908604	0.9327260367997069	0.8685077159252829	0.858587168044101	0.9830830209044567	0.8800267507366721	1.0046124103199878	0.861311432468186	0.9678226092987108	0.9382095806339772	0.953016094966344	0.953016094966344	0.953016094966344	0.953016094966344	0.953016094966344	0.953016094966344	0.953016094966344	0.953016094966344	0.953016094966344	0.953016094966344	0.953016094966344	0.953016094966344	0.953016094966344	0.953016094966344	0.953016094966344	0.953016094966344	0.953016094966344	0.953016094966344	0.953016094966344
0.6070687478130274	0.7823167024942412	0.792306099990926	0.37413502156828077	0.4719638563215742	0.6123472175961632	0.44138436593926544	0.6270667526220043	0.5143119680560572	0.8219351239760868	0.4428916438205261	0.687646752728186	0.5270374775997844	0.5939105323355985	0.589008609813208	0.3645716361097224	0.6214376805480882	0.370255277876485	0.7365330618338406	0.7308436353656427	0.5916361790758844	0.6612399072207635	0.6612399072207635	0.6612399072207635	0.6612399072207635	0.6612399072207635	0.6612399072207635	0.6612399072207635	0.6612399072207635	0.6612399072207635	0.6612399072207635	0.6612399072207635	0.6612399072207635	0.6612399072207635	0.6612399072207635	0.6612399072207635	0.6612399072207635	0.6612399072207635	0.6612399072207635	0.6612399072207635	0.6612399072207635	0.6612399072207635	0.6612399072207635	0.6612399072207635	0.6612399072207635	0.6612399072207635	0.6612399072207635	0.6612399072207635	0.6612399072207635	0.6612399072207635
0.0	0.0	0.0	0.0	0.0	0.0	0.0	0.0	0.0	0.0	0.0	0.8022036164737795	0.0	0.0	0.0	0.0	0.0	0.20024597426154003	0.0	0.8601676112159897	0.0	0.43008380560799486	0.43008380560799486	0.43008380560799486	0.43008380560799486	0.43008380560799486	0.43008380560799486	0.43008380560799486	0.43008380560799486	0.43008380560799486	0.43008380560799486	0.43008380560799486	0.43008380560799486	0.43008380560799486	0.43008380560799486	0.43008380560799486	0.43008380560799486	0.43008380560799486	0.43008380560799486	0.43008380560799486	0.43008380560799486	0.43008380560799486	0.43008380560799486	0.43008380560799486	0.43008380560799486	0.43008380560799486	0.43008380560799486	0.43008380560799486	0.43008380560799486	0.43008380560799486
0.8471475288617599	0.5539353167012586	0.5969603639412148	0.3811588871404119	0.5984081083262676	0.3118193877966379	0.7843839719234331	0.6105547707823961	0.44596958443485474	0.5507525991254586	0.5887981525247564	0.6243112834166926	0.47805857461848694	0.3758743778410148	0.6651993594261961	0.47256461043080134	0.3607676322363434	0.7010403488859811	0.6602497817187252	0.6532168202007483	0.749020774229087	0.7325521824353083	0.6822192610885291	0.5262652424579302	0.674612051086882	0.4247215174706845	0.7502607899353152	0.7338031238691981	0.4083242886630844	0.5710637062661412	0.5710637062661412	0.5710637062661412	0.5710637062661412	0.5710637062661412	0.5710637062661412	0.5710637062661412	0.5710637062661412	0.5710637062661412	0.5710637062661412	0.5710637062661412	0.5710637062661412	0.5710637062661412	0.5710637062661412	0.5710637062661412	0.5710637062661412	0.5710637062661412	0.5710637062661412	0.5710637062661412	0.5710637062661412	0.5710637062661412
0.6908517807226026	0.6162299396641424	0.8114718394045695	0.6611957418321252	0.6007574093204754	0.5557933074938901	0.5624518138333617	0.6544378072941552	0.6172362052883318	0.45247447953642594	0.591327472438922	0.5224707499536848	0.4928612377881375	0.5592064553618176	0.5686519375249626	0.5800632306927143	0.49207065401238687	0.6582864632427874	0.7017953991098101	0.7452356331044357	0.7422632320462769	0.7237393051966996	0.5365505319660586	0.6626089008198154	0.5301515198371016	0.7699331685784153	0.7141969056104754	0.6643653049845316	0.7252135693182773	0.7271708235576296	0.5999359295681161	0.516169626404609	0.7126314195298556	0.6510505864474447	0.7330875465020033	0.692069066474724	0.692069066474724	0.692069066474724	0.692069066474724	0.692069066474724	0.692069066474724	0.692069066474724	0.692069066474724	0.692069066474724	0.692069066474724	0.692069066474724	0.692069066474724	0.692069066474724	0.692069066474724	0.692069066474724
0.6180869039950295	0.5941774427386499	0.5750753241107285	0.5726440425576882	0.573938163978911	0.4574917253100232	0.6363405707516921	0.5835830586333245	0.5082281417677812	0.5761457014369565	0.5900623394630875	0.5577893192137883	0.5338276924374276	0.7019419175411103	0.6670810720005909	0.7002118792169647	0.6178149116033734	0.5045652100419739	0.6975832977618707	0.5918851496444439	0.5581303019903517	0.5299370565039995	0.8519567888105196	0.6834550590330355	0.545617272425328	0.5595845963284921	0.8642622073504935	0.8068977212260644	0.8649078781425865	0.5595547691604942	0.5678992077956222	0.6146043784356542	0.5056417528680257	0.6880847737308983	0.5363043920694537	0.6385166648201787	0.5633882695801755	0.7000383656670646	0.6293522634879247	0.5699750310499448	0.5996636472689347	0.5996636472689347	0.5996636472689347	0.5996636472689347	0.5996636472689347	0.5996636472689347	0.5996636472689347	0.5996636472689347	0.5996636472689347	0.5996636472689347
0.6967821477769954	0.8464752497348716	0.7762380451150616	0.7838312862008936	0.8280694272469139	0.9655236517162834	0.5429900943702873	0.6650457502863837	0.6030490585469925	0.9513622615109663	0.8297890239769043	0.5669153414157672	0.6949040332986295	0.6337278280898032	0.7560671636649797	0.814001794965594	0.7768010396391224	0.5427569575621903	0.7983052524722195	0.9217339368553553	0.5253733230998077	0.6180361611265629	0.7496111450664429	0.5772724182391076	0.6129243342401994	0.5950983762396536	0.5950983762396536	0.5950983762396536	0.5950983762396536	0.5950983762396536	0.5950983762396536	0.5950983762396536	0.5950983762396536	0.5950983762396536	0.5950983762396536	0.5950983762396536	0.5950983762396536	0.5950983762396536	0.5950983762396536	0.5950983762396536	0.5950983762396536	0.5950983762396536	0.5950983762396536	0.5950983762396536	0.5950983762396536	0.5950983762396536	0.5950983762396536	0.5950983762396536	0.5950983762396536	0.5950983762396536
0.5217884507366998	0.5652568024523614	0.5376668225430887	0.6333638086448726	0.4338867023829662	0.5892077368005499	0.48050206986222765	0.4077181479660208	0.48451076308323726	0.46839665416380144	0.5619519825656827	0.48349715642011715	0.42649659312991317	0.3970410131406559	0.4579108408156908	0.5387619567157754	0.5998607541202124	0.4494539729688987	0.43097954583389664	0.2997018936846338	0.4116824779474072	0.37763427558205515	0.5184216284741174	0.4255474744072246	0.3583347267421297	0.39242118859938396	0.41741509000295735	0.35869223185539817	0.711458660829191	0.345141528897466	0.5212637482161567	0.43320263855681135	0.43320263855681135	0.43320263855681135	0.43320263855681135	0.43320263855681135	0.43320263855681135	0.43320263855681135	0.43320263855681135	0.43320263855681135	0.43320263855681135	0.43320263855681135	0.43320263855681135	0.43320263855681135	0.43320263855681135	0.43320263855681135	0.43320263855681135	0.43320263855681135	0.43320263855681135	0.43320263855681135
0.2601244965429352	0.31470247930416484	0.45892534184866	1.2477677491238277	0.37351531795970117	0.9387677319043191	0.0	0.3546316844651957	0.8398137805290302	0.5869226699946564	0.03130274144595328	1.1795477997298849	0.4246731410129105	0.14114545567015546	0.5452184716781527	0.21196500251504025	0.5032545930313957	0.31214939585152224	0.0	0.33744160997017997	0.07855599660319458	0.0007780902971698997	0.6457355086501926	0.5869226699946564	0.5796240760834748	0.27222019069049147	0.4259221333869831	0.4259221333869831	0.4259221333869831	0.4259221333869831	0.4259221333869831	0.4259221333869831	0.4259221333869831	0.4259221333869831	0.4259221333869831	0.4259221333869831	0.4259221333869831	0.4259221333869831	0.4259221333869831	0.4259221333869831	0.4259221333869831	0.4259221333869831	0.4259221333869831	0.4259221333869831	0.4259221333869831	0.4259221333869831	0.4259221333869831	0.4259221333869831	0.4259221333869831	0.4259221333869831
0.557178380680928	0.5067855671378148	0.644221926864374	0.3938697660563192	0.6652298578163983	0.38597262925422743	0.5544881129197172	0.4797438013645324	0.46844285767980254	0.49608218134377474	0.43885965601805643	0.5349140653100614	0.503632492458167	0.5879212608407975	0.645058357193382	0.4689940914637689	0.4707832851462708	0.5659314914204658	0.5861016902699215	0.40736515038729787	0.45817906726556645	0.56768983214461	0.5126607260018808	0.5401752790732454	0.5401752790732454	0.5401752790732454	0.5401752790732454	0.5401752790732454	0.5401752790732454	0.5401752790732454	0.5401752790732454	0.5401752790732454	0.5401752790732454	0.5401752790732454	0.5401752790732454	0.5401752790732454	0.5401752790732454	0.5401752790732454	0.5401752790732454	0.5401752790732454	0.5401752790732454	0.5401752790732454	0.5401752790732454	0.5401752790732454	0.5401752790732454	0.5401752790732454	0.5401752790732454	0.5401752790732454	0.5401752790732454	0.5401752790732454
0.8939966913596948	0.80331657161676	0.566168296047732	0.830395548856987	0.662750298459582	0.6571996337975127	0.6268224755365165	0.7376238613962164	0.7600274596353987	0.7172410265412993	0.9085748760962201	1.0854614900168489	0.9547460238708977	0.7973866682822024	1.2370338469643216	0.8179968547012508	0.9374799909500819	1.1978661669458366	1.0086694216923238	1.0340564672374288	1.1786300901565134	1.0555414381141774	1.2879935785050745	1.1698302107021377	1.0538434869613194	1.1089612833625804	1.014654654039205	1.0420746986363278	1.1897007627816638	1.0445677776206561	1.2754290066062763	1.1599983921134662	1.1599983921134662	1.1599983921134662	1.1599983921134662	1.1599983921134662	1.1599983921134662	1.1599983921134662	1.1599983921134662	1.1599983921134662	1.1599983921134662	1.1599983921134662	1.1599983921134662	1.1599983921134662	1.1599983921134662	1.1599983921134662	1.1599983921134662	1.1599983921134662	1.1599983921134662	1.1599983921134662
0.0	0.18315861888003934	0.0020401058332219194	0.0	0.0	0.0	0.0	0.0	0.15494355487181416	0.00041172032643669573	0.11133616388926053	0.0	0.0	0.0	0.0	0.0	0.0	0.0	0.0	0.041567284263364826	0.007055886120798759	0.0	0.0	0.019088117257404422	0.0	0.0	0.0	0.0	0.007055886120798759	0.0	0.0	0.09336239840784187	0.0	0.0	0.0	0.0	0.14404316077633314	0.0006404538411237489	0.07234180730872845	0.07234180730872845	0.07234180730872845	0.07234180730872845	0.07234180730872845	0.07234180730872845	0.07234180730872845	0.07234180730872845	0.07234180730872845	0.07234180730872845	0.07234180730872845	0.07234180730872845
0.16763098551895153	0.10114245932622154	0.16907960845630376	0.34839872932630106	0.23147212431531433	0.36163628515594626	0.0	0.20228491865244308	0.09301221800519796	0.28172857253107403	0.05215300344531707	0.12537524944352255	0.2338532100219734	0.1169266050109867	0.0	0.10114245932622154	0.12537524944352255	0.12537524944352255	0.02918720566287126	0.07817666154377574	0.12566434617082267	0.0	0.0	0.10114245932622154	0.0	0.15456245510639383	0.12537524944352255	0.0	0.23147212431531433	0.0	0.0014324964833161173	0.0	0.12537524944352255	0.0	0.1303296649890928	0.1169266050109867	0.07817666154377574	0.0	0.13004056826179267	0.05215300344531707	0.013403059978106107	0.1169266050109867	0.0	0.0	0.0	0.0	0.0	0.0	0.0	0.0
0.14910100303335252	0.18880804208965984	0.14730599070864145	0.10693843906406947	0.14973825835790783	0.0541498015730288	0.10446466650046325	0.21338630367886802	0.03351904784007781	0.11478948739598686	0.13034694400116295	0.397970240706299	0.19580124053924516	0.2131305185193818	0.16975671136421955	0.07904119309767157	0.1303761115436081	0.32287985799642915	0.15778676493667018	0.19358723495867403	0.08247673087577644	0.11087360729582485	0.24396038819011187	0.17147757656649498	0.34509958086666515	0.3347495736759969	0.18658277666917808	0.12363142196589225	0.19424241914280843	0.43947141592793026	0.17223678247919144	0.06728552272437163	0.11551435582341277	0.1747053856238344	0.18230064785331374	0.11744949802288947	0.23360639949021206	0.2905885941767501	0.3563177003984956	0.38587159440129437	0.2853749837246817	0.6310143217828854	0.26687575107255085	0.3129045623567702	0.530089406470237	0.42149698441350353	0.42149698441350353	0.42149698441350353	0.42149698441350353	0.42149698441350353
0.16469941932776733	0.1362514221288797	0.1330690739395444	0.10262459319677357	0.11907691010321941	0.13375330731235793	0.20675638291642784	0.09001963340761485	0.06628968225062049	0.047261135722650935	0.0035179598289210396	0.042020852444780515	0.05548203802776474	0.08089887879441461	0.3505005599844524	0.18151129529351395	0.0603795081940138	0.16720064945147275	0.015065114753381126	0.15712860069170523	0.04321293934442768	0.17106934613722008	0.09486715392817234	0.08978429978174994	0.021723231953688936	0.10300306900740622	0.09863409444988637	0.008488761377353953	0.00896130078517395	0.0573101997561409	0.048821437954246934	0.2194864341353105	0.15457527412149433	0.1308230405906685	0.10754719750266796	0.2711981596181046	0.04708870981364112	0.004894247450445132	0.0	0.002447123725222566	0.002447123725222566	0.002447123725222566	0.002447123725222566	0.002447123725222566	0.002447123725222566	0.002447123725222566	0.002447123725222566	0.002447123725222566	0.002447123725222566	0.002447123725222566
1.0056004662685658	0.6543612324898391	0.1851936006065102	0.8177880587395299	0.8274598529026498	0.9281966265897706	0.8708907348766916	1.2933220236429963	0.8904243578904124	1.0918731907667043	1.0918731907667043	1.0918731907667043	1.0918731907667043	1.0918731907667043	1.0918731907667043	1.0918731907667043	1.0918731907667043	1.0918731907667043	1.0918731907667043	1.0918731907667043	1.0918731907667043	1.0918731907667043	1.0918731907667043	1.0918731907667043	1.0918731907667043	1.0918731907667043	1.0918731907667043	1.0918731907667043	1.0918731907667043	1.0918731907667043	1.0918731907667043	1.0918731907667043	1.0918731907667043	1.0918731907667043	1.0918731907667043	1.0918731907667043	1.0918731907667043	1.0918731907667043	1.0918731907667043	1.0918731907667043	1.0918731907667043	1.0918731907667043	1.0918731907667043	1.0918731907667043	1.0918731907667043	1.0918731907667043	1.0918731907667043	1.0918731907667043	1.0918731907667043	1.0918731907667043
0.029450381935394974	0.07497150112012171	0.30472058764302945	0.03658789096793496	0.4476917148992258	0.5187962187444632	0.45728634030005644	0.4368098903719497	0.000362399869991627	0.09836147528129087	0.16742848836107768	0.21076219049803327	0.046752382371817426	0.17838176441479725	0.5437247520073211	0.2737963361479748	0.2721733749413976	0.46592656668194476	0.3267519081879333	0.01680152950508238	0.17177671884650786	0.17177671884650786	0.17177671884650786	0.17177671884650786	0.17177671884650786	0.17177671884650786	0.17177671884650786	0.17177671884650786	0.17177671884650786	0.17177671884650786	0.17177671884650786	0.17177671884650786	0.17177671884650786	0.17177671884650786	0.17177671884650786	0.17177671884650786	0.17177671884650786	0.17177671884650786	0.17177671884650786	0.17177671884650786	0.17177671884650786	0.17177671884650786	0.17177671884650786	0.17177671884650786	0.17177671884650786	0.17177671884650786	0.17177671884650786	0.17177671884650786	0.17177671884650786	0.17177671884650786
0.17459854732952826	0.07586036825879547	0.07628088065015551	0.00042051239136005114	0.06237117775366523	0.002083671190053922	0.002083671190053922	0.019495733679076338	0.04245493114029711	0.20394689983605677	0.0	0.0	0.0	0.002083671190053922	0.04245493114029711	0.05008200428492491	0.0	0.0	0.0	0.0	0.46615950446944326	0.11413419985275886	0.007206560753267756	0.0	0.009290231943321679	0.019495733679076338	0.14711912457989715	0.0113739031333756	0.158252291420545	0.0	0.2162763477998342	0.0	0.1081381738999171	0.1081381738999171	0.1081381738999171	0.1081381738999171	0.1081381738999171	0.1081381738999171	0.1081381738999171	0.1081381738999171	0.1081381738999171	0.1081381738999171	0.1081381738999171	0.1081381738999171	0.1081381738999171	0.1081381738999171	0.1081381738999171	0.1081381738999171	0.1081381738999171	0.1081381738999171
1.1125778749195387	0.9718075941593897	0.87430060479289	0.897115077759882	0.8434009917907984	0.9376300235926464	0.8945532650981111	0.6797518171976856	0.6832022625053331	0.9740189379690926	0.7738575380967176	0.9342351044468166	1.172250646324597	1.0481627572831618	1.3367893168184672	1.061717838724227	0.698181157680394	1.1375187110053766	1.0916065319156871	0.9513581166981028	0.9737146248876495	0.8832387109613007	0.9710383379133155	0.927138524437308	0.927138524437308	0.927138524437308	0.927138524437308	0.927138524437308	0.927138524437308	0.927138524437308	0.927138524437308	0.927138524437308	0.927138524437308	0.927138524437308	0.927138524437308	0.927138524437308	0.927138524437308	0.927138524437308	0.927138524437308	0.927138524437308	0.927138524437308	0.927138524437308	0.927138524437308	0.927138524437308	0.927138524437308	0.927138524437308	0.927138524437308	0.927138524437308	0.927138524437308	0.927138524437308
1.3579607102387259	0.6485322944659131	1.1564249905751678	0.7555113435811832	0.8969457481286413	0.8782736707592714	1.3498638472126976	0.9553890166520442	0.9315870893936892	1.0695942832189476	0.5474008291392083	0.808497556179078	0.808497556179078	0.808497556179078	0.808497556179078	0.808497556179078	0.808497556179078	0.808497556179078	0.808497556179078	0.808497556179078	0.808497556179078	0.808497556179078	0.808497556179078	0.808497556179078	0.808497556179078	0.808497556179078	0.808497556179078	0.808497556179078	0.808497556179078	0.808497556179078	0.808497556179078	0.808497556179078	0.808497556179078	0.808497556179078	0.808497556179078	0.808497556179078	0.808497556179078	0.808497556179078	0.808497556179078	0.808497556179078	0.808497556179078	0.808497556179078	0.808497556179078	0.808497556179078	0.808497556179078	0.808497556179078	0.808497556179078	0.808497556179078	0.808497556179078	0.808497556179078
1.0181100065646156	0.7597689932099603	0.8617352053522385	1.0752070029800498	1.3208801032911108	1.0197615027869873	0.9621774327895439	1.040270289777836	0.9425957446567376	1.0702764095463357	1.027600865860223	1.0086055597124477	1.0792394000713896	1.0720413694351891	0.7290773650416255	0.6580641398947239	1.009963638972564	1.1484849918465716	1.2178769988971723	0.9996576743138832	1.1094528054436743	0.639136827814536	1.0199508424281336	0.80406617482662	0.9013892164434666	1.1550384988251197	0.8290274082761429	0.6779059792557006	0.7534666937659217	0.7534666937659217	0.7534666937659217	0.7534666937659217	0.7534666937659217	0.7534666937659217	0.7534666937659217	0.7534666937659217	0.7534666937659217	0.7534666937659217	0.7534666937659217	0.7534666937659217	0.7534666937659217	0.7534666937659217	0.7534666937659217	0.7534666937659217	0.7534666937659217	0.7534666937659217	0.7534666937659217	0.7534666937659217	0.7534666937659217	0.7534666937659217
0.013101566388268423	0.006660983027802329	0.0	0.0	0.0	0.10837482788102072	0.0	0.050408927100209645	0.07332679622371718	0.03885183059420423	0.07039315161994791	0.06896932231852843	0.050265253312501104	0.021166288671956655	0.04131405026013357	0.0	0.0	0.0	0.0	0.0	0.0	0.03885183059420423	0.0	0.0	0.0	0.06391497051823715	0.15864008255385534	0.0	0.11727210675659572	0.11503581158898979	0.03885183059420423	0.03885183059420423	0.03885183059420423	0.03885183059420423	0.03885183059420423	0.03885183059420423	0.03885183059420423	0.03885183059420423	0.03885183059420423	0.03885183059420423	0.03885183059420423	0.03885183059420423	0.03885183059420423	0.03885183059420423	0.03885183059420423	0.03885183059420423	0.03885183059420423	0.03885183059420423	0.03885183059420423	0.03885183059420423
0.1514865376446366	0.14111641326277863	0.22418717322384643	0.013422785529896914	0.0	0.1584040826280036	0.29602028342845105	0.0	0.012794820797383082	0.02286235759721887	0.10351577783770198	0.12433299457469092	0.04433790809004449	0.05342908926040373	0.0	0.12350160000493274	0.034397102874644696	0.06084850702619632	0.08628228436835446	0.005875511089936066	0.16259610779248457	0.018797063471755145	0.06851037481155761	0.023490322329732704	0.02286235759721887	0.11146562157942908	0.05713272888742757	0.12413371079237616	0.17434713073594293	0.09445639965101806	0.05496085742451534	0.051257217797491504	0.22563471782946662	0.06405203859487459	0.1799218155863408	0.08615555382021403	0.1330386847032774	0.1330386847032774	0.1330386847032774	0.1330386847032774	0.1330386847032774	0.1330386847032774	0.1330386847032774	0.1330386847032774	0.1330386847032774	0.1330386847032774	0.1330386847032774	0.1330386847032774	0.1330386847032774	0.1330386847032774
0.8884913985085986	0.8161902264208359	0.761322692187463	0.7824006004457389	0.6759866942747311	0.9398338220057167	0.6610149147463019	0.8178693889782158	0.9770507147835559	0.8151279039152868	0.8287414359093904	0.8852716142117332	0.7595156664432003	0.7523126111742677	0.861770286430417	0.8019413766496843	0.728266154901913	0.9267006142779264	0.9926040006012979	0.8161596019509749	0.6728749770408137	1.031827139636793	0.8740110793098422	0.9803666234563297	0.6986504035738776	0.7703098027503559	0.683079809133714	0.8914290872177592	0.7604383629035485	0.926526131887693	0.6182368933597894	0.7723815126237411	0.7723815126237411	0.7723815126237411	0.7723815126237411	0.7723815126237411	0.7723815126237411	0.7723815126237411	0.7723815126237411	0.7723815126237411	0.7723815126237411	0.7723815126237411	0.7723815126237411	0.7723815126237411	0.7723815126237411	0.7723815126237411	0.7723815126237411	0.7723815126237411	0.7723815126237411	0.7723815126237411
0.5152309125873832	0.7574311547400088	0.33096631728409465	0.5194492424817366	0.46779715971595515	0.6213617952924964	0.4472000863317144	0.70925314910998	0.6186310483978368	0.5335367325476823	0.5299707672894498	0.4451299538466158	0.809500666270184	0.7828716449209261	0.5196057334872789	0.6366260841046529	0.4920544154096559	0.3591456864312149	0.44370390412658306	0.718465510676322	0.36117538252996906	0.6537298424716992	0.3647791428734945	0.4096472712601182	0.41813722621413596	0.45743887857643656	0.6614167988070406	0.4463153838949789	0.4336665718087976	0.48988365867346967	0.41581544960888983	0.36132944547895873	0.3248692196049045	0.4064950975420653	0.48999465719999197	0.5805308821064845	0.5589167468664578	0.5697238144864711	0.5697238144864711	0.5697238144864711	0.5697238144864711	0.5697238144864711	0.5697238144864711	0.5697238144864711	0.5697238144864711	0.5697238144864711	0.5697238144864711	0.5697238144864711	0.5697238144864711	0.5697238144864711
0.0	0.0	0.0	0.0	0.0	0.0	0.0	0.0	0.16678434628324956	0.12487059989766082	0.024375419615672942	0.05696509928459928	0.00013511885360249215	0.05859824195570733	0.0	0.03653843121959417	0.006264360430227611	0.08448462619717194	0.0	0.06104896986332419	0.02669102849523272	0.06091385083526712	0.006264360430227611	0.0006695242952866127	0.10738145902704659	0.0	0.05859824195570733	0.0	0.1147586980914175	0.05859824195570733	0.024375419615672942	0.0	0.012187709807836471	0.012187709807836471	0.012187709807836471	0.012187709807836471	0.012187709807836471	0.012187709807836471	0.012187709807836471	0.012187709807836471	0.012187709807836471	0.012187709807836471	0.012187709807836471	0.012187709807836471	0.012187709807836471	0.012187709807836471	0.012187709807836471	0.012187709807836471	0.012187709807836471	0.012187709807836471
0.7564942675987111	0.5065962756582847	0.31041449576650143	0.6369358931585779	0.8951927942890909	1.2717177505477724	0.5655926687920526	0.39441490249749606	0.9579723729984284	0.29799523345811446	0.3822989804315066	0.7641288438615804	0.43180954421246154	0.39582099219797695	0.5629589438165388	0.6502310165660453	0.37224577343275994	0.39413120924034456	0.22473948063365082	0.2225918831894911	0.22917310766210122	0.68636028399318	0.10134908025561251	0.5551847765751456	0.3725749413595007	0.7942560493053772	0.6358840462554862	0.5358705018367871	0.38262899617434815	0.37481693095463814	0.3285727316810551	0.3516948313178466	0.3516948313178466	0.3516948313178466	0.3516948313178466	0.3516948313178466	0.3516948313178466	0.3516948313178466	0.3516948313178466	0.3516948313178466	0.3516948313178466	0.3516948313178466	0.3516948313178466	0.3516948313178466	0.3516948313178466	0.3516948313178466	0.3516948313178466	0.3516948313178466	0.3516948313178466	0.3516948313178466
0.1506070435596064	0.23981817727198115	0.1834474397108714	0.17994483382273974	0.10950387924164916	0.17353972151860095	0.24928147573610898	0.29117487656299124	0.19255067008535845	0.19507787166986187	0.14210358664286912	0.10324318273930827	0.15686224797827417	0.20971406668642595	0.1142124858238528	0.09935091210973618	0.10380904233191061	0.13815656188623393	0.21967755478251783	0.12606642368865575	0.07146869000574592	0.2710288583900899	0.18829272692612833	0.2728204217416628	0.39871180959894287	0.27688237631552487	0.12076881344919276	0.2920111756892285	0.0947867225961671	0.09413111446003236	0.11025361257041608	0.20882747658906958	0.19761505022626333	0.11323083687526624	0.2975857640586277	0.27955638345340067	0.23707640079894665	0.25055212554671424	0.19016449601234728	0.21946858365534153	0.2048165398338444	0.2048165398338444	0.2048165398338444	0.2048165398338444	0.2048165398338444	0.2048165398338444	0.2048165398338444	0.2048165398338444	0.2048165398338444	0.2048165398338444
0.6678191653736943	0.5879427175809769	0.9690437749649765	0.5923553170004234	0.791180073643788	0.653537517907568	0.8967154237119476	0.7941252950602601	0.6203465176855743	0.4559833852140536	0.596635549575529	0.6933410047269357	0.8729578514746591	0.716153386404311	0.8740377884595287	0.8385099219858231	0.6708984619351457	0.7590008757845506	0.6320839744533944	0.6097048963161168	0.8554455341324086	0.7520586004582586	0.7242451994532566	0.7469154178156746	0.9749512598653863	0.8529400206591647	0.8385450477230262	0.927006752061208	0.9707786307955808	0.819603471533028	0.8657237062400195	1.023470564845743	1.1323729701756415	0.7993508306418182	0.6479198311403581	0.7236353308910882	0.7236353308910882	0.7236353308910882	0.7236353308910882	0.7236353308910882	0.7236353308910882	0.7236353308910882	0.7236353308910882	0.7236353308910882	0.7236353308910882	0.7236353308910882	0.7236353308910882	0.7236353308910882	0.7236353308910882	0.7236353308910882
1.1286140195034853	0.7667247846895048	0.5210239848973071	0.7433495631271417	1.2032873766003007	0.780683713808307	0.417068044590414	0.5725716528651307	0.8065791119967484	0.8349873153174466	0.8630895499037771	1.179796160222665	0.9769873013849766	0.9473228817455693	0.691985594708902	0.9533056332374136	0.8605090078486908	0.410710842968779	0.48901331127452974	0.7292533363405626	0.7406732261677764	0.8836577371010962	0.6901767291339135	0.5558810544658176	0.42966820587066484	0.6594935535617064	0.6269610750392529	0.8107256157617636	0.9657770922830233	0.9504982628966328	0.9581376775898279	0.9581376775898279	0.9581376775898279	0.9581376775898279	0.9581376775898279	0.9581376775898279	0.9581376775898279	0.9581376775898279	0.9581376775898279	0.9581376775898279	0.9581376775898279	0.9581376775898279	0.9581376775898279	0.9581376775898279	0.9581376775898279	0.9581376775898279	0.9581376775898279	0.9581376775898279	0.9581376775898279	0.9581376775898279
0.5795716319559354	0.0027755810500083196	0.7401352508383527	0.2089072471282426	0.6240500319705262	0.41012798163526926	0.7260346586792357	0.6942153653512213	0.8933365679737856	0.32214674859352016	0.4577754020454592	0.7451985157592592	0.22583734717775633	0.066152232172585	0.2981430036938649	0.0005601489478397193	0.26945466301406473	0.19874750609601738	0.5862367019288608	0.42530252587450895	0.4983776659334059	0.42314387202500037	0.2954828308314272	0.12758047288607557	0.0451687273548304	0.3057231454747575	0.06615223000292736	0.7451985157592592	0.7541037332676113	0.2429249708801655	0.4547603500970975	0.029305273183907514	0.26212415504893644	0.16107337429676008	0.19597192504600908	0.17852264967138456	0.17852264967138456	0.17852264967138456	0.17852264967138456	0.17852264967138456	0.17852264967138456	0.17852264967138456	0.17852264967138456	0.17852264967138456	0.17852264967138456	0.17852264967138456	0.17852264967138456	0.17852264967138456	0.17852264967138456	0.17852264967138456
0.4809000094421371	0.80644762851723	0.7973982197552993	0.6839923508846827	0.851479485564029	0.821345995733596	0.7841863043235155	0.8242229457134838	0.8903011000734047	1.0144034868561997	0.6621902591556725	0.7135032291836884	0.8176386175978521	0.6754566068445993	0.6537891919183437	0.7994057487773865	0.6071242257384822	0.5343073005542728	0.8113666810947717	0.7919848986741905	0.8292468145489643	0.847072394447791	0.6938836207901727	0.6885304590731001	0.6759402101698145	0.6880062045254982	0.43213353325599296	0.6412429268210069	0.9148903596055866	0.37108730559508485	0.588570149759192	0.5662818740996356	0.6481941625166995	0.7437171622889409	0.6754492115444211	0.709583186916681	0.709583186916681	0.709583186916681	0.709583186916681	0.709583186916681	0.709583186916681	0.709583186916681	0.709583186916681	0.709583186916681	0.709583186916681	0.709583186916681	0.709583186916681	0.709583186916681	0.709583186916681	0.709583186916681
0.5172273924058699	0.1379995115945034	0.30940089112444563	0.3465084890153648	0.383601260205947	0.4961476854216891	0.5810963518948293	0.5514439524691955	0.32719162124398954	0.36310289928336076	0.6100305899767612	0.28667983760700677	0.3282080292128635	0.21405196361859913	0.3014597190644434	0.32426923590474754	0.5578931372650666	0.21354895556272532	0.35497728009043533	0.4693918354645058	0.40763813515576874	0.46007759297232387	0.4059303453773251	0.4446500842704947	0.5547093491478692	0.360609848362545	0.6564803673971904	0.3523877154817684	0.36038403217286025	0.3717833045423816	0.4308189406712826	0.40130112260683215	0.40130112260683215	0.40130112260683215	0.40130112260683215	0.40130112260683215	0.40130112260683215	0.40130112260683215	0.40130112260683215	0.40130112260683215	0.40130112260683215	0.40130112260683215	0.40130112260683215	0.40130112260683215	0.40130112260683215	0.40130112260683215	0.40130112260683215	0.40130112260683215	0.40130112260683215	0.40130112260683215
0.8188588015295694	0.8027405612045894	0.8311202480231918	0.8382946787884289	0.9483378388972066	0.7997933598161295	0.9872719510714806	0.8582798857680817	0.8851870467415023	0.7231872691432267	0.7889142425420587	0.6983750252543862	0.6537591741188072	0.7149792660148132	0.8878488409537325	0.9360815443394761	0.8283410351600462	0.807951987618906	0.7857155632961933	0.8568352159732265	0.8006622495743405	0.7820449958553614	0.6198292851996852	0.5995688506398807	0.7087012391800055	0.7528252148698085	1.0765787153393263	0.8077284790727817	0.7205080641020541	0.9260573249170148	0.7574636986568641	0.9315726667035521	0.8445181826802082	0.8445181826802082	0.8445181826802082	0.8445181826802082	0.8445181826802082	0.8445181826802082	0.8445181826802082	0.8445181826802082	0.8445181826802082	0.8445181826802082	0.8445181826802082	0.8445181826802082	0.8445181826802082	0.8445181826802082	0.8445181826802082	0.8445181826802082	0.8445181826802082	0.8445181826802082
0.06793516583460882	0.15494534073978414	0.1302617739222827	0.06703615507260884	0.12412485654164918	0.12976497083166305	0.06755859887202266	0.058903445211763036	0.05660306084458912	0.03620444431558751	0.0751465333227164	0.041753725136517095	0.054740522540779275	0.11014191991491541	0.11272447428360322	0.008176907288743906	0.20485588330427007	0.0822311103468154	0.06602910722967387	0.034498837015025645	0.05880054493457318	0.11872567564965776	0.055681041345077904	0.07466828695120067	0.11586335174943665	0.09303892296588091	0.18502658675438877	0.13903275486013486	0.13903275486013486	0.13903275486013486	0.13903275486013486	0.13903275486013486	0.13903275486013486	0.13903275486013486	0.13903275486013486	0.13903275486013486	0.13903275486013486	0.13903275486013486	0.13903275486013486	0.13903275486013486	0.13903275486013486	0.13903275486013486	0.13903275486013486	0.13903275486013486	0.13903275486013486	0.13903275486013486	0.13903275486013486	0.13903275486013486	0.13903275486013486	0.13903275486013486
0.28967995590943674	0.10936417163458716	0.3179150295273709	0.29428116252812203	0.17107322600780614	0.33552248072030005	0.19758123137787514	0.1585517373903889	0.2232715798456915	0.29212804211011784	0.2884435695646745	0.26667642585822243	0.3106984016498218	0.2471483590322066	0.43654471278029183	0.517864262451669	0.4260062212836641	0.21096793923456297	0.2676306136045208	0.2711521886416277	0.3160146696850473	0.39275721947623843	0.44238587446436006	0.34542404665196197	0.3312434090149726	0.3583322730579066	0.16535637826555305	0.07096166436344642	0.05976798525515891	0.042210392339275565	0.08851326610396353	0.4223392089241274	0.45311932504229996	0.4122965610831977	0.46939136443516755	0.38957791340998266	0.5190898100145274	0.5688071954090629	0.27683518995766226	0.3216899470965926	0.4768999794082626	0.3458314612521774	0.29040786975939226	0.22411548123532576	0.4586490756429911	0.2883123015385266	0.488871450325653	0.3885918759320898	0.3885918759320898	0.3885918759320898
1.057415507307922	0.04692121617788745	0.01734433802643	0.8482464237073075	0.0	0.3540778901654527	0.0	0.10719295937275916	0.04692121617788745	0.0010120651597565408	0.45726805411556903	0.771841940281899	0.0010120651597565408	0.0010120651597565408	0.04692121617788745	0.01734433802643	0.01734433802643	0.0	0.0	0.0	0.40933477277792507	0.40933477277792507	0.005014860582399385	0.01734433802643	0.8645786965739811	0.0	0.02235919860882939	0.0	0.005014860582399385	0.4389116509293825	0.11952243681678976	0.27869445631299766	0.0	0.13934722815649883	0.13934722815649883	0.13934722815649883	0.13934722815649883	0.13934722815649883	0.13934722815649883	0.13934722815649883	0.13934722815649883	0.13934722815649883	0.13934722815649883	0.13934722815649883	0.13934722815649883	0.13934722815649883	0.13934722815649883	0.13934722815649883	0.13934722815649883	0.13934722815649883
0.0	0.0	0.0	0.502737142021167	0.0	0.0	0.001859118304369496	0.0	0.0	0.0	0.7519296177228679	0.0	0.0	0.0	0.0	0.0	0.009212073958600188	0.0	0.3353846452657367	0.08619216956403575	0.502737142021167	0.8062610162769969	0.0	0.8924531858410326	0.502737142021167	0.0	0.0	0.18769658448921311	0.3353846452657367	0.0	1.4774757978216246	1.654101190047868	1.5657884939347464	1.5657884939347464	1.5657884939347464	1.5657884939347464	1.5657884939347464	1.5657884939347464	1.5657884939347464	1.5657884939347464	1.5657884939347464	1.5657884939347464	1.5657884939347464	1.5657884939347464	1.5657884939347464	1.5657884939347464	1.5657884939347464	1.5657884939347464	1.5657884939347464	1.5657884939347464
0.9722846586167592	1.0396284964543592	1.0476905165150088	1.107653319647401	1.0687078618372448	1.0166616947449894	1.1355796626043244	1.115443565130948	0.9883647816299723	1.2241820577740805	1.2932293565122646	0.9892187304762534	1.2435455837641287	1.1510310571593876	1.25654911947177	1.0057487293228498	1.2570670498346304	1.0529763237934413	1.1142750538011723	1.1544089712246293	1.2809635730384636	1.2176862721315465	1.2176862721315465	1.2176862721315465	1.2176862721315465	1.2176862721315465	1.2176862721315465	1.2176862721315465	1.2176862721315465	1.2176862721315465	1.2176862721315465	1.2176862721315465	1.2176862721315465	1.2176862721315465	1.2176862721315465	1.2176862721315465	1.2176862721315465	1.2176862721315465	1.2176862721315465	1.2176862721315465	1.2176862721315465	1.2176862721315465	1.2176862721315465	1.2176862721315465	1.2176862721315465	1.2176862721315465	1.2176862721315465	1.2176862721315465	1.2176862721315465	1.2176862721315465
0.7641891437758416	0.6914399680427649	0.7790385522197295	0.9543380627558623	0.8358208501876997	0.7716667009786651	0.7909814689948698	0.5802890836763104	0.6989972534757029	0.637928754217085	1.0107345863732784	0.7889159428744478	0.7790956507733287	0.9270678616958327	0.9825540683154873	0.9772040709772045	0.8599500170343524	0.8286485766335425	0.8552265987643042	1.0717668604913468	0.9791038394742372	0.9891172779514843	0.9841105587128607	0.9841105587128607	0.9841105587128607	0.9841105587128607	0.9841105587128607	0.9841105587128607	0.9841105587128607	0.9841105587128607	0.9841105587128607	0.9841105587128607	0.9841105587128607	0.9841105587128607	0.9841105587128607	0.9841105587128607	0.9841105587128607	0.9841105587128607	0.9841105587128607	0.9841105587128607	0.9841105587128607	0.9841105587128607	0.9841105587128607	0.9841105587128607	0.9841105587128607	0.9841105587128607	0.9841105587128607	0.9841105587128607	0.9841105587128607	0.9841105587128607
1.4603225136343767	1.2265128306318336	1.0140280056856807	1.1626522482381771	1.0482062484127237	1.1201697525219496	1.2556708978987243	1.2143951434119158	1.1648232484556427	1.384604041048303	1.245273865928981	1.225976646490214	1.0232635636751835	1.1642237753466964	1.1999422381126008	1.2244090779227743	1.2418856876384596	1.1122049597453094	1.3003503091715296	1.0725911934405203	1.204329758511451	1.0677772295159624	1.1360534940137068	1.1360534940137068	1.1360534940137068	1.1360534940137068	1.1360534940137068	1.1360534940137068	1.1360534940137068	1.1360534940137068	1.1360534940137068	1.1360534940137068	1.1360534940137068	1.1360534940137068	1.1360534940137068	1.1360534940137068	1.1360534940137068	1.1360534940137068	1.1360534940137068	1.1360534940137068	1.1360534940137068	1.1360534940137068	1.1360534940137068	1.1360534940137068	1.1360534940137068	1.1360534940137068	1.1360534940137068	1.1360534940137068	1.1360534940137068	1.1360534940137068
1.1573759327615556	1.1720134987284256	1.0270296627318831	1.2472511142687337	1.1789750991779029	1.0827062713618947	0.9460047172098196	1.0426055370074154	1.0681126907092529	1.15206165043213	1.0756356463778889	1.260591417493248	1.1688588238746291	1.154333313939757	1.1115974791018095	1.146254163775352	1.3339094531021203	1.2233298318701293	1.269095181443517	1.246212506656823	1.246212506656823	1.246212506656823	1.246212506656823	1.246212506656823	1.246212506656823	1.246212506656823	1.246212506656823	1.246212506656823	1.246212506656823	1.246212506656823	1.246212506656823	1.246212506656823	1.246212506656823	1.246212506656823	1.246212506656823	1.246212506656823	1.246212506656823	1.246212506656823	1.246212506656823	1.246212506656823	1.246212506656823	1.246212506656823	1.246212506656823	1.246212506656823	1.246212506656823	1.246212506656823	1.246212506656823	1.246212506656823	1.246212506656823	1.246212506656823
[truncated: 6 more columns]
