# Supplementary material for: Neuronal tuning aligns dynamically with object and texture manifolds across the visual hierarchy
Source: Nat Neurosci. 2026 Mar 10;29(4):864–75. doi: 10.1038/s41593-026-02207-1 (PMC13061647; doi:10.1038/s41593-026-02207-1)
Supplement: Supplementary file 6 — Average PSTH for each session and thread before or after optimization Fig. 5a. Response rate for each 10 ms time window in csv format to reproduce Fig. 5c. [file 41593_2026_2207_MOESM6_ESM.zip › Figure5C_src_normresp_wdw_60-70_BigGAN_sem.csv]

0	1	2	3	4	5	6	7	8	9	10	11	12	13	14	15	16	17	18	19	20	21	22	23	24	25	26	27	28	29	30	31	32	33	34	35	36	37	38	39	40	41	42	43	44	45	46	47	48	49
0.05811895072529765	0.06955248491235931	0.10299205063159908	0.05709912506506299	0.056317578457791	0.07468386566708178	0.04856873126073475	0.05498132903862533	0.058950187677314324	0.07573558045542965	0.08671269568131193	0.0685655650493104	0.05013830021064998	0.056895051105798504	0.09525444360107177	0.05702928645791247	0.06470996759308269	0.09188737576501624	0.0808642712409885	0.09694214632363508	0.09971710689121249	0.058020136503627515	0.066112875869394	0.08512785107251829	0.08192950703703587	0.08011905786387781	0.08219594344486947	0.053791592487797836	0.09701224089357964	0.06286730751206647	0.08149241064202403	0.07662777020850542	0.11580791548714575	0.1094740859608341	0.11054177718169406	0.06969047345351725	0.11511633256688458	0.10180445565854723	0.10764250858398389	0.10795072832208974	0.09923264154247088	0.06100646765937331	0.09365512461661696	0.11828582395121331	0.07522430312712605	0.08096162387688792	0.08425694394383469	0.0826092839103613	0.0826092839103613	0.0826092839103613
0.030126977852751122	0.07529785276583385	0.057768384345012025	0.060544182947955084	0.06128455353383867	0.06580411951608837	0.08025320538575428	0.06000208385286637	0.050347600893723046	0.07409214471756749	0.04335313403735755	0.07278408781099462	0.051256819569310906	0.06253100227490242	0.06952764305210465	0.07050265460694959	0.05350430202237677	0.0724138711273422	0.08392854490049602	0.08416844196855121	0.05920182984512812	0.04685481348166478	0.05253804173442964	0.0840415289623315	0.06835892020393948	0.05826564135411359	0.06833581681524517	0.05071198361027392	0.0872709880439211	0.06666004228439434	0.06084449465222395	0.0608151756330678	0.08684297817272885	0.06496473988776971	0.06400487496701449	0.0644848074273921	0.0644848074273921	0.0644848074273921	0.0644848074273921	0.0644848074273921	0.0644848074273921	0.0644848074273921	0.0644848074273921	0.0644848074273921	0.0644848074273921	0.0644848074273921	0.0644848074273921	0.0644848074273921	0.0644848074273921	0.0644848074273921
0.08863471271041676	0.0609447030228607	0.0714589034235953	0.004756375211776731	0.02566823221613599	0.04808956174930323	0.04560249554351981	0.04942675710732699	0.07302253913081719	0.04588977229408053	0.09767838829510783	0.03966936997241472	0.027707300095329446	0.10216609313281143	0.045236829994574956	0.10382759804832589	0.03064970946979759	0.08973922784729049	0.07872128337922998	0.09578344421640667	0.07311153678037689	0.12442568093759387	0.057747773998316966	0.06802099502541956	0.0762101809216354	0.004753205902767478	0.07872128337922998	0.06072239218442469	0.10500161212611629	0.0359647480658804	0.11750468974949047	0.06969835446004101	0.08783383982936814	0.07876609714470457	0.07876609714470457	0.07876609714470457	0.07876609714470457	0.07876609714470457	0.07876609714470457	0.07876609714470457	0.07876609714470457	0.07876609714470457	0.07876609714470457	0.07876609714470457	0.07876609714470457	0.07876609714470457	0.07876609714470457	0.07876609714470457	0.07876609714470457	0.07876609714470457
0.0705494301862171	0.07821532241414801	0.0793334242427488	0.06301234312511624	0.08229594415390801	0.08693406012842393	0.07702691259776712	0.0594950426803958	0.0906210773923979	0.08334855981363777	0.07870259510449701	0.1065322315184867	0.08821882313321013	0.10894329840522636	0.08105621325226636	0.0638109477800727	0.09041362096377024	0.09606585428094053	0.07786915357107987	0.10332665584795678	0.10998457700744656	0.11916778553773683	0.08673687425897669	0.08887625053578359	0.0865411480337976	0.09582563202191549	0.07863165770893939	0.0771617827547759	0.09576620633310469	0.1086335680599932	0.08607793851286942	0.10865934598450076	0.11028675079835534	0.10832017660191015	0.08806031390211165	0.0984376577698837	0.07431419100551756	0.11878472242808347	0.0965494567168005	0.0965494567168005	0.0965494567168005	0.0965494567168005	0.0965494567168005	0.0965494567168005	0.0965494567168005	0.0965494567168005	0.0965494567168005	0.0965494567168005	0.0965494567168005	0.0965494567168005
0.05481298531427274	0.06650463506175872	0.08847551389628734	0.05446195066290573	0.05520913408925504	0.07709302256851762	0.06400449412126599	0.06880413295764713	0.0657830404762846	0.08935940601462268	0.05876985024052194	0.06905709594992412	0.045141965295990495	0.05663037955574626	0.06667710355997328	0.09765024859363752	0.06098407887975192	0.08195969316238068	0.0897660476536263	0.07041788990502704	0.060622784534591995	0.08063160265420888	0.07191980880652143	0.06176311904527379	0.07457467805125174	0.053406814023942074	0.0968373761152256	0.046417841675792354	0.05496034590642266	0.06933786893264375	0.0621491074195332	0.0621491074195332	0.0621491074195332	0.0621491074195332	0.0621491074195332	0.0621491074195332	0.0621491074195332	0.0621491074195332	0.0621491074195332	0.0621491074195332	0.0621491074195332	0.0621491074195332	0.0621491074195332	0.0621491074195332	0.0621491074195332	0.0621491074195332	0.0621491074195332	0.0621491074195332	0.0621491074195332	0.0621491074195332
0.08553629111257045	0.09689137851252569	0.12125234789278008	0.11723801770986131	0.11655866921389095	0.07739991601046224	0.09230030320688554	0.09022661548747103	0.09562239640211387	0.09119005015380477	0.10790631507974771	0.14500350139258936	0.09823535861658396	0.12837477446614284	0.06979562269440209	0.10764218219239093	0.11749965690546112	0.13142209246664008	0.11328725812334363	0.10611637569499613	0.0884104226197298	0.09405140969812585	0.08732024989744884	0.10837852171527716	0.10215892756989235	0.11010361537283696	0.1297459157193165	0.0624432871368803	0.08629891904282347	0.0907979475624846	0.09808931149145472	0.10976533963805608	0.12900440608321692	0.10420575800535928	0.09839264999432014	0.12012932387342494	0.07826726720800471	0.1043437890370495	0.10088924035522005	0.0969523051900993	0.09892077277265968	0.09892077277265968	0.09892077277265968	0.09892077277265968	0.09892077277265968	0.09892077277265968	0.09892077277265968	0.09892077277265968	0.09892077277265968	0.09892077277265968
0.1471812366722183	0.170487434866793	0.14714993869459858	0.16545999496113856	0.15321645109096704	0.2653705806243121	0.18995773708139896	0.12892544872157538	0.1508605293231444	0.16105658620650268	0.10191857671553423	0.17385301657261773	0.1953120959661185	0.1397849777737196	0.14151081179057057	0.13545488082835005	0.1478569304888811	0.11399995068095478	0.14239517940240537	0.13617114605544606	0.14952572438361364	0.13838862933683388	0.16534395208201783	0.12436705652250074	0.11160535203575978	0.13383089508507487	0.12271812356041734	0.12271812356041734	0.12271812356041734	0.12271812356041734	0.12271812356041734	0.12271812356041734	0.12271812356041734	0.12271812356041734	0.12271812356041734	0.12271812356041734	0.12271812356041734	0.12271812356041734	0.12271812356041734	0.12271812356041734	0.12271812356041734	0.12271812356041734	0.12271812356041734	0.12271812356041734	0.12271812356041734	0.12271812356041734	0.12271812356041734	0.12271812356041734	0.12271812356041734	0.12271812356041734
0.049731134702938905	0.058369965559469994	0.04748096219832885	0.0602284547654707	0.05888584620047542	0.0698267958480149	0.056783916937496216	0.06060597910399303	0.08061828221989698	0.055334475978515596	0.06287664205824949	0.07400942403202726	0.05647614724253906	0.052873967512945895	0.035261275472027065	0.052814237875771185	0.06962950976499152	0.061027671144350135	0.05319215357796257	0.06435160466533578	0.06404349234331043	0.06060553934945679	0.06942966349912466	0.06619361572818541	0.06488045480794474	0.0677736289918565	0.10337688818726408	0.08557525858956029	0.08557525858956029	0.08557525858956029	0.08557525858956029	0.08557525858956029	0.08557525858956029	0.08557525858956029	0.08557525858956029	0.08557525858956029	0.08557525858956029	0.08557525858956029	0.08557525858956029	0.08557525858956029	0.08557525858956029	0.08557525858956029	0.08557525858956029	0.08557525858956029	0.08557525858956029	0.08557525858956029	0.08557525858956029	0.08557525858956029	0.08557525858956029	0.08557525858956029
0.07727495541758649	0.0390623518668048	0.07475395168168732	0.04632727873851332	0.04546483258384364	0.09320654611978525	0.08231773089041416	0.06317202546607834	0.05352201225966165	0.09448000687758756	0.09429784037753683	0.08799073096365152	0.06191895448371395	0.07578036548557326	0.10914680109482762	0.0664284086228844	0.05716711852828147	0.08102049317629194	0.09719860461891938	0.10248962758175419	0.07585466038155653	0.08911494689271549	0.07964154897659163	0.0708078597343685	0.06115712154731137	0.0834158589685652	0.057803291708907675	0.07349636133546651	0.0861167985639436	0.07812904581207529	0.08211771137242896	0.06787421918524389	0.08385605579212602	0.07516731972888406	0.07951168776050505	0.07951168776050505	0.07951168776050505	0.07951168776050505	0.07951168776050505	0.07951168776050505	0.07951168776050505	0.07951168776050505	0.07951168776050505	0.07951168776050505	0.07951168776050505	0.07951168776050505	0.07951168776050505	0.07951168776050505	0.07951168776050505	0.07951168776050505
0.06422140448460426	0.08240325138881857	0.06772611110823407	0.06718840126666105	0.05947792821885125	0.07819187357455658	0.0551000086932385	0.07938295059686377	0.06427593251604835	0.0701091391763975	0.07589329463608437	0.07923165216322796	0.05406700148887039	0.050802889336426654	0.06399668200185218	0.04232709856272926	0.06104976249561208	0.05814644557696874	0.04918190196687859	0.05343734045914659	0.07116985117850648	0.06324130121842862	0.045336789626407546	0.05711371010484997	0.06365674715962161	0.050247373005454746	0.0767728656130377	0.0690146949515295	0.06270743378822773	0.08649612467601525	0.0402606612703908	0.06728464180526786	0.07612110072891687	0.07170287126709236	0.07170287126709236	0.07170287126709236	0.07170287126709236	0.07170287126709236	0.07170287126709236	0.07170287126709236	0.07170287126709236	0.07170287126709236	0.07170287126709236	0.07170287126709236	0.07170287126709236	0.07170287126709236	0.07170287126709236	0.07170287126709236	0.07170287126709236	0.07170287126709236
0.11851174024458676	0.11981749261506351	0.1507336123967426	0.14482000745824983	0.15846667934190753	0.13881339293757658	0.15387326005400936	0.13189237528486436	0.1397012522807656	0.12900473875845397	0.10869977098808185	0.11875067596303443	0.17311530307909645	0.14966062685237438	0.12147286510260354	0.14573457289236327	0.11057492710919692	0.13547984230236904	0.12104685494474882	0.10059573577935672	0.1317201574840222	0.17787475582778658	0.13538184651942362	0.15356618067295993	0.1535436570683905	0.1202961731607306	0.1186763758378389	0.1372307962610332	0.14750042676775668	0.13609831254068647	0.17158983171672185	0.15384407212870416	0.15384407212870416	0.15384407212870416	0.15384407212870416	0.15384407212870416	0.15384407212870416	0.15384407212870416	0.15384407212870416	0.15384407212870416	0.15384407212870416	0.15384407212870416	0.15384407212870416	0.15384407212870416	0.15384407212870416	0.15384407212870416	0.15384407212870416	0.15384407212870416	0.15384407212870416	0.15384407212870416
0.06178358577312739	0.07280881343384069	0.07523072996213842	0.07709908357036431	0.08530583107507969	0.05476319581384979	0.07528395692568071	0.07581596958841909	0.08662207240688762	0.0871935779501931	0.06790604721298056	0.08738829480497683	0.08954225002673892	0.07652512099017841	0.07240366746169091	0.07717081847895636	0.10999501402245629	0.10080454859393255	0.06547450345863036	0.07273539312908661	0.10192552011410128	0.08543558473346466	0.09301110023013533	0.10301168879162712	0.06715893751641681	0.08327715909290744	0.1104582212347739	0.08271092016184789	0.08143164630776384	0.06783467159394417	0.08884425397294651	0.07833946278344535	0.07833946278344535	0.07833946278344535	0.07833946278344535	0.07833946278344535	0.07833946278344535	0.07833946278344535	0.07833946278344535	0.07833946278344535	0.07833946278344535	0.07833946278344535	0.07833946278344535	0.07833946278344535	0.07833946278344535	0.07833946278344535	0.07833946278344535	0.07833946278344535	0.07833946278344535	0.07833946278344535
0.07839388036946911	0.10547632565737122	0.08773019561203131	0.06400409637221573	0.11074078870604036	0.13811474134195678	0.10816608803930915	0.09307741408701346	0.09405559651010795	0.09443187577363744	0.10894129022319876	0.07458389989997467	0.09920314350160336	0.13432062934612402	0.09841604884765208	0.09894342744186363	0.10087182039408309	0.09137741723290005	0.09693720859682135	0.09423064154188016	0.09873970950092205	0.09319672412927116	0.0852899605763525	0.10588522340594796	0.08667785539973698	0.11011867439357254	0.09485588353598684	0.09133132675339461	0.1418189641534894	0.10285905015228392	0.08413777272017152	0.09349841143622772	0.09349841143622772	0.09349841143622772	0.09349841143622772	0.09349841143622772	0.09349841143622772	0.09349841143622772	0.09349841143622772	0.09349841143622772	0.09349841143622772	0.09349841143622772	0.09349841143622772	0.09349841143622772	0.09349841143622772	0.09349841143622772	0.09349841143622772	0.09349841143622772	0.09349841143622772	0.09349841143622772
0.10970459982288581	0.08633060618226124	0.11506943363978497	0.09326823928672519	0.10427440329532509	0.09883258076481571	0.07459970677581197	0.08788427925127103	0.08797957311949957	0.10051227561077866	0.12036713525438313	0.1002975853793712	0.12276371843277355	0.08222699197543777	0.12755466370520235	0.11395451877890642	0.13489731767784396	0.12200878436707634	0.10193562869128671	0.09227619816759797	0.09828032825529949	0.12205010038350929	0.14036774066459096	0.1596504504639747	0.09510594981390548	0.14198831950620125	0.08502576326393843	0.11493975921433638	0.1099213400779795	0.10022566495668922	0.09133288594865892	0.10364021325507752	0.09748654960186821	0.09748654960186821	0.09748654960186821	0.09748654960186821	0.09748654960186821	0.09748654960186821	0.09748654960186821	0.09748654960186821	0.09748654960186821	0.09748654960186821	0.09748654960186821	0.09748654960186821	0.09748654960186821	0.09748654960186821	0.09748654960186821	0.09748654960186821	0.09748654960186821	0.09748654960186821
0.07627691588348486	0.09227588991702058	0.07570748525307677	0.100544435060923	0.11521334724348453	0.07780898053532423	0.09808656275444483	0.1400766853649329	0.14249038386871823	0.11767526507664922	0.13975316672366847	0.1310618857808537	0.1519676815062812	0.09429454645410652	0.1322607232559902	0.11238347253320038	0.0825029275650707	0.1544791146808403	0.13609848005652458	0.09307654881377447	0.11489622078845389	0.13074048315047992	0.14986924954286576	0.12665358812390012	0.16767247559911924	0.12032470419061934	0.13382601837246635	0.12083535427739625	0.09803663493990072	0.15648197746261977	0.12725930620126025	0.12725930620126025	0.12725930620126025	0.12725930620126025	0.12725930620126025	0.12725930620126025	0.12725930620126025	0.12725930620126025	0.12725930620126025	0.12725930620126025	0.12725930620126025	0.12725930620126025	0.12725930620126025	0.12725930620126025	0.12725930620126025	0.12725930620126025	0.12725930620126025	0.12725930620126025	0.12725930620126025	0.12725930620126025
0.11268981290646359	0.11506305815849	0.0798850178805794	0.08167098972804619	0.086700664039739	0.10561598790881133	0.09551478580532621	0.08501530361377804	0.1321897809827271	0.11362294977162958	0.09936442241371464	0.11875247430085593	0.10274583653165738	0.09298279169785553	0.08478496226222558	0.08042847556706276	0.1247018622666401	0.11536172679028077	0.13346273913560014	0.11768964720002527	0.11171678145938847	0.11315795623395007	0.13543786616916634	0.1242979112015582	0.1242979112015582	0.1242979112015582	0.1242979112015582	0.1242979112015582	0.1242979112015582	0.1242979112015582	0.1242979112015582	0.1242979112015582	0.1242979112015582	0.1242979112015582	0.1242979112015582	0.1242979112015582	0.1242979112015582	0.1242979112015582	0.1242979112015582	0.1242979112015582	0.1242979112015582	0.1242979112015582	0.1242979112015582	0.1242979112015582	0.1242979112015582	0.1242979112015582	0.1242979112015582	0.1242979112015582	0.1242979112015582	0.1242979112015582
0.10261041215722924	0.0986379758125218	0.09459971061919575	0.09523815150975438	0.08311780948954499	0.09348434474331777	0.10814486603239848	0.08957782354591554	0.1257962292167907	0.11489420036027173	0.08410531519283594	0.12083340960326532	0.12575203515528996	0.1320159423606913	0.1292049844333659	0.10155760145919865	0.13753768780458958	0.13714975660294432	0.12299994724352398	0.1220062339959307	0.13470228133089845	0.14240554911278108	0.12613779882226148	0.13427167396752127	0.13427167396752127	0.13427167396752127	0.13427167396752127	0.13427167396752127	0.13427167396752127	0.13427167396752127	0.13427167396752127	0.13427167396752127	0.13427167396752127	0.13427167396752127	0.13427167396752127	0.13427167396752127	0.13427167396752127	0.13427167396752127	0.13427167396752127	0.13427167396752127	0.13427167396752127	0.13427167396752127	0.13427167396752127	0.13427167396752127	0.13427167396752127	0.13427167396752127	0.13427167396752127	0.13427167396752127	0.13427167396752127	0.13427167396752127
0.15947168479586613	0.10580909441078068	0.1672339207411052	0.18892539447459056	0.1100679522297784	0.10915667686657267	0.16171313624994488	0.10742136336906861	0.15250921449779167	0.1107614765024019	0.14378890138570347	0.20093921428131342	0.1568323222721865	0.15200402886809478	0.18230448429033136	0.14724338025403025	0.16133178102412393	0.1773987668983751	0.09833092812447544	0.18817569453372743	0.17640622863957298	0.12207632117268123	0.105178064807727	0.18890990997085322	0.13534982627109993	0.12224059062964066	0.15730398333044435	0.19209272842835542	0.14542408285004335	0.1721761570995049	0.1588001199747741	0.1588001199747741	0.1588001199747741	0.1588001199747741	0.1588001199747741	0.1588001199747741	0.1588001199747741	0.1588001199747741	0.1588001199747741	0.1588001199747741	0.1588001199747741	0.1588001199747741	0.1588001199747741	0.1588001199747741	0.1588001199747741	0.1588001199747741	0.1588001199747741	0.1588001199747741	0.1588001199747741	0.1588001199747741
0.06503357771864954	0.11061159595307891	0.12412800453256344	0.10984959776129594	0.11913994138043722	0.08582110690011796	0.088140337948208	0.09592909874431516	0.0913324409794087	0.07597472250113396	0.07042222987932435	0.11665412084670299	0.11252705089590806	0.08315367758566618	0.07854699849068413	0.07284227565850707	0.08205080405711444	0.11545187322808505	0.07600452098446016	0.11982604194609317	0.07277746784126272	0.08939253675050685	0.07837192586387852	0.1018553342315528	0.09100092747217522	0.06582371608256184	0.10083847642194674	0.09353884461382675	0.0745737467695736	0.05283389867292239	0.09636399188974928	0.05673996314239322	0.07655197751607125	0.07655197751607125	0.07655197751607125	0.07655197751607125	0.07655197751607125	0.07655197751607125	0.07655197751607125	0.07655197751607125	0.07655197751607125	0.07655197751607125	0.07655197751607125	0.07655197751607125	0.07655197751607125	0.07655197751607125	0.07655197751607125	0.07655197751607125	0.07655197751607125	0.07655197751607125
0.10301201370845248	0.0954897938215467	0.09112981209731924	0.10109405607805846	0.10320854536282395	0.10360983570631803	0.09211338566863551	0.09661662774438308	0.07617198012465835	0.13229361871516382	0.1325232078275746	0.10354038473592576	0.12573271368398856	0.12053392424742206	0.11362846043773367	0.07736997598426493	0.10470555476992806	0.09075996936148241	0.10262630561901201	0.10852240629258082	0.12950111857675004	0.142934181673564	0.1415542473718336	0.13201437326255386	0.09947114343250923	0.10119890962031797	0.11310677935683859	0.09226407762178458	0.11830480321738752	0.09628544779069882	0.11062779149533271	0.13535870212952206	0.09485284655431792	0.11314212531604986	0.11229285915907473	0.1127174922375623	0.1127174922375623	0.1127174922375623	0.1127174922375623	0.1127174922375623	0.1127174922375623	0.1127174922375623	0.1127174922375623	0.1127174922375623	0.1127174922375623	0.1127174922375623	0.1127174922375623	0.1127174922375623	0.1127174922375623	0.1127174922375623
0.052669800155348535	0.03981576643959002	0.045153527157343505	0.05264203678398769	0.04677047802301755	0.06491223426004301	0.07561062354115779	0.0779266376649436	0.04933550586535655	0.044984322562595984	0.05929091867941636	0.05796419788140575	0.05600890248054673	0.03782600972257532	0.05138749822729504	0.04674872274385015	0.04316910558215321	0.05540735882422022	0.05279364108228194	0.03158945741684974	0.04784361390957939	0.06230994315194139	0.05301489331877098	0.04354709807270436	0.05108399140545707	0.04701854990281509	0.034671038145986245	0.05074760860564491	0.04270932337581558	0.04270932337581558	0.04270932337581558	0.04270932337581558	0.04270932337581558	0.04270932337581558	0.04270932337581558	0.04270932337581558	0.04270932337581558	0.04270932337581558	0.04270932337581558	0.04270932337581558	0.04270932337581558	0.04270932337581558	0.04270932337581558	0.04270932337581558	0.04270932337581558	0.04270932337581558	0.04270932337581558	0.04270932337581558	0.04270932337581558	0.04270932337581558
0.21673743841289042	0.19433642847331237	0.2050866569399883	0.1755634203721773	0.13148915709562436	0.18495147188280645	0.2002584042778433	0.19454765815913996	0.1991021344360132	0.16553008606823447	0.19412575772364726	0.20835737944158417	0.21307622881047916	0.20199992006227777	0.2417877514509766	0.21782573002422229	0.16279860562677165	0.1604671437127704	0.15657658597176047	0.13800319942385095	0.15410205366086008	0.18253724964281595	0.150757238128633	0.20379346711713112	0.21988312176140237	0.20331389674685765	0.17938093584453627	0.2051618087360426	0.24438251677606268	0.22477216275605266	0.22477216275605266	0.22477216275605266	0.22477216275605266	0.22477216275605266	0.22477216275605266	0.22477216275605266	0.22477216275605266	0.22477216275605266	0.22477216275605266	0.22477216275605266	0.22477216275605266	0.22477216275605266	0.22477216275605266	0.22477216275605266	0.22477216275605266	0.22477216275605266	0.22477216275605266	0.22477216275605266	0.22477216275605266	0.22477216275605266
0.0768357423338994	0.09182842246597755	0.12075910460702215	0.085936435003216	0.1050151233829403	0.08790898098707375	0.0903146295359036	0.10854006342013615	0.10000702667126739	0.091769018170001	0.11460645014301826	0.10459912460919543	0.1054120734913511	0.08803885881222338	0.12205523435827381	0.09674946589664181	0.10025884616956253	0.09020049268251594	0.10717208209252142	0.08646705463698824	0.1094080125501767	0.10352982379707817	0.09726962409305161	0.11802461259478235	0.0957558411164074	0.08026047750895901	0.0880081593126832	0.0880081593126832	0.0880081593126832	0.0880081593126832	0.0880081593126832	0.0880081593126832	0.0880081593126832	0.0880081593126832	0.0880081593126832	0.0880081593126832	0.0880081593126832	0.0880081593126832	0.0880081593126832	0.0880081593126832	0.0880081593126832	0.0880081593126832	0.0880081593126832	0.0880081593126832	0.0880081593126832	0.0880081593126832	0.0880081593126832	0.0880081593126832	0.0880081593126832	0.0880081593126832
0.09856083035242116	0.09224570411675372	0.11688515247438559	0.10239129538863233	0.10138992282603046	0.10016352627900656	0.09128858618990053	0.09335258813768271	0.14048993436451943	0.10871321460591908	0.10792337207865227	0.09028073899367349	0.10589549884549188	0.12603970935613332	0.09025660697830173	0.11004138556928532	0.10499195447638143	0.09790808181263103	0.10443196502149792	0.09514430374321167	0.08839326275849474	0.10722148675185443	0.09780737475517459	0.09780737475517459	0.09780737475517459	0.09780737475517459	0.09780737475517459	0.09780737475517459	0.09780737475517459	0.09780737475517459	0.09780737475517459	0.09780737475517459	0.09780737475517459	0.09780737475517459	0.09780737475517459	0.09780737475517459	0.09780737475517459	0.09780737475517459	0.09780737475517459	0.09780737475517459	0.09780737475517459	0.09780737475517459	0.09780737475517459	0.09780737475517459	0.09780737475517459	0.09780737475517459	0.09780737475517459	0.09780737475517459	0.09780737475517459	0.09780737475517459
0.08181941313528406	0.07899351631148309	0.07467123075867013	0.10364988337605928	0.1168397281019188	0.09662386305022307	0.08129958781898794	0.09235624534909272	0.13196995874377404	0.09738553931451602	0.09497401728700919	0.10172926029839591	0.08053651920101808	0.10809976531802912	0.1079963211227848	0.11937425465056552	0.11745134512926816	0.12019925929709516	0.08910961582091764	0.10292952081333775	0.09332632807689337	0.11982769873456288	0.08066239314999661	0.12282104713350073	0.09558113779793084	0.10366960302155041	0.09007732486084467	0.09687346394119754	0.09687346394119754	0.09687346394119754	0.09687346394119754	0.09687346394119754	0.09687346394119754	0.09687346394119754	0.09687346394119754	0.09687346394119754	0.09687346394119754	0.09687346394119754	0.09687346394119754	0.09687346394119754	0.09687346394119754	0.09687346394119754	0.09687346394119754	0.09687346394119754	0.09687346394119754	0.09687346394119754	0.09687346394119754	0.09687346394119754	0.09687346394119754	0.09687346394119754
0.11672403492199514	0.13279085573568675	0.13010055928164585	0.13410132599682736	0.10734612566801247	0.0985820159757066	0.11622358099085837	0.15656369505734433	0.11246288597541054	0.12449092714440452	0.1095559334284098	0.11690781311713752	0.12997198511444366	0.13640608806537768	0.11866461537338463	0.13753547568523306	0.1534724902438156	0.11820655488980487	0.11763203467308286	0.11350648348047568	0.11283831235735059	0.1415323071519893	0.10960491317465142	0.12702756666555437	0.11789069236424239	0.1337516239434598	0.08536441983186871	0.09717991264114854	0.1344353400893327	0.11580762636524061	0.11580762636524061	0.11580762636524061	0.11580762636524061	0.11580762636524061	0.11580762636524061	0.11580762636524061	0.11580762636524061	0.11580762636524061	0.11580762636524061	0.11580762636524061	0.11580762636524061	0.11580762636524061	0.11580762636524061	0.11580762636524061	0.11580762636524061	0.11580762636524061	0.11580762636524061	0.11580762636524061	0.11580762636524061	0.11580762636524061
0.08865631014945388	0.10995559313423735	0.13309144413627938	0.11279816182575046	0.09747869775074809	0.1323031720822733	0.1256802744343307	0.11055754414273142	0.1278862302727895	0.136585290342205	0.09607117832872608	0.08405895385308573	0.1084704569974879	0.10850496110443553	0.12536964530929942	0.09757360524408834	0.08885653204816307	0.15244003094853834	0.1094239554686401	0.11471253492524414	0.08697533890360767	0.10219964376866732	0.10055091374542288	0.1271556146622725	0.11558451810783003	0.13498261209609141	0.11484700453924658	0.12730875336039185	0.10333555812119177	0.1125607356841655	0.13599661735086077	0.12414890859376543	0.143147257091453	0.09677677443399572	0.12460960546252957	0.12272118706568491	0.1360330040534275	0.13695161721613983	0.13649231063478365	0.13649231063478365	0.13649231063478365	0.13649231063478365	0.13649231063478365	0.13649231063478365	0.13649231063478365	0.13649231063478365	0.13649231063478365	0.13649231063478365	0.13649231063478365	0.13649231063478365
0.05304956536638883	0.043444568311572666	0.07720212013037969	0.03188621224890703	0.04839396993266462	0.05863852756691678	0.0787934591431359	0.052813054290402076	0.04553524886144249	0.08745195949845676	0.014851208857141316	0.047211404401752165	0.02229342435198524	0.0586427046912586	0.0665872263216631	0.05640177785765391	0.015202822546768264	0.04335957874151051	0.026282251957992005	0.0018216063738491824	0.058308544177557466	0.05141274965490741	0.09347950106257183	0.0951153045771812	0.011921737594561792	0.05920664576738165	0.07118091164373622	0.05362027039632985	0.04771169559156335	0.07173522389529839	0.03433200099151408	0.014866100904933491	0.03857371815756539	0.0014120148877568579	0.12819840982185823	0.02439734873843737	0.030621169291156682	0.053696658628651965	0.032001456742375145	0.062028039175169504	0.032933686564445785	0.00021469610660140571	0.016574191335523597	0.016574191335523597	0.016574191335523597	0.016574191335523597	0.016574191335523597	0.016574191335523597	0.016574191335523597	0.016574191335523597
0.06472298782484995	0.07074018524183591	0.03148183353295345	0.04864162663340009	0.04611011225205439	0.03421943771706546	0.041883607612298854	0.05376754780088557	0.047982207606822515	0.04269918004605267	0.09032098436842997	0.0499506699483882	0.07174382469464151	0.05387352728075072	0.04495040083233045	0.06879370666165853	0.09375786977560692	0.07099174165863133	0.052799717709356014	0.04395602243151485	0.06991058522303578	0.06349507035695147	0.05434452821561323	0.054133305456478265	0.04878120313001688	0.08050860010987645	0.05914977782680138	0.0522896835015911	0.055719730664196235	0.055719730664196235	0.055719730664196235	0.055719730664196235	0.055719730664196235	0.055719730664196235	0.055719730664196235	0.055719730664196235	0.055719730664196235	0.055719730664196235	0.055719730664196235	0.055719730664196235	0.055719730664196235	0.055719730664196235	0.055719730664196235	0.055719730664196235	0.055719730664196235	0.055719730664196235	0.055719730664196235	0.055719730664196235	0.055719730664196235	0.055719730664196235
0.08225564147261219	0.1061071928140957	0.0933630879878043	0.12906790405911803	0.09598556167215598	0.10136098139635467	0.10232246498635439	0.10143374851350452	0.08196598670338753	0.1331582335988344	0.09619938259914929	0.10312955932146989	0.09065934545713224	0.10244920327145382	0.07792971586814418	0.09431479315463176	0.1077892333390934	0.09508846976966784	0.09396340987573808	0.0822942755082936	0.1266187984004327	0.10225498593336417	0.10315080964388988	0.11691792311403763	0.07894029421122956	0.09792910866263359	0.09792910866263359	0.09792910866263359	0.09792910866263359	0.09792910866263359	0.09792910866263359	0.09792910866263359	0.09792910866263359	0.09792910866263359	0.09792910866263359	0.09792910866263359	0.09792910866263359	0.09792910866263359	0.09792910866263359	0.09792910866263359	0.09792910866263359	0.09792910866263359	0.09792910866263359	0.09792910866263359	0.09792910866263359	0.09792910866263359	0.09792910866263359	0.09792910866263359	0.09792910866263359	0.09792910866263359
0.05671869475945163	0.052115218798312615	0.07214287561571772	0.07910100808195694	0.07876417183415824	0.06315097061531175	0.09222039166106237	0.06611716792569804	0.05690531194028587	0.07053667360498549	0.07180557175957074	0.056333018495474445	0.06948518703573003	0.07838602678541849	0.06133884139267527	0.06965145820625136	0.0610647976133538	0.07016065070514788	0.08538374552967763	0.0681987122032913	0.07788257184962084	0.07304064202645608	0.07304064202645608	0.07304064202645608	0.07304064202645608	0.07304064202645608	0.07304064202645608	0.07304064202645608	0.07304064202645608	0.07304064202645608	0.07304064202645608	0.07304064202645608	0.07304064202645608	0.07304064202645608	0.07304064202645608	0.07304064202645608	0.07304064202645608	0.07304064202645608	0.07304064202645608	0.07304064202645608	0.07304064202645608	0.07304064202645608	0.07304064202645608	0.07304064202645608	0.07304064202645608	0.07304064202645608	0.07304064202645608	0.07304064202645608	0.07304064202645608	0.07304064202645608
0.06544468780051199	0.05202150548846191	0.041092205773460316	0.07850980141131124	0.07137264583916099	0.07614164300939211	0.0641586094669935	0.033662458643729284	0.05494849289894011	0.058559716698699485	0.049716664218411456	0.09691261410691919	0.04179084551002944	0.03963867729760242	0.055307537051492654	0.07204001014915666	0.06003752940315671	0.0427619646193343	0.06903770070265823	0.04991804233701356	0.08897195004636681	0.06474756048422904	0.08497721596683971	0.07486238822553438	0.07486238822553438	0.07486238822553438	0.07486238822553438	0.07486238822553438	0.07486238822553438	0.07486238822553438	0.07486238822553438	0.07486238822553438	0.07486238822553438	0.07486238822553438	0.07486238822553438	0.07486238822553438	0.07486238822553438	0.07486238822553438	0.07486238822553438	0.07486238822553438	0.07486238822553438	0.07486238822553438	0.07486238822553438	0.07486238822553438	0.07486238822553438	0.07486238822553438	0.07486238822553438	0.07486238822553438	0.07486238822553438	0.07486238822553438
0.06544078655828035	0.06254881154738742	0.08014656040840358	0.0826992432049879	0.06869248685614283	0.07705608939297552	0.07339830850267594	0.082454734195076	0.1059925005450806	0.09952633173442114	0.08427305871139842	0.09606689110229714	0.08102110962468044	0.09394736576368953	0.07804865406623901	0.09345726112542492	0.07798840820444052	0.09098140428336032	0.10831858282368172	0.0877981848646648	0.08598091134831008	0.08688954810648744	0.08688954810648744	0.08688954810648744	0.08688954810648744	0.08688954810648744	0.08688954810648744	0.08688954810648744	0.08688954810648744	0.08688954810648744	0.08688954810648744	0.08688954810648744	0.08688954810648744	0.08688954810648744	0.08688954810648744	0.08688954810648744	0.08688954810648744	0.08688954810648744	0.08688954810648744	0.08688954810648744	0.08688954810648744	0.08688954810648744	0.08688954810648744	0.08688954810648744	0.08688954810648744	0.08688954810648744	0.08688954810648744	0.08688954810648744	0.08688954810648744	0.08688954810648744
0.08529455530776132	0.10626406511525356	0.09527507296946121	0.11708791634787484	0.10855105513760457	0.11118104124004087	0.08716097469640578	0.13163958792758168	0.109525038158711	0.13476481729820894	0.10738561645440804	0.0922763810226899	0.09325459998160189	0.11407016879101647	0.1026498697455014	0.08593241177259316	0.11404018961435552	0.09715685947406533	0.13907369022901528	0.11413195820324482	0.13301438051058617	0.11287441745315693	0.1579139992260411	0.10750965633011388	0.11851684754953226	0.11301325193982308	0.11301325193982308	0.11301325193982308	0.11301325193982308	0.11301325193982308	0.11301325193982308	0.11301325193982308	0.11301325193982308	0.11301325193982308	0.11301325193982308	0.11301325193982308	0.11301325193982308	0.11301325193982308	0.11301325193982308	0.11301325193982308	0.11301325193982308	0.11301325193982308	0.11301325193982308	0.11301325193982308	0.11301325193982308	0.11301325193982308	0.11301325193982308	0.11301325193982308	0.11301325193982308	0.11301325193982308
0.0994097416617283	0.08702633304774081	0.12080469033201291	0.07690661788996284	0.10398695772526041	0.08841861293088536	0.08460848958228141	0.12833621724855543	0.13196072698886208	0.08382212693112934	0.08601095494469964	0.14117024125631275	0.11054987996728423	0.09166893719926494	0.09790706721726582	0.09413456573307795	0.13335570876236436	0.11556634351036965	0.11919582351364033	0.11716412637325585	0.1181799749434481	0.1181799749434481	0.1181799749434481	0.1181799749434481	0.1181799749434481	0.1181799749434481	0.1181799749434481	0.1181799749434481	0.1181799749434481	0.1181799749434481	0.1181799749434481	0.1181799749434481	0.1181799749434481	0.1181799749434481	0.1181799749434481	0.1181799749434481	0.1181799749434481	0.1181799749434481	0.1181799749434481	0.1181799749434481	0.1181799749434481	0.1181799749434481	0.1181799749434481	0.1181799749434481	0.1181799749434481	0.1181799749434481	0.1181799749434481	0.1181799749434481	0.1181799749434481	0.1181799749434481
0.05785473408323854	0.07573128098063325	0.0815309605862872	0.07890661052663653	0.06580330327509874	0.06842234520304573	0.08031181440493391	0.07835624614837185	0.07240988617039276	0.06346171131247642	0.08258610864896254	0.06718214919536003	0.10967152080970181	0.07650831160512295	0.06598994460779838	0.07417460757844938	0.08022230502909997	0.06475101581450943	0.06770636557905471	0.08328240349451514	0.07477691418196737	0.08385984943235164	0.0793183818071595	0.0793183818071595	0.0793183818071595	0.0793183818071595	0.0793183818071595	0.0793183818071595	0.0793183818071595	0.0793183818071595	0.0793183818071595	0.0793183818071595	0.0793183818071595	0.0793183818071595	0.0793183818071595	0.0793183818071595	0.0793183818071595	0.0793183818071595	0.0793183818071595	0.0793183818071595	0.0793183818071595	0.0793183818071595	0.0793183818071595	0.0793183818071595	0.0793183818071595	0.0793183818071595	0.0793183818071595	0.0793183818071595	0.0793183818071595	0.0793183818071595
0.09191500341811969	0.07464647983654507	0.09054533715937396	0.09267260781684726	0.0825612432957722	0.11686709062178645	0.08325910397984151	0.08058898334629085	0.08008485449849684	0.09681795152995573	0.10633337896488085	0.09075165576298605	0.11339214282332326	0.08909441282916983	0.08302623151624161	0.10566321437448015	0.09455203788627374	0.08132568326842247	0.10309159473809407	0.07442080973341474	0.08875620223575441	0.08875620223575441	0.08875620223575441	0.08875620223575441	0.08875620223575441	0.08875620223575441	0.08875620223575441	0.08875620223575441	0.08875620223575441	0.08875620223575441	0.08875620223575441	0.08875620223575441	0.08875620223575441	0.08875620223575441	0.08875620223575441	0.08875620223575441	0.08875620223575441	0.08875620223575441	0.08875620223575441	0.08875620223575441	0.08875620223575441	0.08875620223575441	0.08875620223575441	0.08875620223575441	0.08875620223575441	0.08875620223575441	0.08875620223575441	0.08875620223575441	0.08875620223575441	0.08875620223575441
0.04702046871058949	0.1174060283400773	0.07468032377364202	0.07577258604270935	0.1303442524067838	0.07831911205767855	0.11697389371619404	0.07421813893061521	0.11716923026495571	0.11384662849193421	0.09585257865198163	0.1040141183243656	0.06751318716591852	0.07649083097081162	0.08238401484340363	0.13578183920344203	0.07238000488530885	0.09056436493772504	0.09902717628092468	0.09735726213928327	0.08083921437272686	0.08457443522628369	0.041496277287310944	0.09930593070567344	0.09535731680179299	0.08821232339885661	0.09670757167750638	0.08113456480806044	0.07845054293034248	0.0797043325538299	0.05480259534670692	0.09226471105656474	0.12367974301182658	0.08740430312779154	0.03631798467423453	0.061861143901013035	0.061861143901013035	0.061861143901013035	0.061861143901013035	0.061861143901013035	0.061861143901013035	0.061861143901013035	0.061861143901013035	0.061861143901013035	0.061861143901013035	0.061861143901013035	0.061861143901013035	0.061861143901013035	0.061861143901013035	0.061861143901013035
0.07142708331123639	0.09711507604653048	0.07847651214298525	0.06736136429640908	0.08154696133740374	0.0803931697825199	0.0821679300039141	0.07388148801089436	0.11363263440232554	0.09967107343888781	0.09864752244210397	0.09046582163604272	0.10785974529353784	0.09441952884149807	0.09522881799914641	0.09223714416477322	0.09373298108195982	0.09373298108195982	0.09373298108195982	0.09373298108195982	0.09373298108195982	0.09373298108195982	0.09373298108195982	0.09373298108195982	0.09373298108195982	0.09373298108195982	0.09373298108195982	0.09373298108195982	0.09373298108195982	0.09373298108195982	0.09373298108195982	0.09373298108195982	0.09373298108195982	0.09373298108195982	0.09373298108195982	0.09373298108195982	0.09373298108195982	0.09373298108195982	0.09373298108195982	0.09373298108195982	0.09373298108195982	0.09373298108195982	0.09373298108195982	0.09373298108195982	0.09373298108195982	0.09373298108195982	0.09373298108195982	0.09373298108195982	0.09373298108195982	0.09373298108195982
0.07343949727881084	0.08745179848017783	0.1028282891585671	0.09030330321717307	0.07985993426412955	0.08406032711914675	0.10104869883378247	0.0765003186107439	0.10353692992696648	0.09242569753603724	0.09241759439173056	0.09173192878096445	0.10012341725294208	0.08702268411198812	0.1058807962488257	0.09315561911115981	0.0967333819955045	0.09257312679989223	0.08404772243393062	0.11804009213321935	0.1015571096811542	0.09855077594264143	0.10386236302114212	0.10038312095069814	0.10212274198592013	0.10212274198592013	0.10212274198592013	0.10212274198592013	0.10212274198592013	0.10212274198592013	0.10212274198592013	0.10212274198592013	0.10212274198592013	0.10212274198592013	0.10212274198592013	0.10212274198592013	0.10212274198592013	0.10212274198592013	0.10212274198592013	0.10212274198592013	0.10212274198592013	0.10212274198592013	0.10212274198592013	0.10212274198592013	0.10212274198592013	0.10212274198592013	0.10212274198592013	0.10212274198592013	0.10212274198592013	0.10212274198592013
0.14057119497438947	0.14854295002968784	0.18490789868362964	0.1826951116215195	0.1254918165134856	0.1317066637268231	0.18915721232830052	0.21490973480843528	0.14183097248113066	0.199927449754681	0.17855664893543394	0.14471016338144468	0.1581992576855103	0.16330104374472362	0.19167640747367573	0.130938026494662	0.16410342301407194	0.18442712223182456	0.17426527262294822	0.17426527262294822	0.17426527262294822	0.17426527262294822	0.17426527262294822	0.17426527262294822	0.17426527262294822	0.17426527262294822	0.17426527262294822	0.17426527262294822	0.17426527262294822	0.17426527262294822	0.17426527262294822	0.17426527262294822	0.17426527262294822	0.17426527262294822	0.17426527262294822	0.17426527262294822	0.17426527262294822	0.17426527262294822	0.17426527262294822	0.17426527262294822	0.17426527262294822	0.17426527262294822	0.17426527262294822	0.17426527262294822	0.17426527262294822	0.17426527262294822	0.17426527262294822	0.17426527262294822	0.17426527262294822	0.17426527262294822
0.08284193125416166	0.11185232899265714	0.1068829611901794	0.08811822086701374	0.09366569301825847	0.09803217689811863	0.11190759074583242	0.11467601977999152	0.08536362441576661	0.11606372293005156	0.10851011491906501	0.08515411886524175	0.0964061320662619	0.09926817298820932	0.09274346924279478	0.08701452950629543	0.10195347207891527	0.09012438142850039	0.08394185906292079	0.07178842841407176	0.08725456890676743	0.0795214986604196	0.0795214986604196	0.0795214986604196	0.0795214986604196	0.0795214986604196	0.0795214986604196	0.0795214986604196	0.0795214986604196	0.0795214986604196	0.0795214986604196	0.0795214986604196	0.0795214986604196	0.0795214986604196	0.0795214986604196	0.0795214986604196	0.0795214986604196	0.0795214986604196	0.0795214986604196	0.0795214986604196	0.0795214986604196	0.0795214986604196	0.0795214986604196	0.0795214986604196	0.0795214986604196	0.0795214986604196	0.0795214986604196	0.0795214986604196	0.0795214986604196	0.0795214986604196
0.12413260605071703	0.12056849961841752	0.08969110814492438	0.14275746266344452	0.13003390992675412	0.12760178133674266	0.11381167935045024	0.07606201748884124	0.12676366731879352	0.14229542648224197	0.13452954690051774	0.13452954690051774	0.13452954690051774	0.13452954690051774	0.13452954690051774	0.13452954690051774	0.13452954690051774	0.13452954690051774	0.13452954690051774	0.13452954690051774	0.13452954690051774	0.13452954690051774	0.13452954690051774	0.13452954690051774	0.13452954690051774	0.13452954690051774	0.13452954690051774	0.13452954690051774	0.13452954690051774	0.13452954690051774	0.13452954690051774	0.13452954690051774	0.13452954690051774	0.13452954690051774	0.13452954690051774	0.13452954690051774	0.13452954690051774	0.13452954690051774	0.13452954690051774	0.13452954690051774	0.13452954690051774	0.13452954690051774	0.13452954690051774	0.13452954690051774	0.13452954690051774	0.13452954690051774	0.13452954690051774	0.13452954690051774	0.13452954690051774	0.13452954690051774
0.10579130622087914	0.11448864395948155	0.11636002974856041	0.09306768402951195	0.07029677703969513	0.12799255257721212	0.06913987670041447	0.08798018529542244	0.09369243639814133	0.11242150893243133	0.10364333599377389	0.11469590298197774	0.11192536862485128	0.1224130319637211	0.07047146820783129	0.12070656337126766	0.12123363875581866	0.12087978834950489	0.12105671355266177	0.12105671355266177	0.12105671355266177	0.12105671355266177	0.12105671355266177	0.12105671355266177	0.12105671355266177	0.12105671355266177	0.12105671355266177	0.12105671355266177	0.12105671355266177	0.12105671355266177	0.12105671355266177	0.12105671355266177	0.12105671355266177	0.12105671355266177	0.12105671355266177	0.12105671355266177	0.12105671355266177	0.12105671355266177	0.12105671355266177	0.12105671355266177	0.12105671355266177	0.12105671355266177	0.12105671355266177	0.12105671355266177	0.12105671355266177	0.12105671355266177	0.12105671355266177	0.12105671355266177	0.12105671355266177	0.12105671355266177
0.0698300916950691	0.03479510968678961	0.019992677825503888	0.09308323630692622	0.04356768138529609	0.14364545938916837	0.0638135121047029	0.07563886240742783	0.08141730793095248	0.05670938900280433	0.10275225667675093	0.06251905514267737	0.08294280894235809	0.058206943206959794	0.07569005994656505	0.0700198432179358	0.10778081713379674	0.07867652431745017	0.07193817036069611	0.12735896483618764	0.07333811536303451	0.10473493932895246	0.04692813965038229	0.08714198830077374	0.053549570010767246	0.11305014188921732	0.12033183657966184	0.09929824154556688	0.08371790160556004	0.09813421479013454	0.07325499365751183	0.08569460422382319	0.08569460422382319	0.08569460422382319	0.08569460422382319	0.08569460422382319	0.08569460422382319	0.08569460422382319	0.08569460422382319	0.08569460422382319	0.08569460422382319	0.08569460422382319	0.08569460422382319	0.08569460422382319	0.08569460422382319	0.08569460422382319	0.08569460422382319	0.08569460422382319	0.08569460422382319	0.08569460422382319
0.10485596537143932	0.07568899254700961	0.11236161813314272	0.10777192439986408	0.08355436513104329	0.0898775627214217	0.0703928487795067	0.08274185760934868	0.0903605293700287	0.05947972223374975	0.06250257972073822	0.08204322378193857	0.10177061006313062	0.07635806745291555	0.11613781501251327	0.07714814561847995	0.05861413832892071	0.07700398860042292	0.06556244646224373	0.08329889993395764	0.08648645723701763	0.04511045790865493	0.07931314581433709	0.06330619772850671	0.0713096717714219	0.0713096717714219	0.0713096717714219	0.0713096717714219	0.0713096717714219	0.0713096717714219	0.0713096717714219	0.0713096717714219	0.0713096717714219	0.0713096717714219	0.0713096717714219	0.0713096717714219	0.0713096717714219	0.0713096717714219	0.0713096717714219	0.0713096717714219	0.0713096717714219	0.0713096717714219	0.0713096717714219	0.0713096717714219	0.0713096717714219	0.0713096717714219	0.0713096717714219	0.0713096717714219	0.0713096717714219	0.0713096717714219
0.0746067123355444	0.07838068034129282	0.09008014656686555	0.08436200393857234	0.09611932399147446	0.09799192868749948	0.09782805228192813	0.0838226211002588	0.08619960917238248	0.09424081569799334	0.08255735982402383	0.08839908776100859	0.08839908776100859	0.08839908776100859	0.08839908776100859	0.08839908776100859	0.08839908776100859	0.08839908776100859	0.08839908776100859	0.08839908776100859	0.08839908776100859	0.08839908776100859	0.08839908776100859	0.08839908776100859	0.08839908776100859	0.08839908776100859	0.08839908776100859	0.08839908776100859	0.08839908776100859	0.08839908776100859	0.08839908776100859	0.08839908776100859	0.08839908776100859	0.08839908776100859	0.08839908776100859	0.08839908776100859	0.08839908776100859	0.08839908776100859	0.08839908776100859	0.08839908776100859	0.08839908776100859	0.08839908776100859	0.08839908776100859	0.08839908776100859	0.08839908776100859	0.08839908776100859	0.08839908776100859	0.08839908776100859	0.08839908776100859	0.08839908776100859
0.1034163743054113	0.12485920746529121	0.19003379046379185	0.15683212790059098	0.1236730498838455	0.13038115038737738	0.14803071250935132	0.138692378374197	0.14846286701693504	0.11554082648745616	0.13331255662829664	0.14807677688434173	0.1495722633483915	0.07892275034844372	0.14354852049015634	0.14016123112326953	0.1625180757310612	0.13014625522082424	0.14633216547594272	0.14633216547594272	0.14633216547594272	0.14633216547594272	0.14633216547594272	0.14633216547594272	0.14633216547594272	0.14633216547594272	0.14633216547594272	0.14633216547594272	0.14633216547594272	0.14633216547594272	0.14633216547594272	0.14633216547594272	0.14633216547594272	0.14633216547594272	0.14633216547594272	0.14633216547594272	0.14633216547594272	0.14633216547594272	0.14633216547594272	0.14633216547594272	0.14633216547594272	0.14633216547594272	0.14633216547594272	0.14633216547594272	0.14633216547594272	0.14633216547594272	0.14633216547594272	0.14633216547594272	0.14633216547594272	0.14633216547594272
0.10107006491690558	0.16087737797837462	0.11550935463576992	0.15102660118454153	0.12330906472076374	0.17084585309474717	0.1203020223920035	0.11199403830422873	0.1278499011809803	0.10170498326555716	0.12189607663464926	0.10222099511025605	0.12760392557730196	0.09170708098993995	0.15607501846885288	0.12389104972939644	0.12389104972939644	0.12389104972939644	0.12389104972939644	0.12389104972939644	0.12389104972939644	0.12389104972939644	0.12389104972939644	0.12389104972939644	0.12389104972939644	0.12389104972939644	0.12389104972939644	0.12389104972939644	0.12389104972939644	0.12389104972939644	0.12389104972939644	0.12389104972939644	0.12389104972939644	0.12389104972939644	0.12389104972939644	0.12389104972939644	0.12389104972939644	0.12389104972939644	0.12389104972939644	0.12389104972939644	0.12389104972939644	0.12389104972939644	0.12389104972939644	0.12389104972939644	0.12389104972939644	0.12389104972939644	0.12389104972939644	0.12389104972939644	0.12389104972939644	0.12389104972939644
0.10328509788663817	0.14770456768267087	0.12551319524028598	0.1323004692166152	0.14286597469407245	0.13550213068017503	0.16925876803282994	0.14959085778252512	0.12492615936108074	0.11190133530070352	0.149947384620253	0.06733671031320095	0.138104483349749	0.11105027443023324	0.0967231216225444	0.127037819054756	0.10518007584173951	0.09777451100026888	0.15795726238603341	0.14856568568738612	0.13045814976221204	0.12355868729757893	0.11494834438386012	0.14313385455838584	0.11515489601860998	0.11897551877157975	0.10571852520171497	0.09191445087123287	0.09881648803647393	0.09881648803647393	0.09881648803647393	0.09881648803647393	0.09881648803647393	0.09881648803647393	0.09881648803647393	0.09881648803647393	0.09881648803647393	0.09881648803647393	0.09881648803647393	0.09881648803647393	0.09881648803647393	0.09881648803647393	0.09881648803647393	0.09881648803647393	0.09881648803647393	0.09881648803647393	0.09881648803647393	0.09881648803647393	0.09881648803647393	0.09881648803647393
0.10903767724709332	0.09942919313525561	0.12198682688350936	0.14544771101570772	0.15468165691765068	0.12219690481960205	0.19323378493771434	0.14937234159092883	0.15650573062651219	0.11181656832496298	0.10700454005850318	0.15090222187492577	0.1827002618262281	0.13784171883942725	0.1184639922096209	0.13284254147474425	0.15572076122671452	0.10904263549872228	0.136068684761226	0.1169084640469252	0.13362771486188163	0.12358851164874173	0.13191412432325914	0.12775131798600042	0.12775131798600042	0.12775131798600042	0.12775131798600042	0.12775131798600042	0.12775131798600042	0.12775131798600042	0.12775131798600042	0.12775131798600042	0.12775131798600042	0.12775131798600042	0.12775131798600042	0.12775131798600042	0.12775131798600042	0.12775131798600042	0.12775131798600042	0.12775131798600042	0.12775131798600042	0.12775131798600042	0.12775131798600042	0.12775131798600042	0.12775131798600042	0.12775131798600042	0.12775131798600042	0.12775131798600042	0.12775131798600042	0.12775131798600042
0.09380496644865072	0.11436011756237306	0.10053921540594357	0.09150691472701802	0.10103170426277902	0.1394235031910855	0.08793469807648956	0.09688395892145973	0.07937947662061708	0.10293544684799028	0.09321281607896167	0.09299001626514665	0.0953105584263615	0.07001664792145033	0.11343735426248551	0.107588298583965	0.11492334186743676	0.10311972397417468	0.11054913068112118	0.1237755659766506	0.09943946595176996	0.11160751596421027	0.11160751596421027	0.11160751596421027	0.11160751596421027	0.11160751596421027	0.11160751596421027	0.11160751596421027	0.11160751596421027	0.11160751596421027	0.11160751596421027	0.11160751596421027	0.11160751596421027	0.11160751596421027	0.11160751596421027	0.11160751596421027	0.11160751596421027	0.11160751596421027	0.11160751596421027	0.11160751596421027	0.11160751596421027	0.11160751596421027	0.11160751596421027	0.11160751596421027	0.11160751596421027	0.11160751596421027	0.11160751596421027	0.11160751596421027	0.11160751596421027	0.11160751596421027
0.1651637842483841	0.175738580165313	0.17298280316141706	0.1421724015768698	0.1875531119922977	0.14355448384709665	0.1353121285606561	0.15338870060379736	0.17553513962354797	0.16249726631549744	0.11696636916847725	0.14364281732670192	0.18889346307369637	0.21282362402558305	0.17176532963875032	0.1505124321596764	0.17061425097841437	0.17042720085729798	0.17052072591785616	0.17052072591785616	0.17052072591785616	0.17052072591785616	0.17052072591785616	0.17052072591785616	0.17052072591785616	0.17052072591785616	0.17052072591785616	0.17052072591785616	0.17052072591785616	0.17052072591785616	0.17052072591785616	0.17052072591785616	0.17052072591785616	0.17052072591785616	0.17052072591785616	0.17052072591785616	0.17052072591785616	0.17052072591785616	0.17052072591785616	0.17052072591785616	0.17052072591785616	0.17052072591785616	0.17052072591785616	0.17052072591785616	0.17052072591785616	0.17052072591785616	0.17052072591785616	0.17052072591785616	0.17052072591785616	0.17052072591785616
0.08831425137815567	0.09410797257645055	0.07022265934964068	0.07180089565892643	0.10224833933080019	0.1022809942763234	0.09855766636585937	0.0879974534110206	0.08006664643132115	0.091317050502114	0.09308996468048839	0.10251030986342524	0.08871817673917967	0.08324926909626373	0.0842364043366727	0.10132933269428214	0.08889889363110125	0.11334658166677902	0.09098976998206841	0.09104214276194653	0.09101595637200748	0.09101595637200748	0.09101595637200748	0.09101595637200748	0.09101595637200748	0.09101595637200748	0.09101595637200748	0.09101595637200748	0.09101595637200748	0.09101595637200748	0.09101595637200748	0.09101595637200748	0.09101595637200748	0.09101595637200748	0.09101595637200748	0.09101595637200748	0.09101595637200748	0.09101595637200748	0.09101595637200748	0.09101595637200748	0.09101595637200748	0.09101595637200748	0.09101595637200748	0.09101595637200748	0.09101595637200748	0.09101595637200748	0.09101595637200748	0.09101595637200748	0.09101595637200748	0.09101595637200748
0.0	0.0	0.0	0.0	0.0	0.0	0.0	0.0	0.0	0.0	0.0	0.0	0.0	0.0	0.0	0.0036996910194485584	0.0	0.0	0.0	0.010008684208668274	0.010008684208668274	0.0010697113162933692	0.00021588188473623413	0.0	0.0	0.0010834118637458269	0.00021588188473623413	0.0	0.0	0.0	0.0	0.0	0.0	0.0	0.00021588188473623413	0.0	0.0	0.0	0.0	0.001069711316293369	0.0010834118637458269	0.001076561590019598	0.001076561590019598	0.001076561590019598	0.001076561590019598	0.001076561590019598	0.001076561590019598	0.001076561590019598	0.001076561590019598	0.001076561590019598
0.09202609170067026	0.08969621562343473	0.09865725029878776	0.15458235165562662	0.0	0.0451170456519178	0.1315754243616323	0.13652829075297404	0.09633710454337928	0.00022177059177852518	0.059970531855362656	0.04563665782973035	0.0	0.0987733174905314	0.0010988903118777909	0.0003077682003912262	0.00022177059177852518	0.05994186855330124	0.0	0.0	0.0	0.02238995900322637	0.0400471208766476	0.0	0.09865725029878776	0.05997053185536266	0.00022177059177852518	0.05997053185536266	0.1290599347105311	0.13893762781747152	0.0010988903118777909	0.0	0.0	0.08969621562343472	0.11299167587260046	0.09791869767812582	0.07758795219921769	0.02238284245581156	0.06419941450717843	0.14881233781771364	0.1252317402257707	0.07758795219921769	0.0961116100713246	0.0	0.0011129645753109344	0.10278930623310731	0.05195113540420912	0.05195113540420912	0.05195113540420912	0.05195113540420912
0.088336165568914	0.07015086797092895	0.06299835966949809	0.08132295179249803	0.06790228772953252	0.07997772742086125	0.05877174950458234	0.0564437575007357	0.0803573165234851	0.0556263046516067	0.061628736843184775	0.050545206421037464	0.048880108475034094	0.06228209130712242	0.0539447327152088	0.07224402633141222	0.0515008513434809	0.06261843965725312	0.0832672724067006	0.06502682777708896	0.058438902965163096	0.07920308648912128	0.06525429441280921	0.07314632856988008	0.06123795843103308	0.07055284444659773	0.05859652821740015	0.06726709701533838	0.06018604239837458	0.044247367569130024	0.04959105791956398	0.07043049425008997	0.09378823502700706	0.06803366905458587	0.057436800416927065	0.06660738478703276	0.05497491802920822	0.057037148896668596	0.06879922807777201	0.06880375375729637	0.05117706163124348	0.05999040769426992	0.05999040769426992	0.05999040769426992	0.05999040769426992	0.05999040769426992	0.05999040769426992	0.05999040769426992	0.05999040769426992	0.05999040769426992
0.06148476363337743	0.02760947714958076	0.04671163330892585	0.03741469043251466	0.034373593140500217	0.05090118521141836	0.04009513437818017	0.03425842542966006	0.06888487680991119	0.06369705314789931	0.0670365979043757	0.08722814689862039	0.044825051499254594	0.040248915221050306	0.04194414866787833	0.043771058709950794	0.05579240505860303	0.041602012558958165	0.021337791355730426	0.05216627327345531	0.045593745042457674	0.017966340848961194	0.02639534743700219	0.04690631958739768	0.04898052951645019	0.06800009815280816	0.03255200180065086	0.06519205969141498	0.038143181284897854	0.03249818838295067	0.05118901653585668	0.029723214748271252	0.02834475864612866	0.023355938963164537	0.025346700016620764	0.06579412199845676	0.03084413431465371	0.0756735841133704	0.071253200228608	0.0670740860613955	0.0394302253391844	0.049211100264097404	0.03835320923311036	0.018679416600806152	0.041059366061177154	0.051657483309422485	0.046358424685299826	0.046358424685299826	0.046358424685299826	0.046358424685299826
0.10689972115927619	0.0868623725999295	0.0988386199219912	0.12081655664056598	0.09103886477784168	0.09066080754863566	0.13009078311573422	0.13424111202051064	0.07912430512269802	0.13282104152827115	0.11659440074944413	0.10390019167675613	0.11833593996820611	0.1063484192952159	0.09114459500460033	0.11417671412997629	0.11362891033655315	0.1420483196065869	0.10397460074627188	0.1269824390113113	0.14129455432104598	0.10455400845810106	0.09308490321676544	0.13207826692171293	0.08547322480697461	0.09463769819966594	0.09313690876840433	0.18079488828551749	0.11533921801700049	0.15080203954987847	0.1474733780715384	0.11978775087797308	0.11357968092615844	0.11731833145104062	0.14287180208854558	0.10308271474922341	0.10905682380303165	0.13485202867477258	0.12265742203730383	0.07990465424125626	0.15816684751920843	0.08094740231219237	0.11833424444324264	0.0996408233777175	0.0996408233777175	0.0996408233777175	0.0996408233777175	0.0996408233777175	0.0996408233777175	0.0996408233777175
0.15035787802970005	0.13842695411123646	0.06809474729292032	0.12994190424783977	0.1056620600899307	0.08877530283950165	0.11917449034250435	0.10099906449537469	0.1350360510378085	0.14577242472901253	0.09965706959163412	0.09517698779466745	0.09741702869315076	0.09741702869315076	0.09741702869315076	0.09741702869315076	0.09741702869315076	0.09741702869315076	0.09741702869315076	0.09741702869315076	0.09741702869315076	0.09741702869315076	0.09741702869315076	0.09741702869315076	0.09741702869315076	0.09741702869315076	0.09741702869315076	0.09741702869315076	0.09741702869315076	0.09741702869315076	0.09741702869315076	0.09741702869315076	0.09741702869315076	0.09741702869315076	0.09741702869315076	0.09741702869315076	0.09741702869315076	0.09741702869315076	0.09741702869315076	0.09741702869315076	0.09741702869315076	0.09741702869315076	0.09741702869315076	0.09741702869315076	0.09741702869315076	0.09741702869315076	0.09741702869315076	0.09741702869315076	0.09741702869315076	0.09741702869315076
0.07744748157415525	0.12126492379792901	0.11579609621842579	0.09583459240225155	0.10131958798814568	0.08829633732676483	0.10930868120470136	0.0772990405181092	0.08358399619049348	0.11955137450325105	0.07226799069540091	0.16407995504945186	0.10856855347995581	0.10145767222597726	0.092484269273486	0.10060320100631401	0.08291803876631577	0.1265059394359439	0.1080338604347718	0.07929748720022488	0.11461633573367834	0.11817164988747283	0.1439892129783954	0.10359606069696023	0.08963020616703742	0.13748727042275546	0.09890951582264848	0.12185666529842493	0.0949430315145886	0.126154964407748	0.11391294842142247	0.12560627673797464	0.10487424253207786	0.12148186736242547	0.09957976923882927	0.078293018317286	0.11305691532427409	0.13751620983475174	0.1267685851903337	0.09939588178460079	0.0820891712809252	0.090742526532763	0.090742526532763	0.090742526532763	0.090742526532763	0.090742526532763	0.090742526532763	0.090742526532763	0.090742526532763	0.090742526532763
0.043552317333172955	0.06025118987844146	0.05426150136605965	0.0629960200592794	0.04066456788035462	0.053638865140855495	0.049902453927789046	0.045409750434543164	0.053440801314333326	0.03620123546434156	0.0527007916326538	0.05800380816012046	0.03195072948035254	0.04500294033283622	0.045105911469993605	0.06419779544665409	0.05756811568948862	0.04213577881508822	0.04528120753883394	0.03453371203652161	0.05897915741250316	0.03213410073066433	0.05138704042063743	0.046994239479443284	0.04004511241945023	0.04997479790921932	0.04157869770890804	0.050384979927966304	0.051814507012344725	0.04579994219649567	0.037012847981178654	0.06013870339167881	0.026538106679858006	0.04650443986697866	0.05531972462697823	0.04781055272601777	0.07219126257963666	0.037678179798961285	0.04872777832056585	0.041001980100724436	0.04873454285266532	0.047705071599554914	0.04075339245112199	0.04446161041630306	0.03742910524223097	0.04094535782926702	0.04094535782926702	0.04094535782926702	0.04094535782926702	0.04094535782926702
0.0	0.0006365995858156984	0.0	0.0	0.0	0.0	0.0	0.0	0.0	0.0	0.0	0.25747585943287987	0.06427109434833815	0.0	0.0	0.0	0.00315439983177258	0.0	0.2227187015113202	0.0	0.06427109434833815	0.0	0.06427109434833815	0.0	0.0	0.0	0.0	0.0	0.0031543998317725796	0.0	0.0	0.0	0.0	0.0	0.0	0.0	0.06423166097443966	0.0	0.06742549554998759	0.0	0.11484246363628893	0.0	0.0006365995858156984	0.0006365995858156984	0.0	0.0003182997929078492	0.0003182997929078492	0.0003182997929078492	0.0003182997929078492	0.0003182997929078492
0.031127177632851413	0.14640246580652425	0.06833057695170708	0.08068723722068027	0.07884139370677203	0.11868733782548713	0.105403912592592	0.0766274112828918	0.05316058020803289	0.08229255299948166	0.09766957233285634	0.12091213649986778	0.13141430590559383	0.13440226121893029	0.06699327045632864	0.0995557701268981	0.15151793898975913	0.1282770928872804	0.07392414299007524	0.09307381515121635	0.06416325895086586	0.09626154658599792	0.08160905260039829	0.05682170621739662	0.07649981866625545	0.15378756776803876	0.1365235618928157	0.12628356255660494	0.069819261428784	0.06165651423284489	0.1434473566255875	0.10629637758434184	0.14380276476158751	0.14872106477019906	0.050209685426336484	0.11649280628812464	0.07485524373040446	0.021558704996353466	0.07792267783707169	0.09917749859027401	0.11266153712018871	0.05463948483184295	0.10689502095038012	0.08076725289111154	0.08076725289111154	0.08076725289111154	0.08076725289111154	0.08076725289111154	0.08076725289111154	0.08076725289111154
0.07406103088317728	0.08054486745874503	0.09615489611052898	0.0867781460926957	0.0965397448559626	0.0643040646497302	0.07650201860917201	0.07053972536110784	0.08026645103364731	0.10372764685459947	0.07637293916772253	0.0707713368231491	0.10371110375845874	0.10082091483963719	0.10243614891583723	0.07277305007127279	0.11377249732017819	0.11610787484133153	0.07835314475842543	0.1060471632988392	0.09095792635030851	0.08060544243135605	0.09460938320827854	0.09376832987406607	0.08364410165042806	0.07712376960782155	0.10716933309333826	0.08525337287173419	0.10576800645425709	0.07496268504129483	0.09718197457175244	0.1169071502071482	0.11313306784326686	0.07617714381448355	0.09495922786041548	0.0982030701354721	0.07763268675916504	0.09430824932487075	0.07910645629475098	0.1161589391829222	0.09763269773883658	0.09763269773883658	0.09763269773883658	0.09763269773883658	0.09763269773883658	0.09763269773883658	0.09763269773883658	0.09763269773883658	0.09763269773883658	0.09763269773883658
0.0735704280857694	0.0688232490506337	0.11018359002705833	0.023776811443352145	0.08929554710873286	0.09053353491818304	0.07773767785851687	0.147654154318445	0.06745627215836263	0.14032422914986403	0.04753139695396722	0.09625800062618779	0.12242772587992261	0.09772977614445956	0.14112859748059864	0.11912326028643326	0.17488976835390715	0.13950026535159235	0.08770840804778615	0.09488405565013419	0.05915416399067508	0.10300012361066321	0.0905543823863002	0.08910785454408006	0.12270049880690057	0.1134176121285714	0.07807809767649086	0.10306349560047592	0.12331448442358585	0.1272689865136256	0.11312598426346802	0.11086232036194534	0.1061274604663679	0.08802622067045437	0.14498550660553888	0.09519499006245412	0.09827450957120533	0.028632545302550043	0.09793030829723441	0.10242215965523466	0.051979521649759816	0.07720084065249724	0.07720084065249724	0.07720084065249724	0.07720084065249724	0.07720084065249724	0.07720084065249724	0.07720084065249724	0.07720084065249724	0.07720084065249724
0.04061275921349713	0.028935856144307895	0.03417682728234012	0.04539230653763001	0.04468802346846504	0.05818701884093316	0.04971826364283938	0.05036055468086488	0.031233393205252348	0.04918070998338297	0.05284147555185262	0.03443940296922177	0.04160862485063007	0.05012892021315489	0.054684162709804585	0.040091238272594996	0.05166965340926178	0.038855858209455314	0.050700199409230956	0.027315533073635205	0.0296459501863915	0.02219057517747362	0.051104368216610824	0.02717358276044695	0.02708816231731003	0.0481325100700153	0.05251499200611378	0.035953722742193925	0.04343915716900662	0.050795565213552746	0.034554460414895474	0.043794741480963253	0.05584285182623017	0.0356057460037519	0.041265895166985735	0.05218885704323592	0.03585527164861738	0.029837301411657417	0.043595941250012184	0.030145496468847063	0.0259962876918003	0.052502013889260596	0.03754739722191719	0.06015869269405471	0.05978399393682283	0.014405714426920166	0.04383520710376795	0.03751548492135798	0.06263523372254014	0.05770043275596341
0.5196134565280921	0.09745271720073584	0.025044858922466492	0.0	0.009257784310804448	0.23419140334641317	0.005353504705669611	0.12247875848149847	0.0	0.0	0.0	0.0	0.23427526548499117	0.0	0.0	0.0	0.0	0.025044858922466492	0.0	0.05453899701722567	0.2765698542328459	0.1460803325950598	0.09745271720073584	0.0	0.05453899701722567	0.4259911851550087	0.1460803325950598	0.0026767523528348058	0.2184688502786436	0.025030673302717157	0.025044858922466492	0.0	0.3580651742351713	0.025044858922466492	0.10981488517914462	0.24031609343268218	0.05453899701722567	0.009257784310804448	0.0026767523528348058	0.24085629744296078	0.2182543774219141	0.0	0.0	0.0	0.13524267196824008	0.18899405277856993	0.2358910045393444	0.0	0.24031609343268218	0.23425587994216598
0.12235353552824516	0.08936928116322852	0.13291018415050412	0.14275953283471057	0.13884354022067322	0.12401159067966272	0.1764839734859604	0.11720719573591322	0.1647792191852789	0.12030001238446257	0.14533045736702915	0.11117469694484308	0.10619119289031592	0.1516703819070682	0.12958060302604174	0.09047397047828773	0.1349475173011515	0.10744772834194398	0.14549487738239544	0.13099709417750635	0.15714431670464696	0.09978521622719295	0.12171705247574179	0.09569621383115	0.13102920320798433	0.1688664014294267	0.09667184686428917	0.1266529465232009	0.10699574303244866	0.14156354516192418	0.12518982649886107	0.1458811037877491	0.1415369290753719	0.15509590461033865	0.1391212319548143	0.12545161454504047	0.12400599491409069	0.11769365258565823	0.1132723434344886	0.1353581649038388	0.14426624168275137	0.15436690681027412	0.10824516377896563	0.11103840769844792	0.18749712008871514	0.13723220611637577	0.13152696364295752	0.12747025008731405	0.1390288369067889	0.14899954298057128
0.06236405025083918	0.04152706011421728	0.05139725631066829	0.06147098354386303	0.03916612335879352	0.036208803328258043	0.039733610148829805	0.04291415447205786	0.07113536172117305	0.06499799113765002	0.05369404000978821	0.04374382715005359	0.044948093951473825	0.042092724622244754	0.05276214739619997	0.049051494999007496	0.03338876973928233	0.04190495941495368	0.049702124741101354	0.041666401602326895	0.035028579484708354	0.043021907704032906	0.05570954031172126	0.03980645520032983	0.0524077436255828	0.035890974086885435	0.050616405092199	0.04046797270946864	0.04389294691912371	0.041087090665356915	0.05097134186386208	0.042593734974656676	0.05890677256677174	0.04988738919463801	0.05831562752715463	0.03907595697798082	0.04719371916433833	0.04931067265023411	0.04325027600768054	0.05166831667690548	0.044357911172313656	0.03603548121294754	0.03677916330188026	0.054142207695421184	0.043718808930355194	0.0655870773662782	0.03149442278581396	0.030055995678575413	0.044741482349522646	0.04363236416126446
0.08585086438045397	0.06141884541646225	0.10187716068455965	0.06673752225804197	0.0689717505871779	0.060940582088278114	0.07162235788612564	0.09990152451528524	0.05954695986488062	0.06342549954908741	0.07941285917023509	0.06980364838528769	0.10010283429485296	0.08220493898017313	0.05467959146354728	0.06398148698281868	0.07072259554139136	0.06411856263970339	0.09945294722410014	0.07949797416756138	0.06977251897293353	0.04894981400175617	0.06257357310628045	0.07607322417139507	0.0563003646527717	0.06403448255700302	0.09713983941741278	0.06696848594899767	0.06608588659535014	0.05222472157775504	0.07721797607022755	0.060709838612845596	0.06464072264077271	0.06320025361779658	0.0718324802735216	0.09651504533711042	0.06795244176487086	0.08721377971059265	0.05529040827353987	0.08412855110387628	0.07277821108702727	0.08601596208849333	0.050010052646572246	0.05258665933488298	0.08507382541890376	0.08154111523502028	0.099616728984891	0.040725016869370544	0.06480293480466226	0.06765541147390276
0.06798699134406688	0.08947213063928729	0.0890597788902505	0.06770513713183544	0.07531031996726303	0.09402623986166639	0.09793057288862146	0.07240894677732976	0.07887518825806077	0.07264284572848119	0.07830888638638676	0.08097757287095954	0.055111012992537844	0.07221360458802739	0.09049522006278028	0.08597294178337121	0.0928525969430852	0.06063715835344401	0.09443711242238291	0.07944517097635949	0.06602891800820217	0.07119440785058358	0.0881963090997836	0.0925928222850756	0.0760040007645637	0.06119707665902479	0.09671600018195674	0.07572152901967326	0.08302273516732488	0.07978243252840349	0.07644507093505575	0.07594814105519256	0.0749237300439036	0.07439340004021296	0.09366083446397898	0.05589714663918207	0.06475318708433625	0.08151674684848544	0.09249516849152349	0.07147125125787224	0.09216399379253143	0.08406676009464303	0.07230046630864864	0.07818361320164585	0.07818361320164585	0.07818361320164585	0.07818361320164585	0.07818361320164585	0.07818361320164585	0.07818361320164585
0.14438220819391015	0.12829758477003955	0.15413648697306112	0.1471419800882992	0.16723950417129654	0.1427795364240375	0.16613542205649384	0.16716424727328744	0.1538120871417422	0.16440494148808646	0.17625917718958675	0.17033205933883663	0.17033205933883663	0.17033205933883663	0.17033205933883663	0.17033205933883663	0.17033205933883663	0.17033205933883663	0.17033205933883663	0.17033205933883663	0.17033205933883663	0.17033205933883663	0.17033205933883663	0.17033205933883663	0.17033205933883663	0.17033205933883663	0.17033205933883663	0.17033205933883663	0.17033205933883663	0.17033205933883663	0.17033205933883663	0.17033205933883663	0.17033205933883663	0.17033205933883663	0.17033205933883663	0.17033205933883663	0.17033205933883663	0.17033205933883663	0.17033205933883663	0.17033205933883663	0.17033205933883663	0.17033205933883663	0.17033205933883663	0.17033205933883663	0.17033205933883663	0.17033205933883663	0.17033205933883663	0.17033205933883663	0.17033205933883663	0.17033205933883663
0.1474652715893207	0.13748681072154387	0.13264535411088382	0.1392762435599149	0.10186675994457758	0.14327582247635584	0.12257129121046671	0.12257129121046671	0.12257129121046671	0.12257129121046671	0.12257129121046671	0.12257129121046671	0.12257129121046671	0.12257129121046671	0.12257129121046671	0.12257129121046671	0.12257129121046671	0.12257129121046671	0.12257129121046671	0.12257129121046671	0.12257129121046671	0.12257129121046671	0.12257129121046671	0.12257129121046671	0.12257129121046671	0.12257129121046671	0.12257129121046671	0.12257129121046671	0.12257129121046671	0.12257129121046671	0.12257129121046671	0.12257129121046671	0.12257129121046671	0.12257129121046671	0.12257129121046671	0.12257129121046671	0.12257129121046671	0.12257129121046671	0.12257129121046671	0.12257129121046671	0.12257129121046671	0.12257129121046671	0.12257129121046671	0.12257129121046671	0.12257129121046671	0.12257129121046671	0.12257129121046671	0.12257129121046671	0.12257129121046671	0.12257129121046671
0.0813022487715082	0.03684597545289019	0.15276318520998533	0.0	0.022218959202160386	0.048738740537661876	0.0	0.04838516972301405	0.21302776649945465	0.29147847225231116	0.0	0.04838516972301405	0.0	0.0	0.008454026550139628	0.0	0.0	0.20759984162771097	0.0	0.0	0.0023747249487826656	0.0	0.0	0.048681656557784635	0.022204154073372125	0.21311464273121963	0.0023747249487826656	0.0	0.21320038144888342	0.0	0.0	0.0023747249487826656	0.21320038144888342	0.04836757120472175	0.022204154073372125	0.00047925088747286074	0.011341702480422494	0.011341702480422494	0.011341702480422494	0.011341702480422494	0.011341702480422494	0.011341702480422494	0.011341702480422494	0.011341702480422494	0.011341702480422494	0.011341702480422494	0.011341702480422494	0.011341702480422494	0.011341702480422494	0.011341702480422494
0.09425618871935332	0.10315442749650754	0.11496452150217039	0.09505904200649042	0.08770299895238803	0.10869568764347425	0.10891443613858796	0.09808100032400464	0.13254325909364273	0.13030647781798044	0.15048217245640264	0.12934130620098794	0.11611377458192679	0.10689032023849633	0.0941527891091914	0.09251287897205489	0.11324184872492819	0.08936476583551958	0.12461649843575472	0.1071344284690587	0.10690830419308807	0.10474261894029718	0.13180183859655523	0.12654146456137363	0.12305615873359128	0.08113753539088861	0.10244142935946647	0.09178948237517755	0.09178948237517755	0.09178948237517755	0.09178948237517755	0.09178948237517755	0.09178948237517755	0.09178948237517755	0.09178948237517755	0.09178948237517755	0.09178948237517755	0.09178948237517755	0.09178948237517755	0.09178948237517755	0.09178948237517755	0.09178948237517755	0.09178948237517755	0.09178948237517755	0.09178948237517755	0.09178948237517755	0.09178948237517755	0.09178948237517755	0.09178948237517755	0.09178948237517755
0.1264168560124364	0.13731453423013282	0.11423603151721984	0.14881432426237806	0.13963237093402492	0.18980632171254427	0.1509057907312243	0.1244765820257416	0.14205751326307478	0.12229552691433078	0.11030946630975151	0.17444326992911852	0.11847814874283141	0.12173356953403648	0.12654740641507115	0.12920757054669782	0.15182647490037318	0.11546821856398605	0.11448081659721503	0.12539224619917225	0.11993653139819364	0.11993653139819364	0.11993653139819364	0.11993653139819364	0.11993653139819364	0.11993653139819364	0.11993653139819364	0.11993653139819364	0.11993653139819364	0.11993653139819364	0.11993653139819364	0.11993653139819364	0.11993653139819364	0.11993653139819364	0.11993653139819364	0.11993653139819364	0.11993653139819364	0.11993653139819364	0.11993653139819364	0.11993653139819364	0.11993653139819364	0.11993653139819364	0.11993653139819364	0.11993653139819364	0.11993653139819364	0.11993653139819364	0.11993653139819364	0.11993653139819364	0.11993653139819364	0.11993653139819364
0.06148647248630569	0.08351966688392529	0.08455521937498207	0.08089147692036806	0.07595317352717584	0.07053112860148159	0.08204364901466252	0.0710886295106873	0.08699081049480094	0.08914599487397905	0.09456930546861587	0.08757734850065706	0.07494905434574918	0.08678157334696672	0.09128796498650915	0.08465631166412284	0.07758867860574618	0.06650428428655589	0.07115315251876478	0.07624883404390081	0.08975164993979427	0.09356251152117591	0.08079777921560814	0.08467538044480502	0.07834174162404625	0.05885568718279856	0.07969899827662019	0.08479795777728284	0.07574531725454313	0.08793410546729998	0.08726090727340238	0.06822822151580811	0.07504952898806254	0.0757076494714902	0.07740734317917755	0.08945799069810972	0.08199946769587486	0.08572872919699229	0.08572872919699229	0.08572872919699229	0.08572872919699229	0.08572872919699229	0.08572872919699229	0.08572872919699229	0.08572872919699229	0.08572872919699229	0.08572872919699229	0.08572872919699229	0.08572872919699229	0.08572872919699229
0.12891752120250283	0.18505027617153855	0.1455840470988462	0.13809356947743612	0.17249523878052783	0.1520924132496121	0.1985803440545051	0.20143524936871435	0.19812443781651515	0.14142446002997736	0.18752850289493958	0.10444108131923364	0.16031576928799393	0.18177350380231352	0.17343069196871394	0.1696410480875456	0.16256458280189207	0.13830904418141962	0.17875237157829518	0.13650831202414304	0.1666914146637475	0.20199086701826702	0.16283676662248375	0.1541903717653688	0.183420716011208	0.15564725520928566	0.14299383132877724	0.21397605075648055	0.16597590200181758	0.14522625431995798	0.11862522196514273	0.18822948554817018	0.15342735375665645	0.15342735375665645	0.15342735375665645	0.15342735375665645	0.15342735375665645	0.15342735375665645	0.15342735375665645	0.15342735375665645	0.15342735375665645	0.15342735375665645	0.15342735375665645	0.15342735375665645	0.15342735375665645	0.15342735375665645	0.15342735375665645	0.15342735375665645	0.15342735375665645	0.15342735375665645
0.16021843165871036	0.2740893078695425	0.2524904349041672	0.22111477444747726	0.14636380632436996	0.22427874682039434	0.18747566419804357	0.2022211023456894	0.1739928656459779	0.24234291232151414	0.10004785361224952	0.12752150211993568	0.09974369384121909	0.18745685080448837	0.16653602159632588	0.1654556872842385	0.14738901074823646	0.14240903282366663	0.1784472036989593	0.13771276105778688	0.18350449832272098	0.23862253751261295	0.17938024278188547	0.06550729295204624	0.11472899777076702	0.07700370511358552	0.10203224123154386	0.105959954159442	0.17809297065813526	0.1447730717105572	0.21000458239711567	0.17456114711286094	0.19723342436824842	0.19084096292878192	0.19403719364851518	0.19403719364851518	0.19403719364851518	0.19403719364851518	0.19403719364851518	0.19403719364851518	0.19403719364851518	0.19403719364851518	0.19403719364851518	0.19403719364851518	0.19403719364851518	0.19403719364851518	0.19403719364851518	0.19403719364851518	0.19403719364851518	0.19403719364851518
0.0810659334188991	0.12013730139175428	0.11393914737566564	0.1414716171904404	0.09419587884198563	0.1192219179211398	0.08439639810234766	0.10178429536245946	0.08102694651149013	0.11422254275396676	0.15425643393990834	0.10825692066384968	0.09850722417816257	0.09855997255385811	0.10304736026411482	0.09799120092681098	0.09982982844883147	0.09017093471130182	0.11534738229301635	0.12461753201612269	0.11575499611474198	0.10673110055801308	0.11124304833637752	0.11124304833637752	0.11124304833637752	0.11124304833637752	0.11124304833637752	0.11124304833637752	0.11124304833637752	0.11124304833637752	0.11124304833637752	0.11124304833637752	0.11124304833637752	0.11124304833637752	0.11124304833637752	0.11124304833637752	0.11124304833637752	0.11124304833637752	0.11124304833637752	0.11124304833637752	0.11124304833637752	0.11124304833637752	0.11124304833637752	0.11124304833637752	0.11124304833637752	0.11124304833637752	0.11124304833637752	0.11124304833637752	0.11124304833637752	0.11124304833637752
0.07421675915303114	0.07998009940098799	0.12785620917309293	0.14640386779037246	0.0	0.17824756506668574	0.08211352011412401	0.003160982557357348	0.003163289013893731	0.018635410407221043	0.00855756889815383	0.07140279309978666	0.0800165409729735	0.21929267027983468	0.08892756784851397	0.1068144804608501	0.16410060494174797	0.06874246504059717	0.0499141366584443	0.08220282534981438	0.08892756784851397	0.04988439835422664	0.07465515188645201	0.16626076885460891	0.06050246168902373	0.06699739881430969	0.003163289013893731	0.08211352011412401	0.14892847670595094	0.020179718096398548	0.003163289013893731	0.0	0.00855756889815383	0.0830306016174499	0.018635410407221043	0.04990678648745615	0.1529688185832921	0.0460998022506264	0.12074271432824665	0.02177977035588445	0.003163289013893731	0.012471529684889092	0.012471529684889092	0.012471529684889092	0.012471529684889092	0.012471529684889092	0.012471529684889092	0.012471529684889092	0.012471529684889092	0.012471529684889092
0.13471864296828825	0.19178000080725913	0.12991172382133598	0.14705177654560359	0.15954580760199394	0.2044881107669809	0.13639146442783814	0.1686671025995847	0.13811818809394857	0.14391312583749974	0.13950048980155058	0.13589340300989589	0.13503648212829517	0.1381233174828357	0.1562131461443258	0.14281568699668515	0.15507843644035793	0.13665082810639112	0.20079419432429615	0.15241838539211475	0.1306960927591927	0.12107736519178233	0.17217103213889468	0.14399636034699015	0.15272251645067383	0.148359438398832	0.148359438398832	0.148359438398832	0.148359438398832	0.148359438398832	0.148359438398832	0.148359438398832	0.148359438398832	0.148359438398832	0.148359438398832	0.148359438398832	0.148359438398832	0.148359438398832	0.148359438398832	0.148359438398832	0.148359438398832	0.148359438398832	0.148359438398832	0.148359438398832	0.148359438398832	0.148359438398832	0.148359438398832	0.148359438398832	0.148359438398832	0.148359438398832
0.10502555010155228	0.058155627705364345	0.09734248503384788	0.09758461183822366	0.0617724722214714	0.05823000207032628	0.06441295947163476	0.15411256222940356	0.13439902877683568	0.06863863525105686	0.010498299302160384	0.14852939329891976	0.13301716121914978	0.09902042289856158	0.08724902670702805	0.13986491775257767	0.09494884866746091	0.05822142733578192	0.08701734213949548	0.17555278878291797	0.10540670601753349	0.08888212309688144	0.09578518200431412	0.07529919931091404	0.09349384880258194	0.15720848616995103	0.021898997652883476	0.0099832890643047	0.14001357559771746	0.09571119572195592	0.11786238565983669	0.11786238565983669	0.11786238565983669	0.11786238565983669	0.11786238565983669	0.11786238565983669	0.11786238565983669	0.11786238565983669	0.11786238565983669	0.11786238565983669	0.11786238565983669	0.11786238565983669	0.11786238565983669	0.11786238565983669	0.11786238565983669	0.11786238565983669	0.11786238565983669	0.11786238565983669	0.11786238565983669	0.11786238565983669
0.10098460780397986	0.11134776988509786	0.11607418998473334	0.08349641328816242	0.10149080061766297	0.10909671303523152	0.07393237285745007	0.1042324425582626	0.10100732738937504	0.11400309302589766	0.10431997589748389	0.08360983069370237	0.1034755200591452	0.0914608025209243	0.07270926790041028	0.09983467218629685	0.08597078728972089	0.07702251582632504	0.08149665155802296	0.08149665155802296	0.08149665155802296	0.08149665155802296	0.08149665155802296	0.08149665155802296	0.08149665155802296	0.08149665155802296	0.08149665155802296	0.08149665155802296	0.08149665155802296	0.08149665155802296	0.08149665155802296	0.08149665155802296	0.08149665155802296	0.08149665155802296	0.08149665155802296	0.08149665155802296	0.08149665155802296	0.08149665155802296	0.08149665155802296	0.08149665155802296	0.08149665155802296	0.08149665155802296	0.08149665155802296	0.08149665155802296	0.08149665155802296	0.08149665155802296	0.08149665155802296	0.08149665155802296	0.08149665155802296	0.08149665155802296
0.09570852027997025	0.14812305432740325	0.15963943701584096	0.11875150957011281	0.11347177723042869	0.1405404951603066	0.16345279526458636	0.12641813828772963	0.14607209545270947	0.12359978193643217	0.11055528088867025	0.15682557676821757	0.1393942502841792	0.11233704192223053	0.1340614706608856	0.15139707732062535	0.18044649834360812	0.14441009987558806	0.15730481002370847	0.13190260290460548	0.12350885588391752	0.19348355879600942	0.129424251686606	0.1826828149804984	0.19275959569680282	0.1923855639916951	0.12497871123583466	0.13515532429970883	0.1523258746533601	0.14374059947653445	0.14374059947653445	0.14374059947653445	0.14374059947653445	0.14374059947653445	0.14374059947653445	0.14374059947653445	0.14374059947653445	0.14374059947653445	0.14374059947653445	0.14374059947653445	0.14374059947653445	0.14374059947653445	0.14374059947653445	0.14374059947653445	0.14374059947653445	0.14374059947653445	0.14374059947653445	0.14374059947653445	0.14374059947653445	0.14374059947653445
0.11740186836416112	0.06402257314269988	0.11322869188975968	0.10260346819918846	0.10808628531957497	0.10109071053406593	0.08009923921515252	0.1179036768295485	0.09127587577368201	0.08733011541601615	0.10738650621636846	0.12152317179237232	0.10353967290664588	0.13874762015031505	0.13648150196308637	0.1521872848915281	0.10269519291120635	0.1463347355691117	0.08253591131658615	0.14326775538156938	0.11465115890780314	0.09028542714416751	0.10246829302598533	0.10246829302598533	0.10246829302598533	0.10246829302598533	0.10246829302598533	0.10246829302598533	0.10246829302598533	0.10246829302598533	0.10246829302598533	0.10246829302598533	0.10246829302598533	0.10246829302598533	0.10246829302598533	0.10246829302598533	0.10246829302598533	0.10246829302598533	0.10246829302598533	0.10246829302598533	0.10246829302598533	0.10246829302598533	0.10246829302598533	0.10246829302598533	0.10246829302598533	0.10246829302598533	0.10246829302598533	0.10246829302598533	0.10246829302598533	0.10246829302598533
0.07685856357867246	0.11633273311891167	0.11512947956089306	0.1347410816303551	0.1322477490515472	0.1038172330093491	0.1522324919282978	0.1341187469554312	0.12506990720444347	0.16355980258877248	0.12526718212349305	0.11850822342005651	0.12225939160005689	0.11685445376442699	0.13077249095507817	0.10904862041996129	0.12027683607030654	0.13018868937707131	0.11115317802618309	0.11773814472129245	0.12532899205530837	0.15098002269634478	0.1354308957692837	0.11139655686898647	0.10830563287563315	0.12889321328227618	0.11859942307895467	0.11859942307895467	0.11859942307895467	0.11859942307895467	0.11859942307895467	0.11859942307895467	0.11859942307895467	0.11859942307895467	0.11859942307895467	0.11859942307895467	0.11859942307895467	0.11859942307895467	0.11859942307895467	0.11859942307895467	0.11859942307895467	0.11859942307895467	0.11859942307895467	0.11859942307895467	0.11859942307895467	0.11859942307895467	0.11859942307895467	0.11859942307895467	0.11859942307895467	0.11859942307895467
0.10127086777750098	0.11389079412636513	0.10875663817082803	0.12501359978034174	0.0795438946409293	0.13749966425949864	0.1606253354954404	0.0697074096164125	0.11144638812694733	0.08448728870697284	0.11400288501513418	0.07259117094259943	0.09596667542805347	0.08152755291737118	0.09630959895285261	0.10895492216441253	0.11450210432699588	0.09098560018074157	0.08752609740846515	0.09643573601814502	0.10158098658177331	0.07974684941050487	0.08797156618934976	0.08763210540265619	0.08780183579600298	0.08780183579600298	0.08780183579600298	0.08780183579600298	0.08780183579600298	0.08780183579600298	0.08780183579600298	0.08780183579600298	0.08780183579600298	0.08780183579600298	0.08780183579600298	0.08780183579600298	0.08780183579600298	0.08780183579600298	0.08780183579600298	0.08780183579600298	0.08780183579600298	0.08780183579600298	0.08780183579600298	0.08780183579600298	0.08780183579600298	0.08780183579600298	0.08780183579600298	0.08780183579600298	0.08780183579600298	0.08780183579600298
0.11572117378350927	0.11239722065370066	0.13277223195741217	0.12550452086986666	0.1329816365802312	0.12497989213796003	0.1610701695505765	0.1344537356583928	0.14581810012202878	0.12621352495153518	0.10910334228190434	0.1373800922716697	0.14438634303796485	0.13918905660096004	0.1270408485859624	0.13501554182445352	0.10415821922727404	0.16320811426486428	0.13345374874126117	0.15594807876057717	0.14742629908121693	0.1434661300232624	0.11647486750312148	0.12092573839343077	0.11870030294827612	0.11870030294827612	0.11870030294827612	0.11870030294827612	0.11870030294827612	0.11870030294827612	0.11870030294827612	0.11870030294827612	0.11870030294827612	0.11870030294827612	0.11870030294827612	0.11870030294827612	0.11870030294827612	0.11870030294827612	0.11870030294827612	0.11870030294827612	0.11870030294827612	0.11870030294827612	0.11870030294827612	0.11870030294827612	0.11870030294827612	0.11870030294827612	0.11870030294827612	0.11870030294827612	0.11870030294827612	0.11870030294827612
0.06408815056678277	0.07805200583839587	0.09207746516683017	0.07253942684647953	0.07444063511539435	0.09068792618463092	0.09462798524441586	0.10211553927210502	0.07490681837981543	0.08396906235583328	0.10235904777260572	0.06598061775500211	0.08881311882960195	0.06753950428034822	0.09090924391190912	0.0855315763510251	0.047245621753337234	0.08192890734830056	0.08130958076345632	0.12314621417241746	0.08790514208761199	0.07936698293138418	0.08353656535526198	0.08145177414332307	0.08145177414332307	0.08145177414332307	0.08145177414332307	0.08145177414332307	0.08145177414332307	0.08145177414332307	0.08145177414332307	0.08145177414332307	0.08145177414332307	0.08145177414332307	0.08145177414332307	0.08145177414332307	0.08145177414332307	0.08145177414332307	0.08145177414332307	0.08145177414332307	0.08145177414332307	0.08145177414332307	0.08145177414332307	0.08145177414332307	0.08145177414332307	0.08145177414332307	0.08145177414332307	0.08145177414332307	0.08145177414332307	0.08145177414332307
0.08797870024764	0.07837092289581075	0.12725731055971218	0.10236296184289506	0.09765326547247195	0.09810280163263593	0.09831080138290303	0.09597315411713994	0.10551665539398326	0.10932099968546964	0.11000182138213044	0.10924319756830067	0.09783718443149385	0.10629648751231477	0.1110571642058702	0.11540468823083233	0.11809847502274574	0.08593550966799739	0.07301566697363503	0.1133887080206755	0.13253930708192083	0.08968020850026412	0.10796576697042994	0.1088644015067833	0.10841508423860662	0.10841508423860662	0.10841508423860662	0.10841508423860662	0.10841508423860662	0.10841508423860662	0.10841508423860662	0.10841508423860662	0.10841508423860662	0.10841508423860662	0.10841508423860662	0.10841508423860662	0.10841508423860662	0.10841508423860662	0.10841508423860662	0.10841508423860662	0.10841508423860662	0.10841508423860662	0.10841508423860662	0.10841508423860662	0.10841508423860662	0.10841508423860662	0.10841508423860662	0.10841508423860662	0.10841508423860662	0.10841508423860662
0.1271412939489489	0.10097672390149436	0.1438686608818822	0.13103941317158943	0.13320651747422196	0.10859001224417433	0.16576392806290383	0.11576836344968126	0.14781180901773136	0.1586343671548797	0.1422350995510752	0.12539377931999943	0.12290205592483872	0.13167645399503694	0.15768530610060266	0.12977177335150994	0.12288062766145873	0.12053615188564543	0.15314804055198045	0.13241344207331365	0.13445883955944232	0.1324923958256352	0.10729863704513269	0.15303646475167387	0.13562036678136732	0.11095374836779684	0.13939655686347482	0.1607994746964717	0.1257870448337946	0.11509627158101139	0.120441658207403	0.120441658207403	0.120441658207403	0.120441658207403	0.120441658207403	0.120441658207403	0.120441658207403	0.120441658207403	0.120441658207403	0.120441658207403	0.120441658207403	0.120441658207403	0.120441658207403	0.120441658207403	0.120441658207403	0.120441658207403	0.120441658207403	0.120441658207403	0.120441658207403	0.120441658207403
0.11033765851043574	0.09204220982626628	0.10694013736894657	0.11635810151136079	0.10390357336838739	0.1107292841625964	0.11051355994691266	0.11034677377255121	0.08708805416375368	0.12463429413202776	0.1269473204027045	0.0992197773828298	0.07719614521052669	0.0974356557115078	0.12094922744837178	0.11302403284976335	0.10190048303650613	0.12075487164387458	0.10737105616948871	0.11165001174648641	0.10336973242336794	0.10697611678057789	0.09986271580954595	0.15189937238430345	0.09267852480505735	0.12470484842995536	0.12382019197242566	0.1032915117235604	0.12845310605266302	0.1216390869089473	0.10703885197329126	0.11433896944111928	0.11433896944111928	0.11433896944111928	0.11433896944111928	0.11433896944111928	0.11433896944111928	0.11433896944111928	0.11433896944111928	0.11433896944111928	0.11433896944111928	0.11433896944111928	0.11433896944111928	0.11433896944111928	0.11433896944111928	0.11433896944111928	0.11433896944111928	0.11433896944111928	0.11433896944111928	0.11433896944111928
0.10711086964154708	0.11990299197223946	0.14442041062578778	0.1292304371441057	0.10495927190635596	0.1385919992611308	0.17749606727775719	0.12730575365506308	0.09291520104309728	0.15360560164711712	0.1665959349494238	0.1339471945816459	0.13744154306021433	0.12389346605269869	0.15117461044071837	0.13365130266869113	0.14492552708506443	0.13277568523204328	0.16618066239393586	0.13925499991048285	0.15581629553344503	0.2143308642909246	0.17348223665573015	0.16659602269157694	0.16713862410144897	0.12486084391242405	0.13723989355426544	0.12840257397299037	0.1465772857659309	0.18156291232009822	0.16407009904301456	0.16407009904301456	0.16407009904301456	0.16407009904301456	0.16407009904301456	0.16407009904301456	0.16407009904301456	0.16407009904301456	0.16407009904301456	0.16407009904301456	0.16407009904301456	0.16407009904301456	0.16407009904301456	0.16407009904301456	0.16407009904301456	0.16407009904301456	0.16407009904301456	0.16407009904301456	0.16407009904301456	0.16407009904301456
0.055047786557531925	0.0707752712679701	0.07527353939182886	0.07561454059547401	0.05278566256496749	0.052210030130216925	0.056632532859079515	0.05381031891656182	0.06033458476540857	0.057492011891421634	0.0743626228428459	0.04758809165369071	0.08226255781074247	0.08851156736636802	0.04991365890319436	0.05462474787901872	0.07491572355476513	0.06863584836086763	0.07752516109948437	0.07221974817362052	0.07487245463655244	0.07487245463655244	0.07487245463655244	0.07487245463655244	0.07487245463655244	0.07487245463655244	0.07487245463655244	0.07487245463655244	0.07487245463655244	0.07487245463655244	0.07487245463655244	0.07487245463655244	0.07487245463655244	0.07487245463655244	0.07487245463655244	0.07487245463655244	0.07487245463655244	0.07487245463655244	0.07487245463655244	0.07487245463655244	0.07487245463655244	0.07487245463655244	0.07487245463655244	0.07487245463655244	0.07487245463655244	0.07487245463655244	0.07487245463655244	0.07487245463655244	0.07487245463655244	0.07487245463655244
0.07250318998630043	0.08714385059281217	0.05878318719361365	0.05096014368868124	0.08023120263089144	0.06090901890672707	0.04994724939057141	0.0961071420209758	0.08125176700543084	0.055013028646788906	0.05963304122451796	0.07049292126622327	0.07891435532140491	0.053855398777254974	0.03594474694266118	0.05851844830074444	0.09395705555267521	0.08723844748475576	0.0907948344392063	0.048640374037281796	0.051019053128837435	0.048999107608096476	0.06531629414997411	0.0654786895833786	0.0693107724010766	0.07385961114113823	0.06674402696200038	0.0703018190515693	0.0703018190515693	0.0703018190515693	0.0703018190515693	0.0703018190515693	0.0703018190515693	0.0703018190515693	0.0703018190515693	0.0703018190515693	0.0703018190515693	0.0703018190515693	0.0703018190515693	0.0703018190515693	0.0703018190515693	0.0703018190515693	0.0703018190515693	0.0703018190515693	0.0703018190515693	0.0703018190515693	0.0703018190515693	0.0703018190515693	0.0703018190515693	0.0703018190515693
0.0921266503805392	0.10214425978750294	0.08215131717469788	0.06561602715720227	0.10506494223865857	0.06816874755848384	0.07853308439060967	0.10891438595409478	0.09238401218822577	0.10645361083129308	0.06701414684701006	0.09162477753706598	0.10219544526087039	0.07940510888157795	0.1182285145437144	0.09071433639726263	0.0722248513951914	0.11410689949728331	0.08820934912203036	0.11456940356426915	0.09489598437025462	0.06349264278001492	0.11544504658322795	0.07080575417570201	0.08283064904106455	0.10319816722389867	0.10931174455145545	0.09979231430760013	0.11995940801569399	0.10034445383871085	0.11102224249367636	0.14474325287456788	0.1278827476841221	0.1278827476841221	0.1278827476841221	0.1278827476841221	0.1278827476841221	0.1278827476841221	0.1278827476841221	0.1278827476841221	0.1278827476841221	0.1278827476841221	0.1278827476841221	0.1278827476841221	0.1278827476841221	0.1278827476841221	0.1278827476841221	0.1278827476841221	0.1278827476841221	0.1278827476841221
0.0	0.0	0.008332171097417882	0.0	0.0	0.0	0.00048619324992265326	0.0	0.00240912488782075	0.1698665258904836	0.0	0.1313965750058179	0.008332171097417882	0.22751625916117035	0.04025146426720023	0.1338838617141853	0.1338838617141853	0.1338838617141853	0.1338838617141853	0.1338838617141853	0.1338838617141853	0.1338838617141853	0.1338838617141853	0.1338838617141853	0.1338838617141853	0.1338838617141853	0.1338838617141853	0.1338838617141853	0.1338838617141853	0.1338838617141853	0.1338838617141853	0.1338838617141853	0.1338838617141853	0.1338838617141853	0.1338838617141853	0.1338838617141853	0.1338838617141853	0.1338838617141853	0.1338838617141853	0.1338838617141853	0.1338838617141853	0.1338838617141853	0.1338838617141853	0.1338838617141853	0.1338838617141853	0.1338838617141853	0.1338838617141853	0.1338838617141853	0.1338838617141853	0.1338838617141853
0.09777805021047177	0.130608474067069	0.12065086788589932	0.14916818626093173	0.11825466105840363	0.10145238299911183	0.13147305648804355	0.15481587418554596	0.11509328442614106	0.11630412374363808	0.14601152946549822	0.11906808404181143	0.13230894382071973	0.15683570324295923	0.1269571842533548	0.10571293315774137	0.14358418957974414	0.12870732616187064	0.10961092533321383	0.1136305261380366	0.11524898419972959	0.14373982810566366	0.10535520698963696	0.10945942129291845	0.1074073141412777	0.1074073141412777	0.1074073141412777	0.1074073141412777	0.1074073141412777	0.1074073141412777	0.1074073141412777	0.1074073141412777	0.1074073141412777	0.1074073141412777	0.1074073141412777	0.1074073141412777	0.1074073141412777	0.1074073141412777	0.1074073141412777	0.1074073141412777	0.1074073141412777	0.1074073141412777	0.1074073141412777	0.1074073141412777	0.1074073141412777	0.1074073141412777	0.1074073141412777	0.1074073141412777	0.1074073141412777	0.1074073141412777
0.028247878041460953	0.009777533837430314	0.05184523873927687	0.0016610955139089803	0.02620688112398689	0.0036518924519470643	0.026403456949873276	0.06996834589301461	0.009785763011639732	0.0	0.0	0.039181614531360626	0.04276034743719951	0.043816221111908325	0.04311917099378528	0.06250792641826314	0.0016610955139089803	0.025528381598645514	0.043194775079506226	0.0044937213274714345	0.03390671615013511	0.0174856386718213	0.02640797515871741	0.02222651234466827	0.024317243751692842	0.024317243751692842	0.024317243751692842	0.024317243751692842	0.024317243751692842	0.024317243751692842	0.024317243751692842	0.024317243751692842	0.024317243751692842	0.024317243751692842	0.024317243751692842	0.024317243751692842	0.024317243751692842	0.024317243751692842	0.024317243751692842	0.024317243751692842	0.024317243751692842	0.024317243751692842	0.024317243751692842	0.024317243751692842	0.024317243751692842	0.024317243751692842	0.024317243751692842	0.024317243751692842	0.024317243751692842	0.024317243751692842
0.15655055548423275	0.15824628987923897	0.14507901559631847	0.18352776440221885	0.16506707098710852	0.12817715005943253	0.18728750230031663	0.1456160375618811	0.1748467525692139	0.12377557686608005	0.13627187674677332	0.1323248622874244	0.17698031360648253	0.1916382295656191	0.13145591098583298	0.15153292673573904	0.14854033162195807	0.17192233951167182	0.19728657362857432	0.18918020093765212	0.14584442156221977	0.17013936459560094	0.18234858746727908	0.14322111665435627	0.14208564255583384	0.1528963872132958	0.16334079241714336	0.14059148890538295	0.15439234942699182	0.18806633754066507	0.17122934348382846	0.17122934348382846	0.17122934348382846	0.17122934348382846	0.17122934348382846	0.17122934348382846	0.17122934348382846	0.17122934348382846	0.17122934348382846	0.17122934348382846	0.17122934348382846	0.17122934348382846	0.17122934348382846	0.17122934348382846	0.17122934348382846	0.17122934348382846	0.17122934348382846	0.17122934348382846	0.17122934348382846	0.17122934348382846
0.09079014289965004	0.14260792729715482	0.12460399820295127	0.10703826475179487	0.12385902985845602	0.11623461590392069	0.14858096233595952	0.13812091565179677	0.08785538074574004	0.1349508740890881	0.13779319770846027	0.16993632923744464	0.17525445120637714	0.1725953902219109	0.1725953902219109	0.1725953902219109	0.1725953902219109	0.1725953902219109	0.1725953902219109	0.1725953902219109	0.1725953902219109	0.1725953902219109	0.1725953902219109	0.1725953902219109	0.1725953902219109	0.1725953902219109	0.1725953902219109	0.1725953902219109	0.1725953902219109	0.1725953902219109	0.1725953902219109	0.1725953902219109	0.1725953902219109	0.1725953902219109	0.1725953902219109	0.1725953902219109	0.1725953902219109	0.1725953902219109	0.1725953902219109	0.1725953902219109	0.1725953902219109	0.1725953902219109	0.1725953902219109	0.1725953902219109	0.1725953902219109	0.1725953902219109	0.1725953902219109	0.1725953902219109	0.1725953902219109	0.1725953902219109
0.21225910532272382	0.20711460318779812	0.21452400304408153	0.15330498972371015	0.23022067186705167	0.17886003290455893	0.26973565431016316	0.22901037127735496	0.1571972876451797	0.18584927406413515	0.20322662804813535	0.16050839525707736	0.1712811618496143	0.16059660140051968	0.24799884194414787	0.19237886253384662	0.19140341831043037	0.12932159000730198	0.2098666252459947	0.20012149781191135	0.214744759951569	0.15523262089612527	0.17896807162819847	0.17424067305840416	0.16495452610067107	0.1695975995795376	0.1695975995795376	0.1695975995795376	0.1695975995795376	0.1695975995795376	0.1695975995795376	0.1695975995795376	0.1695975995795376	0.1695975995795376	0.1695975995795376	0.1695975995795376	0.1695975995795376	0.1695975995795376	0.1695975995795376	0.1695975995795376	0.1695975995795376	0.1695975995795376	0.1695975995795376	0.1695975995795376	0.1695975995795376	0.1695975995795376	0.1695975995795376	0.1695975995795376	0.1695975995795376	0.1695975995795376
0.12007955051548763	0.13602965108162637	0.11831786288716807	0.12906001336509976	0.11061134514554599	0.14699943850829503	0.14303974706232375	0.14179507889762366	0.14791531538366406	0.14621083799453044	0.15729177770396796	0.14151085948893935	0.11114162379664477	0.13477368390669855	0.14482651169607552	0.1739703445597371	0.14999873699353805	0.12249502613956784	0.14801344992991108	0.17010747895360046	0.16378997350565724	0.09508253820010847	0.13035873449329	0.1476654708513147	0.1364838558822431	0.17064689925611887	0.15356537756918098	0.15356537756918098	0.15356537756918098	0.15356537756918098	0.15356537756918098	0.15356537756918098	0.15356537756918098	0.15356537756918098	0.15356537756918098	0.15356537756918098	0.15356537756918098	0.15356537756918098	0.15356537756918098	0.15356537756918098	0.15356537756918098	0.15356537756918098	0.15356537756918098	0.15356537756918098	0.15356537756918098	0.15356537756918098	0.15356537756918098	0.15356537756918098	0.15356537756918098	0.15356537756918098
0.0	0.0	0.0689355942935825	0.06542988888773953	0.024447514073327525	0.0	0.0	0.10772348956815213	0.0	0.011226545672963464	0.0	0.12124906583735463	0.10946491152496408	0.024447514073327525	0.11764511656458394	0.0	0.0	0.011226545672963464	0.004146845380265521	0.09793896868958775	0.011240662307547033	0.0	0.09793896868958775	0.0	0.0	0.19890547841062198	0.09945273920531099	0.09945273920531099	0.09945273920531099	0.09945273920531099	0.09945273920531099	0.09945273920531099	0.09945273920531099	0.09945273920531099	0.09945273920531099	0.09945273920531099	0.09945273920531099	0.09945273920531099	0.09945273920531099	0.09945273920531099	0.09945273920531099	0.09945273920531099	0.09945273920531099	0.09945273920531099	0.09945273920531099	0.09945273920531099	0.09945273920531099	0.09945273920531099	0.09945273920531099	0.09945273920531099
0.07775526275661389	0.09539632716986203	0.08480213357654955	0.06617806040424945	0.08928270212806545	0.09354618065361164	0.07886234645310439	0.08988397600047189	0.0550732613317335	0.0901691551650765	0.08114116655503349	0.09232981049898994	0.08098823230198114	0.0918429298012776	0.10239947949384413	0.09638161867979196	0.08213914265075795	0.07395025321052585	0.0943333485673755	0.10063527859730326	0.09678541334654306	0.09032080208323519	0.09804154257499946	0.07008799930316481	0.07977287780459358	0.0858922633271409	0.08283257056586724	0.08283257056586724	0.08283257056586724	0.08283257056586724	0.08283257056586724	0.08283257056586724	0.08283257056586724	0.08283257056586724	0.08283257056586724	0.08283257056586724	0.08283257056586724	0.08283257056586724	0.08283257056586724	0.08283257056586724	0.08283257056586724	0.08283257056586724	0.08283257056586724	0.08283257056586724	0.08283257056586724	0.08283257056586724	0.08283257056586724	0.08283257056586724	0.08283257056586724	0.08283257056586724
0.152693980682369	0.17895655760665358	0.15835029846327553	0.18161051980428009	0.16999192361698634	0.16639448483150374	0.20217628566018747	0.1717836371117094	0.12117798664495184	0.15111696148946183	0.19429779824546364	0.16303247055457187	0.1691243682831109	0.1653459623928756	0.22712118597159553	0.15169532171272473	0.17429075077549483	0.19420370957302452	0.16428169419252903	0.16104487180345572	0.17586133463192352	0.16993335785384098	0.15169941316005775	0.18323576501571912	0.1538878338429715	0.1685617994293453	0.1685617994293453	0.1685617994293453	0.1685617994293453	0.1685617994293453	0.1685617994293453	0.1685617994293453	0.1685617994293453	0.1685617994293453	0.1685617994293453	0.1685617994293453	0.1685617994293453	0.1685617994293453	0.1685617994293453	0.1685617994293453	0.1685617994293453	0.1685617994293453	0.1685617994293453	0.1685617994293453	0.1685617994293453	0.1685617994293453	0.1685617994293453	0.1685617994293453	0.1685617994293453	0.1685617994293453
0.15644135520179056	0.13894858357527248	0.20346010841915232	0.20257722117299468	0.13883119057551674	0.15963537987698984	0.16081074851153415	0.14791717499532878	0.15324183101883257	0.1751703586452469	0.14082005286633048	0.17516741714955492	0.12825545620192266	0.17373134006394933	0.1311736791069699	0.12292006710649649	0.13992093359293697	0.17115758078580373	0.1285538412812612	0.1455950437896983	0.15384998020716079	0.155958701539364	0.1233907324711366	0.19756643393620787	0.14274620941061525	0.17015632167341158	0.17015632167341158	0.17015632167341158	0.17015632167341158	0.17015632167341158	0.17015632167341158	0.17015632167341158	0.17015632167341158	0.17015632167341158	0.17015632167341158	0.17015632167341158	0.17015632167341158	0.17015632167341158	0.17015632167341158	0.17015632167341158	0.17015632167341158	0.17015632167341158	0.17015632167341158	0.17015632167341158	0.17015632167341158	0.17015632167341158	0.17015632167341158	0.17015632167341158	0.17015632167341158	0.17015632167341158
0.08403120558076276	0.11525191321881441	0.11568255998636873	0.12409609068807353	0.10137318197688443	0.1176036746345064	0.10177900810827967	0.09768008468136687	0.12213363464624451	0.11618373894033904	0.09897482126269082	0.13929771997885965	0.1121514305825148	0.1301894398394966	0.10798030745134256	0.08668484109525679	0.09985400701825949	0.12175966099906864	0.11791577570860313	0.10404424015191552	0.08654294687428085	0.1020268212294933	0.1005339116425772	0.09154690429437479	0.12028894744610225	0.1059179258702385	0.1059179258702385	0.1059179258702385	0.1059179258702385	0.1059179258702385	0.1059179258702385	0.1059179258702385	0.1059179258702385	0.1059179258702385	0.1059179258702385	0.1059179258702385	0.1059179258702385	0.1059179258702385	0.1059179258702385	0.1059179258702385	0.1059179258702385	0.1059179258702385	0.1059179258702385	0.1059179258702385	0.1059179258702385	0.1059179258702385	0.1059179258702385	0.1059179258702385	0.1059179258702385	0.1059179258702385
0.14559685196253125	0.15710695303712266	0.20499841039265806	0.18252651430260955	0.10576608966579608	0.13511778384965156	0.14253351938763376	0.15448891939700043	0.11836950373999233	0.163358589479536	0.14503559782427838	0.12550261619760655	0.15695528503278564	0.16499752850782198	0.1547742356584585	0.15890373332801244	0.1520875397820214	0.13502356173861385	0.1265711692948477	0.2586809165974694	0.19262604294615854	0.19262604294615854	0.19262604294615854	0.19262604294615854	0.19262604294615854	0.19262604294615854	0.19262604294615854	0.19262604294615854	0.19262604294615854	0.19262604294615854	0.19262604294615854	0.19262604294615854	0.19262604294615854	0.19262604294615854	0.19262604294615854	0.19262604294615854	0.19262604294615854	0.19262604294615854	0.19262604294615854	0.19262604294615854	0.19262604294615854	0.19262604294615854	0.19262604294615854	0.19262604294615854	0.19262604294615854	0.19262604294615854	0.19262604294615854	0.19262604294615854	0.19262604294615854	0.19262604294615854
0.07611267517846805	0.07615709173616268	0.07375934915503025	0.09745610067795693	0.09424343324716213	0.10189358880951577	0.07622493350374807	0.09426067511336225	0.09557557483256944	0.1018200997973099	0.09563839004095959	0.08951312844362493	0.07724259866869149	0.09225434441417951	0.0711696069023331	0.07927177317954967	0.08242185889577455	0.09031759630430786	0.10906979066119518	0.08425758030724408	0.09666368548421962	0.09666368548421962	0.09666368548421962	0.09666368548421962	0.09666368548421962	0.09666368548421962	0.09666368548421962	0.09666368548421962	0.09666368548421962	0.09666368548421962	0.09666368548421962	0.09666368548421962	0.09666368548421962	0.09666368548421962	0.09666368548421962	0.09666368548421962	0.09666368548421962	0.09666368548421962	0.09666368548421962	0.09666368548421962	0.09666368548421962	0.09666368548421962	0.09666368548421962	0.09666368548421962	0.09666368548421962	0.09666368548421962	0.09666368548421962	0.09666368548421962	0.09666368548421962	0.09666368548421962
0.014232971886802151	0.0	0.1324499015586479	0.07616078771920112	0.11175322815588283	0.06854491229192791	0.16380390378434184	0.06441624627286731	0.08150313057720322	0.11594557275067305	0.01719701850169675	0.0	0.0683628953805618	0.08391419733767189	0.0	0.11336891349682139	0.03432736906788806	0.03853081372223991	0.12062827563719304	0.19362966192070785	0.03050870615857562	0.0684222985028384	0.08262321456369325	0.04574687575681328	0.06926055604339373	0.11005650655760371	0.054178770251978446	0.08211763840479107	0.08211763840479107	0.08211763840479107	0.08211763840479107	0.08211763840479107	0.08211763840479107	0.08211763840479107	0.08211763840479107	0.08211763840479107	0.08211763840479107	0.08211763840479107	0.08211763840479107	0.08211763840479107	0.08211763840479107	0.08211763840479107	0.08211763840479107	0.08211763840479107	0.08211763840479107	0.08211763840479107	0.08211763840479107	0.08211763840479107	0.08211763840479107	0.08211763840479107
0.11268131532767023	0.12120898907964257	0.14487264669247055	0.11011734550139077	0.10640581941434926	0.11833759671725676	0.09345005993898366	0.16351199773120761	0.12568183040318062	0.08059492306618771	0.14259483705784678	0.13154535458809752	0.11834919844912924	0.09274423901883191	0.1255147766015644	0.11736530850695347	0.1698784460185169	0.14348621470640352	0.11631626609415742	0.13172522328097497	0.12369843406478397	0.11876335885196034	0.12138772191617273	0.1888869374899619	0.15513732970306732	0.15513732970306732	0.15513732970306732	0.15513732970306732	0.15513732970306732	0.15513732970306732	0.15513732970306732	0.15513732970306732	0.15513732970306732	0.15513732970306732	0.15513732970306732	0.15513732970306732	0.15513732970306732	0.15513732970306732	0.15513732970306732	0.15513732970306732	0.15513732970306732	0.15513732970306732	0.15513732970306732	0.15513732970306732	0.15513732970306732	0.15513732970306732	0.15513732970306732	0.15513732970306732	0.15513732970306732	0.15513732970306732
0.10410810489725357	0.10684194476236399	0.13356001255130848	0.12806412283611	0.1244132584636949	0.11893190481677257	0.12103007313570793	0.13745863851373616	0.14502085695095132	0.134335513821994	0.1664849076238167	0.12968082284988386	0.1066708772703995	0.15367963063687604	0.10532264550606485	0.13725551689001506	0.10533709091790726	0.12667768826738365	0.14261927312649236	0.1312377349964841	0.1194077120458656	0.16408327489144386	0.10972574724595181	0.1601628808243931	0.09385986862708912	0.18613458147800813	0.13999722505254864	0.13999722505254864	0.13999722505254864	0.13999722505254864	0.13999722505254864	0.13999722505254864	0.13999722505254864	0.13999722505254864	0.13999722505254864	0.13999722505254864	0.13999722505254864	0.13999722505254864	0.13999722505254864	0.13999722505254864	0.13999722505254864	0.13999722505254864	0.13999722505254864	0.13999722505254864	0.13999722505254864	0.13999722505254864	0.13999722505254864	0.13999722505254864	0.13999722505254864	0.13999722505254864
0.09765342865717277	0.09551941650883052	0.09747326195076161	0.11465974719028223	0.12922852242449637	0.01015153590101706	0.10645081504598612	0.10985487325896413	0.25153625429103194	0.0	0.12812638495718065	0.1144934125255119	0.16275237357267064	0.044484687498607685	0.14137787070857138	0.1041815290653029	0.0010986058342855912	0.08862778628941644	0.022113210613979646	0.111939340723034	0.13402753903121742	0.09904898215109685	0.1548641625131073	0.12695657233210209	0.12695657233210209	0.12695657233210209	0.12695657233210209	0.12695657233210209	0.12695657233210209	0.12695657233210209	0.12695657233210209	0.12695657233210209	0.12695657233210209	0.12695657233210209	0.12695657233210209	0.12695657233210209	0.12695657233210209	0.12695657233210209	0.12695657233210209	0.12695657233210209	0.12695657233210209	0.12695657233210209	0.12695657233210209	0.12695657233210209	0.12695657233210209	0.12695657233210209	0.12695657233210209	0.12695657233210209	0.12695657233210209	0.12695657233210209
0.1021777896057187	0.1173964454742257	0.1311405501657206	0.1156463798616102	0.11931300986580817	0.11035857152417619	0.11125266412528	0.11290463436870746	0.10046539181682211	0.10517218064854368	0.1438964054192236	0.11679612723469482	0.11106200457124743	0.11544194401064531	0.12825734098372696	0.13075997986315505	0.11556795893719021	0.11887912871525697	0.10405781068624771	0.1157035716568403	0.12306894190036048	0.11938625677860037	0.11938625677860037	0.11938625677860037	0.11938625677860037	0.11938625677860037	0.11938625677860037	0.11938625677860037	0.11938625677860037	0.11938625677860037	0.11938625677860037	0.11938625677860037	0.11938625677860037	0.11938625677860037	0.11938625677860037	0.11938625677860037	0.11938625677860037	0.11938625677860037	0.11938625677860037	0.11938625677860037	0.11938625677860037	0.11938625677860037	0.11938625677860037	0.11938625677860037	0.11938625677860037	0.11938625677860037	0.11938625677860037	0.11938625677860037	0.11938625677860037	0.11938625677860037
0.08543867130904999	0.09520866441394464	0.08869422607550052	0.10023182616957119	0.10552907440156077	0.08788198435778918	0.09106992355022338	0.1060813885844131	0.09369099755422275	0.08654335824741313	0.06192200716595951	0.10873659614254572	0.09253335296616941	0.11880482080539408	0.09871629479517423	0.09073976991506327	0.10827496696423232	0.10661681091008714	0.10645668734697444	0.09627032641654829	0.08284199741538499	0.09682996298490766	0.10372222431268609	0.10581744375236259	0.09453261530302774	0.11799791339490953	0.084562541592004	0.11608171147162143	0.08977304081380788	0.10040857704854292	0.10219280930346972	0.11521826504561349	0.12497734200939926	0.12009780352750637	0.12009780352750637	0.12009780352750637	0.12009780352750637	0.12009780352750637	0.12009780352750637	0.12009780352750637	0.12009780352750637	0.12009780352750637	0.12009780352750637	0.12009780352750637	0.12009780352750637	0.12009780352750637	0.12009780352750637	0.12009780352750637	0.12009780352750637	0.12009780352750637
0.10519069826755884	0.08480745401316676	0.08187595737785318	0.08438272199338032	0.09480352550837223	0.09192496018247347	0.0830886896184529	0.09274462472513548	0.08359549691790832	0.09116875250633702	0.10814751075729553	0.09655354472528355	0.0934785885743929	0.1111626378219585	0.08791124114845049	0.09292258968855005	0.08681327980356528	0.08533258147458302	0.10358437567432742	0.08664214114838252	0.09908903419596563	0.08249629853684314	0.09257673348132862	0.10030944621168958	0.10853053615833155	0.10408661490767225	0.09977971477551148	0.09807119140373287	0.09845514833902098	0.09793752616235883	0.12460422948065306	0.08749593926585902	0.12672041410806548	0.10710817668696225	0.10710817668696225	0.10710817668696225	0.10710817668696225	0.10710817668696225	0.10710817668696225	0.10710817668696225	0.10710817668696225	0.10710817668696225	0.10710817668696225	0.10710817668696225	0.10710817668696225	0.10710817668696225	0.10710817668696225	0.10710817668696225	0.10710817668696225	0.10710817668696225
0.12328592963834993	0.11004171942815955	0.10584395924625399	0.11827143385867807	0.11592477837738548	0.1268026186772195	0.1192454978918567	0.10578197696926003	0.14129371162720927	0.10532608147359458	0.10832127409659685	0.1469395599649606	0.10075596501902032	0.11618764297516151	0.09552008560774776	0.09912490384200384	0.14469876383992708	0.16127892330447588	0.13641761442524128	0.11031930579708599	0.13424629524016538	0.12228280051862568	0.12228280051862568	0.12228280051862568	0.12228280051862568	0.12228280051862568	0.12228280051862568	0.12228280051862568	0.12228280051862568	0.12228280051862568	0.12228280051862568	0.12228280051862568	0.12228280051862568	0.12228280051862568	0.12228280051862568	0.12228280051862568	0.12228280051862568	0.12228280051862568	0.12228280051862568	0.12228280051862568	0.12228280051862568	0.12228280051862568	0.12228280051862568	0.12228280051862568	0.12228280051862568	0.12228280051862568	0.12228280051862568	0.12228280051862568	0.12228280051862568	0.12228280051862568
0.07896731131381644	0.07406564881748003	0.0631331905689156	0.07522641189204368	0.08109153208400913	0.05442818542172211	0.07919872340032937	0.08938251693893275	0.08116666103690072	0.0759768592037255	0.08365980681948125	0.10188983715391234	0.07228521347378748	0.07464909306053982	0.06799746304876786	0.073130335526704	0.05430009996139448	0.07362001708032603	0.06572209150542684	0.1555980333471008	0.07368098382672528	0.12528192795140997	0.07288353072533901	0.0877473953394747	0.08031546303240686	0.08031546303240686	0.08031546303240686	0.08031546303240686	0.08031546303240686	0.08031546303240686	0.08031546303240686	0.08031546303240686	0.08031546303240686	0.08031546303240686	0.08031546303240686	0.08031546303240686	0.08031546303240686	0.08031546303240686	0.08031546303240686	0.08031546303240686	0.08031546303240686	0.08031546303240686	0.08031546303240686	0.08031546303240686	0.08031546303240686	0.08031546303240686	0.08031546303240686	0.08031546303240686	0.08031546303240686	0.08031546303240686
0.12592262375737043	0.1238566265928115	0.16047701343250131	0.1809759351146067	0.15371009290848944	0.1380578715397748	0.15335398524452293	0.11848933932092162	0.1524293533766132	0.13351987323022638	0.12449285436977656	0.15258291838691188	0.157922573614954	0.1580014051024128	0.13071200505764424	0.157707540430741	0.12012221145241687	0.13516733831047228	0.12835171630470882	0.16795412428457765	0.17525165339345727	0.1405713783853428	0.13325887294387045	0.1548934163127687	0.14310685596722536	0.19046033667451467	0.16678359632087003	0.16678359632087003	0.16678359632087003	0.16678359632087003	0.16678359632087003	0.16678359632087003	0.16678359632087003	0.16678359632087003	0.16678359632087003	0.16678359632087003	0.16678359632087003	0.16678359632087003	0.16678359632087003	0.16678359632087003	0.16678359632087003	0.16678359632087003	0.16678359632087003	0.16678359632087003	0.16678359632087003	0.16678359632087003	0.16678359632087003	0.16678359632087003	0.16678359632087003	0.16678359632087003
0.11598825654732639	0.10433816270561257	0.10840503607736275	0.12902055176521646	0.1111971154971467	0.14825905453526791	0.12793249386802125	0.13741728641578296	0.12544371355822	0.16139471328110844	0.13978190822625655	0.10312530513726498	0.13069747333310458	0.1038979029350321	0.14648372789326414	0.12399490587099944	0.1500989982498352	0.12439083232033976	0.11994963856425206	0.12392987159680174	0.1219397550805269	0.1219397550805269	0.1219397550805269	0.1219397550805269	0.1219397550805269	0.1219397550805269	0.1219397550805269	0.1219397550805269	0.1219397550805269	0.1219397550805269	0.1219397550805269	0.1219397550805269	0.1219397550805269	0.1219397550805269	0.1219397550805269	0.1219397550805269	0.1219397550805269	0.1219397550805269	0.1219397550805269	0.1219397550805269	0.1219397550805269	0.1219397550805269	0.1219397550805269	0.1219397550805269	0.1219397550805269	0.1219397550805269	0.1219397550805269	0.1219397550805269	0.1219397550805269	0.1219397550805269
0.11210710451253536	0.09676124592355796	0.13467749933366016	0.11302155174157813	0.0949466452507577	0.08846643589141114	0.10490426122135356	0.09325093958468272	0.11570377487224158	0.11800593074503461	0.10875821503278735	0.08836880975462658	0.1259607070346199	0.10113774906510871	0.12282320459557272	0.10500086196676574	0.10833711587703629	0.09197645939921634	0.11249698588803198	0.11152128059899277	0.12814556323945478	0.11324266191470335	0.12069411257707907	0.12069411257707907	0.12069411257707907	0.12069411257707907	0.12069411257707907	0.12069411257707907	0.12069411257707907	0.12069411257707907	0.12069411257707907	0.12069411257707907	0.12069411257707907	0.12069411257707907	0.12069411257707907	0.12069411257707907	0.12069411257707907	0.12069411257707907	0.12069411257707907	0.12069411257707907	0.12069411257707907	0.12069411257707907	0.12069411257707907	0.12069411257707907	0.12069411257707907	0.12069411257707907	0.12069411257707907	0.12069411257707907	0.12069411257707907	0.12069411257707907
0.1850730347430877	0.18413149055613942	0.22799897878643102	0.21284762084354558	0.22300669352271718	0.2020233901216509	0.1695484240900745	0.2013596673286311	0.22396778666589362	0.19815790095856703	0.15276062798217846	0.18730755194012308	0.18617316292111724	0.2423404771321192	0.21945484800872625	0.1838657272026888	0.1759463220758691	0.244377355084091	0.12816723992634788	0.24089680265020494	0.18453202128827642	0.18453202128827642	0.18453202128827642	0.18453202128827642	0.18453202128827642	0.18453202128827642	0.18453202128827642	0.18453202128827642	0.18453202128827642	0.18453202128827642	0.18453202128827642	0.18453202128827642	0.18453202128827642	0.18453202128827642	0.18453202128827642	0.18453202128827642	0.18453202128827642	0.18453202128827642	0.18453202128827642	0.18453202128827642	0.18453202128827642	0.18453202128827642	0.18453202128827642	0.18453202128827642	0.18453202128827642	0.18453202128827642	0.18453202128827642	0.18453202128827642	0.18453202128827642	0.18453202128827642
0.15341506785215234	0.19442764494816125	0.12107081377679607	0.16308088309810986	0.12493864412524962	0.138475314375637	0.20371515486992367	0.19038974572943135	0.18662955379542015	0.16142392954430837	0.170615804585218	0.15679637223428197	0.16562727819564052	0.1538367262202655	0.13881913165846935	0.11316173671576797	0.15200803479218347	0.15327097782870439	0.13062195880833724	0.09766143001415571	0.14597597282390948	0.13107612633026794	0.13846312928570323	0.1347696278079856	0.1347696278079856	0.1347696278079856	0.1347696278079856	0.1347696278079856	0.1347696278079856	0.1347696278079856	0.1347696278079856	0.1347696278079856	0.1347696278079856	0.1347696278079856	0.1347696278079856	0.1347696278079856	0.1347696278079856	0.1347696278079856	0.1347696278079856	0.1347696278079856	0.1347696278079856	0.1347696278079856	0.1347696278079856	0.1347696278079856	0.1347696278079856	0.1347696278079856	0.1347696278079856	0.1347696278079856	0.1347696278079856	0.1347696278079856
0.103493983123427	0.14475110371716063	0.11388554682777306	0.12362269403217135	0.17146790341681234	0.12867939029048686	0.13101200874044017	0.14956605528296038	0.17135921710096644	0.11918762524264342	0.11793593791482412	0.11528554334097699	0.15516524529908082	0.14765576267099884	0.13337456715765772	0.1180087324587474	0.15012149900872124	0.16068323544109506	0.12609348696738923	0.14308476471981138	0.13243170135332546	0.12320137843356173	0.1278165398934436	0.1278165398934436	0.1278165398934436	0.1278165398934436	0.1278165398934436	0.1278165398934436	0.1278165398934436	0.1278165398934436	0.1278165398934436	0.1278165398934436	0.1278165398934436	0.1278165398934436	0.1278165398934436	0.1278165398934436	0.1278165398934436	0.1278165398934436	0.1278165398934436	0.1278165398934436	0.1278165398934436	0.1278165398934436	0.1278165398934436	0.1278165398934436	0.1278165398934436	0.1278165398934436	0.1278165398934436	0.1278165398934436	0.1278165398934436	0.1278165398934436
0.13079041844896847	0.1300115760936814	0.12436987940592381	0.14272803110234228	0.12549125628377272	0.13374517284252488	0.15222045767174544	0.1591094756617446	0.15800681188041094	0.14460153799082845	0.1422751079907239	0.16451276132105327	0.15817591605458367	0.12087705763223956	0.16051806437888888	0.13200322897158182	0.1265780819377107	0.15948899053213675	0.1385766164195118	0.1323235485216253	0.12753361619184278	0.11983094496763706	0.12770430709656203	0.12474701766876663	0.14213175948753679	0.1673698347010088	0.18033207238328477	0.14042389432858463	0.16387573506055744	0.15113650435862863	0.196331407834987	0.17373395609680783	0.17373395609680783	0.17373395609680783	0.17373395609680783	0.17373395609680783	0.17373395609680783	0.17373395609680783	0.17373395609680783	0.17373395609680783	0.17373395609680783	0.17373395609680783	0.17373395609680783	0.17373395609680783	0.17373395609680783	0.17373395609680783	0.17373395609680783	0.17373395609680783	0.17373395609680783	0.17373395609680783
0.08040807329546538	0.1220307428577457	0.10863972043868854	0.11235168864006323	0.08495100362515627	0.11587274358500511	0.10625759421148606	0.09025585646507749	0.11644610757121238	0.09329169640698304	0.08828118103574555	0.12297630806632509	0.08441791400864582	0.14285638672642462	0.11155174194753352	0.11826327113274394	0.12523005703406412	0.0817746683037578	0.08031655764810067	0.10953384225689922	0.11522737181132774	0.10785024903189136	0.1169297005518453	0.09403777716547389	0.09022575248467883	0.09724700039656135	0.1087356479873657	0.09714223098788041	0.10987383550759565	0.09424877640057965	0.0994237799018376	0.09683627815120861	0.09683627815120861	0.09683627815120861	0.09683627815120861	0.09683627815120861	0.09683627815120861	0.09683627815120861	0.09683627815120861	0.09683627815120861	0.09683627815120861	0.09683627815120861	0.09683627815120861	0.09683627815120861	0.09683627815120861	0.09683627815120861	0.09683627815120861	0.09683627815120861	0.09683627815120861	0.09683627815120861
0.07955322361872498	0.13559020222577065	0.13668975419241308	0.09233202344436162	0.10603494830806665	0.08558854685875956	0.1139044667940642	0.14213560206871212	0.11975842121949477	0.166907576004378	0.11085535699091456	0.13253356032914487	0.1054298005304053	0.10593749798941589	0.11923718516609716	0.07589536137321987	0.11687144350460041	0.08462547184255906	0.09676040989778967	0.12275070410061076	0.12669426427227812	0.12472248418644444	0.12472248418644444	0.12472248418644444	0.12472248418644444	0.12472248418644444	0.12472248418644444	0.12472248418644444	0.12472248418644444	0.12472248418644444	0.12472248418644444	0.12472248418644444	0.12472248418644444	0.12472248418644444	0.12472248418644444	0.12472248418644444	0.12472248418644444	0.12472248418644444	0.12472248418644444	0.12472248418644444	0.12472248418644444	0.12472248418644444	0.12472248418644444	0.12472248418644444	0.12472248418644444	0.12472248418644444	0.12472248418644444	0.12472248418644444	0.12472248418644444	0.12472248418644444
0.0	0.0	0.0	0.0	0.0	0.0	0.0	0.0	0.0	0.0	0.0	0.8022036164737796	0.0	0.0	0.0	0.0	0.0	0.20024597426154003	0.0	0.8601676112159897	0.0	0.43008380560799486	0.43008380560799486	0.43008380560799486	0.43008380560799486	0.43008380560799486	0.43008380560799486	0.43008380560799486	0.43008380560799486	0.43008380560799486	0.43008380560799486	0.43008380560799486	0.43008380560799486	0.43008380560799486	0.43008380560799486	0.43008380560799486	0.43008380560799486	0.43008380560799486	0.43008380560799486	0.43008380560799486	0.43008380560799486	0.43008380560799486	0.43008380560799486	0.43008380560799486	0.43008380560799486	0.43008380560799486	0.43008380560799486	0.43008380560799486	0.43008380560799486	0.43008380560799486
0.12512917385143035	0.1188749330870545	0.16510029171446422	0.10900595345365448	0.11598462685722193	0.08446174984151734	0.1913660476184325	0.11014627807994198	0.1302803235717861	0.14394869631299892	0.1496229955136124	0.15231695145524654	0.11022860984802747	0.0867670823769483	0.16579102734078074	0.10206669866179942	0.0933469258097587	0.10767619131252515	0.12082000531279295	0.15655796113880818	0.11836992502436032	0.1502892904560006	0.13006139252191373	0.15470397548416287	0.14018950782360243	0.13546329463372722	0.11747682615330633	0.14385438763642486	0.09031957588829642	0.11708698176236064	0.11708698176236064	0.11708698176236064	0.11708698176236064	0.11708698176236064	0.11708698176236064	0.11708698176236064	0.11708698176236064	0.11708698176236064	0.11708698176236064	0.11708698176236064	0.11708698176236064	0.11708698176236064	0.11708698176236064	0.11708698176236064	0.11708698176236064	0.11708698176236064	0.11708698176236064	0.11708698176236064	0.11708698176236064	0.11708698176236064
0.08688806615892922	0.08840180806361325	0.09965976610769818	0.11639631402484696	0.0909839631619754	0.08558406743968136	0.0811607538701638	0.10538796763670462	0.12476384194286001	0.08773489387520975	0.12056330331364241	0.08338565964507885	0.08203275138794483	0.08756288716827536	0.12067680725288445	0.08441324713017978	0.06944526813478202	0.0755493591318429	0.10385618885665138	0.11363925473931984	0.10454082011469709	0.11572842568072696	0.09945566254018112	0.09686945608050555	0.08246837559450505	0.11136003493389553	0.11945774597197888	0.12069556617855837	0.1376380423410996	0.07519481238494802	0.09848054294793067	0.09414662946249498	0.09054910336127138	0.0988873921455457	0.13318345182907182	0.11603542198730876	0.11603542198730876	0.11603542198730876	0.11603542198730876	0.11603542198730876	0.11603542198730876	0.11603542198730876	0.11603542198730876	0.11603542198730876	0.11603542198730876	0.11603542198730876	0.11603542198730876	0.11603542198730876	0.11603542198730876	0.11603542198730876
0.08584169293087615	0.09421861251382918	0.1026662363551915	0.06705595103345767	0.06458653088529484	0.06710453657738975	0.0965804877707039	0.07869162490365889	0.07826455728248342	0.0599862508290107	0.10930232478598619	0.07885621637718626	0.07205151754970734	0.0761952081608138	0.11319218963181782	0.11620147953253201	0.08615780212061383	0.09141611463793818	0.09155539152654607	0.09347340307552256	0.09023859066553817	0.06663846762575037	0.10843379385711058	0.06884329558279294	0.0777854105332202	0.07981780017534197	0.11192790263515753	0.0909647342681959	0.11370070393091965	0.0825711240086169	0.10384134780205485	0.09593839233246068	0.10398637497358432	0.11419985908445626	0.08592181036177313	0.08118727493190477	0.07804431364432021	0.09298725897541753	0.09267401612949974	0.08483304542889192	0.08875353077919582	0.08875353077919582	0.08875353077919582	0.08875353077919582	0.08875353077919582	0.08875353077919582	0.08875353077919582	0.08875353077919582	0.08875353077919582	0.08875353077919582
0.09504241393053191	0.10726901169609429	0.12248141876398586	0.12256793750464559	0.12299733798104007	0.12141852854688513	0.11957024963809253	0.10947285528659688	0.1185798825370889	0.1184517273433215	0.1098903495145675	0.11185340789146121	0.12165800009129578	0.10406524988230219	0.1343631361842303	0.08745603155083229	0.1362350581096615	0.09296821796879026	0.14685646501891897	0.1523991777006273	0.11243103507703277	0.12951076142797946	0.1343265180415428	0.10531999976271164	0.11415179533479543	0.10973589754875353	0.10973589754875353	0.10973589754875353	0.10973589754875353	0.10973589754875353	0.10973589754875353	0.10973589754875353	0.10973589754875353	0.10973589754875353	0.10973589754875353	0.10973589754875353	0.10973589754875353	0.10973589754875353	0.10973589754875353	0.10973589754875353	0.10973589754875353	0.10973589754875353	0.10973589754875353	0.10973589754875353	0.10973589754875353	0.10973589754875353	0.10973589754875353	0.10973589754875353	0.10973589754875353	0.10973589754875353
0.08006354897347225	0.0648621026822433	0.08863675213570396	0.08037918617816507	0.08930792311705052	0.11068100344485085	0.08179511820196542	0.06973064040405491	0.10372441081556447	0.08183043248070744	0.10695034981398928	0.08310723365879234	0.08626469295667577	0.06692772612777592	0.07793887365505221	0.11255304849454709	0.10776650948272454	0.07922396622071846	0.08874116631755312	0.07594512319352043	0.07401853002448817	0.07655468734267121	0.08063558458346154	0.07308451600680532	0.07383665527690195	0.05949489723299923	0.0818619503910704	0.07166091501722112	0.10178336553266448	0.07033912563793678	0.08713349610704775	0.07873631087249226	0.07873631087249226	0.07873631087249226	0.07873631087249226	0.07873631087249226	0.07873631087249226	0.07873631087249226	0.07873631087249226	0.07873631087249226	0.07873631087249226	0.07873631087249226	0.07873631087249226	0.07873631087249226	0.07873631087249226	0.07873631087249226	0.07873631087249226	0.07873631087249226	0.07873631087249226	0.07873631087249226
0.22770106264239426	0.3147024793041649	0.33901052992610087	0.5860503910033898	0.3378664751627711	0.5351445339504326	0.0	0.3370042202459511	0.472290171513339	0.4074339847826189	0.021279894417038845	0.5067378853850637	0.2910911914579682	0.14033709825218743	0.37682575353935577	0.21034672938248022	0.3565257429958148	0.3081573309754265	0.0	0.33744160997017997	0.07855599660319458	0.0007780902971698997	0.42400988943075635	0.4074339847826189	0.3234367626639619	0.2722201906904914	0.2978284766772266	0.2978284766772266	0.2978284766772266	0.2978284766772266	0.2978284766772266	0.2978284766772266	0.2978284766772266	0.2978284766772266	0.2978284766772266	0.2978284766772266	0.2978284766772266	0.2978284766772266	0.2978284766772266	0.2978284766772266	0.2978284766772266	0.2978284766772266	0.2978284766772266	0.2978284766772266	0.2978284766772266	0.2978284766772266	0.2978284766772266	0.2978284766772266	0.2978284766772266	0.2978284766772266
0.08633076184607794	0.06126492920686467	0.09111677373697055	0.05721978707268803	0.08012611615059295	0.06570187965459387	0.08032768960728084	0.06437877717788	0.08627826309474608	0.060377033729141535	0.07034860880788033	0.07895067981482273	0.05771993340307089	0.06664560485948447	0.07826702492070023	0.0631655857936132	0.07218458025633459	0.0689974718390603	0.06802744590570617	0.05383011102948455	0.07107220818327835	0.06918442236494474	0.07197002006152604	0.07057722121323538	0.07057722121323538	0.07057722121323538	0.07057722121323538	0.07057722121323538	0.07057722121323538	0.07057722121323538	0.07057722121323538	0.07057722121323538	0.07057722121323538	0.07057722121323538	0.07057722121323538	0.07057722121323538	0.07057722121323538	0.07057722121323538	0.07057722121323538	0.07057722121323538	0.07057722121323538	0.07057722121323538	0.07057722121323538	0.07057722121323538	0.07057722121323538	0.07057722121323538	0.07057722121323538	0.07057722121323538	0.07057722121323538	0.07057722121323538
0.1313178082886299	0.1530629630490473	0.11779219153803397	0.13645422091433532	0.15044695440821992	0.1471727365817005	0.13421858911178586	0.12700882780657327	0.14122286439333998	0.14060681823974663	0.15190198111064313	0.16980213187231308	0.1567453155745838	0.12572810144763166	0.16364647714121036	0.15686156175464464	0.1521729832628395	0.14611949852348763	0.14934684265439063	0.17354445053727205	0.134591012131534	0.1483670664116511	0.13959371328081183	0.16224916456683808	0.149527126654894	0.15671172874743478	0.16451773178000453	0.13951911645226833	0.13774101418185486	0.11986678955110999	0.19204545391147998	0.155956121731295	0.155956121731295	0.155956121731295	0.155956121731295	0.155956121731295	0.155956121731295	0.155956121731295	0.155956121731295	0.155956121731295	0.155956121731295	0.155956121731295	0.155956121731295	0.155956121731295	0.155956121731295	0.155956121731295	0.155956121731295	0.155956121731295	0.155956121731295	0.155956121731295
0.0	0.1831586188800394	0.0020401058332219202	0.0	0.0	0.0	0.0	0.0	0.11805808066283076	0.0004117203264366957	0.11133616388926053	0.0	0.0	0.0	0.0	0.0	0.0	0.0	0.0	0.041567284263364826	0.007055886120798759	0.0	0.0	0.019088117257404422	0.0	0.0	0.0	0.0	0.007055886120798759	0.0	0.0	0.07600004002612044	0.0	0.0	0.0	0.0	0.14404316077633314	0.000640453841123749	0.07234180730872845	0.07234180730872845	0.07234180730872845	0.07234180730872845	0.07234180730872845	0.07234180730872845	0.07234180730872845	0.07234180730872845	0.07234180730872845	0.07234180730872845	0.07234180730872845	0.07234180730872845
0.12001092181725011	0.10114245932622154	0.12625394080855226	0.1782789358311579	0.1333524579148916	0.18929212898353562	0.0	0.1403632124545211	0.07877786221936434	0.1613609667830805	0.05215300344531708	0.12537524944352257	0.16226809205625156	0.11692660501098671	0.0	0.10114245932622153	0.12537524944352257	0.12537524944352257	0.02918720566287126	0.07817666154377574	0.12536487503518598	0.0	0.0	0.10114245932622154	0.0	0.12767060330449156	0.12537524944352257	0.0	0.16055872155916923	0.0	0.0014324964833161177	0.0	0.12537524944352257	0.0	0.10422580541817177	0.11692660501098669	0.07817666154377574	0.0	0.12856298635633814	0.05215300344531708	0.013403059978106107	0.11692660501098671	0.0	0.0	0.0	0.0	0.0	0.0	0.0	0.0
0.07546767915466576	0.08660949033274323	0.07206977490950499	0.07420984398367302	0.10830093594564542	0.054149801573028816	0.0674896706421337	0.09531474674314835	0.03289908512768961	0.07173571433287687	0.06974500504236944	0.13465012054772185	0.09271825982527866	0.09382738338703427	0.0773756241811836	0.04355245109877307	0.06642318548968343	0.1327155813881067	0.07950961343715526	0.07975298756747444	0.0481502173580522	0.06876284774478907	0.09480000422567487	0.07769309746237828	0.1118345277577941	0.10411704814661868	0.08938562481565221	0.08215084808988019	0.08353208769003014	0.12850085270819284	0.08262599389857544	0.04513330726581545	0.05656658400636359	0.08782709777687212	0.10073938466764498	0.060329290520123806	0.09908455200557142	0.1349213937047331	0.11531540742797936	0.1501787750309477	0.0927556429327751	0.18351916133415605	0.10310390029634646	0.16221361667405101	0.14831386593128323	0.15526374130266712	0.15526374130266712	0.15526374130266712	0.15526374130266712	0.15526374130266712
0.11257287497927133	0.09756317164793221	0.07770574342480781	0.05337707621792667	0.07109401509883537	0.059130925858488656	0.09078912685837863	0.06367448624170119	0.052757600796119214	0.02357262716210578	0.0035179598289210396	0.02807858428096016	0.036373299351304275	0.045899949678702076	0.15790188687338405	0.10384071680096052	0.042160821245566756	0.10577209724382937	0.013699560485474492	0.1086365187099936	0.04188453329159954	0.08243665388427837	0.04841114296463132	0.050349410006599565	0.020484307950634908	0.06468439793155704	0.07271962897315361	0.007651958865996139	0.007722849440116709	0.03354186489859529	0.03593955842054428	0.10582318053709357	0.07480572416616652	0.0545641677851201	0.06252506638619505	0.15075147893374044	0.023002789807243438	0.003702283399186525	0.0	0.0018511416995932626	0.0018511416995932626	0.0018511416995932626	0.0018511416995932626	0.0018511416995932626	0.0018511416995932626	0.0018511416995932626	0.0018511416995932626	0.0018511416995932626	0.0018511416995932626	0.0018511416995932626
0.4166464913610739	0.4431511514449594	0.13576187649359367	0.3974635963036512	0.40294703169886426	0.3508085642791748	0.3355165077196479	0.4004052716524704	0.33534610760274225	0.36787568962760636	0.36787568962760636	0.36787568962760636	0.36787568962760636	0.36787568962760636	0.36787568962760636	0.36787568962760636	0.36787568962760636	0.36787568962760636	0.36787568962760636	0.36787568962760636	0.36787568962760636	0.36787568962760636	0.36787568962760636	0.36787568962760636	0.36787568962760636	0.36787568962760636	0.36787568962760636	0.36787568962760636	0.36787568962760636	0.36787568962760636	0.36787568962760636	0.36787568962760636	0.36787568962760636	0.36787568962760636	0.36787568962760636	0.36787568962760636	0.36787568962760636	0.36787568962760636	0.36787568962760636	0.36787568962760636	0.36787568962760636	0.36787568962760636	0.36787568962760636	0.36787568962760636	0.36787568962760636	0.36787568962760636	0.36787568962760636	0.36787568962760636	0.36787568962760636	0.36787568962760636
0.019250087696988376	0.050711710202047	0.1770150906809286	0.03658789096793496	0.25008705871428855	0.25284774307649655	0.21744202106599214	0.21906337118208477	0.0003623998699916269	0.09798632244014238	0.16110740064767717	0.14054859778716386	0.03686180343831449	0.16145646264067387	0.22480514154938855	0.14715641433425197	0.1757658403665819	0.24535273519942838	0.21348418101390293	0.01680152950508238	0.11514285525949265	0.11514285525949265	0.11514285525949265	0.11514285525949265	0.11514285525949265	0.11514285525949265	0.11514285525949265	0.11514285525949265	0.11514285525949265	0.11514285525949265	0.11514285525949265	0.11514285525949265	0.11514285525949265	0.11514285525949265	0.11514285525949265	0.11514285525949265	0.11514285525949265	0.11514285525949265	0.11514285525949265	0.11514285525949265	0.11514285525949265	0.11514285525949265	0.11514285525949265	0.11514285525949265	0.11514285525949265	0.11514285525949265	0.11514285525949265	0.11514285525949265	0.11514285525949265	0.11514285525949265
0.17459854732952823	0.07586036825879547	0.07584595785809319	0.00042051239136005103	0.04622169676108627	0.0020836711900539227	0.0020836711900539227	0.019495733679076338	0.04245493114029711	0.18261382661399633	0.0	0.0	0.0	0.0020836711900539223	0.04245493114029711	0.04278226683261558	0.0	0.0	0.0	0.0	0.2642897456153198	0.11369888949141542	0.007206560753267756	0.0	0.007427240375221577	0.019495733679076338	0.14711912457989712	0.007620477343924712	0.1561053350346072	0.0	0.19702415397087472	0.0	0.09851207698543736	0.09851207698543736	0.09851207698543736	0.09851207698543736	0.09851207698543736	0.09851207698543736	0.09851207698543736	0.09851207698543736	0.09851207698543736	0.09851207698543736	0.09851207698543736	0.09851207698543736	0.09851207698543736	0.09851207698543736	0.09851207698543736	0.09851207698543736	0.09851207698543736	0.09851207698543736
0.15183861446435007	0.16801410514958348	0.15127058681555242	0.16504957132773115	0.127919312664815	0.13720484378133074	0.1499828470829567	0.13191801268372438	0.14101881477238898	0.15583082240508306	0.11768204367312993	0.15408628119169956	0.1237717477702994	0.1696336594040619	0.17123387415221344	0.1860957284505779	0.1329893426494896	0.16450496374632018	0.15505322779149996	0.16636507441917414	0.17453503446264523	0.1465973098383955	0.16546660423937049	0.156031957038883	0.156031957038883	0.156031957038883	0.156031957038883	0.156031957038883	0.156031957038883	0.156031957038883	0.156031957038883	0.156031957038883	0.156031957038883	0.156031957038883	0.156031957038883	0.156031957038883	0.156031957038883	0.156031957038883	0.156031957038883	0.156031957038883	0.156031957038883	0.156031957038883	0.156031957038883	0.156031957038883	0.156031957038883	0.156031957038883	0.156031957038883	0.156031957038883	0.156031957038883	0.156031957038883
0.34546144298322234	0.20445118054909178	0.2743275331018253	0.26078858677065303	0.2349310618162978	0.20502809815779507	0.2548405134055493	0.3182871159253487	0.22983221805969353	0.24539055836995682	0.20014552338561606	0.22276804087778643	0.22276804087778643	0.22276804087778643	0.22276804087778643	0.22276804087778643	0.22276804087778643	0.22276804087778643	0.22276804087778643	0.22276804087778643	0.22276804087778643	0.22276804087778643	0.22276804087778643	0.22276804087778643	0.22276804087778643	0.22276804087778643	0.22276804087778643	0.22276804087778643	0.22276804087778643	0.22276804087778643	0.22276804087778643	0.22276804087778643	0.22276804087778643	0.22276804087778643	0.22276804087778643	0.22276804087778643	0.22276804087778643	0.22276804087778643	0.22276804087778643	0.22276804087778643	0.22276804087778643	0.22276804087778643	0.22276804087778643	0.22276804087778643	0.22276804087778643	0.22276804087778643	0.22276804087778643	0.22276804087778643	0.22276804087778643	0.22276804087778643
0.13213636748371932	0.14565702160195712	0.127004146589209	0.13185986342504374	0.19081074590150857	0.17180962457276183	0.1707135489525062	0.14221481789184884	0.1371421350766765	0.1455187513382626	0.1696633085130496	0.14996579520401715	0.14465023464370882	0.14290438331119976	0.1190945538796844	0.11016904664660238	0.16350458674763207	0.15997251167909335	0.15191758981260603	0.17350381492632888	0.1543811859464908	0.14515643458152525	0.16113957957228947	0.12465436049809665	0.13211258693554878	0.15118905952474265	0.12260666121700414	0.12973070636337566	0.12616868379018992	0.12616868379018992	0.12616868379018992	0.12616868379018992	0.12616868379018992	0.12616868379018992	0.12616868379018992	0.12616868379018992	0.12616868379018992	0.12616868379018992	0.12616868379018992	0.12616868379018992	0.12616868379018992	0.12616868379018992	0.12616868379018992	0.12616868379018992	0.12616868379018992	0.12616868379018992	0.12616868379018992	0.12616868379018992	0.12616868379018992	0.12616868379018992
0.013101566388268423	0.006660983027802329	0.0	0.0	0.0	0.10837482788102068	0.0	0.05040892710020963	0.05934111052826324	0.03885183059420423	0.0624459116070793	0.06241758183596706	0.050265253312501104	0.01573580565816506	0.03883865614680152	0.0	0.0	0.0	0.0	0.0	0.0	0.03885183059420423	0.0	0.0	0.0	0.06391497051823716	0.088374397517752	0.0	0.07423362307492708	0.0805025298734201	0.03885183059420423	0.03885183059420423	0.03885183059420423	0.03885183059420423	0.03885183059420423	0.03885183059420423	0.03885183059420423	0.03885183059420423	0.03885183059420423	0.03885183059420423	0.03885183059420423	0.03885183059420423	0.03885183059420423	0.03885183059420423	0.03885183059420423	0.03885183059420423	0.03885183059420423	0.03885183059420423	0.03885183059420423	0.03885183059420423
0.08154505607491211	0.1012155047820123	0.13026361985537002	0.012786970566146427	0.0	0.0913547801440974	0.14600155273687604	0.0	0.012794820797383082	0.022862357597218875	0.10128672292745741	0.06905484356579943	0.04433790809004449	0.05122277982700187	0.0	0.07073594771384147	0.03426591156388205	0.056389700513231104	0.06092536710077281	0.005875511089936066	0.09041139874427528	0.018666067756065465	0.05608560091812077	0.022847719171262982	0.022862357597218875	0.077256873183608	0.04048590614462534	0.0776391523732796	0.12207754135909041	0.06720308960357782	0.05496085742451535	0.0512572177974915	0.11985790727340125	0.05236821597113549	0.10952813216357363	0.060564493433006565	0.0850463127982901	0.0850463127982901	0.0850463127982901	0.0850463127982901	0.0850463127982901	0.0850463127982901	0.0850463127982901	0.0850463127982901	0.0850463127982901	0.0850463127982901	0.0850463127982901	0.0850463127982901	0.0850463127982901	0.0850463127982901
0.10630733638486718	0.12089355922147862	0.11553952011919393	0.11496386710777479	0.11092173849003696	0.1214620510073803	0.10503186633151712	0.1220579939701	0.12431310863025373	0.1364231574050178	0.12119560241883078	0.09391347381545574	0.12123719661175765	0.11932859266602173	0.11801386738095086	0.12510444074683935	0.09847985881628414	0.09650574882124774	0.14204852991712832	0.11650843665320557	0.09180802444637128	0.14083894628643848	0.10978014586891395	0.11903079591139512	0.10510939779829323	0.10752435892030687	0.12547095543412604	0.131356278873031	0.11519365909162266	0.1053856519846302	0.07914044744388772	0.09226304971425897	0.09226304971425897	0.09226304971425897	0.09226304971425897	0.09226304971425897	0.09226304971425897	0.09226304971425897	0.09226304971425897	0.09226304971425897	0.09226304971425897	0.09226304971425897	0.09226304971425897	0.09226304971425897	0.09226304971425897	0.09226304971425897	0.09226304971425897	0.09226304971425897	0.09226304971425897	0.09226304971425897
0.147378818443393	0.15737371293790903	0.12347437175982372	0.13903041136477678	0.1175834795434059	0.15010911775671426	0.11865102788104959	0.16427791649769927	0.17613997551491983	0.1853176103188886	0.18221438733022122	0.12484026901913424	0.19541699516559355	0.2003727595215206	0.13292238028185824	0.16945618712759772	0.13138091909012325	0.09649475500031385	0.1562255343832732	0.15179484533199653	0.10239458402719151	0.18336552258377556	0.10522217466517426	0.13898820170924198	0.10917406307162604	0.10583936953632055	0.16240702973756824	0.142336556922604	0.12693898365866493	0.12186973077965811	0.1331762506343198	0.1218889176915174	0.10443389710831552	0.09342421833087292	0.11114630853161697	0.14840501374614484	0.1347115734684689	0.14155829360730687	0.14155829360730687	0.14155829360730687	0.14155829360730687	0.14155829360730687	0.14155829360730687	0.14155829360730687	0.14155829360730687	0.14155829360730687	0.14155829360730687	0.14155829360730687	0.14155829360730687	0.14155829360730687
0.0	0.0	0.0	0.0	0.0	0.0	0.0	0.0	0.10625227994228895	0.06397810811767429	0.024375419615672946	0.0546127732826768	0.00013511885360249212	0.05859824195570734	0.0	0.03653843121959417	0.006264360430227611	0.08448462619717194	0.0	0.05491060117036549	0.024399633060171285	0.058558217600358335	0.006264360430227611	0.0006695242952866128	0.07508196383785147	0.0	0.05859824195570734	0.0	0.07972675173002601	0.05859824195570734	0.024375419615672946	0.0	0.012187709807836473	0.012187709807836473	0.012187709807836473	0.012187709807836473	0.012187709807836473	0.012187709807836473	0.012187709807836473	0.012187709807836473	0.012187709807836473	0.012187709807836473	0.012187709807836473	0.012187709807836473	0.012187709807836473	0.012187709807836473	0.012187709807836473	0.012187709807836473	0.012187709807836473	0.012187709807836473
0.22155638444585843	0.21010192058294097	0.17241249314673185	0.26507470053692805	0.30715155523396426	0.3127518542104777	0.20744459238587168	0.21327273009546047	0.2523871459329156	0.1542912498474565	0.20514475583046693	0.25969440477881733	0.20134899960653865	0.17487552831911726	0.1633274670624433	0.21220721097215509	0.1785692174196442	0.186410687687412	0.14306530439883475	0.12600567723603992	0.15902062207072926	0.23669852747732015	0.0733080226698212	0.21445501399810749	0.1890904672555197	0.2739183986515316	0.2594227137532929	0.2529869468352272	0.1701776166215814	0.17933809638890746	0.15392567271590898	0.16663188455240824	0.16663188455240824	0.16663188455240824	0.16663188455240824	0.16663188455240824	0.16663188455240824	0.16663188455240824	0.16663188455240824	0.16663188455240824	0.16663188455240824	0.16663188455240824	0.16663188455240824	0.16663188455240824	0.16663188455240824	0.16663188455240824	0.16663188455240824	0.16663188455240824	0.16663188455240824	0.16663188455240824
0.066766917251169	0.08169105445769893	0.08101917661098215	0.07307228170504233	0.060931742421535734	0.07383033234620742	0.08572772242675698	0.09685632639584421	0.0742949536107806	0.07386573601543196	0.07743986005737918	0.05698792822407044	0.070266279588154	0.0785255476772651	0.060839859279081705	0.06901397125017794	0.05522744579583801	0.062545933264977	0.10251769718727732	0.07006038259632454	0.05012519174680352	0.10832345303682295	0.07927105255141416	0.08517781563173253	0.1055971363164293	0.08737754321377882	0.06347452935624712	0.09528906475698146	0.055864748900164136	0.060999668901903975	0.06479663872480822	0.07891030066033038	0.08305149375074616	0.06550966423013672	0.10390421655225554	0.10518536587644156	0.10596448733859158	0.0902883696579039	0.07295482517312789	0.0809431775275821	0.076949001350355	0.076949001350355	0.076949001350355	0.076949001350355	0.076949001350355	0.076949001350355	0.076949001350355	0.076949001350355	0.076949001350355	0.076949001350355
0.0912751388604831	0.09851168408825528	0.15244681765562684	0.08352847346154421	0.10350539328362546	0.1298583085157373	0.1367529464434609	0.0730635095033591	0.10382723554065088	0.08778531993161072	0.10160904974661272	0.11072400812137664	0.14097270773774376	0.11677174785109658	0.1137287957743943	0.13005272234472987	0.11415827928289363	0.10408471995276598	0.09849517129937425	0.09361561978135606	0.12564832257880293	0.09612662859756531	0.0820524555853084	0.11855205438024512	0.11219444300883795	0.12591259381483444	0.120907801008319	0.09830048521328345	0.13260100438395905	0.1050357803932155	0.096213084733878	0.11069434301820888	0.12283387531200142	0.10666978401701724	0.09345773454051882	0.10006375927876802	0.10006375927876802	0.10006375927876802	0.10006375927876802	0.10006375927876802	0.10006375927876802	0.10006375927876802	0.10006375927876802	0.10006375927876802	0.10006375927876802	0.10006375927876802	0.10006375927876802	0.10006375927876802	0.10006375927876802	0.10006375927876802
0.20247516540420055	0.2043089058242771	0.14526967386966594	0.21483606915848463	0.2779394202873347	0.1933828563263444	0.1590513318522646	0.16008207393436483	0.1949477275928241	0.29219646025643264	0.23370375717934547	0.24810068666794374	0.17684385048290785	0.20803371616241995	0.15045802449967866	0.23456806721407647	0.2062894268500553	0.15533155899454196	0.1301452642599212	0.15749869106269185	0.21050513032622517	0.22098609505838615	0.17224694294613438	0.18729201593010966	0.14644466162466432	0.18029739028982047	0.1530358612311469	0.18417975750628798	0.2692267594468545	0.19837802478961586	0.23380239211823514	0.23380239211823514	0.23380239211823514	0.23380239211823514	0.23380239211823514	0.23380239211823514	0.23380239211823514	0.23380239211823514	0.23380239211823514	0.23380239211823514	0.23380239211823514	0.23380239211823514	0.23380239211823514	0.23380239211823514	0.23380239211823514	0.23380239211823514	0.23380239211823514	0.23380239211823514	0.23380239211823514	0.23380239211823514
0.3235534291578761	0.0027755810500083187	0.3642137015848093	0.19568117051758294	0.3424407457921607	0.26177669463263675	0.4087897027338671	0.35685655614058287	0.4260101988523162	0.20897013499401934	0.2884144208836469	0.40568844553759814	0.1965320339939447	0.06615223217258501	0.21665379738499893	0.0005601489478397193	0.24320567384859826	0.195875907808012	0.267690899042236	0.29508554308032453	0.34498631771565347	0.39405803271806117	0.23078857055774551	0.10325393529772146	0.028451584468758794	0.2095572007691897	0.05696589186337268	0.3825603068818483	0.3113176504143721	0.2429249708801655	0.3101074125217798	0.026044679288192544	0.20141940469341096	0.15137795410555	0.19597192504600905	0.1736749395757795	0.1736749395757795	0.1736749395757795	0.1736749395757795	0.1736749395757795	0.1736749395757795	0.1736749395757795	0.1736749395757795	0.1736749395757795	0.1736749395757795	0.1736749395757795	0.1736749395757795	0.1736749395757795	0.1736749395757795	0.1736749395757795
0.09498819536437529	0.13082143536679006	0.13145628789847172	0.14872012239261848	0.09117200037670256	0.1273633686083424	0.1364446156022812	0.13063578968660935	0.1497276571369959	0.14382584975420945	0.09581652645846755	0.11832649956697268	0.15140248544066642	0.1189650199110685	0.12275775682919489	0.11449382200082794	0.12853079203783419	0.11016021263967987	0.12289072714151869	0.1013649172901374	0.15428487237236668	0.1284797585380035	0.14260970311106677	0.10644801418111192	0.09718209619496215	0.1212156658172247	0.09599018471516914	0.15229103418241713	0.15966384008914355	0.07785314988367524	0.14138256477888486	0.11314541872081664	0.15087861601207508	0.10705923142017498	0.13608113062449573	0.12157018102233537	0.12157018102233537	0.12157018102233537	0.12157018102233537	0.12157018102233537	0.12157018102233537	0.12157018102233537	0.12157018102233537	0.12157018102233537	0.12157018102233537	0.12157018102233537	0.12157018102233537	0.12157018102233537	0.12157018102233537	0.12157018102233537
0.12352960579161647	0.0708848346681453	0.1072854461785467	0.11367738874199329	0.13587101852136546	0.11636337153193925	0.13597764229331666	0.13047006282134682	0.10307897640545821	0.10872603250061033	0.16576411801360538	0.10469233250786358	0.10231855928385268	0.09335025754396342	0.09496556409229777	0.10616848730346629	0.10697302013896401	0.09273977162779845	0.12683746190769501	0.11963431629809444	0.12405414076278654	0.11860066712636565	0.10740135269114273	0.1366727915698472	0.12375277511694097	0.10749117029179521	0.1375516132743317	0.09820707398351436	0.09961927914957444	0.10429888892912133	0.1311690624077785	0.11773397566844991	0.11773397566844991	0.11773397566844991	0.11773397566844991	0.11773397566844991	0.11773397566844991	0.11773397566844991	0.11773397566844991	0.11773397566844991	0.11773397566844991	0.11773397566844991	0.11773397566844991	0.11773397566844991	0.11773397566844991	0.11773397566844991	0.11773397566844991	0.11773397566844991	0.11773397566844991	0.11773397566844991
0.0964621137937554	0.09003658275311922	0.13940563477210785	0.1226109154282241	0.10763995786598977	0.13091827333976372	0.11731425705995394	0.12441729892358656	0.13650252011096498	0.11234586886003615	0.115811932577975	0.10183259471743113	0.09698870189178739	0.10943065340589359	0.11591938498299784	0.11707765123867953	0.11230759717558988	0.1044494885460788	0.12585290486331807	0.12612822816631206	0.10071874547658469	0.08943588777626925	0.09884075523784717	0.11106747106944094	0.1147833473994001	0.10160000643312093	0.11434650138494869	0.09781001852124489	0.08457753245529233	0.14110712672883466	0.09786246050548177	0.08408631042240146	0.09097438546394161	0.09097438546394161	0.09097438546394161	0.09097438546394161	0.09097438546394161	0.09097438546394161	0.09097438546394161	0.09097438546394161	0.09097438546394161	0.09097438546394161	0.09097438546394161	0.09097438546394161	0.09097438546394161	0.09097438546394161	0.09097438546394161	0.09097438546394161	0.09097438546394161	0.09097438546394161
0.038514454696770485	0.0567201675623953	0.054753040293021187	0.03636718024583063	0.04694989120111711	0.055315296070845725	0.035231929047899596	0.03213981692259181	0.045462187314524526	0.027756535000963162	0.04488822106899269	0.028902707465392932	0.038691001438536585	0.04951844126129185	0.053314226664315116	0.007787808500998318	0.07207105272267515	0.04648516036456545	0.045418135482302474	0.03433816424160049	0.03939509107140115	0.055819744461757095	0.03679384354428048	0.04144985388177272	0.052375616778104886	0.049435183208368746	0.07459375463685053	0.06201446892260963	0.06201446892260963	0.06201446892260963	0.06201446892260963	0.06201446892260963	0.06201446892260963	0.06201446892260963	0.06201446892260963	0.06201446892260963	0.06201446892260963	0.06201446892260963	0.06201446892260963	0.06201446892260963	0.06201446892260963	0.06201446892260963	0.06201446892260963	0.06201446892260963	0.06201446892260963	0.06201446892260963	0.06201446892260963	0.06201446892260963	0.06201446892260963	0.06201446892260963
0.07925828236613243	0.05292009839575969	0.08744882143664648	0.06737800095612817	0.0485635879128855	0.08579867096333887	0.0607118109315376	0.061286526358480926	0.06087967029547253	0.07716734498628366	0.06992868294353247	0.06582284163626505	0.07671180755878887	0.058414798626920374	0.09323622723026934	0.11235397472581647	0.08461656122453796	0.07257477384876322	0.08123593571295289	0.07431734669897389	0.07363121748365875	0.1139800533272029	0.0903569593127845	0.09505768884353864	0.09329586868716963	0.0756235050881491	0.04491165618737471	0.027021118573706707	0.02773068867969556	0.018828132173563508	0.03016335537822151	0.09155685562635409	0.10438575661002011	0.0979366888511709	0.09986378379064392	0.08238177313051175	0.1021626403591173	0.12333452757326917	0.06947084549231648	0.08535641535162398	0.08479015972060525	0.08700632698085779	0.06750741831727283	0.07364335217360193	0.11452922329825783	0.07013838305408178	0.10164195730052322	0.08589017017730251	0.08589017017730251	0.08589017017730251
0.5897508235316938	0.04692121617788745	0.017344338026430005	0.5875598495343387	0.0	0.35407789016545266	0.0	0.10209217382218581	0.04692121617788745	0.0010120651597565408	0.4499648641469331	0.516377361260926	0.0010120651597565408	0.0010120651597565408	0.04692121617788745	0.01734433802643	0.017344338026430005	0.0	0.0	0.0	0.4093347727779251	0.4093347727779251	0.005014860582399384	0.01734433802643	0.595457161112438	0.0	0.01785291577897728	0.0	0.005014860582399383	0.4389116509293825	0.10292475719489337	0.2735165403795322	0.0	0.1367582701897661	0.1367582701897661	0.1367582701897661	0.1367582701897661	0.1367582701897661	0.1367582701897661	0.1367582701897661	0.1367582701897661	0.1367582701897661	0.1367582701897661	0.1367582701897661	0.1367582701897661	0.1367582701897661	0.1367582701897661	0.1367582701897661	0.1367582701897661	0.1367582701897661
0.0	0.0	0.0	0.502737142021167	0.0	0.0	0.001859118304369496	0.0	0.0	0.0	0.751929617722868	0.0	0.0	0.0	0.0	0.0	0.009212073958600185	0.0	0.33538464526573664	0.08619216956403575	0.502737142021167	0.8062610162769969	0.0	0.8072761615105367	0.502737142021167	0.0	0.0	0.1876965844892131	0.33538464526573664	0.0	1.030649189547294	1.144999701411067	1.0878244454791806	1.0878244454791806	1.0878244454791806	1.0878244454791806	1.0878244454791806	1.0878244454791806	1.0878244454791806	1.0878244454791806	1.0878244454791806	1.0878244454791806	1.0878244454791806	1.0878244454791806	1.0878244454791806	1.0878244454791806	1.0878244454791806	1.0878244454791806	1.0878244454791806	1.0878244454791806
0.08065312360580718	0.12273064722576779	0.10503293546182252	0.10553778135171697	0.08675814403173765	0.08217276992827754	0.1037301116203649	0.10072855255764604	0.08519043365473017	0.0891748143656912	0.06684855133447465	0.09105030960329275	0.1072320922199227	0.10643161626018015	0.1218087219376464	0.11389837431647033	0.09637976911786682	0.0835381523665224	0.08330214426858523	0.09493510513148694	0.10340411178341458	0.09916960845745075	0.09916960845745075	0.09916960845745075	0.09916960845745075	0.09916960845745075	0.09916960845745075	0.09916960845745075	0.09916960845745075	0.09916960845745075	0.09916960845745075	0.09916960845745075	0.09916960845745075	0.09916960845745075	0.09916960845745075	0.09916960845745075	0.09916960845745075	0.09916960845745075	0.09916960845745075	0.09916960845745075	0.09916960845745075	0.09916960845745075	0.09916960845745075	0.09916960845745075	0.09916960845745075	0.09916960845745075	0.09916960845745075	0.09916960845745075	0.09916960845745075	0.09916960845745075
0.09103166851233667	0.08401164538322405	0.09988284007500141	0.10379612075691537	0.11224987145302698	0.1123949358288127	0.09570760189395168	0.11967507460915587	0.12192934895755657	0.08733795324034549	0.10606109791218632	0.10488023866792671	0.10908403596206757	0.09724573930760941	0.09975979486232725	0.08653125100425407	0.11981247185115963	0.11929572381234847	0.11150690870352233	0.09813375112985694	0.0956277337604729	0.09333837004492279	0.09448305190269785	0.09448305190269785	0.09448305190269785	0.09448305190269785	0.09448305190269785	0.09448305190269785	0.09448305190269785	0.09448305190269785	0.09448305190269785	0.09448305190269785	0.09448305190269785	0.09448305190269785	0.09448305190269785	0.09448305190269785	0.09448305190269785	0.09448305190269785	0.09448305190269785	0.09448305190269785	0.09448305190269785	0.09448305190269785	0.09448305190269785	0.09448305190269785	0.09448305190269785	0.09448305190269785	0.09448305190269785	0.09448305190269785	0.09448305190269785	0.09448305190269785
0.07582395810851977	0.09895207793068922	0.12197912695331795	0.10775493565186925	0.09741175582967401	0.10603449248166773	0.11085974505256828	0.11813855175611558	0.1141878033996287	0.09727957845359478	0.1286074614232364	0.10973032371566038	0.10152467987879972	0.09749583836152036	0.0812112478949129	0.07657573793713106	0.11941694352039925	0.0815348140259348	0.1156000584762228	0.11163655036996323	0.10298058123307541	0.11067409235940119	0.10682733679623829	0.10682733679623829	0.10682733679623829	0.10682733679623829	0.10682733679623829	0.10682733679623829	0.10682733679623829	0.10682733679623829	0.10682733679623829	0.10682733679623829	0.10682733679623829	0.10682733679623829	0.10682733679623829	0.10682733679623829	0.10682733679623829	0.10682733679623829	0.10682733679623829	0.10682733679623829	0.10682733679623829	0.10682733679623829	0.10682733679623829	0.10682733679623829	0.10682733679623829	0.10682733679623829	0.10682733679623829	0.10682733679623829	0.10682733679623829	0.10682733679623829
0.08873291708405451	0.07185531247868442	0.09338087742447898	0.07663629373283871	0.04483033025161438	0.0955590566544345	0.0836003786036101	0.09288756326546724	0.10577333555136993	0.10277066646490556	0.07055273077973304	0.0850421255551784	0.08224201316416342	0.09260721728154653	0.0922065562768408	0.09239100106243439	0.07233370632248609	0.08452898389600488	0.09255780391631153	0.0885433939061582	0.0885433939061582	0.0885433939061582	0.0885433939061582	0.0885433939061582	0.0885433939061582	0.0885433939061582	0.0885433939061582	0.0885433939061582	0.0885433939061582	0.0885433939061582	0.0885433939061582	0.0885433939061582	0.0885433939061582	0.0885433939061582	0.0885433939061582	0.0885433939061582	0.0885433939061582	0.0885433939061582	0.0885433939061582	0.0885433939061582	0.0885433939061582	0.0885433939061582	0.0885433939061582	0.0885433939061582	0.0885433939061582	0.0885433939061582	0.0885433939061582	0.0885433939061582	0.0885433939061582	0.0885433939061582
[truncated: 6 more columns]
