# Supplementary material for: Neuronal tuning aligns dynamically with object and texture manifolds across the visual hierarchy
Source: Nat Neurosci. 2026 Mar 10;29(4):864–75. doi: 10.1038/s41593-026-02207-1 (PMC13061647; doi:10.1038/s41593-026-02207-1)
Supplement: Supplementary file 6 — Average PSTH for each session and thread before or after optimization Fig. 5a. Response rate for each 10 ms time window in csv format to reproduce Fig. 5c. [file 41593_2026_2207_MOESM6_ESM.zip › Figure5C_src_normresp_wdw_60-70_DeePSim_mean.csv]

0	1	2	3	4	5	6	7	8	9	10	11	12	13	14	15	16	17	18	19	20	21	22	23	24	25	26	27	28	29	30	31	32	33	34	35	36	37	38	39	40	41	42	43	44	45	46	47	48	49
0.28517420510144426	0.24401735098148053	0.3271103300596487	0.42447038889490574	0.35143560060147805	0.3218922971634167	0.4384711732209817	0.36449127261009556	0.3253895676076904	0.31369891661229243	0.3605639969287289	0.35392416057127396	0.4215775398458583	0.5596814646348347	0.4351406840757313	0.561095732271664	0.3795634700872641	0.47026239807194203	0.39070821447062076	0.3536411309513167	0.3962222793355935	0.38504751765314504	0.48864015892221524	0.40381008357394954	0.4212479942549422	0.4837673152540123	0.3961513750854733	0.3774252929417257	0.3940829317340713	0.429702310178437	0.44891973789843226	0.31021988176347826	0.4755122867757069	0.435048440600055	0.3562305088746186	0.4371200683723113	0.4178964857932325	0.2976947251654875	0.5330978648398023	0.4888050543662511	0.422594309214384	0.5475028571070424	0.5498515051348299	0.4323052742663441	0.6283703642561	0.596955626162766	0.5920945456891691	0.5945250859259675	0.5945250859259675	0.5945250859259675
0.24814407427438945	0.3638620351488165	0.24767755116755705	0.34413630104073223	0.2796093260597442	0.3950955298222586	0.3481909534225757	0.362798816837909	0.3026354690162081	0.30931351977017163	0.36634759203247363	0.41077972093739185	0.5036184515993316	0.33568172987015804	0.3443479443197984	0.5784764833163466	0.49868708669208794	0.4214776286127964	0.6347439483919889	0.3637929087396657	0.570435837561738	0.5030702658577277	0.3558567005325349	0.6747363307561921	0.42398204369516074	0.5850851490683515	0.3399430381845471	0.4123991696639224	0.4520923290911266	0.4321625664638817	0.38319777830818946	0.3979210514682608	0.40455532054272436	0.5203820911123956	0.35012967953444285	0.43525588532341924	0.43525588532341924	0.43525588532341924	0.43525588532341924	0.43525588532341924	0.43525588532341924	0.43525588532341924	0.43525588532341924	0.43525588532341924	0.43525588532341924	0.43525588532341924	0.43525588532341924	0.43525588532341924	0.43525588532341924	0.43525588532341924
0.192856704394405	0.10994004422653597	0.20143168061667624	0.09822055544135877	0.22365161570512535	0.07709360734650283	0.17492240237820111	0.141246423729128	0.22569965739814019	0.278999130314949	0.08529157844806205	0.16994211348370386	0.14560255810325884	0.23430013956463774	0.23187147086880391	0.43943222181686054	0.17501449171454875	0.28338860731749826	0.4121933912814663	0.4671595218020146	0.4265696987461283	0.4303444341572153	0.45538735726750734	0.3868216228740543	0.30001065513627223	0.4353891480598414	0.5074710661751418	0.5677643428944218	0.40358536010615287	0.6759538229236205	0.5904690429383681	0.6864905139786672	0.5042294220092592	0.5953599679939632	0.5953599679939632	0.5953599679939632	0.5953599679939632	0.5953599679939632	0.5953599679939632	0.5953599679939632	0.5953599679939632	0.5953599679939632	0.5953599679939632	0.5953599679939632	0.5953599679939632	0.5953599679939632	0.5953599679939632	0.5953599679939632	0.5953599679939632	0.5953599679939632
0.6972031799816311	0.4894021374238128	0.6306165654208984	0.8614026449790706	0.76254639708102	0.7576620792476	0.5931372374253554	0.5637339732536012	0.6540736035303526	0.6104458778436841	0.5290018288258751	0.635018582675665	0.6746580733574379	0.5518116840018915	0.6653034842120438	0.6418771430418914	0.7726824707672233	0.6477606072722059	0.7713231722744832	0.4931390187014792	0.6202227524177818	0.7573053672668285	0.6907012601049559	0.7985980131460345	0.6411209380288388	0.7031217631625725	0.4902231068341618	0.7978809518731803	0.8734927199129946	0.7180811596249269	0.8133588784738145	0.5981936717340086	0.7048372275916343	0.6305877725704608	0.895512267664033	0.6658288103055808	0.7310986250324923	0.8566339191528896	0.7938662720926909	0.7938662720926909	0.7938662720926909	0.7938662720926909	0.7938662720926909	0.7938662720926909	0.7938662720926909	0.7938662720926909	0.7938662720926909	0.7938662720926909	0.7938662720926909	0.7938662720926909
0.27489129450673194	0.2936682094122533	0.3697599246628783	0.25905527102562653	0.3224358415176108	0.29997357426681387	0.35693943801396494	0.3029911137403033	0.35947512304518786	0.22209755923106922	0.3922893100956162	0.3223439162971116	0.244353363620841	0.3613980256007792	0.29017216073313457	0.3502245835807841	0.4102428759529874	0.31257018636612294	0.27921822241584754	0.31280280746492656	0.23716399186823206	0.26344978695901344	0.346448307788494	0.35518277672405574	0.3252366353227464	0.36033646228981697	0.314334825692514	0.40018602376584705	0.30882153719468164	0.355853239792375	0.3323373884935283	0.3323373884935283	0.3323373884935283	0.3323373884935283	0.3323373884935283	0.3323373884935283	0.3323373884935283	0.3323373884935283	0.3323373884935283	0.3323373884935283	0.3323373884935283	0.3323373884935283	0.3323373884935283	0.3323373884935283	0.3323373884935283	0.3323373884935283	0.3323373884935283	0.3323373884935283	0.3323373884935283	0.3323373884935283
0.3172800591706722	0.3482163523173133	0.5188834088234219	0.5318668272424051	0.6361174770400877	0.4357749582511871	0.41908195901258843	0.38916340090973034	0.6072526511923139	0.3937636155132026	0.4099267309604615	0.6731567130250473	0.5296569878969918	0.5998148575348223	0.6520064344441774	0.4155444951788428	0.507682868031911	0.5152918789351174	0.6232946162946991	0.47014209677472885	0.4344954090154442	0.5152074905413577	0.3576513919725339	0.4813378824026385	0.5652445088045887	0.3449400774154973	0.46225576196977586	0.5988621291378247	0.3503334689737289	0.45040792411871405	0.3547833065042261	0.5876741897851849	0.5644306171909758	0.5115602831053152	0.23410542468535356	0.39438945322206653	0.45925112871150825	0.3782087863764567	0.3794770068715905	0.47185836609709425	0.42566768648434233	0.42566768648434233	0.42566768648434233	0.42566768648434233	0.42566768648434233	0.42566768648434233	0.42566768648434233	0.42566768648434233	0.42566768648434233	0.42566768648434233
0.6901314776849378	0.6640822152453787	0.8730547501368537	0.6969222066785059	0.8567766981277313	0.6244127058973457	0.6321961148571994	0.6163186391254688	0.4756062188602682	0.6757197425193519	0.5531471859293688	0.4648703139879608	0.5056865393366508	0.8845045613628508	0.5286337706428759	0.3933223761734037	0.5949149911404057	0.5794029105711014	0.38867171116682464	0.5888712955161134	0.4891072848850071	0.46317684652483	0.744488185197359	0.764007377715839	0.6591421651889406	0.6657506957592157	0.6624464304740781	0.6624464304740781	0.6624464304740781	0.6624464304740781	0.6624464304740781	0.6624464304740781	0.6624464304740781	0.6624464304740781	0.6624464304740781	0.6624464304740781	0.6624464304740781	0.6624464304740781	0.6624464304740781	0.6624464304740781	0.6624464304740781	0.6624464304740781	0.6624464304740781	0.6624464304740781	0.6624464304740781	0.6624464304740781	0.6624464304740781	0.6624464304740781	0.6624464304740781	0.6624464304740781
0.672972568260844	0.644101732085785	0.6422514908078972	0.6174228027511921	0.5885525310067944	0.6695428819186696	0.601616062338118	0.7410641138621069	0.7187879849335392	0.7119308773528079	0.717175774183877	0.6350611925653659	0.641345093593584	0.6676438174887389	0.6571878767180567	0.6820614728899204	0.6178836247806238	0.6493110607930223	0.6895706717668427	0.8705622745429119	0.7447723743950327	0.9214494361996558	0.8844542227075969	0.7873455716795398	0.6920061032505945	0.742023712133369	0.7074179187074506	0.7247208154204098	0.7247208154204098	0.7247208154204098	0.7247208154204098	0.7247208154204098	0.7247208154204098	0.7247208154204098	0.7247208154204098	0.7247208154204098	0.7247208154204098	0.7247208154204098	0.7247208154204098	0.7247208154204098	0.7247208154204098	0.7247208154204098	0.7247208154204098	0.7247208154204098	0.7247208154204098	0.7247208154204098	0.7247208154204098	0.7247208154204098	0.7247208154204098	0.7247208154204098
0.3623126727580293	0.18540897230005618	0.24872071587035027	0.2604608772064602	0.2828645319210518	0.311076118476439	0.2955581499598076	0.38648945970135107	0.3417189999808246	0.44771284381594445	0.43229712377983337	0.4010267206260025	0.35804462946254656	0.3750966829647863	0.3379296885926688	0.3305172606677023	0.26261132862599706	0.3103129642063484	0.5557509027697375	0.4065155989087336	0.369126153963636	0.32770108408913234	0.36324554319369623	0.47435612387994347	0.5103622059201218	0.33052815969340693	0.47204801809995284	0.5056811234505627	0.4255229453590306	0.3359900614099693	0.42943592999055324	0.44955700465447307	0.44642519210229586	0.4202698490732391	0.4333475205877675	0.4333475205877675	0.4333475205877675	0.4333475205877675	0.4333475205877675	0.4333475205877675	0.4333475205877675	0.4333475205877675	0.4333475205877675	0.4333475205877675	0.4333475205877675	0.4333475205877675	0.4333475205877675	0.4333475205877675	0.4333475205877675	0.4333475205877675
0.261236161711829	0.2622026572191431	0.18407283537519512	0.23082257707867024	0.19039526539669568	0.3728373759267485	0.323020449627762	0.24084908417197037	0.12479155993497329	0.23011733387482144	0.19868034597703577	0.20879117179827847	0.19327499593260805	0.16330689361818404	0.23673329948997232	0.23319420211002906	0.21522445647135513	0.2612825658465513	0.3624541102235168	0.18738280779477598	0.13435779884141485	0.3484097131330323	0.28480160111982533	0.2812766205986621	0.3384946174669286	0.22009162732951695	0.2817034694938845	0.178935481994621	0.34342751210940686	0.44660496782985826	0.42188175670442996	0.28109125008496766	0.3478811190342839	0.3144861845596258	0.3144861845596258	0.3144861845596258	0.3144861845596258	0.3144861845596258	0.3144861845596258	0.3144861845596258	0.3144861845596258	0.3144861845596258	0.3144861845596258	0.3144861845596258	0.3144861845596258	0.3144861845596258	0.3144861845596258	0.3144861845596258	0.3144861845596258	0.3144861845596258
0.8783293069534788	0.788458517618712	0.7798488206155043	1.1474961627368792	0.9441385585387642	0.9004078670627704	0.826707996335424	0.8602718925119707	0.862704556249536	0.9522140801057896	0.9226022688072609	0.8170926711301539	0.9204055894520025	0.698686903511278	0.8949277287557328	0.8422244718120058	0.9533981155548488	0.8827448052094966	0.6988390764455776	0.8673066758092086	0.6293132658691097	1.0041026290073565	0.8461770742193853	0.9773783938636749	0.904056108778631	1.0279283237884098	1.0746426514488314	1.0212806621851398	1.2402204067669709	0.865138969301113	0.8862009242077367	0.8756699467544249	0.8756699467544249	0.8756699467544249	0.8756699467544249	0.8756699467544249	0.8756699467544249	0.8756699467544249	0.8756699467544249	0.8756699467544249	0.8756699467544249	0.8756699467544249	0.8756699467544249	0.8756699467544249	0.8756699467544249	0.8756699467544249	0.8756699467544249	0.8756699467544249	0.8756699467544249	0.8756699467544249
0.6215698890101119	0.7013786237227995	0.6081877218858648	0.6985805705222721	0.656169628716129	0.6222924485782029	0.6254152943590968	0.8554801043682616	0.7646435720982344	0.6371555587656486	0.7554739615504578	0.7474588170621	0.8202397185942868	0.8714003931632432	0.8048932475308244	0.8770061553665794	0.9235074390181358	1.1241579518350513	0.9271307489220851	1.0720996528055389	0.9748169129545208	0.8953381395349614	0.9634336044576691	0.9625139157998116	0.9545304858672136	0.9997663081051458	1.1484012163979005	1.0598906465690174	1.0780171913986876	1.2248625569272324	1.3510759368691325	1.2879692468981825	1.2879692468981825	1.2879692468981825	1.2879692468981825	1.2879692468981825	1.2879692468981825	1.2879692468981825	1.2879692468981825	1.2879692468981825	1.2879692468981825	1.2879692468981825	1.2879692468981825	1.2879692468981825	1.2879692468981825	1.2879692468981825	1.2879692468981825	1.2879692468981825	1.2879692468981825	1.2879692468981825
0.5152002050161857	0.6511712141628878	0.7716769367891482	0.6525106473548308	0.6501369829631118	0.8349647266979415	0.7156721370809834	0.6117945797902082	0.8194858604947206	0.6302218339004608	0.8282104972132948	0.8835774057814991	0.5973601358875495	0.6818801796289299	0.7580909741876911	0.8058996677042152	0.7212806428407521	0.8172333820353758	0.7956942100386881	0.7987427863445676	0.8883192500276593	0.7974894468924941	0.8299418751163505	0.7407175947740504	0.8214509015747109	0.6442426816883448	0.739313984206453	0.8071033954290618	0.6764774346562997	0.7739846691372603	0.8698549411447142	0.8219198051409872	0.8219198051409872	0.8219198051409872	0.8219198051409872	0.8219198051409872	0.8219198051409872	0.8219198051409872	0.8219198051409872	0.8219198051409872	0.8219198051409872	0.8219198051409872	0.8219198051409872	0.8219198051409872	0.8219198051409872	0.8219198051409872	0.8219198051409872	0.8219198051409872	0.8219198051409872	0.8219198051409872
0.888452814469761	0.6911116935400089	0.6135396756792455	0.5412881740788739	0.6076152250193592	0.5859265036221282	0.5039368506233485	0.6661038448745116	0.6194134586799732	0.4345985159701063	0.5446597704302814	0.4653170181728243	0.5161809952040457	0.5032502988360237	0.60964251314537	0.6490217386884102	0.5841953548289364	0.5558571812531948	0.7402911885589964	0.7674844889442147	0.6767248386580366	0.9491348177592449	0.869412424515652	0.6530718941623985	1.026209280600417	0.8316319681981658	0.7262401676777764	0.8098235681177403	0.7626001792975011	0.5032018051106437	0.8462088338245335	0.9099182030476808	0.8780635184361072	0.8780635184361072	0.8780635184361072	0.8780635184361072	0.8780635184361072	0.8780635184361072	0.8780635184361072	0.8780635184361072	0.8780635184361072	0.8780635184361072	0.8780635184361072	0.8780635184361072	0.8780635184361072	0.8780635184361072	0.8780635184361072	0.8780635184361072	0.8780635184361072	0.8780635184361072
0.761968566687017	0.9015412552967065	0.46513261874247586	0.6679821955045624	0.594586340856141	0.6901495244969612	0.6826868169715861	0.6620367854636027	0.6597672659530512	0.8674011005982318	0.8536609951573432	0.7237698624728779	0.7354514837378882	0.9954240986955684	0.7844157983507735	0.9433030386691953	1.0779334110401697	0.8190004348497864	0.852631305092794	0.7168199023524104	1.1899015911613204	0.9359213258337276	0.9423038233878914	0.5762789720408849	0.8846453687557357	0.893485656884444	0.7439877576791143	0.9692020734494	0.9762824796503325	0.801006652377419	0.8886445660138756	0.8886445660138756	0.8886445660138756	0.8886445660138756	0.8886445660138756	0.8886445660138756	0.8886445660138756	0.8886445660138756	0.8886445660138756	0.8886445660138756	0.8886445660138756	0.8886445660138756	0.8886445660138756	0.8886445660138756	0.8886445660138756	0.8886445660138756	0.8886445660138756	0.8886445660138756	0.8886445660138756	0.8886445660138756
0.9013734531941798	0.6426208652875436	0.8298903921666554	0.7718987901174525	0.8172149462029287	0.7009660932892916	0.6157895945874121	0.5726139648182198	0.567969130188833	0.8081922366727836	0.7066665034588799	0.6485355447899093	0.5927205025906128	0.7601512385217729	0.8044863952667457	0.7292925390851545	0.6024362748016052	0.7221228599645072	0.7431659748628733	0.8802030888407743	0.7865959782648655	0.8234658264821878	0.7715807735629328	0.7975233000225603	0.7975233000225603	0.7975233000225603	0.7975233000225603	0.7975233000225603	0.7975233000225603	0.7975233000225603	0.7975233000225603	0.7975233000225603	0.7975233000225603	0.7975233000225603	0.7975233000225603	0.7975233000225603	0.7975233000225603	0.7975233000225603	0.7975233000225603	0.7975233000225603	0.7975233000225603	0.7975233000225603	0.7975233000225603	0.7975233000225603	0.7975233000225603	0.7975233000225603	0.7975233000225603	0.7975233000225603	0.7975233000225603	0.7975233000225603
0.7324510359379942	0.8532521543177186	0.8236138392125882	0.6388130338688136	0.7426669758611034	0.761003171568846	0.802218215208053	0.7385971420005717	0.7245604933086289	0.7097704011424716	0.7724734223067533	0.779128357969622	0.8035087242023133	0.7878854931103637	1.0975399020918046	0.7789756664821706	0.8473457992083254	0.8521675942943268	0.8086534066435002	0.8659201288018529	0.8835018652980473	0.9817544081431578	0.9236819034654002	0.952718155804279	0.952718155804279	0.952718155804279	0.952718155804279	0.952718155804279	0.952718155804279	0.952718155804279	0.952718155804279	0.952718155804279	0.952718155804279	0.952718155804279	0.952718155804279	0.952718155804279	0.952718155804279	0.952718155804279	0.952718155804279	0.952718155804279	0.952718155804279	0.952718155804279	0.952718155804279	0.952718155804279	0.952718155804279	0.952718155804279	0.952718155804279	0.952718155804279	0.952718155804279	0.952718155804279
0.6101953618239642	0.5878986722470642	1.1163369669248764	0.8371381896371247	0.821928882459438	0.5756012702600082	0.537330353088474	0.5475971878013982	0.5101438689077373	0.4649349737451588	0.5708874669018238	0.49779966626046035	0.560561952687666	0.7654730935603222	0.9429115373864921	0.6842656675707913	0.8930666582060635	0.6090769352226424	0.7439371496098859	0.8895301107656972	0.6366970821582413	0.812672563395837	0.7295813110516965	0.9230063063103239	0.8890366460815222	0.7560414752156711	0.7546832146455696	0.9915286178039764	0.7620331814136875	0.5535158948481819	0.6577745381309347	0.6577745381309347	0.6577745381309347	0.6577745381309347	0.6577745381309347	0.6577745381309347	0.6577745381309347	0.6577745381309347	0.6577745381309347	0.6577745381309347	0.6577745381309347	0.6577745381309347	0.6577745381309347	0.6577745381309347	0.6577745381309347	0.6577745381309347	0.6577745381309347	0.6577745381309347	0.6577745381309347	0.6577745381309347
0.33638089762037815	0.40832472006785653	0.44117503757962034	0.5805463798617087	0.5324816153643698	0.6975723592214388	0.5651332134026446	0.490171936830408	0.5309269990979393	0.39851097574475175	0.5367547643778432	0.46667221334779474	0.6302807571315195	0.4168761171980375	0.43641232179638284	0.5887313505849211	0.406906711199967	0.4410507100016533	0.56597233603434	0.7235805807314146	0.34955822717231716	0.5158694591738924	0.6056512681486699	0.452057832338251	0.46217503344828154	0.6818579086548241	0.5380177772992872	0.6653531826330217	0.43558013401959417	0.604650847301903	0.6989021171910608	0.5979349780304996	0.6484185476107801	0.6484185476107801	0.6484185476107801	0.6484185476107801	0.6484185476107801	0.6484185476107801	0.6484185476107801	0.6484185476107801	0.6484185476107801	0.6484185476107801	0.6484185476107801	0.6484185476107801	0.6484185476107801	0.6484185476107801	0.6484185476107801	0.6484185476107801	0.6484185476107801	0.6484185476107801
0.7623817373696187	0.5875299521339056	0.7249020936876664	0.509647584341322	0.6107785864572914	0.5908399617327328	0.6668829133960796	0.5988708549339441	0.6470547640146073	0.6014916467161774	0.6802436545398208	0.6865158398652321	0.5947575066000432	0.6375361146096857	0.6435861973844119	0.4899162390499807	0.7187684011553453	0.6662122548443365	0.6731068470502978	0.6751716137798693	0.7536027212741842	0.7382386643434141	0.6048300350944482	0.7614440921072589	0.6947508359003449	0.687263104547205	0.6395129345886333	0.7518481018748698	0.6672544043146719	0.8697802039430096	0.6358108803867761	0.6851663235841144	0.920680268159677	0.8879704554051074	0.7859594873364005	0.836964971370754	0.836964971370754	0.836964971370754	0.836964971370754	0.836964971370754	0.836964971370754	0.836964971370754	0.836964971370754	0.836964971370754	0.836964971370754	0.836964971370754	0.836964971370754	0.836964971370754	0.836964971370754	0.836964971370754
0.24096291965861813	0.15982054665829643	0.1662049655857348	0.26594026989429254	0.21658678579231874	0.28899024562254616	0.22722888317095638	0.17576872665834017	0.20415971465772415	0.26690548450934437	0.2154519913811503	0.167713641228468	0.1374480140134526	0.17755757173021924	0.2048831441145601	0.24719377107124113	0.35225513196058333	0.24220963498430412	0.2586841424684036	0.1715006917860705	0.2476384013968153	0.24484968245315947	0.19063836564324635	0.2314231424893283	0.16020878935828511	0.17062785840820482	0.2256038074637495	0.23161656052841767	0.2286101839960836	0.2286101839960836	0.2286101839960836	0.2286101839960836	0.2286101839960836	0.2286101839960836	0.2286101839960836	0.2286101839960836	0.2286101839960836	0.2286101839960836	0.2286101839960836	0.2286101839960836	0.2286101839960836	0.2286101839960836	0.2286101839960836	0.2286101839960836	0.2286101839960836	0.2286101839960836	0.2286101839960836	0.2286101839960836	0.2286101839960836	0.2286101839960836
0.48885102052271023	0.6379197487883445	1.1210341266727728	1.2377729100792936	1.5115115259454122	1.2140559463839027	1.4994562436788603	1.4332898637129867	1.9497667700356063	1.4452723604040776	1.6513359692677594	1.8837947295856503	1.711580750650776	1.6988175963778456	2.0391254786797024	1.7742883229606874	1.9823327356122489	1.8032750318869608	1.500115893456087	1.869177121081278	1.6738793610510874	1.127920145751221	1.846554580761546	1.6282369624785462	1.8298962785968094	1.89796879650873	1.8482899658429528	1.6077218134550701	1.6576631512834312	1.6326924823692508	1.6326924823692508	1.6326924823692508	1.6326924823692508	1.6326924823692508	1.6326924823692508	1.6326924823692508	1.6326924823692508	1.6326924823692508	1.6326924823692508	1.6326924823692508	1.6326924823692508	1.6326924823692508	1.6326924823692508	1.6326924823692508	1.6326924823692508	1.6326924823692508	1.6326924823692508	1.6326924823692508	1.6326924823692508	1.6326924823692508
0.5635878168839172	0.821695951117365	1.0396253495594205	1.0705078916115611	1.1543948033205897	1.0577173387774308	1.3591300728300741	1.0352133226543847	1.3490371220637365	1.245065534996406	1.301931954475548	1.2492067951719632	1.2306893680532824	1.3105662549833201	1.4929878950793214	1.3403521861507666	1.193397466878865	1.420485687864867	1.2505140912915862	1.2849816729906793	1.2631269960895493	1.3623893877606954	1.3013877061339119	1.3851674261194182	1.3029078568098533	1.3727719695109624	1.3378399131604077	1.3378399131604077	1.3378399131604077	1.3378399131604077	1.3378399131604077	1.3378399131604077	1.3378399131604077	1.3378399131604077	1.3378399131604077	1.3378399131604077	1.3378399131604077	1.3378399131604077	1.3378399131604077	1.3378399131604077	1.3378399131604077	1.3378399131604077	1.3378399131604077	1.3378399131604077	1.3378399131604077	1.3378399131604077	1.3378399131604077	1.3378399131604077	1.3378399131604077	1.3378399131604077
0.6436303299339683	0.7960319351272094	0.9540648046787652	1.0007583559227884	1.2002255830190505	1.1271144374760678	1.4105012135420425	1.2721859017662116	1.2956572254179501	1.2987817539873108	1.2549008963780823	1.2909928175367538	1.4016352755217667	1.3594678831522948	1.4207529005406683	1.3933798954327972	1.3747772412645394	1.2896930902486974	1.3521866366604496	1.4580513749952932	1.2455678384769868	1.4329759853089967	1.3392719118929919	1.3392719118929919	1.3392719118929919	1.3392719118929919	1.3392719118929919	1.3392719118929919	1.3392719118929919	1.3392719118929919	1.3392719118929919	1.3392719118929919	1.3392719118929919	1.3392719118929919	1.3392719118929919	1.3392719118929919	1.3392719118929919	1.3392719118929919	1.3392719118929919	1.3392719118929919	1.3392719118929919	1.3392719118929919	1.3392719118929919	1.3392719118929919	1.3392719118929919	1.3392719118929919	1.3392719118929919	1.3392719118929919	1.3392719118929919	1.3392719118929919
0.9379786073068095	0.8485389286258197	1.0109371826553057	0.8756651722470502	0.952176859336223	1.0034880522693332	1.1085528736418016	1.2032494920508348	1.206493909802991	1.159852196584535	1.0433252939418485	1.1944660407849488	1.2143042030879632	1.10636359091383	1.1972951989449738	1.0455386740948016	1.277466718315739	1.1155003354296107	1.0476328124513137	1.2606804581908988	1.196444512878019	1.1721857422963413	1.2023658099835226	1.1922537763557253	1.3187703118938479	1.3563280816417052	1.2684706318325034	1.3123993567371042	1.3123993567371042	1.3123993567371042	1.3123993567371042	1.3123993567371042	1.3123993567371042	1.3123993567371042	1.3123993567371042	1.3123993567371042	1.3123993567371042	1.3123993567371042	1.3123993567371042	1.3123993567371042	1.3123993567371042	1.3123993567371042	1.3123993567371042	1.3123993567371042	1.3123993567371042	1.3123993567371042	1.3123993567371042	1.3123993567371042	1.3123993567371042	1.3123993567371042
0.769725935337328	0.6410293338952932	0.5749527974996778	0.6076090728651212	0.8128139398592105	0.7225964405180229	0.4991737648938237	0.6605369776599667	0.6878563399164654	0.49934484950689545	0.573928190420973	0.573223127897913	0.6633588837702701	0.8608610839513646	0.6147242743282427	0.7704323221721548	0.4615251483440715	0.7261854774468318	0.5593163788589278	0.6174385394810918	0.5497288507423405	0.6069876810831931	0.6060163134609282	0.5148328526232517	0.6932676895953992	0.7056679815642771	0.6625555406085281	0.43207430785860296	0.5265126964823758	0.4792935021704893	0.4792935021704893	0.4792935021704893	0.4792935021704893	0.4792935021704893	0.4792935021704893	0.4792935021704893	0.4792935021704893	0.4792935021704893	0.4792935021704893	0.4792935021704893	0.4792935021704893	0.4792935021704893	0.4792935021704893	0.4792935021704893	0.4792935021704893	0.4792935021704893	0.4792935021704893	0.4792935021704893	0.4792935021704893	0.4792935021704893
0.74097624748206	0.9229394988501506	0.5641389252127571	0.6094389489045106	0.7500078179616338	0.6172280733913228	0.7225597396774476	0.6230635809343902	0.6897393437711554	0.747534403801918	0.7049716113556979	0.7270404602576219	0.6278566792419045	0.7190698863361139	0.7539847866635733	0.6402738863299545	0.845953813070345	0.7661910712982022	0.5428399797716026	0.6948101743403083	0.4729911478056015	0.6764521768960171	0.48430747002085145	0.6912887413001703	0.597266640885002	0.7874201653536991	0.7181394634471746	0.5070747999308511	0.9227124845608616	0.738303091282971	0.922062722943437	0.8059035961361916	0.7233286510353047	0.8580420850924639	0.7042801815649309	0.5437556233308132	0.9871669435019155	0.8903543504005669	0.9387606469512412	0.9387606469512412	0.9387606469512412	0.9387606469512412	0.9387606469512412	0.9387606469512412	0.9387606469512412	0.9387606469512412	0.9387606469512412	0.9387606469512412	0.9387606469512412	0.9387606469512412
0.13502104321600386	0.20379371278391267	0.11580045463934091	0.2260780690078378	0.19422000223004504	0.10228371462828445	0.11595407852335107	0.12274269482248915	0.15765211546581326	0.05814590634466031	0.12197832698283975	0.13714021774785828	0.13699859655246982	0.2730324607002369	0.1569481274579372	0.21261089291096574	0.1790223562339545	0.08483233242201323	0.2518774481001675	0.11774449415474611	0.2616857865918108	0.2178627841953095	0.2748771656615622	0.16744716948514834	0.13713853369070894	0.11788285528944217	0.17723069044540052	0.2953505926140543	0.29271054630894106	0.32350413130146266	0.11006562771989928	0.35554330053649624	0.18974449899497992	0.1453127856341816	0.2397463713234879	0.182106857384025	0.23648027437783145	0.37700311510499795	0.098706541019988	0.21672996140945258	0.2359063146243363	0.2738332868402	0.2548698007322681	0.2548698007322681	0.2548698007322681	0.2548698007322681	0.2548698007322681	0.2548698007322681	0.2548698007322681	0.2548698007322681
0.28717881759548924	0.2440978903273558	0.2835399521809482	0.257745725169664	0.3197909477651147	0.2942012022623378	0.3503533027186268	0.3671473487574995	0.3321740783249684	0.4288134984167937	0.3561148950309558	0.42457229387606976	0.5471861206285842	0.5877863585551494	0.5290794759081892	0.47697650326294005	0.46026006339059533	0.5831439010320268	0.6191143712680044	0.7374595284805795	0.6757538068394124	0.7484409193248549	0.6764563742729712	0.667683655808395	1.0068029786588448	0.706923620813857	0.7808726798929215	0.7550388065498941	0.7679557432214078	0.7679557432214078	0.7679557432214078	0.7679557432214078	0.7679557432214078	0.7679557432214078	0.7679557432214078	0.7679557432214078	0.7679557432214078	0.7679557432214078	0.7679557432214078	0.7679557432214078	0.7679557432214078	0.7679557432214078	0.7679557432214078	0.7679557432214078	0.7679557432214078	0.7679557432214078	0.7679557432214078	0.7679557432214078	0.7679557432214078	0.7679557432214078
0.8272412642499966	0.666879328935702	0.8576826081516811	0.6640381601679061	0.699711046520774	0.9128147124862974	0.9018092723236704	0.732220858824459	0.7208962745660623	0.7786562677853706	0.7576278759316478	0.7499960923744537	0.7190486337127279	0.7130101798323742	0.6930635366707633	0.7952010628325168	0.8874873345598865	0.7902800842092255	0.8488950336063146	0.6768295790031255	0.6792498373145409	0.9532813176290554	0.756878701427237	0.7240482774446216	0.7740199610008639	0.7490341192227429	0.7490341192227429	0.7490341192227429	0.7490341192227429	0.7490341192227429	0.7490341192227429	0.7490341192227429	0.7490341192227429	0.7490341192227429	0.7490341192227429	0.7490341192227429	0.7490341192227429	0.7490341192227429	0.7490341192227429	0.7490341192227429	0.7490341192227429	0.7490341192227429	0.7490341192227429	0.7490341192227429	0.7490341192227429	0.7490341192227429	0.7490341192227429	0.7490341192227429	0.7490341192227429	0.7490341192227429
0.7191683852078115	1.0634274861950073	0.9629267834117773	1.0960718603325545	1.0533017244740253	1.1002617280784148	1.1136397334604722	1.0498483457195373	0.9907059236909981	1.073882980080906	1.0055620413062794	1.079929663184141	1.0522822378898424	0.9940667422686472	1.0816217447304854	1.0545471319253898	1.0567706837193829	0.9560503065233531	1.0422682305433508	1.0394285826730045	1.0279448709111467	1.0336867267920755	1.0336867267920755	1.0336867267920755	1.0336867267920755	1.0336867267920755	1.0336867267920755	1.0336867267920755	1.0336867267920755	1.0336867267920755	1.0336867267920755	1.0336867267920755	1.0336867267920755	1.0336867267920755	1.0336867267920755	1.0336867267920755	1.0336867267920755	1.0336867267920755	1.0336867267920755	1.0336867267920755	1.0336867267920755	1.0336867267920755	1.0336867267920755	1.0336867267920755	1.0336867267920755	1.0336867267920755	1.0336867267920755	1.0336867267920755	1.0336867267920755	1.0336867267920755
0.4712290982874102	0.42278640735676576	0.33226356849275046	0.4747621284317141	0.48862481669598273	0.4608701408799746	0.461303484480375	0.43910898782881336	0.5133248317492923	0.52604106262852	0.7099414774691432	0.537817620732855	0.6071190670933357	0.77211926091898	0.6473638194803207	0.8221257683649716	0.526376358893809	0.871143221767676	0.7956221086551752	0.7634271155561749	0.8724652051985115	0.9734926331395171	0.6733235759088371	0.8234081045241771	0.8234081045241771	0.8234081045241771	0.8234081045241771	0.8234081045241771	0.8234081045241771	0.8234081045241771	0.8234081045241771	0.8234081045241771	0.8234081045241771	0.8234081045241771	0.8234081045241771	0.8234081045241771	0.8234081045241771	0.8234081045241771	0.8234081045241771	0.8234081045241771	0.8234081045241771	0.8234081045241771	0.8234081045241771	0.8234081045241771	0.8234081045241771	0.8234081045241771	0.8234081045241771	0.8234081045241771	0.8234081045241771	0.8234081045241771
0.533995684804406	0.712829785627435	0.6928147517591651	0.7123523269413135	0.8360992555086544	0.7989835700594946	0.7652082412067792	0.7315034577843763	0.762010231943366	0.863069332039671	0.8363275308876074	0.7876185073697523	0.8733319895042067	1.0910956192107208	1.0499527711143786	1.1003035712293723	0.7951936585890804	0.751770173015863	0.7374990558082727	0.7549399749415034	0.6266498740777076	0.6907949245096054	0.6907949245096054	0.6907949245096054	0.6907949245096054	0.6907949245096054	0.6907949245096054	0.6907949245096054	0.6907949245096054	0.6907949245096054	0.6907949245096054	0.6907949245096054	0.6907949245096054	0.6907949245096054	0.6907949245096054	0.6907949245096054	0.6907949245096054	0.6907949245096054	0.6907949245096054	0.6907949245096054	0.6907949245096054	0.6907949245096054	0.6907949245096054	0.6907949245096054	0.6907949245096054	0.6907949245096054	0.6907949245096054	0.6907949245096054	0.6907949245096054	0.6907949245096054
0.35082362512535525	0.6707395657976041	0.926575628166003	0.9196293693314171	0.7049970811089452	0.9655103872287454	0.7402280022324983	0.7681939356502577	0.7951835295002652	0.7925029872250182	0.6337690735794538	0.6545810943994322	0.699549197887925	0.8168270508162948	0.8284494350286322	0.8344426510400987	0.8504521137204133	0.799628002256977	0.9322085844612719	0.6265135233634401	0.8355178388335057	0.7229358882135059	0.6750384315691367	0.8945978774182399	0.7224222359810042	0.8085100566996222	0.8085100566996222	0.8085100566996222	0.8085100566996222	0.8085100566996222	0.8085100566996222	0.8085100566996222	0.8085100566996222	0.8085100566996222	0.8085100566996222	0.8085100566996222	0.8085100566996222	0.8085100566996222	0.8085100566996222	0.8085100566996222	0.8085100566996222	0.8085100566996222	0.8085100566996222	0.8085100566996222	0.8085100566996222	0.8085100566996222	0.8085100566996222	0.8085100566996222	0.8085100566996222	0.8085100566996222
0.7446625345129361	0.6395629255891051	0.7150402944570868	0.7264647411884477	0.7105060924388852	0.7230594499459435	0.7079415509273962	0.6695850759463323	0.8336319411963744	0.8354166816950845	0.9568972804144188	0.9764271358287355	0.9454059457044633	0.8435290147159099	0.7117584534185403	0.6605974074592152	0.819635650769588	0.9649832201035239	0.8353442272253881	0.9108363240663778	0.8730902756458829	0.8730902756458829	0.8730902756458829	0.8730902756458829	0.8730902756458829	0.8730902756458829	0.8730902756458829	0.8730902756458829	0.8730902756458829	0.8730902756458829	0.8730902756458829	0.8730902756458829	0.8730902756458829	0.8730902756458829	0.8730902756458829	0.8730902756458829	0.8730902756458829	0.8730902756458829	0.8730902756458829	0.8730902756458829	0.8730902756458829	0.8730902756458829	0.8730902756458829	0.8730902756458829	0.8730902756458829	0.8730902756458829	0.8730902756458829	0.8730902756458829	0.8730902756458829	0.8730902756458829
0.4883404047601937	0.595631047633355	0.7047137866659059	0.6343019172476645	0.6805188772862594	0.9813415266773756	0.6138216463051278	0.6565707845891675	0.6517967920657894	0.8229549081941739	0.7080431949960754	0.8634449373725321	0.8837206723865068	0.9789007639003889	1.148532520401061	1.027503411378747	0.9910156782395514	0.9024930104001653	0.9360981142785935	0.8856879888918766	0.851699834703802	0.8308207588684122	0.8412602967861071	0.8412602967861071	0.8412602967861071	0.8412602967861071	0.8412602967861071	0.8412602967861071	0.8412602967861071	0.8412602967861071	0.8412602967861071	0.8412602967861071	0.8412602967861071	0.8412602967861071	0.8412602967861071	0.8412602967861071	0.8412602967861071	0.8412602967861071	0.8412602967861071	0.8412602967861071	0.8412602967861071	0.8412602967861071	0.8412602967861071	0.8412602967861071	0.8412602967861071	0.8412602967861071	0.8412602967861071	0.8412602967861071	0.8412602967861071	0.8412602967861071
0.7215303627232862	0.8777121330025334	0.8563866794652285	1.063753177418234	1.0185088827877113	1.2173498302415453	1.2709476923967462	1.2760234030791877	1.184438957085178	1.2765875818419405	1.1958375596557722	1.289784310376129	1.4154771767314647	1.335218070529436	1.325102386744573	1.1870518982751663	1.270580964325875	1.302476613487165	1.2879826833978567	1.2777012829876753	1.2828419831927662	1.2828419831927662	1.2828419831927662	1.2828419831927662	1.2828419831927662	1.2828419831927662	1.2828419831927662	1.2828419831927662	1.2828419831927662	1.2828419831927662	1.2828419831927662	1.2828419831927662	1.2828419831927662	1.2828419831927662	1.2828419831927662	1.2828419831927662	1.2828419831927662	1.2828419831927662	1.2828419831927662	1.2828419831927662	1.2828419831927662	1.2828419831927662	1.2828419831927662	1.2828419831927662	1.2828419831927662	1.2828419831927662	1.2828419831927662	1.2828419831927662	1.2828419831927662	1.2828419831927662
0.22260735448240881	0.40350344659471643	0.3186599913908016	0.5153685499235038	0.48255084093034367	0.4203773112374195	0.3656808414930319	0.4026048609673567	0.3459945396678715	0.5356457342834989	0.36607379567313114	0.637499956061015	0.5873181354474337	0.5760136340273956	0.5667140766559888	0.3722042990553522	0.43826911022440773	0.5209608998604939	0.4548951522197195	0.7730033119116483	0.652069726389134	0.7197242397428657	0.7759660234923788	0.5729618164714081	0.6800515152538339	0.6681900889098528	0.9184037195537766	0.770503769327207	0.582798019981262	0.6479035133073697	0.6362541828093737	0.7070972195792241	0.6610171674946488	0.6539532763527454	0.6276376800807408	0.640795478216743	0.640795478216743	0.640795478216743	0.640795478216743	0.640795478216743	0.640795478216743	0.640795478216743	0.640795478216743	0.640795478216743	0.640795478216743	0.640795478216743	0.640795478216743	0.640795478216743	0.640795478216743	0.640795478216743
0.7407033658238109	0.882824058379216	0.9845444919426859	1.0797113103001894	1.1938416260514555	1.2148936372388905	1.257166911829132	1.093425404221524	1.2416920717203017	1.1605864940233104	1.226846061295732	1.1745544534809855	1.1876022106443895	1.3475780425339998	1.3394756291164587	1.1612462798302887	1.2503609544733738	1.2503609544733738	1.2503609544733738	1.2503609544733738	1.2503609544733738	1.2503609544733738	1.2503609544733738	1.2503609544733738	1.2503609544733738	1.2503609544733738	1.2503609544733738	1.2503609544733738	1.2503609544733738	1.2503609544733738	1.2503609544733738	1.2503609544733738	1.2503609544733738	1.2503609544733738	1.2503609544733738	1.2503609544733738	1.2503609544733738	1.2503609544733738	1.2503609544733738	1.2503609544733738	1.2503609544733738	1.2503609544733738	1.2503609544733738	1.2503609544733738	1.2503609544733738	1.2503609544733738	1.2503609544733738	1.2503609544733738	1.2503609544733738	1.2503609544733738
0.5749855813502589	0.6554439101488007	0.959498581788207	1.1889160036919626	1.160368603819528	1.1225769450179395	1.057690596202768	1.2914997943657174	1.253852994284989	1.179265785283546	1.13359935813497	0.9984080620455764	1.015209811063629	1.1663723575171907	0.9395745115135289	1.1886507912231037	1.1115178686802627	1.0425054874501132	1.149784261546354	1.311454779343409	1.2738317513753181	1.3429902435793861	1.1447626592867894	1.4097686134031497	1.2772656363449697	1.2772656363449697	1.2772656363449697	1.2772656363449697	1.2772656363449697	1.2772656363449697	1.2772656363449697	1.2772656363449697	1.2772656363449697	1.2772656363449697	1.2772656363449697	1.2772656363449697	1.2772656363449697	1.2772656363449697	1.2772656363449697	1.2772656363449697	1.2772656363449697	1.2772656363449697	1.2772656363449697	1.2772656363449697	1.2772656363449697	1.2772656363449697	1.2772656363449697	1.2772656363449697	1.2772656363449697	1.2772656363449697
0.8136628334911957	1.002361609335645	0.7979686934499655	0.8045980430887905	0.9295996714764824	0.8090569735585048	0.8770204921914752	1.0040647606039521	0.9066112442336625	1.0366266639453843	1.0064797002271344	0.9629991926920489	0.9492346626095839	1.0995530766501154	0.9335337486179505	1.0112846903485257	1.061772154983072	1.03172619138325	1.046749173183161	1.046749173183161	1.046749173183161	1.046749173183161	1.046749173183161	1.046749173183161	1.046749173183161	1.046749173183161	1.046749173183161	1.046749173183161	1.046749173183161	1.046749173183161	1.046749173183161	1.046749173183161	1.046749173183161	1.046749173183161	1.046749173183161	1.046749173183161	1.046749173183161	1.046749173183161	1.046749173183161	1.046749173183161	1.046749173183161	1.046749173183161	1.046749173183161	1.046749173183161	1.046749173183161	1.046749173183161	1.046749173183161	1.046749173183161	1.046749173183161	1.046749173183161
0.4755850989893311	0.8175302908718849	1.0661091842345276	1.0966788413011619	1.20904008499975	1.1496210726801406	1.3194712829150035	1.3931904720748327	1.2408071864310308	1.1801670265640758	1.1434851375461117	1.3002956528494471	1.4500346438317246	1.267261430627555	1.3677676643456733	1.2958229096474305	1.2702720904964477	1.3506328513590093	1.3249814780366151	1.1889801752109663	1.3173462134507237	1.2531631943308452	1.2531631943308452	1.2531631943308452	1.2531631943308452	1.2531631943308452	1.2531631943308452	1.2531631943308452	1.2531631943308452	1.2531631943308452	1.2531631943308452	1.2531631943308452	1.2531631943308452	1.2531631943308452	1.2531631943308452	1.2531631943308452	1.2531631943308452	1.2531631943308452	1.2531631943308452	1.2531631943308452	1.2531631943308452	1.2531631943308452	1.2531631943308452	1.2531631943308452	1.2531631943308452	1.2531631943308452	1.2531631943308452	1.2531631943308452	1.2531631943308452	1.2531631943308452
0.6971165795463106	0.8322155709073183	1.2250581352092058	1.0083723471278243	1.246504729811235	1.088471783083748	1.1881981440320109	1.2624772567335367	1.1831775756043765	1.0873430247640647	1.1352603001842207	1.1352603001842207	1.1352603001842207	1.1352603001842207	1.1352603001842207	1.1352603001842207	1.1352603001842207	1.1352603001842207	1.1352603001842207	1.1352603001842207	1.1352603001842207	1.1352603001842207	1.1352603001842207	1.1352603001842207	1.1352603001842207	1.1352603001842207	1.1352603001842207	1.1352603001842207	1.1352603001842207	1.1352603001842207	1.1352603001842207	1.1352603001842207	1.1352603001842207	1.1352603001842207	1.1352603001842207	1.1352603001842207	1.1352603001842207	1.1352603001842207	1.1352603001842207	1.1352603001842207	1.1352603001842207	1.1352603001842207	1.1352603001842207	1.1352603001842207	1.1352603001842207	1.1352603001842207	1.1352603001842207	1.1352603001842207	1.1352603001842207	1.1352603001842207
0.4922512780457007	0.7496364355395838	0.8980904722986846	0.9475467581175764	0.9470806861904619	0.8855929551871069	1.227310618342262	1.1100301188265873	1.1039121545601118	1.0785278400356904	1.2650337454536227	1.1493793240937036	1.170377432769733	1.2526204969716717	1.4114707648122455	1.2283985330862421	1.1752487251170007	1.304710083028694	1.2399794040728473	1.2399794040728473	1.2399794040728473	1.2399794040728473	1.2399794040728473	1.2399794040728473	1.2399794040728473	1.2399794040728473	1.2399794040728473	1.2399794040728473	1.2399794040728473	1.2399794040728473	1.2399794040728473	1.2399794040728473	1.2399794040728473	1.2399794040728473	1.2399794040728473	1.2399794040728473	1.2399794040728473	1.2399794040728473	1.2399794040728473	1.2399794040728473	1.2399794040728473	1.2399794040728473	1.2399794040728473	1.2399794040728473	1.2399794040728473	1.2399794040728473	1.2399794040728473	1.2399794040728473	1.2399794040728473	1.2399794040728473
0.15335814126593947	0.17936447318416696	0.13055174244489381	0.08262133285202329	0.062253839874310955	0.36839995695713695	0.22926556107892263	0.08963900632568958	0.06438626439670506	0.18792189909145604	0.18850117526492435	0.3092738451686518	0.1697268207674645	0.14705039060000935	0.3935596696584605	0.26593578081608577	0.2042872695004611	0.4510815227684611	0.09425058763246218	0.10013797332025957	0.2514173368509361	0.27580365103721316	0.24610902370014426	0.3077118324386727	0.24123567329245552	0.3452649987325918	0.27599794880931994	0.36309021302139544	0.4249152099405153	0.3073421828724107	0.2426817294886372	0.27501195618052393	0.27501195618052393	0.27501195618052393	0.27501195618052393	0.27501195618052393	0.27501195618052393	0.27501195618052393	0.27501195618052393	0.27501195618052393	0.27501195618052393	0.27501195618052393	0.27501195618052393	0.27501195618052393	0.27501195618052393	0.27501195618052393	0.27501195618052393	0.27501195618052393	0.27501195618052393	0.27501195618052393
0.3329001569363626	0.3819558886349867	0.49312108104075253	0.5846847346325611	0.400518504395479	0.46687866714398424	0.6268972962025177	0.6086349311654862	0.40297522087705545	0.5906012343043112	0.5450321961564225	0.5791952451109946	0.44892581744531485	0.542074980728544	0.6201478171183213	0.46369034302901313	0.7144157662563196	0.5843712289929258	0.5850570979793867	0.5912434943596745	0.7394008493117032	0.564159802852635	0.4355497939133181	0.7715985805566947	0.6035741872350064	0.6035741872350064	0.6035741872350064	0.6035741872350064	0.6035741872350064	0.6035741872350064	0.6035741872350064	0.6035741872350064	0.6035741872350064	0.6035741872350064	0.6035741872350064	0.6035741872350064	0.6035741872350064	0.6035741872350064	0.6035741872350064	0.6035741872350064	0.6035741872350064	0.6035741872350064	0.6035741872350064	0.6035741872350064	0.6035741872350064	0.6035741872350064	0.6035741872350064	0.6035741872350064	0.6035741872350064	0.6035741872350064
0.8485841884779749	0.8281620161970497	0.8582629939736047	0.9087651647086636	1.0210912491513398	0.9419133900176331	1.1054341831439016	1.0378771178547836	0.8947534442945958	0.7376598451808372	0.8131333508059743	0.7753965979934058	0.7753965979934058	0.7753965979934058	0.7753965979934058	0.7753965979934058	0.7753965979934058	0.7753965979934058	0.7753965979934058	0.7753965979934058	0.7753965979934058	0.7753965979934058	0.7753965979934058	0.7753965979934058	0.7753965979934058	0.7753965979934058	0.7753965979934058	0.7753965979934058	0.7753965979934058	0.7753965979934058	0.7753965979934058	0.7753965979934058	0.7753965979934058	0.7753965979934058	0.7753965979934058	0.7753965979934058	0.7753965979934058	0.7753965979934058	0.7753965979934058	0.7753965979934058	0.7753965979934058	0.7753965979934058	0.7753965979934058	0.7753965979934058	0.7753965979934058	0.7753965979934058	0.7753965979934058	0.7753965979934058	0.7753965979934058	0.7753965979934058
0.915552030540075	0.8878691035527305	0.8044940365633753	1.0076257215546094	1.145986117741115	0.8478713961428596	0.9251017797214017	0.8644942236603474	1.0500388803224319	0.9433664685336423	1.117659276825596	0.9537927968671375	0.9354109191441857	0.8597884288349609	0.8017512481678792	0.9846161513392967	1.063929101722054	1.0508050878329112	1.0573670947774825	1.0573670947774825	1.0573670947774825	1.0573670947774825	1.0573670947774825	1.0573670947774825	1.0573670947774825	1.0573670947774825	1.0573670947774825	1.0573670947774825	1.0573670947774825	1.0573670947774825	1.0573670947774825	1.0573670947774825	1.0573670947774825	1.0573670947774825	1.0573670947774825	1.0573670947774825	1.0573670947774825	1.0573670947774825	1.0573670947774825	1.0573670947774825	1.0573670947774825	1.0573670947774825	1.0573670947774825	1.0573670947774825	1.0573670947774825	1.0573670947774825	1.0573670947774825	1.0573670947774825	1.0573670947774825	1.0573670947774825
0.31716572233922113	0.35161844285769506	0.6811602441783097	0.7811578136277514	0.7053608383800154	0.7780130473873943	0.6217928768777574	0.8791751294757659	0.6270059315508165	0.7292486215839223	0.8850792218090544	0.9323717557602047	0.9853954704897606	0.9799739809989636	0.9289622979889793	0.9544681394939714	0.9544681394939714	0.9544681394939714	0.9544681394939714	0.9544681394939714	0.9544681394939714	0.9544681394939714	0.9544681394939714	0.9544681394939714	0.9544681394939714	0.9544681394939714	0.9544681394939714	0.9544681394939714	0.9544681394939714	0.9544681394939714	0.9544681394939714	0.9544681394939714	0.9544681394939714	0.9544681394939714	0.9544681394939714	0.9544681394939714	0.9544681394939714	0.9544681394939714	0.9544681394939714	0.9544681394939714	0.9544681394939714	0.9544681394939714	0.9544681394939714	0.9544681394939714	0.9544681394939714	0.9544681394939714	0.9544681394939714	0.9544681394939714	0.9544681394939714	0.9544681394939714
0.28422854135768344	0.1297296006280452	0.3076339861471378	0.44839060972048456	0.30961379000916006	0.48068084798787697	0.4725261915577478	0.5014557795925367	0.3799210646823917	0.47069398566904497	0.5713941286041052	0.41526307782740435	0.6600963435164894	0.2836103454204335	0.6243576138830323	0.6565406562598758	0.6542859442967827	0.6873293917435105	0.3925282509068059	0.599778992263469	0.6227624590335454	0.4893446200548012	0.7881343591339758	0.6320477437392341	0.5051054018079485	0.9041324302282971	0.6401583652569875	0.7310471400041596	0.6856027526305737	0.6856027526305737	0.6856027526305737	0.6856027526305737	0.6856027526305737	0.6856027526305737	0.6856027526305737	0.6856027526305737	0.6856027526305737	0.6856027526305737	0.6856027526305737	0.6856027526305737	0.6856027526305737	0.6856027526305737	0.6856027526305737	0.6856027526305737	0.6856027526305737	0.6856027526305737	0.6856027526305737	0.6856027526305737	0.6856027526305737	0.6856027526305737
0.5694586894505306	0.6660857225514107	0.8974623155751859	0.9762147247536851	0.8964161470227868	1.2499820415889622	1.2702860433297993	1.20883828456709	1.1713905520130405	1.3012701228988335	1.3801551771284963	1.2273037178789756	1.347564478729018	1.4356730818512287	1.1934309510333647	1.2988194686750054	1.222090112071584	1.3134895751199638	1.4070412490144675	1.405617649951706	1.4449541492504863	1.424283617959416	1.2454010626387224	1.3348423402990692	1.3348423402990692	1.3348423402990692	1.3348423402990692	1.3348423402990692	1.3348423402990692	1.3348423402990692	1.3348423402990692	1.3348423402990692	1.3348423402990692	1.3348423402990692	1.3348423402990692	1.3348423402990692	1.3348423402990692	1.3348423402990692	1.3348423402990692	1.3348423402990692	1.3348423402990692	1.3348423402990692	1.3348423402990692	1.3348423402990692	1.3348423402990692	1.3348423402990692	1.3348423402990692	1.3348423402990692	1.3348423402990692	1.3348423402990692
0.5417088979420988	0.8473270591269716	0.8183453304959241	0.9085892086187052	0.999652303027617	1.0643723491873023	0.8603735102080736	0.7278398082801888	0.9345188351827864	1.1985653357648012	0.8942226860449474	0.9297956200326087	1.2206111891109976	1.2118397411307136	1.0343907749249992	0.9131512682986078	1.0156612108757044	1.0620793754991984	1.222610461515847	1.420473549887445	1.080696737900649	1.250585143894047	1.250585143894047	1.250585143894047	1.250585143894047	1.250585143894047	1.250585143894047	1.250585143894047	1.250585143894047	1.250585143894047	1.250585143894047	1.250585143894047	1.250585143894047	1.250585143894047	1.250585143894047	1.250585143894047	1.250585143894047	1.250585143894047	1.250585143894047	1.250585143894047	1.250585143894047	1.250585143894047	1.250585143894047	1.250585143894047	1.250585143894047	1.250585143894047	1.250585143894047	1.250585143894047	1.250585143894047	1.250585143894047
0.5682322822140728	0.9661067661430202	0.9874890021003921	0.9235248088912965	1.1315103077872375	1.0872333497887385	1.3951794845280454	1.3221764892835821	1.5372884951546053	1.3894025340190754	0.952084827672011	1.2585795406033646	0.906680237854278	1.2154912643719182	1.1344399765677309	1.0424376826666846	1.3355500938273934	0.998938771359161	1.1672444325932771	1.1672444325932771	1.1672444325932771	1.1672444325932771	1.1672444325932771	1.1672444325932771	1.1672444325932771	1.1672444325932771	1.1672444325932771	1.1672444325932771	1.1672444325932771	1.1672444325932771	1.1672444325932771	1.1672444325932771	1.1672444325932771	1.1672444325932771	1.1672444325932771	1.1672444325932771	1.1672444325932771	1.1672444325932771	1.1672444325932771	1.1672444325932771	1.1672444325932771	1.1672444325932771	1.1672444325932771	1.1672444325932771	1.1672444325932771	1.1672444325932771	1.1672444325932771	1.1672444325932771	1.1672444325932771	1.1672444325932771
0.7264556280405688	0.893306090724801	0.9503447391209605	1.0816118332864169	1.1425506449657863	0.9865508499088538	1.201272552897219	0.9788941572900938	1.1384687994004055	1.2268584258162838	1.1942053424942225	0.9777922267781515	1.1683875479845962	1.0346490125316512	1.064241631369285	1.3685760056080007	1.1361646673545527	1.24142825401464	1.1010141648875393	1.0442976244323978	1.0726558946599685	1.0726558946599685	1.0726558946599685	1.0726558946599685	1.0726558946599685	1.0726558946599685	1.0726558946599685	1.0726558946599685	1.0726558946599685	1.0726558946599685	1.0726558946599685	1.0726558946599685	1.0726558946599685	1.0726558946599685	1.0726558946599685	1.0726558946599685	1.0726558946599685	1.0726558946599685	1.0726558946599685	1.0726558946599685	1.0726558946599685	1.0726558946599685	1.0726558946599685	1.0726558946599685	1.0726558946599685	1.0726558946599685	1.0726558946599685	1.0726558946599685	1.0726558946599685	1.0726558946599685
0.0	0.020342406129468322	0.0	0.08963508387422033	0.0	0.0	0.0	0.0	0.0	0.0	0.0009983972285404778	0.00020148975908715187	0.0	0.020342406129468322	0.0	0.0	0.0	0.0	0.0	0.0	0.0	0.0	0.0	0.0	0.0	0.00040297951817430374	0.0	0.02968384472422538	0.0	0.0	0.0	0.0034530449514853213	0.0009983972285404778	0.03734711759630706	0.009341438594757055	0.00020148975908715187	0.0	0.0	0.0	0.0	0.0009983972285404778	0.0004991986142702389	0.0004991986142702389	0.0004991986142702389	0.0004991986142702389	0.0004991986142702389	0.0004991986142702389	0.0004991986142702389	0.0004991986142702389	0.0004991986142702389
0.07241542205260318	0.07241542205260318	0.0	0.08371646791520573	0.17409177153854713	0.28739464729617015	0.0012326168434125613	0.15488371073331242	0.08976548191417467	0.4079120980464651	0.43730942977218185	0.39871919287096375	0.18808486145323328	0.24965159297575004	0.05823751579362059	0.19037965533832865	0.32732020405636775	0.3375640060142455	0.40602925708616433	0.2197732905518706	0.10537420001618164	0.40953770314651367	0.3947512136738522	0.3991028829242961	0.6440631112911989	0.5372742121665368	0.6682053154935897	0.6079981529712984	0.5180729206393088	0.4863467579156817	0.5351044526097741	0.9583285541729102	0.41164263584256894	1.3385741333044932	1.8159970357604325	0.6877511255900173	0.8213159008408465	0.38361616281898797	0.450689673582944	0.6640864454462923	0.6414740022220454	1.099316348917127	0.8142965262952208	0.4812136702572042	0.1762315225892665	0.5248098902422075	0.350520706415737	0.350520706415737	0.350520706415737	0.350520706415737
0.45399600439953947	0.3028041827103046	0.3456873575137985	0.49915894224991675	0.3447569938777108	0.3896659833392393	0.399664195844431	0.47240933963982656	0.3677183173939583	0.42162283978098386	0.4133758759023512	0.3892129835829238	0.3282975231567481	0.3877045917238748	0.32542599516853965	0.38097483465311643	0.4477294431835696	0.20675858504673417	0.3797052566673065	0.4304109226595361	0.33424642538584165	0.38662653246407214	0.31873214570920705	0.44597952865564516	0.563589694255141	0.3737598344780825	0.497519228451528	0.4622594358150856	0.3201363627250816	0.3281415086100682	0.3156225848333325	0.3358169822358628	0.4609518146983747	0.34950600625023315	0.41963992360309893	0.29614312188716896	0.3767131458470621	0.31130052273977643	0.36106583466559855	0.2826670887576797	0.3238641998997694	0.30326564432872455	0.30326564432872455	0.30326564432872455	0.30326564432872455	0.30326564432872455	0.30326564432872455	0.30326564432872455	0.30326564432872455	0.30326564432872455
0.3466805486409196	0.09162358562029102	0.14895823892318122	0.011686064283657921	0.15809299520646533	0.14921561306437703	0.1975086477576657	0.06972775415106058	0.1370457699335781	0.12848551426504096	0.12474334159558374	0.14001468716132362	0.20822308263565134	0.21238244032960557	0.12860986234087662	0.1802177099777292	0.07273996386728354	0.13291971030389763	0.13770537888588016	0.1639943130149765	0.12893001510424	0.13030185252919058	0.2351185499056551	0.09990070879007593	0.11563550121945833	0.07657097717337875	0.0969223214116514	0.1644346129427415	0.09076360534719587	0.09108597788983035	0.12291328729031434	0.05426562027945301	0.06067064159327477	0.09250093806932269	0.03134342744056745	0.07468244822847842	0.04797774276034451	0.08301128782405563	0.10245006118991568	0.08270961297286002	0.09437748620706433	0.13965851574276303	0.13641492922339238	0.09586116208481536	0.11193215104479005	0.1349871489018046	0.12345964997329734	0.12345964997329734	0.12345964997329734	0.12345964997329734
0.526886810504866	0.7061614153907364	0.1716446632031706	0.5700883691152212	0.38034463290344883	0.4681008318165477	0.2760515527504062	0.20738927305876279	0.3822248141890764	0.22616823650156978	0.445168947443113	0.3614091445601029	0.29367222196785503	0.2439993931488241	0.40064809434490445	0.27057362619449454	0.2305770962022252	0.30022635637052103	0.4402844687368067	0.31123257866905485	0.5496790653806629	0.36163204692857404	0.3960158769279175	0.3350076611096203	0.27424626887766196	0.5775905704249492	0.5932226547777686	0.38008017516587383	0.20578995127829544	0.4525463223513534	0.47899931643294613	0.27351445628474336	0.3283002719949359	0.43497593891551545	0.3487206501592451	0.23951456370145896	0.4129941408462458	0.34803983603799704	0.5150608718571086	0.2504952468127889	0.30626693433897695	0.4264500924835719	0.34874927704558895	0.3875996847645804	0.3875996847645804	0.3875996847645804	0.3875996847645804	0.3875996847645804	0.3875996847645804	0.3875996847645804
0.3042404644674177	0.7841510981162333	0.5407324612509967	0.5300391248926676	0.5997427871553884	0.5060981541014442	0.6290350280716153	0.41017278338553015	0.4804467451302929	0.4636632925225944	0.588324707323185	0.5109999051702203	0.5496623062467026	0.5496623062467026	0.5496623062467026	0.5496623062467026	0.5496623062467026	0.5496623062467026	0.5496623062467026	0.5496623062467026	0.5496623062467026	0.5496623062467026	0.5496623062467026	0.5496623062467026	0.5496623062467026	0.5496623062467026	0.5496623062467026	0.5496623062467026	0.5496623062467026	0.5496623062467026	0.5496623062467026	0.5496623062467026	0.5496623062467026	0.5496623062467026	0.5496623062467026	0.5496623062467026	0.5496623062467026	0.5496623062467026	0.5496623062467026	0.5496623062467026	0.5496623062467026	0.5496623062467026	0.5496623062467026	0.5496623062467026	0.5496623062467026	0.5496623062467026	0.5496623062467026	0.5496623062467026	0.5496623062467026	0.5496623062467026
0.4745687037460237	0.6084771615805793	0.6610442969404361	0.5406783025908332	0.755316385907417	0.7046114436920814	0.6639462673720005	0.5811487307503319	0.640294422206129	0.7260395325576462	0.6826231772904119	0.48204081299062335	0.49898946469497496	0.5342764899295486	0.5240155968523525	0.8174328928305826	0.6591022593577098	0.5811833063290406	0.3334570403318089	0.7570780383064253	0.6364244670389091	0.47037426958427886	0.4817634247340419	0.5140219822759973	0.3963740702348594	0.45499203958506046	0.43983668031132117	0.5599700660368343	0.6316377764717674	0.3489742222428947	0.3269502821854107	0.6852446748058473	0.6417915749506967	0.7526220715176977	0.6741511064785981	0.8334628779530562	0.6335163417553029	0.6213193275957793	0.7736548260354386	0.7322643354856164	0.6253906026982078	0.6788274690919122	0.6788274690919122	0.6788274690919122	0.6788274690919122	0.6788274690919122	0.6788274690919122	0.6788274690919122	0.6788274690919122	0.6788274690919122
0.27871322022765527	0.27641017431737375	0.20878737133026964	0.2143680316982353	0.2863413029706469	0.22219923997693514	0.19479444439888183	0.2436747155374398	0.2698800659045084	0.1837123499910843	0.2222190315649651	0.22165939920022032	0.3029578840806895	0.18454392203483116	0.2973622959449849	0.18135063431495155	0.2542024847012552	0.2529273302766412	0.32457956976432323	0.14673714504624252	0.1506161082528448	0.3353576597775996	0.17911015028236899	0.20633463452830403	0.24329784962924506	0.21666284682742018	0.26192188257150756	0.1732464385960327	0.27037152457462293	0.25019452955775623	0.2259869965628534	0.2307482909241192	0.18732476873824086	0.18965294713929864	0.20368676240935482	0.30380386384596636	0.25016383327243774	0.205088536282363	0.19901358526305538	0.22636760943008516	0.23233715311855502	0.16591974339693652	0.1974633656849574	0.24699430296068173	0.20052883825901088	0.2237615706098463	0.2237615706098463	0.2237615706098463	0.2237615706098463	0.2237615706098463
0.0	0.0	0.03772879292866668	0.0	0.16067084340847815	0.0	0.0	0.0	0.2403108021373545	0.2078707880772322	0.059986354725115605	0.0	0.0029441065096544074	0.005888213019308815	0.0	0.0	0.0	0.0	0.0	0.3020476708864838	0.0	0.0	0.0	0.0	0.0	0.0	0.0	0.3842915838281035	0.0	0.2078707880772322	0.010182452263673385	0.027546340664993296	0.0	0.0	0.0	0.0	0.02036490452734677	0.0	0.3176610404052934	0.0	0.0	0.16067084340847815	0.0	0.0	0.0	0.0	0.0	0.0	0.0	0.0
0.33649665447307187	0.2978908256411959	0.26921012658229343	0.11548243204073183	0.3523333594844433	0.1554920788451005	0.25068761614202795	0.27206816028052755	0.3521050384393452	0.12729769902002974	0.3410486441654932	0.21123523942073083	0.21922981159082622	0.11461641459307519	0.12120948882118669	0.13813070415416603	0.24782719893907712	0.31530987489788964	0.31457270784550245	0.14395323204184313	0.19023089708765517	0.12529253514896335	0.0898211007614589	0.25910222258980276	0.14674993778842887	0.1698973508995207	0.08006214088048685	0.17723251323950995	0.2526844952874016	0.07959074396219551	0.08669924026340199	0.30963724817783045	0.3669780494670537	0.2297760862329444	0.1759067708768675	0.16550312235242323	0.21065134320099782	0.13246748384577686	0.23799128246420553	0.24311448341648878	0.23073599757438723	0.1724933508254201	0.1966543828867738	0.18457386685609697	0.18457386685609697	0.18457386685609697	0.18457386685609697	0.18457386685609697	0.18457386685609697	0.18457386685609697
0.3219882655601568	0.33502283553101647	0.5002010877910581	0.4262546892755517	0.4564202459382144	0.28914105496271075	0.6146949249396825	0.5031415449000599	0.264953312212979	0.28536346813438	0.43331396186835175	0.43125515712062806	0.24747541237102338	0.5007279067257334	0.5711621171434857	0.566512064152939	0.3465790604179953	0.4143846951861509	0.47191189611302525	0.48314395731851656	0.41800574470723156	0.5143786214963985	0.3395875907896571	0.3654613131662335	0.339293451017262	0.43363254785974686	0.48105178600858595	0.36817202447686775	0.4349860588068755	0.48900622802380106	0.5235813187702789	0.35721182832265863	0.621429498424395	0.4304896361257353	0.5541688622007258	0.43844414093223877	0.5754517089386915	0.4917602588103847	0.41230553371014883	0.522624096116318	0.4674648149132334	0.4674648149132334	0.4674648149132334	0.4674648149132334	0.4674648149132334	0.4674648149132334	0.4674648149132334	0.4674648149132334	0.4674648149132334	0.4674648149132334
0.4498433958026731	0.1722956155841456	0.18669776783042705	0.23970904770619048	0.12097196366093774	0.20778411452749443	0.07189563232796248	0.21104468457950618	0.21652391226542406	0.1596143909840681	0.25883194336185833	0.35237332117708164	0.30157946386414525	0.20895837947760315	0.18202527201533328	0.27590870165816705	0.19810580285579718	0.1934860074526267	0.48543284047311774	0.28805427600542394	0.20471809954810116	0.2878027354570909	0.26413687040941713	0.26232494391124433	0.2998239518425996	0.373336513552824	0.35289545577072673	0.1977543556471194	0.16830936542614042	0.4069743632175948	0.13985517538702893	0.21066273299147242	0.07079426895622969	0.20967266885938932	0.3356966356466592	0.28718846022531325	0.3736469697795791	0.31361908324335613	0.1650612806590111	0.5205131023653825	0.19216779746467536	0.35634044991502895	0.35634044991502895	0.35634044991502895	0.35634044991502895	0.35634044991502895	0.35634044991502895	0.35634044991502895	0.35634044991502895	0.35634044991502895
0.07200402781712431	0.1368704956201749	0.1528758307884086	0.06447790071997861	0.14123435893652886	0.17230276692322427	0.17198541715661625	0.1521580774206652	0.12316269690534642	0.17929480577730955	0.11464647440761966	0.10143464150493195	0.08619618401682419	0.20289136952367956	0.20298024013150104	0.16122202031587518	0.11330403598688997	0.12238743884326879	0.13667177209355558	0.11061409336543561	0.09699338321685827	0.09150423787139997	0.08805475663497248	0.10232700361944742	0.07465694569705301	0.1440807290186799	0.0729998988241703	0.07004226335593304	0.06332945171004878	0.05205548959815544	0.10369942696416547	0.09103209776730067	0.0931640010943936	0.07783059139914338	0.11571380218717077	0.10495922714758855	0.2285138269356356	0.1276181173359996	0.11876521010606264	0.08816716517708298	0.17304754897998278	0.18868163226000947	0.11033565122442951	0.12028882986149805	0.17779368695075504	0.08668195395739418	0.06286770566242436	0.1183623042408718	0.15246833139119276	0.07297153334900265
0.0	0.22429502053717	0.17639444925999861	0.0005041904095934028	0.0024983021959791513	0.09345417158333258	0.0	0.20392231148177384	0.0	0.0	0.0	0.0	0.2186569144526584	0.0	0.0	0.395051363712657	0.0	0.0	0.0	0.0	0.0	0.09146005979694684	0.4282173320189438	0.09095586938735345	0.0005041904095934028	0.0	0.0	0.0	0.34026395523716296	0.20392231148177384	0.09095586938735345	0.11959151750815977	0.27820057702548656	0.498800492350901	0.1018061277654879	0.0	0.017281197380168305	0.3549985582080476	0.0024983021959791513	0.4282173320189438	0.0	0.22429502053717	0.17639444925999861	0.05090306388274395	0.20392231148177384	0.05140725429233736	0.7469266218589092	0.2186569144526584	0.17639444925999861	0.17639444925999861
0.6046791164104905	0.5077291284526034	0.660632633988938	0.5748963619927767	0.5339698772278021	0.473821780978008	0.46899268379458314	0.6436572761877036	0.47757256324209246	0.6969062151128218	0.6927989472294371	0.6661378231536753	0.4782710411961873	0.6264884369727612	0.6913511075384753	0.47872818872730677	0.6542998988854946	0.6956722950736539	0.5867352699598728	0.7168042912025849	0.7332397905570127	0.6005471759558638	0.8388492770670424	0.6127067002616432	0.6836710502547442	0.56676705539646	0.6767379675165822	0.6378295100818002	0.618999418753456	0.8169877723164921	0.693521323771865	0.7885950533233473	0.661459727603256	0.9015094288812547	0.8169379632830697	0.9759071413242315	0.5178610350595657	0.4104113686698631	0.6126842978788185	0.6123833017339865	0.6256530653594756	0.5848273256408975	0.668605707257191	0.6198636812586975	0.6551675041236295	0.5447112840441972	0.35038003858376293	0.7300318954769466	0.5938755134364507	0.4386116770226481
0.10806337883203412	0.11215989303566255	0.12258610972772771	0.23218647665098896	0.1550923633524458	0.2158453565967707	0.26427243620890584	0.15069808336229562	0.1765016070513615	0.1852705944040234	0.15313500806299624	0.15645453866877948	0.19213709786294011	0.19165880130820573	0.2181105227855085	0.19778574165335772	0.19155063716939458	0.12455966582340797	0.13579316074882133	0.12627095358940651	0.12811153254155505	0.17209932755637827	0.2649767720075568	0.15252113981873783	0.20694180211831353	0.21972065615842173	0.08771398897009187	0.18959753430751938	0.18299353037428348	0.24622992127218005	0.20512799170535073	0.20557300594966596	0.13173502177656518	0.11853531755876424	0.24124245636608022	0.2028962860201256	0.1382075666759635	0.09494828730140038	0.1342837495107599	0.1656686598829029	0.12278872875529952	0.12675217592551066	0.20098472493951033	0.1100086325563001	0.2360852452488308	0.16476908014479896	0.18431483719836955	0.11448216404610259	0.14528818592802847	0.16549014768353631
0.26562118571880705	0.44838404219623146	0.2579212830805402	0.23412022068069183	0.3034082148072936	0.18737631031804788	0.2221497209837644	0.19745378704992653	0.29239349717485846	0.35312671494792275	0.20878789031054373	0.28386482583365136	0.24759999994856355	0.1649373192309128	0.23432060682418349	0.29301075227571755	0.41543682122804443	0.20720189932830882	0.22588543417815424	0.20150985838541788	0.2692987091661666	0.39580488066693514	0.1928560060288668	0.2960129113224786	0.3483490262712195	0.3485068712462098	0.27176888519248793	0.2881501169884431	0.20198264726972615	0.22130650366690777	0.2978388560497711	0.3340693428729623	0.205348382883651	0.3430759471395537	0.16407042401029265	0.29002900738568393	0.2816986784171979	0.3726589629512141	0.24312138302417996	0.18647113013375544	0.28413503069838625	0.22336952602617952	0.2195925016787703	0.23109543206031782	0.3407869182225568	0.21376190421204191	0.28130189630693825	0.2837105801292212	0.3049913587478841	0.3135633902662182
0.7054352552600193	0.813698911881519	0.7046484307322467	0.7249205710975762	0.7886939957698836	0.767821781198538	0.5250510143742001	0.6370063497895277	0.6285231772368133	0.6655622433113478	0.680016960177422	0.8007085576506197	0.5708107540424885	0.6039104122512388	0.6438288052987857	0.6619107939982549	0.7805644529111808	0.7066355936978752	0.5235830444252842	0.6814937769648646	0.6871947997930292	0.7698558134400393	0.5775427059791653	0.5399255803660102	0.5651905927847573	0.6551027732992303	0.8129741242026387	0.5577162961225188	0.7057129218943762	0.689875552209236	0.7158008194401029	0.6846037998478344	0.5986198296925189	0.6615722265820776	0.584426875377931	0.8441914042107757	0.6267367188642075	0.49926782125489183	0.7568426145845984	0.6775615968253014	0.6142478783581892	0.7682754318684493	0.5893002193193996	0.6787878255939245	0.6787878255939245	0.6787878255939245	0.6787878255939245	0.6787878255939245	0.6787878255939245	0.6787878255939245
1.112324061145333	1.0732696553805403	1.1270179775287086	1.1106685860030834	0.7908067626399924	1.0057667871954903	1.006158106934969	0.8932856629720356	1.0134543785343009	0.8908299480091022	1.0291185265836504	0.9599742372963762	0.9599742372963762	0.9599742372963762	0.9599742372963762	0.9599742372963762	0.9599742372963762	0.9599742372963762	0.9599742372963762	0.9599742372963762	0.9599742372963762	0.9599742372963762	0.9599742372963762	0.9599742372963762	0.9599742372963762	0.9599742372963762	0.9599742372963762	0.9599742372963762	0.9599742372963762	0.9599742372963762	0.9599742372963762	0.9599742372963762	0.9599742372963762	0.9599742372963762	0.9599742372963762	0.9599742372963762	0.9599742372963762	0.9599742372963762	0.9599742372963762	0.9599742372963762	0.9599742372963762	0.9599742372963762	0.9599742372963762	0.9599742372963762	0.9599742372963762	0.9599742372963762	0.9599742372963762	0.9599742372963762	0.9599742372963762	0.9599742372963762
0.6055179968276172	0.7408951164523335	0.7212747948775735	0.4786977526591985	0.6131457669160578	0.5806254876590222	0.59688562728754	0.59688562728754	0.59688562728754	0.59688562728754	0.59688562728754	0.59688562728754	0.59688562728754	0.59688562728754	0.59688562728754	0.59688562728754	0.59688562728754	0.59688562728754	0.59688562728754	0.59688562728754	0.59688562728754	0.59688562728754	0.59688562728754	0.59688562728754	0.59688562728754	0.59688562728754	0.59688562728754	0.59688562728754	0.59688562728754	0.59688562728754	0.59688562728754	0.59688562728754	0.59688562728754	0.59688562728754	0.59688562728754	0.59688562728754	0.59688562728754	0.59688562728754	0.59688562728754	0.59688562728754	0.59688562728754	0.59688562728754	0.59688562728754	0.59688562728754	0.59688562728754	0.59688562728754	0.59688562728754	0.59688562728754	0.59688562728754	0.59688562728754
0.1868896276305279	0.09815327105842203	0.00029953180467053795	0.10627744531931722	0.24280542097211916	0.34014798685747477	0.0	0.07074795699313571	0.20214560736828455	0.2496227004685429	0.1353335051078824	0.1803158609583346	0.3833152591097474	0.36060303225195633	0.4202711301968504	0.15040502589755123	0.16527470438009564	0.21931019411688454	0.17277463534060994	0.13354977021022268	0.01902009692103432	0.4909027703905522	0.3658643333806164	0.136518176396201	0.3084230526876018	0.3309207158396364	0.05916873715647298	0.2160324568696348	0.05403548973678891	0.136518176396201	0.20481182271378529	0.23469396810985582	0.040507225916251936	0.005432779224354615	0.16862421690212	0.013234901025346486	0.09092955896373325	0.09092955896373325	0.09092955896373325	0.09092955896373325	0.09092955896373325	0.09092955896373325	0.09092955896373325	0.09092955896373325	0.09092955896373325	0.09092955896373325	0.09092955896373325	0.09092955896373325	0.09092955896373325	0.09092955896373325
0.865648550992564	0.7013999938542805	0.7908327869581571	1.0003051081846326	0.8741949350254938	0.744711917482714	0.7615442674485475	0.8483805449388228	0.8859991039450795	0.7882148305278188	0.8668447453782214	0.788422589783761	0.812374389725147	0.9441359787843505	0.8063048727793437	1.027880199049096	0.8180587840182659	0.7985318010568137	0.8734861952324731	1.098212144423177	0.7661006953718535	0.7631062062833729	0.9520596593144864	0.8486190365735776	0.8717287560051227	1.0072308666195715	0.8748704684421091	0.9410506675308402	0.9410506675308402	0.9410506675308402	0.9410506675308402	0.9410506675308402	0.9410506675308402	0.9410506675308402	0.9410506675308402	0.9410506675308402	0.9410506675308402	0.9410506675308402	0.9410506675308402	0.9410506675308402	0.9410506675308402	0.9410506675308402	0.9410506675308402	0.9410506675308402	0.9410506675308402	0.9410506675308402	0.9410506675308402	0.9410506675308402	0.9410506675308402	0.9410506675308402
0.7987700057102609	0.8100241356202217	0.9510043843590061	0.7571468187677298	0.8778944984045502	0.7859704806675989	0.872782661194097	0.7506123207197491	0.8474428320749917	0.9257664375287594	0.5866931598898772	0.9254670209825264	0.9412085752207353	0.7892195912607078	0.6301236601742352	0.7548545307387653	0.8651361557884578	0.4403655228245286	0.7395144872143713	0.6427240037837049	0.6911192454990381	0.6911192454990381	0.6911192454990381	0.6911192454990381	0.6911192454990381	0.6911192454990381	0.6911192454990381	0.6911192454990381	0.6911192454990381	0.6911192454990381	0.6911192454990381	0.6911192454990381	0.6911192454990381	0.6911192454990381	0.6911192454990381	0.6911192454990381	0.6911192454990381	0.6911192454990381	0.6911192454990381	0.6911192454990381	0.6911192454990381	0.6911192454990381	0.6911192454990381	0.6911192454990381	0.6911192454990381	0.6911192454990381	0.6911192454990381	0.6911192454990381	0.6911192454990381	0.6911192454990381
0.4924674611261834	0.5897308753668961	0.49234154133998626	0.5320478183862221	0.574256634442825	0.4309528056736724	0.5438671405733055	0.7349025935534359	0.4821770088076727	0.5537801950822553	0.6445021056054786	0.6508067485108353	0.6423490934986686	0.6765304540752454	0.6001789080051598	0.5756113823133514	0.6045069949743808	0.592644764345584	0.5973807990072344	0.6056441267572281	0.5218631607178926	0.6106011476134962	0.5793962652139172	0.6599119207079561	0.6375338261351281	0.5222392760039785	0.5436922700370254	0.6120825253377733	0.570910302976509	0.758320384112318	0.7066833281449832	0.5990225235345715	0.52667581209313	0.5352508014450825	0.6815019475475355	0.5966497764310061	0.509784747446949	0.5532172619389776	0.5532172619389776	0.5532172619389776	0.5532172619389776	0.5532172619389776	0.5532172619389776	0.5532172619389776	0.5532172619389776	0.5532172619389776	0.5532172619389776	0.5532172619389776	0.5532172619389776	0.5532172619389776
1.267006860894374	1.1804381671080724	1.297619989232154	1.2840729838168967	1.2215743501371936	1.0361515110603992	0.989733961417293	1.062933496756516	1.1661051416714894	1.1827361317847147	1.0263090768426089	1.0432153585361206	0.9354133733794651	1.0236186129118872	1.1038239966619963	0.9138230738418849	1.0540269038560168	1.0836528207018519	0.8978838816067992	0.8520249969450562	0.9511673939373513	1.033005544587736	1.0637141957465248	1.034437067356421	0.937580489893902	0.8789718665325106	1.1625147376186675	1.0920159039681345	0.7961759751567087	0.7722837253441626	0.9355537291000583	1.2753250508507277	1.105439389975393	1.105439389975393	1.105439389975393	1.105439389975393	1.105439389975393	1.105439389975393	1.105439389975393	1.105439389975393	1.105439389975393	1.105439389975393	1.105439389975393	1.105439389975393	1.105439389975393	1.105439389975393	1.105439389975393	1.105439389975393	1.105439389975393	1.105439389975393
0.2967412735127342	0.3533322110177078	0.5679537945489528	0.3247004488533303	0.195495442404091	0.35232845816721114	0.5291528515820313	0.3249466627407924	0.19623582077141405	0.4702137038900388	0.47084709197248586	0.23507160328648263	0.1325117617957305	0.6783119175179345	0.44845865551564945	0.3641950829531838	0.38945851484506433	0.4140705585999516	0.09188975559530135	0.2646154231824141	0.19891689004094187	0.37649419943743667	0.3922409147663988	0.336813288205889	0.36608828895914963	0.31110134334290707	0.2112014643224113	0.10258390229361768	0.4156747251058338	0.4338798864190588	0.4595393887815924	0.32005725491505493	0.20995752091922057	0.3919749935687339	0.3009662572439772	0.3009662572439772	0.3009662572439772	0.3009662572439772	0.3009662572439772	0.3009662572439772	0.3009662572439772	0.3009662572439772	0.3009662572439772	0.3009662572439772	0.3009662572439772	0.3009662572439772	0.3009662572439772	0.3009662572439772	0.3009662572439772	0.3009662572439772
0.5198992850662757	0.8563810078105715	0.4009754737490999	0.571765476105705	0.6357817540080757	0.6920483216678058	0.6541926496320422	0.5303332448967109	0.7476087149627496	0.6988246013461036	0.7781592424788436	0.4098751508148611	0.5507047737814206	0.5518575729548729	0.6915071553195385	0.4591181023337161	0.5691150188908681	0.4124176278472958	0.6463865707431043	0.5482978422422603	0.5567006499501093	0.5958830446754041	0.5762918473127567	0.5762918473127567	0.5762918473127567	0.5762918473127567	0.5762918473127567	0.5762918473127567	0.5762918473127567	0.5762918473127567	0.5762918473127567	0.5762918473127567	0.5762918473127567	0.5762918473127567	0.5762918473127567	0.5762918473127567	0.5762918473127567	0.5762918473127567	0.5762918473127567	0.5762918473127567	0.5762918473127567	0.5762918473127567	0.5762918473127567	0.5762918473127567	0.5762918473127567	0.5762918473127567	0.5762918473127567	0.5762918473127567	0.5762918473127567	0.5762918473127567
0.06670785980892675	0.10947974486766403	0.06479733096951104	0.1045875376274024	0.026731732237192732	0.0	0.0826326493049107	0.005579208205457147	0.4179456650345753	0.0	0.060399020343140326	0.07141414653254166	0.10890913234109195	0.3078511684971413	0.00011536382205550175	0.004069475089422666	0.04757719744605023	0.005348480561346143	0.16895726398484237	0.24541520043732515	0.053413369527066594	0.050602531453690695	0.06563213762857538	0.05690015827678466	0.2367454866128459	0.05329800570501109	0.012527234835033678	0.10153325349742737	0.12215968585108387	0.046659469929032506	0.13017599498252116	0.022788670960781996	0.04290951027320437	0.02730336883418837	0.05315122368436991	0.003691965424670487	0.2707260458350686	0.17164546329468683	0.16023008380260523	0.05132095007132751	0.00011536382205550175	0.025718156946691505	0.025718156946691505	0.025718156946691505	0.025718156946691505	0.025718156946691505	0.025718156946691505	0.025718156946691505	0.025718156946691505	0.025718156946691505
0.8962372734232726	0.7560943735658626	1.029018365546698	0.8350549336433192	1.0201698752607589	0.9377088804768483	0.9900747420563738	0.8824639162682674	1.0627253046977985	1.1568555753601346	1.179149225801792	1.1458110900014469	1.0398138271171786	1.2753153190200033	1.2591620625053868	1.1159520678213344	1.1203045282845994	1.2019132346006125	1.1508019124702242	1.5327800337621964	1.1870328137693638	1.3700063796488187	1.03540490752725	1.4830173274834166	1.389431970833926	1.4362246491586712	1.4362246491586712	1.4362246491586712	1.4362246491586712	1.4362246491586712	1.4362246491586712	1.4362246491586712	1.4362246491586712	1.4362246491586712	1.4362246491586712	1.4362246491586712	1.4362246491586712	1.4362246491586712	1.4362246491586712	1.4362246491586712	1.4362246491586712	1.4362246491586712	1.4362246491586712	1.4362246491586712	1.4362246491586712	1.4362246491586712	1.4362246491586712	1.4362246491586712	1.4362246491586712	1.4362246491586712
0.06306175822494814	0.36390704716410144	0.23223468730466135	0.29684045340940346	0.07572856600255465	0.28522750956123777	0.26378016450458613	0.2087572414069729	0.07723354881599923	0.05969876424819625	0.29645683327171585	0.2736829149509803	0.17891006040685567	0.2179608696521243	0.16094776244409428	0.06691220809332449	0.11442875714200411	0.20766725740373987	0.1950028231574359	0.25244588664777273	0.18201795618389807	0.28614473058564643	0.11702812655417107	0.0947542482639061	0.24393366554904797	0.1251567275152082	0.10695626448561148	0.1404157845837863	0.20445855087818254	0.24110857939286326	0.22278356513552292	0.22278356513552292	0.22278356513552292	0.22278356513552292	0.22278356513552292	0.22278356513552292	0.22278356513552292	0.22278356513552292	0.22278356513552292	0.22278356513552292	0.22278356513552292	0.22278356513552292	0.22278356513552292	0.22278356513552292	0.22278356513552292	0.22278356513552292	0.22278356513552292	0.22278356513552292	0.22278356513552292	0.22278356513552292
0.6953799211618991	0.6344851746958424	0.6464190559187554	0.5771726716107018	0.72781018955466	0.5509088496112032	0.658160707365617	0.5978015229021354	0.8107630750802247	0.5670850422989335	0.5411688807575155	0.7550842340728645	0.7180815545161076	0.737138710793449	0.5154670709094411	0.5405682648381774	0.7062414455558863	0.6064751343662332	0.6563582899610597	0.6563582899610597	0.6563582899610597	0.6563582899610597	0.6563582899610597	0.6563582899610597	0.6563582899610597	0.6563582899610597	0.6563582899610597	0.6563582899610597	0.6563582899610597	0.6563582899610597	0.6563582899610597	0.6563582899610597	0.6563582899610597	0.6563582899610597	0.6563582899610597	0.6563582899610597	0.6563582899610597	0.6563582899610597	0.6563582899610597	0.6563582899610597	0.6563582899610597	0.6563582899610597	0.6563582899610597	0.6563582899610597	0.6563582899610597	0.6563582899610597	0.6563582899610597	0.6563582899610597	0.6563582899610597	0.6563582899610597
0.870555680873189	0.8510942969908134	0.7110880929014319	0.7777171868345134	0.8278890028236068	0.696924863982106	0.7427125572573327	0.7907882023548591	0.628951747584416	0.6753383027799741	1.0307407172384357	0.9028108235612282	0.796886932941313	0.7941893157756972	0.8451175699761182	0.6061335544854421	0.707033848647701	0.7080527637730392	0.5343246917018188	0.806043447616126	0.5559356122108957	0.7144258052500481	0.7502280821578418	0.7585835511635789	0.6151153208808271	0.8084363236853169	0.6863388264810892	0.5981687827910562	0.5362799295151747	0.5672243561531154	0.5672243561531154	0.5672243561531154	0.5672243561531154	0.5672243561531154	0.5672243561531154	0.5672243561531154	0.5672243561531154	0.5672243561531154	0.5672243561531154	0.5672243561531154	0.5672243561531154	0.5672243561531154	0.5672243561531154	0.5672243561531154	0.5672243561531154	0.5672243561531154	0.5672243561531154	0.5672243561531154	0.5672243561531154	0.5672243561531154
0.4325205880940371	0.5601052169694998	0.35462858312266243	0.4789026764822679	0.5300502237085755	0.5970312980604181	0.5167351333154936	0.3722833109743879	0.48534593522978553	0.5661300309124047	0.3359561829722842	0.6453638202068196	0.6220727738533542	0.432168430874544	0.3756584583450342	0.6193075859834398	0.48323298322316777	0.7463029231830081	0.5706153911648516	0.6583116619185799	0.8453362491096056	0.4476321316837254	0.6464841903966655	0.6464841903966655	0.6464841903966655	0.6464841903966655	0.6464841903966655	0.6464841903966655	0.6464841903966655	0.6464841903966655	0.6464841903966655	0.6464841903966655	0.6464841903966655	0.6464841903966655	0.6464841903966655	0.6464841903966655	0.6464841903966655	0.6464841903966655	0.6464841903966655	0.6464841903966655	0.6464841903966655	0.6464841903966655	0.6464841903966655	0.6464841903966655	0.6464841903966655	0.6464841903966655	0.6464841903966655	0.6464841903966655	0.6464841903966655	0.6464841903966655
0.7834863881435614	1.021435645677782	0.9879757857204087	0.9840451868361865	0.9696842893931974	0.9631583842831075	0.8973305350710669	0.885642647845555	0.9848106200100426	1.041057331156455	0.8761128926877529	0.875513085539212	0.9493490970163765	0.9927821847019463	1.079729668967684	0.8932987316224076	1.0007180906090225	1.0040658027820684	0.9408317481585331	0.7475466296708113	0.8508171440975872	0.9002550558467163	0.8655163656652268	0.9050211680274628	0.941147745209395	0.7517044478619365	0.8464260965356657	0.8464260965356657	0.8464260965356657	0.8464260965356657	0.8464260965356657	0.8464260965356657	0.8464260965356657	0.8464260965356657	0.8464260965356657	0.8464260965356657	0.8464260965356657	0.8464260965356657	0.8464260965356657	0.8464260965356657	0.8464260965356657	0.8464260965356657	0.8464260965356657	0.8464260965356657	0.8464260965356657	0.8464260965356657	0.8464260965356657	0.8464260965356657	0.8464260965356657	0.8464260965356657
0.49152992123538974	0.49784534123698815	0.33137377161786785	0.5118850753995663	0.616949491556213	0.2875981860347298	0.3597905301600337	0.442329190701499	0.34712927796105286	0.44549828010772047	0.33021216501291045	0.37848485672425514	0.4688643893013313	0.46500418974040664	0.4710687805829526	0.3260589126719483	0.48181023124907657	0.40695034678516673	0.43584418120676355	0.37109532726184613	0.389457089611397	0.17647915651111418	0.21866532826326174	0.26354614211950717	0.24110573519138445	0.24110573519138445	0.24110573519138445	0.24110573519138445	0.24110573519138445	0.24110573519138445	0.24110573519138445	0.24110573519138445	0.24110573519138445	0.24110573519138445	0.24110573519138445	0.24110573519138445	0.24110573519138445	0.24110573519138445	0.24110573519138445	0.24110573519138445	0.24110573519138445	0.24110573519138445	0.24110573519138445	0.24110573519138445	0.24110573519138445	0.24110573519138445	0.24110573519138445	0.24110573519138445	0.24110573519138445	0.24110573519138445
0.9261794632532916	1.1358481247012988	0.8788927215785001	1.0040465261283413	0.9943574545908431	0.857678526848976	1.216311379002649	0.9321638349902538	0.8616782178829699	1.2177811809740304	0.9356697383160631	0.8475956068372513	0.9114981260878592	0.9525996006176118	0.8259989642541927	1.0842543956709834	1.1500949534276106	0.8986942438978573	0.6654068992032425	0.7778675982565377	0.755849934551841	0.9282608270876875	0.786028542032964	0.8010311107253062	0.793529826379135	0.793529826379135	0.793529826379135	0.793529826379135	0.793529826379135	0.793529826379135	0.793529826379135	0.793529826379135	0.793529826379135	0.793529826379135	0.793529826379135	0.793529826379135	0.793529826379135	0.793529826379135	0.793529826379135	0.793529826379135	0.793529826379135	0.793529826379135	0.793529826379135	0.793529826379135	0.793529826379135	0.793529826379135	0.793529826379135	0.793529826379135	0.793529826379135	0.793529826379135
0.39678564623304025	0.2719349335474921	0.34942167480035574	0.5647699219489933	0.31686334879091094	0.4143399777513536	0.46386442139878803	0.46885060586904326	0.43298122338813644	0.5011158491277353	0.465394448980859	0.3014455576105959	0.340365477005949	0.3790575435069043	0.42361392808689885	0.37982331011723397	0.5087670680422939	0.5169605263850297	0.4961905027114362	0.3521459955823076	0.4693895010815872	0.507808002976444	0.449898310260903	0.47885315661867356	0.47885315661867356	0.47885315661867356	0.47885315661867356	0.47885315661867356	0.47885315661867356	0.47885315661867356	0.47885315661867356	0.47885315661867356	0.47885315661867356	0.47885315661867356	0.47885315661867356	0.47885315661867356	0.47885315661867356	0.47885315661867356	0.47885315661867356	0.47885315661867356	0.47885315661867356	0.47885315661867356	0.47885315661867356	0.47885315661867356	0.47885315661867356	0.47885315661867356	0.47885315661867356	0.47885315661867356	0.47885315661867356	0.47885315661867356
0.7862672002970206	0.67994292552741	0.6625639866402278	0.46280412709672675	0.7102978997624885	0.5935977932197867	0.5319215691302404	0.5260352015519478	0.6193786936239456	0.5738812897554809	0.6602865128775361	0.773395585734203	0.5357666548745629	0.7746282823747033	0.5639662111970593	0.6806238231005933	0.7732049859091393	0.7519825244725621	0.6773014059155595	0.7635100649248585	0.7925978412814727	0.6481549114658314	0.8758129526648165	0.8956652321721744	0.8857390924184955	0.8857390924184955	0.8857390924184955	0.8857390924184955	0.8857390924184955	0.8857390924184955	0.8857390924184955	0.8857390924184955	0.8857390924184955	0.8857390924184955	0.8857390924184955	0.8857390924184955	0.8857390924184955	0.8857390924184955	0.8857390924184955	0.8857390924184955	0.8857390924184955	0.8857390924184955	0.8857390924184955	0.8857390924184955	0.8857390924184955	0.8857390924184955	0.8857390924184955	0.8857390924184955	0.8857390924184955	0.8857390924184955
1.1053093955894098	1.2660667858011718	1.3638605148682377	1.3397000030515804	1.4908500251804664	1.5341127940624766	1.4372180502364629	1.6523988480919667	1.4509261358566161	1.6926227297132743	1.5979045622034316	1.4306965830013525	1.269088112831358	1.6083371810888851	1.7151129746897127	1.4466980039348085	1.4439329249653812	1.3276710142668229	1.490983907924954	1.4454214667969196	1.2316654891396523	1.6554256506965856	1.58393241836315	1.5562116795887497	1.5085459480752799	1.4765892275476271	1.4656038569171885	1.4287415469196558	1.761850686182361	1.4352158687791279	1.5985332774807446	1.5985332774807446	1.5985332774807446	1.5985332774807446	1.5985332774807446	1.5985332774807446	1.5985332774807446	1.5985332774807446	1.5985332774807446	1.5985332774807446	1.5985332774807446	1.5985332774807446	1.5985332774807446	1.5985332774807446	1.5985332774807446	1.5985332774807446	1.5985332774807446	1.5985332774807446	1.5985332774807446	1.5985332774807446
1.037900781037655	1.051672439088292	1.3301014703407499	1.182281281522179	1.2501637411081272	1.155096267056838	1.309255085371257	1.2639741398829443	1.2653859471424957	1.2499022758977119	1.4947914441188015	1.2671560720433825	1.4760934462187087	1.3384738361252473	1.3798446055404765	1.258685626180379	1.3474627952163651	1.354333831140042	1.321715561929348	1.29116688510143	1.3264845357681565	1.386811625078386	1.3533960568554937	1.4522053125204994	1.3263291651467615	1.358781478841628	1.4431465507928831	1.378094841793997	1.3196537986563224	1.3365180637575007	1.387756854627082	1.3621374591922912	1.3621374591922912	1.3621374591922912	1.3621374591922912	1.3621374591922912	1.3621374591922912	1.3621374591922912	1.3621374591922912	1.3621374591922912	1.3621374591922912	1.3621374591922912	1.3621374591922912	1.3621374591922912	1.3621374591922912	1.3621374591922912	1.3621374591922912	1.3621374591922912	1.3621374591922912	1.3621374591922912
0.31425113598112653	0.7154390777585544	0.7077939788024674	0.4889991781778152	0.6151187635047869	0.5491047834987072	0.6198902146611529	0.6130461073710618	0.6400426141692825	0.7598138753556883	0.8308964775712241	0.8371954572232941	0.8522604069856763	0.8981725194730367	0.6770735832400195	0.9877195544547872	0.8231961020898503	0.709945007077801	0.6536099396269525	0.681939708912783	0.7343507993187691	0.7439921312488597	0.7946933853054925	0.7589621713802489	0.8840220366936402	0.7968474978181014	0.9646650984622333	0.8040200852607344	0.8470172940596619	0.8252704284264493	0.8361438612430555	0.8361438612430555	0.8361438612430555	0.8361438612430555	0.8361438612430555	0.8361438612430555	0.8361438612430555	0.8361438612430555	0.8361438612430555	0.8361438612430555	0.8361438612430555	0.8361438612430555	0.8361438612430555	0.8361438612430555	0.8361438612430555	0.8361438612430555	0.8361438612430555	0.8361438612430555	0.8361438612430555	0.8361438612430555
0.2583539041281208	0.39261211764907317	0.3764567079627581	0.27666360694658265	0.3333802735678346	0.3202465783637688	0.30783816329716013	0.3630494201642333	0.3886230905457178	0.5021192067184729	0.5664753905201103	0.5772453516914771	0.5257668205633984	0.49779381676745943	0.5004254561536573	0.5675344822514463	0.3799772608981033	0.46334182492220416	0.6361218825317502	0.6122506694078161	0.6241862759697832	0.6241862759697832	0.6241862759697832	0.6241862759697832	0.6241862759697832	0.6241862759697832	0.6241862759697832	0.6241862759697832	0.6241862759697832	0.6241862759697832	0.6241862759697832	0.6241862759697832	0.6241862759697832	0.6241862759697832	0.6241862759697832	0.6241862759697832	0.6241862759697832	0.6241862759697832	0.6241862759697832	0.6241862759697832	0.6241862759697832	0.6241862759697832	0.6241862759697832	0.6241862759697832	0.6241862759697832	0.6241862759697832	0.6241862759697832	0.6241862759697832	0.6241862759697832	0.6241862759697832
0.3048460949623563	0.352855988493773	0.3327801082638618	0.32917017437520046	0.3248506058762949	0.27841858481414494	0.2537749362010961	0.41450688494714444	0.34339217296836017	0.306651771423078	0.5084205338183784	0.3801257800121626	0.5735413955514554	0.2859093845063998	0.45274312739994543	0.36198049327293413	0.4338556364212202	0.6442663736125286	0.5549689623988588	0.6446389713581786	0.5779703311279972	0.6491554265419335	0.5523933948902363	0.31009483621360806	0.5952288418899243	0.5585582310420192	0.40355556219551464	0.4810568966187669	0.4810568966187669	0.4810568966187669	0.4810568966187669	0.4810568966187669	0.4810568966187669	0.4810568966187669	0.4810568966187669	0.4810568966187669	0.4810568966187669	0.4810568966187669	0.4810568966187669	0.4810568966187669	0.4810568966187669	0.4810568966187669	0.4810568966187669	0.4810568966187669	0.4810568966187669	0.4810568966187669	0.4810568966187669	0.4810568966187669	0.4810568966187669	0.4810568966187669
0.4984834456546288	0.7396311655326314	0.5545289298584722	0.6414966582749928	0.6925056868669258	0.8393534362298033	0.7699113759100239	0.8570372425022469	0.862003148985689	1.0839734414939952	1.017241535728895	0.9378731148809469	1.1050741381154898	1.189553780189209	0.9766806181711056	0.9205548279850895	0.8663384302323051	1.190058933065921	1.1566334152434714	1.0554202920147815	1.160264687475672	1.0877931730770596	1.052726134316494	0.9866660714764864	0.9106789832784002	1.1866190995909762	1.012833411071852	1.213329019144288	1.2980725574658432	1.0208121117139581	0.9434114413751575	0.9576865695181058	0.9505490054466316	0.9505490054466316	0.9505490054466316	0.9505490054466316	0.9505490054466316	0.9505490054466316	0.9505490054466316	0.9505490054466316	0.9505490054466316	0.9505490054466316	0.9505490054466316	0.9505490054466316	0.9505490054466316	0.9505490054466316	0.9505490054466316	0.9505490054466316	0.9505490054466316	0.9505490054466316
0.0	0.0	0.0	0.0	0.054818240410205395	0.14038808997053143	0.005207606935886176	0.054818240410205395	0.005511477717087835	0.0821718164605295	0.10631126272214877	0.005207606935886176	0.005207606935886176	0.18998878223756624	0.0	0.09499439111878312	0.09499439111878312	0.09499439111878312	0.09499439111878312	0.09499439111878312	0.09499439111878312	0.09499439111878312	0.09499439111878312	0.09499439111878312	0.09499439111878312	0.09499439111878312	0.09499439111878312	0.09499439111878312	0.09499439111878312	0.09499439111878312	0.09499439111878312	0.09499439111878312	0.09499439111878312	0.09499439111878312	0.09499439111878312	0.09499439111878312	0.09499439111878312	0.09499439111878312	0.09499439111878312	0.09499439111878312	0.09499439111878312	0.09499439111878312	0.09499439111878312	0.09499439111878312	0.09499439111878312	0.09499439111878312	0.09499439111878312	0.09499439111878312	0.09499439111878312	0.09499439111878312
1.099602969667839	1.3780488539598736	1.2896069897251885	1.321320027221728	1.2476430638380498	1.3179164855286485	1.4541939595109872	1.6049813419058387	1.4010356585328028	1.5224864831982614	1.5388741370127585	1.4128422127579718	1.4994838404427253	1.5058249691568404	1.47058537481738	1.4783574340521064	1.2695287797545052	1.6831912335101895	1.4853638438315784	1.437863061802062	1.5286359055147234	1.7723051268401193	1.5492337752446705	1.479692804339532	1.5144632897921013	1.5144632897921013	1.5144632897921013	1.5144632897921013	1.5144632897921013	1.5144632897921013	1.5144632897921013	1.5144632897921013	1.5144632897921013	1.5144632897921013	1.5144632897921013	1.5144632897921013	1.5144632897921013	1.5144632897921013	1.5144632897921013	1.5144632897921013	1.5144632897921013	1.5144632897921013	1.5144632897921013	1.5144632897921013	1.5144632897921013	1.5144632897921013	1.5144632897921013	1.5144632897921013	1.5144632897921013	1.5144632897921013
0.029643093328951386	0.03372651442549611	0.08467256635136938	0.07800831710001074	0.05762326982391412	0.1070586229030849	0.06037383911654237	0.019747245602553528	0.0812532821638721	0.004945524677945647	0.0938974200494624	0.09023853883634272	0.08113158518287106	0.11215998731977268	0.017765598893090047	0.12599536136861672	0.14285032169632114	0.06195649915529715	0.09594782271345412	0.08295239753217071	0.08039680666103595	0.11718603849673839	0.06302936475666818	0.11766053519690091	0.09034494997678452	0.09034494997678452	0.09034494997678452	0.09034494997678452	0.09034494997678452	0.09034494997678452	0.09034494997678452	0.09034494997678452	0.09034494997678452	0.09034494997678452	0.09034494997678452	0.09034494997678452	0.09034494997678452	0.09034494997678452	0.09034494997678452	0.09034494997678452	0.09034494997678452	0.09034494997678452	0.09034494997678452	0.09034494997678452	0.09034494997678452	0.09034494997678452	0.09034494997678452	0.09034494997678452	0.09034494997678452	0.09034494997678452
0.7988679302514126	0.8261130294240321	1.1456504531718146	1.1748850709521075	1.1625006924328702	0.9140943458868184	1.1209124618993385	1.1437596201841196	1.1998679084770076	1.1785755352473288	1.2486775579916707	0.9687437852513187	1.2075903893799051	1.085904656751307	1.257595327511576	1.2443149331395906	1.496629074411341	1.3524215763824607	1.286288628275034	1.4156897619417674	1.2022289691888797	1.4663846519535801	1.2907462069466074	1.1401156454937362	1.5970925509914253	1.3561998776562019	1.5426534083850776	1.371394676671534	1.4019776161422672	1.3683393536016337	1.3851584848719507	1.3851584848719507	1.3851584848719507	1.3851584848719507	1.3851584848719507	1.3851584848719507	1.3851584848719507	1.3851584848719507	1.3851584848719507	1.3851584848719507	1.3851584848719507	1.3851584848719507	1.3851584848719507	1.3851584848719507	1.3851584848719507	1.3851584848719507	1.3851584848719507	1.3851584848719507	1.3851584848719507	1.3851584848719507
1.2364813208286425	1.4132775929504096	1.2819554728101392	1.3812886705344225	1.3274349659355704	1.604768326916706	1.5099658361874582	1.34439139499098	1.4683685197217973	1.5908706862625503	1.4537637103722856	1.4935799050149803	1.5818965013785713	1.537738203196776	1.537738203196776	1.537738203196776	1.537738203196776	1.537738203196776	1.537738203196776	1.537738203196776	1.537738203196776	1.537738203196776	1.537738203196776	1.537738203196776	1.537738203196776	1.537738203196776	1.537738203196776	1.537738203196776	1.537738203196776	1.537738203196776	1.537738203196776	1.537738203196776	1.537738203196776	1.537738203196776	1.537738203196776	1.537738203196776	1.537738203196776	1.537738203196776	1.537738203196776	1.537738203196776	1.537738203196776	1.537738203196776	1.537738203196776	1.537738203196776	1.537738203196776	1.537738203196776	1.537738203196776	1.537738203196776	1.537738203196776	1.537738203196776
1.5796532458157249	1.366672570979691	1.5208383822033604	1.3432917909319144	1.594362783391531	1.4273814743463975	1.4643070571643038	1.272804246726935	1.8301063622868474	1.4493220722531703	1.5642452784490872	1.2869268373849996	1.2895107996511348	1.5918599327920309	1.3867631760902854	1.3104411121380697	1.0930064884528286	1.3912453076399018	1.7303271983085367	1.4119323225181475	1.361635997811254	1.2090758507366597	1.4734938963136617	1.3246742626410932	1.123755989877512	1.2242151262593026	1.2242151262593026	1.2242151262593026	1.2242151262593026	1.2242151262593026	1.2242151262593026	1.2242151262593026	1.2242151262593026	1.2242151262593026	1.2242151262593026	1.2242151262593026	1.2242151262593026	1.2242151262593026	1.2242151262593026	1.2242151262593026	1.2242151262593026	1.2242151262593026	1.2242151262593026	1.2242151262593026	1.2242151262593026	1.2242151262593026	1.2242151262593026	1.2242151262593026	1.2242151262593026	1.2242151262593026
1.2332220376217196	1.3463880082743829	1.6245960387838367	1.3852938205060328	1.498711050817652	1.5679825865230494	1.6208394891193487	1.463790722789364	1.4327110513804908	1.6012284800880114	1.4612655332163098	1.5715773217709927	1.6083849593701445	1.54398466692124	1.6366330294468754	1.6576444830547712	1.7727897257679683	1.8966335298039216	1.9102361453453038	1.4701490464808733	1.5376475894081205	1.4070960437809124	1.569134187862721	1.5539213012395752	1.7718985239837772	1.8947339754200339	1.8333162497019058	1.8333162497019058	1.8333162497019058	1.8333162497019058	1.8333162497019058	1.8333162497019058	1.8333162497019058	1.8333162497019058	1.8333162497019058	1.8333162497019058	1.8333162497019058	1.8333162497019058	1.8333162497019058	1.8333162497019058	1.8333162497019058	1.8333162497019058	1.8333162497019058	1.8333162497019058	1.8333162497019058	1.8333162497019058	1.8333162497019058	1.8333162497019058	1.8333162497019058	1.8333162497019058
0.00020179207946049987	0.027302444186135654	0.04092600229045885	0.04092600229045885	0.0	0.10900310470745797	0.0	0.0025936694911479832	0.0	0.0	0.0	0.0569556203488647	0.00015134405959537492	0.027302444186135654	0.08350814277242422	0.005338683041891342	0.0	0.08851430026847219	0.028203709682635077	0.09308856523117755	0.00030268811919074984	0.0007499214369040471	0.0007499214369040471	0.04092600229045885	0.05369867161766884	0.027302444186135654	0.040500557901902254	0.040500557901902254	0.040500557901902254	0.040500557901902254	0.040500557901902254	0.040500557901902254	0.040500557901902254	0.040500557901902254	0.040500557901902254	0.040500557901902254	0.040500557901902254	0.040500557901902254	0.040500557901902254	0.040500557901902254	0.040500557901902254	0.040500557901902254	0.040500557901902254	0.040500557901902254	0.040500557901902254	0.040500557901902254	0.040500557901902254	0.040500557901902254	0.040500557901902254	0.040500557901902254
0.5958506506488332	0.7668725590268815	0.7208119520309039	0.8024673270190019	0.9387625545746987	0.849714087674195	0.8841544408865933	0.9558160245422985	0.9431179882843768	0.837055026345589	0.8268726583092613	0.8360683330129605	0.8305131748269009	0.7555492896280848	1.0158380012825963	0.8868496946682574	0.8861200646600319	0.8447931012149322	0.8285131694843723	0.7014884545012758	0.8796255800006744	0.8244026800447409	0.9930921944720685	1.0051098748749323	0.9089756948889174	0.7819087991133004	0.8454422470011089	0.8454422470011089	0.8454422470011089	0.8454422470011089	0.8454422470011089	0.8454422470011089	0.8454422470011089	0.8454422470011089	0.8454422470011089	0.8454422470011089	0.8454422470011089	0.8454422470011089	0.8454422470011089	0.8454422470011089	0.8454422470011089	0.8454422470011089	0.8454422470011089	0.8454422470011089	0.8454422470011089	0.8454422470011089	0.8454422470011089	0.8454422470011089	0.8454422470011089	0.8454422470011089
1.0564610979326103	1.54263659569684	1.3418476540133528	1.4821106002121387	1.5286132842779645	1.51972580549986	1.506928948144881	1.7890111055609865	1.7697289347248002	1.5811635088407572	1.7656859798920193	1.7071692857481524	1.2298683254092933	1.4180254125377851	1.5307770699479752	1.366463310443248	1.647786698573246	1.7476127488206126	1.8314166568924426	1.7959525711771835	1.8419275941077797	1.8241512673821951	1.6979923420546525	1.4927953330854076	1.7880537031333454	1.6404245181093764	1.6404245181093764	1.6404245181093764	1.6404245181093764	1.6404245181093764	1.6404245181093764	1.6404245181093764	1.6404245181093764	1.6404245181093764	1.6404245181093764	1.6404245181093764	1.6404245181093764	1.6404245181093764	1.6404245181093764	1.6404245181093764	1.6404245181093764	1.6404245181093764	1.6404245181093764	1.6404245181093764	1.6404245181093764	1.6404245181093764	1.6404245181093764	1.6404245181093764	1.6404245181093764	1.6404245181093764
0.3821630336463722	0.43186765930231896	0.6159833669699144	0.7589610665759372	0.33519947910078224	0.6336500281752513	0.9474909861541946	0.35115117783489974	0.4178556555609804	0.7162255081852038	0.5138817191519089	0.6123065810363142	0.7698875930756979	0.6651312047090632	0.7068549934923241	0.5788685722078363	0.7021880417724045	0.7752713883373787	0.6332872411764611	0.5306696908850964	0.671513876299045	0.671470683542629	0.7787083609570145	0.6101592779966599	0.66555662773307	0.637857952864865	0.637857952864865	0.637857952864865	0.637857952864865	0.637857952864865	0.637857952864865	0.637857952864865	0.637857952864865	0.637857952864865	0.637857952864865	0.637857952864865	0.637857952864865	0.637857952864865	0.637857952864865	0.637857952864865	0.637857952864865	0.637857952864865	0.637857952864865	0.637857952864865	0.637857952864865	0.637857952864865	0.637857952864865	0.637857952864865	0.637857952864865	0.637857952864865
1.0739810781601	1.244790253059231	1.3222173136489606	1.2331887727981126	1.308819342195545	1.5092746928091734	1.501214259229121	1.5145013011884838	1.5456621701580013	1.4401500415533997	1.4884616640071695	1.4904369585695374	1.60495595790694	1.5644604041690604	1.5063116570225994	1.6310084581290558	1.558370234933461	1.555865661141422	1.4606486446973774	1.7064557053858682	1.6495280104867236	1.6431976327294815	1.458089395200572	1.5951167237838928	1.3920827156610345	1.4935997197224635	1.4935997197224635	1.4935997197224635	1.4935997197224635	1.4935997197224635	1.4935997197224635	1.4935997197224635	1.4935997197224635	1.4935997197224635	1.4935997197224635	1.4935997197224635	1.4935997197224635	1.4935997197224635	1.4935997197224635	1.4935997197224635	1.4935997197224635	1.4935997197224635	1.4935997197224635	1.4935997197224635	1.4935997197224635	1.4935997197224635	1.4935997197224635	1.4935997197224635	1.4935997197224635	1.4935997197224635
1.037637147148372	1.0093259456010997	1.09324019396408	1.0156964238591781	0.8758005180699825	1.1511376117157293	1.0326344618367422	0.9603965302776266	0.9545491233172935	1.0429795730933031	0.9266002024033982	1.1559458109818788	1.0146454610692444	0.9124537056350072	0.8830338944596222	0.9503138816887734	0.9124241869155345	0.9674506072794979	1.0378464770258264	1.1959228722640438	1.1168846746449352	1.1168846746449352	1.1168846746449352	1.1168846746449352	1.1168846746449352	1.1168846746449352	1.1168846746449352	1.1168846746449352	1.1168846746449352	1.1168846746449352	1.1168846746449352	1.1168846746449352	1.1168846746449352	1.1168846746449352	1.1168846746449352	1.1168846746449352	1.1168846746449352	1.1168846746449352	1.1168846746449352	1.1168846746449352	1.1168846746449352	1.1168846746449352	1.1168846746449352	1.1168846746449352	1.1168846746449352	1.1168846746449352	1.1168846746449352	1.1168846746449352	1.1168846746449352	1.1168846746449352
1.0563497402746136	1.162910284113833	1.1769542690125174	1.3855037023861532	1.2487602708838927	1.3680196793542423	1.3001138899471028	1.3869439037377067	1.2810109752698176	1.3620720813890246	1.341279904123805	1.411057773194237	1.2206202493195164	1.3513266742422627	1.2752418763129736	1.3688808945735473	1.3663051205908925	1.4139039950652714	1.2085821709960205	1.3526700085587129	1.2806260897773667	1.2806260897773667	1.2806260897773667	1.2806260897773667	1.2806260897773667	1.2806260897773667	1.2806260897773667	1.2806260897773667	1.2806260897773667	1.2806260897773667	1.2806260897773667	1.2806260897773667	1.2806260897773667	1.2806260897773667	1.2806260897773667	1.2806260897773667	1.2806260897773667	1.2806260897773667	1.2806260897773667	1.2806260897773667	1.2806260897773667	1.2806260897773667	1.2806260897773667	1.2806260897773667	1.2806260897773667	1.2806260897773667	1.2806260897773667	1.2806260897773667	1.2806260897773667	1.2806260897773667
0.20872017953974337	0.12318818054912709	0.09960406010288463	0.16928872659365105	0.02099180898096111	0.26997389394457844	0.09417820481599176	0.12455665976537249	0.0865747574376054	0.07934313518966317	0.11078185376653815	0.12251902423718396	0.13992635944458404	0.1310800308872297	0.03881861344020754	0.1421267980750383	0.039896169985694355	0.10303299035232903	0.1275408781937254	0.136304548324959	0.2364116725848393	0.02012190546600564	0.1054825774536778	0.0713557339122823	0.07303226253548036	0.23087213757171177	0.09417820486149607	0.16252517121660393	0.16252517121660393	0.16252517121660393	0.16252517121660393	0.16252517121660393	0.16252517121660393	0.16252517121660393	0.16252517121660393	0.16252517121660393	0.16252517121660393	0.16252517121660393	0.16252517121660393	0.16252517121660393	0.16252517121660393	0.16252517121660393	0.16252517121660393	0.16252517121660393	0.16252517121660393	0.16252517121660393	0.16252517121660393	0.16252517121660393	0.16252517121660393	0.16252517121660393
0.5655685894908814	0.4597197756095402	0.5217792898500457	0.5916883952787011	0.6755431634777032	0.6936364808199084	0.7201716505446395	0.4675627559912015	0.6001661802558619	0.6711077447267659	0.6035403250607391	0.365881984840795	0.6343001452883448	0.5781301771838695	0.6456074302626671	0.6033229480642575	0.4808697199073764	0.6961323478651367	0.5474145071367008	0.5619618260594111	0.6423080620341599	0.3292522482939905	0.5314382833589971	0.564678282989852	0.5480582831744245	0.5480582831744245	0.5480582831744245	0.5480582831744245	0.5480582831744245	0.5480582831744245	0.5480582831744245	0.5480582831744245	0.5480582831744245	0.5480582831744245	0.5480582831744245	0.5480582831744245	0.5480582831744245	0.5480582831744245	0.5480582831744245	0.5480582831744245	0.5480582831744245	0.5480582831744245	0.5480582831744245	0.5480582831744245	0.5480582831744245	0.5480582831744245	0.5480582831744245	0.5480582831744245	0.5480582831744245	0.5480582831744245
0.6150333451027598	0.7703952197631324	0.9331924740632628	0.7511212875124809	0.7744863762977496	0.7667462526070641	0.7382154812603909	0.9026286009149912	0.8070252139737661	1.1350492921367363	0.9116919891900297	0.8274376830610659	0.687791281491202	0.8602938543727466	0.833162038931193	0.7872679467726285	0.8143591929720464	0.9071595972374065	0.7357312532568104	0.6259681632689715	0.8230481072983094	0.7460298229870076	0.8927636723411358	0.7139883650041173	0.7154124588419908	0.7519216703976379	0.7336670646198142	0.7336670646198142	0.7336670646198142	0.7336670646198142	0.7336670646198142	0.7336670646198142	0.7336670646198142	0.7336670646198142	0.7336670646198142	0.7336670646198142	0.7336670646198142	0.7336670646198142	0.7336670646198142	0.7336670646198142	0.7336670646198142	0.7336670646198142	0.7336670646198142	0.7336670646198142	0.7336670646198142	0.7336670646198142	0.7336670646198142	0.7336670646198142	0.7336670646198142	0.7336670646198142
0.1996113192942742	0.16971479297947736	0.1575573173187914	0.021393694967840642	0.23978073623829338	0.07488351722687922	0.3879906742564373	0.22012748180821987	0.25669602519716966	0.3729798361144724	0.38415801666291766	0.19858654852480206	0.3787159428371545	0.24306694369653517	0.30758639042329877	0.3768310781511623	0.07727597415454186	0.0828634721660519	0.3415472360175258	0.23577866953034268	0.17665001688823825	0.12261857388304323	0.027866912032253624	0.07524274295764842	0.07524274295764842	0.07524274295764842	0.07524274295764842	0.07524274295764842	0.07524274295764842	0.07524274295764842	0.07524274295764842	0.07524274295764842	0.07524274295764842	0.07524274295764842	0.07524274295764842	0.07524274295764842	0.07524274295764842	0.07524274295764842	0.07524274295764842	0.07524274295764842	0.07524274295764842	0.07524274295764842	0.07524274295764842	0.07524274295764842	0.07524274295764842	0.07524274295764842	0.07524274295764842	0.07524274295764842	0.07524274295764842	0.07524274295764842
1.0003570449829366	0.9057066792532595	0.9393734285238108	0.908941495156726	1.14868667469251	0.7579769237142558	0.8856965234602978	0.8079275002072759	0.9172386252476462	0.9616210640466654	1.0557936364830462	0.9557642141382621	0.9887551220634557	0.8370627996709444	0.8975100215471002	0.777095072523181	0.6981470372477954	0.8144875143434475	1.1414360583267171	1.0089881979458821	0.877304715883583	0.9431464569147328	0.9431464569147328	0.9431464569147328	0.9431464569147328	0.9431464569147328	0.9431464569147328	0.9431464569147328	0.9431464569147328	0.9431464569147328	0.9431464569147328	0.9431464569147328	0.9431464569147328	0.9431464569147328	0.9431464569147328	0.9431464569147328	0.9431464569147328	0.9431464569147328	0.9431464569147328	0.9431464569147328	0.9431464569147328	0.9431464569147328	0.9431464569147328	0.9431464569147328	0.9431464569147328	0.9431464569147328	0.9431464569147328	0.9431464569147328	0.9431464569147328	0.9431464569147328
0.4617547669761685	0.576329858053284	0.45852434210395787	0.44973987254228437	0.516392763051672	0.4338014839521657	0.4203557178114343	0.4446652124734668	0.43704430158793617	0.6845022197876448	0.38299061828211284	0.6128227448271695	0.5958536652065088	0.4615675042027854	0.40229159866643316	0.46937722146979816	0.4137389358692776	0.5325442557450822	0.5374515933858407	0.5984280312427883	0.4602734287006841	0.507366191202558	0.6299919430102746	0.7086878282246325	0.6183808757480246	0.6473122710846572	0.6143413879788816	0.5443143344129227	0.6899720299949327	0.7112304868006208	0.7245177938811518	0.7911705125821602	0.8859835675892707	0.8385770400857154	0.8385770400857154	0.8385770400857154	0.8385770400857154	0.8385770400857154	0.8385770400857154	0.8385770400857154	0.8385770400857154	0.8385770400857154	0.8385770400857154	0.8385770400857154	0.8385770400857154	0.8385770400857154	0.8385770400857154	0.8385770400857154	0.8385770400857154	0.8385770400857154
0.6829963244444226	0.6105620072785533	0.6976698188016519	0.7224125956002448	0.5938901003916864	0.6357512845741776	0.6524594712747072	0.7429659279424846	0.5197290621821167	0.8682864988228073	0.7707084033840684	0.7472981228446679	0.758711593060022	0.7249728799913108	0.9150030097367688	0.7765198818734779	0.7805625487507215	0.8886701740829028	0.8502644328916423	0.8206252424646918	0.8580450514873622	0.6769497906760837	0.830787859779595	0.7735079607410471	0.8665921087027048	0.9180677469815242	0.9546638210118291	0.8869027247660415	0.9687872316123278	0.7445218518914134	0.9659352892901171	0.9473243930228319	0.709761554009277	0.8285429735160545	0.8285429735160545	0.8285429735160545	0.8285429735160545	0.8285429735160545	0.8285429735160545	0.8285429735160545	0.8285429735160545	0.8285429735160545	0.8285429735160545	0.8285429735160545	0.8285429735160545	0.8285429735160545	0.8285429735160545	0.8285429735160545	0.8285429735160545	0.8285429735160545
0.8598766095447774	0.8729336704155432	0.9452367727537476	0.7653692821271034	0.7047469505443718	0.7551249323908974	0.8062450457363326	1.0004149744184865	0.8798862856059171	0.8382205126674513	0.7183303174846656	0.8415837986067441	0.8860791210162863	0.8327918309374417	0.7879819923548281	0.8506658533749938	0.9308103159093668	0.8346149337456422	0.7874127337678618	0.821845097849152	0.9424833398131185	0.8821642188311353	0.8821642188311353	0.8821642188311353	0.8821642188311353	0.8821642188311353	0.8821642188311353	0.8821642188311353	0.8821642188311353	0.8821642188311353	0.8821642188311353	0.8821642188311353	0.8821642188311353	0.8821642188311353	0.8821642188311353	0.8821642188311353	0.8821642188311353	0.8821642188311353	0.8821642188311353	0.8821642188311353	0.8821642188311353	0.8821642188311353	0.8821642188311353	0.8821642188311353	0.8821642188311353	0.8821642188311353	0.8821642188311353	0.8821642188311353	0.8821642188311353	0.8821642188311353
0.47786921280955574	0.5093699093972492	0.551031299097152	0.6196583689119813	0.5553589748538941	0.52901157765882	0.46066419537309705	0.5994014666687438	0.5701136065888475	0.6423857859994796	0.5568734303801681	0.48980743555302336	0.5418930611688549	0.42241349166941644	0.5559647505608268	0.6205854394490509	0.47589091042377873	0.5714600077841164	0.5680797508890147	0.5561867082429915	0.47293249362116324	0.8480318747618681	0.5210627837266933	0.5840380067892497	0.5525503952579714	0.5525503952579714	0.5525503952579714	0.5525503952579714	0.5525503952579714	0.5525503952579714	0.5525503952579714	0.5525503952579714	0.5525503952579714	0.5525503952579714	0.5525503952579714	0.5525503952579714	0.5525503952579714	0.5525503952579714	0.5525503952579714	0.5525503952579714	0.5525503952579714	0.5525503952579714	0.5525503952579714	0.5525503952579714	0.5525503952579714	0.5525503952579714	0.5525503952579714	0.5525503952579714	0.5525503952579714	0.5525503952579714
0.7739431471477668	0.7393290919607093	0.71819822053389	0.9031503415334754	0.9448626119864997	0.7767357750257856	0.7146496831153972	0.8300845461064268	0.9323308442343623	0.8544023568135891	0.7242612492325652	0.754951744211337	1.0350465021664017	1.0873616736213945	0.7193310920176759	0.815181380742302	0.888029867676353	0.9050635273775489	0.7989614584114646	0.7787639440387392	0.7149883233953902	0.9112388658942397	0.947530946289272	1.116259775949735	0.790602045726173	0.9147770436533121	0.8526895446897426	0.8526895446897426	0.8526895446897426	0.8526895446897426	0.8526895446897426	0.8526895446897426	0.8526895446897426	0.8526895446897426	0.8526895446897426	0.8526895446897426	0.8526895446897426	0.8526895446897426	0.8526895446897426	0.8526895446897426	0.8526895446897426	0.8526895446897426	0.8526895446897426	0.8526895446897426	0.8526895446897426	0.8526895446897426	0.8526895446897426	0.8526895446897426	0.8526895446897426	0.8526895446897426
1.0277251964873009	1.4006995521450516	1.3853145754694256	1.4384188732281729	1.5400939114877559	1.6058811406158713	1.6156645197188513	1.4990197487826793	1.6640106153710847	1.5950110006074154	1.6579734361869252	1.4978771243183067	1.6034928484958477	1.6230197566099438	1.824046034298167	1.6258082885511622	1.580692784172995	1.3502292918484222	1.5734152194850173	1.5607830817578325	1.567099150621425	1.567099150621425	1.567099150621425	1.567099150621425	1.567099150621425	1.567099150621425	1.567099150621425	1.567099150621425	1.567099150621425	1.567099150621425	1.567099150621425	1.567099150621425	1.567099150621425	1.567099150621425	1.567099150621425	1.567099150621425	1.567099150621425	1.567099150621425	1.567099150621425	1.567099150621425	1.567099150621425	1.567099150621425	1.567099150621425	1.567099150621425	1.567099150621425	1.567099150621425	1.567099150621425	1.567099150621425	1.567099150621425	1.567099150621425
0.9267804082966031	1.310027066714523	1.2861742288637126	1.4958270378743852	1.470843149702481	1.4339643155002348	1.3093954882133876	1.1420588612329399	1.3922685086997402	1.4757863018567994	1.1854132696091446	1.407504593398164	1.4718384356582237	1.3795133019563819	1.6239568566410323	1.5064482822940242	1.3775947603428906	1.4559503423201332	1.6055037783961177	1.5517379414393615	1.383572215525207	1.577764620755403	1.480668418140305	1.480668418140305	1.480668418140305	1.480668418140305	1.480668418140305	1.480668418140305	1.480668418140305	1.480668418140305	1.480668418140305	1.480668418140305	1.480668418140305	1.480668418140305	1.480668418140305	1.480668418140305	1.480668418140305	1.480668418140305	1.480668418140305	1.480668418140305	1.480668418140305	1.480668418140305	1.480668418140305	1.480668418140305	1.480668418140305	1.480668418140305	1.480668418140305	1.480668418140305	1.480668418140305	1.480668418140305
0.9938405552509927	0.8993474647608076	1.1446760560228797	1.277729286859217	1.1575884669742427	0.9495793899973655	1.0657533773186567	1.087119556010707	1.3599131482705997	1.2490272687953436	1.2548219736234838	1.2183495583551394	0.8764829927541568	1.2269510621492072	1.3813342089076208	1.1649149145369395	1.0770007460545556	0.8803070424760651	1.0264268398144407	1.2597647663789704	1.1430958030967056	1.1430958030967056	1.1430958030967056	1.1430958030967056	1.1430958030967056	1.1430958030967056	1.1430958030967056	1.1430958030967056	1.1430958030967056	1.1430958030967056	1.1430958030967056	1.1430958030967056	1.1430958030967056	1.1430958030967056	1.1430958030967056	1.1430958030967056	1.1430958030967056	1.1430958030967056	1.1430958030967056	1.1430958030967056	1.1430958030967056	1.1430958030967056	1.1430958030967056	1.1430958030967056	1.1430958030967056	1.1430958030967056	1.1430958030967056	1.1430958030967056	1.1430958030967056	1.1430958030967056
0.6130082825700404	0.8539579099475996	0.8068495481527078	0.5964929848856109	0.8641363108713416	0.8395702702979054	0.7660732504868922	0.8149849915449248	0.7307479648602593	0.6412095375682119	0.8602635273712358	0.5224460047264676	0.6191508017107639	0.6684205199427968	0.7885683150929871	0.801723870585302	0.9125421235135595	0.8090041617489674	0.6311216161928257	0.4337713908669567	0.6135720015005167	0.8428620885936131	0.7135712904793432	0.7782166895364782	0.7782166895364782	0.7782166895364782	0.7782166895364782	0.7782166895364782	0.7782166895364782	0.7782166895364782	0.7782166895364782	0.7782166895364782	0.7782166895364782	0.7782166895364782	0.7782166895364782	0.7782166895364782	0.7782166895364782	0.7782166895364782	0.7782166895364782	0.7782166895364782	0.7782166895364782	0.7782166895364782	0.7782166895364782	0.7782166895364782	0.7782166895364782	0.7782166895364782	0.7782166895364782	0.7782166895364782	0.7782166895364782	0.7782166895364782
0.8069301669042237	0.8686331828349447	0.9008064890716279	0.7681598863359791	0.6506087447576183	0.7903554193100504	0.5018171361593322	0.7050534925032194	0.6123068322254027	0.6778865361834714	0.6963855673938647	0.6640110979913971	0.7704135623077841	0.8257172403530209	0.7833624092191915	0.7338542133731071	0.6052967523860153	0.7711179299462205	0.8685931811615758	0.5711687047284542	0.778504605121604	0.8324088036674525	0.8054567043945283	0.8054567043945283	0.8054567043945283	0.8054567043945283	0.8054567043945283	0.8054567043945283	0.8054567043945283	0.8054567043945283	0.8054567043945283	0.8054567043945283	0.8054567043945283	0.8054567043945283	0.8054567043945283	0.8054567043945283	0.8054567043945283	0.8054567043945283	0.8054567043945283	0.8054567043945283	0.8054567043945283	0.8054567043945283	0.8054567043945283	0.8054567043945283	0.8054567043945283	0.8054567043945283	0.8054567043945283	0.8054567043945283	0.8054567043945283	0.8054567043945283
0.7505237310951953	0.8373964674371004	0.8984514108159232	0.8359828803341335	0.814537579816566	0.6383870044010034	0.456585283583232	0.6436882707243492	0.6939893987715734	0.6819139553925511	0.6312343745241012	1.1203808695887587	1.0640782143583034	0.7570322266750519	0.8971402498317493	0.7202543165483135	0.9697290434061493	0.7699412351917424	0.46632431105139516	0.7611495881643385	1.0742610809743747	1.015459041944	0.6554278973458758	0.6225347762835669	0.7846222436691958	0.7426170062258953	0.6794753017839182	0.44906791757104936	0.695838849713965	1.0291555712208769	0.7376070024346695	0.8833812868277733	0.8833812868277733	0.8833812868277733	0.8833812868277733	0.8833812868277733	0.8833812868277733	0.8833812868277733	0.8833812868277733	0.8833812868277733	0.8833812868277733	0.8833812868277733	0.8833812868277733	0.8833812868277733	0.8833812868277733	0.8833812868277733	0.8833812868277733	0.8833812868277733	0.8833812868277733	0.8833812868277733
0.924545614275609	1.1266626067506145	0.8875151305344877	0.9187632776279133	1.1333876369651903	1.0887604929325703	0.9282918811122507	1.1241723811470261	0.8359241921514784	1.098055947064591	0.8782318177146513	0.9861466147351602	1.0591278109246518	0.9477565961709469	0.9418947914460566	1.0032831818775771	1.0750860688646684	1.019434589378772	0.9592720509169513	1.0257573748894238	0.8729509337987208	0.7294038472453616	1.1019274597886435	0.9849932680650308	1.030619876438621	1.0800892611964044	1.1195200767989906	1.0061815804428362	1.0471518400406854	0.9340340388181255	1.078873072736296	1.0064535557772107	1.0064535557772107	1.0064535557772107	1.0064535557772107	1.0064535557772107	1.0064535557772107	1.0064535557772107	1.0064535557772107	1.0064535557772107	1.0064535557772107	1.0064535557772107	1.0064535557772107	1.0064535557772107	1.0064535557772107	1.0064535557772107	1.0064535557772107	1.0064535557772107	1.0064535557772107	1.0064535557772107
0.6914320048672375	0.7134935544966753	0.7637451579835343	0.8620799025239091	0.813038125750935	0.7633284916711213	0.7167555862677126	0.6934410785945587	0.7437869329391698	0.5956647443244549	0.5213929044423146	0.6476245910958925	0.5942580662726551	0.5244624691352786	0.6017012867107571	1.0758599915744076	0.7731927328803937	0.44044073841044734	0.5278354189891399	0.5548330266831559	0.7023523644770244	0.6285926955800901	0.6285926955800901	0.6285926955800901	0.6285926955800901	0.6285926955800901	0.6285926955800901	0.6285926955800901	0.6285926955800901	0.6285926955800901	0.6285926955800901	0.6285926955800901	0.6285926955800901	0.6285926955800901	0.6285926955800901	0.6285926955800901	0.6285926955800901	0.6285926955800901	0.6285926955800901	0.6285926955800901	0.6285926955800901	0.6285926955800901	0.6285926955800901	0.6285926955800901	0.6285926955800901	0.6285926955800901	0.6285926955800901	0.6285926955800901	0.6285926955800901	0.6285926955800901
0.2981737131159593	0.02124436343955316	0.0	0.0	0.0	0.5376047570099937	0.02124436343955316	0.0	0.0	0.0	0.0	0.12515373391346252	0.0	0.0	0.0	0.5013772602961123	0.14639809735301568	0.0012396368224381802	0.28110214499040403	0.0	0.0	0.0	0.0	0.0	0.0	0.0	0.0	0.0	0.0	0.0	0.0	0.0	0.0	0.0	0.0	0.0	0.0	0.0	0.0	0.0	0.0	0.0	0.0	0.0	0.0	0.0	0.0	0.0	0.0	0.0
0.35707691477899445	0.7159494799603564	0.48823890665323655	0.6891057010720324	0.6675152499451577	0.6255931859837843	0.5800921070484448	0.7217563942818047	0.5570454169321716	0.6183468533330935	0.7487241336298722	0.6900462243184412	0.5259096231817978	0.8253159782545783	0.6716025191874652	0.7850007440803478	0.47368184728331586	0.5133845687607079	0.8339681087019734	0.682357454479357	0.8007038644256971	0.8121755472245713	0.7947458007992653	0.8266208716553104	0.9336989982669953	0.7266203457372618	0.7012938149417814	0.6816820211549877	0.5479724434905546	0.614827232322771	0.614827232322771	0.614827232322771	0.614827232322771	0.614827232322771	0.614827232322771	0.614827232322771	0.614827232322771	0.614827232322771	0.614827232322771	0.614827232322771	0.614827232322771	0.614827232322771	0.614827232322771	0.614827232322771	0.614827232322771	0.614827232322771	0.614827232322771	0.614827232322771	0.614827232322771	0.614827232322771
0.6457420274175526	0.7098494479462271	0.7722457846352393	0.6634817603349927	0.8036830070614086	0.6772762575358146	0.8273074947873963	0.6580485721145861	0.8676482352648308	0.7999812455294535	0.8195951408263079	0.7259730946777684	0.7205135674108538	0.6285232919235229	0.7602559665877457	0.7297074290510024	0.7024537751404697	0.6877872736184963	0.6310255527739163	0.8743439136373423	0.7487764285371402	0.8462386446810943	0.6305005495597773	0.6905581818145027	0.6350991063304249	0.6446010499421031	0.7273571011947455	0.7389060483767207	0.7579719283975672	0.6153584493918445	0.7869306694024205	0.6082223565898154	0.8407140576935627	0.6918461779460016	0.7429925359639836	0.7174193569549926	0.7174193569549926	0.7174193569549926	0.7174193569549926	0.7174193569549926	0.7174193569549926	0.7174193569549926	0.7174193569549926	0.7174193569549926	0.7174193569549926	0.7174193569549926	0.7174193569549926	0.7174193569549926	0.7174193569549926	0.7174193569549926
0.5991735318388979	0.5901458293333576	0.6468916656268796	0.6169478199632977	0.7317495869095184	0.5780312613017634	0.6976140231486995	0.6837480370860743	0.6806084130469291	0.7109818189416749	0.6535460401629627	0.7405048672074238	0.6396072512301798	0.6081601326960823	0.613643213045385	0.7298930325822665	0.49744523290772974	0.5670890180393277	0.5955638703130808	0.6094591354517261	0.7914259029720857	0.840041733862117	0.904172174162749	0.9289706415480858	0.668780412012974	0.7723934092739774	0.6399603735199341	0.8668186922317623	1.0365428006505326	0.7549413596877108	0.8329304116040543	0.9365244810993141	0.8299566905265225	0.8399611141418495	0.9392850871551897	0.7821296602454879	0.957708790845043	0.884742960801761	0.8877602848756828	0.9244204493500436	0.9060903671128633	0.9060903671128633	0.9060903671128633	0.9060903671128633	0.9060903671128633	0.9060903671128633	0.9060903671128633	0.9060903671128633	0.9060903671128633	0.9060903671128633
0.6833528147781065	1.0476696688201463	0.9203207273957994	0.949958134997988	0.6974856508929752	0.8865806988912689	0.9066286248277443	0.8444686014156677	0.9855912042966444	0.931904084329886	1.1924862879727927	1.0355885892616925	1.0367140923063511	0.8466511975540029	0.9820994987527474	0.9686814027409129	0.9123357366005562	0.8157737866696345	0.9916091704499865	0.9183758784180515	0.7950796977044045	0.7690383129184722	0.9428498835185014	0.9050968250292846	1.0647291860317476	0.9849130055305162	0.9849130055305162	0.9849130055305162	0.9849130055305162	0.9849130055305162	0.9849130055305162	0.9849130055305162	0.9849130055305162	0.9849130055305162	0.9849130055305162	0.9849130055305162	0.9849130055305162	0.9849130055305162	0.9849130055305162	0.9849130055305162	0.9849130055305162	0.9849130055305162	0.9849130055305162	0.9849130055305162	0.9849130055305162	0.9849130055305162	0.9849130055305162	0.9849130055305162	0.9849130055305162	0.9849130055305162
0.4597318639181721	0.4124655489602334	0.582697060927194	0.6041812074675664	0.5432493697738059	0.4929799779065282	0.5132640801315874	0.5230315869574483	0.6604258422038154	0.511576724543899	0.6163135016979854	0.46303051946634566	0.5305156422293044	0.5037074174170314	0.5611112217551645	0.4275461824957294	0.4628347613254681	0.5509450241651275	0.5798811422488424	0.438315024227318	0.48034519096063205	0.5849805984025818	0.4777823003852294	0.3073299201858739	0.5644820293631532	0.472978634474367	0.5763642562167195	0.46903120371714957	0.4471662081856204	0.4593827765766655	0.49597729103153565	0.47768003380410057	0.47768003380410057	0.47768003380410057	0.47768003380410057	0.47768003380410057	0.47768003380410057	0.47768003380410057	0.47768003380410057	0.47768003380410057	0.47768003380410057	0.47768003380410057	0.47768003380410057	0.47768003380410057	0.47768003380410057	0.47768003380410057	0.47768003380410057	0.47768003380410057	0.47768003380410057	0.47768003380410057
0.606075033379842	0.6661559891508729	0.2275692278857451	0.30164313288199496	0.37613338784086275	0.0024096857321935	0.09418963286389809	0.07164356537044736	0.7024538743894456	0.4878461361576118	0.36488263555658884	0.17013761918155715	0.47923362116691287	0.26833261451696394	0.9255723135690896	0.6737913895819164	0.022546067493450735	0.08238736192983213	0.5474296803240947	0.17847173000874844	0.1976616624365654	0.3893727358215245	0.8211045366879289	0.13682710123511257	0.9044383477419079	0.1926836866750079	0.5485610172084578	0.5485610172084578	0.5485610172084578	0.5485610172084578	0.5485610172084578	0.5485610172084578	0.5485610172084578	0.5485610172084578	0.5485610172084578	0.5485610172084578	0.5485610172084578	0.5485610172084578	0.5485610172084578	0.5485610172084578	0.5485610172084578	0.5485610172084578	0.5485610172084578	0.5485610172084578	0.5485610172084578	0.5485610172084578	0.5485610172084578	0.5485610172084578	0.5485610172084578	0.5485610172084578
0.6262782923104516	0.6100092186010837	0.7180994101229524	0.5059589383594317	0.7338552894510222	0.6799880141430507	0.6877780747384474	0.6154842768014278	0.6074921407414907	0.7335257952731801	0.7725551447918872	0.7299301153448634	0.71279899162157	0.7536960594230799	0.7538738941605148	0.7174596716051561	0.7291636494255571	0.6982462480902191	0.8477674563258221	0.7190766175822095	0.8046473219038832	0.8374119443358752	0.8601297842024606	0.8487708642691678	0.8487708642691678	0.8487708642691678	0.8487708642691678	0.8487708642691678	0.8487708642691678	0.8487708642691678	0.8487708642691678	0.8487708642691678	0.8487708642691678	0.8487708642691678	0.8487708642691678	0.8487708642691678	0.8487708642691678	0.8487708642691678	0.8487708642691678	0.8487708642691678	0.8487708642691678	0.8487708642691678	0.8487708642691678	0.8487708642691678	0.8487708642691678	0.8487708642691678	0.8487708642691678	0.8487708642691678	0.8487708642691678	0.8487708642691678
0.9117085514600632	0.6315185069773379	0.9413377405605787	0.7455057509761087	0.8017188913802136	1.0729633888484083	1.069393951278368	0.7833828884122889	0.9410373686036552	1.065880082784843	0.6274280929418322	1.038441126154347	1.0254032441541416	0.49103663304785405	1.0049874540828827	0.7494580205156477	1.1826979413624328	0.8204455174402999	1.0623587883690562	1.109898344496291	0.9372462910675626	0.8429587413664864	1.101229484654531	1.2061564578862782	0.9299996710126872	0.9532556093750343	0.898301155572072	0.9895538776595959	1.0114881605993205	0.6309987770638918	0.7847410328665725	0.7078699049652323	0.7078699049652323	0.7078699049652323	0.7078699049652323	0.7078699049652323	0.7078699049652323	0.7078699049652323	0.7078699049652323	0.7078699049652323	0.7078699049652323	0.7078699049652323	0.7078699049652323	0.7078699049652323	0.7078699049652323	0.7078699049652323	0.7078699049652323	0.7078699049652323	0.7078699049652323	0.7078699049652323
0.001730998888794356	0.03403621926891451	0.013649886308688781	0.0	0.0	0.0049391202845591314	0.0049391202845591314	0.0	0.0	0.0	0.08108909578966159	0.000288204228505687	0.000288204228505687	0.000288204228505687	0.0	0.0	0.0	0.15282220934873944	0.0	0.0	0.000288204228505687	0.0	0.0	0.000288204228505687	0.0	0.0	0.19450094627868902	0.005227324513064819	0.0049391202845591314	0.0049391202845591314	0.0	0.0	0.1008302125434332	0.0014280740832553437	0.1165656294476055	0.1165656294476055	0.0014280740832553437	0.0	0.0007140370416276718	0.0007140370416276718	0.0007140370416276718	0.0007140370416276718	0.0007140370416276718	0.0007140370416276718	0.0007140370416276718	0.0007140370416276718	0.0007140370416276718	0.0007140370416276718	0.0007140370416276718	0.0007140370416276718
0.0	0.0	0.16961129811815648	0.07079972152835508	0.10730682394007704	0.3398188118761194	0.02043104396400988	0.00020236770911008026	0.0	0.08776267461046579	0.1424863376911088	0.0	0.15956514367714214	0.0	0.08776267461046579	0.0	0.0	0.02043104396400988	0.11835572591941262	0.23162509330164374	0.24574823823218217	0.03750984995004323	0.009382141984674275	0.1349055265936724	0.05693814637573182	0.00020236770911008026	0.05472366308064301	0.02063341167311996	0.08956400549770364	0.07079972152835508	0.0	0.03650710241172195	0.1447493133255766	0.18246152811064018	0.09123076549236496	0.009382141984674275	0.08184862350769069	0.0	0.0	0.08776267461046579	0.09123076549236496	0.0	0.003670458591009255	0.0	0.0018352292955046276	0.0018352292955046276	0.0018352292955046276	0.0018352292955046276	0.0018352292955046276	0.0018352292955046276
0.29101055071803383	0.21278280532352695	0.24081301958541473	0.3050787307459091	0.4269909146881181	0.24684263026753336	0.4836317041282532	0.33631481784198397	0.2174709259320846	0.4191284892445169	0.3078155169280072	0.3942348413357345	0.2889312796201033	0.29404463930217994	0.3274093687781745	0.2617267775256381	0.3541067326105107	0.3092994216153837	0.36717776306129746	0.2777270517695395	0.26755086979221937	0.28599737410899395	0.27137596538414605	0.49260941251625	0.4673797333796154	0.3502249785805855	0.4854600063833871	0.37168704109899975	0.1909541600434941	0.5659627867465377	0.3753544284884386	0.222675008971972	0.29262063401483224	0.38485255064797325	0.21390241327878168	0.5638701133942522	0.2718195087919225	0.41000783565943877	0.5503456356447606	0.28998950097269416	0.29152601114452237	0.6234063264822629	0.4373718629721372	0.6146067337488121	0.9088679907007929	0.7617373622248025	0.7617373622248025	0.7617373622248025	0.7617373622248025	0.7617373622248025
0.13879157695803315	0.20129966494967277	0.09214690073438496	0.1364565355344488	0.021536282870879577	0.1438088162876019	0.33272568609134484	0.08359492697720851	0.07573090369527768	0.2846418063759723	0.0598334748835662	0.09240784100965053	0.13401816557911833	0.05634105582196909	0.1866667051222247	0.059989343601912375	0.05360082267193433	0.06497316287264464	0.1471026592489596	0.11441918163677574	0.20291380099894551	0.1468880690263601	0.15319441207819462	0.1331062727581724	0.14795982799837828	0.16409394905213126	0.1120809112218154	0.24337509108084948	0.224505409978262	0.03683654209142965	0.15224517971014176	0.11676232371356049	0.10640214983759588	0.1240064492079807	0.11615448972982702	0.12780661238831645	0.10630960463058169	0.016983224415093978	0.0599529623395583	0.03846809337732614	0.03846809337732614	0.03846809337732614	0.03846809337732614	0.03846809337732614	0.03846809337732614	0.03846809337732614	0.03846809337732614	0.03846809337732614	0.03846809337732614	0.03846809337732614
0.7968554374184542	1.3676484073014061	0.7980697535947353	1.5876980133405518	0.7799120161050163	1.0006175129271788	1.4294607982270968	0.7788517229598204	0.7672553682888378	0.7730535456243292	0.7730535456243292	0.7730535456243292	0.7730535456243292	0.7730535456243292	0.7730535456243292	0.7730535456243292	0.7730535456243292	0.7730535456243292	0.7730535456243292	0.7730535456243292	0.7730535456243292	0.7730535456243292	0.7730535456243292	0.7730535456243292	0.7730535456243292	0.7730535456243292	0.7730535456243292	0.7730535456243292	0.7730535456243292	0.7730535456243292	0.7730535456243292	0.7730535456243292	0.7730535456243292	0.7730535456243292	0.7730535456243292	0.7730535456243292	0.7730535456243292	0.7730535456243292	0.7730535456243292	0.7730535456243292	0.7730535456243292	0.7730535456243292	0.7730535456243292	0.7730535456243292	0.7730535456243292	0.7730535456243292	0.7730535456243292	0.7730535456243292	0.7730535456243292	0.7730535456243292
0.3981102559312521	0.38424992944680547	0.8442613958946379	0.22746933230257707	0.7059911124903129	0.9965418417124163	0.6125242678276877	1.21698569329991	1.8095607090751982	1.3590779559567292	1.486100770940118	2.1233049114573093	1.5863655757693815	1.619725124070761	1.3030695759739008	1.273097701601713	1.2747297330169909	1.3859282345606059	1.934116563544947	1.9822018298564688	1.958159196700708	1.958159196700708	1.958159196700708	1.958159196700708	1.958159196700708	1.958159196700708	1.958159196700708	1.958159196700708	1.958159196700708	1.958159196700708	1.958159196700708	1.958159196700708	1.958159196700708	1.958159196700708	1.958159196700708	1.958159196700708	1.958159196700708	1.958159196700708	1.958159196700708	1.958159196700708	1.958159196700708	1.958159196700708	1.958159196700708	1.958159196700708	1.958159196700708	1.958159196700708	1.958159196700708	1.958159196700708	1.958159196700708	1.958159196700708
0.2763424369331037	0.030012810472160006	0.2155930842474128	0.0014585698330377452	0.11905482542878257	0.0	0.13094891049714621	0.0014585698330377452	0.031471380305197756	0.07959958122297917	0.0	0.00029435867395203577	0.0	0.0	0.0	0.08457363808635458	0.11905482542878257	0.0	0.09858554599957207	0.0	0.205966774411856	0.05339661645510886	0.13774643153142344	0.00029435867395203577	0.0	0.0	0.10327774587988005	0.0050445925272874295	0.0	0.0	0.11663040078128145	0.0	0.058315200390640726	0.058315200390640726	0.058315200390640726	0.058315200390640726	0.058315200390640726	0.058315200390640726	0.058315200390640726	0.058315200390640726	0.058315200390640726	0.058315200390640726	0.058315200390640726	0.058315200390640726	0.058315200390640726	0.058315200390640726	0.058315200390640726	0.058315200390640726	0.058315200390640726	0.058315200390640726
0.8445136113555294	1.152909358208429	1.053110773857981	1.3536125305631592	1.3700940858465718	0.7957157531890362	1.093481821202996	1.00950460578622	0.9907410100192628	1.1669116420419197	1.397396511296067	1.150983060185979	1.2489847799944038	1.100401501115689	1.2174723576063409	1.0443290469715538	1.0977632665366828	1.1328253494836975	1.1486702501506096	1.1970974298071826	1.2280629228590267	1.1486587004406081	1.2611922780777716	1.2049254892591899	1.2049254892591899	1.2049254892591899	1.2049254892591899	1.2049254892591899	1.2049254892591899	1.2049254892591899	1.2049254892591899	1.2049254892591899	1.2049254892591899	1.2049254892591899	1.2049254892591899	1.2049254892591899	1.2049254892591899	1.2049254892591899	1.2049254892591899	1.2049254892591899	1.2049254892591899	1.2049254892591899	1.2049254892591899	1.2049254892591899	1.2049254892591899	1.2049254892591899	1.2049254892591899	1.2049254892591899	1.2049254892591899	1.2049254892591899
0.9539134604427644	0.883905114545719	1.0934607557892744	0.7745685036321893	0.9035699123357674	1.2160810213817914	0.8205854240125814	0.8938792003067425	1.0205915974726405	0.9052244492515499	1.077837299765311	0.9915308745084304	0.9915308745084304	0.9915308745084304	0.9915308745084304	0.9915308745084304	0.9915308745084304	0.9915308745084304	0.9915308745084304	0.9915308745084304	0.9915308745084304	0.9915308745084304	0.9915308745084304	0.9915308745084304	0.9915308745084304	0.9915308745084304	0.9915308745084304	0.9915308745084304	0.9915308745084304	0.9915308745084304	0.9915308745084304	0.9915308745084304	0.9915308745084304	0.9915308745084304	0.9915308745084304	0.9915308745084304	0.9915308745084304	0.9915308745084304	0.9915308745084304	0.9915308745084304	0.9915308745084304	0.9915308745084304	0.9915308745084304	0.9915308745084304	0.9915308745084304	0.9915308745084304	0.9915308745084304	0.9915308745084304	0.9915308745084304	0.9915308745084304
1.0537604855288125	1.1906557272883733	0.9154458572053483	0.9529717007546078	1.0049100067850498	1.185769688458848	0.571119390033146	0.6861394491254548	0.8003398511311641	1.1091332938927565	1.177877791212125	0.9150741382284703	1.0668249074038993	1.0201999877078707	1.0271546370589693	1.2268467270447019	1.2106094536101837	0.9291015880946559	0.7887365574079613	0.7994825632596396	0.921790592471621	0.8002006274636112	0.6270981532752941	0.9681202549074851	1.1282675941068532	0.8956332086866957	0.6403024421901773	0.9299237557106589	0.785113098950418	0.785113098950418	0.785113098950418	0.785113098950418	0.785113098950418	0.785113098950418	0.785113098950418	0.785113098950418	0.785113098950418	0.785113098950418	0.785113098950418	0.785113098950418	0.785113098950418	0.785113098950418	0.785113098950418	0.785113098950418	0.785113098950418	0.785113098950418	0.785113098950418	0.785113098950418	0.785113098950418	0.785113098950418
0.05466356838696065	0.014202738941873133	0.0475786900989968	0.0	0.06777388946814027	0.049212308113201764	0.015836356956078095	0.03626170855459061	0.06777388946814027	0.03639580333954071	0.016500810630073855	0.0	0.0542356042002629	0.024190813138287793	0.024190813138287793	0.0	0.0	0.04477669848565139	0.06843834314213604	0.019755202760492876	0.05815445000467768	0.1141713614351834	0.0	0.01353828526787737	0.00013409553519463845	0.006216917492615507	0.0	0.0	0.14349875810566382	0.0	0.060452521692878416	0.002298071688200725	0.031375296690539574	0.031375296690539574	0.031375296690539574	0.031375296690539574	0.031375296690539574	0.031375296690539574	0.031375296690539574	0.031375296690539574	0.031375296690539574	0.031375296690539574	0.031375296690539574	0.031375296690539574	0.031375296690539574	0.031375296690539574	0.031375296690539574	0.031375296690539574	0.031375296690539574	0.031375296690539574
0.17250459569435764	0.08876629114612414	0.25579840683652405	0.0	0.054051584464923336	0.0	0.11271767227378816	0.06643791387318243	0.0533238802949324	0.011941832744224208	0.007747456006938931	0.07466208071900333	0.13072244673795563	0.10160237435672731	0.08753849864012848	0.08197111265937852	0.033489351287845096	0.0011722008340258217	0.05344216310707265	0.033280033168295156	0.11283595315151002	0.00809699079967132	0.18060158791938988	0.15234246850449049	0.13887000796851942	0.11592584530485402	0.1057928814936507	0.07993900950273712	0.2226918874342154	0.15283891906490538	0.13444398340755295	0.34104104620543674	0.2249736006091955	0.1627917052423991	0.08197807967082531	0.1841829080176163	0.13308049384422077	0.13308049384422077	0.13308049384422077	0.13308049384422077	0.13308049384422077	0.13308049384422077	0.13308049384422077	0.13308049384422077	0.13308049384422077	0.13308049384422077	0.13308049384422077	0.13308049384422077	0.13308049384422077	0.13308049384422077
0.7001019764094207	0.9599837018229515	0.7995210639921639	0.9449283262416823	0.8958437656776757	0.8029458271772292	0.8171728825343634	0.6607731381229441	0.8168869326017069	0.6347006824791418	0.7331593475306807	0.8699652522795068	0.7955884402856669	0.8385659456712248	0.8113761943410921	0.9873595555874086	0.8485373834621597	0.992026321539506	1.0743739095414886	0.9704046685587825	0.9136909935044771	0.9180599232361107	0.7383823804902376	1.0262951921284549	1.1054487846845864	0.8895611400012954	1.023968126768356	0.9191244696612914	0.8673848301778332	0.9665732907951758	0.8649138826309642	0.91574358671307	0.91574358671307	0.91574358671307	0.91574358671307	0.91574358671307	0.91574358671307	0.91574358671307	0.91574358671307	0.91574358671307	0.91574358671307	0.91574358671307	0.91574358671307	0.91574358671307	0.91574358671307	0.91574358671307	0.91574358671307	0.91574358671307	0.91574358671307	0.91574358671307
0.639614276755385	0.3881829056145777	0.6357471003429687	0.7320619881157375	0.5112162105115261	0.3880701170985032	0.5856977567022988	0.5769576285730115	0.3446658611740222	0.6679053086012792	0.6613203417930721	0.3538898958645926	0.5571555729018148	0.4104408867537023	0.5681302373276911	0.7214221626443313	0.3449123776890042	0.45238511208090726	0.6079767436520906	0.48440011894666235	0.30369980572106586	0.4691229496687381	0.5103067324512828	0.41479736074116275	0.38583247613185206	0.8132492513844854	0.4783278999551637	0.45932233953763935	0.6515859831569494	0.2951973544925558	0.47112448817147196	0.5445060889079012	0.5600630766371928	0.4061987717859896	0.7360487481610367	0.8148018063610816	0.9094866781688471	0.8621442422649642	0.8621442422649642	0.8621442422649642	0.8621442422649642	0.8621442422649642	0.8621442422649642	0.8621442422649642	0.8621442422649642	0.8621442422649642	0.8621442422649642	0.8621442422649642	0.8621442422649642	0.8621442422649642
0.0	0.0	0.0	0.0	0.0	0.0	0.0	0.0	0.23842129462906858	0.10338715217852044	0.06742385202028546	0.0021612349542557943	0.045500783282589496	0.0782233037229119	0.012732159528291955	0.0	0.0	0.06820507160990912	0.0561019271739528	0.0561019271739528	0.10773300756092384	0.0	0.0782233037229119	0.0021612349542557943	0.0	0.09637673705017354	0.09033057320336449	0.0	0.03444386444438629	0.04412076791795735	0.012732159528291955	0.32132435465596904	0.16702825709213048	0.16702825709213048	0.16702825709213048	0.16702825709213048	0.16702825709213048	0.16702825709213048	0.16702825709213048	0.16702825709213048	0.16702825709213048	0.16702825709213048	0.16702825709213048	0.16702825709213048	0.16702825709213048	0.16702825709213048	0.16702825709213048	0.16702825709213048	0.16702825709213048	0.16702825709213048
1.079870775145605	0.39809928274810563	0.6541066887608719	0.5157245232357329	0.45939945266934856	0.786839150881988	0.4614720740006606	0.2159369022782471	0.8528081050729576	0.4798740434755647	0.6563617387738488	0.29896635118202697	0.8447966146684652	0.5377754599221659	0.4879289701623636	0.4730635946933192	0.7115524537753292	0.35006954160240417	0.6144794198103617	0.30139620921306576	0.8075289903864639	0.6813414129321188	0.5673682645885141	0.6912736173363228	0.6213203592137723	0.5266274435380384	0.7065471260813264	0.44415683391773864	0.28415050883656456	0.6239530458806138	0.778342288819424	0.7011476673500189	0.7011476673500189	0.7011476673500189	0.7011476673500189	0.7011476673500189	0.7011476673500189	0.7011476673500189	0.7011476673500189	0.7011476673500189	0.7011476673500189	0.7011476673500189	0.7011476673500189	0.7011476673500189	0.7011476673500189	0.7011476673500189	0.7011476673500189	0.7011476673500189	0.7011476673500189	0.7011476673500189
0.23623082314666916	0.03125902861101989	0.0864199283203867	0.21456916152466965	0.24123197472058985	0.09542343037430505	0.15037924408806333	0.12429636630656737	0.07262520740491821	0.1682400959682767	0.21072001656281708	0.14686922277170425	0.21584048946990797	0.24081492546541194	0.17291464765926914	0.0446233310728644	0.16663013493740872	0.38373487156525665	0.27046421726810715	0.13394110543399695	0.21303024899033915	0.12645995805799662	0.05996956796360941	0.2273422482967622	0.3528936936343984	0.2949426601411021	0.1406723170060493	0.12915873241004605	0.2086903641683234	0.2012884301640664	0.2716571302126048	0.3064426489407973	0.36870153069203715	0.08641992881053182	0.3547116719172434	0.22317679741544866	0.2238151699677354	0.2557682767655265	0.16436545701259894	0.15017652873591003	0.15727099287425447	0.15727099287425447	0.15727099287425447	0.15727099287425447	0.15727099287425447	0.15727099287425447	0.15727099287425447	0.15727099287425447	0.15727099287425447	0.15727099287425447
0.4712393875279347	0.5064234683357564	0.8991266627125348	0.6033554638978634	0.9124237840620975	0.7766401473801549	0.796901503994847	0.7403637462357604	0.9293293923559349	0.8558766725080236	0.656311597406852	0.8047311469802081	0.8100412990877623	0.9016313695183615	0.948333876768659	0.9438025514401575	0.8084459000302987	0.7783672596592499	0.8160986611603767	0.6899156711497098	0.6770442281018728	0.8269737587038554	0.7388553997873446	1.198310991555321	0.6648011903235665	0.8894438078500064	0.6516677607352435	0.9613502096870298	0.6769853776514951	1.1530966920667416	0.9505858222893317	1.005689287384969	0.8203892231345467	0.8966327186498575	0.7681337389640513	0.8323832288069544	0.8323832288069544	0.8323832288069544	0.8323832288069544	0.8323832288069544	0.8323832288069544	0.8323832288069544	0.8323832288069544	0.8323832288069544	0.8323832288069544	0.8323832288069544	0.8323832288069544	0.8323832288069544	0.8323832288069544	0.8323832288069544
0.7613823999292042	0.5845721379812518	0.6384344077819272	1.0341334735554975	0.7719432377017209	0.9686258954408341	0.687341268903252	0.46484733446827486	0.49583213642741514	0.8041435751651785	0.6880253825309848	0.8757842339954864	0.7595260752244294	0.525354421503254	0.6141027013665332	1.0711630771726164	0.6943647910551175	0.566121957666024	0.34067437895652414	0.7737201625067878	0.6016340727021336	0.398180280525377	0.5892784880018509	0.5537412592964814	0.6014321546559883	0.4978571343602499	0.7368625288484605	0.4608824611279318	0.5087640299358551	0.4993521021820939	0.5040580660589745	0.5040580660589745	0.5040580660589745	0.5040580660589745	0.5040580660589745	0.5040580660589745	0.5040580660589745	0.5040580660589745	0.5040580660589745	0.5040580660589745	0.5040580660589745	0.5040580660589745	0.5040580660589745	0.5040580660589745	0.5040580660589745	0.5040580660589745	0.5040580660589745	0.5040580660589745	0.5040580660589745	0.5040580660589745
0.6509811027374725	0.13516139349369957	1.2025585765080153	0.8054206050639443	0.5527692752719847	0.7679793293992521	0.7069913497057078	0.4236540466057917	0.055908200463767536	1.2430704458697748	0.20241765068777332	0.7159871819604967	0.5001843980608763	0.4139002233641428	1.3017503522143083	0.5522872133067122	0.4898413088651019	0.27018996255624583	0.5982296250231118	0.7673407029304717	0.43072012509638	1.1041770463854421	0.29463084858853333	0.8303080462126045	0.5164886583581357	1.1016456939715384	0.9970588232948144	1.0380925354953827	1.0748918221237571	0.8888757414806215	0.4128746115372638	1.1335075871610332	0.248544536941463	0.7830254671124187	0.5357290717272687	0.6593772694198436	0.6593772694198436	0.6593772694198436	0.6593772694198436	0.6593772694198436	0.6593772694198436	0.6593772694198436	0.6593772694198436	0.6593772694198436	0.6593772694198436	0.6593772694198436	0.6593772694198436	0.6593772694198436	0.6593772694198436	0.6593772694198436
0.4981308357028052	0.6502756165560386	0.7744265129216771	0.8836994770849155	0.8503696594725161	0.8931630912509648	0.6504164918616262	0.6713777965827173	0.695675514478877	0.8185424339574107	0.6311835380569633	0.8618795305198007	0.9460314051761737	0.8236945930945705	0.7359007320213821	0.8053249276931376	0.886077061485776	0.7381236521958191	0.5984069389929063	0.8583377973278306	0.81468598188234	0.7940466551806751	0.41020718922237653	0.6561654573834365	1.0447189569516238	0.7471829455468778	0.7431988375573305	0.6582590133490287	0.7048060789381673	0.5993389559069932	0.6252764366648391	0.5566821698053235	0.835960341007812	0.6134549825197925	0.6454506859090702	0.6294528342144313	0.6294528342144313	0.6294528342144313	0.6294528342144313	0.6294528342144313	0.6294528342144313	0.6294528342144313	0.6294528342144313	0.6294528342144313	0.6294528342144313	0.6294528342144313	0.6294528342144313	0.6294528342144313	0.6294528342144313	0.6294528342144313
0.5203541860867735	0.41520790073868186	0.26609371393131437	0.4311480564725895	0.40729223514201884	0.48963491458503294	0.3840021156604068	0.5446401832377085	0.3215891898731502	0.22220199644827393	0.47128566473200245	0.2522220658975369	0.30183411348313394	0.25119125128252895	0.4031910054435186	0.33976204568099266	0.2566654309518994	0.2637325293472663	0.31761734224227733	0.36878884171196163	0.30975461729697784	0.4616934113145211	0.4750351924548234	0.3465085514576879	0.39419799045909115	0.5729315924190749	0.37200984659354436	0.3117896660701684	0.4498283217828689	0.2654788001051683	0.39398611473741946	0.3297324574212938	0.3297324574212938	0.3297324574212938	0.3297324574212938	0.3297324574212938	0.3297324574212938	0.3297324574212938	0.3297324574212938	0.3297324574212938	0.3297324574212938	0.3297324574212938	0.3297324574212938	0.3297324574212938	0.3297324574212938	0.3297324574212938	0.3297324574212938	0.3297324574212938	0.3297324574212938	0.3297324574212938
0.5828617170739646	0.7702831944816264	0.6198182035102775	0.59756967143615	0.7403582107011133	0.6206461518975034	0.7083680307723398	0.9252363629485466	0.8563369038006031	0.8281143263151224	0.7902441562012577	0.9215785644816515	0.7232697545860277	0.7915915327997967	0.8426981759580013	0.7282516744889944	0.6724041339642906	0.8221454621039396	0.8553481685089122	0.7713060701861396	0.6706912506778351	0.6779751710149696	0.7177500209692387	0.6304036084561188	0.9084740956162627	0.9083728097927722	0.9949076086900672	0.7234353403280216	0.8850780005768638	0.9141371753002674	0.6844565084591572	0.81584456247323	0.7501505354661937	0.7501505354661937	0.7501505354661937	0.7501505354661937	0.7501505354661937	0.7501505354661937	0.7501505354661937	0.7501505354661937	0.7501505354661937	0.7501505354661937	0.7501505354661937	0.7501505354661937	0.7501505354661937	0.7501505354661937	0.7501505354661937	0.7501505354661937	0.7501505354661937	0.7501505354661937
0.18127074711910773	0.14033519730514485	0.24789621576125712	0.15591543710405173	0.14385052362110715	0.07527567929101783	0.1286641939065596	0.13409071456797386	0.12180521788914597	0.13350358678505864	0.11328853076467958	0.06987752104170084	0.11242290824409076	0.12366070340236462	0.1400122000208013	0.25764258048908684	0.2096240625058186	0.1456832434274964	0.1725359724584553	0.0629135515278824	0.10080082416346427	0.10005787440725734	0.19738715695634323	0.23288170099162436	0.2066364607275171	0.3071173391266152	0.2077022011363347	0.257409770131475	0.257409770131475	0.257409770131475	0.257409770131475	0.257409770131475	0.257409770131475	0.257409770131475	0.257409770131475	0.257409770131475	0.257409770131475	0.257409770131475	0.257409770131475	0.257409770131475	0.257409770131475	0.257409770131475	0.257409770131475	0.257409770131475	0.257409770131475	0.257409770131475	0.257409770131475	0.257409770131475	0.257409770131475	0.257409770131475
0.3219447706428825	0.3623628004616372	0.35682425249147126	0.3232483361254958	0.32677103062701857	0.26171389300347436	0.2087489108050414	0.29733708495226563	0.47496634058456577	0.2431342143284741	0.29726365020408757	0.34785629562853276	0.38088224579715374	0.31869961969277993	0.3330391867503928	0.2366364229279849	0.2818222520451358	0.44072815516285285	0.3969060737025505	0.36019724830897576	0.2622763130681674	0.4315482790443374	0.39749563321104814	0.2853980057513373	0.317448574442736	0.3551181415270012	0.18022990481907994	0.1269162890320802	0.021675050836574526	0.09338173432076428	0.0548396046878953	0.27353310368175315	0.3269409064314894	0.3833953293935114	0.35828027148626884	0.3330972359663671	0.3416217206648856	0.16343554604484695	0.40557841862188393	0.308203122755369	0.2937621720749475	0.35607659975062333	0.37128594911916296	0.21882145718591808	0.2290300848596706	0.2320974396641681	0.30539959139041406	0.2687485155272911	0.2687485155272911	0.2687485155272911
0.29506490847121064	0.0	0.0037668285888474537	0.000632540724847838	0.0	0.11411024576575887	0.0	0.2743197818308641	0.2743197818308641	0.1203788214937581	0.0037668285888474537	0.0	0.0031342878639996157	0.0	0.000632540724847838	0.14343600587693853	0.31071892461971506	0.1748165759204714	0.22129868135340797	0.11411024576575887	0.17104974733162395	0.029325760111179655	0.7955577623618454	0.01084021126651875	0.28452745210030644	0.540994226083586	0.644264260582826	0.4555771997041589	0.22129868135340797	0.0	0.25583423298620317	0.22129868135340797	0.22129868135340797	0.22129868135340797	0.22129868135340797	0.22129868135340797	0.22129868135340797	0.22129868135340797	0.22129868135340797	0.22129868135340797	0.22129868135340797	0.22129868135340797	0.22129868135340797	0.22129868135340797	0.22129868135340797	0.22129868135340797	0.22129868135340797	0.22129868135340797	0.22129868135340797	0.22129868135340797
0.0	0.11731036530575818	0.0	0.0	0.5238261170543148	0.1230679115298833	0.5039131351731231	0.0	0.0	0.2096154032910854	0.0	0.3142107137632294	0.4699560110767925	0.0	0.505075084113354	0.02567052810531689	0.0	1.7484657177392238	0.27500060171685803	1.5034528000269942	2.1011113635102583	0.0	0.001161948940230935	0.4699560110767925	1.0277392522274378	0.053870105977522335	0.6161311550396421	0.8181238489363525	0.0057575462241251174	0.6610494642412648	0.9426321412896882	0.7135285384642084	0.8280803398769484	0.8280803398769484	0.8280803398769484	0.8280803398769484	0.8280803398769484	0.8280803398769484	0.8280803398769484	0.8280803398769484	0.8280803398769484	0.8280803398769484	0.8280803398769484	0.8280803398769484	0.8280803398769484	0.8280803398769484	0.8280803398769484	0.8280803398769484	0.8280803398769484	0.8280803398769484
1.2503975815785482	1.1371571827183216	1.3159019109577272	1.4175624658902009	1.4152015114287797	1.2603344974236232	1.3532146800081788	1.2682189267979456	1.386520899189598	1.4515157354763613	1.4483294633677208	1.3241528423804891	1.3754420537998486	1.5003511557748543	1.4400719784983593	1.45365512376306	1.6421341866224795	1.596998387525329	1.7792633395720796	1.5960847446725779	1.5738629705111407	1.5849738575918593	1.5849738575918593	1.5849738575918593	1.5849738575918593	1.5849738575918593	1.5849738575918593	1.5849738575918593	1.5849738575918593	1.5849738575918593	1.5849738575918593	1.5849738575918593	1.5849738575918593	1.5849738575918593	1.5849738575918593	1.5849738575918593	1.5849738575918593	1.5849738575918593	1.5849738575918593	1.5849738575918593	1.5849738575918593	1.5849738575918593	1.5849738575918593	1.5849738575918593	1.5849738575918593	1.5849738575918593	1.5849738575918593	1.5849738575918593	1.5849738575918593	1.5849738575918593
1.057897907678516	1.2468534356970202	1.2988539759499547	1.457359118632212	1.4580305857590792	1.4366875432884256	1.3776786460971344	1.4399566279365201	1.481484755674008	1.4581033470257858	1.3736774516724322	1.4298820469098523	1.4365932349970367	1.552052621304399	1.568073824964537	1.4021081319218018	1.403832816077509	1.4005328232393892	1.4576731262063736	1.5442375848711982	1.4537736442746354	1.3137789305979424	1.3837762874362887	1.3837762874362887	1.3837762874362887	1.3837762874362887	1.3837762874362887	1.3837762874362887	1.3837762874362887	1.3837762874362887	1.3837762874362887	1.3837762874362887	1.3837762874362887	1.3837762874362887	1.3837762874362887	1.3837762874362887	1.3837762874362887	1.3837762874362887	1.3837762874362887	1.3837762874362887	1.3837762874362887	1.3837762874362887	1.3837762874362887	1.3837762874362887	1.3837762874362887	1.3837762874362887	1.3837762874362887	1.3837762874362887	1.3837762874362887	1.3837762874362887
1.3130119901253852	1.5274635279400084	1.4077115172245764	1.4031834763255533	1.5015180025409542	1.5882422174358266	1.4582382614531877	1.5265517544618703	1.5046287975221893	1.3048596147989369	1.5181065251500658	1.5027886513258188	1.4344472171181823	1.441932937725993	1.358516657540452	1.2343718276732873	1.317442950626917	1.4497428540093824	1.529335409677001	1.5498852487748274	1.4086324830113348	1.4671042183756569	1.437868350693496	1.437868350693496	1.437868350693496	1.437868350693496	1.437868350693496	1.437868350693496	1.437868350693496	1.437868350693496	1.437868350693496	1.437868350693496	1.437868350693496	1.437868350693496	1.437868350693496	1.437868350693496	1.437868350693496	1.437868350693496	1.437868350693496	1.437868350693496	1.437868350693496	1.437868350693496	1.437868350693496	1.437868350693496	1.437868350693496	1.437868350693496	1.437868350693496	1.437868350693496	1.437868350693496	1.437868350693496
1.0816446272273603	1.229836948928083	1.1821434785381784	1.2114016878900677	1.2520253033924278	1.2401418009532301	1.2199215254675708	1.280486856382324	1.2404810135020001	1.1614679316788492	1.3171129524435148	1.358845662386136	1.1833286601896194	1.2811742031832551	1.3553016714854047	1.3329462382444681	1.3181150777603003	1.1768812066658088	1.328566651164773	1.2527239289152907	1.2527239289152907	1.2527239289152907	1.2527239289152907	1.2527239289152907	1.2527239289152907	1.2527239289152907	1.2527239289152907	1.2527239289152907	1.2527239289152907	1.2527239289152907	1.2527239289152907	1.2527239289152907	1.2527239289152907	1.2527239289152907	1.2527239289152907	1.2527239289152907	1.2527239289152907	1.2527239289152907	1.2527239289152907	1.2527239289152907	1.2527239289152907	1.2527239289152907	1.2527239289152907	1.2527239289152907	1.2527239289152907	1.2527239289152907	1.2527239289152907	1.2527239289152907	1.2527239289152907	1.2527239289152907
[truncated: 6 more columns]
