# Supplementary material for: Neuronal tuning aligns dynamically with object and texture manifolds across the visual hierarchy
Source: Nat Neurosci. 2026 Mar 10;29(4):864–75. doi: 10.1038/s41593-026-02207-1 (PMC13061647; doi:10.1038/s41593-026-02207-1)
Supplement: Supplementary file 6 — Average PSTH for each session and thread before or after optimization Fig. 5a. Response rate for each 10 ms time window in csv format to reproduce Fig. 5c. [file 41593_2026_2207_MOESM6_ESM.zip › Figure5C_src_normresp_wdw_60-70_DeePSim_sem.csv]

0	1	2	3	4	5	6	7	8	9	10	11	12	13	14	15	16	17	18	19	20	21	22	23	24	25	26	27	28	29	30	31	32	33	34	35	36	37	38	39	40	41	42	43	44	45	46	47	48	49
0.048170193196367915	0.04690281417581913	0.045585677372051776	0.055492013368467714	0.054063832280201236	0.051028971287060174	0.06591296759914504	0.05917575523868308	0.052104218487165156	0.06071870350269246	0.056702520053531165	0.057783242047317454	0.07007557074874221	0.06900597898848718	0.06525840952997929	0.07254482149567748	0.060578787047930974	0.0849201613436336	0.05067226737457097	0.06019575308110118	0.06014369213460112	0.05912361279537297	0.06722766334148306	0.06457445195179581	0.05934850481789472	0.06173577340440907	0.07220131920375311	0.059000002061958275	0.051772784294144426	0.06764929205168957	0.07471450831820205	0.052190016490203286	0.06320385894412488	0.059889137177764576	0.06889887020693368	0.07299546245604105	0.07603032484913144	0.04664503511550482	0.0757401991973139	0.07724127772038894	0.07749418282559022	0.08783161823495048	0.0834949253769305	0.06822915583437734	0.08029272946254068	0.06763804259753801	0.08415108561645802	0.07589456410699802	0.07589456410699802	0.07589456410699802
0.053851533201198835	0.059710020512510426	0.057861310490798526	0.07186665596733263	0.0631092501174085	0.07915996516374195	0.07983148058818412	0.0814871231682159	0.07952741740975293	0.06167011070171437	0.06808973976462344	0.08679994764745586	0.07555190453382012	0.07296451750268942	0.07657010818480489	0.07852751970903499	0.08577790261692178	0.08087251810949944	0.11426085051264466	0.08938995053405598	0.0911735184973573	0.11286987757950856	0.051650478153146745	0.11469273018331609	0.06582257030777086	0.11141804592348184	0.09769034548541507	0.11511243739692134	0.09390102215763439	0.08762602773169656	0.08142166342816182	0.08323720416378974	0.10520708595256927	0.0980350360751706	0.10236784332132383	0.10020143969824721	0.10020143969824721	0.10020143969824721	0.10020143969824721	0.10020143969824721	0.10020143969824721	0.10020143969824721	0.10020143969824721	0.10020143969824721	0.10020143969824721	0.10020143969824721	0.10020143969824721	0.10020143969824721	0.10020143969824721	0.10020143969824721
0.07842152379833531	0.045728642870255035	0.06255532039788676	0.05918496551470338	0.08112295419792902	0.03500714383515226	0.07256224418702158	0.05254214561691312	0.08122522680873524	0.09607719636529523	0.05302617351412082	0.06927398800387666	0.05564667636533926	0.09794413116306563	0.08083092246225167	0.09849685459789488	0.054630244469208174	0.08837108515079922	0.09071942349864655	0.09924306470061828	0.09059620801111311	0.10432882088587953	0.1144562564135515	0.09195741559171076	0.07381536775931935	0.10465497658456334	0.0962782525462368	0.12694510884379032	0.0990598475385805	0.15733207985636774	0.1273906421241358	0.1501865621767626	0.11405241348454946	0.13211948783065605	0.13211948783065605	0.13211948783065605	0.13211948783065605	0.13211948783065605	0.13211948783065605	0.13211948783065605	0.13211948783065605	0.13211948783065605	0.13211948783065605	0.13211948783065605	0.13211948783065605	0.13211948783065605	0.13211948783065605	0.13211948783065605	0.13211948783065605	0.13211948783065605
0.07150955406569783	0.0651748422038797	0.07552551686459279	0.08059225978551679	0.07075829649598638	0.08277160454700822	0.07440847586067088	0.06423713303698943	0.06973162816324172	0.07506213043119657	0.07298044307055267	0.07255074249291064	0.06709210642734663	0.07591290339172971	0.05948108820089692	0.08333914008175067	0.08504682181134664	0.07254167494697521	0.08596938545038271	0.06641638654018932	0.07526008751648941	0.08475807455903875	0.07777782383629317	0.08967725835559218	0.07523055869497275	0.07419151532354007	0.07083303631019491	0.08477545876785855	0.09591674119673403	0.09898369737524883	0.07959298305434007	0.0774896187081645	0.07795863030043032	0.07620903760183462	0.08832722876045337	0.0793303524806488	0.09133630493465138	0.08541116082222494	0.08837373287843815	0.08837373287843815	0.08837373287843815	0.08837373287843815	0.08837373287843815	0.08837373287843815	0.08837373287843815	0.08837373287843815	0.08837373287843815	0.08837373287843815	0.08837373287843815	0.08837373287843815
0.06716151479865232	0.04669182631852809	0.065191756208653	0.05016551062419255	0.057756069607186974	0.06501616772276043	0.05195568269670865	0.05297486982863383	0.05953571609691911	0.049124565870004834	0.047811152998937574	0.04519613966407989	0.044486653898759276	0.06096285804064929	0.05355584458795943	0.04873856075195138	0.05980113716505989	0.05242075721717086	0.05797855796848266	0.06372198720674634	0.04673810785718545	0.04482257700757552	0.05255070580399639	0.05927770609350064	0.047525336141579465	0.05871794045497805	0.0605793727787358	0.05661717583160193	0.05521013512133243	0.06422567282200085	0.059717903971666646	0.059717903971666646	0.059717903971666646	0.059717903971666646	0.059717903971666646	0.059717903971666646	0.059717903971666646	0.059717903971666646	0.059717903971666646	0.059717903971666646	0.059717903971666646	0.059717903971666646	0.059717903971666646	0.059717903971666646	0.059717903971666646	0.059717903971666646	0.059717903971666646	0.059717903971666646	0.059717903971666646	0.059717903971666646
0.0725340733391387	0.08834448925863055	0.07984397929034492	0.10893760487005981	0.1117570069132814	0.09808907329623956	0.08278064343701512	0.08582887733457187	0.08435928047024893	0.07547764249036903	0.09630326661338558	0.09867208591055528	0.10016827633111502	0.11338782635937815	0.10504912085492955	0.09709260077967162	0.10335655925232066	0.11241712911967257	0.10481160774556031	0.10941671190336011	0.1150116327645253	0.07794787550670436	0.07013940097680156	0.11498384982800867	0.08968966350171872	0.07969858031016522	0.08162435078902258	0.10194118686990475	0.1081929473095622	0.0963784536982208	0.09435518060443553	0.11066830553367607	0.10547182135365597	0.0983101338607935	0.07375602355286237	0.10303166131641173	0.11786582319434331	0.09016985816144304	0.07406553355373693	0.10633033768537847	0.0901979356195577	0.0901979356195577	0.0901979356195577	0.0901979356195577	0.0901979356195577	0.0901979356195577	0.0901979356195577	0.0901979356195577	0.0901979356195577	0.0901979356195577
0.14550889172207823	0.15826405119859205	0.19057565368554738	0.1319504624979577	0.14910579650500477	0.11122228303824637	0.15721011957536907	0.12417754131069264	0.11619067347522108	0.1484681435248129	0.11388150716796896	0.10115329883893993	0.11983831584367409	0.1478641285773328	0.10914756078409277	0.12294935507224515	0.1151691778194855	0.11538459370061845	0.08246490604465652	0.09881224784931564	0.1286852860455026	0.11780972966073722	0.13819037804872095	0.13545103956087529	0.1268683236023294	0.15115876742124668	0.13901354551178804	0.13901354551178804	0.13901354551178804	0.13901354551178804	0.13901354551178804	0.13901354551178804	0.13901354551178804	0.13901354551178804	0.13901354551178804	0.13901354551178804	0.13901354551178804	0.13901354551178804	0.13901354551178804	0.13901354551178804	0.13901354551178804	0.13901354551178804	0.13901354551178804	0.13901354551178804	0.13901354551178804	0.13901354551178804	0.13901354551178804	0.13901354551178804	0.13901354551178804	0.13901354551178804
0.05996880522829367	0.0524413984514117	0.051910215810525843	0.05040317179254242	0.04869553182426984	0.05273796253279002	0.05119650594874799	0.04753059088277187	0.05638677384777313	0.06299104848829727	0.04835959714872658	0.050862544982539795	0.04963431132451589	0.0444431910161111	0.05643708390202613	0.04803164604731615	0.053925677763117866	0.052710207900597904	0.05383291585755015	0.04482900972828087	0.042327060930796745	0.05055526596950709	0.05568113526344129	0.057935327630334606	0.0573449325956656	0.052529146573082774	0.06364119790731343	0.058085172240198095	0.058085172240198095	0.058085172240198095	0.058085172240198095	0.058085172240198095	0.058085172240198095	0.058085172240198095	0.058085172240198095	0.058085172240198095	0.058085172240198095	0.058085172240198095	0.058085172240198095	0.058085172240198095	0.058085172240198095	0.058085172240198095	0.058085172240198095	0.058085172240198095	0.058085172240198095	0.058085172240198095	0.058085172240198095	0.058085172240198095	0.058085172240198095	0.058085172240198095
0.08071130209628215	0.03570204307833622	0.05001291850487092	0.06050606010160998	0.05303383565416439	0.061950986520437935	0.04959260215240022	0.05715746083995683	0.05598965228628591	0.07312623566734268	0.06614154351935185	0.06484494209096629	0.06852901837926367	0.06606886112335507	0.07149743048452029	0.07090945089956716	0.05712788480632437	0.061406840495717985	0.07318299678846589	0.0712575040267923	0.06554013174005546	0.06632865428040875	0.06621643815106361	0.07761960757427262	0.07818470371442623	0.053943167561772754	0.07557605974214084	0.0701364046396437	0.06510577358060432	0.059159602044957314	0.0683651384040014	0.07496692666847304	0.08241506832250602	0.058047976173943056	0.07023152224822454	0.07023152224822454	0.07023152224822454	0.07023152224822454	0.07023152224822454	0.07023152224822454	0.07023152224822454	0.07023152224822454	0.07023152224822454	0.07023152224822454	0.07023152224822454	0.07023152224822454	0.07023152224822454	0.07023152224822454	0.07023152224822454	0.07023152224822454
0.05566778807779798	0.07198686100198107	0.050455525723313126	0.07171392134326979	0.046469405805320704	0.08184164765373246	0.0807802423068077	0.05869333771300331	0.046515360616725704	0.08373259210361327	0.05885353865711573	0.05331208720124292	0.0503636227195686	0.056295500734927645	0.0769863956230634	0.0646064578866227	0.07986765790198233	0.06277061935056852	0.09863468165179692	0.05883738076109716	0.04353074106638438	0.08486978282925701	0.06450763928696213	0.06916085010925384	0.08154383648806236	0.04601856786761967	0.0684713930817088	0.04819198106536294	0.07836142485640547	0.116402636372123	0.07086986318462948	0.09002437281217901	0.0830616260931834	0.0865429994526812	0.0865429994526812	0.0865429994526812	0.0865429994526812	0.0865429994526812	0.0865429994526812	0.0865429994526812	0.0865429994526812	0.0865429994526812	0.0865429994526812	0.0865429994526812	0.0865429994526812	0.0865429994526812	0.0865429994526812	0.0865429994526812	0.0865429994526812	0.0865429994526812
0.13829834970653443	0.10448274863451952	0.1052851930689691	0.1189538988084946	0.11721658363941567	0.12073604149600393	0.11653228887860101	0.12454884892229781	0.10117228627951302	0.11220930243596376	0.12027466225708851	0.10442902332715572	0.10756500392804157	0.08986341127012851	0.11382085693272245	0.10557876861299328	0.12974730966115353	0.1057793138636005	0.12035996381357837	0.11443317769651237	0.0910744804136965	0.11160570198523306	0.1271264631402892	0.11072235437130652	0.1343270219835582	0.11792339017235738	0.1150452404982905	0.11107855050602021	0.12062265744958398	0.11548174993489531	0.09786820910150656	0.10667497951820094	0.10667497951820094	0.10667497951820094	0.10667497951820094	0.10667497951820094	0.10667497951820094	0.10667497951820094	0.10667497951820094	0.10667497951820094	0.10667497951820094	0.10667497951820094	0.10667497951820094	0.10667497951820094	0.10667497951820094	0.10667497951820094	0.10667497951820094	0.10667497951820094	0.10667497951820094	0.10667497951820094
0.07523156108692507	0.07204320816464412	0.08469582970310009	0.07481229137673949	0.06944065189574015	0.05718873946925816	0.07574873959295308	0.07339504739890665	0.05853315132854581	0.07411780955649153	0.07271700903235177	0.06043528982538877	0.07051138424404112	0.0740457867803588	0.06128224052796858	0.0666681402971988	0.06976058899579879	0.07898737095033398	0.07156760229971636	0.07156471708844778	0.07079105638721855	0.09100774738531435	0.07899237286603446	0.06737252310993674	0.08798098702611444	0.06609010551859207	0.07794701825900417	0.06539329655831402	0.07242228958293313	0.08329074574778356	0.07062155813052652	0.07695615193915505	0.07695615193915505	0.07695615193915505	0.07695615193915505	0.07695615193915505	0.07695615193915505	0.07695615193915505	0.07695615193915505	0.07695615193915505	0.07695615193915505	0.07695615193915505	0.07695615193915505	0.07695615193915505	0.07695615193915505	0.07695615193915505	0.07695615193915505	0.07695615193915505	0.07695615193915505	0.07695615193915505
0.08464301966953872	0.08903937554363124	0.08644763345332737	0.07170680250053638	0.08393300455836725	0.08552321798295909	0.08439812945432354	0.08676953805752875	0.09513853939384134	0.095896701815764	0.10209369612904705	0.08549642985526675	0.07843991575852992	0.07903494459100432	0.08272757396642856	0.09089077269118301	0.09408413855018895	0.09326213944435298	0.08586658798551024	0.08859067824236622	0.1147679958036291	0.09900365698925773	0.08668162186183506	0.08952075723244086	0.09605034866791132	0.0847233177618049	0.07770736256998204	0.09218881140168808	0.0710204124809047	0.09507494153230443	0.08573401974443601	0.09040448063837023	0.09040448063837023	0.09040448063837023	0.09040448063837023	0.09040448063837023	0.09040448063837023	0.09040448063837023	0.09040448063837023	0.09040448063837023	0.09040448063837023	0.09040448063837023	0.09040448063837023	0.09040448063837023	0.09040448063837023	0.09040448063837023	0.09040448063837023	0.09040448063837023	0.09040448063837023	0.09040448063837023
0.1316468021812618	0.11139390864249152	0.13700130815931172	0.0749259867504494	0.07887051478858094	0.08841616649216939	0.08824787692272675	0.09403503574903174	0.09159078315024319	0.07034217722617112	0.06495624026856409	0.09510418386709933	0.07609108236540899	0.07863678921280853	0.08947802210013316	0.07440250327301348	0.07728762943120163	0.08441943434729715	0.08547515525201445	0.09542246759671053	0.08965719193388352	0.09010475543481407	0.09829454422492988	0.09964122118312958	0.10526404090658519	0.09265270726704201	0.09691713353046699	0.08263424434139541	0.11356919817026347	0.07891229990956414	0.11702365572822407	0.11627676418132347	0.11665020995477376	0.11665020995477376	0.11665020995477376	0.11665020995477376	0.11665020995477376	0.11665020995477376	0.11665020995477376	0.11665020995477376	0.11665020995477376	0.11665020995477376	0.11665020995477376	0.11665020995477376	0.11665020995477376	0.11665020995477376	0.11665020995477376	0.11665020995477376	0.11665020995477376	0.11665020995477376
0.12687917765762438	0.11403157209895542	0.07571983538758467	0.09533883555861114	0.0979437548661002	0.08752500773037158	0.11238024064878654	0.1212316955844703	0.12058271053659009	0.12873081364477065	0.12905241275155632	0.10024137954994425	0.1186311339529839	0.1408289281567199	0.12665153236070884	0.10780841042503216	0.14192826836137992	0.12911642281521213	0.13021970493797855	0.12811206879746234	0.1284553664635881	0.11713488691030027	0.12107822880600169	0.1009365560893311	0.13622364964881262	0.10598868570164122	0.1271057898078174	0.14236161345063467	0.12081551975025275	0.10907414386160398	0.11494483180592835	0.11494483180592835	0.11494483180592835	0.11494483180592835	0.11494483180592835	0.11494483180592835	0.11494483180592835	0.11494483180592835	0.11494483180592835	0.11494483180592835	0.11494483180592835	0.11494483180592835	0.11494483180592835	0.11494483180592835	0.11494483180592835	0.11494483180592835	0.11494483180592835	0.11494483180592835	0.11494483180592835	0.11494483180592835
0.08587240694799932	0.07471045067438062	0.09332366505897878	0.08916030420237485	0.11099475305401946	0.07901453749791541	0.07143421477611442	0.09455600655738236	0.0943224671760956	0.08846673008383733	0.10236109748967893	0.08134553174845388	0.08028914782105423	0.09716575575983616	0.09054102539048194	0.08264292603875212	0.08622982221273134	0.09480830235110232	0.09050866529391592	0.08852699223760174	0.09894850850319578	0.09515379957179036	0.10212903559935889	0.09864141758557463	0.09864141758557463	0.09864141758557463	0.09864141758557463	0.09864141758557463	0.09864141758557463	0.09864141758557463	0.09864141758557463	0.09864141758557463	0.09864141758557463	0.09864141758557463	0.09864141758557463	0.09864141758557463	0.09864141758557463	0.09864141758557463	0.09864141758557463	0.09864141758557463	0.09864141758557463	0.09864141758557463	0.09864141758557463	0.09864141758557463	0.09864141758557463	0.09864141758557463	0.09864141758557463	0.09864141758557463	0.09864141758557463	0.09864141758557463
0.09909224619779466	0.08584165692130323	0.09518451441180309	0.06936490120748924	0.07732558402799163	0.08607923155753254	0.07926312067405697	0.07269867484582312	0.09188511886017066	0.07816444613108467	0.10762019381551431	0.09411085305036196	0.0964426383617346	0.08371448916780021	0.10203910291688882	0.10276122869359909	0.09829129044084337	0.07908662468855558	0.09751223857824218	0.09983720096558511	0.1063518315390813	0.09295978664879936	0.09236934310359554	0.09266456487619744	0.09266456487619744	0.09266456487619744	0.09266456487619744	0.09266456487619744	0.09266456487619744	0.09266456487619744	0.09266456487619744	0.09266456487619744	0.09266456487619744	0.09266456487619744	0.09266456487619744	0.09266456487619744	0.09266456487619744	0.09266456487619744	0.09266456487619744	0.09266456487619744	0.09266456487619744	0.09266456487619744	0.09266456487619744	0.09266456487619744	0.09266456487619744	0.09266456487619744	0.09266456487619744	0.09266456487619744	0.09266456487619744	0.09266456487619744
0.1422496672897402	0.0998002752097937	0.14028711225593476	0.13443136816590023	0.15065449455499447	0.11592866206934062	0.1183434861412429	0.12946381510579294	0.12038258623503338	0.10285859268345492	0.12860301289129253	0.1696765607789958	0.1136268608399439	0.13341827306513324	0.16171517383385484	0.1342608313408767	0.1476450168190577	0.11997522527801682	0.10646660978266353	0.13861000570194398	0.14401920559024659	0.12701357090741983	0.14786923488722642	0.12854483358651828	0.14643179539644982	0.1512632594172967	0.1291222656615864	0.21021951580052184	0.16598561387072883	0.10320202910612249	0.13459382148842566	0.13459382148842566	0.13459382148842566	0.13459382148842566	0.13459382148842566	0.13459382148842566	0.13459382148842566	0.13459382148842566	0.13459382148842566	0.13459382148842566	0.13459382148842566	0.13459382148842566	0.13459382148842566	0.13459382148842566	0.13459382148842566	0.13459382148842566	0.13459382148842566	0.13459382148842566	0.13459382148842566	0.13459382148842566
0.0726685927915484	0.05789949280177208	0.09147580643936162	0.08060993083374814	0.07096675516031303	0.10757374348456362	0.09215036895461108	0.08024909706309286	0.1134413965904426	0.08786683783742556	0.09002612600043768	0.0810799152588627	0.09301284907504596	0.07572158475706961	0.088913705151049	0.09751566000024212	0.06388732888735288	0.09381537396319786	0.09316695102064307	0.10140161769960658	0.07179315350776298	0.08288290136233621	0.09922612224951616	0.07979726572498334	0.09149449495869542	0.0975941016578798	0.07422878854721579	0.0915421011816026	0.0681378763387113	0.09812002063617159	0.09438491335949246	0.10216099647899993	0.09827295491924617	0.09827295491924617	0.09827295491924617	0.09827295491924617	0.09827295491924617	0.09827295491924617	0.09827295491924617	0.09827295491924617	0.09827295491924617	0.09827295491924617	0.09827295491924617	0.09827295491924617	0.09827295491924617	0.09827295491924617	0.09827295491924617	0.09827295491924617	0.09827295491924617	0.09827295491924617
0.10201649684030509	0.09017993193714093	0.08153403466766884	0.0944893148982387	0.07129122657973723	0.07932202589051328	0.07635922553448378	0.0876450697825123	0.08803662849225138	0.07599905779155486	0.0836430995341148	0.0851608832192248	0.09534310925756827	0.08559660763111084	0.09230423507241967	0.08110327840768763	0.11081803426296409	0.0915094638120906	0.08230411123418191	0.08137059863967101	0.08703992066761264	0.07541586977062066	0.08758195382597522	0.09696838112887673	0.10455235929910311	0.0962838662991158	0.07157760348794168	0.07036932648859288	0.07767993635196677	0.10533438168699864	0.07867833016342617	0.09201725463694323	0.13719897228861255	0.09813308871276989	0.08352556260573932	0.0908293256592546	0.0908293256592546	0.0908293256592546	0.0908293256592546	0.0908293256592546	0.0908293256592546	0.0908293256592546	0.0908293256592546	0.0908293256592546	0.0908293256592546	0.0908293256592546	0.0908293256592546	0.0908293256592546	0.0908293256592546	0.0908293256592546
0.050740066919972904	0.027362065412491386	0.032161183029946694	0.04837016777397819	0.03831760605344998	0.04725800071532648	0.040852701295689166	0.03824349926542933	0.04054707145645314	0.05764129035812935	0.03747548145322627	0.03211922583749098	0.03345045979600367	0.03828207463409127	0.03759656517410489	0.05100296974215645	0.05492430913462451	0.042035523799567716	0.04393767034009905	0.037217754665411974	0.04276609191631927	0.04304723731891749	0.036216956928086116	0.04202730904213799	0.03294054512943496	0.03309416161029586	0.0385056506079053	0.045824822902465326	0.042165236755185305	0.042165236755185305	0.042165236755185305	0.042165236755185305	0.042165236755185305	0.042165236755185305	0.042165236755185305	0.042165236755185305	0.042165236755185305	0.042165236755185305	0.042165236755185305	0.042165236755185305	0.042165236755185305	0.042165236755185305	0.042165236755185305	0.042165236755185305	0.042165236755185305	0.042165236755185305	0.042165236755185305	0.042165236755185305	0.042165236755185305	0.042165236755185305
0.14574948368636578	0.11542199052079287	0.20501713391981227	0.16950450370928807	0.18765062910156122	0.1697220018963367	0.2506147333088818	0.19839945559925065	0.2228040327251025	0.17171586501963895	0.19391413852831915	0.23436247851678377	0.22307217838627294	0.23917091690428885	0.21511319057314676	0.20285984590302203	0.1962634576061629	0.22708428908078465	0.17299464673534687	0.19476507813362237	0.18334848703037243	0.1558411178625318	0.2345521663560143	0.1929101398688417	0.19691045559656153	0.19293721269676614	0.21632134309560988	0.20055873901762009	0.24190001326227079	0.22122937613994545	0.22122937613994545	0.22122937613994545	0.22122937613994545	0.22122937613994545	0.22122937613994545	0.22122937613994545	0.22122937613994545	0.22122937613994545	0.22122937613994545	0.22122937613994545	0.22122937613994545	0.22122937613994545	0.22122937613994545	0.22122937613994545	0.22122937613994545	0.22122937613994545	0.22122937613994545	0.22122937613994545	0.22122937613994545	0.22122937613994545
0.07506072330184642	0.07343526305933265	0.09739793227294068	0.057661153410844074	0.07928517265457785	0.08472318747417844	0.0686540139544349	0.06995839964328995	0.07886230373541603	0.07731244213343279	0.08660339951737672	0.08748231684979031	0.08532101489037987	0.07186681358315479	0.08079303628387954	0.06681085762325835	0.07944310844923429	0.06537982643413545	0.07553921264402533	0.07518979620048909	0.06794522987607715	0.07650310808690239	0.07763067123438987	0.0870366702726145	0.07436380595055343	0.061184684158272315	0.06777424505441287	0.06777424505441287	0.06777424505441287	0.06777424505441287	0.06777424505441287	0.06777424505441287	0.06777424505441287	0.06777424505441287	0.06777424505441287	0.06777424505441287	0.06777424505441287	0.06777424505441287	0.06777424505441287	0.06777424505441287	0.06777424505441287	0.06777424505441287	0.06777424505441287	0.06777424505441287	0.06777424505441287	0.06777424505441287	0.06777424505441287	0.06777424505441287	0.06777424505441287	0.06777424505441287
0.0819368570824885	0.06704677166891296	0.07468346782819063	0.08884037282380094	0.0950724473644272	0.08570114668444033	0.07425326089438622	0.0782418668146095	0.06475838637085825	0.07357807711211363	0.09856803651273335	0.07411601843304988	0.07342972146372921	0.07135835692818102	0.0736131776926251	0.08269670043832611	0.06823192178000016	0.08445936150091668	0.07341506637147066	0.07097109008443654	0.07782017582492731	0.08510360410425484	0.08146188996459107	0.08146188996459107	0.08146188996459107	0.08146188996459107	0.08146188996459107	0.08146188996459107	0.08146188996459107	0.08146188996459107	0.08146188996459107	0.08146188996459107	0.08146188996459107	0.08146188996459107	0.08146188996459107	0.08146188996459107	0.08146188996459107	0.08146188996459107	0.08146188996459107	0.08146188996459107	0.08146188996459107	0.08146188996459107	0.08146188996459107	0.08146188996459107	0.08146188996459107	0.08146188996459107	0.08146188996459107	0.08146188996459107	0.08146188996459107	0.08146188996459107
0.089246468395804	0.06164517199634805	0.0662964343212944	0.07248447673603033	0.08228426480687041	0.06605803003368375	0.07380146992706547	0.06617426830154369	0.07561354753677163	0.08069256915502021	0.06743369741017681	0.07997684910606066	0.07385298563818105	0.06653075602397321	0.07165282486037916	0.07010947516724202	0.07914546024174875	0.07396209225980811	0.07302072185130255	0.05474531073924429	0.07117044943543878	0.07549194415314048	0.07766913909166741	0.08065766207386635	0.0718725102894598	0.08825349948166329	0.09134773629922727	0.08980061789044529	0.08980061789044529	0.08980061789044529	0.08980061789044529	0.08980061789044529	0.08980061789044529	0.08980061789044529	0.08980061789044529	0.08980061789044529	0.08980061789044529	0.08980061789044529	0.08980061789044529	0.08980061789044529	0.08980061789044529	0.08980061789044529	0.08980061789044529	0.08980061789044529	0.08980061789044529	0.08980061789044529	0.08980061789044529	0.08980061789044529	0.08980061789044529	0.08980061789044529
0.11574357595580548	0.10560537807625692	0.1057336625733894	0.09855631940477591	0.09634781335854573	0.10383576952643356	0.09100436694063195	0.10465785542811716	0.11704013978521853	0.10434112779981045	0.07679509155433972	0.08359322350913961	0.09083459190752881	0.12446066425890073	0.08980654739893076	0.0843311802081016	0.0761278554263045	0.11078923399737231	0.098951016612118	0.10431281170038413	0.08001574481008203	0.10166853051052128	0.10139739694836938	0.08936517226152622	0.09895822386085658	0.0954858671339744	0.09585544777852098	0.08160339200878647	0.09820393267637546	0.08990366234258096	0.08990366234258096	0.08990366234258096	0.08990366234258096	0.08990366234258096	0.08990366234258096	0.08990366234258096	0.08990366234258096	0.08990366234258096	0.08990366234258096	0.08990366234258096	0.08990366234258096	0.08990366234258096	0.08990366234258096	0.08990366234258096	0.08990366234258096	0.08990366234258096	0.08990366234258096	0.08990366234258096	0.08990366234258096	0.08990366234258096
0.150027222081338	0.10387673122856389	0.0816094959366258	0.08416688621359619	0.0897854487347986	0.08551724938012036	0.12061914643034256	0.07133887238180842	0.09664013840371065	0.09974834648851622	0.11395111719676934	0.08787701001830303	0.08228393871071057	0.0779830568687286	0.09644049290027504	0.0782290373624978	0.10814453205544958	0.07517219898807635	0.07575651484923196	0.08865721625906647	0.08910926228650594	0.07819785425110443	0.08260534392785777	0.07236138994814939	0.0785199542056041	0.09204373373108828	0.08283655133095746	0.09574630555456119	0.10528827524038994	0.10961259471424663	0.09196607237340508	0.10272075899142406	0.10769852080745429	0.10714815206744563	0.08434533730102607	0.07572807229629905	0.11463412383053934	0.1141684025103129	0.11440126317042612	0.11440126317042612	0.11440126317042612	0.11440126317042612	0.11440126317042612	0.11440126317042612	0.11440126317042612	0.11440126317042612	0.11440126317042612	0.11440126317042612	0.11440126317042612	0.11440126317042612
0.06536086343159318	0.07481216369989029	0.050671940393014335	0.05804370079234215	0.06477497100702012	0.042669813680871256	0.05082815360732903	0.060534218037456636	0.07012298631213564	0.039668552987397035	0.04436775105022961	0.06080755541393662	0.046473726471989954	0.07708178887624069	0.050011671667668685	0.08601273993238145	0.06485352338361552	0.031531402141608426	0.07773758550370952	0.05114124175876417	0.06529925436108695	0.08500124308197513	0.08494907757214161	0.05849639197418278	0.0575068352891556	0.05644345537409717	0.04533349060511453	0.08414463484938854	0.07046101064919792	0.08790548101331232	0.04133690771580806	0.09834304385447554	0.06305579240877364	0.05404795500310255	0.07325974385122692	0.0648068702662871	0.0629363028698666	0.1003436820622761	0.03780896277727685	0.07039921131538945	0.0932336229850577	0.10406919589132257	0.09865140943819015	0.09865140943819015	0.09865140943819015	0.09865140943819015	0.09865140943819015	0.09865140943819015	0.09865140943819015	0.09865140943819015
0.04370603963861402	0.04261328343019542	0.04918410687433628	0.03701925591101599	0.0516977843042325	0.03781658142985887	0.042897134638789754	0.06505401706758643	0.043390054905007275	0.052711313479647	0.05598789045335739	0.06397436073594584	0.07284342710862526	0.0760700154566635	0.06560736998383189	0.05924947882132201	0.07351034750674866	0.07207128757315191	0.07744912519716243	0.081061816945061	0.08938055341016266	0.08371468983597222	0.08209410147329595	0.0755369105132058	0.08647541682529139	0.08108239940270921	0.08887384131137101	0.07630452422669265	0.08258918276903182	0.08258918276903182	0.08258918276903182	0.08258918276903182	0.08258918276903182	0.08258918276903182	0.08258918276903182	0.08258918276903182	0.08258918276903182	0.08258918276903182	0.08258918276903182	0.08258918276903182	0.08258918276903182	0.08258918276903182	0.08258918276903182	0.08258918276903182	0.08258918276903182	0.08258918276903182	0.08258918276903182	0.08258918276903182	0.08258918276903182	0.08258918276903182
0.090920067979277	0.08094610949009223	0.07942703805199569	0.06925975923661579	0.07736282916599489	0.09616423631517007	0.08469126292929734	0.0759797973394011	0.09512484375065383	0.09157583432916294	0.08424711769960519	0.08317348997725908	0.08702298054838085	0.09157353891473456	0.09348788135135178	0.0926721250167959	0.09668195390022992	0.08602300412704499	0.07283336677024707	0.08014447390618457	0.06570669118506665	0.08257105854580395	0.08496964682938497	0.08143264769789935	0.0812720057442671	0.08135232672108322	0.08135232672108322	0.08135232672108322	0.08135232672108322	0.08135232672108322	0.08135232672108322	0.08135232672108322	0.08135232672108322	0.08135232672108322	0.08135232672108322	0.08135232672108322	0.08135232672108322	0.08135232672108322	0.08135232672108322	0.08135232672108322	0.08135232672108322	0.08135232672108322	0.08135232672108322	0.08135232672108322	0.08135232672108322	0.08135232672108322	0.08135232672108322	0.08135232672108322	0.08135232672108322	0.08135232672108322
0.05929849360188573	0.04843234851554413	0.05922118187536797	0.05270553510660378	0.05264384268927405	0.04634447596836697	0.05541497677354443	0.05027618078472504	0.056022737153556976	0.054672428134899906	0.04985952386102988	0.06327556410530687	0.04878860711813165	0.05251418445946501	0.04659040209414778	0.043570321641977466	0.052832066650094295	0.05806878083611819	0.05967485611978523	0.05274569913180762	0.055206895749854705	0.05397629744083116	0.05397629744083116	0.05397629744083116	0.05397629744083116	0.05397629744083116	0.05397629744083116	0.05397629744083116	0.05397629744083116	0.05397629744083116	0.05397629744083116	0.05397629744083116	0.05397629744083116	0.05397629744083116	0.05397629744083116	0.05397629744083116	0.05397629744083116	0.05397629744083116	0.05397629744083116	0.05397629744083116	0.05397629744083116	0.05397629744083116	0.05397629744083116	0.05397629744083116	0.05397629744083116	0.05397629744083116	0.05397629744083116	0.05397629744083116	0.05397629744083116	0.05397629744083116
0.07850594873029217	0.06823608720394046	0.061838870720927634	0.0643344954953031	0.07243565589066932	0.0708393913057304	0.07825227644547875	0.07311750326545326	0.07532357238885913	0.07489432418552168	0.08611199554327915	0.07236020293516225	0.08598936383497593	0.09318840749481536	0.0840061080712653	0.1040251744618873	0.09167106579902863	0.10627466627209181	0.08813229439490547	0.10552419903402768	0.09078833748066555	0.11196607332221371	0.09327182681802035	0.10261895007011702	0.10261895007011702	0.10261895007011702	0.10261895007011702	0.10261895007011702	0.10261895007011702	0.10261895007011702	0.10261895007011702	0.10261895007011702	0.10261895007011702	0.10261895007011702	0.10261895007011702	0.10261895007011702	0.10261895007011702	0.10261895007011702	0.10261895007011702	0.10261895007011702	0.10261895007011702	0.10261895007011702	0.10261895007011702	0.10261895007011702	0.10261895007011702	0.10261895007011702	0.10261895007011702	0.10261895007011702	0.10261895007011702	0.10261895007011702
0.059628527294584906	0.06755854939305937	0.05849276664727517	0.07216210953781275	0.07746877853979996	0.07524560567296802	0.06919083716203422	0.0717355194093092	0.05864654566820768	0.06709906660154709	0.057141079840632554	0.0687773743939973	0.06073260954919776	0.06634976759434395	0.06859314407955142	0.07814521346280644	0.0631618051663318	0.0594632950421751	0.07402617551692732	0.05675805849667343	0.061413483819114455	0.05908577115789394	0.05908577115789394	0.05908577115789394	0.05908577115789394	0.05908577115789394	0.05908577115789394	0.05908577115789394	0.05908577115789394	0.05908577115789394	0.05908577115789394	0.05908577115789394	0.05908577115789394	0.05908577115789394	0.05908577115789394	0.05908577115789394	0.05908577115789394	0.05908577115789394	0.05908577115789394	0.05908577115789394	0.05908577115789394	0.05908577115789394	0.05908577115789394	0.05908577115789394	0.05908577115789394	0.05908577115789394	0.05908577115789394	0.05908577115789394	0.05908577115789394	0.05908577115789394
0.07607849226786682	0.08639086283254782	0.10383115276027881	0.09682868156995823	0.08143566730088209	0.10196287977139185	0.12369061283141698	0.10341695374190478	0.11059111832605836	0.0926055142412668	0.08356991949764879	0.10621313903310198	0.11426921440539879	0.08974975680632599	0.09174078810561803	0.10801577241076118	0.09924733805623308	0.09910575377939367	0.09955430331514692	0.0892584349744541	0.09605295751622274	0.08655944443837976	0.0765946259580386	0.09576457319817487	0.09196456308304915	0.093864568140612	0.093864568140612	0.093864568140612	0.093864568140612	0.093864568140612	0.093864568140612	0.093864568140612	0.093864568140612	0.093864568140612	0.093864568140612	0.093864568140612	0.093864568140612	0.093864568140612	0.093864568140612	0.093864568140612	0.093864568140612	0.093864568140612	0.093864568140612	0.093864568140612	0.093864568140612	0.093864568140612	0.093864568140612	0.093864568140612	0.093864568140612	0.093864568140612
0.09490447001536219	0.06605567272003937	0.087093570517427	0.077506690463738	0.09143295131648588	0.10435812236030358	0.09154791035883288	0.08138494865350743	0.08582303311459433	0.0942335880726923	0.10103349119438546	0.11014457046940493	0.08054629701528337	0.09361246550586134	0.08221162557368833	0.07316488870342824	0.09320804871323805	0.09717880330416746	0.08788580866359456	0.1060689785190758	0.09697739359133518	0.09697739359133518	0.09697739359133518	0.09697739359133518	0.09697739359133518	0.09697739359133518	0.09697739359133518	0.09697739359133518	0.09697739359133518	0.09697739359133518	0.09697739359133518	0.09697739359133518	0.09697739359133518	0.09697739359133518	0.09697739359133518	0.09697739359133518	0.09697739359133518	0.09697739359133518	0.09697739359133518	0.09697739359133518	0.09697739359133518	0.09697739359133518	0.09697739359133518	0.09697739359133518	0.09697739359133518	0.09697739359133518	0.09697739359133518	0.09697739359133518	0.09697739359133518	0.09697739359133518
0.052163465674792506	0.053433700085118906	0.06009272097698908	0.053621891723330116	0.05243825462274165	0.05549323926586951	0.052065345137345245	0.05007345480339768	0.05082267413025467	0.0512123316834825	0.06676274099239102	0.06726226457008179	0.06712988776140393	0.054098906166708934	0.06570181604553854	0.05940501123095636	0.06026298971630324	0.057005433880395306	0.04976751027307144	0.058048106957215954	0.06174077497006634	0.0639601898232719	0.06285048239666911	0.06285048239666911	0.06285048239666911	0.06285048239666911	0.06285048239666911	0.06285048239666911	0.06285048239666911	0.06285048239666911	0.06285048239666911	0.06285048239666911	0.06285048239666911	0.06285048239666911	0.06285048239666911	0.06285048239666911	0.06285048239666911	0.06285048239666911	0.06285048239666911	0.06285048239666911	0.06285048239666911	0.06285048239666911	0.06285048239666911	0.06285048239666911	0.06285048239666911	0.06285048239666911	0.06285048239666911	0.06285048239666911	0.06285048239666911	0.06285048239666911
0.06158532847010438	0.06814374009110107	0.07856321095430531	0.07103641102308868	0.07748050680990168	0.07282479732174221	0.06001890329657574	0.07510458866275656	0.06528841213157133	0.07515855761334252	0.06766093036047063	0.06863648390918148	0.06847783041063396	0.07964717437655842	0.0571767667696747	0.0791296080754046	0.06615802173548425	0.0664362517176768	0.08017043305306065	0.07581117801295849	0.07799080553300956	0.07799080553300956	0.07799080553300956	0.07799080553300956	0.07799080553300956	0.07799080553300956	0.07799080553300956	0.07799080553300956	0.07799080553300956	0.07799080553300956	0.07799080553300956	0.07799080553300956	0.07799080553300956	0.07799080553300956	0.07799080553300956	0.07799080553300956	0.07799080553300956	0.07799080553300956	0.07799080553300956	0.07799080553300956	0.07799080553300956	0.07799080553300956	0.07799080553300956	0.07799080553300956	0.07799080553300956	0.07799080553300956	0.07799080553300956	0.07799080553300956	0.07799080553300956	0.07799080553300956
0.06482931823621688	0.09540723536980143	0.0687894046501418	0.10628186720404278	0.10325820014796354	0.08415609521866195	0.09337146538230229	0.08065263932086494	0.07739221607811952	0.10949590142771926	0.08958378767623588	0.1282274458092437	0.11018848993317497	0.12317866574397511	0.10326034624780153	0.0777705106469241	0.10466406189520114	0.09352482084065808	0.08311706130079315	0.10674064776002151	0.1339943328072178	0.13309111924491185	0.10610315263042386	0.11725404545631563	0.1293208437839935	0.1127775943399459	0.14061955616087804	0.13038585394112087	0.10329701944921897	0.12182330840013159	0.11064656059021304	0.13254302763623554	0.12264251479666441	0.11768787908947421	0.11541575391616941	0.11655181650282181	0.11655181650282181	0.11655181650282181	0.11655181650282181	0.11655181650282181	0.11655181650282181	0.11655181650282181	0.11655181650282181	0.11655181650282181	0.11655181650282181	0.11655181650282181	0.11655181650282181	0.11655181650282181	0.11655181650282181	0.11655181650282181
0.09242229479220784	0.058965934717996576	0.06994050386910254	0.07215114574146457	0.08194722922517575	0.08523119403316112	0.0836159150647776	0.08324834416846766	0.0892860672535999	0.06643956229892735	0.0628780737052045	0.08316690241889586	0.08242252644994151	0.07866752549771239	0.07128223098846949	0.07311612080689524	0.07219917589768236	0.07219917589768236	0.07219917589768236	0.07219917589768236	0.07219917589768236	0.07219917589768236	0.07219917589768236	0.07219917589768236	0.07219917589768236	0.07219917589768236	0.07219917589768236	0.07219917589768236	0.07219917589768236	0.07219917589768236	0.07219917589768236	0.07219917589768236	0.07219917589768236	0.07219917589768236	0.07219917589768236	0.07219917589768236	0.07219917589768236	0.07219917589768236	0.07219917589768236	0.07219917589768236	0.07219917589768236	0.07219917589768236	0.07219917589768236	0.07219917589768236	0.07219917589768236	0.07219917589768236	0.07219917589768236	0.07219917589768236	0.07219917589768236	0.07219917589768236
0.05040690044817977	0.06430417270130911	0.06775169002879926	0.0874991352289678	0.07888517445578391	0.08339605566831985	0.0786354259514467	0.06700958359327862	0.07109627309983246	0.08401940227802597	0.08037018985187717	0.06846467704889561	0.07317660515776293	0.07442437486949753	0.08033562765927871	0.07872610964966446	0.08035601387867587	0.09675977884066754	0.09256184326866736	0.0790010528073869	0.09262312857230114	0.09835205915071274	0.0758755005421511	0.08292819494690667	0.0794018477445289	0.0794018477445289	0.0794018477445289	0.0794018477445289	0.0794018477445289	0.0794018477445289	0.0794018477445289	0.0794018477445289	0.0794018477445289	0.0794018477445289	0.0794018477445289	0.0794018477445289	0.0794018477445289	0.0794018477445289	0.0794018477445289	0.0794018477445289	0.0794018477445289	0.0794018477445289	0.0794018477445289	0.0794018477445289	0.0794018477445289	0.0794018477445289	0.0794018477445289	0.0794018477445289	0.0794018477445289	0.0794018477445289
0.14556817030448607	0.1279423894868621	0.11412388711937382	0.12099411978846851	0.12421849125029552	0.14948652724602643	0.12438453940330005	0.1338752375126566	0.14345928939025668	0.1308941384713234	0.16213021756929852	0.13186305160754563	0.11050474427418598	0.1793231787622707	0.13998117104752725	0.15138798399850442	0.15160702544789684	0.12533022461203433	0.1384686250299656	0.1384686250299656	0.1384686250299656	0.1384686250299656	0.1384686250299656	0.1384686250299656	0.1384686250299656	0.1384686250299656	0.1384686250299656	0.1384686250299656	0.1384686250299656	0.1384686250299656	0.1384686250299656	0.1384686250299656	0.1384686250299656	0.1384686250299656	0.1384686250299656	0.1384686250299656	0.1384686250299656	0.1384686250299656	0.1384686250299656	0.1384686250299656	0.1384686250299656	0.1384686250299656	0.1384686250299656	0.1384686250299656	0.1384686250299656	0.1384686250299656	0.1384686250299656	0.1384686250299656	0.1384686250299656	0.1384686250299656
0.07169317332439226	0.07893433867791243	0.08628814554873998	0.10378656645733596	0.08055166849749523	0.0767587640307812	0.08069984949803277	0.08424518404560848	0.0764851875354728	0.09214978153965878	0.07690916608628999	0.07744368644279233	0.08233266310341948	0.09145117823358417	0.06643815516126161	0.07131547971819772	0.08220195169605057	0.08085620766622129	0.06613807065801734	0.08860665299526639	0.10379279613342793	0.09619972456434717	0.09619972456434717	0.09619972456434717	0.09619972456434717	0.09619972456434717	0.09619972456434717	0.09619972456434717	0.09619972456434717	0.09619972456434717	0.09619972456434717	0.09619972456434717	0.09619972456434717	0.09619972456434717	0.09619972456434717	0.09619972456434717	0.09619972456434717	0.09619972456434717	0.09619972456434717	0.09619972456434717	0.09619972456434717	0.09619972456434717	0.09619972456434717	0.09619972456434717	0.09619972456434717	0.09619972456434717	0.09619972456434717	0.09619972456434717	0.09619972456434717	0.09619972456434717
0.11860556599913599	0.09021879417929962	0.11236444618870593	0.10261095089991536	0.0970757463455244	0.09581287288795946	0.10414059339540503	0.09863609017592237	0.08651378572894403	0.09022055552490896	0.0883671706269265	0.0883671706269265	0.0883671706269265	0.0883671706269265	0.0883671706269265	0.0883671706269265	0.0883671706269265	0.0883671706269265	0.0883671706269265	0.0883671706269265	0.0883671706269265	0.0883671706269265	0.0883671706269265	0.0883671706269265	0.0883671706269265	0.0883671706269265	0.0883671706269265	0.0883671706269265	0.0883671706269265	0.0883671706269265	0.0883671706269265	0.0883671706269265	0.0883671706269265	0.0883671706269265	0.0883671706269265	0.0883671706269265	0.0883671706269265	0.0883671706269265	0.0883671706269265	0.0883671706269265	0.0883671706269265	0.0883671706269265	0.0883671706269265	0.0883671706269265	0.0883671706269265	0.0883671706269265	0.0883671706269265	0.0883671706269265	0.0883671706269265	0.0883671706269265
0.08853164115223762	0.09247184294701978	0.08697754652299233	0.0861046964839425	0.09662344361239558	0.08553346138097226	0.08387740068717581	0.1005775775055605	0.0915326800816205	0.10247003110316324	0.1005179767150107	0.08735971961908096	0.11141803290657916	0.09293387443237092	0.08954555332569752	0.11056446497289912	0.08028195823848837	0.15386209669766474	0.11707202746807656	0.11707202746807656	0.11707202746807656	0.11707202746807656	0.11707202746807656	0.11707202746807656	0.11707202746807656	0.11707202746807656	0.11707202746807656	0.11707202746807656	0.11707202746807656	0.11707202746807656	0.11707202746807656	0.11707202746807656	0.11707202746807656	0.11707202746807656	0.11707202746807656	0.11707202746807656	0.11707202746807656	0.11707202746807656	0.11707202746807656	0.11707202746807656	0.11707202746807656	0.11707202746807656	0.11707202746807656	0.11707202746807656	0.11707202746807656	0.11707202746807656	0.11707202746807656	0.11707202746807656	0.11707202746807656	0.11707202746807656
0.06990364613034045	0.06547416752778626	0.055686893182931005	0.0438655216422093	0.04575185040450037	0.11596531728488893	0.10931743186782852	0.03845101012108101	0.04399973086166407	0.08420270680488288	0.06533769319510269	0.09878892883098797	0.08091267003988013	0.07928369625121398	0.09553453432690258	0.09240524147306475	0.0696687539966923	0.11761006633809439	0.05320680481989197	0.0494308769532159	0.08082920749201244	0.08355468748856597	0.10381034006519527	0.09906935762307746	0.07371746949349504	0.11801135497351779	0.0875503188883816	0.1017980315757324	0.12277564295601165	0.07494385013172417	0.07965554797164119	0.07729969905168267	0.07729969905168267	0.07729969905168267	0.07729969905168267	0.07729969905168267	0.07729969905168267	0.07729969905168267	0.07729969905168267	0.07729969905168267	0.07729969905168267	0.07729969905168267	0.07729969905168267	0.07729969905168267	0.07729969905168267	0.07729969905168267	0.07729969905168267	0.07729969905168267	0.07729969905168267	0.07729969905168267
0.0749635341398555	0.0700213023794666	0.09214913259958331	0.07571696089794824	0.0870034888595391	0.08430249451404866	0.08261282225988975	0.10116622332093292	0.07432827886762886	0.0883422817649551	0.08649024959527829	0.1028795015547823	0.06577626254844367	0.09781048484359922	0.08734765781599252	0.07395427414110098	0.09817998451206812	0.09721931569245233	0.08119341803921554	0.09192349530733537	0.11457099535269513	0.08349525840828856	0.0856427964105475	0.1015942423786081	0.0936185193945778	0.0936185193945778	0.0936185193945778	0.0936185193945778	0.0936185193945778	0.0936185193945778	0.0936185193945778	0.0936185193945778	0.0936185193945778	0.0936185193945778	0.0936185193945778	0.0936185193945778	0.0936185193945778	0.0936185193945778	0.0936185193945778	0.0936185193945778	0.0936185193945778	0.0936185193945778	0.0936185193945778	0.0936185193945778	0.0936185193945778	0.0936185193945778	0.0936185193945778	0.0936185193945778	0.0936185193945778	0.0936185193945778
0.0764523177312798	0.06163087851985648	0.06045885388270972	0.06657376302537356	0.07783683284697354	0.07654688362054525	0.06635568118386105	0.06779683409504272	0.08045308996722561	0.06826084705996475	0.0558426790567891	0.06205176305837693	0.06205176305837693	0.06205176305837693	0.06205176305837693	0.06205176305837693	0.06205176305837693	0.06205176305837693	0.06205176305837693	0.06205176305837693	0.06205176305837693	0.06205176305837693	0.06205176305837693	0.06205176305837693	0.06205176305837693	0.06205176305837693	0.06205176305837693	0.06205176305837693	0.06205176305837693	0.06205176305837693	0.06205176305837693	0.06205176305837693	0.06205176305837693	0.06205176305837693	0.06205176305837693	0.06205176305837693	0.06205176305837693	0.06205176305837693	0.06205176305837693	0.06205176305837693	0.06205176305837693	0.06205176305837693	0.06205176305837693	0.06205176305837693	0.06205176305837693	0.06205176305837693	0.06205176305837693	0.06205176305837693	0.06205176305837693	0.06205176305837693
0.12731382018480597	0.13030992193441912	0.12160371042380572	0.1334034472251869	0.13375332170078838	0.10337091848792272	0.12531078556116837	0.10924348213804752	0.13394997700461267	0.10722484289986282	0.11466020478917191	0.1168403593167397	0.1036467326135411	0.10966063350408732	0.11056720547904537	0.10258814665261934	0.11804173925681838	0.14300667679523232	0.13052420802602535	0.13052420802602535	0.13052420802602535	0.13052420802602535	0.13052420802602535	0.13052420802602535	0.13052420802602535	0.13052420802602535	0.13052420802602535	0.13052420802602535	0.13052420802602535	0.13052420802602535	0.13052420802602535	0.13052420802602535	0.13052420802602535	0.13052420802602535	0.13052420802602535	0.13052420802602535	0.13052420802602535	0.13052420802602535	0.13052420802602535	0.13052420802602535	0.13052420802602535	0.13052420802602535	0.13052420802602535	0.13052420802602535	0.13052420802602535	0.13052420802602535	0.13052420802602535	0.13052420802602535	0.13052420802602535	0.13052420802602535
0.09151364662332584	0.09149193237596596	0.11551270829411499	0.12927493997156997	0.09301262979809713	0.1084070341278301	0.10496360365189022	0.12793276955102417	0.11759699524860041	0.11928618226849931	0.1581321787965311	0.13291332989391003	0.13835918369595093	0.11764573141107255	0.1156144431374669	0.11663008727426973	0.11663008727426973	0.11663008727426973	0.11663008727426973	0.11663008727426973	0.11663008727426973	0.11663008727426973	0.11663008727426973	0.11663008727426973	0.11663008727426973	0.11663008727426973	0.11663008727426973	0.11663008727426973	0.11663008727426973	0.11663008727426973	0.11663008727426973	0.11663008727426973	0.11663008727426973	0.11663008727426973	0.11663008727426973	0.11663008727426973	0.11663008727426973	0.11663008727426973	0.11663008727426973	0.11663008727426973	0.11663008727426973	0.11663008727426973	0.11663008727426973	0.11663008727426973	0.11663008727426973	0.11663008727426973	0.11663008727426973	0.11663008727426973	0.11663008727426973	0.11663008727426973
0.10038397132106684	0.047697825051573134	0.07135281867201322	0.09648030394476528	0.07637960446196435	0.08902336290653037	0.09224276784547042	0.10775715078698488	0.08613546387192368	0.08978970412539523	0.11419912579543975	0.12992623677598236	0.1337709134499663	0.0604300129210876	0.12671719176180243	0.13072227841251818	0.11136733084103187	0.1227737412977737	0.08000182341608174	0.13972159958045308	0.0997365952056339	0.11433273416633266	0.15000893029909806	0.13302224539675822	0.09098453181023791	0.18971473483543141	0.121973999714102	0.13361436159845455	0.12779418065627826	0.12779418065627826	0.12779418065627826	0.12779418065627826	0.12779418065627826	0.12779418065627826	0.12779418065627826	0.12779418065627826	0.12779418065627826	0.12779418065627826	0.12779418065627826	0.12779418065627826	0.12779418065627826	0.12779418065627826	0.12779418065627826	0.12779418065627826	0.12779418065627826	0.12779418065627826	0.12779418065627826	0.12779418065627826	0.12779418065627826	0.12779418065627826
0.10627124456563888	0.08872659336425567	0.09901650074563036	0.11249498932856951	0.10178189882613006	0.13389002696285593	0.11631327252992449	0.11869900719102242	0.10628179969113948	0.11720011503731005	0.09228873615251172	0.1037900322756897	0.11181247580424705	0.13334498994423452	0.10029537351717362	0.13812399091144417	0.1212732047660331	0.09989461884878838	0.11914012171913475	0.10644417289857272	0.11950529802562251	0.14310243082763127	0.12369859860019011	0.1334005147139107	0.1334005147139107	0.1334005147139107	0.1334005147139107	0.1334005147139107	0.1334005147139107	0.1334005147139107	0.1334005147139107	0.1334005147139107	0.1334005147139107	0.1334005147139107	0.1334005147139107	0.1334005147139107	0.1334005147139107	0.1334005147139107	0.1334005147139107	0.1334005147139107	0.1334005147139107	0.1334005147139107	0.1334005147139107	0.1334005147139107	0.1334005147139107	0.1334005147139107	0.1334005147139107	0.1334005147139107	0.1334005147139107	0.1334005147139107
0.08872512898409461	0.09931009689333442	0.09950333031247582	0.08787943229290697	0.09302201650117708	0.08708244381932365	0.0978229101791999	0.08921934627479261	0.08959524682230569	0.11444611740873996	0.09541354294886986	0.10106429773920265	0.10814829979128171	0.10433152214827572	0.1233981456770086	0.0868188420585248	0.11274990584787331	0.14077475761492106	0.12152461046029328	0.11464976018242351	0.10844205996849454	0.11154591007545901	0.11154591007545901	0.11154591007545901	0.11154591007545901	0.11154591007545901	0.11154591007545901	0.11154591007545901	0.11154591007545901	0.11154591007545901	0.11154591007545901	0.11154591007545901	0.11154591007545901	0.11154591007545901	0.11154591007545901	0.11154591007545901	0.11154591007545901	0.11154591007545901	0.11154591007545901	0.11154591007545901	0.11154591007545901	0.11154591007545901	0.11154591007545901	0.11154591007545901	0.11154591007545901	0.11154591007545901	0.11154591007545901	0.11154591007545901	0.11154591007545901	0.11154591007545901
0.12613293289408223	0.12446725442014199	0.12642795754824615	0.1328525390331542	0.13311747869285737	0.13781474981787445	0.14444778305714917	0.16486152902787635	0.16801228277207675	0.14798896417562213	0.1276846232111715	0.11877035620855422	0.13338357596817677	0.15478159779506354	0.11000102508358488	0.13312444813684965	0.1253298742531467	0.116661473591214	0.12099567392218036	0.12099567392218036	0.12099567392218036	0.12099567392218036	0.12099567392218036	0.12099567392218036	0.12099567392218036	0.12099567392218036	0.12099567392218036	0.12099567392218036	0.12099567392218036	0.12099567392218036	0.12099567392218036	0.12099567392218036	0.12099567392218036	0.12099567392218036	0.12099567392218036	0.12099567392218036	0.12099567392218036	0.12099567392218036	0.12099567392218036	0.12099567392218036	0.12099567392218036	0.12099567392218036	0.12099567392218036	0.12099567392218036	0.12099567392218036	0.12099567392218036	0.12099567392218036	0.12099567392218036	0.12099567392218036	0.12099567392218036
0.07788906597657276	0.07385123607470215	0.07461071599690622	0.08927793247203597	0.07787946248198907	0.07803977248166646	0.07407381509983217	0.08739964132059184	0.0708021783320379	0.09611172428972088	0.08313330077430348	0.08695282950338047	0.07005719947714699	0.07992475129654719	0.061589026356577405	0.07357375778062243	0.06951278488562056	0.0701150094303443	0.09239420985962886	0.062377830868717156	0.07738602036417301	0.07738602036417301	0.07738602036417301	0.07738602036417301	0.07738602036417301	0.07738602036417301	0.07738602036417301	0.07738602036417301	0.07738602036417301	0.07738602036417301	0.07738602036417301	0.07738602036417301	0.07738602036417301	0.07738602036417301	0.07738602036417301	0.07738602036417301	0.07738602036417301	0.07738602036417301	0.07738602036417301	0.07738602036417301	0.07738602036417301	0.07738602036417301	0.07738602036417301	0.07738602036417301	0.07738602036417301	0.07738602036417301	0.07738602036417301	0.07738602036417301	0.07738602036417301	0.07738602036417301
0.0	0.02034240612946832	0.0	0.08963508387422031	0.0	0.0	0.0	0.0	0.0	0.0	0.0009983972285404778	0.00020148975908715181	0.0	0.02034240612946832	0.0	0.0	0.0	0.0	0.0	0.0	0.0	0.0	0.0	0.0	0.0	0.0002799935275700146	0.0	0.02209005723214475	0.0	0.0	0.0	0.003453044951485322	0.0009983972285404778	0.036327998554002684	0.009341438594757055	0.00020148975908715181	0.0	0.0	0.0	0.0	0.0009983972285404778	0.0004991986142702389	0.0004991986142702389	0.0004991986142702389	0.0004991986142702389	0.0004991986142702389	0.0004991986142702389	0.0004991986142702389	0.0004991986142702389	0.0004991986142702389
0.07241542205260319	0.07241542205260319	0.0	0.08371646791520573	0.1150916938194384	0.17921825358036664	0.0010392888196398688	0.09896809497137252	0.08976548191417472	0.16976816617961982	0.1551280279388692	0.15630905075660947	0.1226071632771553	0.13738459942102327	0.042156548353130895	0.09016595899116561	0.15670287793449128	0.16689575203948895	0.159851719542934	0.10268042176437595	0.08979619496672293	0.15597974481114643	0.13152132470537065	0.16086930286136736	0.19707861783750885	0.1706126882041582	0.19560621922442056	0.18081395388453433	0.17657331651203753	0.17653136968029554	0.18464154437627128	0.21529288059773152	0.1601033088023123	0.24782659743881955	0.3111439900718369	0.2127146813263889	0.22841018702575805	0.16011787413319442	0.17276589598332323	0.2045488394339904	0.2078319763478311	0.2997251556618346	0.24567608059428428	0.208383104452329	0.10513191410506599	0.23157953213918683	0.1683557231221264	0.1683557231221264	0.1683557231221264	0.1683557231221264
0.05837263344136465	0.052552969881029546	0.05962597719326345	0.05995829242211024	0.06856518108928059	0.06623497230798484	0.07160269319425866	0.0783114489501817	0.07047299142673324	0.06881615335533385	0.05892731093806524	0.0627776259839858	0.04950565674882196	0.05578228765301145	0.049144662342314134	0.05904277628108044	0.06237173196940994	0.03872216254017865	0.06461726469144197	0.06012442372772743	0.06318234868829041	0.052542162708250156	0.05759230082301964	0.055241885741274824	0.07938058305387702	0.06465795542371272	0.06362892305904093	0.0667101812894523	0.06675107890213544	0.06642368185954481	0.053694657875140175	0.057018428173068764	0.05725040641344575	0.05517336658629785	0.06992463302660393	0.04928750798267324	0.06551612716609657	0.05801264701127617	0.06161494643015865	0.04599909122423072	0.054809627996451754	0.05040435961034124	0.05040435961034124	0.05040435961034124	0.05040435961034124	0.05040435961034124	0.05040435961034124	0.05040435961034124	0.05040435961034124	0.05040435961034124
0.07048657695885281	0.03744067664094383	0.05119303115717247	0.008701670401455815	0.06382666209708848	0.051736540543967	0.05998754481068116	0.038496871695299834	0.04989895370267047	0.04746202004263227	0.03873911637478096	0.047132501574792804	0.06333051893041593	0.07088690075093826	0.0530977538130709	0.06499188314576641	0.031278215137441355	0.04843385754639479	0.04245057136248335	0.04871536816094113	0.04603060756737887	0.05866769264686562	0.05793678715392892	0.045563467503999186	0.0356586122304869	0.033467233464955885	0.03960727651716074	0.042937596299102335	0.050802010092421926	0.03686548719228708	0.05518560426329675	0.027706758185076914	0.024775700128984213	0.0433155397240669	0.019646779987118283	0.04233465574481434	0.03899729939833943	0.03139815003724794	0.034535459467423694	0.04355706216352774	0.02878420086921909	0.053997067597128884	0.05097849485684411	0.035813364859781975	0.03913700035855459	0.05276418013282659	0.04595059024569059	0.04595059024569059	0.04595059024569059	0.04595059024569059
0.11999547701786321	0.14500962883900229	0.06575031649123741	0.1487417383290178	0.09626422845971166	0.11355734982988877	0.09324762027077341	0.08420652531754591	0.14036717533418402	0.10084594716298903	0.11446544762598644	0.1375678526152226	0.08897736328998289	0.0818602232314456	0.12735986229643254	0.11021438185138245	0.07820215945643574	0.09072073121993886	0.14078177322100893	0.09002891903096161	0.1371313275562802	0.09839147299769709	0.12744017582817446	0.11166474100834328	0.09801563875338312	0.12143738587434372	0.14710311516878444	0.1175444330479801	0.07072496344316333	0.1453181408367939	0.13164057427195786	0.10230860580414877	0.104935577712375	0.11245557029358846	0.10343856101388885	0.09184463046420466	0.16675770991394467	0.10952176872535414	0.12404577624797827	0.08482741157517198	0.12601814075188567	0.10134506986380576	0.08455618566013795	0.09295062776197187	0.09295062776197187	0.09295062776197187	0.09295062776197187	0.09295062776197187	0.09295062776197187	0.09295062776197187
0.07689928865172273	0.15322342945431117	0.11204020658699285	0.11645495062722401	0.11472259135803567	0.1063690599178548	0.1220885079096801	0.08083458364658508	0.08464108039049788	0.1059893957971671	0.12114239251068297	0.11734212691859869	0.11924225971464082	0.11924225971464082	0.11924225971464082	0.11924225971464082	0.11924225971464082	0.11924225971464082	0.11924225971464082	0.11924225971464082	0.11924225971464082	0.11924225971464082	0.11924225971464082	0.11924225971464082	0.11924225971464082	0.11924225971464082	0.11924225971464082	0.11924225971464082	0.11924225971464082	0.11924225971464082	0.11924225971464082	0.11924225971464082	0.11924225971464082	0.11924225971464082	0.11924225971464082	0.11924225971464082	0.11924225971464082	0.11924225971464082	0.11924225971464082	0.11924225971464082	0.11924225971464082	0.11924225971464082	0.11924225971464082	0.11924225971464082	0.11924225971464082	0.11924225971464082	0.11924225971464082	0.11924225971464082	0.11924225971464082	0.11924225971464082
0.09700453064737187	0.129593740726929	0.12412795061684605	0.10784282516958855	0.11813641424752984	0.10222223906677137	0.12304187869579955	0.13006736252946197	0.14026791658964413	0.12547334924701728	0.10402683775544273	0.09645192605226166	0.13404395148047543	0.12559893294916402	0.10884629596962843	0.14506094232403458	0.11982622060805954	0.09830911128647273	0.08046401128058037	0.11084640788422671	0.11738752458427175	0.09856944306243887	0.10689231725071723	0.09510374208925755	0.08881864070568574	0.11066161584321778	0.08142523247391038	0.1251592800462633	0.13250781791192892	0.08412377569713753	0.09140231600741057	0.1508583901095138	0.12306076621806422	0.15054482380480075	0.1400237386212485	0.12964024288746454	0.11924619921170312	0.13588473215931124	0.11388452663740088	0.13300563126908446	0.11568988756188056	0.12434775941548251	0.12434775941548251	0.12434775941548251	0.12434775941548251	0.12434775941548251	0.12434775941548251	0.12434775941548251	0.12434775941548251	0.12434775941548251
0.045706248783934735	0.044558125557999435	0.037041926893993216	0.041795325864201247	0.05408061105757696	0.04549169352259285	0.038644616841910465	0.053484989305748555	0.054432727628370974	0.04265251014610413	0.04589186354570267	0.04856573911060478	0.05537556775417595	0.040143735893655025	0.045530143704249425	0.04841835533630331	0.05116126485253551	0.05170508522293951	0.06513041544816967	0.03790026632851217	0.03698427435955552	0.058227435595102316	0.037857929663267335	0.04331719671839007	0.05329404809704922	0.055530214450192426	0.0412217572743513	0.039761617806198676	0.042512757978484174	0.03719600252540198	0.04517721701372208	0.04463629179279452	0.043653821938221454	0.03764762957900754	0.05421714807436001	0.05531158420045401	0.04923011963648894	0.055874654764511714	0.03804521337495481	0.03920970098783868	0.04544138463098959	0.036906245099472615	0.04165111450367428	0.050630993641027584	0.04237448169046385	0.04650273766574572	0.04650273766574572	0.04650273766574572	0.04650273766574572	0.04650273766574572
0.0	0.0	0.029036858104093954	0.0	0.16067084340847812	0.0	0.0	0.0	0.2403108021373545	0.20787078807723225	0.05998635472511559	0.0	0.0029441065096544074	0.004091179476885607	0.0	0.0	0.0	0.0	0.0	0.27493326085672454	0.0	0.0	0.0	0.0	0.0	0.0	0.0	0.32776607038122496	0.0	0.2078707880772322	0.010182452263673389	0.027546340664993296	0.0	0.0	0.0	0.0	0.014149705382227486	0.0	0.3176610404052933	0.0	0.0	0.16067084340847812	0.0	0.0	0.0	0.0	0.0	0.0	0.0	0.0
0.09272942420795735	0.11963483783431433	0.09634318841242556	0.06094943921260959	0.10765208864302893	0.12085255462138371	0.1070208320221668	0.09825171879114568	0.1349062179819078	0.06593730787949828	0.09761681416229283	0.08886626956395569	0.079027389638992	0.06834248260188541	0.08049798980796845	0.0724729857066869	0.08789931108938652	0.10105218245044881	0.1135098630099029	0.07189010710431963	0.08637588176496205	0.055755252789655804	0.04630716223224577	0.09289839284527777	0.07766175800134502	0.07777120491340131	0.05290104951148527	0.08878251497550696	0.1029870940107595	0.051721241356902835	0.055835642972615465	0.11001431175808189	0.13022198931463236	0.08960616925424517	0.08377680649373588	0.07349121609606876	0.08618560056311356	0.06477497938106114	0.09168704643780795	0.08419985803323048	0.09344213464198152	0.10202999094683438	0.0963991669754831	0.09921457896115875	0.09921457896115875	0.09921457896115875	0.09921457896115875	0.09921457896115875	0.09921457896115875	0.09921457896115875
0.08218162914532419	0.07432350161695563	0.09911364677254872	0.08521770840968483	0.08914176865476338	0.06734666389711566	0.10380081189993876	0.10301733472120721	0.06341291355711924	0.07206382207735684	0.08965060782976562	0.07764438832086998	0.06830113268812305	0.09848984782229776	0.11643056694371526	0.08549188734776357	0.07108759889763862	0.09282072430377723	0.09950952151595388	0.10086566451907336	0.06705458233952856	0.09230896507168568	0.08733752867475232	0.08126415443357717	0.06770261138997402	0.09677205629687281	0.08615877569799582	0.08155882321022763	0.09091130175199531	0.09446053319872386	0.09157087369412571	0.07847550153983501	0.08969666108723866	0.09841449575076539	0.07943573407039713	0.07713477182745804	0.0909555579811526	0.1043013858964447	0.07983407622602343	0.10602423437551402	0.09292915530076873	0.09292915530076873	0.09292915530076873	0.09292915530076873	0.09292915530076873	0.09292915530076873	0.09292915530076873	0.09292915530076873	0.09292915530076873	0.09292915530076873
0.12580729884565425	0.08034657570021057	0.08701404208600626	0.09434676190061504	0.0898713113198277	0.08438683207728431	0.046066942276111834	0.12181187178413451	0.09889086986894635	0.0767312237745139	0.10722346754895751	0.11804807908017549	0.11447826561576682	0.07612395491947008	0.08573982775196257	0.1351726638746336	0.11806521689291216	0.08026791698762148	0.14048928359439408	0.1274158317533318	0.09594532451801849	0.11187424096048698	0.12442607974916847	0.09930801774828214	0.10257308941794797	0.13594212495134106	0.15827561727964345	0.09195526912122191	0.07998290707110033	0.1739236646848192	0.07770445473790984	0.09374965079767057	0.04767717208784633	0.08270464075725766	0.10476242000069791	0.09537316735622701	0.14256659959420606	0.10823411076357688	0.08785112247417548	0.12438505717249057	0.0940533344524944	0.10921919581249248	0.10921919581249248	0.10921919581249248	0.10921919581249248	0.10921919581249248	0.10921919581249248	0.10921919581249248	0.10921919581249248	0.10921919581249248
0.027229994079157493	0.03933998257034413	0.04732698153537454	0.023037619248423073	0.03852543074570297	0.054757894995921465	0.049328057398186284	0.06044850588419971	0.04614678585699469	0.05681031851102071	0.03525719875268777	0.04611370591025678	0.034640990090045745	0.05587549533986851	0.050511969042104664	0.04279209380519989	0.03714939817031053	0.044848491749172464	0.04924265698801571	0.04586155970469167	0.0340052289720404	0.03884331420295857	0.040539943094882375	0.03751297909768174	0.026845026694341738	0.04702867628486213	0.03249011781475059	0.025151226935024966	0.025187907037578162	0.02866113949743533	0.03545777027500881	0.04336411994250816	0.038560972895519637	0.031010755859596072	0.04346480443272862	0.045424346976685244	0.07262980594497179	0.04486730386468687	0.044355744762104056	0.04005877348715275	0.04797752570100771	0.0534264884550171	0.041749178123886954	0.030258407609812278	0.0614609778212399	0.027209238675807202	0.028732795560762293	0.047734552145291646	0.04840281928312874	0.03471393893630202
0.0	0.22429502053716993	0.17639444925999861	0.0005041904095934027	0.0024983021959791513	0.09345417158333258	0.0	0.20392231148177384	0.0	0.0	0.0	0.0	0.21865691445265847	0.0	0.0	0.27616273682188336	0.0	0.0	0.0	0.0	0.0	0.09093987953043511	0.29788952345214015	0.09095586938735345	0.0005041904095934027	0.0	0.0	0.0	0.24136258523769566	0.20392231148177384	0.09095586938735345	0.08271937756372723	0.16673316657628798	0.29328376992345767	0.07073574600129695	0.0	0.01200711995743201	0.2536609687852153	0.0024983021959791513	0.29788952345214015	0.0	0.22429502053716993	0.17639444925999861	0.050903063882743946	0.20392231148177384	0.05088817280947344	0.4864337819223095	0.21865691445265853	0.17639444925999864	0.17639444925999864
0.10078237745836797	0.10809767793708558	0.12799689549071905	0.13551249421253223	0.14838868173189412	0.0933527724546474	0.11464777084109182	0.14032002157032236	0.10514853472290488	0.13530640429887583	0.11377189652519347	0.11572937725259133	0.12333654514559589	0.14335942617902428	0.1581039814451177	0.09912313986947109	0.12430857328310708	0.11530661442614053	0.11706314902077922	0.11383211930465559	0.13965312584866202	0.1266208212548186	0.16016594898941963	0.12384753528429061	0.11626616453591875	0.10917248476630859	0.13211444287249327	0.14130010495699144	0.12375506647200736	0.1534795756090617	0.1472586620681912	0.1255657225998571	0.15309636452787043	0.1487257064162295	0.14260402999428773	0.14695148528575197	0.09883337432900784	0.09135945334334265	0.1116258746254603	0.1416867813580996	0.15451500778909788	0.1517220049943325	0.16312908513296404	0.12074585921741639	0.11742607218402741	0.1138848290614146	0.09465284161232453	0.09502359490766203	0.13418712301857647	0.13733463795228237
0.030383250883925926	0.033931735397867854	0.03490734804080292	0.04274778867683279	0.03624932257817401	0.04536672841652342	0.0646761095204022	0.037717748131892624	0.041663244837815326	0.03918038908554201	0.033363132597736024	0.03474922977545581	0.052260791251887116	0.049634083335714195	0.03988037100373593	0.03500203246249657	0.041082907499484476	0.03359624396871649	0.045346143499901514	0.034146650775210514	0.03238232011670066	0.04306929657075523	0.04481906627721072	0.04978733636114632	0.044075333497047585	0.05002730720259978	0.02841726426437464	0.05021767087158491	0.045496547535654006	0.06650635574780392	0.043070253805367574	0.05389405941969873	0.038742127100042136	0.031384682573534835	0.0467911090119605	0.041655162492237864	0.03712326537983389	0.02958844100763739	0.033275606369647014	0.03986740760067204	0.03524121858442539	0.034405052156266484	0.04471394147052784	0.028703740422127606	0.05665476092322342	0.03592653011831113	0.047132867208646206	0.03139479816848938	0.036754378709557375	0.045028803616723616
0.06817038296974401	0.09380361869740633	0.07212019157158486	0.07293360204103336	0.07778684316726787	0.0641871498389521	0.05984042493835063	0.04975739550589689	0.07370825787673699	0.08551748206855694	0.0661130163162133	0.10116830915795014	0.07897917014840487	0.05755218912406237	0.0583239059651842	0.06428389325898153	0.0965561982258189	0.07181947157226996	0.04998889908513996	0.055352516025592186	0.06663008625232122	0.09478017512967472	0.07525707332717171	0.07596779994891902	0.09436781656102729	0.08651977734204762	0.061596843039660724	0.07240603410711766	0.049719827993640324	0.05640278541590271	0.08034920119973238	0.07796560829460908	0.07262923291846334	0.07904773145786215	0.04494978141932272	0.0875967785451704	0.07808278417304333	0.08459318200342111	0.05683896063550493	0.0763164048047956	0.07081598300321533	0.06720095801762434	0.0623936876142872	0.06507491816330903	0.08256976901848256	0.05479418271460087	0.07025992094698912	0.06034297679897316	0.0742291497572322	0.09073820079317875
0.085319411299965	0.08740832900790563	0.0900652612959245	0.08567050500383037	0.08666350009440639	0.08577484545963111	0.07316329610208448	0.06397116184516805	0.07039678935275116	0.07597992363394243	0.08792622599164178	0.07824581071128522	0.06088720450014269	0.06693892921278348	0.08037895848426224	0.08584619695279398	0.08911587906939204	0.08451174673818763	0.06914575743316495	0.08959501133709995	0.07214300705630564	0.07735049051264072	0.07158177982240942	0.08976587055900369	0.05838184803660554	0.09151819892192091	0.06943505117154172	0.06943258566641286	0.07130397468160052	0.08524079113072115	0.0739116058277048	0.09070699474308379	0.07059777389111381	0.06653836347507922	0.06794315750876774	0.09766784602551432	0.06341638088166629	0.058110006084272095	0.08565959798648985	0.0785339086855039	0.05865226089013668	0.08434780368962677	0.07953459661298921	0.08194120015130799	0.08194120015130799	0.08194120015130799	0.08194120015130799	0.08194120015130799	0.08194120015130799	0.08194120015130799
0.172064999489574	0.13721200338945108	0.13929554901491137	0.11683276142571453	0.12323266562960826	0.1268263744192788	0.1437394464177227	0.14452794905961658	0.13927807820254917	0.1600590079660596	0.12509403705590902	0.1425765225109843	0.1425765225109843	0.1425765225109843	0.1425765225109843	0.1425765225109843	0.1425765225109843	0.1425765225109843	0.1425765225109843	0.1425765225109843	0.1425765225109843	0.1425765225109843	0.1425765225109843	0.1425765225109843	0.1425765225109843	0.1425765225109843	0.1425765225109843	0.1425765225109843	0.1425765225109843	0.1425765225109843	0.1425765225109843	0.1425765225109843	0.1425765225109843	0.1425765225109843	0.1425765225109843	0.1425765225109843	0.1425765225109843	0.1425765225109843	0.1425765225109843	0.1425765225109843	0.1425765225109843	0.1425765225109843	0.1425765225109843	0.1425765225109843	0.1425765225109843	0.1425765225109843	0.1425765225109843	0.1425765225109843	0.1425765225109843	0.1425765225109843
0.14613853803334537	0.1259336861061941	0.10685684263005651	0.08972354994784902	0.10784885541585036	0.1069236294611819	0.10738624243851613	0.10738624243851613	0.10738624243851613	0.10738624243851613	0.10738624243851613	0.10738624243851613	0.10738624243851613	0.10738624243851613	0.10738624243851613	0.10738624243851613	0.10738624243851613	0.10738624243851613	0.10738624243851613	0.10738624243851613	0.10738624243851613	0.10738624243851613	0.10738624243851613	0.10738624243851613	0.10738624243851613	0.10738624243851613	0.10738624243851613	0.10738624243851613	0.10738624243851613	0.10738624243851613	0.10738624243851613	0.10738624243851613	0.10738624243851613	0.10738624243851613	0.10738624243851613	0.10738624243851613	0.10738624243851613	0.10738624243851613	0.10738624243851613	0.10738624243851613	0.10738624243851613	0.10738624243851613	0.10738624243851613	0.10738624243851613	0.10738624243851613	0.10738624243851613	0.10738624243851613	0.10738624243851613	0.10738624243851613	0.10738624243851613
0.12759161668892732	0.08175788365086092	0.0002995318046705379	0.10476569261580251	0.1506350161382983	0.17612756091627016	0.0	0.042445406925018296	0.14399362087389755	0.15590741863437188	0.12157800481623526	0.13130494842082746	0.20787873927807252	0.1871290016575261	0.2046319090733165	0.0966627451565388	0.0998059507476224	0.13397811581960084	0.13378107514324458	0.13324289455768804	0.014681253211815475	0.21891618303245847	0.18384311576005363	0.1298394328344278	0.17495226289541954	0.1736215447606244	0.05414757511675508	0.1540959487738213	0.0540354897367889	0.12983943283442784	0.13092521140311744	0.16479603783727992	0.030820928461064996	0.005134306047153187	0.13581897800674306	0.007353848506287814	0.07158641325651544	0.07158641325651544	0.07158641325651544	0.07158641325651544	0.07158641325651544	0.07158641325651544	0.07158641325651544	0.07158641325651544	0.07158641325651544	0.07158641325651544	0.07158641325651544	0.07158641325651544	0.07158641325651544	0.07158641325651544
0.09923212620774881	0.08044518066440068	0.07775859178641403	0.08366115999285453	0.07974948469021181	0.09338761264510063	0.09986997394509156	0.08771438083705516	0.09471050130933156	0.08871353269766874	0.10950229231855024	0.07179767706755222	0.09501864260603383	0.09413544979731038	0.09609339587022506	0.10268211580230022	0.09723728638102995	0.09110837200184009	0.0993257141685643	0.08296098956500195	0.08170243124262114	0.0823539521373302	0.1113567069856714	0.07667524953681523	0.10279969877530469	0.10650952138540846	0.09070710132712567	0.09860831135626708	0.09860831135626708	0.09860831135626708	0.09860831135626708	0.09860831135626708	0.09860831135626708	0.09860831135626708	0.09860831135626708	0.09860831135626708	0.09860831135626708	0.09860831135626708	0.09860831135626708	0.09860831135626708	0.09860831135626708	0.09860831135626708	0.09860831135626708	0.09860831135626708	0.09860831135626708	0.09860831135626708	0.09860831135626708	0.09860831135626708	0.09860831135626708	0.09860831135626708
0.12787436516804543	0.105603003798855	0.11504531169161505	0.13086923503948558	0.09244627446323533	0.11049541920654472	0.12864482252548856	0.11271219338926304	0.11640845395981964	0.11260650395217554	0.09548559493142261	0.10411928438465708	0.12023513516767814	0.11806849781175166	0.11269093431198791	0.11826550479940713	0.1275412266200053	0.0896650710407896	0.12845288901061616	0.10433835561345645	0.11639562231203629	0.11639562231203629	0.11639562231203629	0.11639562231203629	0.11639562231203629	0.11639562231203629	0.11639562231203629	0.11639562231203629	0.11639562231203629	0.11639562231203629	0.11639562231203629	0.11639562231203629	0.11639562231203629	0.11639562231203629	0.11639562231203629	0.11639562231203629	0.11639562231203629	0.11639562231203629	0.11639562231203629	0.11639562231203629	0.11639562231203629	0.11639562231203629	0.11639562231203629	0.11639562231203629	0.11639562231203629	0.11639562231203629	0.11639562231203629	0.11639562231203629	0.11639562231203629	0.11639562231203629
0.05921314559806434	0.061522607216829894	0.07000023422174803	0.06237292905940884	0.05536814236741397	0.06371614995850769	0.0626717754686186	0.06418079517201755	0.06905538384997015	0.05975488296634582	0.06805420490420842	0.07852435380720453	0.07396732784131745	0.08239364558523035	0.0709408851277111	0.06757186896986998	0.0676626271991718	0.05746963294747235	0.06738317703464755	0.07187775751931368	0.05699156125486879	0.0758453466552968	0.06535580869234263	0.06963256052783864	0.06190530261868415	0.07180729357829595	0.06064837660973645	0.07221122704820375	0.07239668699305526	0.05842767044398989	0.07329510834890798	0.07156120472829858	0.056457825756559776	0.05655242362699095	0.061704354144057116	0.0758984526695745	0.05672666561721609	0.06631255914339529	0.06631255914339529	0.06631255914339529	0.06631255914339529	0.06631255914339529	0.06631255914339529	0.06631255914339529	0.06631255914339529	0.06631255914339529	0.06631255914339529	0.06631255914339529	0.06631255914339529	0.06631255914339529
0.1257188293970697	0.1296845713300501	0.13237146587715948	0.12067199151206631	0.1445021038632604	0.08152978251909784	0.10526452017994122	0.10201707115518874	0.12513747347757898	0.1425977623839015	0.11284359138086007	0.11499352936147424	0.11399644504524503	0.11156686616833557	0.12571309748373904	0.12718546790410795	0.12461553606362968	0.13080227751286388	0.11867125712092912	0.1043412856756903	0.10540757966304497	0.12437682731261643	0.11765312114497897	0.10992523051800494	0.1257471933505252	0.12160774477027247	0.11552210862524567	0.09594531432137476	0.09576919024239612	0.11034196120213587	0.10977306059475286	0.13325007261937732	0.1215115666070651	0.1215115666070651	0.1215115666070651	0.1215115666070651	0.1215115666070651	0.1215115666070651	0.1215115666070651	0.1215115666070651	0.1215115666070651	0.1215115666070651	0.1215115666070651	0.1215115666070651	0.1215115666070651	0.1215115666070651	0.1215115666070651	0.1215115666070651	0.1215115666070651	0.1215115666070651
0.13958296459592587	0.12685835536608545	0.16822417134738674	0.13375274999766554	0.09498581057457466	0.1320371979043249	0.15451983165237065	0.12316012216700271	0.0791071505245114	0.16424828181428106	0.15293819172559375	0.1073545753342571	0.08780615833863353	0.196834031978687	0.15227094280037218	0.1388556208936908	0.1307120417437047	0.17326770402415087	0.06468355520626348	0.10223925627402532	0.0896096768184524	0.1327064488888297	0.13234849433773402	0.13161702868748995	0.12810678771733472	0.11880400861679363	0.09933972636133963	0.06945374484696519	0.156257834867087	0.13987314956124036	0.1717915758997877	0.12917305354418043	0.10047083216443997	0.1278897162613401	0.11418027421289004	0.11418027421289004	0.11418027421289004	0.11418027421289004	0.11418027421289004	0.11418027421289004	0.11418027421289004	0.11418027421289004	0.11418027421289004	0.11418027421289004	0.11418027421289004	0.11418027421289004	0.11418027421289004	0.11418027421289004	0.11418027421289004	0.11418027421289004
0.06715618030445698	0.09870168259840023	0.08498329635045133	0.06679113247286526	0.11142923980723439	0.09055869329203141	0.0903076756098171	0.07738952882238695	0.11105164291337098	0.11069150397766157	0.11183002950786843	0.07099468867938455	0.09764101839137632	0.09102487458234804	0.08671703744307498	0.06344433857058901	0.08192820621179644	0.06683936661355244	0.07655379868443339	0.08395427954927324	0.09636512225317405	0.104616797887821	0.10049096007049753	0.10049096007049753	0.10049096007049753	0.10049096007049753	0.10049096007049753	0.10049096007049753	0.10049096007049753	0.10049096007049753	0.10049096007049753	0.10049096007049753	0.10049096007049753	0.10049096007049753	0.10049096007049753	0.10049096007049753	0.10049096007049753	0.10049096007049753	0.10049096007049753	0.10049096007049753	0.10049096007049753	0.10049096007049753	0.10049096007049753	0.10049096007049753	0.10049096007049753	0.10049096007049753	0.10049096007049753	0.10049096007049753	0.10049096007049753	0.10049096007049753
0.06670785980892678	0.10200456901349671	0.04350546661687938	0.06043883134842009	0.02134434885143245	0.0	0.05936726802440893	0.005347541055414358	0.20768626789568265	0.0	0.049716937271039714	0.053675578390125774	0.07583076256845907	0.12666029979783855	0.00011536382205550173	0.0027580727349910423	0.047340827258794134	0.005348480561346143	0.11193084179220641	0.12478189827572807	0.05130539305792962	0.05001950187700033	0.04790575536745286	0.05157392741981844	0.1840200498392673	0.051308336203769685	0.008259407218306656	0.07241856550556566	0.06966991433748841	0.0466594699290325	0.10026605938498795	0.022788670960781996	0.04092950712925886	0.026142946138096226	0.037021987751122996	0.0021598406774883923	0.16344211101966485	0.11430238582653643	0.10906311395915236	0.05132095007132751	0.00011536382205550173	0.025718156946691505	0.025718156946691505	0.025718156946691505	0.025718156946691505	0.025718156946691505	0.025718156946691505	0.025718156946691505	0.025718156946691505	0.025718156946691505
0.139992933121205	0.09690534453439448	0.10987704459318684	0.09256002940166501	0.11483591358916703	0.10976898177566581	0.10368155514384775	0.11122511216586707	0.12415722790505823	0.1316769383336506	0.11636919415100717	0.13039259966406616	0.11426163238125496	0.1164167201175232	0.12174280009756183	0.11051762258737063	0.13956191793158557	0.1325636797856438	0.11620124478443995	0.13218994595490569	0.11199898884421437	0.1455516656509287	0.10871127567088888	0.1314647659235135	0.13785890629958722	0.13466183611155036	0.13466183611155036	0.13466183611155036	0.13466183611155036	0.13466183611155036	0.13466183611155036	0.13466183611155036	0.13466183611155036	0.13466183611155036	0.13466183611155036	0.13466183611155036	0.13466183611155036	0.13466183611155036	0.13466183611155036	0.13466183611155036	0.13466183611155036	0.13466183611155036	0.13466183611155036	0.13466183611155036	0.13466183611155036	0.13466183611155036	0.13466183611155036	0.13466183611155036	0.13466183611155036	0.13466183611155036
0.04775058906361457	0.13049121662694396	0.12588491374606184	0.12014872801669213	0.055875811554141626	0.10667229286138133	0.12350150535272209	0.11429473876572531	0.04478130851578161	0.047564125594190994	0.11730705628178233	0.11364785975674976	0.09710078636366513	0.09809851804171399	0.08717997723167319	0.0434531417368224	0.06070279525535306	0.10176968312001149	0.10880496496286199	0.10998715478146508	0.10207843968538863	0.13305021088613522	0.06569222909918325	0.046588817849353654	0.10835290216552135	0.0834426999922857	0.07521301514828482	0.07158303638196366	0.10773891806008172	0.10155487606965795	0.10464689706486982	0.10464689706486982	0.10464689706486982	0.10464689706486982	0.10464689706486982	0.10464689706486982	0.10464689706486982	0.10464689706486982	0.10464689706486982	0.10464689706486982	0.10464689706486982	0.10464689706486982	0.10464689706486982	0.10464689706486982	0.10464689706486982	0.10464689706486982	0.10464689706486982	0.10464689706486982	0.10464689706486982	0.10464689706486982
0.1036033804365783	0.09078886117670619	0.0875318924360599	0.07800778269302712	0.09930958669327042	0.08409040553536111	0.11398920715316076	0.0855511727511815	0.09832227385701944	0.08567771306844288	0.07770416782404097	0.08897749540967577	0.08840436130391134	0.10175885329124687	0.0866090267889367	0.09010619368916131	0.09519460114035191	0.0680668389683928	0.08163072005437234	0.08163072005437234	0.08163072005437234	0.08163072005437234	0.08163072005437234	0.08163072005437234	0.08163072005437234	0.08163072005437234	0.08163072005437234	0.08163072005437234	0.08163072005437234	0.08163072005437234	0.08163072005437234	0.08163072005437234	0.08163072005437234	0.08163072005437234	0.08163072005437234	0.08163072005437234	0.08163072005437234	0.08163072005437234	0.08163072005437234	0.08163072005437234	0.08163072005437234	0.08163072005437234	0.08163072005437234	0.08163072005437234	0.08163072005437234	0.08163072005437234	0.08163072005437234	0.08163072005437234	0.08163072005437234	0.08163072005437234
0.1026242130016137	0.10249775772663784	0.09712933031763955	0.12490467107192785	0.11425342665119913	0.08607346609456323	0.09207192123865238	0.09899550755261667	0.10280841655716204	0.09405158277861816	0.11584119253672867	0.11245968190787853	0.10058097793297277	0.12249623844271511	0.12461815327170427	0.09706199403537388	0.09865426943412664	0.08659946191376441	0.09240631007566844	0.11072119342278915	0.0927344305432277	0.10834895163148446	0.11292905853528602	0.10933853152363711	0.11115598390636537	0.09676015331613518	0.10242989842974129	0.10314041472931629	0.08835721770999658	0.09574881621965643	0.09574881621965643	0.09574881621965643	0.09574881621965643	0.09574881621965643	0.09574881621965643	0.09574881621965643	0.09574881621965643	0.09574881621965643	0.09574881621965643	0.09574881621965643	0.09574881621965643	0.09574881621965643	0.09574881621965643	0.09574881621965643	0.09574881621965643	0.09574881621965643	0.09574881621965643	0.09574881621965643	0.09574881621965643	0.09574881621965643
0.1267400626452097	0.08659672782409256	0.08988719696490526	0.0994233224643015	0.09620138750951632	0.11698710353697418	0.09093767286375097	0.06543246077614917	0.08831982771414705	0.1015099602788002	0.07751799880313805	0.09754118259738764	0.08517495131210778	0.07872788611266081	0.08729516392504345	0.1111235924335851	0.10333267171499178	0.11290391927332304	0.09745317083255499	0.12918168527754223	0.12568629577238533	0.09373265303849408	0.1097094744054397	0.1097094744054397	0.1097094744054397	0.1097094744054397	0.1097094744054397	0.1097094744054397	0.1097094744054397	0.1097094744054397	0.1097094744054397	0.1097094744054397	0.1097094744054397	0.1097094744054397	0.1097094744054397	0.1097094744054397	0.1097094744054397	0.1097094744054397	0.1097094744054397	0.1097094744054397	0.1097094744054397	0.1097094744054397	0.1097094744054397	0.1097094744054397	0.1097094744054397	0.1097094744054397	0.1097094744054397	0.1097094744054397	0.1097094744054397	0.1097094744054397
0.13037966712687593	0.08952722417682263	0.09414100270022077	0.12231986408660897	0.10469232438273252	0.0943723370356666	0.10028772857873325	0.11167927439369302	0.09999931537858825	0.11156153674172331	0.11042475861926648	0.10217110476487509	0.09512079105454939	0.11590082506598247	0.0967744482243097	0.07951923977884333	0.08578362420555302	0.10368860947772343	0.10526496369563508	0.10822723409843214	0.09564946289073996	0.11043375673115716	0.10529399667881256	0.093839668387337	0.10913421691407013	0.09792110287261362	0.10352765989334187	0.10352765989334187	0.10352765989334187	0.10352765989334187	0.10352765989334187	0.10352765989334187	0.10352765989334187	0.10352765989334187	0.10352765989334187	0.10352765989334187	0.10352765989334187	0.10352765989334187	0.10352765989334187	0.10352765989334187	0.10352765989334187	0.10352765989334187	0.10352765989334187	0.10352765989334187	0.10352765989334187	0.10352765989334187	0.10352765989334187	0.10352765989334187	0.10352765989334187	0.10352765989334187
0.07172846428389344	0.09860317718280623	0.06807792885999327	0.07102292117663106	0.10062141103889603	0.0678406935133715	0.07692558510201376	0.07873876199707032	0.07707085452151079	0.0895136773242109	0.06650704072494809	0.07795566418729274	0.08641621407501326	0.07370403107980185	0.11833848113848891	0.0711411142859354	0.079857210820121	0.07861839555423987	0.07052876144495751	0.0971739951707469	0.08669089649477307	0.04501871278219543	0.053180205821514684	0.0585355804600171	0.05585789314076589	0.05585789314076589	0.05585789314076589	0.05585789314076589	0.05585789314076589	0.05585789314076589	0.05585789314076589	0.05585789314076589	0.05585789314076589	0.05585789314076589	0.05585789314076589	0.05585789314076589	0.05585789314076589	0.05585789314076589	0.05585789314076589	0.05585789314076589	0.05585789314076589	0.05585789314076589	0.05585789314076589	0.05585789314076589	0.05585789314076589	0.05585789314076589	0.05585789314076589	0.05585789314076589	0.05585789314076589	0.05585789314076589
0.09371071959084522	0.12075287906085119	0.1011084843100938	0.1269770099201232	0.10672492684150153	0.10806401365882298	0.09590895382677575	0.11007766294746234	0.09427292104526945	0.1250190082163228	0.1177004590143308	0.10327649479416133	0.11773278936420611	0.09909652769984954	0.09937256882462402	0.0950083297150524	0.13265113106915244	0.0983982255611119	0.0899435012388567	0.07558171611461115	0.08565496894244153	0.1354886675047155	0.10621854681487648	0.10865053186383948	0.10743453933935798	0.10743453933935798	0.10743453933935798	0.10743453933935798	0.10743453933935798	0.10743453933935798	0.10743453933935798	0.10743453933935798	0.10743453933935798	0.10743453933935798	0.10743453933935798	0.10743453933935798	0.10743453933935798	0.10743453933935798	0.10743453933935798	0.10743453933935798	0.10743453933935798	0.10743453933935798	0.10743453933935798	0.10743453933935798	0.10743453933935798	0.10743453933935798	0.10743453933935798	0.10743453933935798	0.10743453933935798	0.10743453933935798
0.09112453582303812	0.05204998237948674	0.07627993474262369	0.07524014558621508	0.06078651845923889	0.07474626379998085	0.08066559326212638	0.05861654946489659	0.06387020276452753	0.07232002449711107	0.07346246035421547	0.06449392370803689	0.06549137034535292	0.0644020559189669	0.06373974402868447	0.08876628928254761	0.07253318937933666	0.07487147558747533	0.08901356361381886	0.06722789805631105	0.08000611704989606	0.08495963836884461	0.06977889666362161	0.0773692675162331	0.0773692675162331	0.0773692675162331	0.0773692675162331	0.0773692675162331	0.0773692675162331	0.0773692675162331	0.0773692675162331	0.0773692675162331	0.0773692675162331	0.0773692675162331	0.0773692675162331	0.0773692675162331	0.0773692675162331	0.0773692675162331	0.0773692675162331	0.0773692675162331	0.0773692675162331	0.0773692675162331	0.0773692675162331	0.0773692675162331	0.0773692675162331	0.0773692675162331	0.0773692675162331	0.0773692675162331	0.0773692675162331	0.0773692675162331
0.10511461700933084	0.08741364256883155	0.08964950210635307	0.06668737100929639	0.11797500948002565	0.0781846472158824	0.07910350780218967	0.07205461987032308	0.09908019219886607	0.08161885130355896	0.09461526825375219	0.0886032437321773	0.07566130503362481	0.08594702986928969	0.0774898987898382	0.0845435211387896	0.107571685505851	0.08065049979960116	0.08072079370864639	0.10021475206948023	0.09950173226959147	0.0789650270324536	0.09363365094179359	0.09982100982158543	0.0967273303816895	0.0967273303816895	0.0967273303816895	0.0967273303816895	0.0967273303816895	0.0967273303816895	0.0967273303816895	0.0967273303816895	0.0967273303816895	0.0967273303816895	0.0967273303816895	0.0967273303816895	0.0967273303816895	0.0967273303816895	0.0967273303816895	0.0967273303816895	0.0967273303816895	0.0967273303816895	0.0967273303816895	0.0967273303816895	0.0967273303816895	0.0967273303816895	0.0967273303816895	0.0967273303816895	0.0967273303816895	0.0967273303816895
0.1340877913723715	0.10714975650836238	0.09172622370446551	0.10376091310902932	0.09288950043840306	0.10922556337905379	0.11444617006811948	0.10304917679051125	0.12028883117281071	0.11726395208328924	0.122943475752155	0.0940812036376872	0.09986642041998758	0.11152507913340226	0.10379747073924935	0.11543494648122837	0.12249359082086968	0.12593486370997714	0.09893325986955899	0.11256960491847473	0.10249544298163565	0.11212094854660407	0.12058373441102956	0.10988389187536311	0.11066754853112319	0.10641934722593348	0.10900678244348291	0.12432485517882105	0.10819434016636817	0.1062739672392914	0.10723415370282978	0.10723415370282978	0.10723415370282978	0.10723415370282978	0.10723415370282978	0.10723415370282978	0.10723415370282978	0.10723415370282978	0.10723415370282978	0.10723415370282978	0.10723415370282978	0.10723415370282978	0.10723415370282978	0.10723415370282978	0.10723415370282978	0.10723415370282978	0.10723415370282978	0.10723415370282978	0.10723415370282978	0.10723415370282978
0.08735174882803111	0.083028493651324	0.09102904855764203	0.06775467335556619	0.0846314852382678	0.0810650013257919	0.07760181635690108	0.08118011890184477	0.09538311527223205	0.08938921723827416	0.07566683894893814	0.09152244744592901	0.08120127319556823	0.07459851985224718	0.08137968371179918	0.06827327120390934	0.07202882529069045	0.07874933589171833	0.07928729563799095	0.0742801618485545	0.08739831415390292	0.07632161661703601	0.08253627411361059	0.06618638764932933	0.07872523640910557	0.10208691577107584	0.08430532862355808	0.08224821260835785	0.08358486193526363	0.07975122005270763	0.09239029681239513	0.08607075843255138	0.08607075843255138	0.08607075843255138	0.08607075843255138	0.08607075843255138	0.08607075843255138	0.08607075843255138	0.08607075843255138	0.08607075843255138	0.08607075843255138	0.08607075843255138	0.08607075843255138	0.08607075843255138	0.08607075843255138	0.08607075843255138	0.08607075843255138	0.08607075843255138	0.08607075843255138	0.08607075843255138
0.0831439803475964	0.08111574395270053	0.1237647446160374	0.09660100209661936	0.10205610106950978	0.0979756828485842	0.09994376022606503	0.09194986974055364	0.08348492256136587	0.09633737398843009	0.09674255407779896	0.10749480817199544	0.0990835800077959	0.1082506352858449	0.09185932918932446	0.10087708330202026	0.10701599174036114	0.09889579725500067	0.10883962023630228	0.09231303264921119	0.08431068458296459	0.10225094708481115	0.09897211817711038	0.10079296857144561	0.12482641609828023	0.09403235676682656	0.13191678738668028	0.11201748781934964	0.10091323291405244	0.09347077984663053	0.09719200638034148	0.09719200638034148	0.09719200638034148	0.09719200638034148	0.09719200638034148	0.09719200638034148	0.09719200638034148	0.09719200638034148	0.09719200638034148	0.09719200638034148	0.09719200638034148	0.09719200638034148	0.09719200638034148	0.09719200638034148	0.09719200638034148	0.09719200638034148	0.09719200638034148	0.09719200638034148	0.09719200638034148	0.09719200638034148
0.0497655723336021	0.06312369478432772	0.07810083060726378	0.05183349368906459	0.059148736227991446	0.06381957549888567	0.0699067087438233	0.05534103323395689	0.05813082634670638	0.08193784349435468	0.088984636037326	0.09057276479848739	0.07254230731176971	0.06573923556516774	0.06463074604446892	0.07847499243801342	0.054103344268296716	0.08219246504372059	0.07063565053418973	0.06058708763435514	0.06561136908427244	0.06561136908427244	0.06561136908427244	0.06561136908427244	0.06561136908427244	0.06561136908427244	0.06561136908427244	0.06561136908427244	0.06561136908427244	0.06561136908427244	0.06561136908427244	0.06561136908427244	0.06561136908427244	0.06561136908427244	0.06561136908427244	0.06561136908427244	0.06561136908427244	0.06561136908427244	0.06561136908427244	0.06561136908427244	0.06561136908427244	0.06561136908427244	0.06561136908427244	0.06561136908427244	0.06561136908427244	0.06561136908427244	0.06561136908427244	0.06561136908427244	0.06561136908427244	0.06561136908427244
0.07578260874802943	0.07127138966772267	0.082334419244362	0.06910410969935118	0.07492233241272853	0.05696315261247097	0.058378497368441626	0.07750255861302204	0.07288405816075018	0.07179209318535415	0.08776593921874405	0.07131996388842714	0.08247124996739781	0.05536780704092636	0.07525448636856395	0.061539177795738934	0.07414897243342052	0.10613734672564655	0.08631620182732705	0.10484164741815873	0.07438825363210498	0.09228852542032447	0.0966535954220671	0.06291251826098472	0.0880729165770962	0.11016678568160239	0.07130726725465318	0.09073702646812778	0.09073702646812778	0.09073702646812778	0.09073702646812778	0.09073702646812778	0.09073702646812778	0.09073702646812778	0.09073702646812778	0.09073702646812778	0.09073702646812778	0.09073702646812778	0.09073702646812778	0.09073702646812778	0.09073702646812778	0.09073702646812778	0.09073702646812778	0.09073702646812778	0.09073702646812778	0.09073702646812778	0.09073702646812778	0.09073702646812778	0.09073702646812778	0.09073702646812778
0.060465585757227006	0.08315590304694834	0.055708907986558226	0.0761406891826962	0.07132872705088127	0.08076802539978105	0.0932264874789749	0.10425273267634497	0.08529421010980112	0.09884400900020437	0.10497162812647774	0.09912279979291523	0.09641268089458317	0.09389228855929413	0.10825285081743422	0.10623143583785914	0.09427077040048967	0.1184714686189145	0.08100568315310223	0.10631024300947088	0.10857519021087762	0.09552133116086307	0.10441172288807431	0.09776962967534548	0.1040555475517904	0.09341177476671716	0.09798278067133946	0.11085200281536974	0.09136954786141298	0.10870161192749793	0.10578096973095479	0.1160036649512965	0.11089231734112566	0.11089231734112566	0.11089231734112566	0.11089231734112566	0.11089231734112566	0.11089231734112566	0.11089231734112566	0.11089231734112566	0.11089231734112566	0.11089231734112566	0.11089231734112566	0.11089231734112566	0.11089231734112566	0.11089231734112566	0.11089231734112566	0.11089231734112566	0.11089231734112566	0.11089231734112566
0.0	0.0	0.0	0.0	0.05481824041020539	0.13514725783700118	0.005207606935886176	0.05481824041020539	0.005208680898487222	0.0821718164605295	0.10631126272214876	0.005207606935886176	0.005207606935886176	0.13264243707083187	0.0	0.06632121853541594	0.06632121853541594	0.06632121853541594	0.06632121853541594	0.06632121853541594	0.06632121853541594	0.06632121853541594	0.06632121853541594	0.06632121853541594	0.06632121853541594	0.06632121853541594	0.06632121853541594	0.06632121853541594	0.06632121853541594	0.06632121853541594	0.06632121853541594	0.06632121853541594	0.06632121853541594	0.06632121853541594	0.06632121853541594	0.06632121853541594	0.06632121853541594	0.06632121853541594	0.06632121853541594	0.06632121853541594	0.06632121853541594	0.06632121853541594	0.06632121853541594	0.06632121853541594	0.06632121853541594	0.06632121853541594	0.06632121853541594	0.06632121853541594	0.06632121853541594	0.06632121853541594
0.10798338606154251	0.07674766897647889	0.09689262961857181	0.0933610300535438	0.12028954609262336	0.10760355997519763	0.1139437651014441	0.10460846254739181	0.10223168695733592	0.08217992477444044	0.10560906634388034	0.10713416058146864	0.10685594317436582	0.10273503887005653	0.11447624332562042	0.11009763854144924	0.12020954472668546	0.11263617603433632	0.11559594302896313	0.10994188945276069	0.11274197200955777	0.10888950953306205	0.11504823469014269	0.09742767649721702	0.10623795559367986	0.10623795559367986	0.10623795559367986	0.10623795559367986	0.10623795559367986	0.10623795559367986	0.10623795559367986	0.10623795559367986	0.10623795559367986	0.10623795559367986	0.10623795559367986	0.10623795559367986	0.10623795559367986	0.10623795559367986	0.10623795559367986	0.10623795559367986	0.10623795559367986	0.10623795559367986	0.10623795559367986	0.10623795559367986	0.10623795559367986	0.10623795559367986	0.10623795559367986	0.10623795559367986	0.10623795559367986	0.10623795559367986
0.028245014376399306	0.02782562720872511	0.042499861063834236	0.03938563679629264	0.031420358617593985	0.04681987440464557	0.037487780497150916	0.010341162097019598	0.040762975927936505	0.0031109348301979673	0.039927461020084744	0.04274217600067705	0.04423364870517826	0.04643312972654892	0.011476051379706656	0.052593802424511026	0.05520555882330348	0.03656831899490629	0.04639950172899342	0.04124191459809026	0.04052217713303697	0.042737159373276594	0.03146799464677759	0.05252906411057318	0.04199852937867539	0.04199852937867539	0.04199852937867539	0.04199852937867539	0.04199852937867539	0.04199852937867539	0.04199852937867539	0.04199852937867539	0.04199852937867539	0.04199852937867539	0.04199852937867539	0.04199852937867539	0.04199852937867539	0.04199852937867539	0.04199852937867539	0.04199852937867539	0.04199852937867539	0.04199852937867539	0.04199852937867539	0.04199852937867539	0.04199852937867539	0.04199852937867539	0.04199852937867539	0.04199852937867539	0.04199852937867539	0.04199852937867539
0.11262424608121237	0.12750989095641466	0.14093381818786613	0.13892361025700986	0.13056057895975334	0.14577432356633843	0.13409419425706137	0.11968352693951255	0.15654691364603915	0.12254398294737998	0.12447795641539003	0.12983263688763266	0.11277740782471574	0.12534791809471202	0.1422760824743296	0.15052352750122172	0.10983158064899023	0.1165617665287259	0.11729849128355767	0.1435306905863018	0.13528910970368718	0.17400272054987895	0.14038889388810236	0.11736898579544329	0.1432052814884088	0.13337602576547233	0.13179497352902456	0.16424780964855842	0.16983801011998195	0.1397760954145661	0.15480705276727402	0.15480705276727402	0.15480705276727402	0.15480705276727402	0.15480705276727402	0.15480705276727402	0.15480705276727402	0.15480705276727402	0.15480705276727402	0.15480705276727402	0.15480705276727402	0.15480705276727402	0.15480705276727402	0.15480705276727402	0.15480705276727402	0.15480705276727402	0.15480705276727402	0.15480705276727402	0.15480705276727402	0.15480705276727402
0.13403324235040034	0.10751761629573893	0.10328694488855812	0.12320078992908463	0.12651008840714228	0.13003166450331857	0.12883574817388835	0.12255467592311522	0.11033314734238993	0.11883626855160281	0.10478763704928572	0.1363803050524183	0.1710755306662044	0.15372791785931134	0.15372791785931134	0.15372791785931134	0.15372791785931134	0.15372791785931134	0.15372791785931134	0.15372791785931134	0.15372791785931134	0.15372791785931134	0.15372791785931134	0.15372791785931134	0.15372791785931134	0.15372791785931134	0.15372791785931134	0.15372791785931134	0.15372791785931134	0.15372791785931134	0.15372791785931134	0.15372791785931134	0.15372791785931134	0.15372791785931134	0.15372791785931134	0.15372791785931134	0.15372791785931134	0.15372791785931134	0.15372791785931134	0.15372791785931134	0.15372791785931134	0.15372791785931134	0.15372791785931134	0.15372791785931134	0.15372791785931134	0.15372791785931134	0.15372791785931134	0.15372791785931134	0.15372791785931134	0.15372791785931134
0.20432011203433917	0.14605943926474954	0.1406722022891476	0.1572654354476254	0.14296478827930373	0.17793704496698262	0.14837436609769103	0.14051992319052775	0.15716246207356777	0.19053618365311292	0.19773280566915846	0.12188005548321357	0.14457895066086268	0.16451025210895684	0.15295888327262733	0.14164062514806072	0.1235084432346696	0.1449257867253396	0.22238856343575397	0.181518767728338	0.1830244967491751	0.14657274823951716	0.14526153598606134	0.1684923447830522	0.12156059101118716	0.14502646789711968	0.14502646789711968	0.14502646789711968	0.14502646789711968	0.14502646789711968	0.14502646789711968	0.14502646789711968	0.14502646789711968	0.14502646789711968	0.14502646789711968	0.14502646789711968	0.14502646789711968	0.14502646789711968	0.14502646789711968	0.14502646789711968	0.14502646789711968	0.14502646789711968	0.14502646789711968	0.14502646789711968	0.14502646789711968	0.14502646789711968	0.14502646789711968	0.14502646789711968	0.14502646789711968	0.14502646789711968
0.15689070998974236	0.12599319043103382	0.11463452555398909	0.13045153334552156	0.10228333646168332	0.12558865364714236	0.12709905995376086	0.1356751225099903	0.12130297343738371	0.13468344888808773	0.10047458793404324	0.12599918901597787	0.12376537826729321	0.12426722765468434	0.12328057347309575	0.12197616553455547	0.11274744396970539	0.11571958877000192	0.11659829629036485	0.11960257357159608	0.12228643393046532	0.11767928662424841	0.11667809151387193	0.10614010984536819	0.1059385352910337	0.12637654468197082	0.11615753998650225	0.11615753998650225	0.11615753998650225	0.11615753998650225	0.11615753998650225	0.11615753998650225	0.11615753998650225	0.11615753998650225	0.11615753998650225	0.11615753998650225	0.11615753998650225	0.11615753998650225	0.11615753998650225	0.11615753998650225	0.11615753998650225	0.11615753998650225	0.11615753998650225	0.11615753998650225	0.11615753998650225	0.11615753998650225	0.11615753998650225	0.11615753998650225	0.11615753998650225	0.11615753998650225
0.00020179207946049982	0.027302444186135654	0.04092600229045885	0.04092600229045885	0.0	0.07786515249320305	0.0	0.0025936694911479832	0.0	0.0	0.0	0.043568840328062665	0.00015134405959537487	0.027302444186135654	0.06697707179455703	0.0036182740562465277	0.0	0.08851430026847218	0.027289943949100046	0.07057710935852436	0.00021127099212861955	0.0007499214369040472	0.0007499214369040472	0.04092600229045885	0.052934830223577624	0.027302444186135654	0.040118637204856644	0.040118637204856644	0.040118637204856644	0.040118637204856644	0.040118637204856644	0.040118637204856644	0.040118637204856644	0.040118637204856644	0.040118637204856644	0.040118637204856644	0.040118637204856644	0.040118637204856644	0.040118637204856644	0.040118637204856644	0.040118637204856644	0.040118637204856644	0.040118637204856644	0.040118637204856644	0.040118637204856644	0.040118637204856644	0.040118637204856644	0.040118637204856644	0.040118637204856644	0.040118637204856644
0.07007457766764387	0.05574328313363889	0.060934633664605366	0.0682305639565174	0.07300134900798878	0.06654756786933574	0.0599916363094915	0.07344795109323143	0.07408231345019514	0.054601958877169295	0.0656220677035949	0.07861666025005352	0.06816338745009026	0.06349713393455163	0.07283248479189713	0.06058495017120733	0.058904228599350635	0.05927057049305229	0.059332159050258196	0.06262479805718936	0.07268207239356433	0.07321646547275505	0.07089680703043379	0.06830690447332406	0.07626843130367342	0.06232249667736176	0.0692954639905176	0.0692954639905176	0.0692954639905176	0.0692954639905176	0.0692954639905176	0.0692954639905176	0.0692954639905176	0.0692954639905176	0.0692954639905176	0.0692954639905176	0.0692954639905176	0.0692954639905176	0.0692954639905176	0.0692954639905176	0.0692954639905176	0.0692954639905176	0.0692954639905176	0.0692954639905176	0.0692954639905176	0.0692954639905176	0.0692954639905176	0.0692954639905176	0.0692954639905176	0.0692954639905176
0.16920748434905428	0.13867054363769846	0.12368112102761467	0.13674430128811263	0.14642065861497247	0.1460214296752131	0.13217948386390993	0.15233443064911778	0.1703589478439315	0.1476675590825342	0.16733799956301793	0.11977984265947886	0.1645327909235719	0.17973491725074775	0.12300050717192218	0.1278754429886389	0.15113386622596517	0.17657868784312647	0.16526756521076486	0.15454467098703062	0.15509685125526743	0.14580926609902967	0.14810420282565942	0.15541392448550614	0.12899417798686416	0.14220405123618515	0.14220405123618515	0.14220405123618515	0.14220405123618515	0.14220405123618515	0.14220405123618515	0.14220405123618515	0.14220405123618515	0.14220405123618515	0.14220405123618515	0.14220405123618515	0.14220405123618515	0.14220405123618515	0.14220405123618515	0.14220405123618515	0.14220405123618515	0.14220405123618515	0.14220405123618515	0.14220405123618515	0.14220405123618515	0.14220405123618515	0.14220405123618515	0.14220405123618515	0.14220405123618515	0.14220405123618515
0.09694826276915823	0.10159687338367679	0.10699701924754552	0.12713779417066431	0.09241100213912401	0.13210394274354453	0.1483581761017218	0.0897112291199388	0.09719519149060349	0.1189149546928169	0.09572344304851219	0.12323441895390372	0.17735114569829208	0.1353482022276932	0.12398292528126736	0.0968456313665132	0.10718349032191904	0.11780726704528195	0.12861993725253482	0.10368120275872242	0.12171228917829478	0.13306712311945668	0.1413050290550099	0.10726334756260941	0.1274981119289307	0.11738072974577006	0.11738072974577006	0.11738072974577006	0.11738072974577006	0.11738072974577006	0.11738072974577006	0.11738072974577006	0.11738072974577006	0.11738072974577006	0.11738072974577006	0.11738072974577006	0.11738072974577006	0.11738072974577006	0.11738072974577006	0.11738072974577006	0.11738072974577006	0.11738072974577006	0.11738072974577006	0.11738072974577006	0.11738072974577006	0.11738072974577006	0.11738072974577006	0.11738072974577006	0.11738072974577006	0.11738072974577006
0.09498555051135174	0.08652080280880732	0.09485842613506529	0.09343955218586004	0.07664081712002575	0.08032930165426748	0.06472098744618592	0.0809372462250972	0.09638388925527137	0.09183312620271974	0.08601560189878761	0.08499525891649941	0.0854355246568654	0.07761077964672516	0.07198547339136974	0.08241420984110474	0.05934832045868627	0.08268174776270325	0.08601412226829427	0.0950670117638755	0.0754451564948779	0.08010574826143292	0.0567725060058056	0.09276032050442459	0.09017441726393102	0.09146736888417781	0.09146736888417781	0.09146736888417781	0.09146736888417781	0.09146736888417781	0.09146736888417781	0.09146736888417781	0.09146736888417781	0.09146736888417781	0.09146736888417781	0.09146736888417781	0.09146736888417781	0.09146736888417781	0.09146736888417781	0.09146736888417781	0.09146736888417781	0.09146736888417781	0.09146736888417781	0.09146736888417781	0.09146736888417781	0.09146736888417781	0.09146736888417781	0.09146736888417781	0.09146736888417781	0.09146736888417781
0.18596142742487595	0.14576839752889892	0.12889080337426645	0.14434930979021354	0.12715692562723138	0.1282141179276955	0.12240144594695643	0.11098938488700337	0.09479254376006466	0.10809782597032727	0.11247143349636882	0.11498142358539978	0.1556670586361711	0.10198050192544872	0.12527445231021275	0.10919355615940989	0.1356023902614979	0.12263366997837723	0.1086154987672059	0.21976604323255425	0.16419077099988008	0.16419077099988008	0.16419077099988008	0.16419077099988008	0.16419077099988008	0.16419077099988008	0.16419077099988008	0.16419077099988008	0.16419077099988008	0.16419077099988008	0.16419077099988008	0.16419077099988008	0.16419077099988008	0.16419077099988008	0.16419077099988008	0.16419077099988008	0.16419077099988008	0.16419077099988008	0.16419077099988008	0.16419077099988008	0.16419077099988008	0.16419077099988008	0.16419077099988008	0.16419077099988008	0.16419077099988008	0.16419077099988008	0.16419077099988008	0.16419077099988008	0.16419077099988008	0.16419077099988008
0.08342217470884278	0.05911192946331267	0.07178736786911737	0.04974338582498016	0.052592868940292886	0.060979406115645056	0.06872495171765629	0.06111418530937292	0.0718221302002237	0.051242141606236725	0.05701321694848182	0.06634226109583519	0.05487311947019506	0.05886316671815214	0.06650348853210368	0.06525208207019159	0.06675916667858633	0.06768510678950285	0.0614708195738357	0.06850961758730478	0.06499021858057025	0.06499021858057025	0.06499021858057025	0.06499021858057025	0.06499021858057025	0.06499021858057025	0.06499021858057025	0.06499021858057025	0.06499021858057025	0.06499021858057025	0.06499021858057025	0.06499021858057025	0.06499021858057025	0.06499021858057025	0.06499021858057025	0.06499021858057025	0.06499021858057025	0.06499021858057025	0.06499021858057025	0.06499021858057025	0.06499021858057025	0.06499021858057025	0.06499021858057025	0.06499021858057025	0.06499021858057025	0.06499021858057025	0.06499021858057025	0.06499021858057025	0.06499021858057025	0.06499021858057025
0.11833105906840473	0.07084223211185572	0.06835362434363366	0.09461145188138441	0.019110977662784242	0.1275386007830616	0.06573477684174277	0.09649466309419542	0.058090311899082384	0.039735370673296015	0.07852097144236068	0.06906393187428621	0.10303844366605289	0.07385001885193625	0.029176645895154257	0.07644182615775154	0.03925398085728409	0.05572991255441304	0.09459065712172812	0.07043339645267428	0.13960768845135854	0.019591562159630007	0.06333414843762541	0.05082856179716296	0.049203015888764516	0.08915364857178425	0.06565713485390381	0.07740539171284404	0.07740539171284404	0.07740539171284404	0.07740539171284404	0.07740539171284404	0.07740539171284404	0.07740539171284404	0.07740539171284404	0.07740539171284404	0.07740539171284404	0.07740539171284404	0.07740539171284404	0.07740539171284404	0.07740539171284404	0.07740539171284404	0.07740539171284404	0.07740539171284404	0.07740539171284404	0.07740539171284404	0.07740539171284404	0.07740539171284404	0.07740539171284404	0.07740539171284404
0.11217574256844372	0.08985028200394359	0.10089810597700351	0.12140491189359624	0.13341127594459457	0.13224742296621336	0.14331546636977144	0.08579135166548471	0.09233503490630525	0.1228133240538662	0.09705853125683106	0.08462073341383092	0.11567836624885675	0.10233526585342795	0.12402920671177149	0.11405813013805169	0.10571915757845778	0.12182143179134163	0.1054359801122626	0.10542569675923798	0.10148480614156	0.07467947266623805	0.11211509221222962	0.12354552473628733	0.11783030847425847	0.11783030847425847	0.11783030847425847	0.11783030847425847	0.11783030847425847	0.11783030847425847	0.11783030847425847	0.11783030847425847	0.11783030847425847	0.11783030847425847	0.11783030847425847	0.11783030847425847	0.11783030847425847	0.11783030847425847	0.11783030847425847	0.11783030847425847	0.11783030847425847	0.11783030847425847	0.11783030847425847	0.11783030847425847	0.11783030847425847	0.11783030847425847	0.11783030847425847	0.11783030847425847	0.11783030847425847	0.11783030847425847
0.11542472612625093	0.1041816032915127	0.12243089397733845	0.10840752043154142	0.12241526857560388	0.10097509558542575	0.09718926144977101	0.12122178851380265	0.10861582293835943	0.11288729330409335	0.14003425657289742	0.1303914565051588	0.08527157462293962	0.11472439520113971	0.11290827349208081	0.12858192410102834	0.11501393880410482	0.11800115979669991	0.10694674825778472	0.09849847499246843	0.12045280069909149	0.13223396628992237	0.10323452883998463	0.11921372485976678	0.10991975135511155	0.13490756678490734	0.12241365907000944	0.12241365907000944	0.12241365907000944	0.12241365907000944	0.12241365907000944	0.12241365907000944	0.12241365907000944	0.12241365907000944	0.12241365907000944	0.12241365907000944	0.12241365907000944	0.12241365907000944	0.12241365907000944	0.12241365907000944	0.12241365907000944	0.12241365907000944	0.12241365907000944	0.12241365907000944	0.12241365907000944	0.12241365907000944	0.12241365907000944	0.12241365907000944	0.12241365907000944	0.12241365907000944
0.11090552792363062	0.08524215072184403	0.08520439713985557	0.010860074842070726	0.11442330325220783	0.062119199412286566	0.1322002406040485	0.11192966599746221	0.09781160302420672	0.11816961822047399	0.12906187017815693	0.0989876598408798	0.14707535438292654	0.11313805902107985	0.10742840371758638	0.13306705100144914	0.04160423029718853	0.060719199400517475	0.12039000567383006	0.1121133339225667	0.09936269176444368	0.07533039060820142	0.024742504778306234	0.05003644769325383	0.05003644769325383	0.05003644769325383	0.05003644769325383	0.05003644769325383	0.05003644769325383	0.05003644769325383	0.05003644769325383	0.05003644769325383	0.05003644769325383	0.05003644769325383	0.05003644769325383	0.05003644769325383	0.05003644769325383	0.05003644769325383	0.05003644769325383	0.05003644769325383	0.05003644769325383	0.05003644769325383	0.05003644769325383	0.05003644769325383	0.05003644769325383	0.05003644769325383	0.05003644769325383	0.05003644769325383	0.05003644769325383	0.05003644769325383
0.09607374549986238	0.08730978564376148	0.09077464038703427	0.10068382056591751	0.10881790986938739	0.08124638155731537	0.09331298533771921	0.09713045695432447	0.08049893834499912	0.0833055274010591	0.09732505976587612	0.0979926317178016	0.09646469319699008	0.07600876856764104	0.10845893083651065	0.09686833182328577	0.10236785616201609	0.1086340789051591	0.08578564504000702	0.1015187170894207	0.07625200001192044	0.08888535855067056	0.08888535855067056	0.08888535855067056	0.08888535855067056	0.08888535855067056	0.08888535855067056	0.08888535855067056	0.08888535855067056	0.08888535855067056	0.08888535855067056	0.08888535855067056	0.08888535855067056	0.08888535855067056	0.08888535855067056	0.08888535855067056	0.08888535855067056	0.08888535855067056	0.08888535855067056	0.08888535855067056	0.08888535855067056	0.08888535855067056	0.08888535855067056	0.08888535855067056	0.08888535855067056	0.08888535855067056	0.08888535855067056	0.08888535855067056	0.08888535855067056	0.08888535855067056
0.08034290819043775	0.09327425813937196	0.08221291339309204	0.07141015109003437	0.06939117337741135	0.07442581593970372	0.07462294102066246	0.06737233001552138	0.0688062480938429	0.0822232341527248	0.07008980234559035	0.08250205069921711	0.06661421111107349	0.07163928946940334	0.06890826960593027	0.0713775036518944	0.06836272056771422	0.07603176469951137	0.07390919772758878	0.07042980772751163	0.07734796614596504	0.07539961558008865	0.07304592968572231	0.07778844137574067	0.06839317862670109	0.09011529145878108	0.07190055301182945	0.07421365688529383	0.0761215437005145	0.08333215852506659	0.05674811225639728	0.058960531571871415	0.1400538610208693	0.09950719629637036	0.09950719629637036	0.09950719629637036	0.09950719629637036	0.09950719629637036	0.09950719629637036	0.09950719629637036	0.09950719629637036	0.09950719629637036	0.09950719629637036	0.09950719629637036	0.09950719629637036	0.09950719629637036	0.09950719629637036	0.09950719629637036	0.09950719629637036	0.09950719629637036
0.09132495357718327	0.0897390858472022	0.08874028290870761	0.08405822377167112	0.0807703278405921	0.09414745152160732	0.09356214403882658	0.09014749752066474	0.08516120987843134	0.0896806370920659	0.08622402360698045	0.08973037979509277	0.09954572669686829	0.08650233989909129	0.1046818981705408	0.08277137738800487	0.08588698443090326	0.11282919945906979	0.09692788589738348	0.08282469622797994	0.09145668315643524	0.09746485409522015	0.08269937971188988	0.08185917539382098	0.08242863405316314	0.08363013767584476	0.08339627039028447	0.08192395476675857	0.10385565571839592	0.09965171397972858	0.08026161555393926	0.09507856346990218	0.0940922154733347	0.09458538947161844	0.09458538947161844	0.09458538947161844	0.09458538947161844	0.09458538947161844	0.09458538947161844	0.09458538947161844	0.09458538947161844	0.09458538947161844	0.09458538947161844	0.09458538947161844	0.09458538947161844	0.09458538947161844	0.09458538947161844	0.09458538947161844	0.09458538947161844	0.09458538947161844
0.11408390133894378	0.08092886798945663	0.11563520194144812	0.09712796133721623	0.07590468104815565	0.09250452360402084	0.11891645930246272	0.0951640839322778	0.09397105754253864	0.093625721766632	0.10142984096932911	0.0992839708194353	0.08852940336856963	0.09612759051914373	0.0983548902224743	0.11316498526175102	0.10981889602766835	0.08783248895924968	0.09140203757618345	0.09313771299506488	0.09049803705272777	0.09181787502389632	0.09181787502389632	0.09181787502389632	0.09181787502389632	0.09181787502389632	0.09181787502389632	0.09181787502389632	0.09181787502389632	0.09181787502389632	0.09181787502389632	0.09181787502389632	0.09181787502389632	0.09181787502389632	0.09181787502389632	0.09181787502389632	0.09181787502389632	0.09181787502389632	0.09181787502389632	0.09181787502389632	0.09181787502389632	0.09181787502389632	0.09181787502389632	0.09181787502389632	0.09181787502389632	0.09181787502389632	0.09181787502389632	0.09181787502389632	0.09181787502389632	0.09181787502389632
0.07045292650847022	0.06863184311731613	0.07055869036325332	0.05458335911553847	0.06747968581788044	0.06792713911318726	0.052298596826232356	0.06282790490485085	0.057267304375504445	0.06540833882993448	0.06262411261132884	0.05388545033842179	0.06428056286196414	0.05764124295178791	0.08180796814837005	0.06742119580971738	0.0615525301070631	0.0651792368207036	0.06324254172739617	0.06235602645782748	0.07839754233362368	0.09644552676969234	0.07101091395543309	0.07491732965018844	0.07296412180281076	0.07296412180281076	0.07296412180281076	0.07296412180281076	0.07296412180281076	0.07296412180281076	0.07296412180281076	0.07296412180281076	0.07296412180281076	0.07296412180281076	0.07296412180281076	0.07296412180281076	0.07296412180281076	0.07296412180281076	0.07296412180281076	0.07296412180281076	0.07296412180281076	0.07296412180281076	0.07296412180281076	0.07296412180281076	0.07296412180281076	0.07296412180281076	0.07296412180281076	0.07296412180281076	0.07296412180281076	0.07296412180281076
0.1169629036384109	0.10866500050060979	0.11540380521370024	0.12102764584442696	0.1115470687675207	0.10663860804508601	0.10155434771021106	0.10241851948238728	0.14194987021892397	0.11265111208712769	0.08853741850192758	0.09091745362476109	0.17500231302373653	0.1218941898834469	0.11584505699687338	0.135257295432314	0.11031839000252737	0.15163645832918998	0.10142168264558188	0.10661853804665807	0.1204613312382271	0.10390668465334452	0.12491760156919393	0.11498385511664116	0.09758638135126652	0.14205688366567468	0.1198216325084706	0.1198216325084706	0.1198216325084706	0.1198216325084706	0.1198216325084706	0.1198216325084706	0.1198216325084706	0.1198216325084706	0.1198216325084706	0.1198216325084706	0.1198216325084706	0.1198216325084706	0.1198216325084706	0.1198216325084706	0.1198216325084706	0.1198216325084706	0.1198216325084706	0.1198216325084706	0.1198216325084706	0.1198216325084706	0.1198216325084706	0.1198216325084706	0.1198216325084706	0.1198216325084706
0.11828862835201931	0.09499900286058881	0.10678630140883405	0.0943938733589529	0.09725025969287887	0.0879230295370752	0.08542701812216985	0.09716493857230267	0.09278907806528973	0.07697387319883345	0.07719447089868096	0.10387249701533609	0.08676680163860209	0.0857080614597615	0.06514114848842803	0.10543379531366773	0.08738002041836607	0.09767767459563864	0.09196123967541522	0.08011794741919666	0.08603959354730595	0.08603959354730595	0.08603959354730595	0.08603959354730595	0.08603959354730595	0.08603959354730595	0.08603959354730595	0.08603959354730595	0.08603959354730595	0.08603959354730595	0.08603959354730595	0.08603959354730595	0.08603959354730595	0.08603959354730595	0.08603959354730595	0.08603959354730595	0.08603959354730595	0.08603959354730595	0.08603959354730595	0.08603959354730595	0.08603959354730595	0.08603959354730595	0.08603959354730595	0.08603959354730595	0.08603959354730595	0.08603959354730595	0.08603959354730595	0.08603959354730595	0.08603959354730595	0.08603959354730595
0.08545011055387697	0.09481133620197607	0.08286673157808697	0.0866034755271336	0.10235232936514224	0.08163207177573599	0.08150954205596174	0.10394530846657918	0.10284242610571556	0.08424205355077022	0.09615919368768329	0.09325618193587272	0.08161346488482013	0.08406133961391977	0.0932439365670735	0.09065107118578904	0.0957921889970888	0.09274151439279153	0.10131693085316525	0.09529974394970225	0.07049671788413062	0.08620198920434773	0.07834935354423918	0.07834935354423918	0.07834935354423918	0.07834935354423918	0.07834935354423918	0.07834935354423918	0.07834935354423918	0.07834935354423918	0.07834935354423918	0.07834935354423918	0.07834935354423918	0.07834935354423918	0.07834935354423918	0.07834935354423918	0.07834935354423918	0.07834935354423918	0.07834935354423918	0.07834935354423918	0.07834935354423918	0.07834935354423918	0.07834935354423918	0.07834935354423918	0.07834935354423918	0.07834935354423918	0.07834935354423918	0.07834935354423918	0.07834935354423918	0.07834935354423918
0.156497948628709	0.13322540689142662	0.16131431275024327	0.14289241642406547	0.14792510212133653	0.1394521767665287	0.12920276959035987	0.16919824908575923	0.15401717034477833	0.13770148194544188	0.18185157292160176	0.16015700402859645	0.12273326420374872	0.15659722920742142	0.15932479568798033	0.16611084163936893	0.19420802237765397	0.13377294715451726	0.14023097037628218	0.220978464852526	0.18060471761440408	0.18060471761440408	0.18060471761440408	0.18060471761440408	0.18060471761440408	0.18060471761440408	0.18060471761440408	0.18060471761440408	0.18060471761440408	0.18060471761440408	0.18060471761440408	0.18060471761440408	0.18060471761440408	0.18060471761440408	0.18060471761440408	0.18060471761440408	0.18060471761440408	0.18060471761440408	0.18060471761440408	0.18060471761440408	0.18060471761440408	0.18060471761440408	0.18060471761440408	0.18060471761440408	0.18060471761440408	0.18060471761440408	0.18060471761440408	0.18060471761440408	0.18060471761440408	0.18060471761440408
0.1304043084895038	0.15094515572638673	0.14464271021205258	0.10445548738909981	0.1480143361413853	0.1322376334671696	0.12649917283804474	0.1262350287480553	0.1244763022358938	0.1327772513309916	0.13879711410304305	0.1121380601684083	0.10889769807403354	0.1304667264352002	0.1375345952211138	0.1434835383686618	0.14038992278179688	0.1545590378547184	0.10814989875592025	0.08073985351475446	0.12628810138459845	0.14276072269323417	0.1180266938694053	0.13039370828131974	0.13039370828131974	0.13039370828131974	0.13039370828131974	0.13039370828131974	0.13039370828131974	0.13039370828131974	0.13039370828131974	0.13039370828131974	0.13039370828131974	0.13039370828131974	0.13039370828131974	0.13039370828131974	0.13039370828131974	0.13039370828131974	0.13039370828131974	0.13039370828131974	0.13039370828131974	0.13039370828131974	0.13039370828131974	0.13039370828131974	0.13039370828131974	0.13039370828131974	0.13039370828131974	0.13039370828131974	0.13039370828131974	0.13039370828131974
0.10407861581301303	0.10393616031150599	0.11999798541087424	0.09493416065626474	0.10737691536876019	0.11246999747723418	0.08100022481435064	0.09788874130907625	0.09936848315217313	0.10389969971024587	0.1159794992792327	0.08944456949736732	0.09749587131025109	0.12657000874630658	0.09704029795572233	0.09339491560689654	0.13067152184553488	0.114010970898753	0.14689067118587137	0.09865459754035807	0.12528736567594723	0.1120974331401306	0.11869239940803891	0.11869239940803891	0.11869239940803891	0.11869239940803891	0.11869239940803891	0.11869239940803891	0.11869239940803891	0.11869239940803891	0.11869239940803891	0.11869239940803891	0.11869239940803891	0.11869239940803891	0.11869239940803891	0.11869239940803891	0.11869239940803891	0.11869239940803891	0.11869239940803891	0.11869239940803891	0.11869239940803891	0.11869239940803891	0.11869239940803891	0.11869239940803891	0.11869239940803891	0.11869239940803891	0.11869239940803891	0.11869239940803891	0.11869239940803891	0.11869239940803891
0.1164614350340182	0.13447821078884536	0.12959867851923376	0.12079383590812033	0.1360035968502321	0.11437831102549349	0.12004363607595464	0.10607053151378255	0.11502367335346235	0.13700383067896227	0.1361294413403185	0.1419109546212739	0.12459337721487412	0.11899507008661202	0.12026934074159773	0.1278536430436525	0.14716344481033203	0.1416856178797019	0.10646331825865296	0.11968443924789614	0.14814094116251134	0.122724153848149	0.14578947853988938	0.11552557062917009	0.12678815125579074	0.12560957605710724	0.10598376730350334	0.12733413240197197	0.12402318583051462	0.14594322804859952	0.17007171879427943	0.15800747342143948	0.15800747342143948	0.15800747342143948	0.15800747342143948	0.15800747342143948	0.15800747342143948	0.15800747342143948	0.15800747342143948	0.15800747342143948	0.15800747342143948	0.15800747342143948	0.15800747342143948	0.15800747342143948	0.15800747342143948	0.15800747342143948	0.15800747342143948	0.15800747342143948	0.15800747342143948	0.15800747342143948
0.10545483228039902	0.07802074291563338	0.10506800963450327	0.08992587930851159	0.10851078630926661	0.1040980588554775	0.08378327029448773	0.09255003525284776	0.09363262895053195	0.11455932392733684	0.10192986111234438	0.0877191865740557	0.0791058819699605	0.07972033500910884	0.09130689488448011	0.09436047528568853	0.115596450469261	0.11254492765459777	0.07514198643634663	0.08648603809538441	0.07637733505122442	0.06282513816021384	0.0958234265694691	0.08547723909820792	0.10150181513843014	0.09135008312653223	0.10799768807974139	0.10703814791042436	0.09759068359329781	0.11298484502827097	0.10838230426033024	0.1106835746443006	0.1106835746443006	0.1106835746443006	0.1106835746443006	0.1106835746443006	0.1106835746443006	0.1106835746443006	0.1106835746443006	0.1106835746443006	0.1106835746443006	0.1106835746443006	0.1106835746443006	0.1106835746443006	0.1106835746443006	0.1106835746443006	0.1106835746443006	0.1106835746443006	0.1106835746443006	0.1106835746443006
0.09581765787549947	0.12267783391790292	0.13478649810028467	0.12835223830580947	0.11699145583302868	0.13122543657532107	0.12522651783304203	0.09735426846596466	0.11250123393359125	0.09284456521633357	0.11030934966533462	0.11222640957105903	0.11649571245306241	0.0983841034296448	0.119847286977555	0.15159622123579633	0.12270403850630869	0.08068563163687574	0.09641822536279722	0.09394041202378765	0.11170857110194161	0.10282449156286463	0.10282449156286463	0.10282449156286463	0.10282449156286463	0.10282449156286463	0.10282449156286463	0.10282449156286463	0.10282449156286463	0.10282449156286463	0.10282449156286463	0.10282449156286463	0.10282449156286463	0.10282449156286463	0.10282449156286463	0.10282449156286463	0.10282449156286463	0.10282449156286463	0.10282449156286463	0.10282449156286463	0.10282449156286463	0.10282449156286463	0.10282449156286463	0.10282449156286463	0.10282449156286463	0.10282449156286463	0.10282449156286463	0.10282449156286463	0.10282449156286463	0.10282449156286463
0.2981737131159593	0.02124436343955316	0.0	0.0	0.0	0.5376047570099937	0.02124436343955316	0.0	0.0	0.0	0.0	0.1251537339134625	0.0	0.0	0.0	0.5013772602961122	0.12640581785425908	0.00123963682243818	0.22946550739692462	0.0	0.0	0.0	0.0	0.0	0.0	0.0	0.0	0.0	0.0	0.0	0.0	0.0	0.0	0.0	0.0	0.0	0.0	0.0	0.0	0.0	0.0	0.0	0.0	0.0	0.0	0.0	0.0	0.0	0.0	0.0
0.09397804991591355	0.12413022062081346	0.08362482703253085	0.11330309363158844	0.11506618532631537	0.09641305742596261	0.09076534418874709	0.10825416685778579	0.09584548242808985	0.08320585741421635	0.12420720202068952	0.11227185097128058	0.11381235260637208	0.11289700366919289	0.11026005529146937	0.10346523432054834	0.08986576745456969	0.10507500983207767	0.13270959756866424	0.10941074131171546	0.10654911062093646	0.12137051029660278	0.1218762765873411	0.12909348132243995	0.13967408294488629	0.11176528408167709	0.08741121843621945	0.09650781501612679	0.09223687759993439	0.09437234630803058	0.09437234630803058	0.09437234630803058	0.09437234630803058	0.09437234630803058	0.09437234630803058	0.09437234630803058	0.09437234630803058	0.09437234630803058	0.09437234630803058	0.09437234630803058	0.09437234630803058	0.09437234630803058	0.09437234630803058	0.09437234630803058	0.09437234630803058	0.09437234630803058	0.09437234630803058	0.09437234630803058	0.09437234630803058	0.09437234630803058
0.09927686967492944	0.08547139270139788	0.0888523890437701	0.10046811330404841	0.0842936344803593	0.08660377251473775	0.11035856196552092	0.08181424319740142	0.07988435353110664	0.10196513398701904	0.08334774668560109	0.07384993776773935	0.07594690579652187	0.06824802197046155	0.08982640222331452	0.07900576134329196	0.08105090883279883	0.09144988074198492	0.08432102625529543	0.10792586729695815	0.08117021810521681	0.0793337124737133	0.07715433709469581	0.0807089501161357	0.08213365571175281	0.08080454859413139	0.09313073211478237	0.08314202362060841	0.08575276410450246	0.09851056285215243	0.08741361072875833	0.07884362801777253	0.09266576921328579	0.0977244478580777	0.10579284339044394	0.10175864562426082	0.10175864562426082	0.10175864562426082	0.10175864562426082	0.10175864562426082	0.10175864562426082	0.10175864562426082	0.10175864562426082	0.10175864562426082	0.10175864562426082	0.10175864562426082	0.10175864562426082	0.10175864562426082	0.10175864562426082	0.10175864562426082
0.10183255157815495	0.06921870939478593	0.0826047077006645	0.07478376374052405	0.08153950712872014	0.06426492168292122	0.07377781886828447	0.0741963375117267	0.06773518354694986	0.08061008103660483	0.0703123292494961	0.07783847121510343	0.07798086275191475	0.08626631925358656	0.08307837191004692	0.07529002744598305	0.07773088401129062	0.058508689234132494	0.07417656898979647	0.06620429867416085	0.08261455819976783	0.09983415624242	0.09311160867687651	0.09802676138812487	0.07816339826455349	0.08454819340654646	0.06818619825947585	0.10796055753157242	0.0909794584732064	0.08235222572931442	0.09717251033131687	0.0918976864938427	0.0780784925156601	0.06901299339157646	0.0937256312338819	0.10010245364463183	0.10020477854280337	0.08247140008735053	0.07587709412874097	0.09839469466341705	0.087135894396079	0.087135894396079	0.087135894396079	0.087135894396079	0.087135894396079	0.087135894396079	0.087135894396079	0.087135894396079	0.087135894396079	0.087135894396079
0.11085262705604251	0.08497969973669191	0.09185914437333972	0.1037065694463937	0.09179088028596645	0.10253529646081026	0.11616064982498031	0.10511682059177903	0.1085915661957868	0.10481183435680702	0.11041994843352086	0.08649806159564087	0.12867718709242226	0.0925329856757495	0.10278745194630518	0.11682767515010678	0.10085705646710426	0.10705415712506879	0.09897219625611285	0.12036185883712915	0.1164622031425493	0.08400220080700319	0.07899120965930584	0.10406629865092962	0.09652640048569386	0.10029634956831175	0.10029634956831175	0.10029634956831175	0.10029634956831175	0.10029634956831175	0.10029634956831175	0.10029634956831175	0.10029634956831175	0.10029634956831175	0.10029634956831175	0.10029634956831175	0.10029634956831175	0.10029634956831175	0.10029634956831175	0.10029634956831175	0.10029634956831175	0.10029634956831175	0.10029634956831175	0.10029634956831175	0.10029634956831175	0.10029634956831175	0.10029634956831175	0.10029634956831175	0.10029634956831175	0.10029634956831175
0.08211487802449363	0.06631015740914294	0.07444748093450913	0.06545537310647494	0.06764952082929146	0.05935288159018132	0.0737176381047654	0.06995211900164854	0.06521122540261348	0.059250829866918264	0.0839887338379393	0.0752390344444196	0.07290151259639831	0.06038320896521195	0.06930577156278964	0.058951958386497784	0.06850788962109104	0.06947757521798088	0.06556922301934723	0.08522159677469097	0.06643068190000403	0.08434796525172455	0.06207781230672476	0.06104933116497987	0.08052077856771872	0.06596178156289603	0.06536523269620702	0.07183018372342095	0.060664240183879975	0.059063579610804155	0.05801390370670034	0.058538741658752246	0.058538741658752246	0.058538741658752246	0.058538741658752246	0.058538741658752246	0.058538741658752246	0.058538741658752246	0.058538741658752246	0.058538741658752246	0.058538741658752246	0.058538741658752246	0.058538741658752246	0.058538741658752246	0.058538741658752246	0.058538741658752246	0.058538741658752246	0.058538741658752246	0.058538741658752246	0.058538741658752246
0.4989569075806531	0.32378773764782637	0.21079448102284465	0.21235141436685334	0.36668273687021236	0.0024096857321935	0.06580525083859956	0.053498808476797985	0.3174995362977224	0.26787601000710565	0.19795267970068667	0.17013761918155715	0.27269885878733	0.22343367252046775	0.3984480669565958	0.3490975903774355	0.022546067493450735	0.05382270525235502	0.2861695297053673	0.1701280450018285	0.19666528088201748	0.27404017606235653	0.39457856234436656	0.0994291718651456	0.38099691653996737	0.17105092821586407	0.27602392237791573	0.27602392237791573	0.27602392237791573	0.27602392237791573	0.27602392237791573	0.27602392237791573	0.27602392237791573	0.27602392237791573	0.27602392237791573	0.27602392237791573	0.27602392237791573	0.27602392237791573	0.27602392237791573	0.27602392237791573	0.27602392237791573	0.27602392237791573	0.27602392237791573	0.27602392237791573	0.27602392237791573	0.27602392237791573	0.27602392237791573	0.27602392237791573	0.27602392237791573	0.27602392237791573
0.06848766175236305	0.06590353846093411	0.06828481081542624	0.06258848367301854	0.07204754309853793	0.0697558654703433	0.05596307845099211	0.05891890483229002	0.048386403965329394	0.05759603528891494	0.05761317377546236	0.05048764601537361	0.0690256811453903	0.06455500021069063	0.06757933011308273	0.06628193234208232	0.06329764401374471	0.06335238820014231	0.0668817564008684	0.06665546063113391	0.06418108077977168	0.07402132054970774	0.06900567614078765	0.07151349834524769	0.07151349834524769	0.07151349834524769	0.07151349834524769	0.07151349834524769	0.07151349834524769	0.07151349834524769	0.07151349834524769	0.07151349834524769	0.07151349834524769	0.07151349834524769	0.07151349834524769	0.07151349834524769	0.07151349834524769	0.07151349834524769	0.07151349834524769	0.07151349834524769	0.07151349834524769	0.07151349834524769	0.07151349834524769	0.07151349834524769	0.07151349834524769	0.07151349834524769	0.07151349834524769	0.07151349834524769	0.07151349834524769	0.07151349834524769
0.14345678417882987	0.12712231337674398	0.13184099352140344	0.12976276329346423	0.13632387244283112	0.14370138656687828	0.13411941711027556	0.11881835581226796	0.13875409254333665	0.14466335912852346	0.1252014969060962	0.13625540981304737	0.1476555206154767	0.11556504322451744	0.1275958699909234	0.11500306417741175	0.13232226041467232	0.1362446889355563	0.13279952562206337	0.14870259984033363	0.13034110068216317	0.1364747368442426	0.17220057780323014	0.15036468376960352	0.14553059312833275	0.14053641655186247	0.1571474380224417	0.1443382142817349	0.1286947277697005	0.12169596752670557	0.2516867858628673	0.18669137669478647	0.18669137669478647	0.18669137669478647	0.18669137669478647	0.18669137669478647	0.18669137669478647	0.18669137669478647	0.18669137669478647	0.18669137669478647	0.18669137669478647	0.18669137669478647	0.18669137669478647	0.18669137669478647	0.18669137669478647	0.18669137669478647	0.18669137669478647	0.18669137669478647	0.18669137669478647	0.18669137669478647
0.001730998888794356	0.029388197054088325	0.013357399746312186	0.0	0.0	0.0049391202845591314	0.0049391202845591314	0.0	0.0	0.0	0.058925619039501276	0.00028820422850568694	0.00028820422850568694	0.00028820422850568694	0.0	0.0	0.0	0.11225444449701981	0.0	0.0	0.00028820422850568694	0.0	0.0	0.00028820422850568694	0.0	0.0	0.194500946278689	0.004940138877270332	0.0049391202845591314	0.0049391202845591314	0.0	0.0	0.10083021254343319	0.001428074083255344	0.11656562944760548	0.11656562944760548	0.001428074083255344	0.0	0.000714037041627672	0.000714037041627672	0.000714037041627672	0.000714037041627672	0.000714037041627672	0.000714037041627672	0.000714037041627672	0.000714037041627672	0.000714037041627672	0.000714037041627672	0.000714037041627672	0.000714037041627672
0.0	0.0	0.11846143768809884	0.07079972152835508	0.07882144855427854	0.15479552378285336	0.02043104396400988	0.0002023677091100802	0.0	0.08776267461046577	0.10222853956990433	0.0	0.1113063098586131	0.0	0.08776267461046579	0.0	0.0	0.020431043964009875	0.08876222198346502	0.1312213406769645	0.13807403271766275	0.036495160312001125	0.009382141984674275	0.08852244061450033	0.041375668201488226	0.0002023677091100802	0.05472366308064301	0.020426856836595116	0.07152626892672681	0.07079972152835508	0.0	0.03650710241172195	0.10414727200918451	0.16279293161508834	0.07318365945989869	0.009382141984674275	0.08184862350769068	0.0	0.0	0.08776267461046579	0.08214524624737737	0.0	0.0034688061048317124	0.0	0.0017344030524158562	0.0017344030524158562	0.0017344030524158562	0.0017344030524158562	0.0017344030524158562	0.0017344030524158562
0.10895138366840387	0.07288474706279731	0.07574153600789724	0.08585224858584353	0.12340389820379499	0.07692571278591097	0.11664116058855373	0.10399909154441417	0.0807332010672496	0.10291807320698396	0.0994282303791366	0.1030751209374837	0.09988180253297735	0.0734119949467779	0.09252174417251922	0.08254516959416625	0.09411161035451313	0.11107330121273408	0.11037717771018017	0.07319686331767895	0.09411640563901723	0.08103091690687832	0.07942582594143391	0.1435455186566551	0.14108261559577526	0.09714962318902741	0.11058626793934827	0.10395942473367446	0.07541852799680528	0.1309234296819632	0.11567364987297264	0.08686140690632062	0.09389722502590417	0.11022401536146571	0.07857053066494472	0.14881397532668167	0.07816392520035038	0.09673356961406729	0.12982919678260857	0.09472030729764541	0.07633472007308133	0.14108342279646371	0.10649503364322274	0.118429239129034	0.16993406033129127	0.14418164973016265	0.14418164973016265	0.14418164973016265	0.14418164973016265	0.14418164973016265
0.05671389075087849	0.06251381143126655	0.05415499642801683	0.051075800462692854	0.021481870199921742	0.06094212845730584	0.1324243140304821	0.04547430258746801	0.04756576876957418	0.11944849107642576	0.02416757635414703	0.04522449805814353	0.07315936898475282	0.0308050814605799	0.08984365050232102	0.03793975081489383	0.029244937697955626	0.034456031614420596	0.08845128093588239	0.08971127170198905	0.06651914364195909	0.049289877741915636	0.06186209773778078	0.060651791681934505	0.0596503482884492	0.06620865566616754	0.05739256211709318	0.0852882616966161	0.0713966952791037	0.023159259946478616	0.062353237569039384	0.07308501180947258	0.04831049954056924	0.047619810180799	0.04871197110528845	0.06441983934063447	0.055697268546548113	0.008060007831602841	0.0504990043784174	0.029279506105010126	0.029279506105010126	0.029279506105010126	0.029279506105010126	0.029279506105010126	0.029279506105010126	0.029279506105010126	0.029279506105010126	0.029279506105010126	0.029279506105010126	0.029279506105010126
0.37329428980248547	0.41560544222629325	0.27222389150738097	0.43177190466830717	0.32650925851950663	0.350602081581129	0.3830284555802193	0.28939153761956127	0.26794491594422093	0.2786682267818911	0.2786682267818911	0.2786682267818911	0.2786682267818911	0.2786682267818911	0.2786682267818911	0.2786682267818911	0.2786682267818911	0.2786682267818911	0.2786682267818911	0.2786682267818911	0.2786682267818911	0.2786682267818911	0.2786682267818911	0.2786682267818911	0.2786682267818911	0.2786682267818911	0.2786682267818911	0.2786682267818911	0.2786682267818911	0.2786682267818911	0.2786682267818911	0.2786682267818911	0.2786682267818911	0.2786682267818911	0.2786682267818911	0.2786682267818911	0.2786682267818911	0.2786682267818911	0.2786682267818911	0.2786682267818911	0.2786682267818911	0.2786682267818911	0.2786682267818911	0.2786682267818911	0.2786682267818911	0.2786682267818911	0.2786682267818911	0.2786682267818911	0.2786682267818911	0.2786682267818911
0.22115855897916145	0.18124391189951464	0.2591662425573179	0.15058076740476958	0.21829116851270342	0.2917838315290268	0.2069852873379158	0.29876113514378944	0.31347431547366983	0.3514266020429747	0.3373872603485446	0.4153800992585784	0.3181319041141436	0.33879534865058764	0.3190052421726445	0.3426564488214117	0.3587925052792077	0.3186241764314158	0.34864390713406024	0.3024335797883041	0.32553874346118217	0.32553874346118217	0.32553874346118217	0.32553874346118217	0.32553874346118217	0.32553874346118217	0.32553874346118217	0.32553874346118217	0.32553874346118217	0.32553874346118217	0.32553874346118217	0.32553874346118217	0.32553874346118217	0.32553874346118217	0.32553874346118217	0.32553874346118217	0.32553874346118217	0.32553874346118217	0.32553874346118217	0.32553874346118217	0.32553874346118217	0.32553874346118217	0.32553874346118217	0.32553874346118217	0.32553874346118217	0.32553874346118217	0.32553874346118217	0.32553874346118217	0.32553874346118217	0.32553874346118217
0.19745795764003551	0.02971236131431161	0.15139403150396116	0.0014585698330377454	0.11905482542878254	0.0	0.1309489104971462	0.0014585698330377454	0.029710384195382952	0.07959958122297917	0.0	0.00029435867395203566	0.0	0.0	0.0	0.06014028664028778	0.11905482542878254	0.0	0.08041489289412329	0.0	0.143761191856037	0.05309552554680379	0.11944911314856452	0.00029435867395203566	0.0	0.0	0.10297625998549027	0.0050445925272874295	0.0	0.0	0.10353620825967941	0.0	0.051768104129839704	0.051768104129839704	0.051768104129839704	0.051768104129839704	0.051768104129839704	0.051768104129839704	0.051768104129839704	0.051768104129839704	0.051768104129839704	0.051768104129839704	0.051768104129839704	0.051768104129839704	0.051768104129839704	0.051768104129839704	0.051768104129839704	0.051768104129839704	0.051768104129839704	0.051768104129839704
0.11411202285847602	0.150386258612512	0.14611999198846806	0.15600496744295347	0.12571572163785083	0.11487558865502809	0.1212107999204674	0.15267325433847326	0.12998109552848708	0.1496739484090124	0.15902429471331078	0.11462677942616016	0.14299737152326855	0.14983596978984007	0.1547368356771535	0.12172688716584583	0.1320262135635182	0.13199341092883374	0.16259759652322564	0.1304314668457364	0.14827453651731295	0.14697614140909718	0.1499395206689312	0.1484578310390142	0.1484578310390142	0.1484578310390142	0.1484578310390142	0.1484578310390142	0.1484578310390142	0.1484578310390142	0.1484578310390142	0.1484578310390142	0.1484578310390142	0.1484578310390142	0.1484578310390142	0.1484578310390142	0.1484578310390142	0.1484578310390142	0.1484578310390142	0.1484578310390142	0.1484578310390142	0.1484578310390142	0.1484578310390142	0.1484578310390142	0.1484578310390142	0.1484578310390142	0.1484578310390142	0.1484578310390142	0.1484578310390142	0.1484578310390142
0.2692068826639999	0.21937674515690947	0.20344049510751788	0.18749462723797777	0.20305376609527775	0.22334981801919385	0.2318893010892512	0.21133490047380799	0.20542628846347166	0.23452058793203526	0.2386762412222867	0.236598414577161	0.236598414577161	0.236598414577161	0.236598414577161	0.236598414577161	0.236598414577161	0.236598414577161	0.236598414577161	0.236598414577161	0.236598414577161	0.236598414577161	0.236598414577161	0.236598414577161	0.236598414577161	0.236598414577161	0.236598414577161	0.236598414577161	0.236598414577161	0.236598414577161	0.236598414577161	0.236598414577161	0.236598414577161	0.236598414577161	0.236598414577161	0.236598414577161	0.236598414577161	0.236598414577161	0.236598414577161	0.236598414577161	0.236598414577161	0.236598414577161	0.236598414577161	0.236598414577161	0.236598414577161	0.236598414577161	0.236598414577161	0.236598414577161	0.236598414577161	0.236598414577161
0.15697397779994812	0.16227892763734036	0.12254850373319574	0.12652977618728936	0.13191231564623135	0.1502205165158607	0.11066733764481285	0.09161493901619351	0.10587857893008278	0.12240518071436106	0.1429592278232619	0.11872598873087084	0.10168465194983926	0.13365828307745448	0.12159215991235803	0.12555130448636245	0.1248074822765471	0.12932995869298966	0.1111083032041737	0.10210930193132232	0.11097650511802001	0.12578190213727766	0.09450821007858241	0.12401366577826858	0.13533530069586958	0.12357444335228425	0.08045853483621197	0.1341371735518779	0.10729785419404493	0.10729785419404493	0.10729785419404493	0.10729785419404493	0.10729785419404493	0.10729785419404493	0.10729785419404493	0.10729785419404493	0.10729785419404493	0.10729785419404493	0.10729785419404493	0.10729785419404493	0.10729785419404493	0.10729785419404493	0.10729785419404493	0.10729785419404493	0.10729785419404493	0.10729785419404493	0.10729785419404493	0.10729785419404493	0.10729785419404493	0.10729785419404493
0.052613464654351974	0.013531677020884347	0.04689602607575431	0.0	0.05544499536981965	0.04921230811320176	0.013653594755551309	0.036261708554590606	0.055444995369819644	0.03639580333954072	0.013643183536683208	0.0	0.0542356042002629	0.024190813138287793	0.024190813138287793	0.0	0.0	0.0424615417537918	0.055420964562272065	0.014701382643191265	0.05815445000467771	0.07339571291077636	0.0	0.013538285267877367	0.00013409553519463843	0.006216917492615507	0.0	0.0	0.08519344227959529	0.0	0.05437735881631156	0.0022980716882007256	0.028337715252256142	0.028337715252256142	0.028337715252256142	0.028337715252256142	0.028337715252256142	0.028337715252256142	0.028337715252256142	0.028337715252256142	0.028337715252256142	0.028337715252256142	0.028337715252256142	0.028337715252256142	0.028337715252256142	0.028337715252256142	0.028337715252256142	0.028337715252256142	0.028337715252256142	0.028337715252256142
0.10623264952720908	0.06247213985503429	0.12844290529542549	0.0	0.04868811791896906	0.0	0.08181692857207387	0.05217641117858528	0.047965108668364655	0.011941832744224206	0.005772267997973358	0.05481922037175092	0.0970431576478714	0.057136327634452914	0.05601687765737975	0.056555468131054366	0.021830311710011832	0.0008144549083445986	0.03793071347689312	0.024090507782385834	0.0872812553919391	0.005783988104770577	0.09851505960942201	0.11342238424748262	0.08968728462768547	0.06833487702910675	0.07292172903817881	0.0502816586379674	0.12066416007866324	0.13121634536353952	0.06543625641537866	0.13821820085284256	0.11087154590829086	0.10247520026826948	0.03723522860055544	0.09829558722948971	0.06776540791502257	0.06776540791502257	0.06776540791502257	0.06776540791502257	0.06776540791502257	0.06776540791502257	0.06776540791502257	0.06776540791502257	0.06776540791502257	0.06776540791502257	0.06776540791502257	0.06776540791502257	0.06776540791502257	0.06776540791502257
0.09992049318704259	0.1159310595146159	0.09759589234337807	0.13672249282284962	0.09673968508417875	0.11431813155635616	0.1076477962026286	0.10538515211643944	0.10068050703809273	0.10200830249554722	0.11145356736337778	0.1322207449783698	0.11041491519970699	0.1273788668002568	0.09719686180031051	0.1422285500359403	0.10627408109193805	0.09291202112917561	0.11058667054925748	0.09191521941341155	0.13429731462893327	0.10416514713946246	0.10358661188194257	0.11406495504635394	0.13186239948500494	0.11642014399058992	0.11560916267552308	0.11000452478386838	0.12604587942151851	0.10351566637325486	0.09301061680828325	0.09826314159076906	0.09826314159076906	0.09826314159076906	0.09826314159076906	0.09826314159076906	0.09826314159076906	0.09826314159076906	0.09826314159076906	0.09826314159076906	0.09826314159076906	0.09826314159076906	0.09826314159076906	0.09826314159076906	0.09826314159076906	0.09826314159076906	0.09826314159076906	0.09826314159076906	0.09826314159076906	0.09826314159076906
0.13710437006406073	0.11809925908279531	0.13215349644323088	0.2016892078869356	0.13560761092478815	0.11709662068913294	0.1573827643854014	0.17208252551349157	0.09322373438643654	0.12231591998895618	0.16169578075587612	0.10204727179690601	0.14491637374946215	0.13973970691982057	0.1606872787764303	0.13837115569822528	0.09744349325114506	0.10919123674933746	0.1330576963653971	0.11932924654230433	0.1171124840489308	0.11226407736356726	0.12112375935228792	0.11645832160841632	0.1130038220242548	0.1554176306464153	0.12022456651802779	0.1251019452878802	0.1299090446953642	0.09793602398184295	0.14476357561361142	0.1089025463364058	0.13006922288939934	0.10727382963803439	0.14917041919865162	0.17736680564406473	0.19839502721525126	0.187880916429658	0.187880916429658	0.187880916429658	0.187880916429658	0.187880916429658	0.187880916429658	0.187880916429658	0.187880916429658	0.187880916429658	0.187880916429658	0.187880916429658	0.187880916429658	0.187880916429658
0.0	0.0	0.0	0.0	0.0	0.0	0.0	0.0	0.10604876531471392	0.07004590185826572	0.055724908562764755	0.002161234954255795	0.031614323418245015	0.05482570126432554	0.012732159528291953	0.0	0.0	0.04738945216060274	0.05610192717395279	0.056101927173952786	0.07492282003976033	0.0	0.05482570126432552	0.002161234954255795	0.0	0.0667200936529394	0.06470388273642433	0.0	0.02377487038294932	0.044120767917957354	0.012732159528291953	0.21451906345791585	0.1136256114931039	0.1136256114931039	0.1136256114931039	0.1136256114931039	0.1136256114931039	0.1136256114931039	0.1136256114931039	0.1136256114931039	0.1136256114931039	0.1136256114931039	0.1136256114931039	0.1136256114931039	0.1136256114931039	0.1136256114931039	0.1136256114931039	0.1136256114931039	0.1136256114931039	0.1136256114931039
0.3055627388550696	0.18112057268144272	0.2356807097227934	0.1894753132686064	0.18735543831187268	0.23379801035550407	0.17328420322433216	0.11293871004304856	0.22962796160162652	0.19959233885876856	0.26947941737607606	0.1665035947904207	0.2392303171714272	0.2173167090579509	0.19479520006069292	0.2040303025113972	0.21196255805754782	0.1680579932555832	0.2145786861081012	0.16260833879282666	0.278745849304218	0.2150130733755422	0.24799244575323504	0.2672509753976479	0.24643911375645552	0.21831302305033246	0.23017260814363188	0.18802555177570424	0.14415465506144165	0.23673835937067345	0.2382212873188884	0.23747982334478093	0.23747982334478093	0.23747982334478093	0.23747982334478093	0.23747982334478093	0.23747982334478093	0.23747982334478093	0.23747982334478093	0.23747982334478093	0.23747982334478093	0.23747982334478093	0.23747982334478093	0.23747982334478093	0.23747982334478093	0.23747982334478093	0.23747982334478093	0.23747982334478093	0.23747982334478093	0.23747982334478093
0.07707429629303833	0.030631933363557694	0.04645951816527356	0.06832942495551857	0.08233500890198259	0.050562627287819586	0.0631405484689836	0.0597689758185878	0.04863987076775136	0.07082061042177477	0.09560531251882735	0.06600829388765848	0.09058290118066077	0.08455415155287632	0.07050216654782002	0.03901272992941843	0.07181699208584488	0.09190528592022645	0.09369785217877222	0.06199559110025023	0.0783458423743217	0.05928958251288876	0.042014868590115294	0.07766964522119486	0.08842877336306898	0.09071973682041964	0.07429349663624212	0.061784350344440506	0.08981008744678506	0.0916581550640728	0.07861447268990202	0.08843424768062162	0.09336538799919587	0.05374113265620804	0.10479827743638741	0.0926564395928543	0.09740013767527168	0.09718919028311056	0.0805812739034385	0.0678650298357259	0.0742231518695822	0.0742231518695822	0.0742231518695822	0.0742231518695822	0.0742231518695822	0.0742231518695822	0.0742231518695822	0.0742231518695822	0.0742231518695822	0.0742231518695822
0.10720072209445264	0.0964452803984897	0.11807683208366887	0.09158562479939633	0.10122000348005014	0.1048498910839918	0.11681415200487738	0.1071307082232227	0.1106242886460279	0.11838100942271283	0.11308773963926963	0.0980563150063014	0.10522755695664428	0.1265181912611278	0.09833063368983522	0.10249470295931197	0.08932442944770407	0.09340721076251461	0.09382437475984395	0.10066137493986776	0.11908363585784694	0.10280372059957199	0.09749588880404073	0.12098679109696481	0.12127620610152028	0.12538664496464705	0.08745037756050503	0.08978451687798432	0.13174201426330112	0.09923404211980685	0.11395201792137391	0.11135868228306578	0.11048901215932523	0.11396326289698124	0.124527335779933	0.11924529933845711	0.11924529933845711	0.11924529933845711	0.11924529933845711	0.11924529933845711	0.11924529933845711	0.11924529933845711	0.11924529933845711	0.11924529933845711	0.11924529933845711	0.11924529933845711	0.11924529933845711	0.11924529933845711	0.11924529933845711	0.11924529933845711
0.16425671783414486	0.12851004887320613	0.13080035084849673	0.1820273257326768	0.15178922328173022	0.19706830681030077	0.17370399834107877	0.15387767292592983	0.14391043517105892	0.14950154162285303	0.16208699580338176	0.1560532621533258	0.15590940595679556	0.17027697922383966	0.15302961928444106	0.23399845854594253	0.16650938892125902	0.15602222156504092	0.14078268783147913	0.16738501359711072	0.14716459013338917	0.12271448539257766	0.18998166948596518	0.13794345831935725	0.1418673036742878	0.11427430585400815	0.16178943683414868	0.12472569952732457	0.14242814329002726	0.13742768842355732	0.1399279158567923	0.1399279158567923	0.1399279158567923	0.1399279158567923	0.1399279158567923	0.1399279158567923	0.1399279158567923	0.1399279158567923	0.1399279158567923	0.1399279158567923	0.1399279158567923	0.1399279158567923	0.1399279158567923	0.1399279158567923	0.1399279158567923	0.1399279158567923	0.1399279158567923	0.1399279158567923	0.1399279158567923	0.1399279158567923
0.28436714743980895	0.12617321122587452	0.4915962672835748	0.3372780994862753	0.2634441950783192	0.33062582046331385	0.3342088332014806	0.23450548162174234	0.03228065313253212	0.531868112647587	0.10491883689301221	0.3263201497664449	0.24068529565924604	0.2082233615243042	0.424916481037788	0.22491311748305703	0.2288197115003532	0.15387056564017274	0.27997411112019455	0.3564696755330821	0.2611051872057761	0.40293026638336316	0.2027084413911207	0.31135928478113006	0.2739967346847576	0.483349060935501	0.38359605455391826	0.4033323459777061	0.4172931688905448	0.35419970315823873	0.2717966435299819	0.39542420636893744	0.2104703991345255	0.42410444608547615	0.3023002412468598	0.36320234366616794	0.36320234366616794	0.36320234366616794	0.36320234366616794	0.36320234366616794	0.36320234366616794	0.36320234366616794	0.36320234366616794	0.36320234366616794	0.36320234366616794	0.36320234366616794	0.36320234366616794	0.36320234366616794	0.36320234366616794	0.36320234366616794
0.09926630396646464	0.11239410090936032	0.09962345342219994	0.12114801598062541	0.12704693862144834	0.09403358922331777	0.11608747662617769	0.10956049889730876	0.10123059168663956	0.11190170088133428	0.10750950277065716	0.12437222613570338	0.11547228657836069	0.12040918850099398	0.11073959305422397	0.12048296687338808	0.13034502971662265	0.10212377472824911	0.11039521610860466	0.11290617538849589	0.10130177780377035	0.09335734301146337	0.09498111430706034	0.11421366674836152	0.12377465020087713	0.12150637738520433	0.11385208501475004	0.12522215752609223	0.12110800064903236	0.11151353816690278	0.1126367177849973	0.1221990999671097	0.1272249999570228	0.10083771192188845	0.11739943772208465	0.10911857482198656	0.10911857482198656	0.10911857482198656	0.10911857482198656	0.10911857482198656	0.10911857482198656	0.10911857482198656	0.10911857482198656	0.10911857482198656	0.10911857482198656	0.10911857482198656	0.10911857482198656	0.10911857482198656	0.10911857482198656	0.10911857482198656
0.12303970315132225	0.10969653957105759	0.08029267951340693	0.10361220002722286	0.0994663677611171	0.11466563546495856	0.10417155607039195	0.1182825211504912	0.0861413394175427	0.08849347106587387	0.12511952700610493	0.09163841842025945	0.09555520024450764	0.10177162450210459	0.10298912356081234	0.08880057797587815	0.0814230305328752	0.0767726700005336	0.08335235675164622	0.10295100312877309	0.08947437177671054	0.1034376779139846	0.11600273176957342	0.10636534738423381	0.11438493935659083	0.12284821246633489	0.09429557551341121	0.09122651320434194	0.11040690786949219	0.08795854621069404	0.10459621019879323	0.09627737820474364	0.09627737820474364	0.09627737820474364	0.09627737820474364	0.09627737820474364	0.09627737820474364	0.09627737820474364	0.09627737820474364	0.09627737820474364	0.09627737820474364	0.09627737820474364	0.09627737820474364	0.09627737820474364	0.09627737820474364	0.09627737820474364	0.09627737820474364	0.09627737820474364	0.09627737820474364	0.09627737820474364
0.08145264692806975	0.09124087562441134	0.09297481342357158	0.10074839247519048	0.10208851631442739	0.0703095580780294	0.08986906500611139	0.09950199180001668	0.10867884975636757	0.08775823893783818	0.10877932066834152	0.11689635094049482	0.10630145608926427	0.0779118872219707	0.12963814576213353	0.10935262908239891	0.0913707464947077	0.08851970618232063	0.11221643404928854	0.08158971258173467	0.09669696263156406	0.09100626258808457	0.09642809069139203	0.08708999154768438	0.09641975439195351	0.11722799566999698	0.11451333904002682	0.10875032793726332	0.07716029014631078	0.12152001512486273	0.10662155822740625	0.09938593012847012	0.1030037441779382	0.1030037441779382	0.1030037441779382	0.1030037441779382	0.1030037441779382	0.1030037441779382	0.1030037441779382	0.1030037441779382	0.1030037441779382	0.1030037441779382	0.1030037441779382	0.1030037441779382	0.1030037441779382	0.1030037441779382	0.1030037441779382	0.1030037441779382	0.1030037441779382	0.1030037441779382
0.05717918871731214	0.04808979638133388	0.06425147625356332	0.05729926087309292	0.0520492945987727	0.042575385783562715	0.049429796531818004	0.046126076169426725	0.045843239806056604	0.04541550254239537	0.04520485917457883	0.03183414039162833	0.04214087137621776	0.04651353954569137	0.044372887946264684	0.058099105616045664	0.06687826216144882	0.046351792463781634	0.057168843464897985	0.029991354702388756	0.03492002884779633	0.03515570563484003	0.05958006635415186	0.060601602177509734	0.0462223505536816	0.05673918049327823	0.0608906524878744	0.05881491649057632	0.05881491649057632	0.05881491649057632	0.05881491649057632	0.05881491649057632	0.05881491649057632	0.05881491649057632	0.05881491649057632	0.05881491649057632	0.05881491649057632	0.05881491649057632	0.05881491649057632	0.05881491649057632	0.05881491649057632	0.05881491649057632	0.05881491649057632	0.05881491649057632	0.05881491649057632	0.05881491649057632	0.05881491649057632	0.05881491649057632	0.05881491649057632	0.05881491649057632
0.07709290386754213	0.06562953081002834	0.05963530919417704	0.06958785386015484	0.06351429976276937	0.06505707621104824	0.045868387051297935	0.0605590837845427	0.07644307842486396	0.045587030724595606	0.06770849752695426	0.07004381176904194	0.06531372073743083	0.061463450551547984	0.060215964476573694	0.05289022276608484	0.061455976373895264	0.07735848735431464	0.06607773288618793	0.09626479768974282	0.052329677823865765	0.07910458020541256	0.08407465641812965	0.054737113548235676	0.05800141813665571	0.05946202260768656	0.04936849094429272	0.03171362024155609	0.011870690907383729	0.043086238318731276	0.027985425706893993	0.061234705668675074	0.05807102533099881	0.06665397493897292	0.06390365104142681	0.055409909600026015	0.07269871211269607	0.028529665107434803	0.07535448676645451	0.060584257378790134	0.06209153387988829	0.05948114484316041	0.06356361219655214	0.05104603169031815	0.05253230186592091	0.040885414386326126	0.0515111711621116	0.046198292774218865	0.046198292774218865	0.046198292774218865
0.2950649084712107	0.0	0.0031815402240895577	0.0006325407248478378	0.0	0.11411024576575886	0.0	0.2743197818308641	0.2743197818308641	0.11403336980314843	0.0031815402240895577	0.0	0.003134287863999616	0.0	0.0006325407248478378	0.11708774356262394	0.28216826582969734	0.17098273732023192	0.22129868135340794	0.11411024576575886	0.17104974733162395	0.029325760111179662	0.4433351905375357	0.01084021126651875	0.2845274521003065	0.32091767488487855	0.383434860209772	0.3254364930484742	0.22129868135340794	0.0	0.25583423298620317	0.22129868135340794	0.22129868135340794	0.22129868135340794	0.22129868135340794	0.22129868135340794	0.22129868135340794	0.22129868135340794	0.22129868135340794	0.22129868135340794	0.22129868135340794	0.22129868135340794	0.22129868135340794	0.22129868135340794	0.22129868135340794	0.22129868135340794	0.22129868135340794	0.22129868135340794	0.22129868135340794	0.22129868135340794
0.0	0.11731036530575815	0.0	0.0	0.5167622179914397	0.11730402478716091	0.5039131351731231	0.0	0.0	0.2096154032910854	0.0	0.3142107137632294	0.4699560110767924	0.0	0.5038846804481167	0.020586323206750204	0.0	0.7740340929687768	0.214873298429071	0.7609684387912234	0.9022245223909022	0.0	0.0011619489402309347	0.4699560110767924	0.6803339219342073	0.05387010597752235	0.45257466726221424	0.5869728117048182	0.005757546224125118	0.5139675370858441	0.530090688018651	0.5407866925961149	0.5354386903073829	0.5354386903073829	0.5354386903073829	0.5354386903073829	0.5354386903073829	0.5354386903073829	0.5354386903073829	0.5354386903073829	0.5354386903073829	0.5354386903073829	0.5354386903073829	0.5354386903073829	0.5354386903073829	0.5354386903073829	0.5354386903073829	0.5354386903073829	0.5354386903073829	0.5354386903073829
0.09658911599125887	0.07631020838510484	0.0849520263196922	0.07922394172154286	0.08619405991856974	0.08631981447604452	0.06938766988082101	0.06152106990728767	0.05832090188324185	0.06821178318895071	0.0838598867902616	0.08310344191411785	0.07135086963883736	0.07415603164387663	0.06646178892734994	0.07578915980278733	0.06632592143501384	0.08849319033261221	0.07340393537582521	0.06620184186325784	0.08928928634645776	0.07774556410485779	0.07774556410485779	0.07774556410485779	0.07774556410485779	0.07774556410485779	0.07774556410485779	0.07774556410485779	0.07774556410485779	0.07774556410485779	0.07774556410485779	0.07774556410485779	0.07774556410485779	0.07774556410485779	0.07774556410485779	0.07774556410485779	0.07774556410485779	0.07774556410485779	0.07774556410485779	0.07774556410485779	0.07774556410485779	0.07774556410485779	0.07774556410485779	0.07774556410485779	0.07774556410485779	0.07774556410485779	0.07774556410485779	0.07774556410485779	0.07774556410485779	0.07774556410485779
0.0860286190666658	0.06142169803720253	0.08312972784697574	0.07894385598295627	0.07470733104413957	0.057228132405345966	0.05951175450217959	0.08761295346622969	0.07244836562875238	0.06843721998597291	0.06727413870036839	0.07040918754262662	0.05869762364438427	0.08308296499222126	0.06547313366539313	0.05834803923124903	0.07122126611589222	0.08078089492159038	0.08250413263037983	0.07938775003361058	0.06504047701005511	0.06429846183312524	0.06466946942159017	0.06466946942159017	0.06466946942159017	0.06466946942159017	0.06466946942159017	0.06466946942159017	0.06466946942159017	0.06466946942159017	0.06466946942159017	0.06466946942159017	0.06466946942159017	0.06466946942159017	0.06466946942159017	0.06466946942159017	0.06466946942159017	0.06466946942159017	0.06466946942159017	0.06466946942159017	0.06466946942159017	0.06466946942159017	0.06466946942159017	0.06466946942159017	0.06466946942159017	0.06466946942159017	0.06466946942159017	0.06466946942159017	0.06466946942159017	0.06466946942159017
0.0970489048996662	0.0864979896702635	0.07131740506075918	0.08679387870826735	0.07821697380125328	0.0844394255243898	0.07401991501593692	0.06918184565244632	0.06560090415947496	0.076537747549047	0.08081406312236424	0.06850069073829484	0.07610680708973085	0.06966460858577794	0.06821703371569103	0.06989950184482702	0.08574784254305562	0.0842317230473333	0.07677378257076554	0.061022441374352726	0.08418925382358762	0.059022587879000506	0.07160592085129407	0.07160592085129407	0.07160592085129407	0.07160592085129407	0.07160592085129407	0.07160592085129407	0.07160592085129407	0.07160592085129407	0.07160592085129407	0.07160592085129407	0.07160592085129407	0.07160592085129407	0.07160592085129407	0.07160592085129407	0.07160592085129407	0.07160592085129407	0.07160592085129407	0.07160592085129407	0.07160592085129407	0.07160592085129407	0.07160592085129407	0.07160592085129407	0.07160592085129407	0.07160592085129407	0.07160592085129407	0.07160592085129407	0.07160592085129407	0.07160592085129407
0.07760669246396894	0.05149779342958896	0.06784100964479858	0.07140920359416925	0.05033084275930931	0.05295592498502766	0.052593608582927776	0.055618052544540456	0.06300101534064026	0.07106887115210413	0.05256220585069107	0.051527691028247086	0.06609289948784712	0.06443842920034049	0.05930133598022403	0.07279638699551894	0.06171262478966582	0.05515223334546964	0.06799672559437836	0.061574479469924	0.061574479469924	0.061574479469924	0.061574479469924	0.061574479469924	0.061574479469924	0.061574479469924	0.061574479469924	0.061574479469924	0.061574479469924	0.061574479469924	0.061574479469924	0.061574479469924	0.061574479469924	0.061574479469924	0.061574479469924	0.061574479469924	0.061574479469924	0.061574479469924	0.061574479469924	0.061574479469924	0.061574479469924	0.061574479469924	0.061574479469924	0.061574479469924	0.061574479469924	0.061574479469924	0.061574479469924	0.061574479469924	0.061574479469924	0.061574479469924
[truncated: 6 more columns]
