# Supplementary material for: Neuronal tuning aligns dynamically with object and texture manifolds across the visual hierarchy
Source: Nat Neurosci. 2026 Mar 10;29(4):864–75. doi: 10.1038/s41593-026-02207-1 (PMC13061647; doi:10.1038/s41593-026-02207-1)
Supplement: Supplementary file 6 — Average PSTH for each session and thread before or after optimization Fig. 5a. Response rate for each 10 ms time window in csv format to reproduce Fig. 5c. [file 41593_2026_2207_MOESM6_ESM.zip › Figure5C_src_normresp_wdw_70-80_BigGAN_mean.csv]

0	1	2	3	4	5	6	7	8	9	10	11	12	13	14	15	16	17	18	19	20	21	22	23	24	25	26	27	28	29	30	31	32	33	34	35	36	37	38	39	40	41	42	43	44	45	46	47	48	49
0.26931054584554565	0.2936966177071215	0.4767085496856735	0.3873545350637328	0.41528502442613124	0.377781376743524	0.6284275161716897	0.4582202742269339	0.45454686142977185	0.5869764946521352	0.5508897906093939	0.6800791897278868	0.49694724593186346	0.6275158840943494	0.8082617923898584	0.5396016211903961	0.6668069315552619	0.6797186752234822	0.8649533154565632	0.6949976916615155	0.7951721750371686	0.845962671291879	0.7424201113952796	0.7878741551549401	0.8085472800724949	0.91561243575746	0.8721291948937171	0.8055684927787546	0.8147094006904692	0.8412758806854439	0.9864114083199619	0.8265455123122335	1.1536797324483803	0.9797932732611795	0.8741327051933562	0.8652988530966756	0.9229596733508278	0.9132568960395039	0.9444251272859421	0.9689430787442773	0.9869952235567577	0.9342588934025647	1.1049258427602482	1.001096887136407	1.0277852333979072	0.8759248692699902	0.8410719018775438	0.858498385573767	0.858498385573767	0.858498385573767
0.21465806940490456	0.3896581001233676	0.22509622710386748	0.23812839911105807	0.29181809052726826	0.4353975623459802	0.4117104707895786	0.30642406431382735	0.5015822222551499	0.5721032620149096	0.30347041808898756	0.4944549924772072	0.5007089036690963	0.3899815883467616	0.5211783275849169	0.664981624571841	0.5798868603132775	0.49261484467654204	0.44663462950279287	0.6040871618945218	0.6390741872744065	0.6734639968656833	0.5377471970710375	0.7337640292372754	0.5886505792489968	0.670782039617415	0.648913254006015	0.6315665055339725	0.6686661922393528	0.7677608422105959	0.682638604997543	0.5272454275013666	0.4752976003678812	0.7214493801404763	0.6190463556657116	0.670247867903094	0.670247867903094	0.670247867903094	0.670247867903094	0.670247867903094	0.670247867903094	0.670247867903094	0.670247867903094	0.670247867903094	0.670247867903094	0.670247867903094	0.670247867903094	0.670247867903094	0.670247867903094	0.670247867903094
0.08896262835542938	0.12645146551813388	0.31901021930244594	0.08474186239558514	0.19403146135216867	0.2645856566524078	0.20393957384172323	0.0253299957185751	0.2729713929937055	0.16510654483748413	0.29695936430610925	0.28572163754619007	0.1271490834971431	0.2370081754975082	0.1491334937933791	0.2991994665613536	0.18275961666425045	0.271433148114632	0.19206834406835926	0.18768336028769286	0.5871675781746027	0.28149822837266775	0.40679951540795106	0.18896756193220451	0.17423807730856924	0.3584001328792568	0.35170762344722073	0.4953440223493072	0.17680351788524304	0.2297278143249981	0.5003844985436249	0.44039786854076785	0.6840560627594104	0.5622269656500892	0.5622269656500892	0.5622269656500892	0.5622269656500892	0.5622269656500892	0.5622269656500892	0.5622269656500892	0.5622269656500892	0.5622269656500892	0.5622269656500892	0.5622269656500892	0.5622269656500892	0.5622269656500892	0.5622269656500892	0.5622269656500892	0.5622269656500892	0.5622269656500892
0.777926427143329	0.6013546400980482	0.5833067297809981	0.6465683750628642	0.8182324589424396	0.7481617554699167	0.7313031667110974	0.6989355520148239	0.8834447360026332	0.7700591969495696	0.790890750101057	0.9969874046149682	0.8216026810280544	0.9356100889455796	0.8072327945701488	0.7515860247622236	0.8506204198907161	1.0576540988279615	0.9370649319713086	0.8376542983755998	0.8079699110555922	1.009974286370567	0.8706277039457312	0.9455174463667768	0.789687796902998	0.8733156535815216	0.891026740959538	1.1405140299897103	0.7219247395006815	0.9449296978652404	1.0109201412762425	0.6944932575644277	0.8587532365657019	1.0348402616896182	0.6899481169725447	0.895863297140155	0.7678628999816467	0.88575678406831	0.8268098420249783	0.8268098420249783	0.8268098420249783	0.8268098420249783	0.8268098420249783	0.8268098420249783	0.8268098420249783	0.8268098420249783	0.8268098420249783	0.8268098420249783	0.8268098420249783	0.8268098420249783
0.21442688441832386	0.24735045852520587	0.3712569960476181	0.30769201360575466	0.30875642877613924	0.28896352194742203	0.41736969945730845	0.2755085116841433	0.28747757011502467	0.21687502986438825	0.47555359232097505	0.3248925270264449	0.3234277313418468	0.26703731389960483	0.33829945465809835	0.39124405810984164	0.3141193732629105	0.28046932879720626	0.24072063013224784	0.4420247155129718	0.3296671433799257	0.3230966424982826	0.20907180749454093	0.35790960886074963	0.44066284303240544	0.3765393762302456	0.3987094565383954	0.4041442369086391	0.2815934453804184	0.43893524550325885	0.36026434544183866	0.36026434544183866	0.36026434544183866	0.36026434544183866	0.36026434544183866	0.36026434544183866	0.36026434544183866	0.36026434544183866	0.36026434544183866	0.36026434544183866	0.36026434544183866	0.36026434544183866	0.36026434544183866	0.36026434544183866	0.36026434544183866	0.36026434544183866	0.36026434544183866	0.36026434544183866	0.36026434544183866	0.36026434544183866
0.4685914552886997	0.638094072255766	0.6716113678437591	0.5130047718916546	0.5598314388012391	0.3864563355424558	0.5268612770561311	0.7238375346838922	0.5157324748117028	0.5265958275504126	0.5373335333040143	0.4053651644506305	0.5788042599025833	0.42935677077886136	0.4186499087711819	0.6396378641467215	0.45954630661265433	0.631182208000425	0.6826631384267202	0.6030642979082406	0.4964083266063909	0.7301251515208693	0.5711231755992838	0.6719929911270028	0.7357048305916637	0.6353255924931227	0.6527723885927502	0.4639707725995926	0.4368879872019698	0.5657484260335305	0.5855192690809226	0.5341815902239608	0.7676962394134332	0.5620778243381124	0.46419323421153313	0.46887480854047864	0.4478612313047438	0.5221038347344306	0.5151956253729746	0.5051763375113423	0.5101859814421584	0.5101859814421584	0.5101859814421584	0.5101859814421584	0.5101859814421584	0.5101859814421584	0.5101859814421584	0.5101859814421584	0.5101859814421584	0.5101859814421584
0.8294401315063419	1.163077772468509	0.8353859790041724	0.7544586042107942	0.8479478023089269	0.6555155582879668	0.631890503008073	0.792932465471985	0.8849261583047006	0.9698038867050175	0.8640010992558906	0.8258812260818897	1.0064008558856194	0.5330134258202047	0.5276918923028024	0.7945765877572019	0.7095365962501021	0.5607148171588646	0.8183781492971951	0.891923087867018	0.7616116270904889	0.6702997019385212	0.8051095390648375	0.48936293566750827	0.6585110099901973	0.9356042847561138	0.7970576473731555	0.7970576473731555	0.7970576473731555	0.7970576473731555	0.7970576473731555	0.7970576473731555	0.7970576473731555	0.7970576473731555	0.7970576473731555	0.7970576473731555	0.7970576473731555	0.7970576473731555	0.7970576473731555	0.7970576473731555	0.7970576473731555	0.7970576473731555	0.7970576473731555	0.7970576473731555	0.7970576473731555	0.7970576473731555	0.7970576473731555	0.7970576473731555	0.7970576473731555	0.7970576473731555
0.6960306095516601	0.7284460611468838	0.7370886097867422	0.7200675399875784	0.7153067482453855	0.6790202839091397	0.7227314270300007	0.6872724778782483	0.7327752342943455	0.7458472479299241	0.5756301173986599	0.7174815839014922	0.7520707181098123	0.6668442606101959	0.7932428438666984	0.7315410099274244	0.7951338129479883	0.7599852859419752	0.6718345285835183	0.7843719505636894	0.9982186471199934	0.9083856715494728	0.8860658433363113	0.8743852292174555	0.6586928017041764	0.904446399229329	0.8065121417418131	0.8554792704855709	0.8554792704855709	0.8554792704855709	0.8554792704855709	0.8554792704855709	0.8554792704855709	0.8554792704855709	0.8554792704855709	0.8554792704855709	0.8554792704855709	0.8554792704855709	0.8554792704855709	0.8554792704855709	0.8554792704855709	0.8554792704855709	0.8554792704855709	0.8554792704855709	0.8554792704855709	0.8554792704855709	0.8554792704855709	0.8554792704855709	0.8554792704855709	0.8554792704855709
0.26223256923232824	0.39302583820895576	0.4184426910239008	0.36529207428438126	0.3277859462750287	0.534841106427795	0.6476917587962064	0.6641440500758612	0.4257159798547418	0.629693239308064	0.6354819492849535	0.611413699452801	0.5008313852050913	0.5766260669697483	0.6649332078666479	0.6900119596657637	0.48942913594576076	0.7065532180017037	0.5824696455210794	0.6394660188714236	0.6945943989456912	0.6168689867440513	0.6825274845585707	0.5817285306708164	0.5874559910661695	0.6425309903851446	0.49701740230530095	0.5131749798236722	0.47145513005359796	0.4060867640616826	0.6330544529699756	0.45299383673701105	0.49260552870232965	0.49396857341729444	0.493287051059812	0.493287051059812	0.493287051059812	0.493287051059812	0.493287051059812	0.493287051059812	0.493287051059812	0.493287051059812	0.493287051059812	0.493287051059812	0.493287051059812	0.493287051059812	0.493287051059812	0.493287051059812	0.493287051059812	0.493287051059812
0.31887318601314973	0.5664937456392041	0.38596950528742296	0.518203720548096	0.4267810768013651	0.5153596821905203	0.5292918218161926	0.625129341013645	0.40418628053159933	0.5567168838825425	0.40021042046525396	0.5015709004770822	0.4326794043396267	0.3354807463942047	0.37177246359176463	0.28741509712979507	0.4293138776738855	0.3263993617311807	0.45153627775260846	0.3832694305731976	0.40521763313765896	0.4363305620453657	0.4223834528341573	0.3484180092266756	0.5308751491806104	0.43723272705910543	0.6850564474585394	0.6322590517891455	0.5671166998013047	0.46816380965962207	0.3929006275133533	0.6171964299290588	0.6883979067880255	0.6527971683585422	0.6527971683585422	0.6527971683585422	0.6527971683585422	0.6527971683585422	0.6527971683585422	0.6527971683585422	0.6527971683585422	0.6527971683585422	0.6527971683585422	0.6527971683585422	0.6527971683585422	0.6527971683585422	0.6527971683585422	0.6527971683585422	0.6527971683585422	0.6527971683585422
0.6495940810024489	0.694302378188017	0.8411729730174693	0.780155745575508	1.032410116268297	0.742786110056265	0.8696322843456205	0.6937991799864607	0.8546505141214944	0.6766810468051084	0.6719782554187653	1.007017889143585	1.0175242762443073	0.8583795035972575	0.981456659669701	0.8253557871738659	0.8666731530193688	0.7928940635098705	0.8334476020461943	0.7261397756979717	0.7529462223004564	0.7760548867264112	1.282771760270695	0.8529583185177508	0.9139698594751452	1.0268471343629222	1.182958869584317	0.9605497301653169	0.9947299536454877	0.7813782289850825	0.7531302489550847	0.7672542389700835	0.7672542389700835	0.7672542389700835	0.7672542389700835	0.7672542389700835	0.7672542389700835	0.7672542389700835	0.7672542389700835	0.7672542389700835	0.7672542389700835	0.7672542389700835	0.7672542389700835	0.7672542389700835	0.7672542389700835	0.7672542389700835	0.7672542389700835	0.7672542389700835	0.7672542389700835	0.7672542389700835
0.45550544864814485	0.4268325551047969	0.595668540247334	0.6029088547817587	0.5088082459570392	0.6813406534497449	0.5361413939410616	0.6250645286600022	0.6833853896013609	0.8144859300031801	0.8251484727199496	0.7332698063773292	0.6707485879220546	0.8691858266828592	0.6671703310976201	0.8200349296721777	0.9065951726821543	0.8075763837194238	0.7580500183979615	0.8650300501400082	0.8377973320822247	0.8640192689715475	0.8847345491750899	0.871516051435254	0.9037641943822378	1.0606055195460806	1.0278121160403475	1.0541490482218758	1.172284128896251	1.1317484975889631	1.1023768028296148	1.117062650209289	1.117062650209289	1.117062650209289	1.117062650209289	1.117062650209289	1.117062650209289	1.117062650209289	1.117062650209289	1.117062650209289	1.117062650209289	1.117062650209289	1.117062650209289	1.117062650209289	1.117062650209289	1.117062650209289	1.117062650209289	1.117062650209289	1.117062650209289	1.117062650209289
0.6008420447773538	0.8324504816998768	0.938818903510841	0.8254468614706612	0.6880590569311443	0.9212396466217266	0.7280171342367511	0.491867910521484	0.6040239577001048	0.7774474534914235	0.8473589237339656	0.8327002570054826	0.6467028668573007	0.613762471501126	0.6778521716465766	0.8114261227196946	0.9565272769985877	0.5985660076424957	0.6306845643327936	0.8482313306582776	0.6380118761823795	0.8788819020819534	0.7467317471292648	0.907892396736492	0.7650177000366019	0.8276621927303247	0.6395167691666194	0.5212683997201212	0.5757327927967292	0.7327949871449032	0.7382027511664001	0.7354988691556517	0.7354988691556517	0.7354988691556517	0.7354988691556517	0.7354988691556517	0.7354988691556517	0.7354988691556517	0.7354988691556517	0.7354988691556517	0.7354988691556517	0.7354988691556517	0.7354988691556517	0.7354988691556517	0.7354988691556517	0.7354988691556517	0.7354988691556517	0.7354988691556517	0.7354988691556517	0.7354988691556517
0.4891737844151274	0.9200638425475932	0.7295313769965691	0.7506671578869062	0.6803289348949486	0.870170383997511	0.6660884694955648	0.8294409770396185	0.8165195748843971	0.6482342967641406	0.8771727191655471	0.8747415459696029	0.7238308562276937	0.8795451183596291	0.7505849457324543	0.8736739762160484	0.8596823423099863	0.8716034970624233	0.6959645258796557	0.6580599922541007	0.9103330643527707	1.1989435659286827	0.8713746955294558	0.9258904461489397	0.837753343053908	0.8055853595672643	0.7897205580193372	0.9789491505451452	0.7717380448607022	0.8077463368968217	0.8370081226223086	0.8114071836554385	0.8242076531388737	0.8242076531388737	0.8242076531388737	0.8242076531388737	0.8242076531388737	0.8242076531388737	0.8242076531388737	0.8242076531388737	0.8242076531388737	0.8242076531388737	0.8242076531388737	0.8242076531388737	0.8242076531388737	0.8242076531388737	0.8242076531388737	0.8242076531388737	0.8242076531388737	0.8242076531388737
0.47105615001315476	0.4538753131182076	0.6155799453939049	0.8506821829866958	0.5772292026077295	0.7152030329316379	0.8604138066188454	0.7381175434819671	1.0156741579111541	1.1507365214308312	0.8765345935504808	0.9717834625499787	0.8094030916237211	0.9051082902072962	1.0135304252783104	0.973085633608714	0.9866860960798498	1.2771683671751675	1.0825733286234778	0.9578156231019213	1.238566485128141	1.1490780475455296	1.0128030036284899	1.0310857879043953	1.2437034201489796	0.9226277275036328	0.9892991863329836	1.0964599282373495	1.091121973359078	0.986721979163418	1.038921976261248	1.038921976261248	1.038921976261248	1.038921976261248	1.038921976261248	1.038921976261248	1.038921976261248	1.038921976261248	1.038921976261248	1.038921976261248	1.038921976261248	1.038921976261248	1.038921976261248	1.038921976261248	1.038921976261248	1.038921976261248	1.038921976261248	1.038921976261248	1.038921976261248	1.038921976261248
0.5899109781617942	0.7264215748075724	0.4935249477384481	0.7312039905395309	0.6288051606639837	0.7228823910534349	0.737350133974024	0.8691645631929362	0.7676982763042463	0.7484919521084089	0.9352061574785109	0.7508034378544839	0.8017206310542188	0.7124384423718445	0.6378181947711902	0.6372771921509507	0.9540176019871403	1.166077387681075	0.7344925393091448	0.7659971991912712	0.9382223434829846	1.0032406342370772	0.9018396610995653	0.9525401476683212	0.9525401476683212	0.9525401476683212	0.9525401476683212	0.9525401476683212	0.9525401476683212	0.9525401476683212	0.9525401476683212	0.9525401476683212	0.9525401476683212	0.9525401476683212	0.9525401476683212	0.9525401476683212	0.9525401476683212	0.9525401476683212	0.9525401476683212	0.9525401476683212	0.9525401476683212	0.9525401476683212	0.9525401476683212	0.9525401476683212	0.9525401476683212	0.9525401476683212	0.9525401476683212	0.9525401476683212	0.9525401476683212	0.9525401476683212
0.45506721940821376	0.7025976267756411	0.6668996583486372	0.6241414247022249	0.6151105067599817	0.8705306468660191	0.8917554843629077	0.7527294432034899	0.8153375930883162	0.8305415635729517	0.8633486838246865	1.0074882315198181	1.0528224576025702	0.827474240676844	1.0868246435047477	1.1958338696946889	1.1008439509604135	1.0652707732833406	1.121402940128318	0.9950100027971414	1.0928885343646142	1.2955668841061379	1.113621291336839	1.2045940877214885	1.2045940877214885	1.2045940877214885	1.2045940877214885	1.2045940877214885	1.2045940877214885	1.2045940877214885	1.2045940877214885	1.2045940877214885	1.2045940877214885	1.2045940877214885	1.2045940877214885	1.2045940877214885	1.2045940877214885	1.2045940877214885	1.2045940877214885	1.2045940877214885	1.2045940877214885	1.2045940877214885	1.2045940877214885	1.2045940877214885	1.2045940877214885	1.2045940877214885	1.2045940877214885	1.2045940877214885	1.2045940877214885	1.2045940877214885
0.8534874075927699	0.3958153367091618	0.9479012133583251	0.6525639664445163	0.27677285033529453	0.3713430833076483	0.8214195580665409	0.25109003034028204	0.4688156490794276	0.6543250366507216	0.32493434503546526	0.5756593927556072	0.6350167562096389	0.8577639893728531	0.47644911567290443	0.7613380333723921	0.6695661535238837	0.5856114381685106	0.6640662585979149	0.7944316163095781	0.7032444970309056	0.562697788365013	0.5271864300009552	0.8530303872454625	0.5231558474579304	0.6322745576692606	0.7002174701603611	0.535733127781309	0.6436968022554632	0.642823045156058	0.6432599237057606	0.6432599237057606	0.6432599237057606	0.6432599237057606	0.6432599237057606	0.6432599237057606	0.6432599237057606	0.6432599237057606	0.6432599237057606	0.6432599237057606	0.6432599237057606	0.6432599237057606	0.6432599237057606	0.6432599237057606	0.6432599237057606	0.6432599237057606	0.6432599237057606	0.6432599237057606	0.6432599237057606	0.6432599237057606
0.48729413666981736	0.779440941764656	0.7195457457639207	0.8108534922775916	0.6720999847788803	0.6166818228542683	0.5473332214199955	0.8032366371091805	0.7390954790740353	0.7393412671751475	0.7067263176098864	0.6205203125744089	0.7334809008209349	0.6899620215916741	0.6718909755452108	0.960001334809788	0.7310683576426278	0.854420825515954	0.7410481036495913	0.7659530802862147	0.8057513341951027	0.719551394040408	0.7400498210540082	1.0040402834936901	0.7813340018603574	0.6082848173641576	0.5372197328947849	0.8842570244748005	0.646023513772787	0.5879985742851281	0.6839585073656237	0.6045383132145722	0.6442484102900979	0.6442484102900979	0.6442484102900979	0.6442484102900979	0.6442484102900979	0.6442484102900979	0.6442484102900979	0.6442484102900979	0.6442484102900979	0.6442484102900979	0.6442484102900979	0.6442484102900979	0.6442484102900979	0.6442484102900979	0.6442484102900979	0.6442484102900979	0.6442484102900979	0.6442484102900979
0.5385640590285958	0.5756226272146208	0.3740519054442406	0.7127817203526734	0.6985029698459473	0.4221488011645311	0.5591724679050363	0.7162759082992985	0.5657507461230413	0.5524254885797967	0.6697477892633921	0.8119841185656902	0.875194399674071	0.5934447254992278	0.8543215013980304	0.515321760631804	0.6715814780781272	0.7208381777912776	0.7660581771734467	0.7643636267944346	0.7878518958226219	0.7450060624325064	0.7534971433819759	0.6687968405946388	0.6482497831607088	0.7752755610152495	0.7275402408697318	0.7416130080243543	0.7486041127679923	0.8258776447952898	0.6026167137694038	0.6958457288732022	0.8024352046026367	0.9471139446030672	0.7080084886127801	0.8275612166079236	0.8275612166079236	0.8275612166079236	0.8275612166079236	0.8275612166079236	0.8275612166079236	0.8275612166079236	0.8275612166079236	0.8275612166079236	0.8275612166079236	0.8275612166079236	0.8275612166079236	0.8275612166079236	0.8275612166079236	0.8275612166079236
0.3204003544233605	0.20681593819339697	0.15370909032901922	0.2885555630265056	0.3057495588537132	0.2894959012551177	0.21547240748641094	0.27003466212126537	0.250725357052038	0.20343423356812315	0.18171528518243743	0.19926738330947077	0.260951630193364	0.16802710614089197	0.3152455558014643	0.26913239703973263	0.24185091721515992	0.22779673272515838	0.2311931926585076	0.22700660670355233	0.10415042386753612	0.1988981730573894	0.36510748125197356	0.2535538277242288	0.30257993882342704	0.38729379538485886	0.2621477936731944	0.2740480267806505	0.2680979102269225	0.2680979102269225	0.2680979102269225	0.2680979102269225	0.2680979102269225	0.2680979102269225	0.2680979102269225	0.2680979102269225	0.2680979102269225	0.2680979102269225	0.2680979102269225	0.2680979102269225	0.2680979102269225	0.2680979102269225	0.2680979102269225	0.2680979102269225	0.2680979102269225	0.2680979102269225	0.2680979102269225	0.2680979102269225	0.2680979102269225	0.2680979102269225
0.8465318799087875	1.0666444898859693	1.2844035638409113	1.2618633495204046	0.5216000657705957	1.1772409189724244	1.020203542249982	1.1713248883110952	1.1971972847745573	1.5288113534189827	1.4868804058542355	1.7744167694535795	1.1449786034174319	1.3450525061440677	1.7710928327836386	1.6113975764158643	1.634042862239849	1.5173447034832173	1.1212528457136675	0.9753245745541695	1.4853948392798462	1.4661743151516122	1.1512799353559233	1.5514804706878775	1.3509464071705957	1.3531553826316363	1.2482525482486775	1.4047130107042507	0.9680186341573788	1.1863658224308147	1.1863658224308147	1.1863658224308147	1.1863658224308147	1.1863658224308147	1.1863658224308147	1.1863658224308147	1.1863658224308147	1.1863658224308147	1.1863658224308147	1.1863658224308147	1.1863658224308147	1.1863658224308147	1.1863658224308147	1.1863658224308147	1.1863658224308147	1.1863658224308147	1.1863658224308147	1.1863658224308147	1.1863658224308147	1.1863658224308147
0.668900967501596	0.9246856206668401	0.9186034288921511	0.7952026388651002	1.1215795830606172	1.1147217162267344	1.1954573707851521	1.2026777892197864	1.028608193158497	1.153815590445226	1.2502405267658774	1.3298221159924517	1.24160091680501	1.1576080258108985	1.2335130876857068	1.2251402147805175	1.386330931135772	1.1559804612384845	1.0599928703064132	1.3604705842397715	1.3393802249615558	1.4695817982536277	1.1639485921751422	1.218307625169317	1.256626343318636	1.2044349598883803	1.2305306516035082	1.2305306516035082	1.2305306516035082	1.2305306516035082	1.2305306516035082	1.2305306516035082	1.2305306516035082	1.2305306516035082	1.2305306516035082	1.2305306516035082	1.2305306516035082	1.2305306516035082	1.2305306516035082	1.2305306516035082	1.2305306516035082	1.2305306516035082	1.2305306516035082	1.2305306516035082	1.2305306516035082	1.2305306516035082	1.2305306516035082	1.2305306516035082	1.2305306516035082	1.2305306516035082
1.0917408844147107	1.0564123995406995	1.1164904647007505	0.8414083449414405	1.1140671989862971	1.2863909477042637	1.3738234062100274	1.154403316639727	1.1249115756320842	1.0916064673581207	1.1910372665858504	1.0980890236675285	1.0718374215003899	1.105955511088975	1.372289583090535	1.163895402118124	1.205459531763232	1.1789802736497412	1.283022958951318	1.3021857507190757	1.1722077143600413	1.3139496223897358	1.2430786683748885	1.2430786683748885	1.2430786683748885	1.2430786683748885	1.2430786683748885	1.2430786683748885	1.2430786683748885	1.2430786683748885	1.2430786683748885	1.2430786683748885	1.2430786683748885	1.2430786683748885	1.2430786683748885	1.2430786683748885	1.2430786683748885	1.2430786683748885	1.2430786683748885	1.2430786683748885	1.2430786683748885	1.2430786683748885	1.2430786683748885	1.2430786683748885	1.2430786683748885	1.2430786683748885	1.2430786683748885	1.2430786683748885	1.2430786683748885	1.2430786683748885
0.6758716532409513	1.029471031514734	0.8078704323856342	0.8703644589672396	0.7014589501784161	0.6759024611239606	0.83997751103843	0.8410848990409863	0.9069097699783887	0.7735215966899015	0.7879614409393876	0.8004200198875077	0.7986953629510092	0.8056664130467736	0.9073441782529578	0.6940548770033577	0.6439659597384566	0.8697827397531663	0.7306024717493697	0.8949079335661748	0.806716911886833	0.817524942779699	0.7838633315992501	0.8596265098361778	0.8566172521622478	0.8303143362976946	0.7498523255270045	0.7900833309123496	0.7900833309123496	0.7900833309123496	0.7900833309123496	0.7900833309123496	0.7900833309123496	0.7900833309123496	0.7900833309123496	0.7900833309123496	0.7900833309123496	0.7900833309123496	0.7900833309123496	0.7900833309123496	0.7900833309123496	0.7900833309123496	0.7900833309123496	0.7900833309123496	0.7900833309123496	0.7900833309123496	0.7900833309123496	0.7900833309123496	0.7900833309123496	0.7900833309123496
0.7517180278255462	0.7596724269261249	0.7341076875811933	0.8778032623243345	0.6318309800556391	0.8896278485068194	0.7473896622573876	0.7747695759046728	0.739847647774186	0.7662104759092516	0.702877288901636	0.6263380247732369	0.8420971312632731	0.7097997986951757	0.5414165075440605	0.9263849008644012	0.6165051679191427	0.5433311831096649	0.8310694770741935	0.5573141134733912	0.7827276868916626	0.5856216542289943	0.4348599479425084	0.4781651529499709	0.9190257969943475	0.6144569359278481	0.4412390490058867	0.4737881316821421	0.40332886047269056	0.4385584960774163	0.4385584960774163	0.4385584960774163	0.4385584960774163	0.4385584960774163	0.4385584960774163	0.4385584960774163	0.4385584960774163	0.4385584960774163	0.4385584960774163	0.4385584960774163	0.4385584960774163	0.4385584960774163	0.4385584960774163	0.4385584960774163	0.4385584960774163	0.4385584960774163	0.4385584960774163	0.4385584960774163	0.4385584960774163	0.4385584960774163
0.611495638265253	0.7927582932513854	0.80466291490737	1.1218741920375421	0.7330578391523948	1.0431792782252158	0.8498950024560621	0.9071870767532996	0.8497715937846951	0.8571977933318775	0.5922099001510926	0.7610752383472923	0.7977411990486284	0.8925615243948032	0.6327621712435033	0.7709972354355249	0.6840106970429816	0.8098860367353105	0.7087543397596592	0.8972379400704545	0.8164015461951553	0.9884602213654141	0.8715694009828904	0.7447495220231517	0.95871573694478	0.8040063533003486	1.039805183895624	0.8669399937603015	1.0942373161240957	1.134778858315396	0.8820053787152957	0.9278404358336719	0.7945558134674061	0.9359125216275859	0.84143200958995	0.819860105027468	0.8655230576662193	0.9711680795407974	0.9183455686035084	0.9183455686035084	0.9183455686035084	0.9183455686035084	0.9183455686035084	0.9183455686035084	0.9183455686035084	0.9183455686035084	0.9183455686035084	0.9183455686035084	0.9183455686035084	0.9183455686035084
0.49212247693239436	0.5365112080072617	0.580003398574977	0.43478740352885215	0.5330864144644291	0.39086190966086704	0.44155644550469386	0.4109480287391837	0.5367592997614922	0.5861318031746625	0.31273812171715804	0.33226093410291185	0.28493082166658046	0.6223733125218786	0.3312531545963787	0.3230070182968958	0.33647765554239895	0.5317941573848769	0.32807344001064037	0.11009713484739345	0.3270654509972134	0.6507694375879209	0.3267631601573311	0.4562299078164792	0.2646540680641561	0.4619670148222627	0.24351036141542567	0.3686819680763181	0.4140402692642892	0.34442227071982334	0.4197514813031717	0.273679821778579	0.33522014974461983	0.19391004984388693	0.37044593986309077	0.42715660774815956	0.15372491097380417	0.37845238941754566	0.2763812465685409	0.28964127654779886	0.3613042843375059	0.29373631305485365	0.32752029869617977	0.32752029869617977	0.32752029869617977	0.32752029869617977	0.32752029869617977	0.32752029869617977	0.32752029869617977	0.32752029869617977
0.3793423208382575	0.3903037736578229	0.2121622539244725	0.25107518794985506	0.28247020755412094	0.37126571781442186	0.3643965641979834	0.2949987136936288	0.3329967176680048	0.38904743348321685	0.3623456251446397	0.29284257792817914	0.4514091468830339	0.4647909780661491	0.4590476238677233	0.39274393455522366	0.47257316634296676	0.48599780210658505	0.3850647553556724	0.4942129751700218	0.5263340336685947	0.5122642757104239	0.5025544295455546	0.4756903199214021	0.7088323105846438	0.6680022310045803	0.5261457626856667	0.4389605375547608	0.48255315012021377	0.48255315012021377	0.48255315012021377	0.48255315012021377	0.48255315012021377	0.48255315012021377	0.48255315012021377	0.48255315012021377	0.48255315012021377	0.48255315012021377	0.48255315012021377	0.48255315012021377	0.48255315012021377	0.48255315012021377	0.48255315012021377	0.48255315012021377	0.48255315012021377	0.48255315012021377	0.48255315012021377	0.48255315012021377	0.48255315012021377	0.48255315012021377
0.6408084083350348	0.7299397261198295	0.7742997392665055	0.9683086904553727	0.773685605338654	0.9287696686172774	0.743289448380152	0.6851668533222721	0.6408641336741346	0.6868825038808408	0.742190292478985	1.0015980289151496	1.0205640516277665	0.8054799273240787	0.7862581003194288	0.832654435133566	0.7661234633783052	0.8629546665313358	0.932660620591725	0.6446832245959658	0.7166968274781138	0.8158159597554143	0.9065900511219911	0.8162909717680756	1.025364964839719	0.9208279683038973	0.9208279683038973	0.9208279683038973	0.9208279683038973	0.9208279683038973	0.9208279683038973	0.9208279683038973	0.9208279683038973	0.9208279683038973	0.9208279683038973	0.9208279683038973	0.9208279683038973	0.9208279683038973	0.9208279683038973	0.9208279683038973	0.9208279683038973	0.9208279683038973	0.9208279683038973	0.9208279683038973	0.9208279683038973	0.9208279683038973	0.9208279683038973	0.9208279683038973	0.9208279683038973	0.9208279683038973
1.0507897607098222	1.0189560443596277	1.0071029540901488	1.0428457374017621	0.9659608856529782	1.1786626654819194	1.0739800176885512	1.1228575198256119	1.0397321132021031	0.9556173601253719	1.118330223137089	0.9708146612324382	0.9468878842628605	1.0881362385868416	1.106192460288591	1.047916678049546	1.1038681093690956	1.2047992746437077	1.1765357778831307	1.1757599687497007	1.0016686228172638	1.0887142957834823	1.0887142957834823	1.0887142957834823	1.0887142957834823	1.0887142957834823	1.0887142957834823	1.0887142957834823	1.0887142957834823	1.0887142957834823	1.0887142957834823	1.0887142957834823	1.0887142957834823	1.0887142957834823	1.0887142957834823	1.0887142957834823	1.0887142957834823	1.0887142957834823	1.0887142957834823	1.0887142957834823	1.0887142957834823	1.0887142957834823	1.0887142957834823	1.0887142957834823	1.0887142957834823	1.0887142957834823	1.0887142957834823	1.0887142957834823	1.0887142957834823	1.0887142957834823
0.4712359256105446	0.44027546331617795	0.2883618268996386	0.38765181428918993	0.3347357424799502	0.384001825494414	0.42708357468122476	0.40448584314144864	0.48978618461335977	0.45433083686697895	0.37946205233169006	0.48624271681722225	0.48670276132463586	0.3514112456245802	0.3479720393048982	0.502354214662279	0.36953927375439666	0.49940417441178525	0.4452828970826684	0.41626600090392013	0.4686837664839813	0.5095894186972649	0.3254625915774797	0.41752600513737237	0.41752600513737237	0.41752600513737237	0.41752600513737237	0.41752600513737237	0.41752600513737237	0.41752600513737237	0.41752600513737237	0.41752600513737237	0.41752600513737237	0.41752600513737237	0.41752600513737237	0.41752600513737237	0.41752600513737237	0.41752600513737237	0.41752600513737237	0.41752600513737237	0.41752600513737237	0.41752600513737237	0.41752600513737237	0.41752600513737237	0.41752600513737237	0.41752600513737237	0.41752600513737237	0.41752600513737237	0.41752600513737237	0.41752600513737237
0.6911810788973816	0.79175209922853	0.877331031345382	0.7847714867151702	0.810784273220441	0.7880781330602606	0.8125022824828682	0.9246604089649184	0.9997985816474213	0.901253057855863	0.87118462596491	0.9368057339095156	0.8311213687487171	1.046651923020611	1.2304864659224115	1.0911727093031838	0.7533290661518266	0.7124140619275594	0.7702934581010066	0.7654212323131394	0.7646482601562463	0.7650347462346928	0.7650347462346928	0.7650347462346928	0.7650347462346928	0.7650347462346928	0.7650347462346928	0.7650347462346928	0.7650347462346928	0.7650347462346928	0.7650347462346928	0.7650347462346928	0.7650347462346928	0.7650347462346928	0.7650347462346928	0.7650347462346928	0.7650347462346928	0.7650347462346928	0.7650347462346928	0.7650347462346928	0.7650347462346928	0.7650347462346928	0.7650347462346928	0.7650347462346928	0.7650347462346928	0.7650347462346928	0.7650347462346928	0.7650347462346928	0.7650347462346928	0.7650347462346928
0.5603318213174869	0.7387814423893045	0.7808239282710225	0.7271435379540819	0.6201285683035114	0.5679294768661789	0.800991622726857	0.8818726367570751	0.6268944125713528	0.8129408908824921	0.6466901622611175	0.9622536626329704	0.8516292313108886	0.9317544703671415	0.9572137626657995	0.7992733211489278	0.8926444444605194	0.940650155284937	0.6932007521173229	0.6130974137292753	0.8592992761288394	0.8022207773459101	0.7147344712051981	0.9003873678988021	0.9077332257172996	0.9040602968080509	0.9040602968080509	0.9040602968080509	0.9040602968080509	0.9040602968080509	0.9040602968080509	0.9040602968080509	0.9040602968080509	0.9040602968080509	0.9040602968080509	0.9040602968080509	0.9040602968080509	0.9040602968080509	0.9040602968080509	0.9040602968080509	0.9040602968080509	0.9040602968080509	0.9040602968080509	0.9040602968080509	0.9040602968080509	0.9040602968080509	0.9040602968080509	0.9040602968080509	0.9040602968080509	0.9040602968080509
0.8939399796346773	0.8783999129284488	1.1359792206906023	0.7656873007507743	0.9439014032642876	0.7230999299133066	0.9144691524070988	0.8722813828577954	0.8010896229368426	0.8633493768089558	0.7113454463831791	0.9475921310271702	1.002477735650934	1.019131766392536	0.6317637433105241	1.1842866027571426	0.8325217818128903	0.7823080838571549	0.9079126303376084	0.9086254353910643	0.9082690328643364	0.9082690328643364	0.9082690328643364	0.9082690328643364	0.9082690328643364	0.9082690328643364	0.9082690328643364	0.9082690328643364	0.9082690328643364	0.9082690328643364	0.9082690328643364	0.9082690328643364	0.9082690328643364	0.9082690328643364	0.9082690328643364	0.9082690328643364	0.9082690328643364	0.9082690328643364	0.9082690328643364	0.9082690328643364	0.9082690328643364	0.9082690328643364	0.9082690328643364	0.9082690328643364	0.9082690328643364	0.9082690328643364	0.9082690328643364	0.9082690328643364	0.9082690328643364	0.9082690328643364
0.7202151797922668	0.7394407424508865	0.7021034814291479	0.7998385108618566	0.7556714570808427	0.822524707049316	0.7965177230920399	0.8030605138077547	0.7640590048804277	0.6551767437875577	0.6786631072882756	0.847710993739449	1.0287570920352145	1.0237577228121262	1.0328675509660057	1.0802896973634928	0.9486276541110256	0.7419751117138159	0.8519827271881637	0.9161422388183622	0.9132977305586367	0.8616944987331404	0.8874961146458886	0.8874961146458886	0.8874961146458886	0.8874961146458886	0.8874961146458886	0.8874961146458886	0.8874961146458886	0.8874961146458886	0.8874961146458886	0.8874961146458886	0.8874961146458886	0.8874961146458886	0.8874961146458886	0.8874961146458886	0.8874961146458886	0.8874961146458886	0.8874961146458886	0.8874961146458886	0.8874961146458886	0.8874961146458886	0.8874961146458886	0.8874961146458886	0.8874961146458886	0.8874961146458886	0.8874961146458886	0.8874961146458886	0.8874961146458886	0.8874961146458886
1.1890926503227885	1.2324123843265706	1.1304317842889393	1.2350409826797344	1.1955813838552938	1.4299853467248884	1.3846418073280182	1.1980524749424202	1.2409284017776734	1.306211063609181	1.1784921635415386	1.0983946994746383	1.2444720958196043	1.224062143530646	1.224818943039361	1.1905846942736742	1.2061129511770385	1.2380236038150796	1.1824695865374695	1.2375689695431027	1.210019278040286	1.210019278040286	1.210019278040286	1.210019278040286	1.210019278040286	1.210019278040286	1.210019278040286	1.210019278040286	1.210019278040286	1.210019278040286	1.210019278040286	1.210019278040286	1.210019278040286	1.210019278040286	1.210019278040286	1.210019278040286	1.210019278040286	1.210019278040286	1.210019278040286	1.210019278040286	1.210019278040286	1.210019278040286	1.210019278040286	1.210019278040286	1.210019278040286	1.210019278040286	1.210019278040286	1.210019278040286	1.210019278040286	1.210019278040286
0.38454893797583495	0.1709353611995777	0.2702372145581954	0.506487843204497	0.6538699598641049	0.2781408679001972	0.40200685766582867	0.2796585343752755	0.5132150227738054	0.5245723426159188	0.6979227580852311	0.5811990668094269	0.4774834258220306	0.4175337540589488	0.4521233118877503	0.19140954406676752	0.2956288298810487	0.4191404382141376	0.4576030948734206	0.5305185662025962	0.4018090841502321	0.6353109233255995	0.3604129101327287	1.1396612145452873	0.43280249687639694	0.27742224423968875	0.6686535519061096	0.6244588095907276	0.8446502036918179	0.52461900244336	0.7232544077226037	0.6917158254767478	0.5580862199678918	0.42033189837676643	0.5782199477279701	0.49927592305236834	0.49927592305236834	0.49927592305236834	0.49927592305236834	0.49927592305236834	0.49927592305236834	0.49927592305236834	0.49927592305236834	0.49927592305236834	0.49927592305236834	0.49927592305236834	0.49927592305236834	0.49927592305236834	0.49927592305236834	0.49927592305236834
0.9702957053936652	0.9344731024375246	1.0034436310716988	0.9119914261088945	1.1445935545878603	0.8881072627656523	1.0222540352851053	1.0257721190023295	1.1484067127385484	1.0256007999309364	1.1169928329410586	1.1422272764704944	1.2928560378415626	1.2258113459338693	1.1486651852851557	1.25809250804201	1.203378846663583	1.203378846663583	1.203378846663583	1.203378846663583	1.203378846663583	1.203378846663583	1.203378846663583	1.203378846663583	1.203378846663583	1.203378846663583	1.203378846663583	1.203378846663583	1.203378846663583	1.203378846663583	1.203378846663583	1.203378846663583	1.203378846663583	1.203378846663583	1.203378846663583	1.203378846663583	1.203378846663583	1.203378846663583	1.203378846663583	1.203378846663583	1.203378846663583	1.203378846663583	1.203378846663583	1.203378846663583	1.203378846663583	1.203378846663583	1.203378846663583	1.203378846663583	1.203378846663583	1.203378846663583
1.1431510743583853	1.0550079158785648	1.0136515805887087	1.1346581091444639	0.7327603020050208	1.0881540429413536	0.8583735546440582	0.8860296460437063	1.0099782556485315	0.8400004653054989	0.9954161955359638	0.9789818308750403	0.913567513486101	0.9223453113188618	0.9895228993205121	1.034530295431208	0.943421899828564	0.8980931376295351	1.0272629702410845	1.1768895712236445	1.1705168512426862	1.0504397008067687	1.080963195351865	1.2132086659318873	1.1470859306418761	1.1470859306418761	1.1470859306418761	1.1470859306418761	1.1470859306418761	1.1470859306418761	1.1470859306418761	1.1470859306418761	1.1470859306418761	1.1470859306418761	1.1470859306418761	1.1470859306418761	1.1470859306418761	1.1470859306418761	1.1470859306418761	1.1470859306418761	1.1470859306418761	1.1470859306418761	1.1470859306418761	1.1470859306418761	1.1470859306418761	1.1470859306418761	1.1470859306418761	1.1470859306418761	1.1470859306418761	1.1470859306418761
0.9192016685590019	0.9181346241012779	1.0842854309069607	1.1490102054011122	0.7881297733809455	0.91157875596235	0.7559487151733936	1.172934704275769	0.5956399914068528	0.729971789190332	0.8686266315638539	0.881868574225732	0.7926256920554046	0.790060464590199	0.794281155855068	0.884525622067461	1.1098384520382834	0.8186198234703791	0.9642291377543313	0.9642291377543313	0.9642291377543313	0.9642291377543313	0.9642291377543313	0.9642291377543313	0.9642291377543313	0.9642291377543313	0.9642291377543313	0.9642291377543313	0.9642291377543313	0.9642291377543313	0.9642291377543313	0.9642291377543313	0.9642291377543313	0.9642291377543313	0.9642291377543313	0.9642291377543313	0.9642291377543313	0.9642291377543313	0.9642291377543313	0.9642291377543313	0.9642291377543313	0.9642291377543313	0.9642291377543313	0.9642291377543313	0.9642291377543313	0.9642291377543313	0.9642291377543313	0.9642291377543313	0.9642291377543313	0.9642291377543313
0.7664303043659951	1.0674325132188744	0.9371617265828162	1.0386490536153936	1.0361581180459893	0.7593636635467693	0.9258369642650988	1.1527158191795175	1.0333923824051612	1.1903773726650941	0.9045503002182443	1.1075080754136708	0.9860460311882485	1.1479684062275262	1.0132238632696033	1.155906301553924	1.1025700636524833	1.2084971493270333	1.1677890412149556	1.0348645022249434	1.1290639427299718	1.0819642224774577	1.0819642224774577	1.0819642224774577	1.0819642224774577	1.0819642224774577	1.0819642224774577	1.0819642224774577	1.0819642224774577	1.0819642224774577	1.0819642224774577	1.0819642224774577	1.0819642224774577	1.0819642224774577	1.0819642224774577	1.0819642224774577	1.0819642224774577	1.0819642224774577	1.0819642224774577	1.0819642224774577	1.0819642224774577	1.0819642224774577	1.0819642224774577	1.0819642224774577	1.0819642224774577	1.0819642224774577	1.0819642224774577	1.0819642224774577	1.0819642224774577	1.0819642224774577
0.8797322513478479	0.9585453991422588	1.1314894777221167	1.1577160336909766	1.2219860920628383	1.0425486317244435	1.1765771056706251	1.060931949290746	1.4949927709440516	0.957988886531456	1.2264908287377538	1.2264908287377538	1.2264908287377538	1.2264908287377538	1.2264908287377538	1.2264908287377538	1.2264908287377538	1.2264908287377538	1.2264908287377538	1.2264908287377538	1.2264908287377538	1.2264908287377538	1.2264908287377538	1.2264908287377538	1.2264908287377538	1.2264908287377538	1.2264908287377538	1.2264908287377538	1.2264908287377538	1.2264908287377538	1.2264908287377538	1.2264908287377538	1.2264908287377538	1.2264908287377538	1.2264908287377538	1.2264908287377538	1.2264908287377538	1.2264908287377538	1.2264908287377538	1.2264908287377538	1.2264908287377538	1.2264908287377538	1.2264908287377538	1.2264908287377538	1.2264908287377538	1.2264908287377538	1.2264908287377538	1.2264908287377538	1.2264908287377538	1.2264908287377538
1.078897005789414	0.9997417083428931	0.8859881708196748	0.8201545487914664	0.8931519798086173	1.1031467963736656	0.8954618418792166	1.0627194827718887	1.122014453876323	1.2022403992530504	1.1472967805497618	0.9163222262883991	1.1447528441450652	1.029344420194109	0.9920764093853148	1.025730190514222	1.1853076554988753	1.0126572191661065	1.098982437332491	1.098982437332491	1.098982437332491	1.098982437332491	1.098982437332491	1.098982437332491	1.098982437332491	1.098982437332491	1.098982437332491	1.098982437332491	1.098982437332491	1.098982437332491	1.098982437332491	1.098982437332491	1.098982437332491	1.098982437332491	1.098982437332491	1.098982437332491	1.098982437332491	1.098982437332491	1.098982437332491	1.098982437332491	1.098982437332491	1.098982437332491	1.098982437332491	1.098982437332491	1.098982437332491	1.098982437332491	1.098982437332491	1.098982437332491	1.098982437332491	1.098982437332491
0.18919841640775154	0.13450548824399114	0.1331964828965539	0.18033746718949176	0.04855147140784065	0.061862590729645985	0.13597056976851227	0.0724039281179955	0.11722184320368136	0.16038523559086384	0.25557040966134764	0.14585547542565627	0.27641388301241404	0.32379292150046496	0.22071581333914359	0.34030988622243535	0.5667967719226236	0.4941769593077183	0.6349597085509832	0.40447020263942557	0.47954349272628904	0.7005997640402022	0.35202649740458586	0.4165202777767492	0.44276200903681046	0.79451381441966	0.9109454974532653	0.6419221560928154	0.8928574376627991	0.9353593453796624	0.7456643235126867	0.8405118344461746	0.8405118344461746	0.8405118344461746	0.8405118344461746	0.8405118344461746	0.8405118344461746	0.8405118344461746	0.8405118344461746	0.8405118344461746	0.8405118344461746	0.8405118344461746	0.8405118344461746	0.8405118344461746	0.8405118344461746	0.8405118344461746	0.8405118344461746	0.8405118344461746	0.8405118344461746	0.8405118344461746
0.43664037459873795	0.4307955673221911	0.3415440068071238	0.4961311493631448	0.4855833791940598	0.5710702031439222	0.3543725521016473	0.23471726811157198	0.5322272973564549	0.3413435771219536	0.395262117408332	0.28496351271355463	0.30233123187163113	0.276705645827606	0.4033507771102585	0.4192979641007711	0.3405161299305869	0.15304551063647334	0.28575453426221337	0.4735511109740088	0.45367694061569597	0.38759826813977544	0.44111891168758116	0.48436318927025784	0.4627410504789195	0.4627410504789195	0.4627410504789195	0.4627410504789195	0.4627410504789195	0.4627410504789195	0.4627410504789195	0.4627410504789195	0.4627410504789195	0.4627410504789195	0.4627410504789195	0.4627410504789195	0.4627410504789195	0.4627410504789195	0.4627410504789195	0.4627410504789195	0.4627410504789195	0.4627410504789195	0.4627410504789195	0.4627410504789195	0.4627410504789195	0.4627410504789195	0.4627410504789195	0.4627410504789195	0.4627410504789195	0.4627410504789195
0.8559403993852495	0.9245255139133092	1.0223032234425267	0.8215705009926536	1.1165240155791902	1.034227267024555	0.9275972876693849	1.0360612200590595	0.8595629993348496	0.7507206228779986	0.9385969921337143	0.8446588075058564	0.8446588075058564	0.8446588075058564	0.8446588075058564	0.8446588075058564	0.8446588075058564	0.8446588075058564	0.8446588075058564	0.8446588075058564	0.8446588075058564	0.8446588075058564	0.8446588075058564	0.8446588075058564	0.8446588075058564	0.8446588075058564	0.8446588075058564	0.8446588075058564	0.8446588075058564	0.8446588075058564	0.8446588075058564	0.8446588075058564	0.8446588075058564	0.8446588075058564	0.8446588075058564	0.8446588075058564	0.8446588075058564	0.8446588075058564	0.8446588075058564	0.8446588075058564	0.8446588075058564	0.8446588075058564	0.8446588075058564	0.8446588075058564	0.8446588075058564	0.8446588075058564	0.8446588075058564	0.8446588075058564	0.8446588075058564	0.8446588075058564
1.0569303948878555	0.5749090499018131	0.8634237799189757	0.675877617440338	0.8774279694803294	0.7775555028065838	0.9983157778371362	0.898317118647354	0.8418472234360261	0.8575267226216663	1.000768278978325	0.9298087056418521	0.7190305264907875	0.9293415776688643	0.953958872709148	0.9087326731723382	1.0037602147521352	0.8057700747386846	0.9047651447454098	0.9047651447454098	0.9047651447454098	0.9047651447454098	0.9047651447454098	0.9047651447454098	0.9047651447454098	0.9047651447454098	0.9047651447454098	0.9047651447454098	0.9047651447454098	0.9047651447454098	0.9047651447454098	0.9047651447454098	0.9047651447454098	0.9047651447454098	0.9047651447454098	0.9047651447454098	0.9047651447454098	0.9047651447454098	0.9047651447454098	0.9047651447454098	0.9047651447454098	0.9047651447454098	0.9047651447454098	0.9047651447454098	0.9047651447454098	0.9047651447454098	0.9047651447454098	0.9047651447454098	0.9047651447454098	0.9047651447454098
0.39012692919850356	0.6008508605742512	0.3477458466203337	0.39135055719522494	0.8148444452645757	0.6646282123558487	0.5897083878743767	0.9177189571018466	0.8036410117264848	0.43638661678158697	0.7084973336274833	0.8724131160564724	0.5166584812748616	0.5490617223900887	0.6223621416992637	0.5857119320446762	0.5857119320446762	0.5857119320446762	0.5857119320446762	0.5857119320446762	0.5857119320446762	0.5857119320446762	0.5857119320446762	0.5857119320446762	0.5857119320446762	0.5857119320446762	0.5857119320446762	0.5857119320446762	0.5857119320446762	0.5857119320446762	0.5857119320446762	0.5857119320446762	0.5857119320446762	0.5857119320446762	0.5857119320446762	0.5857119320446762	0.5857119320446762	0.5857119320446762	0.5857119320446762	0.5857119320446762	0.5857119320446762	0.5857119320446762	0.5857119320446762	0.5857119320446762	0.5857119320446762	0.5857119320446762	0.5857119320446762	0.5857119320446762	0.5857119320446762	0.5857119320446762
0.8084210853754227	0.9414200583754475	0.8059154342687166	0.7225200429710664	1.0590558449432463	0.8956383143517926	0.819658214275213	0.9780556990726269	1.0078941636284091	0.9316034889405781	1.291306650848226	0.8656952527169547	1.0931102617503545	0.849110688745802	0.7716343743342741	0.8670476619920915	0.9534686659379734	0.8564913933486232	1.2288234387216204	1.021255336433429	0.7381012175752169	0.9056270420116265	0.7537796229858901	0.9700813257615574	0.8974665975861387	1.3478374993732636	0.9120515821209028	0.982839528824042	0.9474455554724724	0.9474455554724724	0.9474455554724724	0.9474455554724724	0.9474455554724724	0.9474455554724724	0.9474455554724724	0.9474455554724724	0.9474455554724724	0.9474455554724724	0.9474455554724724	0.9474455554724724	0.9474455554724724	0.9474455554724724	0.9474455554724724	0.9474455554724724	0.9474455554724724	0.9474455554724724	0.9474455554724724	0.9474455554724724	0.9474455554724724	0.9474455554724724
1.1137336280259418	1.1804868727541902	0.8931161843253967	1.0202507146507598	0.9948246071563743	1.1697144822147783	1.2128605277650784	1.5930078811389683	1.3538128360638835	1.0807887074743334	1.2091404230262852	1.0687964495289677	1.1109952070030875	1.2478181150117007	1.326389343107903	1.3116892094393466	1.310854299490482	1.0347718548137979	1.5154209608966756	1.1086114183913174	0.9957997285269279	1.3582991238125188	0.9795603251524656	1.168929724482492	1.168929724482492	1.168929724482492	1.168929724482492	1.168929724482492	1.168929724482492	1.168929724482492	1.168929724482492	1.168929724482492	1.168929724482492	1.168929724482492	1.168929724482492	1.168929724482492	1.168929724482492	1.168929724482492	1.168929724482492	1.168929724482492	1.168929724482492	1.168929724482492	1.168929724482492	1.168929724482492	1.168929724482492	1.168929724482492	1.168929724482492	1.168929724482492	1.168929724482492	1.168929724482492
0.9930125038141352	1.1793569490220857	0.9177599469404214	0.8472551603006578	1.0308614338220448	0.8109733082756682	0.985220253414776	0.7950751249087232	0.8269305701988037	0.9432362836776121	0.8029946848185877	0.9589333868574236	0.8935706431787703	1.0185186300932927	0.9780034958823739	0.8065134816884171	1.1502388029190642	1.0656079764353643	0.9512434272426856	1.1978877222696318	0.8700020181142644	1.033944870191948	1.033944870191948	1.033944870191948	1.033944870191948	1.033944870191948	1.033944870191948	1.033944870191948	1.033944870191948	1.033944870191948	1.033944870191948	1.033944870191948	1.033944870191948	1.033944870191948	1.033944870191948	1.033944870191948	1.033944870191948	1.033944870191948	1.033944870191948	1.033944870191948	1.033944870191948	1.033944870191948	1.033944870191948	1.033944870191948	1.033944870191948	1.033944870191948	1.033944870191948	1.033944870191948	1.033944870191948	1.033944870191948
1.3671783490675244	1.227534000345894	1.7336297264529126	1.5097520966079019	1.5413664282115231	1.545304102102648	1.5237257381351312	1.4059981291723935	1.5101331716413986	1.421849288178121	1.2947130325527814	1.453322341357012	1.7678842921852265	1.5194018990736395	1.1305392973649213	1.4347377801719787	1.3855338934872954	1.1794136941355025	1.282473793811399	1.282473793811399	1.282473793811399	1.282473793811399	1.282473793811399	1.282473793811399	1.282473793811399	1.282473793811399	1.282473793811399	1.282473793811399	1.282473793811399	1.282473793811399	1.282473793811399	1.282473793811399	1.282473793811399	1.282473793811399	1.282473793811399	1.282473793811399	1.282473793811399	1.282473793811399	1.282473793811399	1.282473793811399	1.282473793811399	1.282473793811399	1.282473793811399	1.282473793811399	1.282473793811399	1.282473793811399	1.282473793811399	1.282473793811399	1.282473793811399	1.282473793811399
1.040295845047658	1.1406395971907946	1.215747432273002	0.8397328456503259	1.0578159000077612	1.1198569772615694	1.1268914597946835	1.1248941837233672	1.0520214985554948	1.040345593333547	1.068179178812412	1.1241741761934048	1.132905243277653	1.1318383816449815	1.1780851255842009	1.1425915140185672	1.071634120436142	1.133488430563558	1.1592091635578785	1.2731705588782363	1.2161898612180575	1.2161898612180575	1.2161898612180575	1.2161898612180575	1.2161898612180575	1.2161898612180575	1.2161898612180575	1.2161898612180575	1.2161898612180575	1.2161898612180575	1.2161898612180575	1.2161898612180575	1.2161898612180575	1.2161898612180575	1.2161898612180575	1.2161898612180575	1.2161898612180575	1.2161898612180575	1.2161898612180575	1.2161898612180575	1.2161898612180575	1.2161898612180575	1.2161898612180575	1.2161898612180575	1.2161898612180575	1.2161898612180575	1.2161898612180575	1.2161898612180575	1.2161898612180575	1.2161898612180575
0.0	0.00021588188473623416	0.00021588188473623416	0.0	0.08731449885759741	0.0	0.0	0.0	0.0	0.0	0.0	0.001069711316293369	0.07552774792754961	0.0	0.058378125529372916	0.15436398472242593	0.04001476885318613	0.07552774792754961	0.1376055644763711	0.0036996910194485584	0.12062009329074756	0.1386823384215774	0.0	0.11161071254010743	0.2179950070291963	0.3840915661598484	0.20228230758954874	0.2771822939468563	0.21906471834548968	0.12818118069255924	0.07552774792754961	0.2167002451206361	0.3233535193338782	0.28928592237367734	0.4076043582690665	0.1088333423606998	0.19127697788549103	0.08289728372553211	0.29875478457192317	0.23639916948960363	0.2480300387338955	0.24221460411174958	0.24221460411174958	0.24221460411174958	0.24221460411174958	0.24221460411174958	0.24221460411174958	0.24221460411174958	0.24221460411174958	0.24221460411174958
0.2052081109495463	0.24018497434807437	0.13887914495823667	0.12031953176868422	0.06377114100690529	0.20781071148895236	0.11180203827688825	0.2931039149250409	0.28833137349779037	0.4685777178022523	0.10019968179422259	0.42208925202770425	0.10019968179422259	0.0013206609036563158	0.10487741047497626	0.21942229379010922	0.21722451135291557	0.3547829954074959	0.0	0.20127648330854445	0.1399852933174046	0.25722463542058593	0.3136049392751801	0.06641971685285551	0.14828372081714675	0.048707487962044445	0.4180277168157717	0.07647964355808028	0.19567251660117704	0.16249495326395183	0.10267963004210891	0.00022177059177852523	0.18404694877924327	0.0975416859010188	0.24340782422827356	0.35902714450182216	0.09308572762115544	0.4653913335847769	0.7694608930444936	0.3173961312427924	0.408239813648411	0.09272999177303601	0.2512168268388076	0.2591761941034272	0.39484351650751853	0.4017382120823193	0.39829086429491894	0.39829086429491894	0.39829086429491894	0.39829086429491894
0.4260479823422317	0.3920564185216712	0.5365426035462274	0.4086485877687599	0.5089878925367647	0.39146367355990097	0.34976606732834853	0.4074801342874087	0.4152593385250264	0.4820498411103555	0.3741244405103529	0.36043539196442725	0.36802424489294044	0.3861801653728422	0.34811690621134417	0.38894171805289585	0.4274139355428405	0.34873224974146183	0.5333191953480095	0.40283259776451613	0.42679597048980544	0.4730958064628032	0.40958380471202777	0.3475508095901004	0.37825470813382417	0.44153929455457314	0.4269326578006471	0.273879717840186	0.4372168693267671	0.3894465042909469	0.3506983324414528	0.3472101961746357	0.43399034308160683	0.4493653180369707	0.44883396736870557	0.36029868867587633	0.5093716918294517	0.4768303115475002	0.4093573469145796	0.3711241508776817	0.30928541170111534	0.3402047812893985	0.3402047812893985	0.3402047812893985	0.3402047812893985	0.3402047812893985	0.3402047812893985	0.3402047812893985	0.3402047812893985	0.3402047812893985
0.3622424883656344	0.19994555957320623	0.19538446910319707	0.2761306409109267	0.24496074135028148	0.29066650029845614	0.24774365116294128	0.18917219504846536	0.23674010112883215	0.2553628037972021	0.29849491308336906	0.3266758373887757	0.27582429519348156	0.2906513886589305	0.2129891061403262	0.13968365683856224	0.29752414082087525	0.20397642761026852	0.3603950000907573	0.26084378202404074	0.2577203107525511	0.29379128929847087	0.25972471221409843	0.25101902510900215	0.29332947819644395	0.18710235026320957	0.20511441853315857	0.389281333164548	0.27615506353823466	0.3311551472493674	0.23330944847813373	0.22402474540458536	0.17823946614328864	0.29280206020437	0.3210746437372393	0.247979903956533	0.34363039712859855	0.2878017608660101	0.3566885424751473	0.3482235404542236	0.26247348073112664	0.3568397941437842	0.24514275777845493	0.21083406372726124	0.2746359004624344	0.2388955352527676	0.256765717857601	0.256765717857601	0.256765717857601	0.256765717857601
0.6274271257757601	0.18883227863388885	0.3778770909558292	0.3139063724538225	0.4312027385680369	0.5143627951463139	0.6583859760235394	0.489763782807807	0.574850113162456	0.6451499386314359	0.3879113320381636	0.46386896786027754	0.5298527218484113	0.5098429669736728	0.6868032942408943	0.5299033605134146	0.5241311880153131	0.5270352719282558	0.43914411106725837	0.5412824863546843	0.5258277412919485	0.4317941420880231	0.31805604744484545	0.7825468841870936	0.33591310856932083	0.5891690532982867	0.6213430874467598	0.6014551232454735	0.6024986713604583	0.7125405230749323	0.31203498162993015	0.5761149521955081	0.5540520114074524	0.6943160609887684	0.23813430550226786	0.669457990206036	0.3110545195009234	0.6493054750764042	0.40807642661278043	0.5967217122904683	0.4340140489978556	0.44274978215787936	0.3819863289309899	0.4123680555444347	0.4123680555444347	0.4123680555444347	0.4123680555444347	0.4123680555444347	0.4123680555444347	0.4123680555444347
1.3799015872113214	1.0952222671510659	1.0713890132999935	1.207411838797962	1.0003758379435879	0.8815456182111574	1.1353760688129504	1.062961311818663	1.282130037572243	1.2182324552217483	0.9980988215142934	1.270153306650289	1.1341260640822912	1.1341260640822912	1.1341260640822912	1.1341260640822912	1.1341260640822912	1.1341260640822912	1.1341260640822912	1.1341260640822912	1.1341260640822912	1.1341260640822912	1.1341260640822912	1.1341260640822912	1.1341260640822912	1.1341260640822912	1.1341260640822912	1.1341260640822912	1.1341260640822912	1.1341260640822912	1.1341260640822912	1.1341260640822912	1.1341260640822912	1.1341260640822912	1.1341260640822912	1.1341260640822912	1.1341260640822912	1.1341260640822912	1.1341260640822912	1.1341260640822912	1.1341260640822912	1.1341260640822912	1.1341260640822912	1.1341260640822912	1.1341260640822912	1.1341260640822912	1.1341260640822912	1.1341260640822912	1.1341260640822912	1.1341260640822912
0.9282759268032742	1.4008519902393242	1.224817007050389	1.2997289963435474	1.0328784680207475	0.9509062803535607	1.2026533954549836	1.090293700386541	1.20456642124841	0.9141013820772738	1.1052401524474729	1.270642858475376	0.8786540639833411	1.2551433840568291	1.2073372347432252	0.994019157897643	1.0185611117064588	1.0666379332192713	1.0720886147838469	0.9805235114922577	1.2321441576564116	1.0525192489860615	1.241592299610241	1.2374372394038158	1.1888925472407148	1.4022985410807407	1.4243044136526963	0.9762007466858326	0.7910081671902097	1.211995979521833	1.0697204170792738	1.1103448343275406	1.3529001930516147	1.1957805989066952	1.1850707470968997	0.9444718231919672	1.1940509518709441	0.9870997585442604	1.0153895836182636	1.2777282252917177	1.0093605146728137	1.1435443699822656	1.1435443699822656	1.1435443699822656	1.1435443699822656	1.1435443699822656	1.1435443699822656	1.1435443699822656	1.1435443699822656	1.1435443699822656
0.756544665776621	0.585278844071746	0.32493200674868017	0.4416528691315225	0.41690801803427974	0.4945510484241278	0.32887974858500807	0.33256053805866803	0.2455478976656155	0.33446887553561633	0.5652333827721518	0.3784378871139918	0.34903146549631203	0.23584963859473287	0.21778460629247037	0.5267873159467771	0.28446888506848794	0.23674679479103136	0.30993995322297785	0.36571696786534796	0.2576503989836429	0.2893297314889894	0.3689826408463525	0.2785832482147777	0.2501451540578963	0.3623711551590173	0.15019105846198547	0.22442238531441117	0.23063726831070616	0.2194786922664912	0.18140005563209086	0.27372372014547014	0.45868809930099225	0.21540443989587427	0.3696182499953614	0.2300787960027818	0.4603911738689118	0.2498386617518578	0.29053195112478597	0.26964152181918927	0.33268089052093697	0.23912428611237105	0.24065675215920254	0.35767485051030906	0.3151080022373799	0.3363914263738445	0.3363914263738445	0.3363914263738445	0.3363914263738445	0.3363914263738445
0.0	0.2831987964420701	0.0	0.2227187015113202	0.0	0.010909770282507199	0.0	0.1148424636362889	0.5482566555320525	0.0006365995858156985	0.0	0.07518086463084533	0.010909770282507199	0.0006365995858156985	0.0751808670966237	0.0	0.28383539602788577	0.0	0.0	0.2574758594328798	0.2233553010971359	0.0	0.4801945609442001	0.0031543998317725796	0.424379973723148	0.010909770282507199	0.26593236656016594	0.0	0.40895103036086616	0.20229787179764352	0.07518086463084533	0.28698979065412633	0.0	0.0	0.0	0.11799686346806147	0.2831987964420701	0.0	0.5649453809440362	0.2227187015113202	0.0031543998317725796	0.02951393642677853	0.3127127328688486	0.5227716212016981	0.0	0.26138581060084903	0.26138581060084903	0.26138581060084903	0.26138581060084903	0.26138581060084903
0.12701699843055642	0.1408138352311872	0.10405279501144643	0.34946022924053405	0.14438002001251732	0.13686186175012938	0.33246958150031725	0.34580455114550285	0.3470322097304638	0.2576512598120436	0.2773644412574257	0.3778674330348792	0.12966939543993944	0.28237898071545325	0.15399665694660228	0.07232184394732882	0.40427278878108797	0.3109809065072783	0.25896735001992416	0.36021497072053915	0.19567611740997842	0.04745746413782337	0.13713050011186884	0.14846865219399674	0.10230256145684634	0.3631464275657568	0.10828551772881699	0.12630239028679974	0.21112177635347407	0.05444800162275744	0.23483047381652442	0.3542140035493581	0.25086422718317425	0.17433974676202177	0.4231876127979796	0.20482620047985317	0.14602952298046915	0.10143907011133256	0.28824764104890993	0.2527601032405801	0.21268530350117032	0.3087373303696935	0.050501103206684696	0.1796192167881891	0.1796192167881891	0.1796192167881891	0.1796192167881891	0.1796192167881891	0.1796192167881891	0.1796192167881891
0.49505815992456526	0.4206291877763673	0.3986972958298122	0.38696629585741976	0.487113462467048	0.4518838731414717	0.5148143812977753	0.49343947195307475	0.39166189330174406	0.38293032360401913	0.41690422546851	0.4708714780550358	0.5586075923452355	0.4627463509620431	0.4308935550801841	0.5903997769638382	0.47912366552237173	0.4269057616320201	0.42845662060725037	0.32512200794973944	0.3953148046478534	0.5497083502903106	0.4087168863841193	0.5673842830165189	0.44912767980650864	0.47291166375903476	0.49550210535317896	0.5668006778094923	0.4389336585780908	0.4007743205859132	0.5854214247750433	0.5289967711189195	0.5620764703542019	0.5102451269835236	0.5391560938885467	0.5341930236471896	0.5465790178539033	0.40987192982727566	0.6466504591982545	0.47158708262216803	0.5591187709102112	0.5591187709102112	0.5591187709102112	0.5591187709102112	0.5591187709102112	0.5591187709102112	0.5591187709102112	0.5591187709102112	0.5591187709102112	0.5591187709102112
0.13215693728061573	0.03791185013009658	0.10888617759979721	0.3975788305849832	0.0512653684810286	0.22585539989326453	0.19043717588781559	0.2262441593644521	0.14333174672885965	0.28163512862673673	0.3370057399327357	0.25433317826123564	0.20844532776434463	0.18792456904659552	0.2137522502875503	0.4441015358897581	0.447219887534265	0.2765108563021362	0.12172301815740308	0.2198122183192759	0.13156526073605093	0.2610899001663982	0.3144654180135326	0.2662720198526998	0.253070604771132	0.3202862728800423	0.1378858384460573	0.39233912822914213	0.28544884884097116	0.24681561313345687	0.1916488269446823	0.17087797786151396	0.4822264820070142	0.35918470440820754	0.40054070958024907	0.26432518231335234	0.19761673151034168	0.3177421648889438	0.32689720505708914	0.2280839505325305	0.3091817923189695	0.26863287142575	0.26863287142575	0.26863287142575	0.26863287142575	0.26863287142575	0.26863287142575	0.26863287142575	0.26863287142575	0.26863287142575
0.22019196578730174	0.09424949213297552	0.26674648830633063	0.25978316023687575	0.13983479164511134	0.10218117428110533	0.12754368061669916	0.10279848522729809	0.12916016945394204	0.18717644055900157	0.10037197579511005	0.178986056516974	0.21351706167913762	0.0986266357386243	0.1622651202624327	0.19992538700315815	0.1584931192237119	0.1180100552484499	0.08847421927103703	0.20388502064290562	0.09475257778167132	0.08631578721981112	0.1686464314349117	0.13681956913729162	0.10012475049595282	0.16034959373758761	0.15761680988857404	0.1436507935819965	0.15778980033805098	0.11003829897029363	0.058001510117072885	0.12359371173201987	0.08195900583404486	0.14684678291259937	0.11533240424183915	0.08240270039677196	0.16436663044271546	0.08068620005603482	0.13203446674943553	0.141289344540959	0.037224776809510925	0.09703774998554834	0.044047548829485084	0.05865702191133245	0.21147433096832813	0.08764630026957873	0.034397101482044064	0.1622753817080404	0.13799898508486014	0.17811182465881856
0.004996604391958303	0.5356937145209365	0.2184881908733291	0.0	0.0	0.0	0.2653609523551486	0.24031609343268212	0.0	0.0	0.2184881908733291	0.2184881908733291	0.0	0.0	0.48115471796868947	0.0	0.05453899701722567	0.0	0.0	0.0	0.09799292121101447	0.0	0.0	0.2211649432261639	0.18899405277856993	0.12249757635569163	0.09745271720073582	0.0	0.025044858922466492	0.4588042843060113	0.05453899701722567	0.23695201783782593	0.10671050151154028	0.23427526548499114	0.3350743853736297	0.0005402040102786458	0.0	0.42326931826356107	0.0	0.011934536663639254	0.25932012440745766	0.0	0.0	0.0	0.0	0.0	0.03430264323327094	0.0	0.025585062932745137	0.19825183708937438
0.30916841769090275	0.8258445196005596	0.43990109117839465	0.5800729007733729	0.6334547938734365	0.5318284123726067	0.505834474388517	0.44050996263482756	0.5289941761065531	0.7080233053980638	0.6433228850408945	0.8849115438140858	0.6742736257309077	0.5288182464054821	0.5220578990978445	0.7902147185498005	0.3414151463774983	0.7854104081004973	0.6578980836063736	0.7917861107625724	0.4522686364330955	0.42467098374516954	0.5182503956405017	0.4823961852571672	0.5189925156870454	0.6071367573685541	0.5492583311507514	0.6081346977533043	0.5079976612216635	0.4695885880333395	0.5680781957385225	0.8478009744940904	0.8530363500518678	0.4886083287980961	0.5930751406073089	0.5976342080312926	0.8386491849751027	0.7291376935203728	0.7472764841556488	0.7027658461856175	0.682004815591832	0.5070293702931544	0.616847578532686	0.573413256921607	0.4642063337392344	0.4483631639374548	0.6740832160520276	0.4654907188391624	0.5474971014547692	0.7518708489072703
0.454934261124082	0.3658700978810892	0.2532410384795312	0.19572939547060111	0.23779187517984313	0.2356706340024303	0.2344500414575487	0.25905557250566674	0.4522065320460485	0.5039958329835205	0.47016759510011025	0.48042625423442376	0.5658983129911077	0.4625830229674783	0.48232765006903466	0.4379215163439127	0.35472310401700335	0.35366698995613544	0.4635396840418306	0.2960921766684834	0.33574434909592366	0.4078234014489513	0.45278424953622	0.5124169706619168	0.4182300139259393	0.4249492951306619	0.33383823685225245	0.3536900964195945	0.2163977891045913	0.14802456360541277	0.40133978116307056	0.35175368857286515	0.4551562782822026	0.3662126037332508	0.23494597789404564	0.26384124745517945	0.3610064066736872	0.305713742938164	0.34879133563851367	0.32907679168067644	0.4174540770708511	0.3532709391802582	0.22727131282969942	0.36435260431249084	0.31915813939507454	0.22114949094595493	0.1640847029223844	0.1197137684495351	0.21714346408991556	0.14814969598828046
0.26434916800280256	0.44832917406880624	0.3108455542736924	0.24540218946199036	0.31805070908132765	0.27265729619178464	0.16106297480049966	0.4258110408859191	0.3797980576032147	0.25658922179367055	0.30773923561847943	0.21865797501409462	0.3269876173232633	0.294026470079333	0.11998485235436855	0.1743738174477963	0.19395953480752334	0.29718525545405283	0.2667611300505987	0.2313846437820674	0.284494710979509	0.1966044342613364	0.18236307132652735	0.2501875020506675	0.2512764582977054	0.2845058960085687	0.2471301867283916	0.2067238654956024	0.22802100616085777	0.24822100300500746	0.4677355556139083	0.18216100386550224	0.25206322903420675	0.16397598260343596	0.3236954330856629	0.2651260756638974	0.3117481383188415	0.31188357467837985	0.1270962110284068	0.19239957449113157	0.2619999145864457	0.3360556586402125	0.2945203299576481	0.2926947967746295	0.25103177514997227	0.2116527902360368	0.27319945535409235	0.22943462587348315	0.32280866571947314	0.4397508267687511
0.7430388293037462	0.6355619397509022	0.8115128808832194	0.6195428316947802	0.6758596839828704	0.7065812469791425	0.7352928843379897	0.7642013077296571	0.6078473284495199	0.6376153204127553	0.772553515211874	0.6188987790160095	0.7750452692288701	0.7934370663187996	0.7274898823171929	0.7556833730589316	0.524694712808957	0.4830730283842683	0.6392112464208681	0.610890041299183	0.7411463143250062	0.7920680604548656	0.677676049266786	0.8445736616308934	0.7139001916157863	0.6564076466182565	0.6318151017603214	0.7627971915075475	0.6989333398637585	0.6774069523843075	0.9143661257362671	0.7456004134787908	0.7647597473164158	0.6173613887229507	0.7531824118732252	0.6204068597322046	0.8364529749011734	0.8567628947871941	0.8692489071528988	0.8736540150079641	0.8260459663887132	0.8465931178069238	0.7674516845905712	0.8070224011987476	0.8070224011987476	0.8070224011987476	0.8070224011987476	0.8070224011987476	0.8070224011987476	0.8070224011987476
0.9441048484919035	1.1497416019001319	1.0862008056180794	0.7244422922728774	1.0195046527839478	0.7070615827948072	1.034209207878788	0.9922673412980801	0.9308681802783192	1.05900807675916	0.9319023578600868	0.9954552173096234	0.9954552173096234	0.9954552173096234	0.9954552173096234	0.9954552173096234	0.9954552173096234	0.9954552173096234	0.9954552173096234	0.9954552173096234	0.9954552173096234	0.9954552173096234	0.9954552173096234	0.9954552173096234	0.9954552173096234	0.9954552173096234	0.9954552173096234	0.9954552173096234	0.9954552173096234	0.9954552173096234	0.9954552173096234	0.9954552173096234	0.9954552173096234	0.9954552173096234	0.9954552173096234	0.9954552173096234	0.9954552173096234	0.9954552173096234	0.9954552173096234	0.9954552173096234	0.9954552173096234	0.9954552173096234	0.9954552173096234	0.9954552173096234	0.9954552173096234	0.9954552173096234	0.9954552173096234	0.9954552173096234	0.9954552173096234	0.9954552173096234
0.9363298913045576	0.7510597102337668	0.5382187065192892	0.869274517275239	0.5518598403220535	0.6494224761030283	0.6006411582125409	0.6006411582125409	0.6006411582125409	0.6006411582125409	0.6006411582125409	0.6006411582125409	0.6006411582125409	0.6006411582125409	0.6006411582125409	0.6006411582125409	0.6006411582125409	0.6006411582125409	0.6006411582125409	0.6006411582125409	0.6006411582125409	0.6006411582125409	0.6006411582125409	0.6006411582125409	0.6006411582125409	0.6006411582125409	0.6006411582125409	0.6006411582125409	0.6006411582125409	0.6006411582125409	0.6006411582125409	0.6006411582125409	0.6006411582125409	0.6006411582125409	0.6006411582125409	0.6006411582125409	0.6006411582125409	0.6006411582125409	0.6006411582125409	0.6006411582125409	0.6006411582125409	0.6006411582125409	0.6006411582125409	0.6006411582125409	0.6006411582125409	0.6006411582125409	0.6006411582125409	0.6006411582125409	0.6006411582125409	0.6006411582125409
0.3129252908131411	0.555339983728082	0.5621855391640275	0.09704470439913945	0.2020485939544731	0.7616086187718158	0.3374387351199212	0.2541259711409871	0.5374512306275722	0.010587920820277189	0.0	0.0	0.008692446758967383	0.008213195871494522	0.4210415428625278	0.0	0.0	0.13484195330187632	0.19383539808297856	0.0	0.21367963233635628	0.1676691875621249	0.008213195871494522	0.6317366801124278	0.42925473873402237	0.22378830226916063	0.04838516972301405	0.0	0.13532120418934915	0.19621012303176122	0.016426391742989044	0.7013337245243687	0.21021588636242708	0.2132003814488834	0.407035779531862	0.21367963233635628	0.31035770593410916	0.31035770593410916	0.31035770593410916	0.31035770593410916	0.31035770593410916	0.31035770593410916	0.31035770593410916	0.31035770593410916	0.31035770593410916	0.31035770593410916	0.31035770593410916	0.31035770593410916	0.31035770593410916	0.31035770593410916
0.5523126609244904	0.6174209893332937	0.6915976993655214	0.743343843074328	0.7610185986611537	0.9654782751824722	0.8207317963301095	1.0791426777329474	1.1438155224906512	0.9172668001530774	0.9947995064520071	0.8378482203096036	0.7418663490840081	0.8120701384999446	0.6646694098350111	0.7902677748938104	0.8027538075968049	0.8146915585955513	0.8431060616251439	0.6449686119576687	0.688787733861079	0.7611005701429824	0.7870378411023552	0.8340705732407587	0.7347234699102467	0.8987146532519622	0.9976712214766205	0.9481929373642912	0.9481929373642912	0.9481929373642912	0.9481929373642912	0.9481929373642912	0.9481929373642912	0.9481929373642912	0.9481929373642912	0.9481929373642912	0.9481929373642912	0.9481929373642912	0.9481929373642912	0.9481929373642912	0.9481929373642912	0.9481929373642912	0.9481929373642912	0.9481929373642912	0.9481929373642912	0.9481929373642912	0.9481929373642912	0.9481929373642912	0.9481929373642912	0.9481929373642912
0.8857303034209083	0.6966135370922253	0.7625362994524334	0.596434507109528	1.047870804311404	0.9514842206512351	0.7268342918135129	0.671472674671895	0.8687013719230146	0.7820459016169119	0.646046253906204	0.9382292968418273	0.795340509428526	0.8362046567117353	0.6825722924552682	0.676067357514807	0.8361915966950868	0.6580550331724659	0.8092340295947673	0.6111233936093936	0.7101787116020805	0.7101787116020805	0.7101787116020805	0.7101787116020805	0.7101787116020805	0.7101787116020805	0.7101787116020805	0.7101787116020805	0.7101787116020805	0.7101787116020805	0.7101787116020805	0.7101787116020805	0.7101787116020805	0.7101787116020805	0.7101787116020805	0.7101787116020805	0.7101787116020805	0.7101787116020805	0.7101787116020805	0.7101787116020805	0.7101787116020805	0.7101787116020805	0.7101787116020805	0.7101787116020805	0.7101787116020805	0.7101787116020805	0.7101787116020805	0.7101787116020805	0.7101787116020805	0.7101787116020805
0.5187190742928949	0.4887749415376365	0.4712537862527833	0.4505511343301009	0.6463815449818452	0.5158429124608461	0.6468622469301445	0.5314606739457953	0.4685651977817937	0.5778380044520038	0.6340383043407302	0.6589453736202007	0.5739729863790698	0.6051945538456361	0.401675447055182	0.6897175378502531	0.5146094943915863	0.559005732818455	0.524720618734016	0.63458725828245	0.5266396834563613	0.5847794486614133	0.5033078082084277	0.5231402487997601	0.7704259157783596	0.4924589303992904	0.5636984780343941	0.6160714617425468	0.4967354025417749	0.7490400901381016	0.6359757844838345	0.6659271995034175	0.5903410743700725	0.5021276298511581	0.5526817468659122	0.5413731119477417	0.5101733594927739	0.5257732357202578	0.5257732357202578	0.5257732357202578	0.5257732357202578	0.5257732357202578	0.5257732357202578	0.5257732357202578	0.5257732357202578	0.5257732357202578	0.5257732357202578	0.5257732357202578	0.5257732357202578	0.5257732357202578
1.011347162720036	0.9401666859060036	1.2168594056660686	1.1452126292051668	1.1367925687201916	1.1064100124379828	0.9127735925004806	1.1253237131072849	0.9753294568735905	0.9601807418319266	1.3318671005614051	0.7387185613576959	1.0801530553241867	1.3998325003799157	1.3500941214893771	1.0020177526500056	0.9387977656067303	1.1155382732905337	1.1727907864398808	1.066984110002382	0.8882357393057013	1.3210369045605779	1.5057468536044647	1.1903221830497444	1.2394757758005137	1.2606762163403105	1.0663798496486223	1.0744741932445703	0.842222755413085	1.1657487504346165	0.9744365078402936	0.9108766193694408	0.9426565636048672	0.9426565636048672	0.9426565636048672	0.9426565636048672	0.9426565636048672	0.9426565636048672	0.9426565636048672	0.9426565636048672	0.9426565636048672	0.9426565636048672	0.9426565636048672	0.9426565636048672	0.9426565636048672	0.9426565636048672	0.9426565636048672	0.9426565636048672	0.9426565636048672	0.9426565636048672
0.25347776404606576	0.3847820002870769	0.1393099722255812	0.01314539119138364	0.23012089471556493	0.34612656212701465	0.4692338881430827	0.5416349437052244	0.23609747642366266	0.20951465941935454	0.36048152892992125	0.0648088094354033	0.18982856405841636	0.5030247601862831	0.2069382427668848	0.17009838758239476	0.010641231737569413	0.5206822630749366	0.21622237906382802	0.4152175725184939	0.22755422415732415	0.10461131239890685	0.31987302793483013	0.3140807199430268	0.4500020084057254	0.4021174332023448	0.2653116209244861	0.7209630550939561	0.43387411234744416	0.3733973931468327	0.29447065346181855	0.31316318043476954	0.12938058429314395	0.3631570022640821	0.246268793278613	0.246268793278613	0.246268793278613	0.246268793278613	0.246268793278613	0.246268793278613	0.246268793278613	0.246268793278613	0.246268793278613	0.246268793278613	0.246268793278613	0.246268793278613	0.246268793278613	0.246268793278613	0.246268793278613	0.246268793278613
0.537100476664757	0.5590081093666734	0.6059341709162264	0.7818941512690678	0.7662459079914712	0.5903663587840551	0.6183639876673261	0.6182042535912715	0.5777649838888957	0.5773185959173481	0.4137222653312841	0.5844945940166728	0.5159655592471893	0.4499489139185851	0.5217395080307214	0.6631243685418372	0.5620561210632575	0.7121805621966355	0.6817461390163261	0.6287076255183407	0.635243493541398	0.6621800560248249	0.6487117747831114	0.6487117747831114	0.6487117747831114	0.6487117747831114	0.6487117747831114	0.6487117747831114	0.6487117747831114	0.6487117747831114	0.6487117747831114	0.6487117747831114	0.6487117747831114	0.6487117747831114	0.6487117747831114	0.6487117747831114	0.6487117747831114	0.6487117747831114	0.6487117747831114	0.6487117747831114	0.6487117747831114	0.6487117747831114	0.6487117747831114	0.6487117747831114	0.6487117747831114	0.6487117747831114	0.6487117747831114	0.6487117747831114	0.6487117747831114	0.6487117747831114
0.11866312606477544	0.19770416607277277	0.14576233391029073	0.04043410982833582	0.0	0.08133321455648272	0.008742151013442633	0.18079836229205717	0.0800494317707121	0.1392324622638368	0.0018292371103860315	0.0499141366584443	0.1455777517950019	0.03443417660330804	0.00855756889815383	0.04501944203820909	0.0001845821152888028	0.22134598078917705	0.0	0.018819992522509845	0.07313487927553862	0.15676867509870432	0.041856153024315355	0.056609877884099935	0.19660496762658825	0.2741945941955094	0.1632621558917638	0.007425778698269281	0.019550028962414062	0.15786787267105784	0.15470458190950198	0.01263547646724058	0.0	0.055097283547276305	0.0	0.18396165210034277	0.06250538305440718	0.08431192209060115	0.0802340138860009	0.08229810222941282	0.0001845821152888028	0.04124134217235081	0.04124134217235081	0.04124134217235081	0.04124134217235081	0.04124134217235081	0.04124134217235081	0.04124134217235081	0.04124134217235081	0.04124134217235081
0.6116408276826726	0.8630100744215121	0.5589026347888201	0.586078040678493	0.6332849670297824	0.8411481076943815	0.6718464172575893	0.7571176571521833	0.6965407167646369	0.6416359665198815	0.47158732523781577	0.9664613604531788	0.36401174404031184	0.6363113749714372	0.46856865291113686	0.3218177432497316	0.5188669219746569	0.3599554896494231	0.621415837892867	0.608925784936264	0.5023408173194142	0.7209263431342496	0.49411568479758605	0.6938864069351615	0.19626853099426378	0.4450774689647126	0.4450774689647126	0.4450774689647126	0.4450774689647126	0.4450774689647126	0.4450774689647126	0.4450774689647126	0.4450774689647126	0.4450774689647126	0.4450774689647126	0.4450774689647126	0.4450774689647126	0.4450774689647126	0.4450774689647126	0.4450774689647126	0.4450774689647126	0.4450774689647126	0.4450774689647126	0.4450774689647126	0.4450774689647126	0.4450774689647126	0.4450774689647126	0.4450774689647126	0.4450774689647126	0.4450774689647126
0.08719881457688836	0.11915498736200801	0.0764031076692678	0.25165601443670976	0.28836826199935317	0.09707624388501447	0.14532295689103608	0.02217080159228736	0.04253654556748104	0.05823000207032628	0.11619307060001303	0.0012823312512815334	0.4634843960822515	0.1387611264517323	0.18239564349256462	0.043818876818762585	0.09707624388501447	0.038846241814688195	0.11512607347399068	0.23299872958471712	0.061920305823119144	0.09707624388501447	0.004757300878815229	0.023874127593813792	0.021740133341769042	0.15658857720662228	0.07533611054324543	0.00021533412525915835	0.042751879692740205	0.0755514446685046	0.0591516621806224	0.0591516621806224	0.0591516621806224	0.0591516621806224	0.0591516621806224	0.0591516621806224	0.0591516621806224	0.0591516621806224	0.0591516621806224	0.0591516621806224	0.0591516621806224	0.0591516621806224	0.0591516621806224	0.0591516621806224	0.0591516621806224	0.0591516621806224	0.0591516621806224	0.0591516621806224	0.0591516621806224	0.0591516621806224
0.675239515970238	0.7589017634173371	0.628223923097436	0.44707271736298165	0.6441272795297516	0.7000262701652077	0.6405759877992553	0.4714809733799133	0.7627062575245717	0.5177822821353323	0.531494684449396	0.5909544847806727	0.5556418371818477	0.8229582567219746	0.5689545464492644	0.5074722316630333	0.6204355037635425	0.6131070231645911	0.6167712634640669	0.6167712634640669	0.6167712634640669	0.6167712634640669	0.6167712634640669	0.6167712634640669	0.6167712634640669	0.6167712634640669	0.6167712634640669	0.6167712634640669	0.6167712634640669	0.6167712634640669	0.6167712634640669	0.6167712634640669	0.6167712634640669	0.6167712634640669	0.6167712634640669	0.6167712634640669	0.6167712634640669	0.6167712634640669	0.6167712634640669	0.6167712634640669	0.6167712634640669	0.6167712634640669	0.6167712634640669	0.6167712634640669	0.6167712634640669	0.6167712634640669	0.6167712634640669	0.6167712634640669	0.6167712634640669	0.6167712634640669
0.7311778303446164	0.8601194921710672	0.7863357110197424	0.5490034435677666	0.5831061796109945	0.7948205344071989	0.8412390208380583	0.7716895391816934	0.7996060884549968	0.7701540740124616	1.0769731216762617	0.8735114668638004	0.878238398216928	0.7985945592309199	0.8458332664982864	1.1008876981986533	0.8694940486033277	0.6714062389435019	0.9880631800214866	1.0304528867256808	0.8890890684583861	1.0697155502149385	0.9560287253080321	0.7542223320391349	0.8543957175957761	1.023079509444088	0.8322143641236154	0.6453872270223897	1.023149335718706	0.8342682813705479	0.8342682813705479	0.8342682813705479	0.8342682813705479	0.8342682813705479	0.8342682813705479	0.8342682813705479	0.8342682813705479	0.8342682813705479	0.8342682813705479	0.8342682813705479	0.8342682813705479	0.8342682813705479	0.8342682813705479	0.8342682813705479	0.8342682813705479	0.8342682813705479	0.8342682813705479	0.8342682813705479	0.8342682813705479	0.8342682813705479
0.3348177722085686	0.4896137429553831	0.29564320568611197	0.4966849162818879	0.3160529926827805	0.5073555037177404	0.46451207571575454	0.46222532873527983	0.6121799682637352	0.5504524205564302	0.26994199692911935	0.2882336466342273	0.4577711747446641	0.40108246810150555	0.35541490702712336	0.5572082016956382	0.3846270264755032	0.43674739577762606	0.24663924777611132	0.3269747839292224	0.3795383649539679	0.3581837935921534	0.36886107927306067	0.36886107927306067	0.36886107927306067	0.36886107927306067	0.36886107927306067	0.36886107927306067	0.36886107927306067	0.36886107927306067	0.36886107927306067	0.36886107927306067	0.36886107927306067	0.36886107927306067	0.36886107927306067	0.36886107927306067	0.36886107927306067	0.36886107927306067	0.36886107927306067	0.36886107927306067	0.36886107927306067	0.36886107927306067	0.36886107927306067	0.36886107927306067	0.36886107927306067	0.36886107927306067	0.36886107927306067	0.36886107927306067	0.36886107927306067	0.36886107927306067
0.9482696500705917	0.9218177680557167	0.9442445693412844	0.7643767782503827	0.9847112497708167	0.8430573142047167	0.9226545701364239	0.9799192883066603	0.6895920022298138	0.882729211557923	0.9122492313505295	0.7554097815964181	0.5398946466378476	0.8493378625489602	0.9670187445946529	0.6785118139420093	0.6216762706540188	0.7043949267269292	0.6685390468232952	0.48745027740136176	0.7059377428542658	0.5171141286151285	0.7929362312337858	0.7440959277233931	0.5815548134168617	0.5005836846829356	0.5410692490498986	0.5410692490498986	0.5410692490498986	0.5410692490498986	0.5410692490498986	0.5410692490498986	0.5410692490498986	0.5410692490498986	0.5410692490498986	0.5410692490498986	0.5410692490498986	0.5410692490498986	0.5410692490498986	0.5410692490498986	0.5410692490498986	0.5410692490498986	0.5410692490498986	0.5410692490498986	0.5410692490498986	0.5410692490498986	0.5410692490498986	0.5410692490498986	0.5410692490498986	0.5410692490498986
0.41360200426851823	0.5344786231720068	0.7095376477545348	0.4023399779933042	0.31890116245195216	0.6560715901567583	0.7083189198103041	0.4243478511663046	0.4608022824287829	0.49892624795822904	0.376856510082383	0.3578876135053862	0.39404332048402	0.521161203572074	0.43767561586826875	0.46832480537381355	0.4123585004704842	0.5108327735140807	0.5992044194794658	0.3862693319842358	0.45385175370832853	0.39085266621263803	0.33883534529266585	0.5141778937450311	0.4265066195188485	0.4265066195188485	0.4265066195188485	0.4265066195188485	0.4265066195188485	0.4265066195188485	0.4265066195188485	0.4265066195188485	0.4265066195188485	0.4265066195188485	0.4265066195188485	0.4265066195188485	0.4265066195188485	0.4265066195188485	0.4265066195188485	0.4265066195188485	0.4265066195188485	0.4265066195188485	0.4265066195188485	0.4265066195188485	0.4265066195188485	0.4265066195188485	0.4265066195188485	0.4265066195188485	0.4265066195188485	0.4265066195188485
0.973875720891049	0.718421028508039	0.8326002268260955	0.7822148458466889	0.6908774271926336	0.7975851574936296	0.9891210319661434	0.9119620076489908	0.8048654008493303	0.8969829922493846	0.6848011516307694	0.7912631857453916	0.7792136215933003	1.0775335289038035	0.8844483954776472	0.9816850926254811	0.9992427207235105	0.8706743172469192	0.9213280457412605	0.9931114731234276	0.9379296083098104	0.8639239770996671	0.9392701624874281	0.9485167713772001	0.9438934669323141	0.9438934669323141	0.9438934669323141	0.9438934669323141	0.9438934669323141	0.9438934669323141	0.9438934669323141	0.9438934669323141	0.9438934669323141	0.9438934669323141	0.9438934669323141	0.9438934669323141	0.9438934669323141	0.9438934669323141	0.9438934669323141	0.9438934669323141	0.9438934669323141	0.9438934669323141	0.9438934669323141	0.9438934669323141	0.9438934669323141	0.9438934669323141	0.9438934669323141	0.9438934669323141	0.9438934669323141	0.9438934669323141
0.31413738936304897	0.24050461699794232	0.2557959428650499	0.18428644000893019	0.2156550851442926	0.36749953678350494	0.2477350732886711	0.3939347942307393	0.43018971004498746	0.32431438007004004	0.21935444119041386	0.41299848982002707	0.33418393732361573	0.2916372780031901	0.27316493128484937	0.4309261548769984	0.36385349538363543	0.4088947800247595	0.5549912253463476	0.5799521936598672	0.37014922672308154	0.36255849106721166	0.4744274050216879	0.4184929480444498	0.4184929480444498	0.4184929480444498	0.4184929480444498	0.4184929480444498	0.4184929480444498	0.4184929480444498	0.4184929480444498	0.4184929480444498	0.4184929480444498	0.4184929480444498	0.4184929480444498	0.4184929480444498	0.4184929480444498	0.4184929480444498	0.4184929480444498	0.4184929480444498	0.4184929480444498	0.4184929480444498	0.4184929480444498	0.4184929480444498	0.4184929480444498	0.4184929480444498	0.4184929480444498	0.4184929480444498	0.4184929480444498	0.4184929480444498
0.5769399583892791	0.6617367759225685	0.6337474777057149	0.5301292402183997	0.6367609154655224	0.5962414863600405	0.5529843659408752	0.6136147599752814	0.7021754479792803	0.6165674564161915	0.4682973097776472	0.474829723265415	0.6122561681963354	0.7797193201498382	0.36409869668456574	0.586825380410681	0.560718789396359	0.7150692892589995	0.6873979844024675	0.4184476404115464	0.3888480394609145	0.6307774467092824	0.5828189060754297	0.5157297872826655	0.5492743466790476	0.5492743466790476	0.5492743466790476	0.5492743466790476	0.5492743466790476	0.5492743466790476	0.5492743466790476	0.5492743466790476	0.5492743466790476	0.5492743466790476	0.5492743466790476	0.5492743466790476	0.5492743466790476	0.5492743466790476	0.5492743466790476	0.5492743466790476	0.5492743466790476	0.5492743466790476	0.5492743466790476	0.5492743466790476	0.5492743466790476	0.5492743466790476	0.5492743466790476	0.5492743466790476	0.5492743466790476	0.5492743466790476
1.053527905542629	1.0891153900899617	1.0951216931172378	1.2168050501574028	1.0144426358652707	1.0666655929576037	1.2014946614359643	0.8929716480953394	1.026368974816375	1.0499639799199363	1.3668520713439392	0.8510639591435587	0.9583284550999883	1.1251460344584225	1.1384404125400118	1.1767782118829921	1.0083928853423958	1.166581335982444	1.3216502332597662	0.9955669245782951	0.9567737224301379	1.2938135945550262	0.9470393595341959	1.2288515657397316	0.9553296283514222	1.0764677328491714	1.2271193055835496	1.183471803514722	1.1788537302139217	0.8578428584016963	1.018348294307809	1.018348294307809	1.018348294307809	1.018348294307809	1.018348294307809	1.018348294307809	1.018348294307809	1.018348294307809	1.018348294307809	1.018348294307809	1.018348294307809	1.018348294307809	1.018348294307809	1.018348294307809	1.018348294307809	1.018348294307809	1.018348294307809	1.018348294307809	1.018348294307809	1.018348294307809
1.0236961279655943	1.2419522149322708	1.161143629300879	1.145176993692435	1.2480854735554467	1.1585406005987036	1.276336107986806	1.2377379783047882	1.233548060876786	1.0740830178359106	1.1777718204431644	1.3364803322279082	1.1837551014248713	1.1530438506273195	1.1910829504841598	1.0805298235307779	1.1485527143610226	1.1932126967409349	1.2644006006799742	1.318119532921765	1.1920227155644192	1.2460801376195973	1.1092521118590832	1.2623160957141502	1.1868740337849177	1.1281626821906632	1.2160001155628721	1.0704827710267895	1.148711751571486	1.2599195738602555	1.2588021257568052	1.2593608498085305	1.2593608498085305	1.2593608498085305	1.2593608498085305	1.2593608498085305	1.2593608498085305	1.2593608498085305	1.2593608498085305	1.2593608498085305	1.2593608498085305	1.2593608498085305	1.2593608498085305	1.2593608498085305	1.2593608498085305	1.2593608498085305	1.2593608498085305	1.2593608498085305	1.2593608498085305	1.2593608498085305
0.5882104320157485	0.7657126718306673	0.7307555205033606	0.8979710959679926	0.9346632199264624	0.6352911593506998	0.9244036878044163	0.9848621043792454	0.9346954733759565	0.9835076245379684	0.9721961968051603	1.0738768660136953	0.8966584129210432	1.1848837172793463	1.0023924368698027	0.8710198906251109	1.1840620257063763	0.958953090997063	1.1146577895404315	1.2260250370051504	1.0743009404062573	1.1199044192966758	1.0468701728945857	1.030651943251278	1.0213521335992772	1.1989782993346565	1.2134781243545782	1.1196552236813702	1.3585172314968375	1.1250176222378463	1.2417674268673418	1.2417674268673418	1.2417674268673418	1.2417674268673418	1.2417674268673418	1.2417674268673418	1.2417674268673418	1.2417674268673418	1.2417674268673418	1.2417674268673418	1.2417674268673418	1.2417674268673418	1.2417674268673418	1.2417674268673418	1.2417674268673418	1.2417674268673418	1.2417674268673418	1.2417674268673418	1.2417674268673418	1.2417674268673418
0.4213760875108761	0.5427206763066641	0.37226614879925535	0.46973666473616826	0.47229623202564863	0.37880340201401286	0.339896642625942	0.36927618355307334	0.4465675837216028	0.38753624754660704	0.4629574959447168	0.38029894769917283	0.5422262734500506	0.5491007286188013	0.49868457784795517	0.429171822163108	0.49516433645028474	0.40062747063549115	0.4595939391326203	0.48072619712515	0.47016006812888517	0.47016006812888517	0.47016006812888517	0.47016006812888517	0.47016006812888517	0.47016006812888517	0.47016006812888517	0.47016006812888517	0.47016006812888517	0.47016006812888517	0.47016006812888517	0.47016006812888517	0.47016006812888517	0.47016006812888517	0.47016006812888517	0.47016006812888517	0.47016006812888517	0.47016006812888517	0.47016006812888517	0.47016006812888517	0.47016006812888517	0.47016006812888517	0.47016006812888517	0.47016006812888517	0.47016006812888517	0.47016006812888517	0.47016006812888517	0.47016006812888517	0.47016006812888517	0.47016006812888517
0.39568108233864846	0.39485862346931155	0.5260911022917907	0.5453878268604094	0.3966822427399944	0.32021304601383194	0.45929887149439025	0.5030748002288012	0.34937031520015144	0.2558495061692012	0.3513401271395069	0.5061555915945978	0.3821356073522999	0.3378717621794513	0.4222565915737814	0.5672831058775016	0.552718237876446	0.5867663197323417	0.5986805190978598	0.5354096414840711	0.4583333538396692	0.598764642448995	0.5145299713815763	0.5466248240664986	0.8121261563292288	0.2942614239199039	0.7490852672636931	0.5216733455917985	0.5216733455917985	0.5216733455917985	0.5216733455917985	0.5216733455917985	0.5216733455917985	0.5216733455917985	0.5216733455917985	0.5216733455917985	0.5216733455917985	0.5216733455917985	0.5216733455917985	0.5216733455917985	0.5216733455917985	0.5216733455917985	0.5216733455917985	0.5216733455917985	0.5216733455917985	0.5216733455917985	0.5216733455917985	0.5216733455917985	0.5216733455917985	0.5216733455917985
0.7420818706649411	0.6195905561488193	0.6960561395693393	0.5766826306572642	0.689121145804773	0.6316161849312883	0.5358407304937599	0.6926420987226564	0.8269978918917984	0.7013386033522473	0.7106927230527439	0.886300696211304	0.7454600566170356	0.8210119715824669	0.6594174351114998	0.651346147201161	0.6992607813846753	0.658143724884939	0.7825307636984181	0.7830061450819926	0.8358527955608498	0.6599888671912734	0.8727888616044497	0.4540632783153788	0.7856536609372199	0.8828329619925321	0.8170891969078709	0.7387964386803766	0.9170329586189455	0.8718268461031604	0.8541526072336864	0.8456007399372837	0.849876673585485	0.849876673585485	0.849876673585485	0.849876673585485	0.849876673585485	0.849876673585485	0.849876673585485	0.849876673585485	0.849876673585485	0.849876673585485	0.849876673585485	0.849876673585485	0.849876673585485	0.849876673585485	0.849876673585485	0.849876673585485	0.849876673585485	0.849876673585485
0.002007604073183959	0.008332171097417882	0.21085191989575794	0.022540819989632133	0.002409124887820751	0.0	0.2162887728554324	0.13388403122466794	0.5457228666113684	0.6840975213259435	0.002409124887820751	0.14462532323426064	0.7977496887477608	0.4388543731438291	0.9299232451195928	0.684388809131711	0.684388809131711	0.684388809131711	0.684388809131711	0.684388809131711	0.684388809131711	0.684388809131711	0.684388809131711	0.684388809131711	0.684388809131711	0.684388809131711	0.684388809131711	0.684388809131711	0.684388809131711	0.684388809131711	0.684388809131711	0.684388809131711	0.684388809131711	0.684388809131711	0.684388809131711	0.684388809131711	0.684388809131711	0.684388809131711	0.684388809131711	0.684388809131711	0.684388809131711	0.684388809131711	0.684388809131711	0.684388809131711	0.684388809131711	0.684388809131711	0.684388809131711	0.684388809131711	0.684388809131711	0.684388809131711
1.3048588076317555	1.3616438057841507	1.135901029932674	1.1903033946344157	1.0876525379303636	1.1046261577967653	1.3204764837802234	1.1397638518983626	1.144145965296253	1.2735490064260415	1.2239621541897878	1.2641176685074138	1.1456533550835468	1.2066234779697766	1.3282641958456556	1.1649441343834719	1.3903192713458181	1.279771878509776	1.3149654651001192	1.361999782506799	1.3353009898971544	1.271357814386317	1.3017655839309694	1.1368891824163088	1.2193273831736393	1.2193273831736393	1.2193273831736393	1.2193273831736393	1.2193273831736393	1.2193273831736393	1.2193273831736393	1.2193273831736393	1.2193273831736393	1.2193273831736393	1.2193273831736393	1.2193273831736393	1.2193273831736393	1.2193273831736393	1.2193273831736393	1.2193273831736393	1.2193273831736393	1.2193273831736393	1.2193273831736393	1.2193273831736393	1.2193273831736393	1.2193273831736393	1.2193273831736393	1.2193273831736393	1.2193273831736393	1.2193273831736393
0.0632040472512749	0.03400754361025632	0.18505156105763299	0.06009813114907186	0.13770829811723626	0.1657887914699548	0.11906095478302398	0.2481388521024297	0.13702782049940687	0.15894186562172666	0.08512805782507747	0.09081187710047159	0.022556568372835362	0.036573712330977975	0.038691863395457195	0.13979015364651037	0.1438599440054722	0.13307492770459248	0.10253501848126811	0.19794252303785095	0.15210381915145527	0.171446215016382	0.11074764796476605	0.26102385929002286	0.18588575362739446	0.18588575362739446	0.18588575362739446	0.18588575362739446	0.18588575362739446	0.18588575362739446	0.18588575362739446	0.18588575362739446	0.18588575362739446	0.18588575362739446	0.18588575362739446	0.18588575362739446	0.18588575362739446	0.18588575362739446	0.18588575362739446	0.18588575362739446	0.18588575362739446	0.18588575362739446	0.18588575362739446	0.18588575362739446	0.18588575362739446	0.18588575362739446	0.18588575362739446	0.18588575362739446	0.18588575362739446	0.18588575362739446
0.45204828075506986	0.4143648047630242	0.31465418541381435	0.36289420229046354	0.38175551057262336	0.4507383422545728	0.4098971508463761	0.3279663238297029	0.3518895613188775	0.38900954209561833	0.5315705272050538	0.24931970716699217	0.2230967833902288	0.1834876678686787	0.44598127109411645	0.5891689686558987	0.7143898140243817	0.5674888852841588	0.446465458840658	0.8514802160535735	0.5285286546204306	0.4181473628690931	0.5067252030786408	0.5164215688698444	0.41029239045365096	0.40854141165673735	0.39547560121754227	0.338463224833311	0.5115996115957824	0.3950815022495803	0.4533405569226813	0.4533405569226813	0.4533405569226813	0.4533405569226813	0.4533405569226813	0.4533405569226813	0.4533405569226813	0.4533405569226813	0.4533405569226813	0.4533405569226813	0.4533405569226813	0.4533405569226813	0.4533405569226813	0.4533405569226813	0.4533405569226813	0.4533405569226813	0.4533405569226813	0.4533405569226813	0.4533405569226813	0.4533405569226813
1.205014096559639	1.2940195467879099	1.3119945845450105	1.405637039850163	1.1840029667324377	1.3494241855727507	1.2449369928394938	1.4603825542186213	1.2464907899912916	1.2172292820942545	1.366378531601284	1.3547099255825275	1.101514712186413	1.2281123188844705	1.2281123188844705	1.2281123188844705	1.2281123188844705	1.2281123188844705	1.2281123188844705	1.2281123188844705	1.2281123188844705	1.2281123188844705	1.2281123188844705	1.2281123188844705	1.2281123188844705	1.2281123188844705	1.2281123188844705	1.2281123188844705	1.2281123188844705	1.2281123188844705	1.2281123188844705	1.2281123188844705	1.2281123188844705	1.2281123188844705	1.2281123188844705	1.2281123188844705	1.2281123188844705	1.2281123188844705	1.2281123188844705	1.2281123188844705	1.2281123188844705	1.2281123188844705	1.2281123188844705	1.2281123188844705	1.2281123188844705	1.2281123188844705	1.2281123188844705	1.2281123188844705	1.2281123188844705	1.2281123188844705
1.0201478748486765	1.0451377108601119	0.699504375450602	0.9109494658459932	0.9724322711261381	0.9144313252380865	1.124252184961605	0.7653137313398775	0.9364383346036995	1.1614515022756584	0.8373942738897759	1.0592915876948052	0.8314267749880737	1.0587775735380638	1.0535899815633218	0.8357379926161965	0.6299181293385361	0.9076395314243957	1.0564401515238357	0.9397544714033081	0.6030439394910924	0.9087404459956954	0.8500928605136535	1.1051916578671752	0.9567701079893955	1.0309808829282854	1.0309808829282854	1.0309808829282854	1.0309808829282854	1.0309808829282854	1.0309808829282854	1.0309808829282854	1.0309808829282854	1.0309808829282854	1.0309808829282854	1.0309808829282854	1.0309808829282854	1.0309808829282854	1.0309808829282854	1.0309808829282854	1.0309808829282854	1.0309808829282854	1.0309808829282854	1.0309808829282854	1.0309808829282854	1.0309808829282854	1.0309808829282854	1.0309808829282854	1.0309808829282854	1.0309808829282854
1.0605812943078694	1.102464413755439	1.2233954000406717	1.2523738947757104	1.383042022453796	1.364170292774722	1.1219116467919856	1.2525145375258804	1.2869131778935112	1.2847621980173969	1.2081234251952475	1.285211539041158	1.6124645597700666	1.2136341771167802	1.3727713457283142	1.2922077820697673	1.2307722888385906	1.3234493679548625	1.4344066412421497	1.337912359577605	1.449779036802196	1.6604134509196862	1.4667582365591096	1.2750240719112764	1.2792641917814096	1.5588338236392738	1.4190490077103417	1.4190490077103417	1.4190490077103417	1.4190490077103417	1.4190490077103417	1.4190490077103417	1.4190490077103417	1.4190490077103417	1.4190490077103417	1.4190490077103417	1.4190490077103417	1.4190490077103417	1.4190490077103417	1.4190490077103417	1.4190490077103417	1.4190490077103417	1.4190490077103417	1.4190490077103417	1.4190490077103417	1.4190490077103417	1.4190490077103417	1.4190490077103417	1.4190490077103417	1.4190490077103417
0.0	0.0	0.043683910697817054	0.1062155174757609	0.08591787458827015	0.0	0.0	0.005349745484883249	0.0	0.14162287938740478	0.004149871185836773	0.14894170436988408	0.08911002197041307	0.08471800028922367	0.32949096904572145	0.0	0.0	0.09793896868958774	0.3863250045091507	0.09594454596218714	0.23010997139313175	0.0	0.011468696168316061	0.0	0.01146869648096128	0.07670814933769761	0.04408842290932944	0.04408842290932944	0.04408842290932944	0.04408842290932944	0.04408842290932944	0.04408842290932944	0.04408842290932944	0.04408842290932944	0.04408842290932944	0.04408842290932944	0.04408842290932944	0.04408842290932944	0.04408842290932944	0.04408842290932944	0.04408842290932944	0.04408842290932944	0.04408842290932944	0.04408842290932944	0.04408842290932944	0.04408842290932944	0.04408842290932944	0.04408842290932944	0.04408842290932944	0.04408842290932944
0.8216212290089505	0.9402343048331034	0.7587479738869997	0.9414710707799272	0.9275321882848575	0.6656088266520049	0.9008593730115011	0.9048795436456851	0.7469825603947207	0.8633971432507884	0.7928656625404874	0.8569637633141501	0.9914828963266074	0.8838082134923729	0.8457160657709782	0.8904061789223036	0.8547666820118635	0.8914598767802151	0.9100315708833837	0.7460585491580252	0.9266286526631898	0.9070582934583881	0.871430482360344	0.8469161616859836	0.8361599249608767	1.0515473212609874	0.943853623110932	0.943853623110932	0.943853623110932	0.943853623110932	0.943853623110932	0.943853623110932	0.943853623110932	0.943853623110932	0.943853623110932	0.943853623110932	0.943853623110932	0.943853623110932	0.943853623110932	0.943853623110932	0.943853623110932	0.943853623110932	0.943853623110932	0.943853623110932	0.943853623110932	0.943853623110932	0.943853623110932	0.943853623110932	0.943853623110932	0.943853623110932
0.9399963409982911	1.0086473537129896	1.0870526182890623	0.8378906295225388	0.9798032821907086	1.4069191711299585	0.9895400412585686	1.0838860311577658	1.2412966467947721	1.2100092104262916	1.0639144781702465	0.9962615579666246	1.2732072737305629	1.2260630854798895	0.8187803972642264	1.082968693725641	1.1103577785945242	1.317030421173995	0.9268791913947982	1.0304724037970274	1.0108508635529334	0.7468507116056582	1.1916484527739537	0.9837426203857884	1.0646431319483525	1.0241928761670704	1.0241928761670704	1.0241928761670704	1.0241928761670704	1.0241928761670704	1.0241928761670704	1.0241928761670704	1.0241928761670704	1.0241928761670704	1.0241928761670704	1.0241928761670704	1.0241928761670704	1.0241928761670704	1.0241928761670704	1.0241928761670704	1.0241928761670704	1.0241928761670704	1.0241928761670704	1.0241928761670704	1.0241928761670704	1.0241928761670704	1.0241928761670704	1.0241928761670704	1.0241928761670704	1.0241928761670704
1.401899701327891	1.0025849636974946	0.9853558289800912	1.0382526702188106	0.7382874627362768	1.1422877254592063	0.8677896821258371	1.0540989864391974	1.0187910858825568	0.8275204985144685	1.0164041793170553	1.0476512538174727	0.8772314434208284	0.756964133973523	0.8571698128421814	0.8624964130615386	1.0089438217271887	0.9033572205419815	1.13881230888799	1.1323044187734352	1.1306120087900648	0.6465895283364362	1.0259135442805205	1.0444854491294469	0.8876375143285059	0.9660614817289763	0.9660614817289763	0.9660614817289763	0.9660614817289763	0.9660614817289763	0.9660614817289763	0.9660614817289763	0.9660614817289763	0.9660614817289763	0.9660614817289763	0.9660614817289763	0.9660614817289763	0.9660614817289763	0.9660614817289763	0.9660614817289763	0.9660614817289763	0.9660614817289763	0.9660614817289763	0.9660614817289763	0.9660614817289763	0.9660614817289763	0.9660614817289763	0.9660614817289763	0.9660614817289763	0.9660614817289763
1.2147642471198983	1.0953242581152813	1.14545411633325	1.3427901250995757	1.2545877067407913	1.4476214148972506	1.1569402450806006	1.1123768261574907	1.2436049397847273	1.1929247692900184	1.1378994541626775	1.2501877419475522	1.1434881164288766	1.1078633671251956	1.205844019043437	1.2671867556669996	1.1568872086441406	1.0912114185413004	0.9856863785215491	0.9604729720239509	1.1832676211474429	1.1924622659086	1.044999693791352	1.1269918080072907	0.9968247850924739	1.0619082965498823	1.0619082965498823	1.0619082965498823	1.0619082965498823	1.0619082965498823	1.0619082965498823	1.0619082965498823	1.0619082965498823	1.0619082965498823	1.0619082965498823	1.0619082965498823	1.0619082965498823	1.0619082965498823	1.0619082965498823	1.0619082965498823	1.0619082965498823	1.0619082965498823	1.0619082965498823	1.0619082965498823	1.0619082965498823	1.0619082965498823	1.0619082965498823	1.0619082965498823	1.0619082965498823	1.0619082965498823
1.22770827320008	0.7632891970009542	1.2371171823359026	1.0574239087341226	1.1239014984970543	1.1010463844047278	1.1872155329597864	1.0006019938665551	1.1250793668100196	1.2394014140023093	0.9780883333795034	1.0936403718519405	1.2976765270880521	0.9185272605088043	1.071498901041271	0.8641852183323304	0.7938353222063169	0.7912895714045407	0.8122964528612794	1.0406341860875559	0.9264653194744177	0.9264653194744177	0.9264653194744177	0.9264653194744177	0.9264653194744177	0.9264653194744177	0.9264653194744177	0.9264653194744177	0.9264653194744177	0.9264653194744177	0.9264653194744177	0.9264653194744177	0.9264653194744177	0.9264653194744177	0.9264653194744177	0.9264653194744177	0.9264653194744177	0.9264653194744177	0.9264653194744177	0.9264653194744177	0.9264653194744177	0.9264653194744177	0.9264653194744177	0.9264653194744177	0.9264653194744177	0.9264653194744177	0.9264653194744177	0.9264653194744177	0.9264653194744177	0.9264653194744177
1.1203743749131276	1.1700201654651194	1.066042622900829	1.1572030921782273	1.1913400301806454	1.0689701293221459	1.2187289682749856	1.0778761343741732	1.179170168771721	1.1001873854680961	1.2888907091294248	1.1456871002947344	1.2116966531606377	1.0900372458121859	1.2887740139488035	1.0012258580000668	1.1799622587255518	1.2160766571652866	1.126070579396856	1.1225867358975834	1.1243286576472198	1.1243286576472198	1.1243286576472198	1.1243286576472198	1.1243286576472198	1.1243286576472198	1.1243286576472198	1.1243286576472198	1.1243286576472198	1.1243286576472198	1.1243286576472198	1.1243286576472198	1.1243286576472198	1.1243286576472198	1.1243286576472198	1.1243286576472198	1.1243286576472198	1.1243286576472198	1.1243286576472198	1.1243286576472198	1.1243286576472198	1.1243286576472198	1.1243286576472198	1.1243286576472198	1.1243286576472198	1.1243286576472198	1.1243286576472198	1.1243286576472198	1.1243286576472198	1.1243286576472198
0.0518785032184904	0.060024100115249016	0.13835044028546498	0.07542714969654868	0.10473921173133982	0.1354512498117977	0.3727425190610949	0.2222564340483771	0.18304934835712713	0.081378498932579	0.08550186476700097	0.0	0.12197174642981201	0.09233200985505803	0.0774420100456604	0.027821866272971625	0.3128484323042764	0.22078394092550124	0.15253081607596028	0.18651524147933532	0.4775955360196006	0.10291977426057082	0.41113403166434126	0.010742300008809037	0.0	0.31799499785562346	0.21805392410513139	0.2680244609803774	0.2680244609803774	0.2680244609803774	0.2680244609803774	0.2680244609803774	0.2680244609803774	0.2680244609803774	0.2680244609803774	0.2680244609803774	0.2680244609803774	0.2680244609803774	0.2680244609803774	0.2680244609803774	0.2680244609803774	0.2680244609803774	0.2680244609803774	0.2680244609803774	0.2680244609803774	0.2680244609803774	0.2680244609803774	0.2680244609803774	0.2680244609803774	0.2680244609803774
0.44744435839200697	0.5464093980225587	0.45127004130977716	0.6938190362876238	0.5204160557279415	0.782089132678841	0.5451792169560031	0.5504985232800719	0.6671721143256846	0.6182911304630344	0.4870158353251732	0.5743698868664975	0.4828416287779136	0.3010258605370769	0.5660171346732605	0.39312724087627865	0.5516007485983101	0.5057018277630202	0.47893743614200074	0.726246397903814	0.5990162786168474	0.7855697237983701	0.6621898006924389	0.6607319403528014	0.6614608705226201	0.6614608705226201	0.6614608705226201	0.6614608705226201	0.6614608705226201	0.6614608705226201	0.6614608705226201	0.6614608705226201	0.6614608705226201	0.6614608705226201	0.6614608705226201	0.6614608705226201	0.6614608705226201	0.6614608705226201	0.6614608705226201	0.6614608705226201	0.6614608705226201	0.6614608705226201	0.6614608705226201	0.6614608705226201	0.6614608705226201	0.6614608705226201	0.6614608705226201	0.6614608705226201	0.6614608705226201	0.6614608705226201
0.5631541757191871	0.7908721481460124	0.9097572574324769	0.7284808984700907	0.45704492339439756	0.6647000243587537	0.7736736356220572	0.7768140865255859	0.9061092427277411	0.8361444252247319	0.9271100904158545	0.6973778233152353	0.686236220481013	0.8036533168345773	0.6927376989305506	0.5865876304914925	0.74752314571402	0.8109870889110606	0.6919153754769806	0.5358003999077506	0.7456695277971336	0.533706181732578	0.694023458704405	0.7034234585783453	0.5757153287049532	0.6761186532855386	0.6259169909952459	0.6259169909952459	0.6259169909952459	0.6259169909952459	0.6259169909952459	0.6259169909952459	0.6259169909952459	0.6259169909952459	0.6259169909952459	0.6259169909952459	0.6259169909952459	0.6259169909952459	0.6259169909952459	0.6259169909952459	0.6259169909952459	0.6259169909952459	0.6259169909952459	0.6259169909952459	0.6259169909952459	0.6259169909952459	0.6259169909952459	0.6259169909952459	0.6259169909952459	0.6259169909952459
0.5488644852554733	0.36040281156740034	0.22267025877953422	0.43760460476796875	0.8917902269476243	0.20374034474973807	0.4024464858097907	0.07774251957087616	0.4309282804364961	0.303948665285166	0.662900966323217	0.2589855442102265	0.9478879565566318	0.2260513305703441	0.43278489191720215	0.6635536698322458	0.564839891652705	0.41944169518834107	0.1756762113384039	0.2642644610891929	0.3277471901814486	0.39459219101919507	0.6336331060879736	0.5141126485535844	0.5141126485535844	0.5141126485535844	0.5141126485535844	0.5141126485535844	0.5141126485535844	0.5141126485535844	0.5141126485535844	0.5141126485535844	0.5141126485535844	0.5141126485535844	0.5141126485535844	0.5141126485535844	0.5141126485535844	0.5141126485535844	0.5141126485535844	0.5141126485535844	0.5141126485535844	0.5141126485535844	0.5141126485535844	0.5141126485535844	0.5141126485535844	0.5141126485535844	0.5141126485535844	0.5141126485535844	0.5141126485535844	0.5141126485535844
0.8833460425092866	0.712787128442734	0.6770392183500551	0.8708104410407506	0.7635064319805147	0.7643393028650609	0.9042089088187617	0.6867967842683015	0.9164139420227685	1.0427922360646698	0.7337863856797184	0.8508585844045286	0.7371728021756732	0.7518576999347671	0.8024396725542652	0.5940707295270667	0.4526672897578029	1.0050153825122965	0.7681707739824116	0.779203421500001	0.9216287746594709	0.850416098079736	0.850416098079736	0.850416098079736	0.850416098079736	0.850416098079736	0.850416098079736	0.850416098079736	0.850416098079736	0.850416098079736	0.850416098079736	0.850416098079736	0.850416098079736	0.850416098079736	0.850416098079736	0.850416098079736	0.850416098079736	0.850416098079736	0.850416098079736	0.850416098079736	0.850416098079736	0.850416098079736	0.850416098079736	0.850416098079736	0.850416098079736	0.850416098079736	0.850416098079736	0.850416098079736	0.850416098079736	0.850416098079736
0.43051085007430884	0.41355669413885365	0.2757458469279974	0.3290754378292739	0.3536560440722331	0.4051075425025389	0.45696269498482933	0.4573201876177292	0.4694322200518057	0.4451249937669793	0.5366904422234482	0.4255985841735124	0.30094624213350535	0.4773194243102552	0.29306099708928757	0.5789692320716807	0.3537731826415118	0.4717772971032717	0.5443776554900537	0.48726826841143966	0.4689389806333014	0.6649743087091953	0.668243095031833	0.7004276002651586	0.6372889067018622	0.6107452454565561	0.7211696126574118	0.666028034988501	0.7169677581200381	0.9298782477830353	0.7996169248688305	0.8928884913755358	0.8692044789835797	0.8810464851795577	0.8810464851795577	0.8810464851795577	0.8810464851795577	0.8810464851795577	0.8810464851795577	0.8810464851795577	0.8810464851795577	0.8810464851795577	0.8810464851795577	0.8810464851795577	0.8810464851795577	0.8810464851795577	0.8810464851795577	0.8810464851795577	0.8810464851795577	0.8810464851795577
0.6142590355655063	0.49965961373603557	0.7654078318026716	0.6155339268247443	0.6495067044945767	0.6017964336586734	0.6546408961434144	0.4887984416287308	0.5697701606318032	0.5105828181429497	0.608737311808502	0.7103678945508388	0.613335043243624	0.7072963105032006	0.6508645578290879	0.6624771734508215	0.6478730669460555	0.6269897302668526	0.8799517389311385	0.6425448764165101	0.5158713591987878	0.7361529876504296	0.5371655678111106	0.6762412736266623	0.6386568072668465	0.6402462186424327	0.619463318234079	0.709915737698948	0.6717474332510517	0.6900786002994427	0.8055486221734279	0.6072173840334896	0.6646141124942385	0.635915748263864	0.635915748263864	0.635915748263864	0.635915748263864	0.635915748263864	0.635915748263864	0.635915748263864	0.635915748263864	0.635915748263864	0.635915748263864	0.635915748263864	0.635915748263864	0.635915748263864	0.635915748263864	0.635915748263864	0.635915748263864	0.635915748263864
0.8512671450584784	0.7249500572410472	1.003696514661787	0.8714192504292276	0.7243929348028649	0.7980233963412307	0.78668112907389	0.9940016102633021	0.6964088538121954	0.7932440624378401	0.7445150640712521	0.7139738710747681	0.7291611372643778	0.942440923811802	0.7151486093695237	0.6498322082291178	0.7599820164826047	0.8697456432260969	0.8560731468448755	0.7654214955485333	0.7319667930228614	0.7486941442856974	0.7486941442856974	0.7486941442856974	0.7486941442856974	0.7486941442856974	0.7486941442856974	0.7486941442856974	0.7486941442856974	0.7486941442856974	0.7486941442856974	0.7486941442856974	0.7486941442856974	0.7486941442856974	0.7486941442856974	0.7486941442856974	0.7486941442856974	0.7486941442856974	0.7486941442856974	0.7486941442856974	0.7486941442856974	0.7486941442856974	0.7486941442856974	0.7486941442856974	0.7486941442856974	0.7486941442856974	0.7486941442856974	0.7486941442856974	0.7486941442856974	0.7486941442856974
0.3822887471250606	0.5136526869686969	0.5088741075555568	0.4725972963086006	0.4961967080152483	0.5514463111780681	0.46818605799797564	0.5024705192303579	0.39039320830003776	0.3155486128254001	0.42415056944481494	0.3744100544128677	0.3815866183194837	0.3794032757260176	0.3723872543587718	0.2739522964360674	0.46021521468042725	0.4223749415261443	0.3139764491741772	0.6047771016665614	0.41034688788814006	0.8040999946882792	0.610550394505181	0.4329886865892791	0.52176954054723	0.52176954054723	0.52176954054723	0.52176954054723	0.52176954054723	0.52176954054723	0.52176954054723	0.52176954054723	0.52176954054723	0.52176954054723	0.52176954054723	0.52176954054723	0.52176954054723	0.52176954054723	0.52176954054723	0.52176954054723	0.52176954054723	0.52176954054723	0.52176954054723	0.52176954054723	0.52176954054723	0.52176954054723	0.52176954054723	0.52176954054723	0.52176954054723	0.52176954054723
0.7386483177706392	0.6772187282187169	0.7977018776647986	0.6145436489786906	0.78761273762124	0.8265437938788813	0.6832892818965622	0.8995367281151907	0.7360018162096099	0.9137489202764557	0.9531722081509776	0.7910347924135052	0.7786423080273579	0.669156765476556	1.0352750268813753	0.8631810720403168	0.7975424265882435	1.2455300792830388	0.7688326000233782	0.748650346028313	1.0128494555746765	0.8112978035972914	0.7087149915941497	0.7792024089849082	0.6866778367798605	1.3423106416151134	1.014494239197487	1.014494239197487	1.014494239197487	1.014494239197487	1.014494239197487	1.014494239197487	1.014494239197487	1.014494239197487	1.014494239197487	1.014494239197487	1.014494239197487	1.014494239197487	1.014494239197487	1.014494239197487	1.014494239197487	1.014494239197487	1.014494239197487	1.014494239197487	1.014494239197487	1.014494239197487	1.014494239197487	1.014494239197487	1.014494239197487	1.014494239197487
1.3875282609928485	1.2883325219275754	1.3368720015906927	1.263768687311841	1.3586184101880059	1.1419241288947972	1.3209040993348249	1.074330125554609	1.2183007815025166	1.3603462205505623	1.4732958592074457	1.2859897541104772	1.2354176844069273	1.1908236643640029	1.2167701663429047	1.1339293846430025	1.212383533753552	1.2391930905339033	1.2402156436439098	1.4995715939900554	1.3698936188169826	1.3698936188169826	1.3698936188169826	1.3698936188169826	1.3698936188169826	1.3698936188169826	1.3698936188169826	1.3698936188169826	1.3698936188169826	1.3698936188169826	1.3698936188169826	1.3698936188169826	1.3698936188169826	1.3698936188169826	1.3698936188169826	1.3698936188169826	1.3698936188169826	1.3698936188169826	1.3698936188169826	1.3698936188169826	1.3698936188169826	1.3698936188169826	1.3698936188169826	1.3698936188169826	1.3698936188169826	1.3698936188169826	1.3698936188169826	1.3698936188169826	1.3698936188169826	1.3698936188169826
0.9162921891273218	1.0036121193200116	0.7569528010617658	0.9660717792661065	0.7561333290876616	0.8033493826101109	0.7444083937567875	0.9609765120007783	0.9767030765120203	0.6857573434233049	0.9178168965853544	1.0274533476508636	0.8762603448661259	0.7112030844892182	0.8159966932383229	0.6898276582351582	0.9423402336722115	0.8849101088242306	0.9374856189097003	1.1813681719801299	1.0371014158957925	0.9496150675840995	0.9933582417399459	0.9933582417399459	0.9933582417399459	0.9933582417399459	0.9933582417399459	0.9933582417399459	0.9933582417399459	0.9933582417399459	0.9933582417399459	0.9933582417399459	0.9933582417399459	0.9933582417399459	0.9933582417399459	0.9933582417399459	0.9933582417399459	0.9933582417399459	0.9933582417399459	0.9933582417399459	0.9933582417399459	0.9933582417399459	0.9933582417399459	0.9933582417399459	0.9933582417399459	0.9933582417399459	0.9933582417399459	0.9933582417399459	0.9933582417399459	0.9933582417399459
0.8983606235959731	0.8947375752688753	1.3989042506507752	0.9571507265717621	1.0809285521869334	0.6438083902125511	0.9542708722495454	0.840185630403671	0.9482122920247573	1.1745142029067717	0.8075465392702044	1.1644646397486453	0.7068524185691524	0.925210416733317	0.6320318118500955	1.0186603276401776	1.0185069040427572	0.8650072220173101	0.8585257730004491	0.9487869760892425	0.9036563745448458	0.9036563745448458	0.9036563745448458	0.9036563745448458	0.9036563745448458	0.9036563745448458	0.9036563745448458	0.9036563745448458	0.9036563745448458	0.9036563745448458	0.9036563745448458	0.9036563745448458	0.9036563745448458	0.9036563745448458	0.9036563745448458	0.9036563745448458	0.9036563745448458	0.9036563745448458	0.9036563745448458	0.9036563745448458	0.9036563745448458	0.9036563745448458	0.9036563745448458	0.9036563745448458	0.9036563745448458	0.9036563745448458	0.9036563745448458	0.9036563745448458	0.9036563745448458	0.9036563745448458
0.6597343503188939	0.5521496551490195	0.6991748221497209	0.5291020216318264	0.7941607897746817	0.6322042767852512	0.6165058293864669	0.6448447054402479	0.7709866287891461	0.6201451200641627	0.6211795905474112	0.5290591599262876	0.7069498033134209	0.46025791318126114	0.30100045361815614	0.5039612920301362	0.4051201674004545	0.4844748388556825	0.6936562040682508	0.4994616709593699	0.615089228659158	0.9459094826644867	0.429132356565949	0.6875209196152178	0.6875209196152178	0.6875209196152178	0.6875209196152178	0.6875209196152178	0.6875209196152178	0.6875209196152178	0.6875209196152178	0.6875209196152178	0.6875209196152178	0.6875209196152178	0.6875209196152178	0.6875209196152178	0.6875209196152178	0.6875209196152178	0.6875209196152178	0.6875209196152178	0.6875209196152178	0.6875209196152178	0.6875209196152178	0.6875209196152178	0.6875209196152178	0.6875209196152178	0.6875209196152178	0.6875209196152178	0.6875209196152178	0.6875209196152178
0.8427837273904726	0.7705962125740842	0.8878963901664647	0.7740745788822113	0.5756073870454644	1.0183365165784097	0.7856647021058296	0.7539210435066837	0.6915084840512975	0.8043038852614782	0.844790405907588	0.7180245980668347	0.6816862862727212	0.6956837301828743	0.5441018129005618	0.587832372252479	0.7750453375875093	0.8890116080065781	0.6970859961377394	0.586695482988493	0.8833329091248671	0.7392350960433047	0.811284002584086	0.811284002584086	0.811284002584086	0.811284002584086	0.811284002584086	0.811284002584086	0.811284002584086	0.811284002584086	0.811284002584086	0.811284002584086	0.811284002584086	0.811284002584086	0.811284002584086	0.811284002584086	0.811284002584086	0.811284002584086	0.811284002584086	0.811284002584086	0.811284002584086	0.811284002584086	0.811284002584086	0.811284002584086	0.811284002584086	0.811284002584086	0.811284002584086	0.811284002584086	0.811284002584086	0.811284002584086
0.6302717155228222	0.7305886685840078	0.6340785438432678	0.542369897235582	0.6761944369542435	0.5298736927493599	0.5626167696257988	0.5288324168874565	0.5907524760409018	0.9852885328611994	0.6718703758055475	0.6880035405089939	0.9136679050172047	0.7032549778903197	0.6335627908010676	0.7349410392524884	0.5191024653861075	0.6782691983844382	0.7497863020502198	0.6244032531023451	0.7478927386758298	0.820031887047425	0.7275277379427036	0.7695311246860096	0.9035645345383677	0.8808619363941808	0.7729058938065954	0.6757387322141589	0.8726684170759744	0.6613266181522836	0.5941989143742524	0.627762766263268	0.627762766263268	0.627762766263268	0.627762766263268	0.627762766263268	0.627762766263268	0.627762766263268	0.627762766263268	0.627762766263268	0.627762766263268	0.627762766263268	0.627762766263268	0.627762766263268	0.627762766263268	0.627762766263268	0.627762766263268	0.627762766263268	0.627762766263268	0.627762766263268
0.6996804774419505	0.8567099424582283	0.8222643918406144	0.8311649930810545	0.7345805812574546	0.8113953777199924	0.6897948264595654	0.5623169926612721	0.8915731160842141	0.604793028857198	0.714097966856622	0.7622917866610806	0.8627261520342424	0.7359500863916356	0.6743611597673683	0.7777724311435003	0.8281760931309137	0.5945904803585	0.6713131090656972	0.8179860786777087	0.7517823535676916	0.8005980475010307	0.7004348182398045	0.703428748006421	0.7276439523655959	0.817138477473894	0.6754432445371236	0.7685613481110635	0.8903366519519743	0.8831394167633089	0.8857647025835504	0.8844520596734298	0.8844520596734298	0.8844520596734298	0.8844520596734298	0.8844520596734298	0.8844520596734298	0.8844520596734298	0.8844520596734298	0.8844520596734298	0.8844520596734298	0.8844520596734298	0.8844520596734298	0.8844520596734298	0.8844520596734298	0.8844520596734298	0.8844520596734298	0.8844520596734298	0.8844520596734298	0.8844520596734298
0.6020709164459742	0.5698039475513869	0.5765278854904953	0.5761326548388507	0.6461864049148993	0.5765836827405199	0.6553900638880525	0.7297464272890678	0.5260585015173783	0.7642919336106931	0.5304966440390553	0.7997270332485831	0.7409170249367318	0.5186043121134319	0.6459420981890285	0.519705967666619	0.761445564755379	0.3992583330868083	0.6024626305816972	0.5718119808737743	0.7779742313843158	0.6748931061290451	0.6748931061290451	0.6748931061290451	0.6748931061290451	0.6748931061290451	0.6748931061290451	0.6748931061290451	0.6748931061290451	0.6748931061290451	0.6748931061290451	0.6748931061290451	0.6748931061290451	0.6748931061290451	0.6748931061290451	0.6748931061290451	0.6748931061290451	0.6748931061290451	0.6748931061290451	0.6748931061290451	0.6748931061290451	0.6748931061290451	0.6748931061290451	0.6748931061290451	0.6748931061290451	0.6748931061290451	0.6748931061290451	0.6748931061290451	0.6748931061290451	0.6748931061290451
0.0	0.09195497624549533	0.0019834189159010883	0.0	0.0	0.20024597426154003	0.6939126184577348	0.0	0.0	0.0019834189159010883	0.0	0.09195497624549533	0.0	0.0	0.8601676112159897	0.20024597426154003	0.0	0.6939126184577348	0.0	0.0	0.8022036164737795	0.40110180823688973	0.40110180823688973	0.40110180823688973	0.40110180823688973	0.40110180823688973	0.40110180823688973	0.40110180823688973	0.40110180823688973	0.40110180823688973	0.40110180823688973	0.40110180823688973	0.40110180823688973	0.40110180823688973	0.40110180823688973	0.40110180823688973	0.40110180823688973	0.40110180823688973	0.40110180823688973	0.40110180823688973	0.40110180823688973	0.40110180823688973	0.40110180823688973	0.40110180823688973	0.40110180823688973	0.40110180823688973	0.40110180823688973	0.40110180823688973	0.40110180823688973	0.40110180823688973
0.7741261696871395	0.7078576246907985	0.5783668917019769	0.6554535848814571	0.5597327855702036	0.5622658232869661	0.8191767667001045	0.5369406480807632	0.7424462178805168	0.6281424336575836	0.5980713644752703	0.5601497992482186	0.7893282019467368	0.6421577902850781	0.554626989638077	0.6005074900087025	0.5222593216971095	0.7295152275315551	0.7241961622316971	0.6866288517876304	0.7152324772030662	0.6665103513844954	0.5467812429881751	0.44963943677068857	0.8845184207941148	0.440534051046239	0.6227125757025016	0.5396665372420401	0.26013460835566343	0.3999005727988517	0.3999005727988517	0.3999005727988517	0.3999005727988517	0.3999005727988517	0.3999005727988517	0.3999005727988517	0.3999005727988517	0.3999005727988517	0.3999005727988517	0.3999005727988517	0.3999005727988517	0.3999005727988517	0.3999005727988517	0.3999005727988517	0.3999005727988517	0.3999005727988517	0.3999005727988517	0.3999005727988517	0.3999005727988517	0.3999005727988517
0.6118879792869022	0.6593520990378803	0.7290736582760761	0.4998131314737054	0.5967044725869357	0.6553528533037187	0.5742778663321347	0.8212609455693042	0.44855675264739453	0.4275164066812836	0.6076376705892561	0.648278551637913	0.6679850829558954	0.5308618906787929	0.6767539725602002	0.5388646973891811	0.4668018522802087	0.7526328532872899	0.47687574533438587	0.847652199084832	0.4743393092813524	0.6904613887579862	0.5639502490081475	0.6206594192521627	0.4481707210155101	0.584863981821129	0.6725017112804613	0.5103425407594452	0.9554686798959806	0.5427838695281426	0.4972638560694176	0.7132196954064423	0.6619616185831506	0.5389800584557959	0.4687913002846657	0.5038856793702309	0.5038856793702309	0.5038856793702309	0.5038856793702309	0.5038856793702309	0.5038856793702309	0.5038856793702309	0.5038856793702309	0.5038856793702309	0.5038856793702309	0.5038856793702309	0.5038856793702309	0.5038856793702309	0.5038856793702309	0.5038856793702309
0.5246350581168102	0.45221459899077504	0.4232036443448894	0.537868662919305	0.52011835981668	0.5844816017642727	0.3978578351611274	0.33584323229607305	0.4490899559862114	0.554027476531697	0.6524953536651907	0.5620859233243157	0.5712213108985644	0.4847608881699848	0.3747229884419882	0.5044482697365441	0.5827221030042916	0.6199265885641649	0.6589792700093154	0.5290515226146597	0.5622183519304503	0.6093724558632313	0.4784789305168722	0.6064670048542362	0.7000509315857399	0.7245080792775664	0.5466393314595466	0.6616829616767944	0.7944987660648916	0.6638365077122443	0.5436292838400043	0.5661004298651093	0.4444382631112302	0.44876306095528634	0.5387170831287249	0.6320455307665147	0.52248542130503	0.6275018578502712	0.5584545828322722	0.6868719027648483	0.6226632427985602	0.6226632427985602	0.6226632427985602	0.6226632427985602	0.6226632427985602	0.6226632427985602	0.6226632427985602	0.6226632427985602	0.6226632427985602	0.6226632427985602
0.7415084276648599	0.6700548001375575	0.8104505829547374	0.762362363612681	1.0659166205036261	0.6114681777513795	0.491104911717627	0.4918798299238189	0.614610049022333	0.5524982923729874	0.6659326994345589	0.6646488491328826	0.7517833298315247	0.5643493907386302	0.499401640219844	0.510442707634378	0.5945577047194134	0.732450170439507	0.6472503983214062	0.694776321648373	0.5070867256772933	0.8461241726179579	0.5659430559015705	0.5139881866398697	0.6570259847216242	0.5855070856807469	0.5855070856807469	0.5855070856807469	0.5855070856807469	0.5855070856807469	0.5855070856807469	0.5855070856807469	0.5855070856807469	0.5855070856807469	0.5855070856807469	0.5855070856807469	0.5855070856807469	0.5855070856807469	0.5855070856807469	0.5855070856807469	0.5855070856807469	0.5855070856807469	0.5855070856807469	0.5855070856807469	0.5855070856807469	0.5855070856807469	0.5855070856807469	0.5855070856807469	0.5855070856807469	0.5855070856807469
0.514762490207264	0.47453456468799454	0.5502295810987248	0.48961433516768155	0.3502967658729668	0.47636910946140576	0.36538098130926694	0.46103386014605047	0.44661755687203586	0.3885500927704297	0.4990225571043467	0.4773933704511238	0.6097911698680017	0.5056577733056825	0.6070744958922677	0.6115473327693441	0.38704528291153684	0.4225983874506278	0.593090047627668	0.4889617136793258	0.29269636299295315	0.525467092022577	0.5628934407659253	0.37563366144471516	0.44564090089480163	0.4978859990430934	0.36394184336465657	0.4985418840683771	0.6013137588021076	0.426077462523272	0.3976560083555669	0.41186673543941943	0.41186673543941943	0.41186673543941943	0.41186673543941943	0.41186673543941943	0.41186673543941943	0.41186673543941943	0.41186673543941943	0.41186673543941943	0.41186673543941943	0.41186673543941943	0.41186673543941943	0.41186673543941943	0.41186673543941943	0.41186673543941943	0.41186673543941943	0.41186673543941943	0.41186673543941943	0.41186673543941943
0.616167563110305	0.6096618036744941	0.8421061897597045	0.15533700005091647	0.8892220658420573	0.3193360677774519	0.0	1.024881316936876	0.07214741597904235	0.4293321838968806	1.1394321494576753	0.8890356193914022	0.9784316081618335	1.2872515076232465	0.3507761866239477	0.007710994343019199	0.22277885914768975	0.688217797263866	0.026669154647012132	0.013334577323506066	0.27222019069049147	0.0	0.14036736537298558	0.03607370798952118	0.8860701321582304	0.07855599660319458	0.4823130643807125	0.4823130643807125	0.4823130643807125	0.4823130643807125	0.4823130643807125	0.4823130643807125	0.4823130643807125	0.4823130643807125	0.4823130643807125	0.4823130643807125	0.4823130643807125	0.4823130643807125	0.4823130643807125	0.4823130643807125	0.4823130643807125	0.4823130643807125	0.4823130643807125	0.4823130643807125	0.4823130643807125	0.4823130643807125	0.4823130643807125	0.4823130643807125	0.4823130643807125	0.4823130643807125
0.5528867587552014	0.4618144593402588	0.6165334866710425	0.5012012580241362	0.6164172319787596	0.4834217713543748	0.5825291134404226	0.5254564881879805	0.812116786000951	0.4517835553392042	0.5117121385622108	0.5552250405425649	0.6121007024168126	0.5924797308712345	0.5899899238652686	0.5916258049384437	0.510112202720508	0.49765621854773395	0.6757553774391969	0.44041127497045857	0.5824852697873583	0.6364455286145174	0.6713542182608756	0.6538998734376964	0.6538998734376964	0.6538998734376964	0.6538998734376964	0.6538998734376964	0.6538998734376964	0.6538998734376964	0.6538998734376964	0.6538998734376964	0.6538998734376964	0.6538998734376964	0.6538998734376964	0.6538998734376964	0.6538998734376964	0.6538998734376964	0.6538998734376964	0.6538998734376964	0.6538998734376964	0.6538998734376964	0.6538998734376964	0.6538998734376964	0.6538998734376964	0.6538998734376964	0.6538998734376964	0.6538998734376964	0.6538998734376964	0.6538998734376964
0.6349799801080982	0.8702283458639521	0.7572889170492166	0.8477823860402203	0.762885664317207	0.4982014189226233	0.6105116222205372	0.3996717741437859	0.5354857866995356	0.8592171941574843	0.7024386993645213	1.0404897066910916	0.9468918907927232	0.7167931464123655	0.8416519404223141	0.7768673093707711	0.6749291124615189	0.6985470532008283	0.5550084929495951	0.6128562392235792	0.46266087172537557	0.7103022022352262	0.905868655657653	0.665044632287962	0.7020245448475855	0.7979380717491528	0.8693644338580069	0.7106882374973414	0.9568204067146581	0.8230912144338121	0.696429334096057	0.7597602742649345	0.7597602742649345	0.7597602742649345	0.7597602742649345	0.7597602742649345	0.7597602742649345	0.7597602742649345	0.7597602742649345	0.7597602742649345	0.7597602742649345	0.7597602742649345	0.7597602742649345	0.7597602742649345	0.7597602742649345	0.7597602742649345	0.7597602742649345	0.7597602742649345	0.7597602742649345	0.7597602742649345
0.16127508547513478	0.07468600147687414	0.18357033920647606	0.185610445039698	0.16652232778229356	0.0	0.13042428114666496	0.0	0.6984226828480784	0.18315861888003934	0.04360739009658675	0.00041172032643669573	0.0020401058332219194	0.16652232778229356	0.08133016727123621	0.0	0.0	0.27785849167155413	0.0	0.0	0.1785545589188992	0.0	0.041567284263364826	0.45460864933495987	0.0	0.019088117257404422	0.0	0.019088117257404422	0.0	0.15290344815262535	0.11133616388926053	0.20808961204565837	0.0	0.0	0.1785545589188992	0.3071744388100707	0.07631438698365936	0.35021408095308576	0.21326423396837257	0.21326423396837257	0.21326423396837257	0.21326423396837257	0.21326423396837257	0.21326423396837257	0.21326423396837257	0.21326423396837257	0.21326423396837257	0.21326423396837257	0.21326423396837257	0.21326423396837257
0.004080106919881381	0.02918720566287126	0.013403059978106107	0.0	0.07817666154377574	0.0014324964833161173	0.0	0.02918720566287126	0.06555606342342317	0.0	0.0	0.0	0.026806119956212213	0.013403059978106107	0.0	0.0	0.0	0.004954415545570249	0.10114245932622154	0.0	0.004954415545570249	0.0	0.0	0.02918720566287126	0.0	0.10609687487179181	0.0002890967273001147	0.0014324964833161173	0.13004056826179267	0.0002890967273001147	0.0	0.0	0.0	0.013403059978106107	0.0	0.013403059978106107	0.05215300344531707	0.0	0.12889716850577668	0.0	0.0	0.0	0.0	0.0	0.0	0.0	0.0	0.0	0.0	0.0
0.07478404420671031	0.14473376617086467	0.1411940141448705	0.05204227788228355	0.18172150178367588	0.0002434455349844242	0.07904119309767157	0.1947811863921085	0.08824174685543841	0.09659212698721466	0.10007970281804429	0.24785477585167362	0.0671638006902864	0.1469473711540765	0.1370219491260424	0.12055558378887454	0.018535569352390282	0.10793075046894092	0.11760146890321116	0.13258494739089868	0.2043771565651815	0.12606481476620893	0.1591024397138452	0.16658831974328597	0.09930309509645771	0.15366289345127832	0.20061574983466382	0.12286617377517678	0.23527671210317563	0.36443915116210407	0.10165514463064065	0.13158638458225191	0.12241597772715396	0.09891392840856812	0.16353545925873664	0.15067224410740707	0.06985297880724792	0.03496878469492962	0.35208254671756073	0.14333807255575468	0.1499254841632218	0.3648228523965494	0.3849638131777324	0.47336441535224744	0.5328900748607734	0.5031272451065104	0.5031272451065104	0.5031272451065104	0.5031272451065104	0.5031272451065104
0.11950950919052139	0.07796228881066683	0.0329045680745054	0.11204099080460349	0.14029961782130757	0.6527067445396286	0.11113401905867239	0.2095248375230428	0.04437906503519385	0.19349665397351182	0.0	0.29144286416986126	0.04614244685796778	0.14696021753559924	0.262389506076436	0.2783678501973911	0.13492645175967471	0.10178853769027493	0.058245527900324334	0.05731020024599473	0.1406865251269862	0.19987489249241644	0.11213431393871537	0.08579057662089884	0.22374868606392473	0.10237561335306057	0.10252737320999321	0.21022179798460244	0.04354549197736523	0.11185697596593311	0.0818752852004888	0.2683558167634523	0.2905886310035155	0.22342312469040854	0.15309854307893367	0.24904298695157	0.2768075472799996	0.1834294086225993	0.052231125164656625	0.11783026689362795	0.11783026689362795	0.11783026689362795	0.11783026689362795	0.11783026689362795	0.11783026689362795	0.11783026689362795	0.11783026689362795	0.11783026689362795	0.11783026689362795	0.11783026689362795
0.604911019858094	0.032630272490563265	0.5212924880304163	0.48988844544204246	0.5460625080292106	0.684152897313653	0.762724841264773	0.9618004856695931	0.34320030815337293	0.652500396911483	0.652500396911483	0.652500396911483	0.652500396911483	0.652500396911483	0.652500396911483	0.652500396911483	0.652500396911483	0.652500396911483	0.652500396911483	0.652500396911483	0.652500396911483	0.652500396911483	0.652500396911483	0.652500396911483	0.652500396911483	0.652500396911483	0.652500396911483	0.652500396911483	0.652500396911483	0.652500396911483	0.652500396911483	0.652500396911483	0.652500396911483	0.652500396911483	0.652500396911483	0.652500396911483	0.652500396911483	0.652500396911483	0.652500396911483	0.652500396911483	0.652500396911483	0.652500396911483	0.652500396911483	0.652500396911483	0.652500396911483	0.652500396911483	0.652500396911483	0.652500396911483	0.652500396911483	0.652500396911483
1.369552659770562	0.587972006919644	0.899873033844663	0.12751286286601493	1.1326783966772944	0.669236861084289	1.2970506045175347	0.8982500681150375	0.920448184792335	0.5821356079094175	0.4787134898616714	0.9519159728476875	1.274846541747641	0.460113024505311	1.2118380517622556	0.9227909145497504	0.7275063112152634	1.1254000443219094	0.6626613734013016	0.7842457186761965	0.7234535460387491	0.7234535460387491	0.7234535460387491	0.7234535460387491	0.7234535460387491	0.7234535460387491	0.7234535460387491	0.7234535460387491	0.7234535460387491	0.7234535460387491	0.7234535460387491	0.7234535460387491	0.7234535460387491	0.7234535460387491	0.7234535460387491	0.7234535460387491	0.7234535460387491	0.7234535460387491	0.7234535460387491	0.7234535460387491	0.7234535460387491	0.7234535460387491	0.7234535460387491	0.7234535460387491	0.7234535460387491	0.7234535460387491	0.7234535460387491	0.7234535460387491	0.7234535460387491	0.7234535460387491
0.14442978454289	0.3461631867132502	0.9228136440965631	0.6230457582923966	0.8023716896020505	0.40377046607150796	0.3766439278589746	0.3949007481483415	0.5738047793331236	0.3613155365600061	0.46615950446944326	0.07628087829745134	0.379148112526252	0.24393792641440812	0.3244040073742828	0.5360522253646803	0.26083281204129594	0.0	0.07794403944884938	0.22297949283869262	0.23577208383161474	0.5093320710119752	0.33895662595998255	0.049661491893564856	0.4856552381485196	0.5225241390491624	0.4080309458568703	0.5328125419362394	0.5283646660053607	0.004167342380107844	0.8139858503433418	0.17007832204111792	0.49203208619222993	0.49203208619222993	0.49203208619222993	0.49203208619222993	0.49203208619222993	0.49203208619222993	0.49203208619222993	0.49203208619222993	0.49203208619222993	0.49203208619222993	0.49203208619222993	0.49203208619222993	0.49203208619222993	0.49203208619222993	0.49203208619222993	0.49203208619222993	0.49203208619222993	0.49203208619222993
0.5757237441858649	0.3244079110390532	0.30115489943218543	0.289403320636235	0.588653597979826	0.5469750655393186	0.27429551791539675	0.4856111975389353	0.2540346976838245	0.4271529449063327	0.572033449096124	0.3961116805612573	0.44419804744553343	0.3807271909521798	0.3723840671603175	0.5633258002712738	0.3599882319139116	0.36669774048046205	0.48224624111548714	0.3462252884956228	0.47130945324901424	0.5447680647568746	0.42051411687364043	0.4826410908152575	0.4826410908152575	0.4826410908152575	0.4826410908152575	0.4826410908152575	0.4826410908152575	0.4826410908152575	0.4826410908152575	0.4826410908152575	0.4826410908152575	0.4826410908152575	0.4826410908152575	0.4826410908152575	0.4826410908152575	0.4826410908152575	0.4826410908152575	0.4826410908152575	0.4826410908152575	0.4826410908152575	0.4826410908152575	0.4826410908152575	0.4826410908152575	0.4826410908152575	0.4826410908152575	0.4826410908152575	0.4826410908152575	0.4826410908152575
0.7503200841960963	0.5805525259521185	0.5601448887367401	0.5023382233324577	0.5451734354481107	0.6010488543039791	0.7552332535934168	0.6009656209025703	0.9101176740886184	0.7300665342085624	0.726702245541609	0.7283843898750857	0.7283843898750857	0.7283843898750857	0.7283843898750857	0.7283843898750857	0.7283843898750857	0.7283843898750857	0.7283843898750857	0.7283843898750857	0.7283843898750857	0.7283843898750857	0.7283843898750857	0.7283843898750857	0.7283843898750857	0.7283843898750857	0.7283843898750857	0.7283843898750857	0.7283843898750857	0.7283843898750857	0.7283843898750857	0.7283843898750857	0.7283843898750857	0.7283843898750857	0.7283843898750857	0.7283843898750857	0.7283843898750857	0.7283843898750857	0.7283843898750857	0.7283843898750857	0.7283843898750857	0.7283843898750857	0.7283843898750857	0.7283843898750857	0.7283843898750857	0.7283843898750857	0.7283843898750857	0.7283843898750857	0.7283843898750857	0.7283843898750857
0.6356449057692057	0.8847357437211305	0.903624313132792	0.9115222846798926	1.007740488445564	0.8774146863063795	0.6972378996359502	0.7564596596358134	0.64835879812814	0.5375288724835595	0.49066237743014746	0.6361218361411428	0.6913283133829069	0.5849505063620275	0.5727443596950207	0.6239909142909774	0.7662759009555135	0.48648781811172986	0.7727257727542991	0.8430872941639449	0.5173075229781084	0.6562102704138991	0.5469476863833751	0.6010066182970228	0.5244565583306288	0.6186389014079323	0.6170992587802567	0.43841196142381295	0.5277556101020349	0.5277556101020349	0.5277556101020349	0.5277556101020349	0.5277556101020349	0.5277556101020349	0.5277556101020349	0.5277556101020349	0.5277556101020349	0.5277556101020349	0.5277556101020349	0.5277556101020349	0.5277556101020349	0.5277556101020349	0.5277556101020349	0.5277556101020349	0.5277556101020349	0.5277556101020349	0.5277556101020349	0.5277556101020349	0.5277556101020349	0.5277556101020349
0.04540087395967842	0.0	0.0	0.0	0.0	0.014505305644154325	0.050265253312501104	0.014505305644154325	0.0	0.050265253312501104	0.1278299410364743	0.0	0.014505305644154325	0.050265253312501104	0.00014367378770854122	0.0007119146507097455	0.0	0.0	0.0	0.0	0.0	0.025918728362451206	0.07261488089284068	0.0	0.0	0.00014367378770854122	0.014505305644154325	0.0007119146507097455	0.050408927100209645	0.014505305644154325	0.0	0.05183745672490241	0.025918728362451206	0.025918728362451206	0.025918728362451206	0.025918728362451206	0.025918728362451206	0.025918728362451206	0.025918728362451206	0.025918728362451206	0.025918728362451206	0.025918728362451206	0.025918728362451206	0.025918728362451206	0.025918728362451206	0.025918728362451206	0.025918728362451206	0.025918728362451206	0.025918728362451206	0.025918728362451206
0.20854830604417574	0.025034229332840458	0.12385674629451562	0.04713774428547055	0.006503475822449901	0.09606486601339617	0.05943133193477579	0.0021718714629122278	0.0	0.07272738691653227	0.00012673158443599406	0.09140310017763627	0.060203021535482786	0.060836368514451414	0.015721388522703262	0.04789658665734998	0.07924039016769663	0.05508758900895133	0.1464406550368319	0.051383949381927495	0.006503475822449901	0.06300823997736363	0.14329242865348746	0.040145882380144764	0.0	0.16756781572353222	0.0250342290601311	0.002799836195426061	0.1048984377963282	0.20274199120892492	0.002799836195426061	0.018670331887319147	0.04610490994774573	0.17138604809599592	0.10636979243793156	0.01237898696692784	0.059374389702429704	0.059374389702429704	0.059374389702429704	0.059374389702429704	0.059374389702429704	0.059374389702429704	0.059374389702429704	0.059374389702429704	0.059374389702429704	0.059374389702429704	0.059374389702429704	0.059374389702429704	0.059374389702429704	0.059374389702429704
0.5229240351779777	0.3813260208136089	0.31100052834165165	0.3821357406121066	0.2549779855999124	0.25102982412435104	0.32498297834869266	0.407902970434485	0.3717681791766724	0.5477405788124906	0.40462445007816794	0.4803468805967957	0.3971884099387172	0.5146698091328551	0.4094397772215475	0.35278964964764514	0.3325661818285607	0.5582537007632354	0.3620224143818169	0.4353244608219472	0.4192678551127098	0.4892431811379799	0.5336818938399815	0.24461380449752612	0.3663734146590992	0.5253172492171522	0.6427311974724942	0.40144314595518543	0.377068011524609	0.43026978917851294	0.5687034891768284	0.4994866391776707	0.4994866391776707	0.4994866391776707	0.4994866391776707	0.4994866391776707	0.4994866391776707	0.4994866391776707	0.4994866391776707	0.4994866391776707	0.4994866391776707	0.4994866391776707	0.4994866391776707	0.4994866391776707	0.4994866391776707	0.4994866391776707	0.4994866391776707	0.4994866391776707	0.4994866391776707	0.4994866391776707
0.6728283657231133	0.5493326724593484	0.8785919235686301	0.5762669685610713	0.5035815013323384	0.5238250191205222	0.49342745713491315	0.63242153757872	0.8416217399727858	0.45997028956089087	0.24358883898740039	0.6063247754565017	0.6428628530996037	0.8532819759904502	0.8196813094265604	0.5015764488846225	0.39583969000348673	0.39672242985335976	0.555607177829115	0.4687215241928533	0.6209493654905991	0.5465289542357625	0.5156945475573732	0.6847415035996148	0.3749199319116292	0.7134983981349188	0.5275312944702557	0.3249851611130522	0.5803354547529279	0.6858619408143302	0.9145462846456817	0.4307935776163235	0.4144416027934652	0.49523843453345245	0.3723606929750014	0.5574227314364035	0.7024887999119059	0.6299557656741547	0.6299557656741547	0.6299557656741547	0.6299557656741547	0.6299557656741547	0.6299557656741547	0.6299557656741547	0.6299557656741547	0.6299557656741547	0.6299557656741547	0.6299557656741547	0.6299557656741547	0.6299557656741547
0.0	0.0	0.0	0.0	0.0	0.0	0.0	0.0	0.10877827266990002	0.15465371036771516	0.03667355007319666	0.054649490405039504	0.060109207686378	0.0	0.0	0.024375419615672942	0.024375419615672942	0.00013511885360249215	0.0	0.03653843121959417	0.03653843121959417	0.06091385083526712	0.054649490405039504	0.11870744964208534	0.00013511885360249215	0.0	0.03653843121959417	0.0	0.00013511885360249215	0.013641599494598524	0.03653843121959417	0.0	0.018269215609797086	0.018269215609797086	0.018269215609797086	0.018269215609797086	0.018269215609797086	0.018269215609797086	0.018269215609797086	0.018269215609797086	0.018269215609797086	0.018269215609797086	0.018269215609797086	0.018269215609797086	0.018269215609797086	0.018269215609797086	0.018269215609797086	0.018269215609797086	0.018269215609797086	0.018269215609797086
0.3819458526777853	0.43149889909430905	0.5247915602939447	0.7390616606484459	0.3447706067012605	0.6540453024040439	0.35091398692464876	0.425001049597552	0.3183978456676812	0.47306368082735556	0.47335579670735173	0.41989199925259535	0.43559636903420923	0.3138361263525227	0.6767028403881249	0.6876612762015925	0.4167137964233817	0.13035501110479028	0.42781126077481246	0.5086560409950588	0.10571255726386035	0.242578642599349	0.3782147366666577	0.1682780411236813	0.4137479852733693	0.2256681023219361	0.20393212181575623	0.49022086142833843	0.2880886386724442	0.23691273748285183	0.3355743925700233	0.28624356502643755	0.28624356502643755	0.28624356502643755	0.28624356502643755	0.28624356502643755	0.28624356502643755	0.28624356502643755	0.28624356502643755	0.28624356502643755	0.28624356502643755	0.28624356502643755	0.28624356502643755	0.28624356502643755	0.28624356502643755	0.28624356502643755	0.28624356502643755	0.28624356502643755	0.28624356502643755	0.28624356502643755
0.06728575095132044	0.06467917286586419	0.2044665712825459	0.16654657726614397	0.09446815824632186	0.13454360973154372	0.29059320657775234	0.33742499453449076	0.23160463875385637	0.34134801784953384	0.2309525494826888	0.30508840064114934	0.23415042876799863	0.18234957840870028	0.21043296195398178	0.172510710706166	0.2166530869273119	0.21931748700958625	0.3674340436898984	0.19934422350248332	0.12202616070600766	0.569727341753843	0.4776848189534555	0.6341898381849355	0.5289657274807275	0.5149947464343071	0.4094513921748424	0.5799260472984599	0.27614921275746734	0.5203724138265768	0.3356542054486775	0.26927847546350625	0.37553478207890784	0.3007246523270018	0.6073991119814803	0.5494178582662149	0.3527388058518291	0.45266841291670573	0.6451573506411442	0.78547098733938	0.7153141689902622	0.7153141689902622	0.7153141689902622	0.7153141689902622	0.7153141689902622	0.7153141689902622	0.7153141689902622	0.7153141689902622	0.7153141689902622	0.7153141689902622
0.3074826878844498	0.2564938607136006	0.25968775268894	0.27938292662031317	0.22812826125710015	0.21440296872473616	0.1911182600256822	0.3300621882364743	0.17042051484116646	0.2743766190784923	0.3139963816768014	0.23801190752490797	0.30014394514011383	0.2786762077304436	0.3425505991804832	0.3353223347397535	0.24323101848020126	0.37315914983442666	0.5537829509841629	0.33399648153274425	0.5455166900487117	0.4137952088144334	0.48154982426415216	0.43184815360062	0.740751166673562	0.6276717785359773	0.4986662218482581	0.3711331332106953	0.6113114084006323	0.723297560834879	0.4053373451582512	0.5621232143544049	0.5255015695766222	0.44818056307255794	0.508753738815846	0.47846715094420195	0.47846715094420195	0.47846715094420195	0.47846715094420195	0.47846715094420195	0.47846715094420195	0.47846715094420195	0.47846715094420195	0.47846715094420195	0.47846715094420195	0.47846715094420195	0.47846715094420195	0.47846715094420195	0.47846715094420195	0.47846715094420195
0.22101484573300467	0.7263436257736454	0.44401152904446767	0.3028423162835444	0.8966813113191998	0.16762709541381116	0.3541850063461637	0.439028485315803	0.35641620660828427	0.6316648761989043	0.3665356962694947	0.6985690139392858	0.5281527434232198	0.3767917081654473	0.4528410064466736	0.4041071538270702	0.49999324927669964	0.5194011656604867	0.5326546112719565	0.5112655504825052	0.2751848321968774	0.5355823562640804	0.4073286545963686	0.25021473930475335	0.1430112665078626	0.4992692833549659	0.19141550779728697	0.7194384019628891	0.36277869012012315	0.5919814407720932	0.47738006544610817	0.47738006544610817	0.47738006544610817	0.47738006544610817	0.47738006544610817	0.47738006544610817	0.47738006544610817	0.47738006544610817	0.47738006544610817	0.47738006544610817	0.47738006544610817	0.47738006544610817	0.47738006544610817	0.47738006544610817	0.47738006544610817	0.47738006544610817	0.47738006544610817	0.47738006544610817	0.47738006544610817	0.47738006544610817
0.3028629910770214	0.35023961371887935	1.8502228975434558	0.7978552747321134	0.7486630081873893	0.8394606123247327	0.4327617948234807	0.6249600873900756	0.8793685013955729	1.1496227842558306	1.1206381891214094	0.60332432563127	1.131724938554684	0.6348688231418413	1.382072525875335	0.35023961371887935	0.48590359377741965	0.668916407891723	1.6058519650859644	0.4039983451769255	0.08807334320461799	0.778877865010848	0.4388968959261746	0.5118731369634791	0.7220045509714041	0.8395595111052522	0.2975828547460252	1.1275427737668917	0.5650717194736856	0.1366199160226213	0.08807334320461802	1.4095301364611226	0.5219792267018349	0.268894514066225	0.05932821896855022	0.1641113665173876	0.1641113665173876	0.1641113665173876	0.1641113665173876	0.1641113665173876	0.1641113665173876	0.1641113665173876	0.1641113665173876	0.1641113665173876	0.1641113665173876	0.1641113665173876	0.1641113665173876	0.1641113665173876	0.1641113665173876	0.1641113665173876
0.4292704875961773	0.4328792715936858	0.33249276127144795	0.4577543085904215	0.33195127976708555	0.3796341603401698	0.429184072321378	0.6128004673740445	0.38949284117624355	0.4767968204550618	0.578071491359862	0.46419833193990334	0.3977620919582412	0.3463057828954297	0.45168913143170314	0.695582527686824	0.5285862605175841	0.6740018892354097	0.4035978290832114	0.632124902975104	0.39409782205249877	0.7083386244714563	0.5502415054688259	0.654903993565989	0.38537951861437064	0.5108047347803288	0.5755103343397542	0.4480401446156764	0.5377168293326436	0.3747554594319101	0.4645464200320632	0.614100041238946	0.5364638213825357	0.4402562014807418	0.5351332762737745	0.4876947388772581	0.4876947388772581	0.4876947388772581	0.4876947388772581	0.4876947388772581	0.4876947388772581	0.4876947388772581	0.4876947388772581	0.4876947388772581	0.4876947388772581	0.4876947388772581	0.4876947388772581	0.4876947388772581	0.4876947388772581	0.4876947388772581
0.43607585726575593	0.5689293222605667	0.6986915910175596	0.42598714984827796	0.45595825152655356	0.3196250035845593	0.6026441988268174	0.3766376683330672	0.15134248865500097	0.37814983654357515	0.3976650103329061	0.3453136980645075	0.3246310443101933	0.2997844995925563	0.3710009250820178	0.47951449106257193	0.43962278324995596	0.34340593920190415	0.3150439551885351	0.4206619781590844	0.4364778745834292	0.5398744332899893	0.521706145351115	0.5597330300333362	0.6559327642878152	0.08668813977403046	0.3160059736957982	0.5362502170249023	0.4548860567557356	0.7744389262955309	0.31437188349780987	0.5444054048966704	0.5444054048966704	0.5444054048966704	0.5444054048966704	0.5444054048966704	0.5444054048966704	0.5444054048966704	0.5444054048966704	0.5444054048966704	0.5444054048966704	0.5444054048966704	0.5444054048966704	0.5444054048966704	0.5444054048966704	0.5444054048966704	0.5444054048966704	0.5444054048966704	0.5444054048966704	0.5444054048966704
0.8707908532313976	0.9127896974001516	0.6320288006119142	0.5284508537951561	0.7352603469566269	0.787650388128586	0.715757537969255	0.7226115688906972	0.7582362314049464	0.8955311616186603	0.8745948781320791	0.9347147446643423	0.7944721602302295	0.8398134532176821	1.0569033310758003	0.7819984788680181	0.9606972838387551	0.8538080519035812	0.9312794209087534	0.8121859278308339	0.8247332980507406	0.7467118453086862	0.7845030951494248	0.7487005192626482	0.9163175416540861	1.1930837943553945	1.0157469259013714	0.9359103693698771	0.800247399205268	0.8173103733163126	1.0919673882141863	0.9975290590764273	1.0447482236453067	1.0447482236453067	1.0447482236453067	1.0447482236453067	1.0447482236453067	1.0447482236453067	1.0447482236453067	1.0447482236453067	1.0447482236453067	1.0447482236453067	1.0447482236453067	1.0447482236453067	1.0447482236453067	1.0447482236453067	1.0447482236453067	1.0447482236453067	1.0447482236453067	1.0447482236453067
0.14441183135301602	0.21305540558726246	0.16116653363190625	0.1387585583971815	0.34709344287422794	0.21541777266301182	0.16568630202920037	0.14277026793942318	0.0738234702038344	0.17461567124974167	0.14772414306013612	0.08656762297769889	0.0816950354317517	0.1565320739905527	0.04958900674252018	0.09006967081532581	0.16005988653594908	0.13140385242961894	0.0748007919172886	0.06585551726977414	0.06086237065687591	0.0840726230826846	0.11041373653360687	0.05278899168086068	0.2695693219005786	0.12124459727946156	0.12197434616442505	0.1216094717219433	0.1216094717219433	0.1216094717219433	0.1216094717219433	0.1216094717219433	0.1216094717219433	0.1216094717219433	0.1216094717219433	0.1216094717219433	0.1216094717219433	0.1216094717219433	0.1216094717219433	0.1216094717219433	0.1216094717219433	0.1216094717219433	0.1216094717219433	0.1216094717219433	0.1216094717219433	0.1216094717219433	0.1216094717219433	0.1216094717219433	0.1216094717219433	0.1216094717219433
0.2466829587662013	0.43856786978211443	0.36979184730184295	0.38422506511520105	0.2601552519468456	0.5267126140902394	0.4295409815401448	0.4531991078456523	0.5004207268000108	0.4443146849076579	0.5367638059490418	0.6348025744441254	0.6108304726640235	0.5990713095124582	0.7225575286253937	0.5990946925532485	0.6277581161685781	0.3484838492510185	0.6493339568479426	0.5980154513814698	0.5946129828175889	0.4876416673858053	0.8327385094727823	0.6665747271517747	0.7030791493667619	0.6661942644256406	0.6909018407219778	0.1716618487662234	0.1472829993239507	0.3397679393678685	0.36798195360898794	0.6505579581792724	0.9910862897447331	0.7020855873756873	1.0739034035791581	0.8137390841620841	0.8446146134185523	0.8775987378134201	0.7238369760633715	0.7831684692195214	0.8730110517140239	0.6210572237559293	0.7116001466732863	0.5462114997184895	0.8815927247636766	0.8727635737721388	0.8515372385702707	0.8621504061712049	0.8621504061712049	0.8621504061712049
0.03994440111470333	0.0	0.4389116509293825	0.0	0.0	0.10217809879035977	0.0	0.3540778901654527	0.7634126629433778	0.023371263768585927	0.7249207241040115	0.5929232311628958	0.0	0.2736795957305983	0.0	0.0	0.8778233201525234	0.0	0.0	0.0010120651597565408	0.04692121617788745	0.0	0.10217809879035977	0.04692121617788745	0.0010120651597565408	0.4389116509293825	0.4502290632136566	0.2736795957305983	0.4502290632136566	0.5081920657160993	0.40099910634334024	0.7359956203889871	0.4389116509293825	0.5874536356591847	0.5874536356591847	0.5874536356591847	0.5874536356591847	0.5874536356591847	0.5874536356591847	0.5874536356591847	0.5874536356591847	0.5874536356591847	0.5874536356591847	0.5874536356591847	0.5874536356591847	0.5874536356591847	0.5874536356591847	0.5874536356591847	0.5874536356591847	0.5874536356591847
0.0	0.0	0.03371988931427633	0.0	0.0	0.0	0.0	0.0	0.0	0.0	0.0	0.0	0.0	0.0	0.0	0.0	0.0	0.0	0.0	0.0	1.1191750339985114	0.03186077100990683	0.0	0.03186077100990683	1.3293422460319466	0.18769658448921311	0.5119492159797672	0.6522843211020601	0.502737142021167	0.36910453458001297	1.0031696747248104	0.003718236608738992	0.5034439556667746	0.5034439556667746	0.5034439556667746	0.5034439556667746	0.5034439556667746	0.5034439556667746	0.5034439556667746	0.5034439556667746	0.5034439556667746	0.5034439556667746	0.5034439556667746	0.5034439556667746	0.5034439556667746	0.5034439556667746	0.5034439556667746	0.5034439556667746	0.5034439556667746	0.5034439556667746
1.1078798429245742	1.2277899644792198	1.162258018823664	1.3189556649832852	0.948240379314591	1.1100080089580198	1.0803279459369368	1.0450987356146078	1.1977010150787972	1.230379392320958	1.3536931586607908	1.1509316396344436	1.3018222268479123	1.119883282811028	1.3979242823462759	1.1837774302345347	1.4345336823385741	1.2816664828065667	1.2815128942203162	1.1968328479330734	1.2130248815766722	1.2049288647548726	1.2049288647548726	1.2049288647548726	1.2049288647548726	1.2049288647548726	1.2049288647548726	1.2049288647548726	1.2049288647548726	1.2049288647548726	1.2049288647548726	1.2049288647548726	1.2049288647548726	1.2049288647548726	1.2049288647548726	1.2049288647548726	1.2049288647548726	1.2049288647548726	1.2049288647548726	1.2049288647548726	1.2049288647548726	1.2049288647548726	1.2049288647548726	1.2049288647548726	1.2049288647548726	1.2049288647548726	1.2049288647548726	1.2049288647548726	1.2049288647548726	1.2049288647548726
0.9481440884703218	0.8752855489339594	0.9014190719868042	0.9086162550360372	0.9140371653550695	0.8973701031565295	0.9568145289895172	0.673204007399001	0.7752348987779688	0.8223863573059629	0.8966231005198193	1.0250180815210714	0.8768486521716338	1.1372739926822664	0.9429438395799243	1.026009727474286	0.9806052408711886	1.053533599112072	1.1284885295235032	1.1424379487526497	1.0119409165293825	1.1963784901177352	1.1041597033235588	1.1041597033235588	1.1041597033235588	1.1041597033235588	1.1041597033235588	1.1041597033235588	1.1041597033235588	1.1041597033235588	1.1041597033235588	1.1041597033235588	1.1041597033235588	1.1041597033235588	1.1041597033235588	1.1041597033235588	1.1041597033235588	1.1041597033235588	1.1041597033235588	1.1041597033235588	1.1041597033235588	1.1041597033235588	1.1041597033235588	1.1041597033235588	1.1041597033235588	1.1041597033235588	1.1041597033235588	1.1041597033235588	1.1041597033235588	1.1041597033235588
1.4102764915504977	1.2225143888777374	1.3559874515655013	1.2643950572698002	1.199190326240965	1.3581800066993905	1.2444143327115953	1.2448106614743444	1.2278384051245765	1.428148194345351	1.4424198353552165	1.199433148568312	1.3187918772216705	1.4254625637151477	1.3910441360613082	1.361506835351162	1.4015996569149778	1.2771436905042248	1.4123240172545886	1.1897968411473372	1.3750680020313202	1.3363588706613185	1.3557134363463192	1.3557134363463192	1.3557134363463192	1.3557134363463192	1.3557134363463192	1.3557134363463192	1.3557134363463192	1.3557134363463192	1.3557134363463192	1.3557134363463192	1.3557134363463192	1.3557134363463192	1.3557134363463192	1.3557134363463192	1.3557134363463192	1.3557134363463192	1.3557134363463192	1.3557134363463192	1.3557134363463192	1.3557134363463192	1.3557134363463192	1.3557134363463192	1.3557134363463192	1.3557134363463192	1.3557134363463192	1.3557134363463192	1.3557134363463192	1.3557134363463192
1.227630026321581	1.2105552706039941	1.4026748654774495	1.1861297300702327	1.312454389382512	1.2461731391139605	1.3071189604163371	1.1535969551413914	1.212477799149037	1.3598145929405683	1.3892479632868815	1.3803132111042955	1.2495410370828208	1.2265029303261066	1.321944695449182	1.1442915029479093	1.3817479490572167	1.377826968632094	1.3364592006597773	1.3571430846459356	1.3571430846459356	1.3571430846459356	1.3571430846459356	1.3571430846459356	1.3571430846459356	1.3571430846459356	1.3571430846459356	1.3571430846459356	1.3571430846459356	1.3571430846459356	1.3571430846459356	1.3571430846459356	1.3571430846459356	1.3571430846459356	1.3571430846459356	1.3571430846459356	1.3571430846459356	1.3571430846459356	1.3571430846459356	1.3571430846459356	1.3571430846459356	1.3571430846459356	1.3571430846459356	1.3571430846459356	1.3571430846459356	1.3571430846459356	1.3571430846459356	1.3571430846459356	1.3571430846459356	1.3571430846459356
[truncated: 6 more columns]
