# Supplementary material for: Neuronal tuning aligns dynamically with object and texture manifolds across the visual hierarchy
Source: Nat Neurosci. 2026 Mar 10;29(4):864–75. doi: 10.1038/s41593-026-02207-1 (PMC13061647; doi:10.1038/s41593-026-02207-1)
Supplement: Supplementary file 6 — Average PSTH for each session and thread before or after optimization Fig. 5a. Response rate for each 10 ms time window in csv format to reproduce Fig. 5c. [file 41593_2026_2207_MOESM6_ESM.zip › Figure5C_src_normresp_wdw_70-80_BigGAN_sem.csv]

0	1	2	3	4	5	6	7	8	9	10	11	12	13	14	15	16	17	18	19	20	21	22	23	24	25	26	27	28	29	30	31	32	33	34	35	36	37	38	39	40	41	42	43	44	45	46	47	48	49
0.05826281656635254	0.0602756524057513	0.08089662115252379	0.054409328946797626	0.058737295706444724	0.06342489375861363	0.08965293122949408	0.08047408074174621	0.07662621664763437	0.08076879042441891	0.06974975961819521	0.09527179043120108	0.07873711539074629	0.09490639265317721	0.08138488762769307	0.07245323436392133	0.09054849848984574	0.09935346807862343	0.08460079318156247	0.06478051537715347	0.10244975651560091	0.1327795354039287	0.09856857818554651	0.12951549942197732	0.08145372782736962	0.1106852579401625	0.11142942941818987	0.10321514798129797	0.10241494868599653	0.08838446624197281	0.11109568664020046	0.08640570413357578	0.1170968056466771	0.09906628245114674	0.12041400375518709	0.08964214262341853	0.08058595168945779	0.1073431518247996	0.11495861253172343	0.1339556775748111	0.13278689450701098	0.1346541254857431	0.1158468950153022	0.10194654238911802	0.0966043634429499	0.11884594640929091	0.08852811178530949	0.1036870290973002	0.1036870290973002	0.1036870290973002
0.04251226131111185	0.07528656010593818	0.06197114048057976	0.05413524665389626	0.07249742258783784	0.05799169774216057	0.07363540400887279	0.052603290337075094	0.1044504483008966	0.10578906367890772	0.054702277628336377	0.07910780998241847	0.07778669435236332	0.08377527679633939	0.0801775947523727	0.08960027882047637	0.09403099371716636	0.08240401030278868	0.0860866082536557	0.09592553176151153	0.10093036989802157	0.1027206543206052	0.10304843111948957	0.09534105980569188	0.1078935913047386	0.12268071364406222	0.10357511478264425	0.07328376718845866	0.07499938642261013	0.10413558955417965	0.08550972059539566	0.08858618427117058	0.0838994347758548	0.08305034110358812	0.0986817504153736	0.09086604575948086	0.09086604575948086	0.09086604575948086	0.09086604575948086	0.09086604575948086	0.09086604575948086	0.09086604575948086	0.09086604575948086	0.09086604575948086	0.09086604575948086	0.09086604575948086	0.09086604575948086	0.09086604575948086	0.09086604575948086	0.09086604575948086
0.04341379246056232	0.06261987959047471	0.11139958451117103	0.054558964752228295	0.09039464454866941	0.11333891638033533	0.08109297109371924	0.018891547927875993	0.09090656184906487	0.0713879479409774	0.1078702344623637	0.11288031862427171	0.06421903129239875	0.08288253354839273	0.06637061698594682	0.10410801199771552	0.08931669487971224	0.12049324633853221	0.0728241337237153	0.07325675222571557	0.12019287625146834	0.08508461152903606	0.15340293593406512	0.07483884179346142	0.0750569120934536	0.1663146401465192	0.11219640851361576	0.12426364910671975	0.06620103333199757	0.08476607653567116	0.14994894113962792	0.13897886324730302	0.18528951441296834	0.1621341888301357	0.1621341888301357	0.1621341888301357	0.1621341888301357	0.1621341888301357	0.1621341888301357	0.1621341888301357	0.1621341888301357	0.1621341888301357	0.1621341888301357	0.1621341888301357	0.1621341888301357	0.1621341888301357	0.1621341888301357	0.1621341888301357	0.1621341888301357	0.1621341888301357
0.07534743467168986	0.08598290315692868	0.07644625895194095	0.0641267430876849	0.08765233141084217	0.08078904851695541	0.08584342332921409	0.06734179174813087	0.102864667687689	0.09016282256030991	0.08692084549239919	0.09954053978879121	0.07502812575101521	0.09250474887721687	0.07019266467988808	0.06662391559436096	0.08235958692155099	0.09090612340427916	0.07346505314983641	0.09381380941416481	0.0858093809085774	0.06670141144711479	0.07232918562507981	0.0829461481043412	0.08471565569150848	0.07418198143188413	0.0824535255620404	0.0972163676908621	0.09673862636596411	0.10352411354397485	0.09629113143032497	0.08487856545428642	0.07933230058094311	0.08170660884341117	0.0649234845218536	0.10630349484094571	0.06558386720858239	0.07543517173637526	0.07050951947247883	0.07050951947247883	0.07050951947247883	0.07050951947247883	0.07050951947247883	0.07050951947247883	0.07050951947247883	0.07050951947247883	0.07050951947247883	0.07050951947247883	0.07050951947247883	0.07050951947247883
0.04747702852848255	0.06377009112898074	0.09884497120575761	0.05932210422422951	0.07103003961549033	0.07626031080837847	0.06834149733753224	0.07093709729109424	0.06899066847010314	0.05073032975707781	0.07931681447153831	0.07864091349066782	0.06407460931418048	0.055328672187712556	0.06479521165876301	0.08505513590026655	0.08184061818218134	0.06904975129784599	0.05881959077152379	0.08486907935293567	0.08749573850011745	0.0753208629708672	0.07513519154619712	0.06893904170691108	0.09194086087852639	0.08539180515628947	0.0715397324003162	0.07193790109986911	0.05786783427794427	0.07085507066201738	0.06436145246998082	0.06436145246998082	0.06436145246998082	0.06436145246998082	0.06436145246998082	0.06436145246998082	0.06436145246998082	0.06436145246998082	0.06436145246998082	0.06436145246998082	0.06436145246998082	0.06436145246998082	0.06436145246998082	0.06436145246998082	0.06436145246998082	0.06436145246998082	0.06436145246998082	0.06436145246998082	0.06436145246998082	0.06436145246998082
0.06651225834961268	0.14366081746104356	0.1319390288443977	0.11688766230876567	0.10534368438655158	0.08151634423403491	0.10658995583863745	0.10826572809887546	0.10838034610878844	0.09142701935519106	0.10883010135975923	0.09472269323333557	0.11188509794450742	0.10734456477847523	0.1196888522223262	0.0912875852713693	0.10762658483651223	0.09452905156556747	0.18983990997265424	0.12353946487839884	0.11972637785770661	0.12078308630522695	0.12829244480586033	0.1258383957481467	0.1508303807029772	0.13146447406833905	0.10077069313397757	0.11190624841129149	0.08007268462875408	0.1071989210474797	0.11773306842475698	0.08977802630202647	0.1285066992583709	0.10954358423067577	0.09395622975233864	0.1148349950508127	0.09735181740510439	0.09376728986776864	0.1158581594762644	0.11141807315792442	0.1136381163170944	0.1136381163170944	0.1136381163170944	0.1136381163170944	0.1136381163170944	0.1136381163170944	0.1136381163170944	0.1136381163170944	0.1136381163170944	0.1136381163170944
0.1861175801508864	0.21389428074352976	0.1651061762067872	0.16514338202511275	0.17343895785911947	0.1568052854488648	0.12631857692372458	0.17102654911967055	0.19846778438877186	0.20389636767230673	0.15229457060175844	0.210365365858267	0.2324978378707704	0.14657709250203393	0.13551107302679688	0.15292229210038003	0.1688435397122269	0.1260982888363309	0.2137163207433594	0.15501728920759789	0.23518551101075683	0.1586690104409798	0.17129531549303711	0.1247421377559634	0.15589833562879707	0.17907299473922716	0.1674856651840121	0.1674856651840121	0.1674856651840121	0.1674856651840121	0.1674856651840121	0.1674856651840121	0.1674856651840121	0.1674856651840121	0.1674856651840121	0.1674856651840121	0.1674856651840121	0.1674856651840121	0.1674856651840121	0.1674856651840121	0.1674856651840121	0.1674856651840121	0.1674856651840121	0.1674856651840121	0.1674856651840121	0.1674856651840121	0.1674856651840121	0.1674856651840121	0.1674856651840121	0.1674856651840121
0.06744040810005632	0.05818691469853284	0.059298691353668144	0.057159858384785794	0.05451794857678593	0.057911708928017426	0.05444553205880791	0.07096804261258716	0.07000086507822396	0.06736522960550961	0.0466643104053134	0.08641429999009755	0.0649925934939399	0.05476104342085373	0.06096511806018029	0.06231830425100593	0.05148087369486043	0.06379099362245785	0.07128994542482911	0.05306222069505104	0.06597183641440865	0.06433139119484865	0.05982448877081996	0.04427349247330871	0.05421364888768223	0.055523859022172335	0.07784681093394899	0.06668533497806066	0.06668533497806066	0.06668533497806066	0.06668533497806066	0.06668533497806066	0.06668533497806066	0.06668533497806066	0.06668533497806066	0.06668533497806066	0.06668533497806066	0.06668533497806066	0.06668533497806066	0.06668533497806066	0.06668533497806066	0.06668533497806066	0.06668533497806066	0.06668533497806066	0.06668533497806066	0.06668533497806066	0.06668533497806066	0.06668533497806066	0.06668533497806066	0.06668533497806066
0.07361093663802204	0.08289400320279405	0.07818629656975983	0.07015458481366768	0.06567609912638551	0.08492287848079487	0.11035951526920748	0.09903424706263265	0.08828308941623947	0.07394627790940535	0.08887692329013748	0.09974775960519949	0.08850418442982642	0.08357990440556415	0.0969419089417352	0.09483171911532898	0.08573763725968458	0.11976044433149398	0.08057207471259323	0.07373102540325659	0.10268741937881325	0.0917113400897097	0.09524377247123654	0.10234414296267835	0.09531996946072005	0.09534949870783987	0.08323624737810809	0.07557746109600054	0.07889145965126301	0.06328507333420591	0.11015639492842086	0.07915096133718173	0.10403187646377851	0.08143672057813506	0.09273429852095678	0.09273429852095678	0.09273429852095678	0.09273429852095678	0.09273429852095678	0.09273429852095678	0.09273429852095678	0.09273429852095678	0.09273429852095678	0.09273429852095678	0.09273429852095678	0.09273429852095678	0.09273429852095678	0.09273429852095678	0.09273429852095678	0.09273429852095678
0.06600382609193706	0.09080970371218339	0.08643654946860346	0.10582866652676737	0.08835324807877483	0.0956546654942808	0.11279945690515737	0.10674679798232026	0.08282446798679167	0.11463318566969577	0.06873909858711716	0.09186671260845963	0.078127048630384	0.07138824712578133	0.11005758775727979	0.06479218358710617	0.09397303080475432	0.05863258343212488	0.07613894377893629	0.08492738593504268	0.08610730202448968	0.10032392269523036	0.06923348073640469	0.0846829219694035	0.10035194610959605	0.08322280260675939	0.12184649632774064	0.10328700745903524	0.09940089723448935	0.09737303482609803	0.08309810999499073	0.1403501454121062	0.11214479588160073	0.12624747064685346	0.12624747064685346	0.12624747064685346	0.12624747064685346	0.12624747064685346	0.12624747064685346	0.12624747064685346	0.12624747064685346	0.12624747064685346	0.12624747064685346	0.12624747064685346	0.12624747064685346	0.12624747064685346	0.12624747064685346	0.12624747064685346	0.12624747064685346	0.12624747064685346
0.13146507359023307	0.12379471934645857	0.13656888263988018	0.14339623255048306	0.13520471575403975	0.1347021355476375	0.1084732070528513	0.09997106063841915	0.11693891465444481	0.10407376306910207	0.15207992838719475	0.14129283347870175	0.13124536816883262	0.11424754425264923	0.1365438118687821	0.11878168197271337	0.1260543242377529	0.10851551073409005	0.12648728896673903	0.1298670759356582	0.10698107106619803	0.1358215530867841	0.14088983448607761	0.11163241309312005	0.10510700638194345	0.10693326374218565	0.1719293170910325	0.15242640033842458	0.09447211226206864	0.11608918296751483	0.1133237955290866	0.11470648924830074	0.11470648924830074	0.11470648924830074	0.11470648924830074	0.11470648924830074	0.11470648924830074	0.11470648924830074	0.11470648924830074	0.11470648924830074	0.11470648924830074	0.11470648924830074	0.11470648924830074	0.11470648924830074	0.11470648924830074	0.11470648924830074	0.11470648924830074	0.11470648924830074	0.11470648924830074	0.11470648924830074
0.061086143414806164	0.0563173404020403	0.08592384916779329	0.06974980325436972	0.06174108676801681	0.06506751516106006	0.05758979924613339	0.06729324656545647	0.0808104280790605	0.0931440514930641	0.08898453737518053	0.08309676875117716	0.07673997095338693	0.073597164938783	0.09220151945218885	0.11039397900979576	0.09211814175884946	0.0722120992557028	0.07854727190883717	0.08455112162813129	0.08016466271489832	0.08700469820516679	0.0766191570217781	0.06957247866691246	0.08776343776481096	0.0943535210658389	0.07312507147506869	0.07752735159018977	0.08318031156747507	0.09654382248328687	0.11300092618785419	0.10477237433557053	0.10477237433557053	0.10477237433557053	0.10477237433557053	0.10477237433557053	0.10477237433557053	0.10477237433557053	0.10477237433557053	0.10477237433557053	0.10477237433557053	0.10477237433557053	0.10477237433557053	0.10477237433557053	0.10477237433557053	0.10477237433557053	0.10477237433557053	0.10477237433557053	0.10477237433557053	0.10477237433557053
0.1064210383490263	0.10878453979539042	0.11279914794002067	0.11597773498326458	0.0902459498349873	0.09758714299644328	0.10351726563406048	0.08197278665246695	0.07372333221296423	0.08353142917808021	0.09077018797615491	0.10373288143179671	0.1072990678628237	0.0817098150925274	0.11239702712916357	0.13519355829645993	0.10540810639208617	0.11267279501693267	0.09717341579271811	0.13208448121340743	0.0688106115653727	0.10246441243787041	0.12364657717099405	0.14214126411195435	0.07260088231545658	0.11598167571496469	0.11050451580519814	0.09128590665905188	0.0971143452567653	0.08845969663243852	0.09344668121166112	0.09095318892204982	0.09095318892204982	0.09095318892204982	0.09095318892204982	0.09095318892204982	0.09095318892204982	0.09095318892204982	0.09095318892204982	0.09095318892204982	0.09095318892204982	0.09095318892204982	0.09095318892204982	0.09095318892204982	0.09095318892204982	0.09095318892204982	0.09095318892204982	0.09095318892204982	0.09095318892204982	0.09095318892204982
0.07792455460649839	0.13285774035763542	0.11215935378223935	0.10503490507296238	0.09272406440906844	0.10092029593882007	0.09134456097176986	0.11096583908008326	0.1252670901314083	0.13499602866327956	0.10574332944582034	0.1305057584039185	0.13022128355899382	0.1120547528194952	0.09466662966430972	0.08749134845271396	0.11678822674012898	0.10532870067975096	0.11539637279940436	0.08987166064692752	0.11877201607799387	0.12177038029000758	0.11772409705930023	0.11812795521169654	0.11047576509075388	0.11351098503042195	0.12738609472667842	0.1431654252184042	0.10469447941241686	0.12058731832054588	0.12284497170712962	0.13067741338336736	0.12676119254524848	0.12676119254524848	0.12676119254524848	0.12676119254524848	0.12676119254524848	0.12676119254524848	0.12676119254524848	0.12676119254524848	0.12676119254524848	0.12676119254524848	0.12676119254524848	0.12676119254524848	0.12676119254524848	0.12676119254524848	0.12676119254524848	0.12676119254524848	0.12676119254524848	0.12676119254524848
0.06905457473863365	0.07972090194710763	0.09422291233123183	0.12611346507224705	0.09843390467638924	0.1239950440168168	0.13804509892729172	0.10874175821148986	0.12944405783682347	0.10283854923132021	0.13836413298916725	0.09937363192378189	0.10857415103101908	0.1722648275280571	0.12026200187842906	0.12370737839866454	0.11301997028916916	0.15307355361530392	0.1631273096001862	0.1485136961711228	0.13244866860088883	0.13844056883427439	0.10838919886017401	0.1272275324437765	0.11616010879054968	0.11483693388828603	0.13102120994522934	0.10982573198463685	0.11753352107849116	0.10960736546875038	0.11357044327362077	0.11357044327362077	0.11357044327362077	0.11357044327362077	0.11357044327362077	0.11357044327362077	0.11357044327362077	0.11357044327362077	0.11357044327362077	0.11357044327362077	0.11357044327362077	0.11357044327362077	0.11357044327362077	0.11357044327362077	0.11357044327362077	0.11357044327362077	0.11357044327362077	0.11357044327362077	0.11357044327362077	0.11357044327362077
0.09815868777353523	0.13182057835805155	0.08805185329625304	0.11777036753623901	0.09915141857631853	0.1143458502768939	0.10842198983834465	0.12456986730025564	0.12363863411417732	0.11440058841292437	0.10728421264946036	0.10059748709962434	0.11037344896220425	0.08899858663428754	0.08204980801404313	0.09461658613279475	0.09201311681628148	0.12089965697318138	0.09485924661381473	0.1287800378427714	0.12055619357559214	0.11129040790488871	0.08088542948756311	0.09608791869622592	0.09608791869622592	0.09608791869622592	0.09608791869622592	0.09608791869622592	0.09608791869622592	0.09608791869622592	0.09608791869622592	0.09608791869622592	0.09608791869622592	0.09608791869622592	0.09608791869622592	0.09608791869622592	0.09608791869622592	0.09608791869622592	0.09608791869622592	0.09608791869622592	0.09608791869622592	0.09608791869622592	0.09608791869622592	0.09608791869622592	0.09608791869622592	0.09608791869622592	0.09608791869622592	0.09608791869622592	0.09608791869622592	0.09608791869622592
0.07165839394989464	0.10302342320439603	0.10950437471077508	0.08003509027040975	0.10073269485921324	0.10149529588017644	0.09842793302769386	0.06377699146308503	0.11293274706401299	0.13588017213153344	0.1092345343287861	0.1327391333193195	0.12907297781057323	0.093305034607855	0.10055129465222083	0.1196806174291954	0.11367147444086707	0.11801237543322853	0.10292315544528517	0.12344811553174888	0.08802273817993742	0.1130030689000638	0.10212270266551791	0.10756288578279084	0.10756288578279084	0.10756288578279084	0.10756288578279084	0.10756288578279084	0.10756288578279084	0.10756288578279084	0.10756288578279084	0.10756288578279084	0.10756288578279084	0.10756288578279084	0.10756288578279084	0.10756288578279084	0.10756288578279084	0.10756288578279084	0.10756288578279084	0.10756288578279084	0.10756288578279084	0.10756288578279084	0.10756288578279084	0.10756288578279084	0.10756288578279084	0.10756288578279084	0.10756288578279084	0.10756288578279084	0.10756288578279084	0.10756288578279084
0.1990038623329138	0.10258901058279758	0.19998724369766832	0.16629154637839497	0.09119150177716476	0.14093545109235267	0.1506710616607634	0.13661248417522048	0.1592859951030549	0.17606793550552324	0.1009964993673522	0.19346162377096465	0.1434972411855643	0.18526161289928827	0.1637248526533767	0.17244982645175932	0.1699458906257136	0.16273015154673848	0.17318178721926547	0.17243258710566828	0.15330588444820412	0.11760406009794558	0.1431066522843764	0.1626110105475686	0.12978764427766148	0.14481019282587912	0.12228541759048177	0.13482273883697907	0.17338884896019907	0.13467736159630211	0.15403310527825062	0.15403310527825062	0.15403310527825062	0.15403310527825062	0.15403310527825062	0.15403310527825062	0.15403310527825062	0.15403310527825062	0.15403310527825062	0.15403310527825062	0.15403310527825062	0.15403310527825062	0.15403310527825062	0.15403310527825062	0.15403310527825062	0.15403310527825062	0.15403310527825062	0.15403310527825062	0.15403310527825062	0.15403310527825062
0.07536710685433011	0.08715044565170352	0.09831172336392757	0.08760473187504184	0.1204917692884897	0.12059727894965751	0.08153571767471486	0.10791501305810829	0.1427529364223876	0.09406283758311926	0.1262508686307058	0.08350087833024622	0.10742757299788792	0.140597495717352	0.11473584663751064	0.09520340957065171	0.1183808603904084	0.10302707213262537	0.10472409677888724	0.1104930043314585	0.1256394775844543	0.11586380533075749	0.11192179517014364	0.1512236848009882	0.1111564030668187	0.1069299640280631	0.10326186769140092	0.12711749917978885	0.09264111485383028	0.11575735788632625	0.10636169167876335	0.08642083226253258	0.09639126197064796	0.09639126197064796	0.09639126197064796	0.09639126197064796	0.09639126197064796	0.09639126197064796	0.09639126197064796	0.09639126197064796	0.09639126197064796	0.09639126197064796	0.09639126197064796	0.09639126197064796	0.09639126197064796	0.09639126197064796	0.09639126197064796	0.09639126197064796	0.09639126197064796	0.09639126197064796
0.08501102560756454	0.08746705459871346	0.09314490085838413	0.1226787170188279	0.09693406023254174	0.09814090370061757	0.08942019151029311	0.13502662863730452	0.09819758307947704	0.1072403729310497	0.11096741249713814	0.13129833539764194	0.1249588218009919	0.09593051636466428	0.10770531396708505	0.06883486837666818	0.12100053966314359	0.12579136405605362	0.11357415624931037	0.13252780293790198	0.0927365110293554	0.11796575560385346	0.1111856548934612	0.09479803186280199	0.12183371556192184	0.14022292972611378	0.09122496587000734	0.13710023867215004	0.11360593106481784	0.09499134169265502	0.09378653132491288	0.1057045552530724	0.11178549578257131	0.13730949882733515	0.08991893785625421	0.11361421834179468	0.11361421834179468	0.11361421834179468	0.11361421834179468	0.11361421834179468	0.11361421834179468	0.11361421834179468	0.11361421834179468	0.11361421834179468	0.11361421834179468	0.11361421834179468	0.11361421834179468	0.11361421834179468	0.11361421834179468	0.11361421834179468
0.06035741384941689	0.046639381534166725	0.045111896442535014	0.04711954401603363	0.05326653283166494	0.06502375817120853	0.0737595101426196	0.06140834645368189	0.06023521543041167	0.04803803667393957	0.05519936394965078	0.04724614729246668	0.07179441219140922	0.04355907826369472	0.0544426355146827	0.04358365967200918	0.04292264994529321	0.041707027333814206	0.06736000106433947	0.055355052864041424	0.040594589434048305	0.058936329145143435	0.07365265625074079	0.06839995791424452	0.07328992335539365	0.079488376949637	0.049474982667539726	0.06603789488254097	0.057756438775040345	0.057756438775040345	0.057756438775040345	0.057756438775040345	0.057756438775040345	0.057756438775040345	0.057756438775040345	0.057756438775040345	0.057756438775040345	0.057756438775040345	0.057756438775040345	0.057756438775040345	0.057756438775040345	0.057756438775040345	0.057756438775040345	0.057756438775040345	0.057756438775040345	0.057756438775040345	0.057756438775040345	0.057756438775040345	0.057756438775040345	0.057756438775040345
0.20105083048485012	0.19500796344996915	0.25281805362276716	0.2664065001229666	0.14800655514876399	0.264245990164975	0.18791546215653848	0.15640429221422605	0.24729313132647487	0.2379700365143865	0.2474903595671258	0.28361375747350276	0.26652821646062536	0.22983572623506485	0.24393554213627308	0.21158192648739688	0.22907082894085928	0.21087357082478841	0.20257192639240826	0.2473252911672634	0.19160500466448585	0.24650900064377493	0.18732120155201126	0.22603847053877563	0.23293751531115975	0.21604224253727147	0.223158253686809	0.2114305601800425	0.2060921881073511	0.2087613741436968	0.2087613741436968	0.2087613741436968	0.2087613741436968	0.2087613741436968	0.2087613741436968	0.2087613741436968	0.2087613741436968	0.2087613741436968	0.2087613741436968	0.2087613741436968	0.2087613741436968	0.2087613741436968	0.2087613741436968	0.2087613741436968	0.2087613741436968	0.2087613741436968	0.2087613741436968	0.2087613741436968	0.2087613741436968	0.2087613741436968
0.10855291865686427	0.12344971526134459	0.10604512407215862	0.1009694987504401	0.09404300353337039	0.10159040987392111	0.09167763160538127	0.09245757067972944	0.10772758668341657	0.09996685035713777	0.09937277129886629	0.10093536145937973	0.10368995123151337	0.10262453519451409	0.08843398247538677	0.08804766652674167	0.11037706613324005	0.11309395998992029	0.09125375491401534	0.09504792035666042	0.08669615462980532	0.0903033621596384	0.09720290930141375	0.11081221445656199	0.08485871396006364	0.11272122818933666	0.09878997107470014	0.09878997107470014	0.09878997107470014	0.09878997107470014	0.09878997107470014	0.09878997107470014	0.09878997107470014	0.09878997107470014	0.09878997107470014	0.09878997107470014	0.09878997107470014	0.09878997107470014	0.09878997107470014	0.09878997107470014	0.09878997107470014	0.09878997107470014	0.09878997107470014	0.09878997107470014	0.09878997107470014	0.09878997107470014	0.09878997107470014	0.09878997107470014	0.09878997107470014	0.09878997107470014
0.11896977613253651	0.1148310418860827	0.10072523492154428	0.10098427477982835	0.10093572287265713	0.10586666781199605	0.09468516607410485	0.09553785953694409	0.10466149412614699	0.09420622357666494	0.10309016114046665	0.07014165749471206	0.0958248805713634	0.09594602432578543	0.07861289731111167	0.09688718400941414	0.06694199858837026	0.11239971605423818	0.10619404369798108	0.08541699595489542	0.11071980618675015	0.08891636047571326	0.0998180833312317	0.0998180833312317	0.0998180833312317	0.0998180833312317	0.0998180833312317	0.0998180833312317	0.0998180833312317	0.0998180833312317	0.0998180833312317	0.0998180833312317	0.0998180833312317	0.0998180833312317	0.0998180833312317	0.0998180833312317	0.0998180833312317	0.0998180833312317	0.0998180833312317	0.0998180833312317	0.0998180833312317	0.0998180833312317	0.0998180833312317	0.0998180833312317	0.0998180833312317	0.0998180833312317	0.0998180833312317	0.0998180833312317	0.0998180833312317	0.0998180833312317
0.07330280952429938	0.0975025398763986	0.08231797872789978	0.09108966928733313	0.07914657164319093	0.0758504673424656	0.09897807124861624	0.07160401138143312	0.07779873229364473	0.07652740957538842	0.08036026225914181	0.09518259130715419	0.08408064283059878	0.08608980216357223	0.09011729000214086	0.06544213922700226	0.08295652229979245	0.06477956780816789	0.07220141693901004	0.09193293663213642	0.08932370197154026	0.07171684247597013	0.08478040710631547	0.07199407465094684	0.07009035635827025	0.08701048337580021	0.0795880213120044	0.0832992523439023	0.0832992523439023	0.0832992523439023	0.0832992523439023	0.0832992523439023	0.0832992523439023	0.0832992523439023	0.0832992523439023	0.0832992523439023	0.0832992523439023	0.0832992523439023	0.0832992523439023	0.0832992523439023	0.0832992523439023	0.0832992523439023	0.0832992523439023	0.0832992523439023	0.0832992523439023	0.0832992523439023	0.0832992523439023	0.0832992523439023	0.0832992523439023	0.0832992523439023
0.1218601529836421	0.1064424660961049	0.11310370265438076	0.17631214081825852	0.09264138597313364	0.13710218574749578	0.14773289562345854	0.1331944405167017	0.107691028646173	0.11933226427569531	0.13150052434232976	0.11146697338448196	0.15186017753348513	0.11792999169204119	0.11516863117436185	0.1741534112884728	0.13079922100410615	0.11062207420674687	0.16549717761117186	0.12071075582486723	0.16108213492800735	0.09847013801009193	0.0958342734150162	0.08148299679090237	0.12997276650801334	0.13076685027216134	0.08571497152460703	0.10496502061347457	0.10023161682360422	0.10259831871853939	0.10259831871853939	0.10259831871853939	0.10259831871853939	0.10259831871853939	0.10259831871853939	0.10259831871853939	0.10259831871853939	0.10259831871853939	0.10259831871853939	0.10259831871853939	0.10259831871853939	0.10259831871853939	0.10259831871853939	0.10259831871853939	0.10259831871853939	0.10259831871853939	0.10259831871853939	0.10259831871853939	0.10259831871853939	0.10259831871853939
0.0816033686377088	0.12596699488416307	0.1405468694543127	0.1290510507416799	0.13592914701128248	0.13441789239237478	0.0824560602964881	0.15779467666142283	0.1085833123460918	0.11724736568028694	0.09740446322862047	0.10775400765978069	0.11443962259320983	0.12337457956477245	0.1428418202936643	0.12572137655994334	0.11798052665345604	0.09811414262825338	0.12310492362595975	0.1334213121880286	0.12022715712978052	0.1205297076242331	0.15149532863440307	0.14610924654194032	0.1584548942355062	0.11531542771387497	0.1309836359527689	0.10338239790814467	0.14398838021580354	0.13130486692026466	0.15389583528888867	0.1300647858190141	0.10645039806976617	0.13107428715663688	0.12235000702345834	0.09796114841032214	0.143121705889791	0.1408798194015818	0.1420007626456864	0.1420007626456864	0.1420007626456864	0.1420007626456864	0.1420007626456864	0.1420007626456864	0.1420007626456864	0.1420007626456864	0.1420007626456864	0.1420007626456864	0.1420007626456864	0.1420007626456864
0.11424445472181553	0.14417388448319038	0.14166559338807783	0.12047160959604272	0.11622770378713515	0.10433151592421151	0.12796660001620513	0.09373543148243779	0.1347785829873589	0.12064337071013397	0.0977749292046837	0.10753685517281517	0.12018881053984988	0.1465235546967481	0.09868019052532667	0.08892147835901723	0.10526266033983843	0.12332173900443512	0.09346649875079394	0.0731669095052456	0.0981558373944269	0.1335892871142619	0.09514045906076841	0.13572692475527187	0.08114364613859117	0.12192959840582611	0.08925033224415534	0.09665290703911766	0.11829598551111283	0.10090266969434569	0.10956420041927807	0.1121519041040898	0.09783551362333652	0.06705592547807605	0.1301233256980281	0.11914400809100942	0.08399509164383948	0.11952979675882969	0.09351527888100421	0.09534354288833216	0.12933373589611133	0.14561900124978827	0.13747636857294981	0.13747636857294981	0.13747636857294981	0.13747636857294981	0.13747636857294981	0.13747636857294981	0.13747636857294981	0.13747636857294981
0.07083461247905118	0.08436749371671885	0.04554468515419263	0.053407609015883734	0.07180711080245643	0.06361905235580562	0.08324083399856337	0.06159195781527799	0.07226188499800888	0.07340370975902052	0.06343734929950415	0.05756175174343865	0.07303894996604242	0.0906869570627816	0.07867675089709585	0.05406057208746871	0.06916616231964366	0.0821211164185495	0.05798332627037482	0.07707541038376836	0.08171777049426247	0.0946285458810211	0.07889729238138272	0.08043711651416467	0.0970069922646111	0.11197091639230113	0.08140141239985052	0.06887354163460103	0.07513747701722577	0.07513747701722577	0.07513747701722577	0.07513747701722577	0.07513747701722577	0.07513747701722577	0.07513747701722577	0.07513747701722577	0.07513747701722577	0.07513747701722577	0.07513747701722577	0.07513747701722577	0.07513747701722577	0.07513747701722577	0.07513747701722577	0.07513747701722577	0.07513747701722577	0.07513747701722577	0.07513747701722577	0.07513747701722577	0.07513747701722577	0.07513747701722577
0.0745722897568903	0.10252624921618227	0.10398241079999776	0.08361686532106445	0.09959294424250179	0.129475660928133	0.09337388048032347	0.0929387802234793	0.10739721088742105	0.09829457192098727	0.10514373146649227	0.128349318789026	0.0993667363412892	0.09740000536598643	0.11069499357963168	0.09475949448650726	0.1002113836730943	0.13213352767916067	0.09925584587959344	0.08597413536485986	0.06680178480212061	0.1341407676400864	0.10238008867730958	0.12446548864438604	0.0985907133284481	0.11152810098641708	0.11152810098641708	0.11152810098641708	0.11152810098641708	0.11152810098641708	0.11152810098641708	0.11152810098641708	0.11152810098641708	0.11152810098641708	0.11152810098641708	0.11152810098641708	0.11152810098641708	0.11152810098641708	0.11152810098641708	0.11152810098641708	0.11152810098641708	0.11152810098641708	0.11152810098641708	0.11152810098641708	0.11152810098641708	0.11152810098641708	0.11152810098641708	0.11152810098641708	0.11152810098641708	0.11152810098641708
0.06134240340691117	0.07279132877936072	0.07220200680827574	0.07225144732027529	0.07000889218441878	0.07566439300100082	0.07685345112098357	0.07820322538756387	0.06920527645783786	0.06845958771591855	0.0639088280364368	0.05991239659162449	0.07459149792601671	0.06135692556075313	0.06966662548459024	0.055853538176130736	0.060270092069938795	0.07908211596712085	0.07352723164519756	0.06539900947706606	0.0569663083054467	0.06118265889125638	0.06118265889125638	0.06118265889125638	0.06118265889125638	0.06118265889125638	0.06118265889125638	0.06118265889125638	0.06118265889125638	0.06118265889125638	0.06118265889125638	0.06118265889125638	0.06118265889125638	0.06118265889125638	0.06118265889125638	0.06118265889125638	0.06118265889125638	0.06118265889125638	0.06118265889125638	0.06118265889125638	0.06118265889125638	0.06118265889125638	0.06118265889125638	0.06118265889125638	0.06118265889125638	0.06118265889125638	0.06118265889125638	0.06118265889125638	0.06118265889125638	0.06118265889125638
0.07798039035183378	0.08636912826406536	0.05734310599433004	0.06936594436500104	0.062005901587029615	0.08824561744524903	0.0802647642837158	0.09511817826481836	0.07692598654210277	0.09025427999853569	0.07809058337332281	0.06947240363401697	0.08228077558935297	0.07063299219888608	0.08109703220298965	0.09534514605541443	0.07712309788295513	0.10610384411063	0.0905483972926002	0.09680064389346563	0.08555749273812584	0.11547733474310054	0.07448644465071128	0.09498188969690591	0.09498188969690591	0.09498188969690591	0.09498188969690591	0.09498188969690591	0.09498188969690591	0.09498188969690591	0.09498188969690591	0.09498188969690591	0.09498188969690591	0.09498188969690591	0.09498188969690591	0.09498188969690591	0.09498188969690591	0.09498188969690591	0.09498188969690591	0.09498188969690591	0.09498188969690591	0.09498188969690591	0.09498188969690591	0.09498188969690591	0.09498188969690591	0.09498188969690591	0.09498188969690591	0.09498188969690591	0.09498188969690591	0.09498188969690591
0.08583106135371393	0.09834968333770562	0.09781868719435799	0.08457627301370639	0.0771579287706287	0.09332115312398648	0.09595089366266013	0.08001251485962432	0.07716943350161358	0.08416726928659808	0.08836639661736065	0.08701438898903377	0.06997672702407248	0.08647686322023942	0.0767822100282739	0.10120282213959057	0.07004391064871401	0.10874032047705877	0.08720579949747032	0.08910895556143536	0.0903758175425099	0.08974238655197264	0.08974238655197264	0.08974238655197264	0.08974238655197264	0.08974238655197264	0.08974238655197264	0.08974238655197264	0.08974238655197264	0.08974238655197264	0.08974238655197264	0.08974238655197264	0.08974238655197264	0.08974238655197264	0.08974238655197264	0.08974238655197264	0.08974238655197264	0.08974238655197264	0.08974238655197264	0.08974238655197264	0.08974238655197264	0.08974238655197264	0.08974238655197264	0.08974238655197264	0.08974238655197264	0.08974238655197264	0.08974238655197264	0.08974238655197264	0.08974238655197264	0.08974238655197264
0.0796278079280703	0.101532041774907	0.11625414879891698	0.1136997971198857	0.09380107277487171	0.11454190829801836	0.11293049037884413	0.11325439347442803	0.08432554752565528	0.12615284610623786	0.10490937048418089	0.12628927490089756	0.1141848817832795	0.1317612763089368	0.11293800208001235	0.0980562939353205	0.10612809028021457	0.09966564968996312	0.0911732428492195	0.08621110236331618	0.1006040812440473	0.09468642276581729	0.09666955127210726	0.14937623013935897	0.11882819788119177	0.13410221401027536	0.13410221401027536	0.13410221401027536	0.13410221401027536	0.13410221401027536	0.13410221401027536	0.13410221401027536	0.13410221401027536	0.13410221401027536	0.13410221401027536	0.13410221401027536	0.13410221401027536	0.13410221401027536	0.13410221401027536	0.13410221401027536	0.13410221401027536	0.13410221401027536	0.13410221401027536	0.13410221401027536	0.13410221401027536	0.13410221401027536	0.13410221401027536	0.13410221401027536	0.13410221401027536	0.13410221401027536
0.12784770271458715	0.12226219000624251	0.14940326825085987	0.09576869549864256	0.12041846413844949	0.10342711158923734	0.1316186275294709	0.10743431425934927	0.10673647332697017	0.0781692395767093	0.11729145124477888	0.14750717314221576	0.11720924884164623	0.12714194049880984	0.08215190059099482	0.14015852350814967	0.13480429359133708	0.12968265660195513	0.11023920283670181	0.11702488227404127	0.11363204255537153	0.11363204255537153	0.11363204255537153	0.11363204255537153	0.11363204255537153	0.11363204255537153	0.11363204255537153	0.11363204255537153	0.11363204255537153	0.11363204255537153	0.11363204255537153	0.11363204255537153	0.11363204255537153	0.11363204255537153	0.11363204255537153	0.11363204255537153	0.11363204255537153	0.11363204255537153	0.11363204255537153	0.11363204255537153	0.11363204255537153	0.11363204255537153	0.11363204255537153	0.11363204255537153	0.11363204255537153	0.11363204255537153	0.11363204255537153	0.11363204255537153	0.11363204255537153	0.11363204255537153
0.07096020885047767	0.06375771409748242	0.07605831764042699	0.0780933383483124	0.08606467199557767	0.07543875064221549	0.09492552758466034	0.07705637247428934	0.09073538736277814	0.07924304900570847	0.0680407521012936	0.06140171243534701	0.06185117940743101	0.06630128773646896	0.08245682329085338	0.06582814185746516	0.07108812960280049	0.07218708084012093	0.08051423770351904	0.05416887988275608	0.08111191944881684	0.058209943194584224	0.06966093132170054	0.06966093132170054	0.06966093132170054	0.06966093132170054	0.06966093132170054	0.06966093132170054	0.06966093132170054	0.06966093132170054	0.06966093132170054	0.06966093132170054	0.06966093132170054	0.06966093132170054	0.06966093132170054	0.06966093132170054	0.06966093132170054	0.06966093132170054	0.06966093132170054	0.06966093132170054	0.06966093132170054	0.06966093132170054	0.06966093132170054	0.06966093132170054	0.06966093132170054	0.06966093132170054	0.06966093132170054	0.06966093132170054	0.06966093132170054	0.06966093132170054
0.08088997305677935	0.0974026458374284	0.11812737021979965	0.08127908068725649	0.08519300558604755	0.08066978357166135	0.10463070280351168	0.08952859815658726	0.09189467475588377	0.11702008381753877	0.086913655616705	0.09779932564001721	0.11300575000412542	0.0738054653531127	0.08295439534028991	0.09891196291572335	0.09359640875806481	0.11490649614454194	0.09563433947284054	0.07785349581220907	0.08674391764252481	0.08674391764252481	0.08674391764252481	0.08674391764252481	0.08674391764252481	0.08674391764252481	0.08674391764252481	0.08674391764252481	0.08674391764252481	0.08674391764252481	0.08674391764252481	0.08674391764252481	0.08674391764252481	0.08674391764252481	0.08674391764252481	0.08674391764252481	0.08674391764252481	0.08674391764252481	0.08674391764252481	0.08674391764252481	0.08674391764252481	0.08674391764252481	0.08674391764252481	0.08674391764252481	0.08674391764252481	0.08674391764252481	0.08674391764252481	0.08674391764252481	0.08674391764252481	0.08674391764252481
0.09963117050334329	0.05058175381700603	0.06925718950823868	0.11044242380134026	0.15519068175386724	0.08866591106110902	0.12292436888699453	0.08791328191824659	0.154370508140149	0.11609651360942078	0.12208945692423108	0.14451441643104365	0.11614731767310538	0.1134644540009416	0.10266252386446872	0.05787038221516607	0.0829291084651921	0.10510480116266836	0.11934710460928798	0.11085221672441205	0.10908399851331795	0.14462533283419304	0.09576567238304708	0.17771859283010713	0.11011790334992305	0.08022083675176936	0.1366808421549586	0.1512699301187923	0.190453516756679	0.13250294531192464	0.1404198853912766	0.15659277275248842	0.128616981961279	0.10385281277415596	0.13274579708689288	0.11829930493052442	0.11829930493052442	0.11829930493052442	0.11829930493052442	0.11829930493052442	0.11829930493052442	0.11829930493052442	0.11829930493052442	0.11829930493052442	0.11829930493052442	0.11829930493052442	0.11829930493052442	0.11829930493052442	0.11829930493052442	0.11829930493052442
0.08860183093450635	0.10812157625267205	0.09357391981502265	0.10757349716789238	0.10512715476721511	0.09310801292099381	0.09903638227978834	0.0990029789993977	0.13282587158433318	0.09491407827194359	0.09124248285771906	0.08261548383534274	0.10825843866870465	0.09645541885765509	0.08213087716578182	0.10502561978872046	0.09357824847725114	0.09357824847725114	0.09357824847725114	0.09357824847725114	0.09357824847725114	0.09357824847725114	0.09357824847725114	0.09357824847725114	0.09357824847725114	0.09357824847725114	0.09357824847725114	0.09357824847725114	0.09357824847725114	0.09357824847725114	0.09357824847725114	0.09357824847725114	0.09357824847725114	0.09357824847725114	0.09357824847725114	0.09357824847725114	0.09357824847725114	0.09357824847725114	0.09357824847725114	0.09357824847725114	0.09357824847725114	0.09357824847725114	0.09357824847725114	0.09357824847725114	0.09357824847725114	0.09357824847725114	0.09357824847725114	0.09357824847725114	0.09357824847725114	0.09357824847725114
0.10626154218176173	0.1122703486703007	0.10751010433393487	0.09269708351446052	0.0909335691184654	0.0903262057314683	0.09782816447974067	0.07033338917933749	0.08149871038941663	0.09299205923087865	0.09310860694505514	0.11110966981388738	0.10896034795300062	0.10451606736001307	0.09953641331966002	0.09597141093436061	0.08355268293847895	0.11217190333093276	0.08786526925729242	0.08084239472722629	0.09268675890219616	0.11050604541087544	0.10143505554926906	0.09371438884158197	0.09757472219542553	0.09757472219542553	0.09757472219542553	0.09757472219542553	0.09757472219542553	0.09757472219542553	0.09757472219542553	0.09757472219542553	0.09757472219542553	0.09757472219542553	0.09757472219542553	0.09757472219542553	0.09757472219542553	0.09757472219542553	0.09757472219542553	0.09757472219542553	0.09757472219542553	0.09757472219542553	0.09757472219542553	0.09757472219542553	0.09757472219542553	0.09757472219542553	0.09757472219542553	0.09757472219542553	0.09757472219542553	0.09757472219542553
0.15227228265003667	0.15752685925998142	0.21477633271966254	0.16046886904089044	0.14719371664594025	0.13533300992748454	0.13764128554020108	0.19736529668870792	0.16556461003499975	0.1405636806524971	0.1274209890544099	0.1420227965209627	0.17346821083584318	0.14567431777884973	0.14679605750802835	0.16607523854722805	0.18623887476213555	0.15037415594151002	0.16830651535182278	0.16830651535182278	0.16830651535182278	0.16830651535182278	0.16830651535182278	0.16830651535182278	0.16830651535182278	0.16830651535182278	0.16830651535182278	0.16830651535182278	0.16830651535182278	0.16830651535182278	0.16830651535182278	0.16830651535182278	0.16830651535182278	0.16830651535182278	0.16830651535182278	0.16830651535182278	0.16830651535182278	0.16830651535182278	0.16830651535182278	0.16830651535182278	0.16830651535182278	0.16830651535182278	0.16830651535182278	0.16830651535182278	0.16830651535182278	0.16830651535182278	0.16830651535182278	0.16830651535182278	0.16830651535182278	0.16830651535182278
0.07507399194093517	0.11544301318200932	0.11290391644593344	0.10262517976476945	0.1301645731259107	0.11864176037485295	0.12325118840464358	0.11569951508554942	0.1164181448937421	0.13080415581839036	0.11433654046459042	0.10873771387994267	0.11040597180123927	0.12536858109077664	0.06882795829988912	0.10728228322622016	0.11058642500376474	0.08760821762950513	0.09072025188661319	0.10410089262207586	0.10490244270020915	0.10450166766114251	0.10450166766114251	0.10450166766114251	0.10450166766114251	0.10450166766114251	0.10450166766114251	0.10450166766114251	0.10450166766114251	0.10450166766114251	0.10450166766114251	0.10450166766114251	0.10450166766114251	0.10450166766114251	0.10450166766114251	0.10450166766114251	0.10450166766114251	0.10450166766114251	0.10450166766114251	0.10450166766114251	0.10450166766114251	0.10450166766114251	0.10450166766114251	0.10450166766114251	0.10450166766114251	0.10450166766114251	0.10450166766114251	0.10450166766114251	0.10450166766114251	0.10450166766114251
0.11009816039200103	0.15526519323697213	0.12145377538122304	0.1259827163596828	0.1471898286877898	0.1386082968767058	0.13894018359172935	0.10974383311865966	0.09195525292976803	0.11041899287696494	0.1011871229033665	0.1011871229033665	0.1011871229033665	0.1011871229033665	0.1011871229033665	0.1011871229033665	0.1011871229033665	0.1011871229033665	0.1011871229033665	0.1011871229033665	0.1011871229033665	0.1011871229033665	0.1011871229033665	0.1011871229033665	0.1011871229033665	0.1011871229033665	0.1011871229033665	0.1011871229033665	0.1011871229033665	0.1011871229033665	0.1011871229033665	0.1011871229033665	0.1011871229033665	0.1011871229033665	0.1011871229033665	0.1011871229033665	0.1011871229033665	0.1011871229033665	0.1011871229033665	0.1011871229033665	0.1011871229033665	0.1011871229033665	0.1011871229033665	0.1011871229033665	0.1011871229033665	0.1011871229033665	0.1011871229033665	0.1011871229033665	0.1011871229033665	0.1011871229033665
0.1303311303783547	0.09878576677134791	0.13054542589753249	0.11925002881949841	0.09741649541152571	0.12170385697809946	0.11675126548668589	0.09999407895157222	0.10875641365816184	0.1141233978576003	0.13311922335694823	0.09949884264791226	0.11424323301385246	0.1108340588188552	0.10004790458240717	0.12384257303191537	0.13461362574527116	0.12249378298629181	0.1285537043657815	0.1285537043657815	0.1285537043657815	0.1285537043657815	0.1285537043657815	0.1285537043657815	0.1285537043657815	0.1285537043657815	0.1285537043657815	0.1285537043657815	0.1285537043657815	0.1285537043657815	0.1285537043657815	0.1285537043657815	0.1285537043657815	0.1285537043657815	0.1285537043657815	0.1285537043657815	0.1285537043657815	0.1285537043657815	0.1285537043657815	0.1285537043657815	0.1285537043657815	0.1285537043657815	0.1285537043657815	0.1285537043657815	0.1285537043657815	0.1285537043657815	0.1285537043657815	0.1285537043657815	0.1285537043657815	0.1285537043657815
0.0678940524733658	0.06838643389362702	0.06461648211294298	0.07468904339907148	0.04232904426788754	0.03570796431596603	0.08981892880513231	0.03551083564680576	0.07650422243503054	0.07464346983050789	0.0879178880981082	0.05934307078616388	0.11385872693493373	0.10591790348455556	0.09588047799750579	0.11290060896397293	0.13493346682635535	0.1215071019150333	0.16364705071763908	0.14630522411827673	0.15131049442693656	0.12058904010833266	0.1124722046762929	0.11324859479571953	0.12599556183212146	0.17890931488679584	0.21554143175997023	0.13583578930689796	0.21002646406937764	0.17318767029297424	0.1939346683559848	0.18356116932447952	0.18356116932447952	0.18356116932447952	0.18356116932447952	0.18356116932447952	0.18356116932447952	0.18356116932447952	0.18356116932447952	0.18356116932447952	0.18356116932447952	0.18356116932447952	0.18356116932447952	0.18356116932447952	0.18356116932447952	0.18356116932447952	0.18356116932447952	0.18356116932447952	0.18356116932447952	0.18356116932447952
0.09808439549490049	0.06791496593038088	0.10075383154424711	0.09177211161512158	0.08560656665095102	0.11105273687476475	0.08547624996176946	0.060053762004398985	0.13562467817833151	0.07506701486214389	0.0822329757972861	0.08036049001119426	0.07839494145105744	0.07166937275439539	0.07294428686591793	0.09366222017051684	0.10167457119660285	0.04922130115763321	0.07374078708761801	0.09921272601591559	0.1059192445515319	0.09466503045782204	0.11493834399749113	0.09839337745445226	0.10666586072597169	0.10666586072597169	0.10666586072597169	0.10666586072597169	0.10666586072597169	0.10666586072597169	0.10666586072597169	0.10666586072597169	0.10666586072597169	0.10666586072597169	0.10666586072597169	0.10666586072597169	0.10666586072597169	0.10666586072597169	0.10666586072597169	0.10666586072597169	0.10666586072597169	0.10666586072597169	0.10666586072597169	0.10666586072597169	0.10666586072597169	0.10666586072597169	0.10666586072597169	0.10666586072597169	0.10666586072597169	0.10666586072597169
0.07643641920493441	0.07196893220120971	0.08077672924663391	0.07864710766461781	0.09715697726397468	0.09409954540762888	0.09489618165307005	0.10958350469169012	0.06765572826292984	0.09303542837063086	0.0951860342280716	0.09411073129935124	0.09411073129935124	0.09411073129935124	0.09411073129935124	0.09411073129935124	0.09411073129935124	0.09411073129935124	0.09411073129935124	0.09411073129935124	0.09411073129935124	0.09411073129935124	0.09411073129935124	0.09411073129935124	0.09411073129935124	0.09411073129935124	0.09411073129935124	0.09411073129935124	0.09411073129935124	0.09411073129935124	0.09411073129935124	0.09411073129935124	0.09411073129935124	0.09411073129935124	0.09411073129935124	0.09411073129935124	0.09411073129935124	0.09411073129935124	0.09411073129935124	0.09411073129935124	0.09411073129935124	0.09411073129935124	0.09411073129935124	0.09411073129935124	0.09411073129935124	0.09411073129935124	0.09411073129935124	0.09411073129935124	0.09411073129935124	0.09411073129935124
0.11581009352039578	0.10760412130807301	0.13573038147358465	0.14696501554289293	0.15792320220990494	0.15326807214045443	0.16274781795974225	0.15949285101742028	0.1597931483770579	0.16608909010437875	0.13090093990161997	0.1788215095474057	0.14343320371822849	0.16205603156325346	0.17850472804882347	0.1799194878982467	0.19302286292646958	0.1377681308049422	0.1653954968657059	0.1653954968657059	0.1653954968657059	0.1653954968657059	0.1653954968657059	0.1653954968657059	0.1653954968657059	0.1653954968657059	0.1653954968657059	0.1653954968657059	0.1653954968657059	0.1653954968657059	0.1653954968657059	0.1653954968657059	0.1653954968657059	0.1653954968657059	0.1653954968657059	0.1653954968657059	0.1653954968657059	0.1653954968657059	0.1653954968657059	0.1653954968657059	0.1653954968657059	0.1653954968657059	0.1653954968657059	0.1653954968657059	0.1653954968657059	0.1653954968657059	0.1653954968657059	0.1653954968657059	0.1653954968657059	0.1653954968657059
0.09031512538886115	0.11395412472714525	0.095117265563827	0.1092936182609751	0.16473456777023152	0.12365518639194771	0.1640113970758838	0.1634529916427644	0.18544562236577977	0.08295351541702072	0.1452549728501253	0.14205207549575624	0.1287646593321906	0.13904460388645246	0.12890882373079401	0.13397671380862322	0.13397671380862322	0.13397671380862322	0.13397671380862322	0.13397671380862322	0.13397671380862322	0.13397671380862322	0.13397671380862322	0.13397671380862322	0.13397671380862322	0.13397671380862322	0.13397671380862322	0.13397671380862322	0.13397671380862322	0.13397671380862322	0.13397671380862322	0.13397671380862322	0.13397671380862322	0.13397671380862322	0.13397671380862322	0.13397671380862322	0.13397671380862322	0.13397671380862322	0.13397671380862322	0.13397671380862322	0.13397671380862322	0.13397671380862322	0.13397671380862322	0.13397671380862322	0.13397671380862322	0.13397671380862322	0.13397671380862322	0.13397671380862322	0.13397671380862322	0.13397671380862322
0.14737567307922056	0.17975660332120172	0.1868253933486135	0.17619715459623367	0.21288990719027157	0.16059428959813044	0.14140164720331672	0.19162115660330342	0.20417824701540122	0.1901008514398911	0.20137360135196278	0.15239420083425914	0.16023165835458614	0.14084894154022806	0.1358452062188008	0.19008193786513403	0.15056210621602617	0.149042381530562	0.1937336462944074	0.14226340384978453	0.15777250450816568	0.16360568470524045	0.13185013628453204	0.15792227422947727	0.2012414067708377	0.25506344411815013	0.17045096735759865	0.1736194113636433	0.17203518936062095	0.17203518936062095	0.17203518936062095	0.17203518936062095	0.17203518936062095	0.17203518936062095	0.17203518936062095	0.17203518936062095	0.17203518936062095	0.17203518936062095	0.17203518936062095	0.17203518936062095	0.17203518936062095	0.17203518936062095	0.17203518936062095	0.17203518936062095	0.17203518936062095	0.17203518936062095	0.17203518936062095	0.17203518936062095	0.17203518936062095	0.17203518936062095
0.1415394725908428	0.16168961125719872	0.12412948503433319	0.13633933959909358	0.12306602429113947	0.125619629445916	0.12375863729597879	0.1504521837362121	0.15617934789136553	0.16786848403353713	0.1495871024838126	0.16868324802402446	0.13619055559115917	0.13774891779800552	0.1507417010090575	0.13289133288761454	0.14947839314481062	0.1055076768202544	0.12465397171542439	0.12682810980521217	0.12739308071963681	0.12205554700262469	0.1349067502515421	0.1284811486270834	0.1284811486270834	0.1284811486270834	0.1284811486270834	0.1284811486270834	0.1284811486270834	0.1284811486270834	0.1284811486270834	0.1284811486270834	0.1284811486270834	0.1284811486270834	0.1284811486270834	0.1284811486270834	0.1284811486270834	0.1284811486270834	0.1284811486270834	0.1284811486270834	0.1284811486270834	0.1284811486270834	0.1284811486270834	0.1284811486270834	0.1284811486270834	0.1284811486270834	0.1284811486270834	0.1284811486270834	0.1284811486270834	0.1284811486270834
0.10093440567668384	0.129470385128752	0.1254858215764041	0.11311830381704546	0.15210845150942048	0.1436363178116409	0.10927838409345096	0.14292828208212144	0.0976387125476489	0.11821393180267563	0.11957769000887794	0.12490207154622035	0.129306580805155	0.15997858913042262	0.1895971575263656	0.14413763244302025	0.146677283570277	0.12535197378377777	0.14071891835417946	0.13474315574839743	0.10928058170446914	0.12201186872643328	0.12201186872643328	0.12201186872643328	0.12201186872643328	0.12201186872643328	0.12201186872643328	0.12201186872643328	0.12201186872643328	0.12201186872643328	0.12201186872643328	0.12201186872643328	0.12201186872643328	0.12201186872643328	0.12201186872643328	0.12201186872643328	0.12201186872643328	0.12201186872643328	0.12201186872643328	0.12201186872643328	0.12201186872643328	0.12201186872643328	0.12201186872643328	0.12201186872643328	0.12201186872643328	0.12201186872643328	0.12201186872643328	0.12201186872643328	0.12201186872643328	0.12201186872643328
0.1860318822031061	0.12964419062313762	0.20916478279261438	0.18349867433988581	0.18269707735023347	0.18135218298119932	0.16202924723176937	0.15050665550582826	0.1983899686714492	0.20491266040229345	0.18262925565647278	0.14817115987936932	0.18160788738827413	0.17341744522723118	0.15424934614585326	0.16476780817593975	0.18056232882122608	0.16098248180168995	0.170772405311458	0.170772405311458	0.170772405311458	0.170772405311458	0.170772405311458	0.170772405311458	0.170772405311458	0.170772405311458	0.170772405311458	0.170772405311458	0.170772405311458	0.170772405311458	0.170772405311458	0.170772405311458	0.170772405311458	0.170772405311458	0.170772405311458	0.170772405311458	0.170772405311458	0.170772405311458	0.170772405311458	0.170772405311458	0.170772405311458	0.170772405311458	0.170772405311458	0.170772405311458	0.170772405311458	0.170772405311458	0.170772405311458	0.170772405311458	0.170772405311458	0.170772405311458
0.10525020210380581	0.10298814113763413	0.1062231388752207	0.09114218064217387	0.06285894333078026	0.08008389523775573	0.08109835983648156	0.08247178623448069	0.08755655474593768	0.08287630704683663	0.10980530041239576	0.11054202811655374	0.10664799145315342	0.07644729351069567	0.09296046196715256	0.08279382085693972	0.08961473572543875	0.1094244178264634	0.09240135976943797	0.07895792866739025	0.08567964421841412	0.08567964421841412	0.08567964421841412	0.08567964421841412	0.08567964421841412	0.08567964421841412	0.08567964421841412	0.08567964421841412	0.08567964421841412	0.08567964421841412	0.08567964421841412	0.08567964421841412	0.08567964421841412	0.08567964421841412	0.08567964421841412	0.08567964421841412	0.08567964421841412	0.08567964421841412	0.08567964421841412	0.08567964421841412	0.08567964421841412	0.08567964421841412	0.08567964421841412	0.08567964421841412	0.08567964421841412	0.08567964421841412	0.08567964421841412	0.08567964421841412	0.08567964421841412	0.08567964421841412
0.0	0.00021588188473623413	0.00021588188473623413	0.0	0.08731449885759741	0.0	0.0	0.0	0.0	0.0	0.0	0.0010697113162933692	0.07552774792754961	0.0	0.058378125529372916	0.10135581431366156	0.038920121598476215	0.07552774792754961	0.09360999858204086	0.0036996910194485584	0.07977098662121554	0.10217426614018979	0.0	0.09354922670849213	0.10830966163377716	0.17540512457175617	0.12659616289393744	0.11799966954865285	0.10823517738861356	0.08365496512822314	0.07552774792754961	0.10962091566353997	0.1386266944923297	0.12550899257464726	0.16159377018969995	0.08761588977577307	0.09121165692513826	0.04495721780347104	0.13538987184499018	0.13045784347355693	0.1339505009271528	0.13220417220035485	0.13220417220035485	0.13220417220035485	0.13220417220035485	0.13220417220035485	0.13220417220035485	0.13220417220035485	0.13220417220035485	0.13220417220035485
0.12599881617601522	0.12904191547220936	0.0962261442036913	0.09888415402359911	0.05995019616961615	0.11050953225515411	0.08006720742877527	0.1655026647780401	0.2012407883254437	0.1893222346828339	0.07083599824540582	0.17721124197152963	0.0799432709529113	0.0013206609036563158	0.09855232586110875	0.19533732373180973	0.13586258582367305	0.16494608105398084	0.0	0.10321393194692192	0.12973031007414326	0.1327997632933449	0.1771246962584327	0.04527460312806981	0.09626979916119914	0.04380163953815926	0.17402148392101516	0.04902132569052316	0.12407992228322261	0.1082221617468215	0.0985813830625571	0.00022177059177852518	0.12938918502880317	0.06342728439764536	0.126022495635056	0.16104278583319662	0.06354801965404655	0.1722374608006031	0.3082843246191443	0.11969448827004654	0.22813520901791742	0.077289562134505	0.13420989832181004	0.12425012099194864	0.16767690706025434	0.18625670265670186	0.1769668048584781	0.1769668048584781	0.1769668048584781	0.1769668048584781
0.05017714574993787	0.07654779695559424	0.07616023063747986	0.06606270733605854	0.06790280275782752	0.0650135808314817	0.06028580448424659	0.05885068951484686	0.047134225908312455	0.05689192033881133	0.06684562204603081	0.0546370482950449	0.059157723745551	0.07893268560315642	0.0499217405886716	0.054099030561996615	0.05840651959967556	0.06869397846509004	0.06333026170318551	0.06287423764601313	0.06955706541594942	0.07808326754458475	0.06910041523066653	0.04851820487180643	0.05899504605026338	0.0637832304421141	0.055281788050237146	0.049358002041594816	0.06700785628654003	0.05113656159640142	0.058671873868843274	0.051956485399209676	0.0631948908735968	0.05592807916051856	0.07589621594676926	0.06770263860981912	0.08271939237678701	0.07401978116156316	0.06008700067920331	0.06895796027066338	0.046977443833500616	0.057967702052082	0.057967702052082	0.057967702052082	0.057967702052082	0.057967702052082	0.057967702052082	0.057967702052082	0.057967702052082	0.057967702052082
0.08130395039829097	0.04796235021439791	0.05758695909041808	0.07211350423369584	0.07130445848362606	0.0675698660068807	0.053456604468860504	0.052451426022041434	0.06177810858839265	0.06312140776572463	0.05791294984193985	0.07344655405968058	0.07798889541262621	0.06212642527556214	0.05963181166821118	0.04780289403997925	0.0557131353507492	0.04444298308451827	0.06903842049441239	0.08501087217179217	0.06920394833280122	0.0723790435837829	0.04696254689138521	0.05445107756837781	0.07132382661729397	0.054203903131919605	0.053000155695865823	0.09058002594003287	0.06946690554807046	0.06338976027363627	0.04974965002008698	0.06552195280111513	0.04944265890616676	0.06724615701808705	0.07756454940487895	0.047541581508501345	0.07541312257587655	0.07462822810844665	0.08735411898376112	0.07574665845301616	0.06641700972860774	0.08217542409160443	0.0717477336332866	0.04732159448882768	0.05309079664253427	0.043178726891645446	0.04813476176708986	0.04813476176708986	0.04813476176708986	0.04813476176708986
0.12978644676083062	0.06234941615170912	0.10180003559729255	0.08752724307123297	0.13162765449867245	0.15749105952982848	0.2348502774145517	0.13701320798090444	0.16254579479675027	0.17582778849409628	0.09858785453971952	0.1487723690365609	0.1097796600183184	0.14853964082005533	0.18186952953851981	0.13884115527851396	0.12361434588850315	0.14242274573463956	0.11959256186976189	0.12741075397632062	0.1259319690185026	0.1184255012176735	0.08813679033333421	0.18110609429775767	0.11540695413645341	0.14588795097019544	0.1659810165164077	0.17104608966824622	0.15283243925688605	0.1722521437507748	0.0888448605598105	0.14490443246563164	0.12799798043083152	0.1527170870182348	0.07286248443652184	0.13983560808753304	0.08685475227825833	0.14906208931743672	0.11591244809752425	0.15115972372441577	0.13676262035049508	0.12699653977241185	0.11817073280918566	0.12258363629079874	0.12258363629079874	0.12258363629079874	0.12258363629079874	0.12258363629079874	0.12258363629079874	0.12258363629079874
0.1761644233788617	0.16052916794136193	0.13347205654632555	0.17675112545104463	0.14269984547644984	0.1484826915659393	0.16840546279108165	0.17308706129100893	0.1855014600333602	0.1726907099339705	0.17949989344541717	0.19022251169886714	0.18486120257214217	0.18486120257214217	0.18486120257214217	0.18486120257214217	0.18486120257214217	0.18486120257214217	0.18486120257214217	0.18486120257214217	0.18486120257214217	0.18486120257214217	0.18486120257214217	0.18486120257214217	0.18486120257214217	0.18486120257214217	0.18486120257214217	0.18486120257214217	0.18486120257214217	0.18486120257214217	0.18486120257214217	0.18486120257214217	0.18486120257214217	0.18486120257214217	0.18486120257214217	0.18486120257214217	0.18486120257214217	0.18486120257214217	0.18486120257214217	0.18486120257214217	0.18486120257214217	0.18486120257214217	0.18486120257214217	0.18486120257214217	0.18486120257214217	0.18486120257214217	0.18486120257214217	0.18486120257214217	0.18486120257214217	0.18486120257214217
0.11676459198281096	0.1599911262056992	0.16629430610586865	0.18547833424381488	0.20147579396731496	0.16720335602700334	0.1506742480290131	0.18010260296071434	0.19551919683646501	0.14422537235759816	0.18263033353241379	0.177707919407625	0.09463434833846693	0.1759150788869332	0.19132855571339286	0.14623527693688684	0.15958031932451391	0.1549138978124065	0.16008872682858752	0.20684988234692356	0.18717769757149383	0.1379442738330472	0.16286887378316822	0.15114823556845372	0.1523989828799669	0.19542498665911898	0.18160063453453953	0.1616649454250025	0.14847480563974624	0.17583623370487222	0.1637693556801204	0.20016964955300523	0.17423213596375453	0.18847780518881768	0.1214438826213699	0.20995309798017095	0.17466065012005746	0.14477544534447673	0.1614986210325312	0.17318018955644165	0.14218403548233657	0.15768211251938913	0.15768211251938913	0.15768211251938913	0.15768211251938913	0.15768211251938913	0.15768211251938913	0.15768211251938913	0.15768211251938913	0.15768211251938913
0.07453268023208683	0.0676755878616031	0.06872225741643279	0.0688508053366771	0.07591516790593446	0.07219689732396627	0.055101144628502005	0.056495985570880515	0.058277038412412434	0.06528293687645423	0.08477896434066877	0.07439287067272131	0.06381592957261002	0.056999864413372514	0.05318647291462328	0.0763794675473914	0.051677522230976186	0.044701248375701774	0.05864624321110646	0.0703088632662653	0.03922749917025758	0.07274331541952936	0.0753749968585891	0.044350509416290665	0.046187099047145054	0.0823480811380904	0.03141696055226613	0.04390455494911631	0.046569445328157925	0.04433897807955603	0.043578396055809786	0.04905588430400944	0.08886517564817345	0.043406832358369084	0.05985693474669225	0.050091346973598044	0.06418492205325711	0.052581348293141386	0.05836623829133917	0.04423335366801749	0.07810227873320756	0.057864915451486504	0.04639709881207424	0.06448499830090158	0.06880106955895725	0.06664303392992942	0.06664303392992942	0.06664303392992942	0.06664303392992942	0.06664303392992942
0.0	0.28319879644207013	0.0	0.22271870151132017	0.0	0.010909770282507199	0.0	0.11484246363628893	0.35723876018352235	0.0006365995858156984	0.0	0.06479087269142966	0.010909770282507199	0.0006365995858156984	0.0751808670966237	0.0	0.2831759332594835	0.0	0.0	0.2574758594328798	0.22269603239539737	0.0	0.33414021524903276	0.00315439983177258	0.2948625870711719	0.010909770282507199	0.20937518691846474	0.0	0.301294828815021	0.2016386979872351	0.06479087269142966	0.2869897906541262	0.0	0.0	0.0	0.11476893172282013	0.28319879644207013	0.0	0.5053890130996656	0.2227187015113202	0.0031543998317725805	0.02951393642677853	0.28364325583586847	0.38483900050854514	0.0	0.19241950025427257	0.19241950025427257	0.19241950025427257	0.19241950025427257	0.19241950025427257
0.06800449247970193	0.07725354845873388	0.04133651593465666	0.1349925027922846	0.06506134188122144	0.071906790563373	0.13984054321410028	0.10305986931725893	0.1346393981856998	0.10639737415077273	0.09654190748051429	0.1594482005978384	0.0663920287528019	0.10291044552350904	0.0843544271095087	0.04489304608586643	0.11235308534462926	0.10217798559479731	0.1484061905642052	0.1277192377322313	0.09235360450077952	0.041955658759878466	0.07483730533666888	0.07779005144874016	0.06321894893754014	0.13849623026151592	0.05908779970130896	0.07984012296820339	0.09532945960450387	0.026657159282302962	0.11116256720234167	0.10300852163768212	0.11925215817906545	0.07401680487389897	0.17221530381939154	0.08615215135833051	0.07079626056102445	0.0694637428609654	0.12124081686135342	0.10693091009924663	0.09706394359736187	0.11510084125442895	0.0344365753445421	0.07476870829948552	0.07476870829948552	0.07476870829948552	0.07476870829948552	0.07476870829948552	0.07476870829948552	0.07476870829948552
0.09019476171773827	0.08770030034475781	0.09148652719410373	0.08088429691796124	0.092129141289933	0.09104900836167883	0.10044768081412575	0.08022464673975367	0.0737449183388326	0.07201881699526014	0.11182549874755157	0.0812382326354175	0.10026130696776597	0.0980846652699863	0.08060986816705842	0.09793158313366229	0.11832125216968324	0.08300185478344056	0.07700711448195936	0.08611094743620722	0.09698911066873411	0.12229096272292939	0.07656931358719699	0.09832776823813578	0.09552413395245707	0.08952668223802963	0.09465917783966761	0.0875181628138324	0.1035310832144511	0.10053896554103008	0.10268902230155123	0.09749918267020258	0.12219994550909373	0.09701480285923082	0.08794248490486556	0.09429120201013064	0.11150155930134442	0.08886628202661721	0.10842002154133352	0.09428270395412111	0.10135136274772732	0.10135136274772732	0.10135136274772732	0.10135136274772732	0.10135136274772732	0.10135136274772732	0.10135136274772732	0.10135136274772732	0.10135136274772732	0.10135136274772732
0.09750094669187592	0.02681228627110412	0.06381599255734056	0.12807167418757182	0.037581658336607295	0.09394165245164887	0.08831046916371262	0.12005076463711686	0.06689646549762018	0.10210352710198253	0.11034051955608024	0.10333475194533562	0.08498734816459692	0.08557695925040702	0.09555451600256788	0.159803204060476	0.14823898594535984	0.11020400923574306	0.06617485873150912	0.09823379252762753	0.06483095464644865	0.0908554569299164	0.1137563530167792	0.09402857574143535	0.10228090440826852	0.11617786873808957	0.0623206151364936	0.12787161046563714	0.13981921993901225	0.09968334961499323	0.08728191757933794	0.10873568248155206	0.13018045869790593	0.14061379157376083	0.13063421594740707	0.11949346458573024	0.08486361049351203	0.13604192917212862	0.10844414751214003	0.09115658607803383	0.12224186684498896	0.10669922646151139	0.10669922646151139	0.10669922646151139	0.10669922646151139	0.10669922646151139	0.10669922646151139	0.10669922646151139	0.10669922646151139	0.10669922646151139
0.05273153309018621	0.03190445119933873	0.09150219696451142	0.061937227385967714	0.03753246750263748	0.04880765600370087	0.043049365647294884	0.03787759542205447	0.0454676614463431	0.0668243974660753	0.03373815671182838	0.06649483647371326	0.06530249981704553	0.038013659372684666	0.05054385131371597	0.06186247444948643	0.04642153967045547	0.04576046482587186	0.033679575485034474	0.06376992195831618	0.04054309707092302	0.02849618865536576	0.060986746862992505	0.05661050655761527	0.043086857117903665	0.05472818184025626	0.04589262187843734	0.04549180605486652	0.04473242537226757	0.032260500216455684	0.022729823205303135	0.04447877748422743	0.03407867539941263	0.05541214899504121	0.04167415642374933	0.030406793660321157	0.06511009467105874	0.032861413814402086	0.06579828073462113	0.04557927337283072	0.017629406124508088	0.03377588930291617	0.019986198493820915	0.021976951927283096	0.058214537421850836	0.04139603535552206	0.018454486646609824	0.048264456709307194	0.06052121993871802	0.06986752412374914
0.0034716823721326353	0.30844147625823354	0.21848819087332907	0.0	0.0	0.0	0.24069325162173166	0.24031609343268218	0.0	0.0	0.21848819087332913	0.21848819087332907	0.0	0.0	0.2696791751635336	0.0	0.05453899701722567	0.0	0.0	0.0	0.0974342051273486	0.0	0.0	0.2184054329984093	0.18899405277856993	0.12249757635569161	0.09745271720073584	0.0	0.025044858922466492	0.31874686516919687	0.05453899701722567	0.23419140334641317	0.09754952234281573	0.23427526548499117	0.23454883340982333	0.0005402040102786457	0.0	0.29550617843520227	0.0	0.009541276591211846	0.23468601028384017	0.0	0.0	0.0	0.0	0.0	0.026377579897256784	0.0	0.02558506293274514	0.19825183708937436
0.07523066180958216	0.15376488233127739	0.11287594331628242	0.1305106033609841	0.13235054216847067	0.10812180292849671	0.14265454696766314	0.09414488631936291	0.13265100622308962	0.12722685541740955	0.14860756674686446	0.15361238055158924	0.1364073401782104	0.12995928062080664	0.11512136965107768	0.10632510516188536	0.08014567043265063	0.15325019182955663	0.14191591368001832	0.14536036238122732	0.12475524486639046	0.09002440797586758	0.11980434591566669	0.11478545778780687	0.13145005663053436	0.10760822974251294	0.12085421682673186	0.12530031805811773	0.11249499448444951	0.11488774030035705	0.1308481605589202	0.1591697296888667	0.19564640306367456	0.11916582535683938	0.13928749214122746	0.11056220116397508	0.15017014952120505	0.11941651235826982	0.18836797456478147	0.14233248367024426	0.12961127732415947	0.1249175744440733	0.10694683876734482	0.14082088150427263	0.11588770110431554	0.10175828676909655	0.15802258508325354	0.1355435178916143	0.11628428569449156	0.15699162030304795
0.07243051510930158	0.05739835948907521	0.04762721737652866	0.045931774122989544	0.057288680653117506	0.05692491350852353	0.05724039308128065	0.06649185179986684	0.07978154791946147	0.07326183144299095	0.05724022425042178	0.08669123272609276	0.06328040630358044	0.07652972625409865	0.07876957187485836	0.06927429758543334	0.05129333274039728	0.05178691807282072	0.07651295133926701	0.06254839571348667	0.06418411424196059	0.07069972548514288	0.06776694240852964	0.07843560757017125	0.07216269883221098	0.07037799985985464	0.059654238481152894	0.07322748582123047	0.05203060465401953	0.040667688831546846	0.07131082607860252	0.05807932486770254	0.07396933968845207	0.06792043938945211	0.03938214271080869	0.0599627852099214	0.05353705150128817	0.06003317525567177	0.06665619442403353	0.0645014740402537	0.06155117341487932	0.06775493482489733	0.05595596526309991	0.051997486432378795	0.06736579561469552	0.062212870051265697	0.051578773810148734	0.03527266164677895	0.03799597031132671	0.03745986992596569
0.07319711258563112	0.09716807618751817	0.08428503905531488	0.083217541174605	0.0873747738584575	0.09144935549962908	0.054466205917033314	0.10059609254249478	0.09453073437351557	0.08805515552781037	0.07695473237970347	0.06246523807400564	0.0774314827277027	0.07813984511490601	0.04639135607614576	0.051799915331955174	0.07324319903743012	0.06345488667119768	0.06326977998260615	0.05663950253052296	0.07290189639807454	0.061876491636594214	0.056794598412036504	0.07662258131537748	0.05986808902031277	0.07158311889985501	0.0729372786691208	0.0645990144688017	0.06337298820956216	0.05417922337388027	0.1270563355534617	0.058266702726671595	0.07034893859822129	0.05127855732231028	0.08064254021475531	0.0701947995453193	0.09166526363498544	0.0737372160982	0.038671404683930294	0.05991517092579562	0.05327216346557977	0.06627149290320158	0.0687413156682379	0.07890899995945415	0.06397130145187618	0.054499617452243194	0.07701690728042837	0.057778001361267914	0.09404674234338288	0.10530946989010903
0.07106049301424375	0.08996634132433876	0.08718038090341584	0.0891698052388003	0.09779964375407414	0.08952743930045766	0.08582151866034254	0.08530893995494838	0.0898099080669835	0.06592933805836224	0.10414969529689085	0.07603164530971378	0.0666944567041345	0.08478360203971586	0.09761364125091462	0.09129666781485034	0.0782683866216517	0.06516423051056942	0.07942194575348582	0.08445944079301333	0.09039781463526182	0.08206268177915779	0.054323170702371755	0.10614776005127897	0.09556161811320907	0.09304696556748211	0.07829541039822818	0.09050871045091403	0.08212311790440736	0.06433295591558565	0.09502828110067592	0.084287076187887	0.06823799597576542	0.10030744375652284	0.08640546431923095	0.08050413379547085	0.07785203484985173	0.08024771710409453	0.09620290085654697	0.08197522225639876	0.08010378093611863	0.08865151546832133	0.10128374125603834	0.09496762836217983	0.09496762836217983	0.09496762836217983	0.09496762836217983	0.09496762836217983	0.09496762836217983	0.09496762836217983
0.1543420932173949	0.14756106747600695	0.15464272512061192	0.15390907627917683	0.1824666239500798	0.1532698795959212	0.14184164234727614	0.13136615403484259	0.1472809408355876	0.15049255006940182	0.1571335589078061	0.15381305448860394	0.15381305448860394	0.15381305448860394	0.15381305448860394	0.15381305448860394	0.15381305448860394	0.15381305448860394	0.15381305448860394	0.15381305448860394	0.15381305448860394	0.15381305448860394	0.15381305448860394	0.15381305448860394	0.15381305448860394	0.15381305448860394	0.15381305448860394	0.15381305448860394	0.15381305448860394	0.15381305448860394	0.15381305448860394	0.15381305448860394	0.15381305448860394	0.15381305448860394	0.15381305448860394	0.15381305448860394	0.15381305448860394	0.15381305448860394	0.15381305448860394	0.15381305448860394	0.15381305448860394	0.15381305448860394	0.15381305448860394	0.15381305448860394	0.15381305448860394	0.15381305448860394	0.15381305448860394	0.15381305448860394	0.15381305448860394	0.15381305448860394
0.12224740484113894	0.15438447199266517	0.13425657191875265	0.13863195340550907	0.12207786878738898	0.16026374955625186	0.14117080917182043	0.14117080917182043	0.14117080917182043	0.14117080917182043	0.14117080917182043	0.14117080917182043	0.14117080917182043	0.14117080917182043	0.14117080917182043	0.14117080917182043	0.14117080917182043	0.14117080917182043	0.14117080917182043	0.14117080917182043	0.14117080917182043	0.14117080917182043	0.14117080917182043	0.14117080917182043	0.14117080917182043	0.14117080917182043	0.14117080917182043	0.14117080917182043	0.14117080917182043	0.14117080917182043	0.14117080917182043	0.14117080917182043	0.14117080917182043	0.14117080917182043	0.14117080917182043	0.14117080917182043	0.14117080917182043	0.14117080917182043	0.14117080917182043	0.14117080917182043	0.14117080917182043	0.14117080917182043	0.14117080917182043	0.14117080917182043	0.14117080917182043	0.14117080917182043	0.14117080917182043	0.14117080917182043	0.14117080917182043	0.14117080917182043
0.21875207294461504	0.3077491870701291	0.28481196948825044	0.0864289468878162	0.193667113355546	0.32355109659207437	0.2403098769686781	0.1854176915221056	0.3016081017872969	0.00845402655013963	0.0	0.0	0.00820720736421011	0.008213195871494522	0.2914784722523111	0.0	0.0	0.09730004058065105	0.1938353980829786	0.0	0.21318095042794272	0.16766918756212487	0.008213195871494522	0.33618275525495483	0.2816429867738493	0.212926655960193	0.04838516972301405	0.0	0.09727354377181448	0.19375097949581332	0.011370654802829436	0.3446382890653591	0.20775576341080298	0.21320038144888342	0.2821041458973451	0.21318095042794263	0.24764254816264386	0.24764254816264386	0.24764254816264386	0.24764254816264386	0.24764254816264386	0.24764254816264386	0.24764254816264386	0.24764254816264386	0.24764254816264386	0.24764254816264386	0.24764254816264386	0.24764254816264386	0.24764254816264386	0.24764254816264386
0.07275425614014645	0.08144290282808864	0.07849132148719801	0.09409203230705229	0.08198703053024534	0.07905218165246408	0.08905318838307942	0.12920852093254312	0.10581733019690513	0.10770228432826202	0.11674980173626849	0.12219431658783689	0.11120059392432809	0.07843079999498564	0.1076864866462242	0.11816631833603769	0.11768871051429713	0.08954346712928583	0.10368405898721784	0.0853492974209574	0.08991304475673376	0.09008416484401224	0.09653016999723237	0.11328406606480607	0.10138364088610803	0.10002855110991152	0.14264397957797226	0.1213362653439419	0.1213362653439419	0.1213362653439419	0.1213362653439419	0.1213362653439419	0.1213362653439419	0.1213362653439419	0.1213362653439419	0.1213362653439419	0.1213362653439419	0.1213362653439419	0.1213362653439419	0.1213362653439419	0.1213362653439419	0.1213362653439419	0.1213362653439419	0.1213362653439419	0.1213362653439419	0.1213362653439419	0.1213362653439419	0.1213362653439419	0.1213362653439419	0.1213362653439419
0.14829387057058815	0.12057163067367686	0.11153194685233186	0.11953988998153298	0.12813304249858237	0.13760053886537477	0.11718778432196655	0.16048163126300607	0.14169987123615838	0.11309164220037057	0.15503751474190974	0.17263830152446905	0.1339411721785076	0.1465854009253609	0.14453243698655724	0.1548640422962068	0.15509439852781007	0.1186478058557102	0.13783356646212674	0.1373285030309202	0.13758103474652347	0.13758103474652347	0.13758103474652347	0.13758103474652347	0.13758103474652347	0.13758103474652347	0.13758103474652347	0.13758103474652347	0.13758103474652347	0.13758103474652347	0.13758103474652347	0.13758103474652347	0.13758103474652347	0.13758103474652347	0.13758103474652347	0.13758103474652347	0.13758103474652347	0.13758103474652347	0.13758103474652347	0.13758103474652347	0.13758103474652347	0.13758103474652347	0.13758103474652347	0.13758103474652347	0.13758103474652347	0.13758103474652347	0.13758103474652347	0.13758103474652347	0.13758103474652347	0.13758103474652347
0.09841885756290066	0.07267432920029772	0.062404277035412424	0.08247362329599647	0.10201328539732536	0.08760303463141973	0.0719321955692178	0.08110553072640149	0.0871564043965035	0.09211525562072677	0.0952249367775146	0.09059442565752203	0.12571721944077882	0.09129929938078432	0.07919618003059956	0.09995401078050836	0.10192426660320937	0.062213824905866674	0.0810900901148503	0.09002384824166891	0.09326213083826997	0.08167495866796311	0.07618445847648118	0.09900463373459463	0.11639745400820724	0.08074957398856915	0.09167433388681667	0.09777930475787755	0.0705186025538899	0.0790322453622806	0.06495037303166533	0.08898865907586627	0.0661002155898694	0.0668800842743246	0.09129349167934454	0.08615173679610615	0.10192025208422002	0.0940359944401631	0.0940359944401631	0.0940359944401631	0.0940359944401631	0.0940359944401631	0.0940359944401631	0.0940359944401631	0.0940359944401631	0.0940359944401631	0.0940359944401631	0.0940359944401631	0.0940359944401631	0.0940359944401631
0.135736202363985	0.12079907798974736	0.1657158766300523	0.1701796966665776	0.13023262647204084	0.15689450464123175	0.10906012573429864	0.14123570101507005	0.1448531326086437	0.16465919410747076	0.1443595018556357	0.09669886015518933	0.15089862411206548	0.12175616454198686	0.1508047827954347	0.1586203316853892	0.1456628721643757	0.16905426742803875	0.12551917651048705	0.1223092059390451	0.1366768259228062	0.14421083637054274	0.1763256705353665	0.1571385317472272	0.1756388201769805	0.11157082023494037	0.12977771482932857	0.11680108517644675	0.1346586757608557	0.14369050928270086	0.18559932709277377	0.1423161546197952	0.16395774085628448	0.16395774085628448	0.16395774085628448	0.16395774085628448	0.16395774085628448	0.16395774085628448	0.16395774085628448	0.16395774085628448	0.16395774085628448	0.16395774085628448	0.16395774085628448	0.16395774085628448	0.16395774085628448	0.16395774085628448	0.16395774085628448	0.16395774085628448	0.16395774085628448	0.16395774085628448
0.11406861888552561	0.18130641914268988	0.10154345613345454	0.010653805174608209	0.128416737260968	0.16394096137887065	0.20831360821795547	0.23324417766477468	0.1209598541391759	0.12184503769665433	0.20308223420790036	0.04658680507005181	0.12833052168906686	0.18095268499155448	0.11003066164463057	0.10956297881252434	0.010641231737569413	0.19841435432780713	0.1344869706211748	0.17603313928481845	0.21530861504205287	0.09295333874902763	0.15648128738396225	0.15391798329793902	0.17153300752320977	0.1709853975565505	0.1431647404707184	0.20537443408235842	0.19153679220341602	0.1547910454529869	0.15171910786814946	0.1457529412165733	0.07525997766159578	0.15143042264635467	0.11334520015397521	0.11334520015397521	0.11334520015397521	0.11334520015397521	0.11334520015397521	0.11334520015397521	0.11334520015397521	0.11334520015397521	0.11334520015397521	0.11334520015397521	0.11334520015397521	0.11334520015397521	0.11334520015397521	0.11334520015397521	0.11334520015397521	0.11334520015397521
0.0833195049696365	0.09961091299809822	0.09816423060501277	0.1509126238832013	0.11430955002870023	0.11921249342868415	0.11566687417801637	0.1444214792013322	0.12974584876978865	0.0981292067611277	0.08470612853122227	0.10204973591654853	0.10598026679010734	0.07766118261117033	0.1088470024558029	0.09514953548234514	0.09184644450497564	0.1694621460628088	0.11630349049583137	0.09000788191483643	0.11430062816072915	0.13768111955628087	0.12599087385850502	0.12599087385850502	0.12599087385850502	0.12599087385850502	0.12599087385850502	0.12599087385850502	0.12599087385850502	0.12599087385850502	0.12599087385850502	0.12599087385850502	0.12599087385850502	0.12599087385850502	0.12599087385850502	0.12599087385850502	0.12599087385850502	0.12599087385850502	0.12599087385850502	0.12599087385850502	0.12599087385850502	0.12599087385850502	0.12599087385850502	0.12599087385850502	0.12599087385850502	0.12599087385850502	0.12599087385850502	0.12599087385850502	0.12599087385850502	0.12599087385850502
0.08075497794678002	0.1425485538123637	0.0876323601131947	0.02580307535716731	0.0	0.08000138360409208	0.008551866744938694	0.112686411859659	0.0800494317707121	0.09665334091076619	0.001266232052672326	0.0499141366584443	0.09393729839309753	0.026015638608845707	0.00855756889815383	0.037103882488208964	0.0001845821152888028	0.22134598078917705	0.0	0.01862863238798884	0.06478741340560996	0.15676867509870432	0.03403353414302561	0.0500181347702675	0.1380850477936738	0.19677358750304705	0.1599982822534951	0.004410889089633107	0.01861973926961812	0.09732895590333746	0.15470458190950198	0.008995872856448199	0.0	0.03742565125611379	0.0	0.1529381689416657	0.03830830278046485	0.08336420317282243	0.08004195330940012	0.08210603631171234	0.0001845821152888028	0.04114530921350057	0.04114530921350057	0.04114530921350057	0.04114530921350057	0.04114530921350057	0.04114530921350057	0.04114530921350057	0.04114530921350057	0.04114530921350057
0.11984048786520508	0.14615474139685922	0.09045957340873213	0.12836138720000667	0.1344353804927806	0.1624314011010129	0.12032113985526026	0.12598898969366334	0.13538026574091264	0.13604597392415888	0.1379287686583835	0.17037777508551488	0.09369361386445663	0.13042242772684592	0.13741409760511283	0.12069304844606225	0.12097636484737846	0.08608714610419149	0.11784270158334792	0.11756815014412716	0.10073404424493934	0.14191650818988535	0.12049784155352478	0.15645799089411935	0.06116131156950508	0.10880965123181222	0.10880965123181222	0.10880965123181222	0.10880965123181222	0.10880965123181222	0.10880965123181222	0.10880965123181222	0.10880965123181222	0.10880965123181222	0.10880965123181222	0.10880965123181222	0.10880965123181222	0.10880965123181222	0.10880965123181222	0.10880965123181222	0.10880965123181222	0.10880965123181222	0.10880965123181222	0.10880965123181222	0.10880965123181222	0.10880965123181222	0.10880965123181222	0.10880965123181222	0.10880965123181222	0.10880965123181222
0.055741747893098895	0.08311291771727906	0.07529919931091404	0.13812336760813526	0.14078898006921495	0.06863863525105686	0.10272924287766848	0.021724227008666632	0.038867758389834535	0.05823000207032628	0.09494884866746088	0.0010796781517543224	0.18345840357922488	0.1016992567553	0.11240420746530203	0.03884557078194813	0.07753501268532574	0.03884624181468819	0.0949967472050317	0.12170751007910958	0.058193163544362964	0.07753501268532574	0.003798512344320084	0.02170136815764614	0.021740133341769042	0.10775005243843289	0.07533611054324542	0.00021533412525915835	0.03885853462947504	0.07532744553579111	0.05709299008263308	0.05709299008263308	0.05709299008263308	0.05709299008263308	0.05709299008263308	0.05709299008263308	0.05709299008263308	0.05709299008263308	0.05709299008263308	0.05709299008263308	0.05709299008263308	0.05709299008263308	0.05709299008263308	0.05709299008263308	0.05709299008263308	0.05709299008263308	0.05709299008263308	0.05709299008263308	0.05709299008263308	0.05709299008263308
0.08916079288800571	0.09897398607703817	0.12199042444741737	0.08938474973736196	0.1143537672979063	0.1283462729508227	0.12037753631402283	0.0869942682472868	0.13020059702311756	0.11221949427681381	0.10270390330819568	0.08848007090166753	0.10311623210122771	0.11088607680120702	0.1197042111480904	0.11677881575409813	0.10109337527699101	0.11318876461802432	0.10714106994750767	0.10714106994750767	0.10714106994750767	0.10714106994750767	0.10714106994750767	0.10714106994750767	0.10714106994750767	0.10714106994750767	0.10714106994750767	0.10714106994750767	0.10714106994750767	0.10714106994750767	0.10714106994750767	0.10714106994750767	0.10714106994750767	0.10714106994750767	0.10714106994750767	0.10714106994750767	0.10714106994750767	0.10714106994750767	0.10714106994750767	0.10714106994750767	0.10714106994750767	0.10714106994750767	0.10714106994750767	0.10714106994750767	0.10714106994750767	0.10714106994750767	0.10714106994750767	0.10714106994750767	0.10714106994750767	0.10714106994750767
0.08517008514219761	0.12311911177081158	0.11883510948231155	0.13574814816526806	0.109057793434412	0.15558121074003403	0.16914037795343004	0.13089264702742426	0.1452573503766966	0.12477045742599083	0.1540765083685663	0.1461144118148547	0.12379221619591296	0.13309021052742662	0.14454797826883758	0.14407767046718611	0.12369604964343578	0.10135420639799396	0.19409771532918593	0.13119317813525821	0.11242618496625112	0.10828787010150404	0.12180791499593023	0.14117579125349555	0.1370999079356582	0.16479772670790077	0.12096426658370678	0.12372063832292973	0.1722067915448482	0.14796371493388896	0.14796371493388896	0.14796371493388896	0.14796371493388896	0.14796371493388896	0.14796371493388896	0.14796371493388896	0.14796371493388896	0.14796371493388896	0.14796371493388896	0.14796371493388896	0.14796371493388896	0.14796371493388896	0.14796371493388896	0.14796371493388896	0.14796371493388896	0.14796371493388896	0.14796371493388896	0.14796371493388896	0.14796371493388896	0.14796371493388896
0.07768006185089621	0.15774080119243544	0.09002864097854013	0.1097861089256211	0.08560226337281009	0.13578140204836464	0.11288366225053682	0.12213374560209772	0.10760978519713307	0.15287946808042543	0.06599373929600387	0.07365714257328455	0.11806944727615004	0.11044241002564058	0.11544635994650006	0.13676180598428067	0.107010408855865	0.12389348725582304	0.09535714548751696	0.09982660697732347	0.09179040340119493	0.10494651451188931	0.09836845895654213	0.09836845895654213	0.09836845895654213	0.09836845895654213	0.09836845895654213	0.09836845895654213	0.09836845895654213	0.09836845895654213	0.09836845895654213	0.09836845895654213	0.09836845895654213	0.09836845895654213	0.09836845895654213	0.09836845895654213	0.09836845895654213	0.09836845895654213	0.09836845895654213	0.09836845895654213	0.09836845895654213	0.09836845895654213	0.09836845895654213	0.09836845895654213	0.09836845895654213	0.09836845895654213	0.09836845895654213	0.09836845895654213	0.09836845895654213	0.09836845895654213
0.11021959363630145	0.12524936751995203	0.08299462577076343	0.1128136493530812	0.12158153662674734	0.1381002566646966	0.11555881113081316	0.11135303718063122	0.08790810932167697	0.10830931598766623	0.14259193646953244	0.1160267814730145	0.09959686005989102	0.10324155339284034	0.12076750640794073	0.10163978832219593	0.09793206975022134	0.09715094121510025	0.11045358906824249	0.10757301333994909	0.09455708171860895	0.12838166312973195	0.1272689949490356	0.12552420804936304	0.11782045816160189	0.10607601097712835	0.11194823456936513	0.11194823456936513	0.11194823456936513	0.11194823456936513	0.11194823456936513	0.11194823456936513	0.11194823456936513	0.11194823456936513	0.11194823456936513	0.11194823456936513	0.11194823456936513	0.11194823456936513	0.11194823456936513	0.11194823456936513	0.11194823456936513	0.11194823456936513	0.11194823456936513	0.11194823456936513	0.11194823456936513	0.11194823456936513	0.11194823456936513	0.11194823456936513	0.11194823456936513	0.11194823456936513
0.07320898429139437	0.12140710171065143	0.14596090032380704	0.1158352507861811	0.09278422963983698	0.10729020314641965	0.12018762546113236	0.0764913036489489	0.0989789603927677	0.122532490190579	0.09730154881012786	0.07627045339101292	0.1123234818937045	0.08943401698127315	0.11014414705834903	0.11136263033347908	0.1273413287273456	0.08632650017266633	0.1100369042774969	0.08787220517360268	0.13069814088623075	0.06980736154528272	0.08381868588959619	0.09485129942391851	0.08933499265675736	0.08933499265675736	0.08933499265675736	0.08933499265675736	0.08933499265675736	0.08933499265675736	0.08933499265675736	0.08933499265675736	0.08933499265675736	0.08933499265675736	0.08933499265675736	0.08933499265675736	0.08933499265675736	0.08933499265675736	0.08933499265675736	0.08933499265675736	0.08933499265675736	0.08933499265675736	0.08933499265675736	0.08933499265675736	0.08933499265675736	0.08933499265675736	0.08933499265675736	0.08933499265675736	0.08933499265675736	0.08933499265675736
0.12238952204283123	0.11033584681613247	0.14376101202338487	0.12008746834418942	0.09684855760242288	0.1069867174501705	0.12913031615646706	0.11518977888910893	0.09663684324499805	0.09031919753697754	0.08613231665162514	0.12980066204376534	0.1081865281292085	0.1015355843803294	0.1328869324736661	0.10679629536873828	0.11450863062858434	0.1371220983128148	0.15931215741257077	0.11737568834621374	0.10449883031316029	0.09759667492557854	0.15968706227267362	0.13003359705105114	0.1448603296618624	0.1448603296618624	0.1448603296618624	0.1448603296618624	0.1448603296618624	0.1448603296618624	0.1448603296618624	0.1448603296618624	0.1448603296618624	0.1448603296618624	0.1448603296618624	0.1448603296618624	0.1448603296618624	0.1448603296618624	0.1448603296618624	0.1448603296618624	0.1448603296618624	0.1448603296618624	0.1448603296618624	0.1448603296618624	0.1448603296618624	0.1448603296618624	0.1448603296618624	0.1448603296618624	0.1448603296618624	0.1448603296618624
0.06660400091203696	0.09990525758883331	0.06543154968058236	0.058204976607973885	0.05498213109532531	0.10561031331694164	0.0862182839434679	0.09874764084635139	0.1100234359725028	0.10367719539587919	0.0651003115292311	0.09516207434839825	0.06453073383813321	0.08613140169968124	0.0785484583322066	0.0829080379931818	0.08561037575072689	0.09436854986789711	0.11782752702412243	0.12953115581284272	0.08939217018055617	0.07912821647655556	0.09777278246665896	0.08845049947160727	0.08845049947160727	0.08845049947160727	0.08845049947160727	0.08845049947160727	0.08845049947160727	0.08845049947160727	0.08845049947160727	0.08845049947160727	0.08845049947160727	0.08845049947160727	0.08845049947160727	0.08845049947160727	0.08845049947160727	0.08845049947160727	0.08845049947160727	0.08845049947160727	0.08845049947160727	0.08845049947160727	0.08845049947160727	0.08845049947160727	0.08845049947160727	0.08845049947160727	0.08845049947160727	0.08845049947160727	0.08845049947160727	0.08845049947160727
0.10020730414599775	0.08921526561572095	0.09868737921818402	0.09542164029143876	0.10339302698421445	0.10269595277714401	0.11891165885234534	0.10305024463141052	0.1465561098079509	0.0991718719879762	0.10249781827510096	0.06657358106455367	0.08253153877251385	0.10586028157315515	0.06265198331824273	0.09291478574617901	0.07034052340823393	0.1483039540367169	0.1013242339932322	0.0930620057605429	0.0725209666872802	0.10892197271229627	0.10097851410015497	0.0911206111399162	0.09604956262003558	0.09604956262003558	0.09604956262003558	0.09604956262003558	0.09604956262003558	0.09604956262003558	0.09604956262003558	0.09604956262003558	0.09604956262003558	0.09604956262003558	0.09604956262003558	0.09604956262003558	0.09604956262003558	0.09604956262003558	0.09604956262003558	0.09604956262003558	0.09604956262003558	0.09604956262003558	0.09604956262003558	0.09604956262003558	0.09604956262003558	0.09604956262003558	0.09604956262003558	0.09604956262003558	0.09604956262003558	0.09604956262003558
0.11509961991290847	0.1625687820961407	0.11244881764541924	0.16839609286085716	0.14810371648605267	0.12186983902187291	0.12680843816816278	0.10697462211512103	0.13640447316700163	0.10472002892435024	0.11496573159594653	0.11258021339097316	0.09934373458666945	0.11230725663182224	0.13571898136271865	0.12035761382813578	0.12483822386254644	0.13365586293704712	0.14443158376977625	0.1294710267692486	0.1141207428393586	0.12494166507607014	0.13043054804109258	0.12845543477329616	0.12591091771290233	0.12499636760215412	0.13921964539698425	0.13590849576578834	0.11924672664914758	0.11234909804577903	0.1157979123474633	0.1157979123474633	0.1157979123474633	0.1157979123474633	0.1157979123474633	0.1157979123474633	0.1157979123474633	0.1157979123474633	0.1157979123474633	0.1157979123474633	0.1157979123474633	0.1157979123474633	0.1157979123474633	0.1157979123474633	0.1157979123474633	0.1157979123474633	0.1157979123474633	0.1157979123474633	0.1157979123474633	0.1157979123474633
0.11708539123670778	0.11145844975968427	0.10693608397252184	0.10788138223772493	0.12551031867803206	0.11502360345355522	0.12012137892296136	0.0868517571728802	0.10440519434110444	0.09428105559319594	0.11504770872419065	0.0861282037080368	0.11651712984443774	0.13370056946492093	0.11132554477930864	0.08414542118059529	0.09709947729413143	0.11899869559908442	0.08224516621726576	0.10408225032891696	0.09216300553698115	0.10775005537694045	0.08849579315919386	0.1073833554222833	0.06277468735072254	0.09839312452956547	0.10068875823763533	0.09723799060626036	0.0971122470869832	0.08376292957987591	0.10324548595453295	0.09350420776720442	0.09350420776720442	0.09350420776720442	0.09350420776720442	0.09350420776720442	0.09350420776720442	0.09350420776720442	0.09350420776720442	0.09350420776720442	0.09350420776720442	0.09350420776720442	0.09350420776720442	0.09350420776720442	0.09350420776720442	0.09350420776720442	0.09350420776720442	0.09350420776720442	0.09350420776720442	0.09350420776720442
0.11718523884845473	0.12064934124609995	0.110014413470854	0.12447726100291068	0.14133849058149625	0.12469110754478181	0.1507879500189519	0.15822807858883425	0.11321575760235959	0.17992641611348406	0.1449920500583663	0.13557930096538554	0.1417564616415959	0.14358559047876843	0.1637579929896853	0.1396348065707946	0.12354038847067832	0.1513729430537031	0.12780229297743323	0.19378071306747244	0.11726915970389193	0.1423353081655618	0.16298445436671646	0.12704771456006733	0.1683187637619162	0.14526522249305468	0.1645562130946501	0.1667730074896867	0.14081576788925573	0.1311669976683496	0.13599138277880268	0.13599138277880268	0.13599138277880268	0.13599138277880268	0.13599138277880268	0.13599138277880268	0.13599138277880268	0.13599138277880268	0.13599138277880268	0.13599138277880268	0.13599138277880268	0.13599138277880268	0.13599138277880268	0.13599138277880268	0.13599138277880268	0.13599138277880268	0.13599138277880268	0.13599138277880268	0.13599138277880268	0.13599138277880268
0.06515736456810614	0.09744513710409555	0.08624173082907767	0.07413747464529333	0.07290629098257229	0.09052869120387307	0.06598721106688624	0.0710507662459	0.09224255318425419	0.09684497799878533	0.08307044311693815	0.06836749951472487	0.07869685630006461	0.08711279698015169	0.0986005310947015	0.08001352360865172	0.11111971958804245	0.0809082187009193	0.09524460338211935	0.0824367320604169	0.08884066772126814	0.08884066772126814	0.08884066772126814	0.08884066772126814	0.08884066772126814	0.08884066772126814	0.08884066772126814	0.08884066772126814	0.08884066772126814	0.08884066772126814	0.08884066772126814	0.08884066772126814	0.08884066772126814	0.08884066772126814	0.08884066772126814	0.08884066772126814	0.08884066772126814	0.08884066772126814	0.08884066772126814	0.08884066772126814	0.08884066772126814	0.08884066772126814	0.08884066772126814	0.08884066772126814	0.08884066772126814	0.08884066772126814	0.08884066772126814	0.08884066772126814	0.08884066772126814	0.08884066772126814
0.07502870506074773	0.10907619623351619	0.12087335926420743	0.10168422271370026	0.11299046165095167	0.06968973334439067	0.0835568092006031	0.11551287694032858	0.0916546219179095	0.0673614330144738	0.08155599425087244	0.09619635189519596	0.10031778654541958	0.0935374875629813	0.0895103718291336	0.13100212055765892	0.12066697884301304	0.13015985546291167	0.10698107027260949	0.09365534959330701	0.10452024921746227	0.13921072688358307	0.107279102208004	0.09388974938678761	0.13859961200318008	0.0864843387825984	0.1334803140377437	0.10998232641017106	0.10998232641017106	0.10998232641017106	0.10998232641017106	0.10998232641017106	0.10998232641017106	0.10998232641017106	0.10998232641017106	0.10998232641017106	0.10998232641017106	0.10998232641017106	0.10998232641017106	0.10998232641017106	0.10998232641017106	0.10998232641017106	0.10998232641017106	0.10998232641017106	0.10998232641017106	0.10998232641017106	0.10998232641017106	0.10998232641017106	0.10998232641017106	0.10998232641017106
0.07539772775858007	0.07998896103146262	0.09650172485202642	0.0813993332926782	0.11068324527393537	0.09888503181199494	0.08454792242378927	0.11178085157589666	0.09829697131674318	0.07820025166820116	0.09369459427323822	0.12429595299876219	0.10061207614592803	0.10931412186174627	0.08444694402421699	0.10033528591528822	0.0970323458950181	0.10527344710606815	0.0993788128748594	0.11606660056085179	0.09633963428841893	0.11131787362883235	0.11294965851318561	0.08625146335391438	0.1661879920360619	0.10017785081533785	0.1089484403586837	0.12021535565133545	0.11894969432960018	0.10202489420202653	0.10140713644325827	0.13094772820882097	0.11617743232603961	0.11617743232603961	0.11617743232603961	0.11617743232603961	0.11617743232603961	0.11617743232603961	0.11617743232603961	0.11617743232603961	0.11617743232603961	0.11617743232603961	0.11617743232603961	0.11617743232603961	0.11617743232603961	0.11617743232603961	0.11617743232603961	0.11617743232603961	0.11617743232603961	0.11617743232603961
0.002007604073183959	0.008332171097417882	0.21085191989575794	0.022540819989632133	0.00240912488782075	0.0	0.21628877285543244	0.1313965750058179	0.36162000213358714	0.3505444268288772	0.0024091248878207504	0.13371106265592664	0.3695897106002728	0.4297490836324193	0.5071267197202399	0.4684379016763296	0.4684379016763296	0.4684379016763296	0.4684379016763296	0.4684379016763296	0.4684379016763296	0.4684379016763296	0.4684379016763296	0.4684379016763296	0.4684379016763296	0.4684379016763296	0.4684379016763296	0.4684379016763296	0.4684379016763296	0.4684379016763296	0.4684379016763296	0.4684379016763296	0.4684379016763296	0.4684379016763296	0.4684379016763296	0.4684379016763296	0.4684379016763296	0.4684379016763296	0.4684379016763296	0.4684379016763296	0.4684379016763296	0.4684379016763296	0.4684379016763296	0.4684379016763296	0.4684379016763296	0.4684379016763296	0.4684379016763296	0.4684379016763296	0.4684379016763296	0.4684379016763296
0.09933139382336843	0.1287249760822152	0.11682525745189083	0.13486595313018457	0.09547933215981545	0.12245357988925554	0.11269024371657729	0.1319707606251051	0.10827865111273628	0.11839997224692018	0.11041858413411391	0.09677480390278194	0.1229108545760486	0.1272200634749534	0.07495514917003387	0.10819544779851531	0.09627273342641214	0.0977286191928789	0.10140556028847525	0.10404241100763771	0.10835094267809185	0.10714977629050326	0.10221861562552143	0.10497174224366305	0.10359517893459223	0.10359517893459223	0.10359517893459223	0.10359517893459223	0.10359517893459223	0.10359517893459223	0.10359517893459223	0.10359517893459223	0.10359517893459223	0.10359517893459223	0.10359517893459223	0.10359517893459223	0.10359517893459223	0.10359517893459223	0.10359517893459223	0.10359517893459223	0.10359517893459223	0.10359517893459223	0.10359517893459223	0.10359517893459223	0.10359517893459223	0.10359517893459223	0.10359517893459223	0.10359517893459223	0.10359517893459223	0.10359517893459223
0.039127490974054324	0.03390671615013511	0.13040208501195882	0.04491461839909306	0.0627904672443135	0.098279298208522	0.053956723242352324	0.08400775677334903	0.06457573275572027	0.07652546044190686	0.058135343921980664	0.059467988109328865	0.018332156787807148	0.02756618361255473	0.02163832023424103	0.0711898269549134	0.06727496112305127	0.05322653996791334	0.05098055285062645	0.09129760426524478	0.062142399395194586	0.0796421257416633	0.057911722333890824	0.12856909136662747	0.09324040685025917	0.09324040685025917	0.09324040685025917	0.09324040685025917	0.09324040685025917	0.09324040685025917	0.09324040685025917	0.09324040685025917	0.09324040685025917	0.09324040685025917	0.09324040685025917	0.09324040685025917	0.09324040685025917	0.09324040685025917	0.09324040685025917	0.09324040685025917	0.09324040685025917	0.09324040685025917	0.09324040685025917	0.09324040685025917	0.09324040685025917	0.09324040685025917	0.09324040685025917	0.09324040685025917	0.09324040685025917	0.09324040685025917
0.08721152112435751	0.0969862957991491	0.08499937173690084	0.12077281966134869	0.11606891712307872	0.13552430840282184	0.1191477372915323	0.09481813555173216	0.0959648962352087	0.11397752940397224	0.14919636279846832	0.07010810313253327	0.07425390434254989	0.07108017986167309	0.11361902727492662	0.16844910465826024	0.1572446405409822	0.1557792476788369	0.1060308767348644	0.15932875230130603	0.10955776275906659	0.10012021059428615	0.12280298294445602	0.14865415997523915	0.12640224736649505	0.13576746618210947	0.11593100900567069	0.0994079366685487	0.12777294194662642	0.08148602956339364	0.10462948575501003	0.10462948575501003	0.10462948575501003	0.10462948575501003	0.10462948575501003	0.10462948575501003	0.10462948575501003	0.10462948575501003	0.10462948575501003	0.10462948575501003	0.10462948575501003	0.10462948575501003	0.10462948575501003	0.10462948575501003	0.10462948575501003	0.10462948575501003	0.10462948575501003	0.10462948575501003	0.10462948575501003	0.10462948575501003
0.10929460941570195	0.1364421506484921	0.15211965218911183	0.09919922421524298	0.1491449589659577	0.14293620066304874	0.14947041538701078	0.2042092566428047	0.11029042506632493	0.09662213615199236	0.14118793856857925	0.09646367334500125	0.13331161809226863	0.11488764571863495	0.11488764571863495	0.11488764571863495	0.11488764571863495	0.11488764571863495	0.11488764571863495	0.11488764571863495	0.11488764571863495	0.11488764571863495	0.11488764571863495	0.11488764571863495	0.11488764571863495	0.11488764571863495	0.11488764571863495	0.11488764571863495	0.11488764571863495	0.11488764571863495	0.11488764571863495	0.11488764571863495	0.11488764571863495	0.11488764571863495	0.11488764571863495	0.11488764571863495	0.11488764571863495	0.11488764571863495	0.11488764571863495	0.11488764571863495	0.11488764571863495	0.11488764571863495	0.11488764571863495	0.11488764571863495	0.11488764571863495	0.11488764571863495	0.11488764571863495	0.11488764571863495	0.11488764571863495	0.11488764571863495
0.1592363752080044	0.1648178816188849	0.14642166767255568	0.17744931671757694	0.16514567009023268	0.13863018095007118	0.16657769178009543	0.18772320881920426	0.13663748118982152	0.1452066082427218	0.13814788697309746	0.2149068758458375	0.14835399876034439	0.18431928134867792	0.19523223443665813	0.17069663604781524	0.1485217784140639	0.1530639102443214	0.13377285744624073	0.20867130971071746	0.12233615927630977	0.13817930476045082	0.16338863647161805	0.24039620803031272	0.13046039304694187	0.1854283005386273	0.1854283005386273	0.1854283005386273	0.1854283005386273	0.1854283005386273	0.1854283005386273	0.1854283005386273	0.1854283005386273	0.1854283005386273	0.1854283005386273	0.1854283005386273	0.1854283005386273	0.1854283005386273	0.1854283005386273	0.1854283005386273	0.1854283005386273	0.1854283005386273	0.1854283005386273	0.1854283005386273	0.1854283005386273	0.1854283005386273	0.1854283005386273	0.1854283005386273	0.1854283005386273	0.1854283005386273
0.1405299000723508	0.12473784120791184	0.10476770330936767	0.10556043022695664	0.10703312565003824	0.11372628994072713	0.13777884778904753	0.14276222403963923	0.12119470586850918	0.10444889993789234	0.10879982284084319	0.11252235298672361	0.16813164576485243	0.12947456121676876	0.1122477888481433	0.12945530935610985	0.11906692760351426	0.11689738496512236	0.13807011122688315	0.12050347502694027	0.13802874432403756	0.15054779024683834	0.12054540437671259	0.14400647745255987	0.10999946425401048	0.19309228823364663	0.15154587624382856	0.15154587624382856	0.15154587624382856	0.15154587624382856	0.15154587624382856	0.15154587624382856	0.15154587624382856	0.15154587624382856	0.15154587624382856	0.15154587624382856	0.15154587624382856	0.15154587624382856	0.15154587624382856	0.15154587624382856	0.15154587624382856	0.15154587624382856	0.15154587624382856	0.15154587624382856	0.15154587624382856	0.15154587624382856	0.15154587624382856	0.15154587624382856	0.15154587624382856	0.15154587624382856
0.0	0.0	0.04368391069781705	0.10497249423483303	0.08467649236203208	0.0	0.0	0.004271555401045072	0.0	0.10556417895445822	0.004149871185836773	0.11203274609885285	0.08463645171225748	0.08471800028922366	0.19088816672364212	0.0	0.0	0.09793896868958775	0.17979808040626846	0.0849936312856515	0.16119085344921344	0.0	0.011219065104093283	0.0	0.01146869648096128	0.06597434901835492	0.038721522749658094	0.038721522749658094	0.038721522749658094	0.038721522749658094	0.038721522749658094	0.038721522749658094	0.038721522749658094	0.038721522749658094	0.038721522749658094	0.038721522749658094	0.038721522749658094	0.038721522749658094	0.038721522749658094	0.038721522749658094	0.038721522749658094	0.038721522749658094	0.038721522749658094	0.038721522749658094	0.038721522749658094	0.038721522749658094	0.038721522749658094	0.038721522749658094	0.038721522749658094	0.038721522749658094
0.06623549375094917	0.05820057732732906	0.07179907292344251	0.05991576082787041	0.0691806727514669	0.0690047882889148	0.07971567019331102	0.08595376843212617	0.059738145534869176	0.07262996470562735	0.09223879280195493	0.08754200042148544	0.08341002884404979	0.06191311314585433	0.07500762042577681	0.0741724696611216	0.09582178135144956	0.08270931242631267	0.07446674921543904	0.0827830142968033	0.07047508693408396	0.0758584598163581	0.1055599591751588	0.04432298365298919	0.08800829591540908	0.0955786699979788	0.09179348295669394	0.09179348295669394	0.09179348295669394	0.09179348295669394	0.09179348295669394	0.09179348295669394	0.09179348295669394	0.09179348295669394	0.09179348295669394	0.09179348295669394	0.09179348295669394	0.09179348295669394	0.09179348295669394	0.09179348295669394	0.09179348295669394	0.09179348295669394	0.09179348295669394	0.09179348295669394	0.09179348295669394	0.09179348295669394	0.09179348295669394	0.09179348295669394	0.09179348295669394	0.09179348295669394
0.12475270159415248	0.15782066191081753	0.15072583264195974	0.13812272600632455	0.17242089232098107	0.1908644209553141	0.20446086033360594	0.18323899303491614	0.21866854029171093	0.1350875944529417	0.18099025679916633	0.1529854147454507	0.17390733369153202	0.21444239498085926	0.1336604390002378	0.17251730745388888	0.14813161672230624	0.19267311824996086	0.18802727338440103	0.1834690931980698	0.15309260930995186	0.13531923243613	0.12110949864116514	0.1717789205830204	0.15835953648359383	0.1650692285333071	0.1650692285333071	0.1650692285333071	0.1650692285333071	0.1650692285333071	0.1650692285333071	0.1650692285333071	0.1650692285333071	0.1650692285333071	0.1650692285333071	0.1650692285333071	0.1650692285333071	0.1650692285333071	0.1650692285333071	0.1650692285333071	0.1650692285333071	0.1650692285333071	0.1650692285333071	0.1650692285333071	0.1650692285333071	0.1650692285333071	0.1650692285333071	0.1650692285333071	0.1650692285333071	0.1650692285333071
0.1689061775087572	0.17952246125149002	0.1532016951943007	0.167753612236715	0.12724594927298044	0.15929634610795343	0.15418409367486136	0.17822740560126965	0.17624879238908522	0.12888181092096684	0.15091351545113207	0.18000298230872427	0.13726526375727496	0.13697974960900028	0.1840236144365112	0.17259813303979726	0.19577436271622461	0.16335583960132566	0.18132459727963338	0.14992246890136238	0.15463386534723697	0.14055122956345797	0.21342045986149313	0.16203028918095788	0.15855680977607345	0.16029354947851568	0.16029354947851568	0.16029354947851568	0.16029354947851568	0.16029354947851568	0.16029354947851568	0.16029354947851568	0.16029354947851568	0.16029354947851568	0.16029354947851568	0.16029354947851568	0.16029354947851568	0.16029354947851568	0.16029354947851568	0.16029354947851568	0.16029354947851568	0.16029354947851568	0.16029354947851568	0.16029354947851568	0.16029354947851568	0.16029354947851568	0.16029354947851568	0.16029354947851568	0.16029354947851568	0.16029354947851568
0.09231166384074457	0.11594630440310627	0.11364529879813318	0.10652409519436615	0.07059183180809195	0.1213199682039339	0.10593982860972766	0.11315637580190009	0.10756599799101593	0.10221722240071701	0.10474884550074583	0.0888868348628316	0.11700452497568091	0.09027300497377366	0.1158049384352245	0.10622864766659292	0.10711189458528939	0.0894323270038958	0.10691812243028269	0.08889297469093245	0.11442848769674499	0.11081560635300879	0.09983128519774088	0.09760587529073342	0.10777795599510169	0.10269191564291755	0.10269191564291755	0.10269191564291755	0.10269191564291755	0.10269191564291755	0.10269191564291755	0.10269191564291755	0.10269191564291755	0.10269191564291755	0.10269191564291755	0.10269191564291755	0.10269191564291755	0.10269191564291755	0.10269191564291755	0.10269191564291755	0.10269191564291755	0.10269191564291755	0.10269191564291755	0.10269191564291755	0.10269191564291755	0.10269191564291755	0.10269191564291755	0.10269191564291755	0.10269191564291755	0.10269191564291755
0.17356185110844163	0.1256659994383734	0.20670353617119905	0.185727049139585	0.17665790078358648	0.13090685062287272	0.18002521709655847	0.16395306502736415	0.19580438047290102	0.14148211493350304	0.18243612707352078	0.16690982962975576	0.17489186098128368	0.17270504720897778	0.15085514793487498	0.14145025312292714	0.14141393982450878	0.15285649368777374	0.18512658132368756	0.2239658055097121	0.20454619341669983	0.20454619341669983	0.20454619341669983	0.20454619341669983	0.20454619341669983	0.20454619341669983	0.20454619341669983	0.20454619341669983	0.20454619341669983	0.20454619341669983	0.20454619341669983	0.20454619341669983	0.20454619341669983	0.20454619341669983	0.20454619341669983	0.20454619341669983	0.20454619341669983	0.20454619341669983	0.20454619341669983	0.20454619341669983	0.20454619341669983	0.20454619341669983	0.20454619341669983	0.20454619341669983	0.20454619341669983	0.20454619341669983	0.20454619341669983	0.20454619341669983	0.20454619341669983	0.20454619341669983
0.07936289788307649	0.07598503668785003	0.07948807272371568	0.08671357339933196	0.07980931734465102	0.08012894371977519	0.08626238224133842	0.08436691667279428	0.06610526918374295	0.06915633762390387	0.08228444189737377	0.07833529813887635	0.09147723600050091	0.08312876294419022	0.06515070490838495	0.0596568891930216	0.07473432863254495	0.050633561518926166	0.062347219792651204	0.08311291145440441	0.07273006562352781	0.07273006562352781	0.07273006562352781	0.07273006562352781	0.07273006562352781	0.07273006562352781	0.07273006562352781	0.07273006562352781	0.07273006562352781	0.07273006562352781	0.07273006562352781	0.07273006562352781	0.07273006562352781	0.07273006562352781	0.07273006562352781	0.07273006562352781	0.07273006562352781	0.07273006562352781	0.07273006562352781	0.07273006562352781	0.07273006562352781	0.07273006562352781	0.07273006562352781	0.07273006562352781	0.07273006562352781	0.07273006562352781	0.07273006562352781	0.07273006562352781	0.07273006562352781	0.07273006562352781
0.04929249140128746	0.059156843431048205	0.0825404626092433	0.0752511190915462	0.0736531911764412	0.08846025192049535	0.20879051673809734	0.12481871725163467	0.09201958014622999	0.07362680004500291	0.06982791169067935	0.0	0.07931986592983976	0.06328875589897648	0.07622118204164344	0.019794421129416286	0.1516322358610848	0.19057180082445954	0.08901764078287555	0.08531289054429006	0.2315319445571095	0.07101490557059079	0.22359162825347106	0.008247713837511796	0.0	0.15347358528988428	0.11881936327054243	0.13614647428021337	0.13614647428021337	0.13614647428021337	0.13614647428021337	0.13614647428021337	0.13614647428021337	0.13614647428021337	0.13614647428021337	0.13614647428021337	0.13614647428021337	0.13614647428021337	0.13614647428021337	0.13614647428021337	0.13614647428021337	0.13614647428021337	0.13614647428021337	0.13614647428021337	0.13614647428021337	0.13614647428021337	0.13614647428021337	0.13614647428021337	0.13614647428021337	0.13614647428021337
0.10839313711691448	0.10982453071654456	0.14514031912424136	0.1535353158574445	0.14141229530041866	0.16743096160122095	0.1373032693223677	0.14544416392124268	0.13209685258102913	0.1414157700014317	0.11522026807713222	0.13826003633137934	0.14526143020340587	0.07900643200798174	0.09973576520485565	0.11080618660166743	0.12929317444735816	0.1078669871523141	0.10236543873430523	0.1337758570176395	0.1333251839364969	0.21423745818570344	0.12423553152431677	0.17130696144064111	0.14777124648247894	0.14777124648247894	0.14777124648247894	0.14777124648247894	0.14777124648247894	0.14777124648247894	0.14777124648247894	0.14777124648247894	0.14777124648247894	0.14777124648247894	0.14777124648247894	0.14777124648247894	0.14777124648247894	0.14777124648247894	0.14777124648247894	0.14777124648247894	0.14777124648247894	0.14777124648247894	0.14777124648247894	0.14777124648247894	0.14777124648247894	0.14777124648247894	0.14777124648247894	0.14777124648247894	0.14777124648247894	0.14777124648247894
0.1072815483767191	0.15799590724814275	0.16451466225697536	0.13042740607786646	0.09200306897504755	0.14516247122323686	0.1367087533526093	0.12988729122356582	0.10165097312305581	0.1345845563256408	0.18808793119530037	0.11521358840356816	0.12606146674119148	0.08696268060937445	0.13143213559205127	0.11034940447833735	0.12246776104167947	0.1380311102019533	0.1154373799287856	0.13721837640124773	0.13705653956452632	0.10621482397594355	0.13278888915533874	0.1353306629491121	0.12333533785862741	0.15018878692383464	0.13676206239123104	0.13676206239123104	0.13676206239123104	0.13676206239123104	0.13676206239123104	0.13676206239123104	0.13676206239123104	0.13676206239123104	0.13676206239123104	0.13676206239123104	0.13676206239123104	0.13676206239123104	0.13676206239123104	0.13676206239123104	0.13676206239123104	0.13676206239123104	0.13676206239123104	0.13676206239123104	0.13676206239123104	0.13676206239123104	0.13676206239123104	0.13676206239123104	0.13676206239123104	0.13676206239123104
0.15220863811971322	0.20572558912397082	0.12706682658680585	0.2844809052868794	0.23570423190576748	0.13297237525580785	0.1633466249095857	0.07661925875372104	0.1385528263308237	0.13635203745910754	0.19828183211812356	0.1366050932052289	0.22941849370807993	0.12582104428440247	0.2138448623409038	0.21888719041267235	0.2379206908264889	0.18039541952542215	0.10951179939987808	0.13721274686163862	0.19348910274378323	0.1645348353688723	0.20695504202140855	0.18574493869514044	0.18574493869514044	0.18574493869514044	0.18574493869514044	0.18574493869514044	0.18574493869514044	0.18574493869514044	0.18574493869514044	0.18574493869514044	0.18574493869514044	0.18574493869514044	0.18574493869514044	0.18574493869514044	0.18574493869514044	0.18574493869514044	0.18574493869514044	0.18574493869514044	0.18574493869514044	0.18574493869514044	0.18574493869514044	0.18574493869514044	0.18574493869514044	0.18574493869514044	0.18574493869514044	0.18574493869514044	0.18574493869514044	0.18574493869514044
0.11432750629779842	0.1263309579522468	0.10196537448758221	0.1184940224259497	0.10356062525776763	0.1088501984861529	0.1024391253445128	0.1104438605017081	0.10137204174922258	0.098872486790453	0.10930481456625493	0.13035615599153885	0.10903449034774933	0.11203118556217186	0.10025448929239239	0.10452247711203669	0.10872829689766644	0.1232759790252009	0.14026264336837446	0.12138865058255675	0.10846295803687259	0.11492580430971466	0.11492580430971466	0.11492580430971466	0.11492580430971466	0.11492580430971466	0.11492580430971466	0.11492580430971466	0.11492580430971466	0.11492580430971466	0.11492580430971466	0.11492580430971466	0.11492580430971466	0.11492580430971466	0.11492580430971466	0.11492580430971466	0.11492580430971466	0.11492580430971466	0.11492580430971466	0.11492580430971466	0.11492580430971466	0.11492580430971466	0.11492580430971466	0.11492580430971466	0.11492580430971466	0.11492580430971466	0.11492580430971466	0.11492580430971466	0.11492580430971466	0.11492580430971466
0.07864234773048459	0.08461153591314681	0.08065732679362177	0.08393914558777012	0.08094708146435714	0.1035188870225343	0.09600782528164334	0.08649534594757935	0.09473605452401314	0.10335848611058585	0.08565456996415363	0.09570671745130939	0.09274650123790011	0.10172318023754055	0.09002164886993355	0.09459664142722268	0.0930493710113308	0.09593376212177683	0.09810247434642953	0.0998816372945587	0.08791270691803621	0.09232623274555435	0.11042288010347591	0.09001221611830051	0.09439364981993036	0.09591453214037682	0.10392621069392563	0.08445961897877916	0.11176783543419201	0.07628757126335696	0.10385001334200697	0.12377137678792868	0.15362209652328485	0.13869673665560675	0.13869673665560675	0.13869673665560675	0.13869673665560675	0.13869673665560675	0.13869673665560675	0.13869673665560675	0.13869673665560675	0.13869673665560675	0.13869673665560675	0.13869673665560675	0.13869673665560675	0.13869673665560675	0.13869673665560675	0.13869673665560675	0.13869673665560675	0.13869673665560675
0.07580631859129308	0.0956649606215382	0.09402320273237823	0.10180398555702622	0.0995040197834963	0.10740165185516455	0.08732693860412379	0.08600029106639924	0.0790616737442098	0.08024688532232266	0.07758084815736672	0.09540759005087947	0.10428438417259471	0.09344098062944353	0.09510371635310882	0.09447168500829609	0.08421729611465173	0.11479113708458512	0.08482770933954792	0.08017491166501484	0.08574387830948586	0.08397306081734858	0.09902993543626025	0.0950820478183521	0.09603452375147782	0.08711133225503027	0.10234592155620735	0.1004968339619327	0.10280835559401459	0.09877296260808538	0.0991072618327414	0.11014566771754596	0.09204445200225989	0.10109505985990291	0.10109505985990291	0.10109505985990291	0.10109505985990291	0.10109505985990291	0.10109505985990291	0.10109505985990291	0.10109505985990291	0.10109505985990291	0.10109505985990291	0.10109505985990291	0.10109505985990291	0.10109505985990291	0.10109505985990291	0.10109505985990291	0.10109505985990291	0.10109505985990291
0.09661087028252524	0.11691450026823848	0.11743362444083073	0.11374491734797501	0.09895216084403134	0.11116126316177526	0.10352795678235756	0.1314887734648772	0.11593569637829237	0.13570591692467393	0.10779904240924436	0.0967972593730734	0.10565109861931266	0.13878954554594922	0.09271036363907079	0.11083617703610585	0.08883803571339201	0.1331775261622439	0.13746441271329	0.11556319847085467	0.1289570934358875	0.12226014595337109	0.12226014595337109	0.12226014595337109	0.12226014595337109	0.12226014595337109	0.12226014595337109	0.12226014595337109	0.12226014595337109	0.12226014595337109	0.12226014595337109	0.12226014595337109	0.12226014595337109	0.12226014595337109	0.12226014595337109	0.12226014595337109	0.12226014595337109	0.12226014595337109	0.12226014595337109	0.12226014595337109	0.12226014595337109	0.12226014595337109	0.12226014595337109	0.12226014595337109	0.12226014595337109	0.12226014595337109	0.12226014595337109	0.12226014595337109	0.12226014595337109	0.12226014595337109
0.06561639492975849	0.06849997420362777	0.06493758811195262	0.07780885863025397	0.08110373714622256	0.09544325572844468	0.07837755437378074	0.09130024526616497	0.07309589442706224	0.06822382429305884	0.07475722264777912	0.07182267848192078	0.07053854543513732	0.07749557371038994	0.0706085963255968	0.051267351300936945	0.06370336577026689	0.09362873099499046	0.06652250639223237	0.14139792362322515	0.059085806976230136	0.15278783299068793	0.07515145212010235	0.0821075146126696	0.07862948336638598	0.07862948336638598	0.07862948336638598	0.07862948336638598	0.07862948336638598	0.07862948336638598	0.07862948336638598	0.07862948336638598	0.07862948336638598	0.07862948336638598	0.07862948336638598	0.07862948336638598	0.07862948336638598	0.07862948336638598	0.07862948336638598	0.07862948336638598	0.07862948336638598	0.07862948336638598	0.07862948336638598	0.07862948336638598	0.07862948336638598	0.07862948336638598	0.07862948336638598	0.07862948336638598	0.07862948336638598	0.07862948336638598
0.09479109681709401	0.12896614659423394	0.12393288884376864	0.09642595184362593	0.1446182992055874	0.16897802648130997	0.12697184897186414	0.12997289914391424	0.12828011530798958	0.15339904235692683	0.21594707203872499	0.14411644079296182	0.10675424896261573	0.1075221091932539	0.18293516418038394	0.18682843395482404	0.11660891563039047	0.17090388869861706	0.10107448676722096	0.14340733762407132	0.14450066801666403	0.1389495717300703	0.1407467239531936	0.1114010856034142	0.11211367726253937	0.21544101365772095	0.16377734546013017	0.16377734546013017	0.16377734546013017	0.16377734546013017	0.16377734546013017	0.16377734546013017	0.16377734546013017	0.16377734546013017	0.16377734546013017	0.16377734546013017	0.16377734546013017	0.16377734546013017	0.16377734546013017	0.16377734546013017	0.16377734546013017	0.16377734546013017	0.16377734546013017	0.16377734546013017	0.16377734546013017	0.16377734546013017	0.16377734546013017	0.16377734546013017	0.16377734546013017	0.16377734546013017
0.06725115376768276	0.09306620315644644	0.11586935710035492	0.12343445042387127	0.10494779839550814	0.11450632262400962	0.10762766670773112	0.13128791504726336	0.11500512213122775	0.11920443462634447	0.10297760880573524	0.09458434637607889	0.11863674878766209	0.10526569668593934	0.10625758943011304	0.10302955306904464	0.10311628122635254	0.11155023402137094	0.10981401751836604	0.10942723409286598	0.10962062580561602	0.10962062580561602	0.10962062580561602	0.10962062580561602	0.10962062580561602	0.10962062580561602	0.10962062580561602	0.10962062580561602	0.10962062580561602	0.10962062580561602	0.10962062580561602	0.10962062580561602	0.10962062580561602	0.10962062580561602	0.10962062580561602	0.10962062580561602	0.10962062580561602	0.10962062580561602	0.10962062580561602	0.10962062580561602	0.10962062580561602	0.10962062580561602	0.10962062580561602	0.10962062580561602	0.10962062580561602	0.10962062580561602	0.10962062580561602	0.10962062580561602	0.10962062580561602	0.10962062580561602
0.10467442302773285	0.08756254946179705	0.08470960404986719	0.12367614311458286	0.0969551458561775	0.10526883684668513	0.08888911580181194	0.1168436184016716	0.09571105825593755	0.08565793051650289	0.11206489781889149	0.1050473094961631	0.09470962253019645	0.086525886331629	0.09356119871214368	0.07345543314698265	0.10684782570749365	0.10176228025339952	0.10924366128044288	0.1018400971594401	0.08598221147780498	0.10353369628944979	0.09475795388362739	0.09475795388362739	0.09475795388362739	0.09475795388362739	0.09475795388362739	0.09475795388362739	0.09475795388362739	0.09475795388362739	0.09475795388362739	0.09475795388362739	0.09475795388362739	0.09475795388362739	0.09475795388362739	0.09475795388362739	0.09475795388362739	0.09475795388362739	0.09475795388362739	0.09475795388362739	0.09475795388362739	0.09475795388362739	0.09475795388362739	0.09475795388362739	0.09475795388362739	0.09475795388362739	0.09475795388362739	0.09475795388362739	0.09475795388362739	0.09475795388362739
0.15603960558028457	0.20045517698089943	0.23359935648741534	0.1687625626779515	0.196244755777054	0.12257536671934868	0.17350341878369605	0.16250796929558917	0.20511297272339193	0.2272672553395076	0.13918286324692974	0.1995639599444041	0.15490584734378196	0.17216670555828376	0.14389440436032142	0.11281411038220059	0.20969627954503495	0.1866907205071851	0.1804451064705441	0.21093040960483161	0.19568775803768787	0.19568775803768787	0.19568775803768787	0.19568775803768787	0.19568775803768787	0.19568775803768787	0.19568775803768787	0.19568775803768787	0.19568775803768787	0.19568775803768787	0.19568775803768787	0.19568775803768787	0.19568775803768787	0.19568775803768787	0.19568775803768787	0.19568775803768787	0.19568775803768787	0.19568775803768787	0.19568775803768787	0.19568775803768787	0.19568775803768787	0.19568775803768787	0.19568775803768787	0.19568775803768787	0.19568775803768787	0.19568775803768787	0.19568775803768787	0.19568775803768787	0.19568775803768787	0.19568775803768787
0.14647002694585373	0.1774605946393938	0.15241510554020635	0.15495299284243752	0.15117932430740202	0.15710343293437024	0.15708928353194856	0.14248047616036555	0.15513647318160265	0.15468950247797592	0.1582123260532234	0.15381286341503322	0.13536395727115752	0.11109198659568302	0.08103947585125143	0.14350004170308486	0.10901393842112524	0.12532758532665667	0.12470867007552824	0.13563565516888518	0.1371238907659356	0.16621002926362752	0.11808732114794845	0.142148675205788	0.142148675205788	0.142148675205788	0.142148675205788	0.142148675205788	0.142148675205788	0.142148675205788	0.142148675205788	0.142148675205788	0.142148675205788	0.142148675205788	0.142148675205788	0.142148675205788	0.142148675205788	0.142148675205788	0.142148675205788	0.142148675205788	0.142148675205788	0.142148675205788	0.142148675205788	0.142148675205788	0.142148675205788	0.142148675205788	0.142148675205788	0.142148675205788	0.142148675205788	0.142148675205788
0.12396716872205432	0.12185622576689115	0.1584797924669725	0.11111849382341035	0.15648327139243778	0.172493139179642	0.16796394361277686	0.14173509789078406	0.14977936439680858	0.14225756501205314	0.13779951624836273	0.1442785890818856	0.10814804058025664	0.12342768412182803	0.10347162993667754	0.108035827542637	0.12992820892569	0.15103854100383704	0.1270724558164525	0.10499464934871099	0.15606721468881918	0.12996396878328362	0.14301559173605138	0.14301559173605138	0.14301559173605138	0.14301559173605138	0.14301559173605138	0.14301559173605138	0.14301559173605138	0.14301559173605138	0.14301559173605138	0.14301559173605138	0.14301559173605138	0.14301559173605138	0.14301559173605138	0.14301559173605138	0.14301559173605138	0.14301559173605138	0.14301559173605138	0.14301559173605138	0.14301559173605138	0.14301559173605138	0.14301559173605138	0.14301559173605138	0.14301559173605138	0.14301559173605138	0.14301559173605138	0.14301559173605138	0.14301559173605138	0.14301559173605138
0.12006414702082081	0.14849897384749894	0.14358996497234133	0.11759002858515566	0.14746302169148495	0.1345449821810572	0.12786737025849876	0.1183147438415775	0.13467050647778378	0.15938248155869528	0.14243766905305574	0.14385074764675312	0.14288197931050808	0.12996046738308545	0.13512759721397136	0.1424443584444731	0.13040781061231774	0.14776805950915298	0.12429207514273055	0.13582025528709102	0.1415620755005974	0.13905044489686078	0.1534062323017208	0.16443689547497203	0.14908704679587345	0.1450956176547133	0.16085515581442494	0.14928086946118677	0.14692568924484584	0.13743133303024527	0.1630571518147169	0.15024424242248108	0.15024424242248108	0.15024424242248108	0.15024424242248108	0.15024424242248108	0.15024424242248108	0.15024424242248108	0.15024424242248108	0.15024424242248108	0.15024424242248108	0.15024424242248108	0.15024424242248108	0.15024424242248108	0.15024424242248108	0.15024424242248108	0.15024424242248108	0.15024424242248108	0.15024424242248108	0.15024424242248108
0.07849420308242737	0.09720958616584317	0.08690012411631325	0.08914859942925123	0.09220806834630955	0.09170307107616998	0.11554514705306328	0.0871984510485245	0.14425804025084632	0.1240961077313559	0.10816803276910276	0.09671091360066078	0.09253084221903769	0.09693706733029096	0.07245447994759394	0.09659502715066633	0.10137919379883875	0.09264977102482336	0.0880468185486029	0.0790150322318755	0.10231028793232744	0.12272891913188745	0.10559212234366833	0.10108639552990657	0.08654937020334744	0.1083360565930823	0.0840065194569048	0.12164157445712283	0.09989353191144414	0.10180169926594104	0.12623684236216248	0.11401927081405178	0.11401927081405178	0.11401927081405178	0.11401927081405178	0.11401927081405178	0.11401927081405178	0.11401927081405178	0.11401927081405178	0.11401927081405178	0.11401927081405178	0.11401927081405178	0.11401927081405178	0.11401927081405178	0.11401927081405178	0.11401927081405178	0.11401927081405178	0.11401927081405178	0.11401927081405178	0.11401927081405178
0.12309252404729701	0.13009830857522592	0.1189313959990519	0.11162295213279207	0.14323055578617466	0.12366303248560287	0.13380423707166245	0.1080248645360812	0.10307164341990022	0.11882840511059607	0.11976414435309268	0.1287277586489972	0.1448103156252752	0.09567647349631858	0.10797702160003554	0.10963804935614738	0.11967380690081676	0.10538623178201087	0.12896533525338572	0.11383493342872653	0.139385048186613	0.12660999080766974	0.12660999080766974	0.12660999080766974	0.12660999080766974	0.12660999080766974	0.12660999080766974	0.12660999080766974	0.12660999080766974	0.12660999080766974	0.12660999080766974	0.12660999080766974	0.12660999080766974	0.12660999080766974	0.12660999080766974	0.12660999080766974	0.12660999080766974	0.12660999080766974	0.12660999080766974	0.12660999080766974	0.12660999080766974	0.12660999080766974	0.12660999080766974	0.12660999080766974	0.12660999080766974	0.12660999080766974	0.12660999080766974	0.12660999080766974	0.12660999080766974	0.12660999080766974
0.0	0.09195497624549533	0.0019834189159010883	0.0	0.0	0.20024597426154003	0.6939126184577347	0.0	0.0	0.0019834189159010883	0.0	0.09195497624549533	0.0	0.0	0.8601676112159897	0.20024597426154003	0.0	0.6939126184577347	0.0	0.0	0.8022036164737796	0.4011018082368898	0.4011018082368898	0.4011018082368898	0.4011018082368898	0.4011018082368898	0.4011018082368898	0.4011018082368898	0.4011018082368898	0.4011018082368898	0.4011018082368898	0.4011018082368898	0.4011018082368898	0.4011018082368898	0.4011018082368898	0.4011018082368898	0.4011018082368898	0.4011018082368898	0.4011018082368898	0.4011018082368898	0.4011018082368898	0.4011018082368898	0.4011018082368898	0.4011018082368898	0.4011018082368898	0.4011018082368898	0.4011018082368898	0.4011018082368898	0.4011018082368898	0.4011018082368898
0.12507405991709059	0.13974805815172608	0.12312931370662122	0.1438453046683693	0.11683009883612233	0.14267028768222795	0.15942156966855958	0.10129385763622414	0.10065906151781856	0.10587445019908248	0.13948088841488612	0.12631890290934236	0.16562382411161197	0.1425464991813974	0.14966124684479884	0.12510352844286682	0.10038596723491712	0.14125635646016668	0.1477267866097212	0.11148754516214504	0.1266440642521757	0.0974326280594331	0.10036866638167452	0.12215669993335121	0.14261998837172415	0.10272318033689336	0.10986843676446141	0.09142193661524337	0.08282379122005615	0.08712286391764976	0.08712286391764976	0.08712286391764976	0.08712286391764976	0.08712286391764976	0.08712286391764976	0.08712286391764976	0.08712286391764976	0.08712286391764976	0.08712286391764976	0.08712286391764976	0.08712286391764976	0.08712286391764976	0.08712286391764976	0.08712286391764976	0.08712286391764976	0.08712286391764976	0.08712286391764976	0.08712286391764976	0.08712286391764976	0.08712286391764976
0.0785462118296092	0.10419032762157479	0.10138905493025707	0.10076232710951714	0.1011090273459058	0.1177995125733916	0.1017635564816453	0.1290964686700138	0.0843745706926508	0.08997310398130096	0.0994319572055249	0.08058256918931118	0.09437549827380583	0.10124466431407579	0.09343603725001635	0.10050527375715314	0.08420665176587452	0.1115593866825148	0.08005646257801408	0.10063665983500127	0.07725641087215906	0.11117129201319517	0.07626934675205878	0.11739353921510885	0.08667820233056346	0.10103744832752061	0.12117144050251803	0.0954943968333468	0.11971948701424404	0.10026789712362481	0.08781412407215064	0.11412573664971196	0.09036795059852416	0.0938755126892298	0.07258180223260474	0.08322865746091727	0.08322865746091727	0.08322865746091727	0.08322865746091727	0.08322865746091727	0.08322865746091727	0.08322865746091727	0.08322865746091727	0.08322865746091727	0.08322865746091727	0.08322865746091727	0.08322865746091727	0.08322865746091727	0.08322865746091727	0.08322865746091727
0.08262961503446792	0.07610383120296792	0.06973055341315706	0.0823520046046751	0.08782554896711174	0.09479137068191401	0.07529087487003636	0.05512438805429957	0.05644806562511947	0.08939367538406141	0.08464826371617414	0.08314877607739912	0.10085751602811273	0.08270693252634836	0.06499018522866129	0.08052747447582435	0.08991786964374411	0.08158766981044017	0.1023053493323796	0.08409147889768434	0.10058267973939988	0.0657381931638203	0.07645676528176257	0.0958993118917092	0.08631449330276	0.1257038178755919	0.10262218615531216	0.08711979464044727	0.10205854564129112	0.1256491185304854	0.09278733811514682	0.07952310734296773	0.08046330595929191	0.06628643387231356	0.09818779813706228	0.10015455773383236	0.09389407017907982	0.09101462628766849	0.06685046179509486	0.08368052269428385	0.07526549224468936	0.07526549224468936	0.07526549224468936	0.07526549224468936	0.07526549224468936	0.07526549224468936	0.07526549224468936	0.07526549224468936	0.07526549224468936	0.07526549224468936
0.0995988980411807	0.11366150048700506	0.12504826394326043	0.14711401216905887	0.16579377402010687	0.10503069698411624	0.10315936372817525	0.08477102337948465	0.1027833690855601	0.116920923923082	0.10999711884167471	0.12028738101930243	0.14185977001744696	0.12140755966010405	0.08985310920867572	0.09000248235799407	0.10054622996809752	0.12990025790376797	0.10137706859110616	0.12354764904287167	0.08374916246320013	0.1379733576635537	0.09394849321070489	0.10102570579232452	0.10472081850489927	0.1028732621486119	0.1028732621486119	0.1028732621486119	0.1028732621486119	0.1028732621486119	0.1028732621486119	0.1028732621486119	0.1028732621486119	0.1028732621486119	0.1028732621486119	0.1028732621486119	0.1028732621486119	0.1028732621486119	0.1028732621486119	0.1028732621486119	0.1028732621486119	0.1028732621486119	0.1028732621486119	0.1028732621486119	0.1028732621486119	0.1028732621486119	0.1028732621486119	0.1028732621486119	0.1028732621486119	0.1028732621486119
0.06387111813056338	0.0856404437373071	0.09134957001762967	0.09253640323960496	0.09175991189713315	0.06429591015341789	0.07598231137873072	0.09378229978509554	0.06800112696079465	0.06981737360073273	0.07404505537220414	0.05822312257496609	0.08668612320538284	0.09838499276039812	0.08999782474192182	0.09114278868502557	0.0701038987689493	0.07275135350297053	0.09762033626688026	0.0997739653549682	0.059838292711768784	0.08267771663966346	0.10785744771049326	0.058150340157197083	0.08348142405044144	0.09797733668060865	0.06663850172984723	0.0761954609952927	0.07249899318000964	0.07861973421817564	0.07360845031743271	0.07611409226780418	0.07611409226780418	0.07611409226780418	0.07611409226780418	0.07611409226780418	0.07611409226780418	0.07611409226780418	0.07611409226780418	0.07611409226780418	0.07611409226780418	0.07611409226780418	0.07611409226780418	0.07611409226780418	0.07611409226780418	0.07611409226780418	0.07611409226780418	0.07611409226780418	0.07611409226780418	0.07611409226780418
0.38543861801699275	0.6096618036744941	0.4677099590183753	0.09027709864463215	0.44980157352434147	0.31534345416437726	0.0	0.5641623362693889	0.0499417872682825	0.2869975255029489	0.7458890155158864	0.5058353011042296	0.4947356343493895	0.5745301062084663	0.35077618662394766	0.005337694134712463	0.1577963149099312	0.4271952709026521	0.018460886366226954	0.013334577323506066	0.2722201906904914	0.0	0.14036736537298558	0.03607370798952118	0.5006260111111155	0.07855599660319458	0.28959100385715497	0.28959100385715497	0.28959100385715497	0.28959100385715497	0.28959100385715497	0.28959100385715497	0.28959100385715497	0.28959100385715497	0.28959100385715497	0.28959100385715497	0.28959100385715497	0.28959100385715497	0.28959100385715497	0.28959100385715497	0.28959100385715497	0.28959100385715497	0.28959100385715497	0.28959100385715497	0.28959100385715497	0.28959100385715497	0.28959100385715497	0.28959100385715497	0.28959100385715497	0.28959100385715497
0.06675121176410777	0.07875491131822113	0.0901077433598138	0.055406682831008185	0.0808230458531439	0.056245457071175245	0.09317398844683497	0.08128762350665834	0.07261785061712495	0.04867305287110697	0.0776464660440141	0.07634702713776989	0.09192305148537429	0.06950150386465632	0.07935452766541919	0.07619789220213825	0.061770725774367305	0.07272510739534536	0.06230141085944454	0.07385569717304576	0.08563468578258196	0.09738526413358545	0.06534256437274863	0.08136391425316705	0.08136391425316705	0.08136391425316705	0.08136391425316705	0.08136391425316705	0.08136391425316705	0.08136391425316705	0.08136391425316705	0.08136391425316705	0.08136391425316705	0.08136391425316705	0.08136391425316705	0.08136391425316705	0.08136391425316705	0.08136391425316705	0.08136391425316705	0.08136391425316705	0.08136391425316705	0.08136391425316705	0.08136391425316705	0.08136391425316705	0.08136391425316705	0.08136391425316705	0.08136391425316705	0.08136391425316705	0.08136391425316705	0.08136391425316705
0.11769851448006598	0.131359474136385	0.12795355433911867	0.1352912285076441	0.1579119885603267	0.11045812220447003	0.15484371642389302	0.1145645875426513	0.1070995240074978	0.14307054134240157	0.1432835067552495	0.17235082141761823	0.13895183205748857	0.1482518909940147	0.13643579341993844	0.13304105000293662	0.1222112223976292	0.14435837164531315	0.1397005702399645	0.1475439033891124	0.12047587207880632	0.1309523763226099	0.13701912892526322	0.14329230003198948	0.13187590993495504	0.15051563509930704	0.12565980761941664	0.11100429820686539	0.13308418027959423	0.13023226204885652	0.2193064103865055	0.17476933621768098	0.17476933621768098	0.17476933621768098	0.17476933621768098	0.17476933621768098	0.17476933621768098	0.17476933621768098	0.17476933621768098	0.17476933621768098	0.17476933621768098	0.17476933621768098	0.17476933621768098	0.17476933621768098	0.17476933621768098	0.17476933621768098	0.17476933621768098	0.17476933621768098	0.17476933621768098	0.17476933621768098
0.16127508547513472	0.07426017204211359	0.18314383213306737	0.1669089278247288	0.16652232778229353	0.0	0.11226163883694318	0.0	0.4311397688145141	0.1831586188800394	0.04154178075702312	0.0004117203264366957	0.0020401058332219202	0.16652232778229353	0.07434806187760631	0.0	0.0	0.19685552285454558	0.0	0.0	0.17855455891889924	0.0	0.041567284263364826	0.2532510374715491	0.0	0.019088117257404422	0.0	0.019088117257404422	0.0	0.11739152437069716	0.11133616388926053	0.17013169266760592	0.0	0.0	0.17855455891889924	0.19979230323237931	0.07422672443803699	0.28838048456089127	0.18130360449946412	0.18130360449946412	0.18130360449946412	0.18130360449946412	0.18130360449946412	0.18130360449946412	0.18130360449946412	0.18130360449946412	0.18130360449946412	0.18130360449946412	0.18130360449946412	0.18130360449946412
0.004080106919881381	0.02918720566287126	0.013403059978106107	0.0	0.07817666154377574	0.0014324964833161175	0.0	0.02918720566287126	0.05336477563880335	0.0	0.0	0.0	0.018600462830152514	0.013403059978106107	0.0	0.0	0.0	0.004954415545570249	0.10114245932622154	0.0	0.004954415545570249	0.0	0.0	0.02918720566287126	0.0	0.10108028819763676	0.0002890967273001146	0.0014324964833161173	0.12856298635633814	0.0002890967273001146	0.0	0.0	0.0	0.013403059978106107	0.0	0.013403059978106107	0.05215300344531708	0.0	0.1285976890019107	0.0	0.0	0.0	0.0	0.0	0.0	0.0	0.0	0.0	0.0	0.0
0.05254855401302787	0.07318417732277677	0.07617156282801024	0.04917408319062986	0.08188708173141009	0.0001689240976329729	0.05310091845660195	0.07638566753147372	0.05643943972342667	0.06370272935385995	0.05878573187332392	0.10855243845175236	0.05566395929813962	0.07269390859924181	0.06756730604751375	0.06428211416545315	0.013315215903774774	0.06273605498455025	0.07119252710242945	0.07416377861493881	0.10893494907617368	0.06680007052895287	0.07806384626092276	0.0833638130387805	0.058540023558272314	0.07433089346125611	0.08737268523254561	0.06979580150829243	0.11769622364981557	0.16659604198747696	0.0576622842470413	0.07948233759024065	0.06204445403489842	0.05866242469460701	0.07539168066588446	0.07894602650707272	0.05362040674755005	0.032855101068622446	0.1105491939102231	0.07776179630069048	0.06493751705068361	0.10938474954356592	0.12638025313988244	0.15419372531115624	0.1500626757720285	0.15212820054159237	0.15212820054159237	0.15212820054159237	0.15212820054159237	0.15212820054159237
0.05627842353423617	0.044811260287038815	0.022504134198681733	0.05372996988594767	0.06030317572875727	0.2357348152702647	0.06038365563278157	0.0906329959000253	0.03313842456371834	0.11973111405610716	0.0	0.1343665142266904	0.02711229448230482	0.06270102405728241	0.11242127917589363	0.10086346006854678	0.06365623974939195	0.05438939963083175	0.04192658361845632	0.03700879398137854	0.10054651802234443	0.08876961421535659	0.05521080437659168	0.06741651711508972	0.12289687882465686	0.059936833869826275	0.05426833264506856	0.08921356720504069	0.04182843288967702	0.05352584143750974	0.04504827664834313	0.13942584302757172	0.10302510831186779	0.0798764613711005	0.05828298603405373	0.09591674365364833	0.11672853207510371	0.08072470545568251	0.05223112516465664	0.06647791531016957	0.06647791531016957	0.06647791531016957	0.06647791531016957	0.06647791531016957	0.06647791531016957	0.06647791531016957	0.06647791531016957	0.06647791531016957	0.06647791531016957	0.06647791531016957
0.3200315054498944	0.023281409492055916	0.2670430030483388	0.2754888115937271	0.30540202452279264	0.31767808178343193	0.4213175766931749	0.3742618992178556	0.24210222534588818	0.3081820622818719	0.3081820622818719	0.3081820622818719	0.3081820622818719	0.3081820622818719	0.3081820622818719	0.3081820622818719	0.3081820622818719	0.3081820622818719	0.3081820622818719	0.3081820622818719	0.3081820622818719	0.3081820622818719	0.3081820622818719	0.3081820622818719	0.3081820622818719	0.3081820622818719	0.3081820622818719	0.3081820622818719	0.3081820622818719	0.3081820622818719	0.3081820622818719	0.3081820622818719	0.3081820622818719	0.3081820622818719	0.3081820622818719	0.3081820622818719	0.3081820622818719	0.3081820622818719	0.3081820622818719	0.3081820622818719	0.3081820622818719	0.3081820622818719	0.3081820622818719	0.3081820622818719	0.3081820622818719	0.3081820622818719	0.3081820622818719	0.3081820622818719	0.3081820622818719	0.3081820622818719
0.3638814262330802	0.26867601847250955	0.2961645511203648	0.12676221354319606	0.355655542593552	0.2825478088948614	0.38468886669949504	0.38890659911335934	0.3288079224856971	0.26101472082437477	0.23475997119325676	0.33332212895543206	0.4322704775432918	0.24278709009733318	0.40165932769796614	0.3068897532877664	0.27464312339119046	0.406848584621058	0.302257029218501	0.2679832625540895	0.28512014588629525	0.28512014588629525	0.28512014588629525	0.28512014588629525	0.28512014588629525	0.28512014588629525	0.28512014588629525	0.28512014588629525	0.28512014588629525	0.28512014588629525	0.28512014588629525	0.28512014588629525	0.28512014588629525	0.28512014588629525	0.28512014588629525	0.28512014588629525	0.28512014588629525	0.28512014588629525	0.28512014588629525	0.28512014588629525	0.28512014588629525	0.28512014588629525	0.28512014588629525	0.28512014588629525	0.28512014588629525	0.28512014588629525	0.28512014588629525	0.28512014588629525	0.28512014588629525	0.28512014588629525
0.13725022464920306	0.2130364014396916	0.38497755173794507	0.30744356383033583	0.4474623091603867	0.28035982902595147	0.25608727143942206	0.24613217465921475	0.2854712686534349	0.24791753802013883	0.2642897456153198	0.07628087829745132	0.2122455343425631	0.19156931658961446	0.22045365977942205	0.28805918322970187	0.18258044914735042	0.0	0.07581179599851913	0.1630095941143558	0.15198089526975936	0.266693233740583	0.21333896834471397	0.04279827606055889	0.27469937184439897	0.2904709719334696	0.2543278012414931	0.3460055106032183	0.2921473893843578	0.0028916716469349216	0.4214446772897835	0.17007832204111792	0.29576149966545073	0.29576149966545073	0.29576149966545073	0.29576149966545073	0.29576149966545073	0.29576149966545073	0.29576149966545073	0.29576149966545073	0.29576149966545073	0.29576149966545073	0.29576149966545073	0.29576149966545073	0.29576149966545073	0.29576149966545073	0.29576149966545073	0.29576149966545073	0.29576149966545073	0.29576149966545073
0.1087587658835415	0.0952280798121088	0.12296746411967763	0.08340013295686496	0.14787985524666394	0.14326208820499745	0.07860714663250119	0.10607965327396322	0.07486023129430756	0.08989961003405716	0.10142551857462295	0.1022386342865002	0.10124767451762635	0.08201418331605884	0.1175487229240111	0.10979659784866268	0.08189694992375503	0.08846778017139989	0.08999536507746812	0.09431344809529586	0.1157758464121879	0.13105811877767154	0.09147168577237891	0.11126490227502522	0.11126490227502522	0.11126490227502522	0.11126490227502522	0.11126490227502522	0.11126490227502522	0.11126490227502522	0.11126490227502522	0.11126490227502522	0.11126490227502522	0.11126490227502522	0.11126490227502522	0.11126490227502522	0.11126490227502522	0.11126490227502522	0.11126490227502522	0.11126490227502522	0.11126490227502522	0.11126490227502522	0.11126490227502522	0.11126490227502522	0.11126490227502522	0.11126490227502522	0.11126490227502522	0.11126490227502522	0.11126490227502522	0.11126490227502522
0.23125851916403783	0.19865912287160745	0.19793261532129527	0.1871301455800665	0.18551128480626505	0.2519337557573372	0.21602749649604	0.21532096020699132	0.24171583303589964	0.19970059694885542	0.2667960055565739	0.23324830125271467	0.23324830125271467	0.23324830125271467	0.23324830125271467	0.23324830125271467	0.23324830125271467	0.23324830125271467	0.23324830125271467	0.23324830125271467	0.23324830125271467	0.23324830125271467	0.23324830125271467	0.23324830125271467	0.23324830125271467	0.23324830125271467	0.23324830125271467	0.23324830125271467	0.23324830125271467	0.23324830125271467	0.23324830125271467	0.23324830125271467	0.23324830125271467	0.23324830125271467	0.23324830125271467	0.23324830125271467	0.23324830125271467	0.23324830125271467	0.23324830125271467	0.23324830125271467	0.23324830125271467	0.23324830125271467	0.23324830125271467	0.23324830125271467	0.23324830125271467	0.23324830125271467	0.23324830125271467	0.23324830125271467	0.23324830125271467	0.23324830125271467
0.1033161880947972	0.12529622648846284	0.15827997967064347	0.14719338625624873	0.15257739624981262	0.1297193475215786	0.12018756546119515	0.12884745276502665	0.14343461942151986	0.1382325439420485	0.09207271737287497	0.12583889792099437	0.11717889692044287	0.1071431321203926	0.11048427624346262	0.12895580163796097	0.11578889659961204	0.10391645141449693	0.11924996061793627	0.1682577640245513	0.10509404007893317	0.10909714395743614	0.08993825325931921	0.11205732432385111	0.11329284984756974	0.11516960186907692	0.12872136423243596	0.08734958966465953	0.10803547694854775	0.10803547694854775	0.10803547694854775	0.10803547694854775	0.10803547694854775	0.10803547694854775	0.10803547694854775	0.10803547694854775	0.10803547694854775	0.10803547694854775	0.10803547694854775	0.10803547694854775	0.10803547694854775	0.10803547694854775	0.10803547694854775	0.10803547694854775	0.10803547694854775	0.10803547694854775	0.10803547694854775	0.10803547694854775	0.10803547694854775	0.10803547694854775
0.045400873959678414	0.0	0.0	0.0	0.0	0.014505305644154325	0.0502652533125011	0.014505305644154325	0.0	0.050265253312501104	0.08869974732312973	0.0	0.014505305644154325	0.050265253312501104	0.0001436737877085412	0.0007119146507097458	0.0	0.0	0.0	0.0	0.0	0.02591872836245121	0.07261488089284067	0.0	0.0	0.0001436737877085412	0.014505305644154325	0.0007119146507097458	0.050260137133004285	0.014505305644154325	0.0	0.03596942372100879	0.017984711860504394	0.017984711860504394	0.017984711860504394	0.017984711860504394	0.017984711860504394	0.017984711860504394	0.017984711860504394	0.017984711860504394	0.017984711860504394	0.017984711860504394	0.017984711860504394	0.017984711860504394	0.017984711860504394	0.017984711860504394	0.017984711860504394	0.017984711860504394	0.017984711860504394	0.017984711860504394
0.15371800804920968	0.02503422933284046	0.0790450656066914	0.0442906870572549	0.0058858020312462615	0.05563614056608765	0.05132738616385064	0.0021718714629122278	0.0	0.050065009967081325	0.00012673158443599403	0.0605717753687342	0.043129868835637186	0.05505721794418295	0.012903671417576765	0.031686244135030725	0.06004742545622311	0.05495630958608645	0.1464406550368319	0.05125268050387318	0.0058858020312462615	0.04579510659445503	0.130650878660971	0.034555241623161946	0.0	0.09152911941172023	0.022885068034024056	0.002238378606857477	0.06911670663419894	0.12148858993066294	0.002238378606857477	0.013880218620543712	0.03170826537205272	0.09135663145425908	0.05640915244657026	0.00860153279856378	0.03250534262256702	0.03250534262256702	0.03250534262256702	0.03250534262256702	0.03250534262256702	0.03250534262256702	0.03250534262256702	0.03250534262256702	0.03250534262256702	0.03250534262256702	0.03250534262256702	0.03250534262256702	0.03250534262256702	0.03250534262256702
0.07466276141322474	0.08211861697322458	0.06623658794537784	0.07180408215883415	0.060599444562147754	0.07389526643895683	0.06646165964234751	0.08461438944959017	0.08098925787065255	0.10771108439320887	0.07191291954730329	0.09056201707991278	0.09513660639777494	0.08980789167229503	0.0892386508756105	0.08795922310010656	0.09863214569085735	0.10859935144394442	0.08148958134780909	0.07050950046607653	0.09173751048878484	0.08589948765472545	0.09361615600461712	0.05737306959138336	0.07479467830594329	0.11184157006150312	0.11411432557860439	0.07122595819487301	0.06991263920742698	0.09370186040550033	0.08941540758197239	0.09155863399373636	0.09155863399373636	0.09155863399373636	0.09155863399373636	0.09155863399373636	0.09155863399373636	0.09155863399373636	0.09155863399373636	0.09155863399373636	0.09155863399373636	0.09155863399373636	0.09155863399373636	0.09155863399373636	0.09155863399373636	0.09155863399373636	0.09155863399373636	0.09155863399373636	0.09155863399373636	0.09155863399373636
0.15683014544546334	0.13564533096436346	0.1796513891753882	0.15937354807782844	0.1269094597504952	0.14732614891941156	0.136590691571215	0.15789159843946465	0.16640426264694436	0.1515078424769517	0.0988257388122799	0.1546543188934829	0.15942639465538744	0.23104705123369926	0.16479489465194944	0.15198914747046435	0.12196476624009948	0.13819838899780834	0.15970278752200442	0.13906343162226695	0.13942383712269638	0.17868864819047892	0.13229078627871185	0.15067974174966792	0.1296506945140062	0.20426063231946195	0.1380953391932789	0.10974431385730082	0.18901455682994395	0.14249699993271916	0.16128851465565697	0.17396686390935515	0.10587434653244271	0.16268757577398346	0.10809565611150423	0.1147084092041439	0.1795220989459247	0.14711525407503429	0.14711525407503429	0.14711525407503429	0.14711525407503429	0.14711525407503429	0.14711525407503429	0.14711525407503429	0.14711525407503429	0.14711525407503429	0.14711525407503429	0.14711525407503429	0.14711525407503429	0.14711525407503429
0.0	0.0	0.0	0.0	0.0	0.0	0.0	0.0	0.06855778954057488	0.08657918307972393	0.03653367634249451	0.0546494904050395	0.060109207686378015	0.0	0.0	0.024375419615672946	0.024375419615672946	0.00013511885360249212	0.0	0.03653843121959417	0.036538431219594165	0.058558217600358356	0.0546494904050395	0.08237693943111539	0.00013511885360249212	0.0	0.03653843121959417	0.0	0.00013511885360249212	0.013641599494598524	0.03653843121959417	0.0	0.018269215609797086	0.018269215609797086	0.018269215609797086	0.018269215609797086	0.018269215609797086	0.018269215609797086	0.018269215609797086	0.018269215609797086	0.018269215609797086	0.018269215609797086	0.018269215609797086	0.018269215609797086	0.018269215609797086	0.018269215609797086	0.018269215609797086	0.018269215609797086	0.018269215609797086	0.018269215609797086
0.16358432970192577	0.19075533500151937	0.25397236507544024	0.2772408267262639	0.1558939801868503	0.24038041019268727	0.17944278865111	0.1840480610128525	0.16198464324099748	0.1961572140840482	0.2121395539316027	0.16890085906212365	0.21538218049596647	0.1624239593827044	0.2296586561172541	0.23471590965971412	0.20083757646667663	0.09086294380815324	0.1852098924987634	0.1947599950405861	0.10412985845263331	0.14171573548190955	0.18642639393351912	0.12451108362289925	0.23222058027961415	0.12538324202394588	0.11676513959384596	0.17489463331852845	0.15538675538251406	0.12889906661690284	0.1582936930651041	0.14359637984100349	0.14359637984100349	0.14359637984100349	0.14359637984100349	0.14359637984100349	0.14359637984100349	0.14359637984100349	0.14359637984100349	0.14359637984100349	0.14359637984100349	0.14359637984100349	0.14359637984100349	0.14359637984100349	0.14359637984100349	0.14359637984100349	0.14359637984100349	0.14359637984100349	0.14359637984100349	0.14359637984100349
0.042363807244059096	0.0392392011229186	0.07070758003426375	0.09773349050852088	0.057076369379943634	0.06814891148541724	0.11458951468571228	0.11470176211831905	0.08780031234706082	0.09093257225242483	0.09670471139036521	0.10729187269256804	0.07762989748675946	0.06982243381822444	0.08130265788604446	0.06995300559580651	0.07333985019017387	0.09163229379748257	0.12275899489686776	0.08066405405953969	0.05622625709346196	0.17135237052828356	0.13206868184952003	0.155672404269694	0.1580354947721084	0.13805143467533992	0.15836120700684134	0.11848994006282129	0.08537541587550554	0.14706199103113338	0.1013520908894886	0.08782696017303525	0.1407422166198862	0.11890098463670835	0.14119755374044216	0.12248247072361075	0.11102240795515689	0.11335603146907147	0.13422215630129491	0.16268544054491746	0.1484537984231062	0.1484537984231062	0.1484537984231062	0.1484537984231062	0.1484537984231062	0.1484537984231062	0.1484537984231062	0.1484537984231062	0.1484537984231062	0.1484537984231062
0.07527003158243922	0.07205408224970934	0.06619449882885343	0.07592542256149712	0.07770300523835688	0.06174048299661767	0.05447863650820733	0.07305360547872926	0.046684941056158495	0.09089427084253487	0.08168370984328667	0.0868171793027205	0.07067300847152455	0.08093742845760393	0.0759102425709666	0.08840785581891136	0.06400694975648541	0.08982926010423557	0.09801884270096319	0.06784233926321759	0.08959568074165515	0.09005228525684884	0.07477753134158041	0.10948468326303315	0.10756440205961056	0.09720320145147544	0.0829454863900509	0.09766033927318564	0.10430699260413973	0.1560250510918211	0.08316145089178538	0.11649267655967277	0.07972554409176696	0.07692732735456492	0.10142902962582542	0.08917817849019517	0.08917817849019517	0.08917817849019517	0.08917817849019517	0.08917817849019517	0.08917817849019517	0.08917817849019517	0.08917817849019517	0.08917817849019517	0.08917817849019517	0.08917817849019517	0.08917817849019517	0.08917817849019517	0.08917817849019517	0.08917817849019517
0.07577293108427496	0.18045118487247136	0.12557187859172747	0.12156792990396012	0.23442241455481683	0.07806149429533343	0.12701596977158555	0.1445599147395737	0.12537680632815568	0.19072992984728235	0.12800963388477213	0.16589551659563379	0.15829561908174625	0.11574038742055927	0.11936154013030094	0.1304032474298651	0.18305323286983416	0.16777067573687282	0.21955135906406265	0.13847435776069758	0.11079274797384055	0.14008430531109387	0.13205410355233033	0.12570123329843338	0.08082023191834559	0.15434801817216506	0.08762191593871717	0.18117576654548206	0.12317735497305911	0.1927376121462005	0.15795748355962982	0.15795748355962982	0.15795748355962982	0.15795748355962982	0.15795748355962982	0.15795748355962982	0.15795748355962982	0.15795748355962982	0.15795748355962982	0.15795748355962982	0.15795748355962982	0.15795748355962982	0.15795748355962982	0.15795748355962982	0.15795748355962982	0.15795748355962982	0.15795748355962982	0.15795748355962982	0.15795748355962982	0.15795748355962982
0.19718321106752562	0.2649678111056091	0.6339261162902051	0.4094431809718529	0.37094788171730003	0.3934507436711367	0.2674876203374039	0.2813805833588432	0.38369586575297765	0.39964650140395125	0.45809838241815604	0.34888413266165813	0.7567748748256585	0.4731467637668061	0.4745282028460379	0.2649678111056091	0.32925203318047563	0.3410162635673305	0.5002555296351853	0.28599026111370623	0.0610477031529366	0.3511531209128958	0.3056964682512272	0.328678810791322	0.39955280882737554	0.40086171653091285	0.2166851288115503	0.4633172438849827	0.2791574374708069	0.10323531763011198	0.06104770315293662	0.6263936559771892	0.3119523835962962	0.2432308322840016	0.05650508092080138	0.1498679566024015	0.1498679566024015	0.1498679566024015	0.1498679566024015	0.1498679566024015	0.1498679566024015	0.1498679566024015	0.1498679566024015	0.1498679566024015	0.1498679566024015	0.1498679566024015	0.1498679566024015	0.1498679566024015	0.1498679566024015	0.1498679566024015
0.08859557433793588	0.13013301583695833	0.09130605547296551	0.12393836055807447	0.07695991635986486	0.09591420908877975	0.1158875570783804	0.09666066685566381	0.08989569015715157	0.1116129318386341	0.13846858991526248	0.08422444990649036	0.10409067595172777	0.08652318551205321	0.11663544359655324	0.11101988500286532	0.10180882081005362	0.12076744846792808	0.10597946761801162	0.11120043571131352	0.10820847406979625	0.11974609421214567	0.10751225797934646	0.13208873198888396	0.08458868711284068	0.10677995374235272	0.10096409475967151	0.09329844786383801	0.11160016724024314	0.09008384477918219	0.09646314668888528	0.12180651422991813	0.1194282066530825	0.10754741209604526	0.11631761658563522	0.11193251434084024	0.11193251434084024	0.11193251434084024	0.11193251434084024	0.11193251434084024	0.11193251434084024	0.11193251434084024	0.11193251434084024	0.11193251434084024	0.11193251434084024	0.11193251434084024	0.11193251434084024	0.11193251434084024	0.11193251434084024	0.11193251434084024
0.10600129902258512	0.11631202183208592	0.13254952904712	0.11785545019511431	0.11612094816636845	0.10544365998643522	0.13955433420976207	0.11405168308539734	0.06754475418772656	0.10722077016070554	0.10738107181971052	0.10952848370293757	0.10130132051032233	0.11024270060887256	0.11051652117462141	0.10805347110034576	0.11466187995791474	0.10704688304586046	0.11560067514127852	0.09827656975314775	0.11086477333157296	0.14578825514286187	0.11644907414035242	0.1246050454526164	0.1453311559858639	0.0452597845696223	0.08887407252390385	0.11547467215974042	0.1152404117790888	0.11640652202424161	0.0999339292338125	0.10817022562902706	0.10817022562902706	0.10817022562902706	0.10817022562902706	0.10817022562902706	0.10817022562902706	0.10817022562902706	0.10817022562902706	0.10817022562902706	0.10817022562902706	0.10817022562902706	0.10817022562902706	0.10817022562902706	0.10817022562902706	0.10817022562902706	0.10817022562902706	0.10817022562902706	0.10817022562902706	0.10817022562902706
0.09011928121774909	0.13459944931769752	0.0995035637247062	0.08184520759995707	0.08955780044348609	0.1138056533572888	0.11195354619209022	0.09089771245510653	0.10618403507982715	0.14680714950151694	0.11232041194528318	0.15347468828640107	0.11895558405920408	0.11268317946457009	0.1330998009881543	0.12450898055392425	0.08151657863956419	0.1088465942066394	0.09955819707488543	0.09346363320539454	0.10634347853027942	0.09713160742329484	0.1137708336984755	0.1076288851957828	0.11520780352142512	0.13663428713913825	0.15599567524267174	0.11675080101549634	0.1154145103630935	0.1158229171717442	0.11647280170480304	0.1205121770689176	0.11849248938686033	0.11849248938686033	0.11849248938686033	0.11849248938686033	0.11849248938686033	0.11849248938686033	0.11849248938686033	0.11849248938686033	0.11849248938686033	0.11849248938686033	0.11849248938686033	0.11849248938686033	0.11849248938686033	0.11849248938686033	0.11849248938686033	0.11849248938686033	0.11849248938686033	0.11849248938686033
0.04886013280020242	0.08108062959073661	0.062177618784771106	0.055635702141836926	0.07160556224443734	0.06192110038603404	0.060653443777819845	0.05818692058321287	0.04597421058866063	0.06258884199585632	0.0607032855273123	0.04717044461107182	0.04610759596955116	0.058988105881234695	0.03474140074992636	0.04911715709690263	0.07644634383603155	0.05004303273259252	0.043551040389776585	0.038281023812512485	0.035755619161170815	0.04365570390370276	0.0671090127486876	0.03336146666647583	0.07772149221109946	0.04550620961122237	0.049568579556152376	0.04753739458368737	0.04753739458368737	0.04753739458368737	0.04753739458368737	0.04753739458368737	0.04753739458368737	0.04753739458368737	0.04753739458368737	0.04753739458368737	0.04753739458368737	0.04753739458368737	0.04753739458368737	0.04753739458368737	0.04753739458368737	0.04753739458368737	0.04753739458368737	0.04753739458368737	0.04753739458368737	0.04753739458368737	0.04753739458368737	0.04753739458368737	0.04753739458368737	0.04753739458368737
0.06934890375751386	0.09097617311320048	0.07864398656092912	0.0721463341182569	0.05757933577848743	0.10660077678754948	0.07197084507000993	0.09034651438982692	0.08691630535481255	0.09098432150462309	0.07531330670353581	0.08732691454168524	0.09905130360218733	0.1161608572361785	0.11371951902599707	0.09721307577903716	0.08486646115390496	0.08063777282299098	0.11153508218281365	0.08889428743626082	0.10007687950443196	0.07160074840921633	0.11174623182011077	0.09684208919709837	0.09797995519107372	0.10033958591903902	0.14482989465745436	0.056913129123281746	0.038757233738248305	0.08272039551535822	0.09174875395126567	0.09793445240997772	0.10111400360603583	0.09291409835987788	0.1243256662909037	0.11090553286720753	0.08255872917861325	0.10500090886399487	0.10208483118807049	0.10610266814844445	0.10487580468789512	0.08700832110897304	0.10781206524710447	0.10985907336410247	0.10609341163445625	0.10917067852880266	0.08762109237970801	0.09839588545425533	0.09839588545425533	0.09839588545425533
0.03908102174535374	0.0	0.4389116509293825	0.0	0.0	0.10217809879035976	0.0	0.35407789016545266	0.5299510126255008	0.01782877254719207	0.5169898376136722	0.4411488334475694	0.0	0.2736795957305983	0.0	0.0	0.8778233201525234	0.0	0.0	0.0010120651597565408	0.04692121617788745	0.0	0.10217809879035976	0.04692121617788745	0.0010120651597565408	0.4389116509293825	0.45022906321365663	0.2736795957305983	0.45022906321365663	0.4103516518649593	0.35522988668739824	0.48392293931171276	0.4389116509293825	0.46141729512054763	0.46141729512054763	0.46141729512054763	0.46141729512054763	0.46141729512054763	0.46141729512054763	0.46141729512054763	0.46141729512054763	0.46141729512054763	0.46141729512054763	0.46141729512054763	0.46141729512054763	0.46141729512054763	0.46141729512054763	0.46141729512054763	0.46141729512054763	0.46141729512054763
0.0	0.0	0.031837540289214775	0.0	0.0	0.0	0.0	0.0	0.0	0.0	0.0	0.0	0.0	0.0	0.0	0.0	0.0	0.0	0.0	0.0	0.8093168471703499	0.03186077100990683	0.0	0.03186077100990683	0.8702751374048	0.1876965844892131	0.5024376166547713	0.6503503922030092	0.502737142021167	0.3354907770595476	0.8197546130881	0.002573832745177241	0.4111642229166387	0.4111642229166387	0.4111642229166387	0.4111642229166387	0.4111642229166387	0.4111642229166387	0.4111642229166387	0.4111642229166387	0.4111642229166387	0.4111642229166387	0.4111642229166387	0.4111642229166387	0.4111642229166387	0.4111642229166387	0.4111642229166387	0.4111642229166387	0.4111642229166387	0.4111642229166387
0.08947095107970253	0.09611176667416592	0.09341611280849038	0.09952022555445618	0.09685134192265989	0.12268979845067858	0.09833172345959255	0.0954041205660191	0.07475664450209894	0.12434537281117641	0.08280698427648538	0.07771287289365564	0.08611123038893331	0.07424275181890984	0.10823591858727402	0.0920058336139115	0.07007543205528845	0.11363524010268729	0.0962947043919885	0.07966996021326501	0.0761861822650787	0.07792807123917186	0.07792807123917186	0.07792807123917186	0.07792807123917186	0.07792807123917186	0.07792807123917186	0.07792807123917186	0.07792807123917186	0.07792807123917186	0.07792807123917186	0.07792807123917186	0.07792807123917186	0.07792807123917186	0.07792807123917186	0.07792807123917186	0.07792807123917186	0.07792807123917186	0.07792807123917186	0.07792807123917186	0.07792807123917186	0.07792807123917186	0.07792807123917186	0.07792807123917186	0.07792807123917186	0.07792807123917186	0.07792807123917186	0.07792807123917186	0.07792807123917186	0.07792807123917186
0.08143454331501013	0.09795174350092299	0.08436836561180502	0.09199547476020721	0.08244878938029578	0.10411944120783038	0.09712060448329445	0.09982195070029809	0.08484505388945876	0.09194635287305125	0.08279100782380835	0.08953215534794325	0.11598372793590592	0.109262333322632	0.08556474063753008	0.07676062482626463	0.12461952025177038	0.0912117148935362	0.10297903256383967	0.07256337301365179	0.0973638649059365	0.11523516506232957	0.10629951498413304	0.10629951498413304	0.10629951498413304	0.10629951498413304	0.10629951498413304	0.10629951498413304	0.10629951498413304	0.10629951498413304	0.10629951498413304	0.10629951498413304	0.10629951498413304	0.10629951498413304	0.10629951498413304	0.10629951498413304	0.10629951498413304	0.10629951498413304	0.10629951498413304	0.10629951498413304	0.10629951498413304	0.10629951498413304	0.10629951498413304	0.10629951498413304	0.10629951498413304	0.10629951498413304	0.10629951498413304	0.10629951498413304	0.10629951498413304	0.10629951498413304
0.0983676842100762	0.10583770217572355	0.07853592635458444	0.08333740028384765	0.07964404193338127	0.11798952717663069	0.10772886437553776	0.0901835697569266	0.09163713695267035	0.10548559091822755	0.06257776997542314	0.06862885140760072	0.08187208479174035	0.11069653461606481	0.09989904068004928	0.07847997378039924	0.08414261526973538	0.09086532841516176	0.079327253510041	0.06972053023739533	0.08129941757643643	0.10200754961787942	0.09165348359715793	0.09165348359715793	0.09165348359715793	0.09165348359715793	0.09165348359715793	0.09165348359715793	0.09165348359715793	0.09165348359715793	0.09165348359715793	0.09165348359715793	0.09165348359715793	0.09165348359715793	0.09165348359715793	0.09165348359715793	0.09165348359715793	0.09165348359715793	0.09165348359715793	0.09165348359715793	0.09165348359715793	0.09165348359715793	0.09165348359715793	0.09165348359715793	0.09165348359715793	0.09165348359715793	0.09165348359715793	0.09165348359715793	0.09165348359715793	0.09165348359715793
0.06699513467205515	0.07383742256948818	0.06581624742995344	0.08115450714513224	0.08103791941307707	0.08023513480350536	0.07885715592010825	0.06477749324238638	0.05284523832775357	0.07471219247002718	0.06794720735241151	0.06257330576038543	0.0688261753306442	0.05663485954131429	0.0698149818343575	0.08556533535478834	0.07184335174005255	0.08245416576331961	0.07335009079931415	0.07790212828131687	0.07790212828131687	0.07790212828131687	0.07790212828131687	0.07790212828131687	0.07790212828131687	0.07790212828131687	0.07790212828131687	0.07790212828131687	0.07790212828131687	0.07790212828131687	0.07790212828131687	0.07790212828131687	0.07790212828131687	0.07790212828131687	0.07790212828131687	0.07790212828131687	0.07790212828131687	0.07790212828131687	0.07790212828131687	0.07790212828131687	0.07790212828131687	0.07790212828131687	0.07790212828131687	0.07790212828131687	0.07790212828131687	0.07790212828131687	0.07790212828131687	0.07790212828131687	0.07790212828131687	0.07790212828131687
[truncated: 6 more columns]
