# Supplementary material for: Neuronal tuning aligns dynamically with object and texture manifolds across the visual hierarchy
Source: Nat Neurosci. 2026 Mar 10;29(4):864–75. doi: 10.1038/s41593-026-02207-1 (PMC13061647; doi:10.1038/s41593-026-02207-1)
Supplement: Supplementary file 6 — Average PSTH for each session and thread before or after optimization Fig. 5a. Response rate for each 10 ms time window in csv format to reproduce Fig. 5c. [file 41593_2026_2207_MOESM6_ESM.zip › Figure5C_src_normresp_wdw_70-80_DeePSim_mean.csv]

0	1	2	3	4	5	6	7	8	9	10	11	12	13	14	15	16	17	18	19	20	21	22	23	24	25	26	27	28	29	30	31	32	33	34	35	36	37	38	39	40	41	42	43	44	45	46	47	48	49
0.31442315830851464	0.2829312701756244	0.2683239097934308	0.3446505386301917	0.3132230086151381	0.33682976008912446	0.307150024140938	0.3489802046389157	0.3511524000769408	0.4336021725842018	0.42225259811118127	0.5251144454826132	0.42727209052254483	0.5610245318862628	0.5452611499283556	0.5056410685299966	0.4696855817241112	0.5246831198161515	0.47803608960431204	0.4963939608376909	0.5240787651631031	0.5605836706710617	0.49824798420270466	0.5338284920373801	0.5819199632002372	0.5919282052157414	0.44189823972356973	0.6294087288231611	0.7238564776523861	0.5778072952887544	0.6501836462305624	0.7455371374899977	0.5677913864597917	0.6737775551640697	0.5687762512849186	0.666400710199471	0.5834255524352676	0.6783105381472697	0.7787412833341532	0.748385118291882	0.7802680717385373	0.7886251505790142	0.8060849544949974	0.9916259250660582	0.8767777441717647	0.8607074389033434	0.8173102624271924	0.839008850665268	0.839008850665268	0.839008850665268
0.2712866404269488	0.3477460307371807	0.4288753265026414	0.5588031703379356	0.441936475965339	0.5429935480148621	0.675354821159508	0.6817089789782086	0.5699986857060698	0.4958892259699637	0.5622800655717763	0.6209344515467264	0.7810091855530913	0.5009176665283617	0.649759924900007	0.9643549466990304	0.7715296599354223	0.845219161523732	0.9567851697218511	0.7299745765396046	0.8626546581142123	0.7622891531703426	0.9789308719664142	0.71557030811086	0.9727753254697215	0.7830966376348079	0.6827163998997565	0.7126951735762638	0.8080408325779402	0.837995705194451	0.7363694049888966	0.6763984346155265	0.8727469297532326	1.0728705645703362	0.9333430621735731	1.0031068133719547	1.0031068133719547	1.0031068133719547	1.0031068133719547	1.0031068133719547	1.0031068133719547	1.0031068133719547	1.0031068133719547	1.0031068133719547	1.0031068133719547	1.0031068133719547	1.0031068133719547	1.0031068133719547	1.0031068133719547	1.0031068133719547
0.13382441456803237	0.2336259623124314	0.1573648255985027	0.18341536220721283	0.3591594252872698	0.3023325635482924	0.23597437084769762	0.36815667895617926	0.35024690127959646	0.4336649422545294	0.5447411403174394	0.5668128064186747	0.8004708452438435	0.43583521605956527	0.7069949263963424	0.9978222959504354	1.0050081894892495	0.6699084900245484	0.9558715002273372	1.0602433338142756	1.2065546958786035	1.0887885086550684	1.3634927981332725	0.8583980477736538	1.0163907900064875	1.078880996679813	1.3172923028568475	1.20308575752514	1.013235369419552	1.5202628464287635	1.201695513938989	1.1151640663843339	1.4527755515995346	1.2839698089919342	1.2839698089919342	1.2839698089919342	1.2839698089919342	1.2839698089919342	1.2839698089919342	1.2839698089919342	1.2839698089919342	1.2839698089919342	1.2839698089919342	1.2839698089919342	1.2839698089919342	1.2839698089919342	1.2839698089919342	1.2839698089919342	1.2839698089919342	1.2839698089919342
0.6103426952638794	0.6167380434862664	0.6387123347057708	0.7223097994737658	0.6217602634252903	0.5892972694421724	0.684206024543804	0.5792983278433134	0.6291628004596677	0.6725550097133012	0.7547310750593842	0.6753265260644751	0.7639743202828019	0.6742965314656535	0.6467416344430624	0.6784630297274064	0.752285602220927	0.8094730409269139	0.7539607493687903	0.6992507300800956	0.7150337991054618	0.8998519906382257	0.8864818212227682	0.8119239581880993	0.7450294091677677	0.7455441212096179	0.7499873788564145	0.8635709673786893	0.7858029351109947	0.755331485437954	0.8203465930600943	0.8058761550096011	0.9234150984611834	0.7029015555292509	0.6938071015294387	0.7194367160321666	0.6195499386944023	0.8503253749801409	0.7349376568372717	0.7349376568372717	0.7349376568372717	0.7349376568372717	0.7349376568372717	0.7349376568372717	0.7349376568372717	0.7349376568372717	0.7349376568372717	0.7349376568372717	0.7349376568372717	0.7349376568372717
0.2729100785665038	0.18942123909288996	0.30555706255729914	0.2968822313205639	0.31851993251434085	0.29477503196621324	0.34563335220338426	0.27993539353766383	0.3391419416980917	0.32000280048191027	0.48551150661158665	0.4240279862777027	0.3909268117028508	0.38723073278371284	0.4633027768836521	0.5637700343238876	0.49707463381257344	0.39018208845167973	0.4057039392143948	0.5414310010357752	0.6053473253080668	0.7194863228306804	0.5855311815836198	0.8057516169047916	0.5447674264939106	0.6473129035816114	0.4948598725649647	0.7260808023430787	0.664558751868883	0.703544306054472	0.6840515289616776	0.6840515289616776	0.6840515289616776	0.6840515289616776	0.6840515289616776	0.6840515289616776	0.6840515289616776	0.6840515289616776	0.6840515289616776	0.6840515289616776	0.6840515289616776	0.6840515289616776	0.6840515289616776	0.6840515289616776	0.6840515289616776	0.6840515289616776	0.6840515289616776	0.6840515289616776	0.6840515289616776	0.6840515289616776
0.5628364713666705	0.43751319740112943	0.5636668854713613	0.46726381084695456	0.6160183734621958	0.3767780072123803	0.3446549079850541	0.5255259224593187	0.5416810954726798	0.6488668639335153	0.4939564612504409	0.3872227902235636	0.5073559275622765	0.46159912023268374	0.7554224664721663	0.5069238424111073	0.4691903845235794	0.5559658906581312	0.5913378772870392	0.5328334012275766	0.602978488068975	0.4357935352320714	0.4452071849081868	0.38149961847015584	0.5840818737851659	0.6520903715195076	0.5914446892158398	0.7916007029108849	0.34055861933049886	0.7205411237174509	0.5042134931968273	0.6466973658798933	0.6111758652464897	0.3889536991594934	0.5244489399438971	0.5673997083987347	0.37493689096260874	0.5296345700359073	0.42649926356592105	0.49596524655228375	0.4612322550591024	0.4612322550591024	0.4612322550591024	0.4612322550591024	0.4612322550591024	0.4612322550591024	0.4612322550591024	0.4612322550591024	0.4612322550591024	0.4612322550591024
0.6764375825571132	0.8197464182558897	0.6450868479882558	0.5808104296762567	0.7428362991071397	0.7461759723893311	0.7345278690769845	0.8375936516942203	0.5955038705849002	0.5571427432000067	0.5950116569764227	0.5784090172642707	0.7592095129813228	0.8883217076423826	0.44466741327117026	0.6455359358727919	0.8929966396764403	0.7436139752782395	0.8847349746771709	0.9755665646284921	0.8081622246455857	0.9920052070867384	0.8564950943473382	1.1662612303315165	0.745538131959123	1.0460314250814127	0.8957847785202678	0.8957847785202678	0.8957847785202678	0.8957847785202678	0.8957847785202678	0.8957847785202678	0.8957847785202678	0.8957847785202678	0.8957847785202678	0.8957847785202678	0.8957847785202678	0.8957847785202678	0.8957847785202678	0.8957847785202678	0.8957847785202678	0.8957847785202678	0.8957847785202678	0.8957847785202678	0.8957847785202678	0.8957847785202678	0.8957847785202678	0.8957847785202678	0.8957847785202678	0.8957847785202678
0.7549996205670307	0.7357363307243188	0.7033484375519277	0.6653097092285652	0.6346073676578917	0.7065138125201722	0.7821805463224826	0.7716910846623634	0.8292365075691663	0.8240320471379824	0.7408074929625417	0.7025182828234531	0.7517485035350819	0.8504342038220776	0.8455609420473299	0.8087048545620347	0.7033142468864414	0.7111373615068274	0.7844302953937615	0.8913675667817005	0.9471126388986194	1.0447352939215402	0.9249771821534042	0.9213225318556206	0.8422696993882162	0.8766136124536944	0.8788444142183274	0.8777290133360108	0.8777290133360108	0.8777290133360108	0.8777290133360108	0.8777290133360108	0.8777290133360108	0.8777290133360108	0.8777290133360108	0.8777290133360108	0.8777290133360108	0.8777290133360108	0.8777290133360108	0.8777290133360108	0.8777290133360108	0.8777290133360108	0.8777290133360108	0.8777290133360108	0.8777290133360108	0.8777290133360108	0.8777290133360108	0.8777290133360108	0.8777290133360108	0.8777290133360108
0.31996475566507476	0.4004633906159699	0.4375077240747545	0.43423242816220864	0.43373655682987594	0.4441324683325314	0.49413545726674896	0.7220095666117649	0.6574873199318315	0.5798886492624269	0.609849235216638	0.8331219245914179	0.7999644571322596	0.5976420696194638	0.8169240407707435	0.7510094353192943	0.6241772332835717	0.8461100599255672	0.8024086286633972	0.9523576974599876	0.8896907085938154	0.7419841352745421	0.8014557309663219	0.7008437389259787	0.9601637536786455	0.9411906219247543	0.8004615136609311	0.8688643430024832	0.844111475123509	0.7288889441449682	0.8002227299758572	0.8411139758594034	0.7468927626466247	0.8375883493339927	0.7922405559903087	0.7922405559903087	0.7922405559903087	0.7922405559903087	0.7922405559903087	0.7922405559903087	0.7922405559903087	0.7922405559903087	0.7922405559903087	0.7922405559903087	0.7922405559903087	0.7922405559903087	0.7922405559903087	0.7922405559903087	0.7922405559903087	0.7922405559903087
0.49985882730975834	0.33319036237573585	0.3665852274722249	0.4720795765688405	0.26856071543891263	0.5490272408017904	0.3837200103027924	0.43818934384123825	0.3520969568099178	0.5004083762554219	0.5501139839780251	0.5088878095998641	0.47512186129006717	0.5738830195456093	0.44189759410478846	0.546509047867994	0.4640407796335514	0.7191500389419008	0.5794016918585461	0.3875269568389145	0.5597604055228592	0.6044410320328605	0.4631520585961317	0.5991386207009541	0.5448463993606057	0.6699499222924185	0.7379202606592823	0.8454584364810908	0.8081482161347834	0.6750609664869549	0.734416939453176	0.6345079726687768	0.8468329731265616	0.7406704728976692	0.7406704728976692	0.7406704728976692	0.7406704728976692	0.7406704728976692	0.7406704728976692	0.7406704728976692	0.7406704728976692	0.7406704728976692	0.7406704728976692	0.7406704728976692	0.7406704728976692	0.7406704728976692	0.7406704728976692	0.7406704728976692	0.7406704728976692	0.7406704728976692
0.6631700671334848	0.9996662448059587	0.736878779780933	0.8668044238835292	0.8462464280034984	1.0359335250686037	0.8959786941797179	1.1423063020906565	0.9630085876233354	0.7100774643899882	0.7307319529032976	0.843902175668806	1.0208334796950602	0.8637270920219275	0.7883578407329142	0.9951063045578906	0.8973112973872601	0.9434500666773826	0.9302778622897094	1.195261351094134	0.8826822614937297	1.0027565329146677	0.9264094454640601	1.1523493712826507	0.7987580179610528	0.9445821365941736	1.244991172100808	1.2774035746801278	1.0437779078175269	1.209854356593839	1.0863542304848388	1.1481042935393388	1.1481042935393388	1.1481042935393388	1.1481042935393388	1.1481042935393388	1.1481042935393388	1.1481042935393388	1.1481042935393388	1.1481042935393388	1.1481042935393388	1.1481042935393388	1.1481042935393388	1.1481042935393388	1.1481042935393388	1.1481042935393388	1.1481042935393388	1.1481042935393388	1.1481042935393388	1.1481042935393388
0.5336522680979813	0.6556749242621537	0.5638990611104695	0.7400216281044129	0.6419971303768914	0.6937425710977879	0.768351446805898	0.8000884245147765	0.76356377967494	0.7400740399558113	0.8612060553406243	0.8002898386436844	0.9062433375461041	0.8821885292111972	0.8721531055530948	0.8764464009610681	0.9787241135784931	0.9763675411498135	1.005337794325599	0.995634769004892	0.9994539887437075	1.0928809639583767	0.9590238880729197	1.1111602421184892	1.0546453194151675	1.0560315611397735	1.1032539484121533	1.1164034939639382	1.191837376963539	1.1213753624685012	1.244777151632584	1.1830762570505424	1.1830762570505424	1.1830762570505424	1.1830762570505424	1.1830762570505424	1.1830762570505424	1.1830762570505424	1.1830762570505424	1.1830762570505424	1.1830762570505424	1.1830762570505424	1.1830762570505424	1.1830762570505424	1.1830762570505424	1.1830762570505424	1.1830762570505424	1.1830762570505424	1.1830762570505424	1.1830762570505424
0.5399132765917035	0.7957348420177774	0.7566932991890447	0.6933925307247352	0.6733524750381507	0.5980130474602351	0.7349497999638062	0.5515960551022631	0.6614877105530536	0.7959866886256618	0.8712306188658254	0.8610180143630266	0.8006153988758969	0.8687745964081827	0.8474503356419714	0.8605798824681555	0.9735644503670631	0.9074725970929248	0.9666776609715735	0.9792389580788724	1.0295119608025562	0.9949185748242744	1.1189543338274723	0.9865695736599212	1.0124026395131596	1.0310326718474827	1.0238663538471848	0.9007910914375179	0.9139473658292004	0.840936865110546	1.089314328255154	0.96512559668285	0.96512559668285	0.96512559668285	0.96512559668285	0.96512559668285	0.96512559668285	0.96512559668285	0.96512559668285	0.96512559668285	0.96512559668285	0.96512559668285	0.96512559668285	0.96512559668285	0.96512559668285	0.96512559668285	0.96512559668285	0.96512559668285	0.96512559668285	0.96512559668285
0.6775025050086576	0.7631906888473227	0.5162172570362151	0.6113851543770544	0.502512692737168	0.5376577052181575	0.7255377159480986	0.6270855704064359	0.6903412916744857	0.6973632945522966	0.6886327110307782	0.6119710090165383	0.6619469157298383	0.7050323503657004	0.6717011294621146	0.6995218840428455	0.6410287075842129	0.8178723780578924	0.8444641783567618	1.0640588243791984	0.8823383520529324	0.7436582708055437	0.8232671664871403	0.9029567753596508	1.0330009173169241	1.0368995857339214	0.8154437711937421	1.0233426965889707	0.9453160686880075	0.8504603059695354	0.778371150621034	0.8197471116813866	0.7990591311512102	0.7990591311512102	0.7990591311512102	0.7990591311512102	0.7990591311512102	0.7990591311512102	0.7990591311512102	0.7990591311512102	0.7990591311512102	0.7990591311512102	0.7990591311512102	0.7990591311512102	0.7990591311512102	0.7990591311512102	0.7990591311512102	0.7990591311512102	0.7990591311512102	0.7990591311512102
0.5847171451924986	0.7194157448423093	0.7779454741802402	0.747333834293614	0.9361838354748411	1.001353724146768	0.8448780646223805	1.0662797251230425	1.127183049522711	1.3845010942944531	1.2356886043810125	1.527643859457443	1.3683414548823114	1.3418703342535037	1.2199979935200576	1.509155137219779	1.6208110040344732	1.248355372491226	1.6816819962706706	1.4132222297492416	1.339581215964172	1.35309570431786	1.5093935673295213	1.1924942304534338	1.4814833513810486	1.2469357962028802	1.5225295453956909	1.1943385130111102	1.4223946052663243	1.4349544713697697	1.428674538318047	1.428674538318047	1.428674538318047	1.428674538318047	1.428674538318047	1.428674538318047	1.428674538318047	1.428674538318047	1.428674538318047	1.428674538318047	1.428674538318047	1.428674538318047	1.428674538318047	1.428674538318047	1.428674538318047	1.428674538318047	1.428674538318047	1.428674538318047	1.428674538318047	1.428674538318047
0.7032084353300408	0.6456511059845497	0.6901847903625548	0.6806661700584201	0.7812419177932091	0.8357592121632137	0.744709042920658	0.7248130495812588	0.8227830382017355	0.9272862550744922	0.9028644538071886	0.7663774096846019	0.8473882160137709	0.8121495764037534	0.8654555416846829	0.7672771917836487	0.8335289756633552	0.7967422753223288	1.0483505487500082	0.764017545788907	0.8264524456790623	0.8489998135649403	0.8838931806552159	0.8664464971100783	0.8664464971100783	0.8664464971100783	0.8664464971100783	0.8664464971100783	0.8664464971100783	0.8664464971100783	0.8664464971100783	0.8664464971100783	0.8664464971100783	0.8664464971100783	0.8664464971100783	0.8664464971100783	0.8664464971100783	0.8664464971100783	0.8664464971100783	0.8664464971100783	0.8664464971100783	0.8664464971100783	0.8664464971100783	0.8664464971100783	0.8664464971100783	0.8664464971100783	0.8664464971100783	0.8664464971100783	0.8664464971100783	0.8664464971100783
0.8807179350841823	0.745739314527638	0.7342921642527771	0.7305376130499583	0.7339748450143212	0.7281828274186777	0.797546463737608	0.7737296448251627	0.8736644123143271	0.8319633838265231	0.867280710095066	0.9221594344078546	1.109716221978189	1.0825554819426193	0.9494648267865818	0.9220565307472102	0.9644732837180866	0.9712984266835594	1.0186654247819307	1.1127006151835817	1.036043846484696	1.0789553209070855	0.8309043988640827	0.9549298598855841	0.9549298598855841	0.9549298598855841	0.9549298598855841	0.9549298598855841	0.9549298598855841	0.9549298598855841	0.9549298598855841	0.9549298598855841	0.9549298598855841	0.9549298598855841	0.9549298598855841	0.9549298598855841	0.9549298598855841	0.9549298598855841	0.9549298598855841	0.9549298598855841	0.9549298598855841	0.9549298598855841	0.9549298598855841	0.9549298598855841	0.9549298598855841	0.9549298598855841	0.9549298598855841	0.9549298598855841	0.9549298598855841	0.9549298598855841
0.670573419385967	0.8195148274273589	0.658611612244722	0.35123555811187124	0.8170241087679828	0.6930681115068307	0.5858086178336314	0.7106488486048338	0.6651829696134453	0.8975725158038956	0.6764953363109976	0.8109899179470877	0.7773173908841895	0.9109546184257833	1.0341819055465968	1.1202173718336974	0.9889071846024563	0.8794842851372412	1.031992990987204	1.0316119817721803	1.1525259311097589	1.2682308941102527	1.2564984334519298	1.026497433954601	1.3956726017078487	1.421034940912424	1.2817802434592724	1.4204194561453674	1.178655855966564	0.9833744068146695	1.0810151313906167	1.0810151313906167	1.0810151313906167	1.0810151313906167	1.0810151313906167	1.0810151313906167	1.0810151313906167	1.0810151313906167	1.0810151313906167	1.0810151313906167	1.0810151313906167	1.0810151313906167	1.0810151313906167	1.0810151313906167	1.0810151313906167	1.0810151313906167	1.0810151313906167	1.0810151313906167	1.0810151313906167	1.0810151313906167
0.4692122623592751	0.6072575179819174	0.5867729495019389	0.7851851618972301	0.677375645481173	0.6889961942141917	0.6575805731293521	0.5795661714898311	0.6339248269669646	0.4990579057359537	0.6774579444361504	0.6857993016310949	0.6724796976888349	0.5691221444231715	0.6027436514892134	0.6014483896925334	0.6689269373719342	0.6836263887009951	0.5990751680068065	0.8702190801974508	0.705445986863911	0.5784346617861148	0.8013965179353949	0.8535763175076879	0.6083939950339793	0.6790852961346312	0.8942500462638838	0.5864530656716406	0.6566528721231574	0.7531083754762075	0.595419352241632	0.6067303197861297	0.6010748360138809	0.6010748360138809	0.6010748360138809	0.6010748360138809	0.6010748360138809	0.6010748360138809	0.6010748360138809	0.6010748360138809	0.6010748360138809	0.6010748360138809	0.6010748360138809	0.6010748360138809	0.6010748360138809	0.6010748360138809	0.6010748360138809	0.6010748360138809	0.6010748360138809	0.6010748360138809
0.37249268082632925	0.6055424425571849	0.5706450137603274	0.48857349735875477	0.49126742975131577	0.48659767076364463	0.49195893700036913	0.6165907000283266	0.5212042475245133	0.6286603246053064	0.7211648352499448	0.7179790088171231	0.5699443894779089	0.59514379163682	0.6784117059777366	0.5984118315239512	0.6543480869210004	0.5432527841524288	0.6169033560321203	0.8900215590697568	0.8590945706769552	0.6754744647280966	0.7453533887571888	0.773718740590601	0.8596128048551971	0.6283699968471087	0.765972836436473	0.8416657096180984	0.7771741322860998	0.7882540062375712	0.7219388555800716	0.8868119598208999	0.8995466233272478	0.8769567874012797	0.8042073107904667	0.8405820490958732	0.8405820490958732	0.8405820490958732	0.8405820490958732	0.8405820490958732	0.8405820490958732	0.8405820490958732	0.8405820490958732	0.8405820490958732	0.8405820490958732	0.8405820490958732	0.8405820490958732	0.8405820490958732	0.8405820490958732	0.8405820490958732
0.18771089736706917	0.2578151036173487	0.20867435321960195	0.264839749124114	0.281230107052426	0.24549215323382442	0.29785982395660315	0.31548516334862503	0.3328285939629206	0.30855409980016185	0.4088278063924156	0.37437015116776556	0.39905409630013905	0.38201068487564716	0.3786355320493359	0.5123786068286995	0.8419015826056293	0.5374945218699191	0.6131880459107472	0.6717591145290954	0.5758366467317024	0.5496578166832586	0.6208020552315916	0.5193591975373428	0.7481507278153338	0.6718754200771316	0.6672753299435308	0.782785958846618	0.7250306443950744	0.7250306443950744	0.7250306443950744	0.7250306443950744	0.7250306443950744	0.7250306443950744	0.7250306443950744	0.7250306443950744	0.7250306443950744	0.7250306443950744	0.7250306443950744	0.7250306443950744	0.7250306443950744	0.7250306443950744	0.7250306443950744	0.7250306443950744	0.7250306443950744	0.7250306443950744	0.7250306443950744	0.7250306443950744	0.7250306443950744	0.7250306443950744
0.4978552762760613	0.6829166259299709	1.7605648538859608	2.0206044384797903	1.9461186216386728	1.8957303126448133	1.8744652310643288	1.8993554869744296	1.8870037079490813	2.0620062305681186	1.7989041188609391	2.1527679109124565	1.9708699418575997	1.479081838042972	2.14331210528766	2.1833594673480694	2.3142629919613076	2.218823447359164	1.7291054805809103	2.0672698789381574	2.0246810923873575	2.1216962431743265	1.9689329827830557	2.1090786886003987	2.0288614184318203	2.122997881803682	2.008219382145129	2.318254223922671	1.8069228727767748	2.062588548349723	2.062588548349723	2.062588548349723	2.062588548349723	2.062588548349723	2.062588548349723	2.062588548349723	2.062588548349723	2.062588548349723	2.062588548349723	2.062588548349723	2.062588548349723	2.062588548349723	2.062588548349723	2.062588548349723	2.062588548349723	2.062588548349723	2.062588548349723	2.062588548349723	2.062588548349723	2.062588548349723
0.6220832973054555	1.0313422079315588	1.1781832797901841	1.1395906795184474	1.232638507546701	1.2136367230043696	1.513526116705876	1.3057004725430237	1.4650658167206907	1.5280720792123395	1.40426559376529	1.4782855727018573	1.3665711712591129	1.37776000488307	1.4927463635719964	1.6095648024929197	1.3120691450394844	1.5654924407471862	1.5317222985933427	1.447406451981234	1.4556398872713325	1.4558091351164502	1.4044455706199759	1.4395952912900112	1.449299449572563	1.5391619094609756	1.4942306795167692	1.4942306795167692	1.4942306795167692	1.4942306795167692	1.4942306795167692	1.4942306795167692	1.4942306795167692	1.4942306795167692	1.4942306795167692	1.4942306795167692	1.4942306795167692	1.4942306795167692	1.4942306795167692	1.4942306795167692	1.4942306795167692	1.4942306795167692	1.4942306795167692	1.4942306795167692	1.4942306795167692	1.4942306795167692	1.4942306795167692	1.4942306795167692	1.4942306795167692	1.4942306795167692
0.6649169238897004	0.9095059390094502	1.1485405206066122	1.053578152486513	1.4014119043939188	1.2495914903953351	1.4376890695478115	1.365084215588547	1.460614256424123	1.4152299343784907	1.3942158203325916	1.3921910677092508	1.6241305241383046	1.4909006441892807	1.4296363872309903	1.3753292649958104	1.4760815386238322	1.448011266858599	1.5210035440344887	1.5722275808704158	1.409629384480406	1.3112270084503956	1.3604281964654008	1.3604281964654008	1.3604281964654008	1.3604281964654008	1.3604281964654008	1.3604281964654008	1.3604281964654008	1.3604281964654008	1.3604281964654008	1.3604281964654008	1.3604281964654008	1.3604281964654008	1.3604281964654008	1.3604281964654008	1.3604281964654008	1.3604281964654008	1.3604281964654008	1.3604281964654008	1.3604281964654008	1.3604281964654008	1.3604281964654008	1.3604281964654008	1.3604281964654008	1.3604281964654008	1.3604281964654008	1.3604281964654008	1.3604281964654008	1.3604281964654008
0.7121352938464973	0.8113505977918007	0.7778101682526588	0.6915893520010948	1.0784621154321734	0.8666755363359109	1.042588553820375	0.8805951663397451	0.8718895925732757	0.7690298716749941	0.931398961343395	0.8783482508208786	0.8488342259565108	0.884763979790223	0.8790597087474147	0.8387485358799099	0.948974045780052	0.9517371947642194	0.9902221518240792	0.9537644463303869	0.9149870077799939	0.9779407362438192	0.8864427143556038	0.9821950876302168	1.083907950389131	1.0379994482457175	1.0322675669004042	1.0351335075730608	1.0351335075730608	1.0351335075730608	1.0351335075730608	1.0351335075730608	1.0351335075730608	1.0351335075730608	1.0351335075730608	1.0351335075730608	1.0351335075730608	1.0351335075730608	1.0351335075730608	1.0351335075730608	1.0351335075730608	1.0351335075730608	1.0351335075730608	1.0351335075730608	1.0351335075730608	1.0351335075730608	1.0351335075730608	1.0351335075730608	1.0351335075730608	1.0351335075730608
0.8881216844089118	0.7180062563294498	0.6877936011665204	0.6704410144904777	0.6284218962085907	0.7916996599310946	0.6769982938715089	0.8361635752372402	0.5043727173910907	0.6888732566266027	0.65900596112847	0.785034466864988	0.7775898187123311	0.7259196955721122	0.7146930018876047	0.7135353419076911	0.8222290284132487	0.7292344566352663	0.7294222502840426	0.783803479469525	0.6791331488354756	0.697489227682807	0.6598286883186818	0.9347410588134899	0.7996412411238174	0.7111024574057885	0.6880241678319616	0.8753040525666794	0.4346327346748251	0.6549683936207523	0.6549683936207523	0.6549683936207523	0.6549683936207523	0.6549683936207523	0.6549683936207523	0.6549683936207523	0.6549683936207523	0.6549683936207523	0.6549683936207523	0.6549683936207523	0.6549683936207523	0.6549683936207523	0.6549683936207523	0.6549683936207523	0.6549683936207523	0.6549683936207523	0.6549683936207523	0.6549683936207523	0.6549683936207523	0.6549683936207523
0.721376038068845	0.8351741455525844	0.9158587453397101	1.0444906319888827	0.8205472569603078	0.8188932423588932	0.743688335125036	0.8635071250732255	0.7611894344743283	0.7562228192165836	1.0412245311031287	0.9737770749906378	1.0245708087930305	0.8751856137331484	0.8233155968154424	0.9966629288994903	0.9481158662842168	0.8266713831378115	0.7816470970365338	1.0497987365288406	0.7911679917831618	0.9186822065980096	0.7432003124642781	0.8603953457144703	0.8654483097162944	0.8051015216105086	0.762362901850933	0.7512275130658794	0.9058754415874822	1.026632663928009	0.9252596606605767	0.9272322134610892	0.7473199203960483	0.8376460657573036	0.8219901876590409	0.8356374759176429	1.004650310229038	0.9175694687621855	0.9611098894956118	0.9611098894956118	0.9611098894956118	0.9611098894956118	0.9611098894956118	0.9611098894956118	0.9611098894956118	0.9611098894956118	0.9611098894956118	0.9611098894956118	0.9611098894956118	0.9611098894956118
0.5121114945630155	0.4418419898586758	0.6433106700814121	0.6336414162533641	0.8209216299327918	0.5937270540562166	0.5196315219600696	0.5872331909397338	0.5195525202469721	0.36834725362273824	0.47530287632560525	0.6894183919285901	0.5344860520685505	0.7219945850140986	0.5494747758624486	0.699656220217756	0.7103594563921733	0.8482313908279768	0.6836254453429965	0.6765211749625405	1.0276141639021426	0.7975675886722696	0.7212403117588095	0.8106132327914793	0.791096046387954	0.6415997787992458	0.7766833583429866	0.7933482531472434	0.9689866861878774	0.7638545763921447	0.7075350840749225	0.8105695414532893	0.9196398212473642	0.8459225350360698	1.1136646183168062	0.9943521168076453	0.963055816559313	0.8413210520083004	1.0265197399569035	0.7472140230801564	0.7181406858096365	1.0535386443747878	0.8858396650922121	0.8858396650922121	0.8858396650922121	0.8858396650922121	0.8858396650922121	0.8858396650922121	0.8858396650922121	0.8858396650922121
0.268754362526756	0.32548677484020383	0.44584692399940246	0.6409059411854923	0.4745413418454492	0.5598489968425526	0.5995803408788196	0.746358896703605	0.6320831336406099	0.709381855649896	0.7373165440863457	0.7955560333398816	0.9824900845671956	1.0727750116035701	0.833658504424543	0.9964138863917432	0.9942182783383355	0.954572720306314	1.1250990178243854	1.203216901149026	1.2922195970381676	1.2165429043274902	1.1792895739252698	1.2043689326472213	1.2723041110277724	1.263409274366208	1.3079840316197922	1.2496705659694731	1.2788272987946325	1.2788272987946325	1.2788272987946325	1.2788272987946325	1.2788272987946325	1.2788272987946325	1.2788272987946325	1.2788272987946325	1.2788272987946325	1.2788272987946325	1.2788272987946325	1.2788272987946325	1.2788272987946325	1.2788272987946325	1.2788272987946325	1.2788272987946325	1.2788272987946325	1.2788272987946325	1.2788272987946325	1.2788272987946325	1.2788272987946325	1.2788272987946325
0.7932265945929806	0.7940316680638084	0.9799041192176617	0.7938384401245886	0.7242811578926646	0.8451439585771362	0.7286287941336351	0.8404123947278576	0.7725808221270106	0.6877938685422967	0.7233052925249454	0.7683740607388974	0.760171812227145	0.748471912878252	0.8525233597122693	0.7576705406518145	0.7849177193198219	0.7222892011852998	0.8644197557734543	0.6855909853232242	0.845614171017422	0.8849620744698989	0.9597057901688292	0.7540071289192607	0.8481618835760789	0.8010845062476698	0.8010845062476698	0.8010845062476698	0.8010845062476698	0.8010845062476698	0.8010845062476698	0.8010845062476698	0.8010845062476698	0.8010845062476698	0.8010845062476698	0.8010845062476698	0.8010845062476698	0.8010845062476698	0.8010845062476698	0.8010845062476698	0.8010845062476698	0.8010845062476698	0.8010845062476698	0.8010845062476698	0.8010845062476698	0.8010845062476698	0.8010845062476698	0.8010845062476698	0.8010845062476698	0.8010845062476698
0.8731231831263866	1.0200213216250493	1.0789454786555026	1.2434674012090505	1.2196361764419097	1.154560789225121	1.1880577860756492	1.1734230661899274	1.1522061817145277	1.185815599990244	1.2172434666365028	1.2196979537806716	1.1422501307596518	1.2127251218640056	1.1768989045279727	1.2113873095679102	1.2063550116916304	1.1563417057134422	1.1935977826387159	1.0706258765544345	1.2391991671624873	1.1549125218584608	1.1549125218584608	1.1549125218584608	1.1549125218584608	1.1549125218584608	1.1549125218584608	1.1549125218584608	1.1549125218584608	1.1549125218584608	1.1549125218584608	1.1549125218584608	1.1549125218584608	1.1549125218584608	1.1549125218584608	1.1549125218584608	1.1549125218584608	1.1549125218584608	1.1549125218584608	1.1549125218584608	1.1549125218584608	1.1549125218584608	1.1549125218584608	1.1549125218584608	1.1549125218584608	1.1549125218584608	1.1549125218584608	1.1549125218584608	1.1549125218584608	1.1549125218584608
0.3616270613980624	0.567750500311297	0.3823716299418783	0.3951677542204069	0.4924729854484208	0.48721028268639677	0.7135959247221547	0.6755948102502073	0.780671793851767	0.8288762336880006	0.8503042388109571	0.9176455885571039	1.070024513875382	0.9758818250397049	1.1374849546191976	1.2799097726498592	1.0637926432423956	1.2552504001225055	1.1699240520976153	1.3448828959330092	1.4030370629734354	1.3011386859035337	1.2874181348104825	1.294278410357008	1.294278410357008	1.294278410357008	1.294278410357008	1.294278410357008	1.294278410357008	1.294278410357008	1.294278410357008	1.294278410357008	1.294278410357008	1.294278410357008	1.294278410357008	1.294278410357008	1.294278410357008	1.294278410357008	1.294278410357008	1.294278410357008	1.294278410357008	1.294278410357008	1.294278410357008	1.294278410357008	1.294278410357008	1.294278410357008	1.294278410357008	1.294278410357008	1.294278410357008	1.294278410357008
0.599650910269866	0.8919058709429162	0.6951253125744662	0.7755640832110128	0.9513551147480752	0.9126760537715692	0.9273757394342098	0.8804255424433555	0.8880705651740741	0.9088216374457431	0.987413095747681	1.042072481327647	0.9300273248983323	1.1276448556986822	1.2368715288881245	1.126821887495288	0.8920991225276501	1.0146598272285807	0.9357584981886038	0.9149117193504671	0.7754598235483431	0.845185771449405	0.845185771449405	0.845185771449405	0.845185771449405	0.845185771449405	0.845185771449405	0.845185771449405	0.845185771449405	0.845185771449405	0.845185771449405	0.845185771449405	0.845185771449405	0.845185771449405	0.845185771449405	0.845185771449405	0.845185771449405	0.845185771449405	0.845185771449405	0.845185771449405	0.845185771449405	0.845185771449405	0.845185771449405	0.845185771449405	0.845185771449405	0.845185771449405	0.845185771449405	0.845185771449405	0.845185771449405	0.845185771449405
0.4658452471202894	0.8241586038928974	0.9302590089691303	0.9688622507827012	0.9289802325093731	0.8032261265272045	0.8663204422046867	0.994590325299686	0.7996631004397107	0.7916254448203757	0.8450834309322622	0.9011101274441874	0.8967829488954769	0.7405683170670663	0.904641747616096	1.0116625138827695	0.9700563713261807	0.9332660461375076	0.8610315889666494	0.9710995721735413	1.026725590430964	1.0526056885365287	0.9916980578024247	0.9602908290464452	1.0174855620553698	0.9888881955509076	0.9888881955509076	0.9888881955509076	0.9888881955509076	0.9888881955509076	0.9888881955509076	0.9888881955509076	0.9888881955509076	0.9888881955509076	0.9888881955509076	0.9888881955509076	0.9888881955509076	0.9888881955509076	0.9888881955509076	0.9888881955509076	0.9888881955509076	0.9888881955509076	0.9888881955509076	0.9888881955509076	0.9888881955509076	0.9888881955509076	0.9888881955509076	0.9888881955509076	0.9888881955509076	0.9888881955509076
0.8106343366735216	0.7785133206695884	0.8669104282308635	0.7990755120922334	0.8976617958730475	0.8724539249822598	0.7908035088794697	0.7883103666777515	0.8106341636512033	0.8245179339279307	0.7900130859928398	0.8405994942109783	0.7469294990298659	0.7196429251779549	0.8435943154943893	0.9006665120854178	0.8358673998915414	0.884932559341702	0.8575869723978565	0.8574324891693597	0.857509730783608	0.857509730783608	0.857509730783608	0.857509730783608	0.857509730783608	0.857509730783608	0.857509730783608	0.857509730783608	0.857509730783608	0.857509730783608	0.857509730783608	0.857509730783608	0.857509730783608	0.857509730783608	0.857509730783608	0.857509730783608	0.857509730783608	0.857509730783608	0.857509730783608	0.857509730783608	0.857509730783608	0.857509730783608	0.857509730783608	0.857509730783608	0.857509730783608	0.857509730783608	0.857509730783608	0.857509730783608	0.857509730783608	0.857509730783608
0.6121366724982845	0.6788386410240318	0.8464683521377492	0.8911106355618034	0.8403622113591359	1.0194148886479173	0.8527627122893354	0.8098720098819511	0.7550197931868945	0.9568839804454246	0.7251571994741135	1.030628769587466	1.018324308922358	1.137901217130354	1.1287308641193945	1.13266788248048	1.0697094540520231	1.0102657525080978	1.1085505302853915	1.086944472187282	0.9835437323148822	0.998721003968003	0.9911323681414427	0.9911323681414427	0.9911323681414427	0.9911323681414427	0.9911323681414427	0.9911323681414427	0.9911323681414427	0.9911323681414427	0.9911323681414427	0.9911323681414427	0.9911323681414427	0.9911323681414427	0.9911323681414427	0.9911323681414427	0.9911323681414427	0.9911323681414427	0.9911323681414427	0.9911323681414427	0.9911323681414427	0.9911323681414427	0.9911323681414427	0.9911323681414427	0.9911323681414427	0.9911323681414427	0.9911323681414427	0.9911323681414427	0.9911323681414427	0.9911323681414427
0.7147833159465605	0.9552443546328246	0.9481120941266469	1.2109398679027668	1.2287055790972663	1.2803341708246756	1.3331385364895867	1.4557682785958097	1.329615245506392	1.4305291702543197	1.3711214140299035	1.4539066670983853	1.4996592469428933	1.5241679493216906	1.4866157327911818	1.5142064866791751	1.415265959550946	1.5251968394647708	1.4715625235631373	1.4649844010748971	1.4682734623190172	1.4682734623190172	1.4682734623190172	1.4682734623190172	1.4682734623190172	1.4682734623190172	1.4682734623190172	1.4682734623190172	1.4682734623190172	1.4682734623190172	1.4682734623190172	1.4682734623190172	1.4682734623190172	1.4682734623190172	1.4682734623190172	1.4682734623190172	1.4682734623190172	1.4682734623190172	1.4682734623190172	1.4682734623190172	1.4682734623190172	1.4682734623190172	1.4682734623190172	1.4682734623190172	1.4682734623190172	1.4682734623190172	1.4682734623190172	1.4682734623190172	1.4682734623190172	1.4682734623190172
0.32469166870996957	0.5024108222286392	0.38294030966321146	0.48895174362459665	0.6686646229045419	0.7111482667734785	0.6388259143743126	0.6879823837083666	0.49214138902617255	0.6907208194911288	0.7017644006671145	0.8344111113603343	0.7678737550835615	1.0269193452556282	0.9475555167361882	1.1422758233727754	0.8109433229103191	0.9962017361578922	0.8361862627366664	1.1117514056074191	1.0461905707600234	1.375883000577341	1.192737886512378	1.2012610894709141	1.1760162065591708	1.24790181312184	1.1163317248047462	1.1963159574964335	1.2831939543684088	1.3141952406815316	0.9999637470665205	1.195429188532678	1.2477426689819453	1.027288232882379	1.2749181404227286	1.1511031866525536	1.1511031866525536	1.1511031866525536	1.1511031866525536	1.1511031866525536	1.1511031866525536	1.1511031866525536	1.1511031866525536	1.1511031866525536	1.1511031866525536	1.1511031866525536	1.1511031866525536	1.1511031866525536	1.1511031866525536	1.1511031866525536
0.8184339833487596	1.0047954012388076	1.0751429710918208	1.2540728676078459	1.3578435354000233	1.4004177279247354	1.313360387999327	1.4093263740894317	1.4676055098146932	1.2927401226894313	1.3991163659826387	1.4467509400772882	1.5219140374138447	1.4341868622167475	1.4337710694642365	1.348478855235037	1.3911249623496367	1.3911249623496367	1.3911249623496367	1.3911249623496367	1.3911249623496367	1.3911249623496367	1.3911249623496367	1.3911249623496367	1.3911249623496367	1.3911249623496367	1.3911249623496367	1.3911249623496367	1.3911249623496367	1.3911249623496367	1.3911249623496367	1.3911249623496367	1.3911249623496367	1.3911249623496367	1.3911249623496367	1.3911249623496367	1.3911249623496367	1.3911249623496367	1.3911249623496367	1.3911249623496367	1.3911249623496367	1.3911249623496367	1.3911249623496367	1.3911249623496367	1.3911249623496367	1.3911249623496367	1.3911249623496367	1.3911249623496367	1.3911249623496367	1.3911249623496367
0.6980014783009043	0.8762811170528142	1.0202949670459203	1.2481695394482897	1.2540631041287844	1.2535353727135123	1.3247096106774423	1.4689875606559264	1.3237398555999849	1.1978201538415494	1.2480430100623103	1.318302895128055	1.2483650467954222	1.2133993115793427	1.196784079588442	1.3944387490800605	1.3988871461922465	1.1943375574420751	1.3171747188116942	1.4283874333656348	1.4445962691691403	1.3904160013903002	1.3257784790514595	1.492182145681023	1.4089803123662412	1.4089803123662412	1.4089803123662412	1.4089803123662412	1.4089803123662412	1.4089803123662412	1.4089803123662412	1.4089803123662412	1.4089803123662412	1.4089803123662412	1.4089803123662412	1.4089803123662412	1.4089803123662412	1.4089803123662412	1.4089803123662412	1.4089803123662412	1.4089803123662412	1.4089803123662412	1.4089803123662412	1.4089803123662412	1.4089803123662412	1.4089803123662412	1.4089803123662412	1.4089803123662412	1.4089803123662412	1.4089803123662412
0.9117869444814585	0.9352996382253835	0.8644688576072415	0.7470770123282384	0.6117576761630632	0.932049680005026	0.9325753548687168	0.8943046770417699	0.9798795685131412	0.8377349716076158	0.9618411321621437	0.9800203649667875	0.88627923877283	0.963370033523945	1.002775723320492	1.0496327397970557	1.0554624157543908	1.0154027872892848	1.0354326015218378	1.0354326015218378	1.0354326015218378	1.0354326015218378	1.0354326015218378	1.0354326015218378	1.0354326015218378	1.0354326015218378	1.0354326015218378	1.0354326015218378	1.0354326015218378	1.0354326015218378	1.0354326015218378	1.0354326015218378	1.0354326015218378	1.0354326015218378	1.0354326015218378	1.0354326015218378	1.0354326015218378	1.0354326015218378	1.0354326015218378	1.0354326015218378	1.0354326015218378	1.0354326015218378	1.0354326015218378	1.0354326015218378	1.0354326015218378	1.0354326015218378	1.0354326015218378	1.0354326015218378	1.0354326015218378	1.0354326015218378
0.6001455169804544	0.9017271849635364	1.316624999328769	1.0947728155366996	1.277525689482998	1.4257853104837281	1.4328675864625817	1.373826029415351	1.5962260154645105	1.4796883682754876	1.294996616423828	1.3842138340264067	1.4547960188473168	1.4110681228912585	1.3841753315123757	1.3133285711045626	1.3366679413128641	1.517371965528515	1.4875067114815879	1.5754312739794758	1.6091065804853093	1.5922689272323924	1.5922689272323924	1.5922689272323924	1.5922689272323924	1.5922689272323924	1.5922689272323924	1.5922689272323924	1.5922689272323924	1.5922689272323924	1.5922689272323924	1.5922689272323924	1.5922689272323924	1.5922689272323924	1.5922689272323924	1.5922689272323924	1.5922689272323924	1.5922689272323924	1.5922689272323924	1.5922689272323924	1.5922689272323924	1.5922689272323924	1.5922689272323924	1.5922689272323924	1.5922689272323924	1.5922689272323924	1.5922689272323924	1.5922689272323924	1.5922689272323924	1.5922689272323924
0.6687927397649227	1.1210745319951447	1.389331849429667	1.494287365323465	1.5080331414805526	1.6322886851001681	1.5079803502102915	1.510800434514537	1.4717762326219346	1.4558691155119676	1.463822674066951	1.463822674066951	1.463822674066951	1.463822674066951	1.463822674066951	1.463822674066951	1.463822674066951	1.463822674066951	1.463822674066951	1.463822674066951	1.463822674066951	1.463822674066951	1.463822674066951	1.463822674066951	1.463822674066951	1.463822674066951	1.463822674066951	1.463822674066951	1.463822674066951	1.463822674066951	1.463822674066951	1.463822674066951	1.463822674066951	1.463822674066951	1.463822674066951	1.463822674066951	1.463822674066951	1.463822674066951	1.463822674066951	1.463822674066951	1.463822674066951	1.463822674066951	1.463822674066951	1.463822674066951	1.463822674066951	1.463822674066951	1.463822674066951	1.463822674066951	1.463822674066951	1.463822674066951
0.4596353789854762	0.9621880071062694	1.0629673473896102	1.2276790142706064	1.240477167352133	1.2822998663830691	1.3545073702650818	1.3114521044807	1.496985972948435	1.3790775563308122	1.3131920548440583	1.2867299950794888	1.4863737446128575	1.573850121918761	1.809929568838386	1.560587924565772	1.5795264471956287	1.5598228572837605	1.5696746522396945	1.5696746522396945	1.5696746522396945	1.5696746522396945	1.5696746522396945	1.5696746522396945	1.5696746522396945	1.5696746522396945	1.5696746522396945	1.5696746522396945	1.5696746522396945	1.5696746522396945	1.5696746522396945	1.5696746522396945	1.5696746522396945	1.5696746522396945	1.5696746522396945	1.5696746522396945	1.5696746522396945	1.5696746522396945	1.5696746522396945	1.5696746522396945	1.5696746522396945	1.5696746522396945	1.5696746522396945	1.5696746522396945	1.5696746522396945	1.5696746522396945	1.5696746522396945	1.5696746522396945	1.5696746522396945	1.5696746522396945
0.13634442454539938	0.21871636038830874	0.035051052024784805	0.0725853899058549	0.1696649291261869	0.18012958545329122	0.1492247240878637	0.2101043084807551	0.11069487526918012	0.3321380036519537	0.23945076467249898	0.17661234850471796	0.38904289974448314	0.09728299194652772	0.2861048459807462	0.43576095806428344	0.2755348544364295	0.3343313103892641	0.2576446713254424	0.1618827528738358	0.4675951062945453	0.4268994807340306	0.37110228106602333	0.39647568974678327	0.3029281981861464	0.349064586185092	0.28044785217817036	0.48515548181157314	0.3768684848890079	0.44947289864195816	0.35811989486858564	0.40379639675527196	0.40379639675527196	0.40379639675527196	0.40379639675527196	0.40379639675527196	0.40379639675527196	0.40379639675527196	0.40379639675527196	0.40379639675527196	0.40379639675527196	0.40379639675527196	0.40379639675527196	0.40379639675527196	0.40379639675527196	0.40379639675527196	0.40379639675527196	0.40379639675527196	0.40379639675527196	0.40379639675527196
0.38276462803371647	0.32889091706774615	0.47775275471509143	0.5330733129965562	0.4600330815435996	0.5400653809470566	0.4921503997322557	0.7759286378832366	0.6766028644105322	0.7644401858320683	0.7435520876834574	0.7459041080793494	0.648608333805052	0.8388420012755252	0.8685458622551049	0.908156482971002	1.0507307676468487	0.9662531912312418	1.143231814321439	1.0727512756959507	0.9844883325745435	1.1446830333580078	1.1283117303434451	1.1381557809021643	1.1332337556228047	1.1332337556228047	1.1332337556228047	1.1332337556228047	1.1332337556228047	1.1332337556228047	1.1332337556228047	1.1332337556228047	1.1332337556228047	1.1332337556228047	1.1332337556228047	1.1332337556228047	1.1332337556228047	1.1332337556228047	1.1332337556228047	1.1332337556228047	1.1332337556228047	1.1332337556228047	1.1332337556228047	1.1332337556228047	1.1332337556228047	1.1332337556228047	1.1332337556228047	1.1332337556228047	1.1332337556228047	1.1332337556228047
0.9002816932310118	0.7422701949257117	0.9816099718572731	0.97396024503372	0.921986206148758	0.9595127291944681	1.0170800647165326	1.0289459693429337	1.0240488193266515	0.6558432704885173	0.8484256560303491	0.7521344632594331	0.7521344632594331	0.7521344632594331	0.7521344632594331	0.7521344632594331	0.7521344632594331	0.7521344632594331	0.7521344632594331	0.7521344632594331	0.7521344632594331	0.7521344632594331	0.7521344632594331	0.7521344632594331	0.7521344632594331	0.7521344632594331	0.7521344632594331	0.7521344632594331	0.7521344632594331	0.7521344632594331	0.7521344632594331	0.7521344632594331	0.7521344632594331	0.7521344632594331	0.7521344632594331	0.7521344632594331	0.7521344632594331	0.7521344632594331	0.7521344632594331	0.7521344632594331	0.7521344632594331	0.7521344632594331	0.7521344632594331	0.7521344632594331	0.7521344632594331	0.7521344632594331	0.7521344632594331	0.7521344632594331	0.7521344632594331	0.7521344632594331
1.0127044093040967	0.8818910590040094	0.827038248087182	0.6766729885883738	0.9785349487433653	0.874222390952615	1.007249218702372	0.9452992449609248	1.1995561967108075	0.9001612870040478	1.1333998711691031	1.049280469366436	0.9529077287947312	1.0237392377063816	1.0218943412910153	1.213656904518843	1.1187138903901688	1.1463739792824281	1.1325439348362984	1.1325439348362984	1.1325439348362984	1.1325439348362984	1.1325439348362984	1.1325439348362984	1.1325439348362984	1.1325439348362984	1.1325439348362984	1.1325439348362984	1.1325439348362984	1.1325439348362984	1.1325439348362984	1.1325439348362984	1.1325439348362984	1.1325439348362984	1.1325439348362984	1.1325439348362984	1.1325439348362984	1.1325439348362984	1.1325439348362984	1.1325439348362984	1.1325439348362984	1.1325439348362984	1.1325439348362984	1.1325439348362984	1.1325439348362984	1.1325439348362984	1.1325439348362984	1.1325439348362984	1.1325439348362984	1.1325439348362984
0.4194495334072678	0.666310578210071	0.9813972745013361	0.647543208371852	0.9188813320799751	1.0753756069464648	0.9621676333863567	1.1512597468070418	1.2002325110275194	0.930859524017371	1.4423809550698277	1.4704854024219953	0.9339153989625915	1.717580779215683	1.436959451281737	1.57727011524871	1.57727011524871	1.57727011524871	1.57727011524871	1.57727011524871	1.57727011524871	1.57727011524871	1.57727011524871	1.57727011524871	1.57727011524871	1.57727011524871	1.57727011524871	1.57727011524871	1.57727011524871	1.57727011524871	1.57727011524871	1.57727011524871	1.57727011524871	1.57727011524871	1.57727011524871	1.57727011524871	1.57727011524871	1.57727011524871	1.57727011524871	1.57727011524871	1.57727011524871	1.57727011524871	1.57727011524871	1.57727011524871	1.57727011524871	1.57727011524871	1.57727011524871	1.57727011524871	1.57727011524871	1.57727011524871
0.3867363870658186	0.44847532054871125	0.623184790776579	0.6727461150324655	0.7988825659373182	1.0251311279545723	1.0282925914397312	0.7866239612938063	1.1432366267718477	1.165580558506681	1.4019278281795282	1.1659219268678598	1.257985869925589	1.3559799521565286	1.1934590707973773	1.3514267103510167	1.636641217424743	1.2253692545284895	1.2777319536893925	1.2165953866515844	1.3909894965154719	1.1402934437686487	1.2811468698437571	1.0945126261458016	1.276816470619991	1.5971602474107711	1.4898194314723718	1.3397780065584288	1.4147987190154	1.4147987190154	1.4147987190154	1.4147987190154	1.4147987190154	1.4147987190154	1.4147987190154	1.4147987190154	1.4147987190154	1.4147987190154	1.4147987190154	1.4147987190154	1.4147987190154	1.4147987190154	1.4147987190154	1.4147987190154	1.4147987190154	1.4147987190154	1.4147987190154	1.4147987190154	1.4147987190154	1.4147987190154
0.5159061075802504	1.0346909843181393	1.07551187131151	1.415839406638102	1.1863918986330844	1.5406171637781347	1.4245304526660727	1.5020575139423133	1.5999029453510643	1.6084387248182044	1.882050255680062	1.4479256870305457	1.6851835986456405	1.600972375588498	1.318556873923702	1.572605838967175	1.6506330839839156	1.6027120116634093	1.632543273359567	1.6587708421949734	1.8225604222530662	1.7348294890906235	1.4759523488804762	1.60539091898555	1.60539091898555	1.60539091898555	1.60539091898555	1.60539091898555	1.60539091898555	1.60539091898555	1.60539091898555	1.60539091898555	1.60539091898555	1.60539091898555	1.60539091898555	1.60539091898555	1.60539091898555	1.60539091898555	1.60539091898555	1.60539091898555	1.60539091898555	1.60539091898555	1.60539091898555	1.60539091898555	1.60539091898555	1.60539091898555	1.60539091898555	1.60539091898555	1.60539091898555	1.60539091898555
0.6503113275989545	1.1561679091492878	1.1517126084780958	1.4147294061873026	1.4318687716046257	1.3695873156367708	1.235846803040148	1.2083410153131402	1.221224786293343	1.4423125990258427	1.2264627363999476	1.5108895027420457	1.5109076202983989	1.3807765967010144	1.5207903331953996	1.2856856211095753	1.1815925760740391	1.4079585253196019	1.41377993839411	1.549090229359522	1.5167346346986357	1.532912432029079	1.532912432029079	1.532912432029079	1.532912432029079	1.532912432029079	1.532912432029079	1.532912432029079	1.532912432029079	1.532912432029079	1.532912432029079	1.532912432029079	1.532912432029079	1.532912432029079	1.532912432029079	1.532912432029079	1.532912432029079	1.532912432029079	1.532912432029079	1.532912432029079	1.532912432029079	1.532912432029079	1.532912432029079	1.532912432029079	1.532912432029079	1.532912432029079	1.532912432029079	1.532912432029079	1.532912432029079	1.532912432029079
0.8439121795662898	1.13204979085682	1.2071106472353528	1.2840183294490115	1.44667101900774	1.554178551904552	1.7716260161235993	1.7867803108249103	1.8168941115538149	1.7030430442209237	1.437727052627199	1.534234455493094	1.308636481189842	1.5913927069737377	1.3118291301659482	1.5872688098867018	1.7191779990562832	1.5996944081531483	1.6594362036047159	1.6594362036047159	1.6594362036047159	1.6594362036047159	1.6594362036047159	1.6594362036047159	1.6594362036047159	1.6594362036047159	1.6594362036047159	1.6594362036047159	1.6594362036047159	1.6594362036047159	1.6594362036047159	1.6594362036047159	1.6594362036047159	1.6594362036047159	1.6594362036047159	1.6594362036047159	1.6594362036047159	1.6594362036047159	1.6594362036047159	1.6594362036047159	1.6594362036047159	1.6594362036047159	1.6594362036047159	1.6594362036047159	1.6594362036047159	1.6594362036047159	1.6594362036047159	1.6594362036047159	1.6594362036047159	1.6594362036047159
0.8547663438046655	0.9538047853471806	1.1018523051318077	1.2275403154103024	1.3200690877675096	1.340601133149627	1.5192701293442288	1.2681840451361932	1.4271710124832324	1.4600349655553082	1.414397338169273	1.3050713922706982	1.4519191390603847	1.3843567401616128	1.378319243806986	1.4002912686888291	1.4741563058303861	1.3687374314826242	1.349623092422324	1.3444462604120238	1.347034676417174	1.347034676417174	1.347034676417174	1.347034676417174	1.347034676417174	1.347034676417174	1.347034676417174	1.347034676417174	1.347034676417174	1.347034676417174	1.347034676417174	1.347034676417174	1.347034676417174	1.347034676417174	1.347034676417174	1.347034676417174	1.347034676417174	1.347034676417174	1.347034676417174	1.347034676417174	1.347034676417174	1.347034676417174	1.347034676417174	1.347034676417174	1.347034676417174	1.347034676417174	1.347034676417174	1.347034676417174	1.347034676417174	1.347034676417174
0.0	0.0	0.05448625049408138	0.00020148975908715187	0.04569015896252364	0.0	0.0	0.0	0.009341438594757055	0.12718369122961454	0.21561229632922183	0.16586511724448486	0.003654534710572474	0.09083497086184796	0.08536998220593439	0.05448625049408138	0.1543924627617112	0.08169502202617807	0.1391830559928663	0.05467918279280665	0.21646635938548722	0.15931559188979935	0.11583030893042923	0.1098180075379399	0.09448950557242043	0.2634046882502163	0.23800821909709813	0.4498031902162963	0.3029568588365906	0.23511545149880653	0.23889982349714475	0.20755823869285941	0.25641245887701425	0.16641046430768414	0.26181881942539903	0.33528592248513767	0.009305863878225903	0.1751397154001689	0.14924431415374054	0.15175911089233793	0.2889074375681173	0.2203332742302276	0.2203332742302276	0.2203332742302276	0.2203332742302276	0.2203332742302276	0.2203332742302276	0.2203332742302276	0.2203332742302276	0.2203332742302276
0.03861364565071884	0.13638952307446137	0.002051261915505209	0.003961206979426366	0.21209559548009924	0.48602564061316506	0.7217317211246803	0.46386159404338	0.2940664586564142	0.7879810241429666	0.7074655104848273	1.1493196344141983	1.0110481031992817	0.5691470697500624	0.5825124289883528	0.50748316011514	0.9735040019592184	1.3536250308295394	1.5617421177183912	1.2920384819539177	1.0027606655224215	0.9959740932977829	1.058440034366842	1.0251310705791956	1.0155008651450064	0.9513540867806239	0.7689719124985176	1.0401343939497933	1.690315944025189	1.033751968021734	1.430476431133961	1.306211630387682	0.8827836264835393	0.9384740139558743	1.2563946692900119	1.4948265253289355	1.6269985940083658	1.453295300814129	0.6840060280113827	1.6100867568409838	0.9569011458540968	1.4556948679611508	0.8488077310494972	0.661600334073212	0.43437638080510066	0.642795106597211	0.5385857437011559	0.5385857437011559	0.5385857437011559	0.5385857437011559
0.48167665065702736	0.38611161067192906	0.43508389298618777	0.5303884685218239	0.4485157847131139	0.4673408857512811	0.493700227734054	0.5365109944084305	0.3958845615491619	0.38427631355921815	0.33379155220766604	0.3321775974041755	0.3587360329404283	0.45591312808832346	0.40047834351318795	0.3517157113825266	0.47975729168792025	0.3226286647335134	0.34881937779196953	0.4461927093435629	0.4641538118645062	0.40299690488572343	0.36468164725745583	0.42524222296521397	0.33777992005932006	0.3809641840570571	0.4616792134091427	0.27792668884112115	0.38185610461162545	0.31138151402145514	0.4586515042508438	0.3792705340804303	0.39858683836936437	0.33698089330912206	0.3431988881953543	0.44207696000967517	0.3436772005006132	0.4323768985449963	0.4810406114612197	0.4418903049793967	0.5732834293601802	0.5075868671697885	0.5075868671697885	0.5075868671697885	0.5075868671697885	0.5075868671697885	0.5075868671697885	0.5075868671697885	0.5075868671697885	0.5075868671697885
0.24631496246326426	0.15369167459868888	0.30759533502007685	0.1535990088573026	0.23217066768411718	0.23851372009512986	0.22338084434642924	0.1513010716859404	0.2179178927017762	0.3200935509596884	0.32825784322141743	0.2644201398460402	0.4144248526031521	0.40265118175789016	0.3663759330372098	0.27519553833631016	0.36523167549546554	0.25614698816419473	0.38029030168341404	0.3641087268206819	0.2665370123032199	0.25908137853120644	0.25754164789272266	0.2956552239304443	0.3490897163305007	0.30368382641946995	0.2135877791124881	0.3717920408799354	0.27965399158962745	0.2800599443504299	0.16024724232893542	0.2422098619602903	0.2455703716577635	0.24535397044683468	0.2746240376323965	0.19993826855578645	0.16276663708502986	0.16576583378284207	0.24405186451225153	0.2541988404070789	0.4065227877285607	0.34188953866037025	0.3268653339700406	0.26739686534879104	0.32725803166203304	0.31000812568235453	0.3186330786721938	0.3186330786721938	0.3186330786721938	0.3186330786721938
0.3578454093249009	0.43624501054792686	0.4965328765173261	0.45273526703400896	0.42747854696048604	0.26605847597977667	0.31943134960026986	0.49187202667537516	0.3493176871974418	0.32324511973922326	0.3582889586043387	0.4460278799555818	0.35338367696388967	0.2402293370968031	0.3759656658674086	0.45822935145460464	0.3404802340192534	0.6307365735816192	0.47986915860122414	0.2286944363841956	0.6991116575462198	0.512046242018844	0.3135673407570205	0.43326774134797513	0.5164412025936029	0.41880080294129846	0.4377217116415538	0.4783685478149461	0.3256983335215306	0.5981902964726452	0.5600979148811108	0.31507745813636834	0.36256022982369396	0.5374863337016555	0.7242626107496111	0.4032562316742741	0.4828810172969107	0.5620524568629189	0.6060292617954004	0.5612498733732881	0.2834847160998465	0.6128508864522084	0.43841645013828884	0.5256336682952486	0.5256336682952486	0.5256336682952486	0.5256336682952486	0.5256336682952486	0.5256336682952486	0.5256336682952486
1.169939792129574	1.1007552924697301	0.9721969395566881	0.9157037272406073	1.305368638727391	0.9020228487973176	1.142919401988651	0.9288855739394934	1.2695226488107243	1.226367926921043	1.2788051023682638	1.1155072943162878	1.1971561983422758	1.1971561983422758	1.1971561983422758	1.1971561983422758	1.1971561983422758	1.1971561983422758	1.1971561983422758	1.1971561983422758	1.1971561983422758	1.1971561983422758	1.1971561983422758	1.1971561983422758	1.1971561983422758	1.1971561983422758	1.1971561983422758	1.1971561983422758	1.1971561983422758	1.1971561983422758	1.1971561983422758	1.1971561983422758	1.1971561983422758	1.1971561983422758	1.1971561983422758	1.1971561983422758	1.1971561983422758	1.1971561983422758	1.1971561983422758	1.1971561983422758	1.1971561983422758	1.1971561983422758	1.1971561983422758	1.1971561983422758	1.1971561983422758	1.1971561983422758	1.1971561983422758	1.1971561983422758	1.1971561983422758	1.1971561983422758
0.9156228163351996	1.0901713599840503	1.2985452725902686	0.8717319531701498	0.8950722884392301	1.1517931278939908	0.7892204854688818	0.9800044858439376	1.011209444202116	0.8931263726682876	1.082683477717035	1.0454428069865456	0.946059803977074	0.8924760933372785	1.2819854834637774	1.0504584496840423	1.1961060013323135	1.1470881048605397	0.9933754827456082	1.0257654300345855	1.0242019423959208	0.9541825409201109	0.8908469663952442	0.9334955106333902	0.5198592250927545	1.031817751725383	1.2167624720202836	1.0103125149692964	1.2107082506110571	1.1941350651474634	1.068565710279896	0.829386736707652	0.9557471586546475	1.0021212053042001	1.2405784605885708	1.2373401063676353	0.9288920369982774	1.2387089423955617	1.2091715296737635	1.459043470354335	1.100643160272561	1.2798433153134479	1.2798433153134479	1.2798433153134479	1.2798433153134479	1.2798433153134479	1.2798433153134479	1.2798433153134479	1.2798433153134479	1.2798433153134479
0.5385397587573121	0.562990246974294	0.332403579939632	0.39393063810900003	0.5439350153179239	0.49040889019020184	0.30195243422664225	0.3433061878269852	0.2863148907605818	0.3610607599728966	0.3207509416556574	0.41405874833179973	0.3261997438499901	0.2558385793638511	0.21711397961445789	0.4020425619215488	0.36086386435470186	0.2974564070078078	0.3373944980088266	0.35729900688701316	0.3119137075545253	0.43438265769622453	0.3720671569936466	0.2551103027861128	0.3897506878338131	0.2629811021522088	0.27674197382355376	0.27452223586729496	0.27442898876859895	0.30046057830920053	0.2749066119204654	0.3271467456172955	0.28142017973861977	0.4148351300616193	0.2575266007466642	0.20572126710819244	0.34682860169122387	0.1836162625955957	0.40132843500563337	0.2894146958318314	0.34828481136765965	0.35772174696198805	0.28755386283277085	0.16017717952863333	0.2734962653118399	0.2168367224202366	0.2168367224202366	0.2168367224202366	0.2168367224202366	0.2168367224202366
0.0	0.0	0.2576746905386744	0.027546340664993296	0.10718629939386966	0.0	0.027546340664993296	0.2409049617507825	0.0875326953901089	0.010182452263673385	0.2354171287422255	0.0	0.2643188766792654	0.2924593769576867	0.0005941596134279853	0.2576746905386744	0.0	0.0011883192268559706	0.0005941596134279853	0.24563154710072085	0.010182452263673385	0.0005941596134279853	0.059986354725115605	0.010182452263673385	0.0029441065096544074	0.270801250590554	0.07311291477699514	0.7325811396530365	0.6189527391933364	0.4902968246347222	0.28581519132851635	0.480621604274709	0.0	0.0	0.0	0.2403108021373545	1.019811961364654	0.0	0.38522588960139426	0.2694458420399556	0.43871044384441665	0.14785919883219073	0.25328971094326197	0.37798755407578916	0.20134374284679926	0.2896656484612942	0.2896656484612942	0.2896656484612942	0.2896656484612942	0.2896656484612942
0.3108973015368485	0.6107197320464558	0.1834762550155848	0.43902602804919033	0.20662830728895978	0.12354535386966205	0.34050313880370553	0.1641666444764491	0.21539608549052378	0.2850663028795645	0.44639348983911575	0.16798634866219966	0.3512062985519693	0.09761641057430115	0.19208954553301488	0.015079995659978418	0.37614397196106697	0.36800099737204095	0.13453766528733815	0.2596574191399082	0.2008082554800057	0.18016276814806306	0.15814616149742472	0.12311950086697183	0.19767967945524983	0.19018922544339828	0.05038184233835007	0.2063742948695098	0.1495061520773641	0.32210417031851435	0.1841858030043063	0.16472756631372693	0.2285127243533692	0.39013010193239134	0.17026323898162937	0.24362881494955269	0.25948910366349076	0.2010813305622342	0.14021705254934658	0.08559416409773525	0.015632533526853752	0.3993496433484618	0.2943181923601218	0.3468339178542918	0.3468339178542918	0.3468339178542918	0.3468339178542918	0.3468339178542918	0.3468339178542918	0.3468339178542918
0.32967713937706594	0.5081544216353155	0.4712576118999606	0.6659829392711707	0.5564819133624193	0.4274568298689614	0.6411924188468592	0.47568592101324647	0.46681119216767625	0.4352136416709008	0.5119792156201294	0.42081159278042857	0.5495705221904027	0.308864589591675	0.40905031458233615	0.41936274622763664	0.3695700975306201	0.49727608797712247	0.5748920536579144	0.38063746746261806	0.3884357955232966	0.564588605894912	0.5383307988556183	0.37307807390812536	0.48120866100897763	0.30364388915409557	0.572527100973273	0.3273926933938372	0.38840893385393127	0.5186809960106726	0.37267686948886336	0.47450183348216424	0.5706872599177996	0.5250627043332442	0.5693083887198949	0.3867148456596926	0.4877796079462405	0.4452165877919282	0.526014700137105	0.4538847032414821	0.4899497016892935	0.4899497016892935	0.4899497016892935	0.4899497016892935	0.4899497016892935	0.4899497016892935	0.4899497016892935	0.4899497016892935	0.4899497016892935	0.4899497016892935
0.19311913791530586	0.1234748533297773	0.0727739314848551	0.44489632728762146	0.262085258868609	0.1351752259481841	0.227058475363261	0.3175814581873135	0.30855466007857957	0.12217996939393702	0.4467790223727774	0.2609555259110081	0.3968616175464275	0.4091889940173164	0.34359909558105767	0.1512568885572839	0.28384812568730095	0.2808560178022668	0.2372829866986551	0.24463271124797234	0.20165367915773094	0.33311144758730094	0.4706270525072085	0.24205638202240934	0.19517693350396775	0.37934633163294523	0.3355734801062698	0.2665166036368199	0.2358931176768008	0.15366503965609904	0.0986020774277963	0.08508345497202333	0.128451167778874	0.3830454272880244	0.20035202968039645	0.16085190681703218	0.1305282122328092	0.23733677896811126	0.18470510779792898	0.5332194111732129	0.10878962519848295	0.32100451818584796	0.32100451818584796	0.32100451818584796	0.32100451818584796	0.32100451818584796	0.32100451818584796	0.32100451818584796	0.32100451818584796	0.32100451818584796
0.17248389319497798	0.17842395980972753	0.17243823066292047	0.07751170596609318	0.13366609698702872	0.14933739987881367	0.11042268472772865	0.12433272929441025	0.10330636006387167	0.16658005826921413	0.08427386086652505	0.069349088010763	0.06220122023757087	0.1283497985013656	0.24768872968217265	0.09634046660838659	0.12739490573493792	0.12226152951667049	0.06304645882641337	0.09678956924723368	0.128728667643746	0.10184704485431724	0.13874228534024396	0.16285170462192303	0.15386664010664505	0.11965669087724293	0.14237071709110174	0.12263517458610736	0.041177786983104155	0.0492884364408829	0.10091694548298175	0.1421650975411033	0.10475250805383444	0.10097700750432345	0.12897900758258338	0.06454345344829326	0.14886978251648234	0.07756442068196243	0.11098115848744096	0.04262924463639155	0.09652321778773815	0.14208639946307497	0.0913733334855251	0.0934766961929901	0.13492693203175424	0.1598796199327393	0.06380520220997161	0.17914901695180305	0.11032399616724586	0.0727899390943108
0.4373138289053168	0.0024983021959791513	0.05090306388274395	0.22429502053717	0.22429502053717	0.22429502053717	0.0	0.0	0.2186569144526584	0.0	0.0	0.0	0.0	0.0	0.0	0.22729751270876256	0.0	0.0	0.0	0.0	0.0	0.36063666429255914	0.0010083808191868055	0.1872447076381331	0.0	0.05090306388274395	0.0	0.0	0.16523413493106612	0.0	0.0	0.2186569144526584	0.31273609301538774	0.13634164375538912	0.35278889851999723	0.0	0.2186569144526584	0.09095586938735345	0.22429502053717	0.0024983021959791513	0.17939694186557115	0.0005041904095934028	0.0024983021959791513	0.0	0.023375201660968726	0.0	0.008640598690084152	0.008640598690084152	0.0	0.0
0.5463182945331279	0.6674339530857656	0.5309725656089664	0.3833614340826448	0.8595450590235626	0.600282708674151	0.3116894662477938	0.7224295055148601	0.48479881970359906	0.6576637603593424	0.40032419945339803	0.3633501852670479	0.4690343794355	0.5947112166844064	0.5362702164958729	0.5694895367194311	0.3989555575193473	0.6401526269226552	0.7059220686545422	0.5048367048737221	0.6282336000313923	0.6144738134510018	0.7699810934964291	0.43366579549435874	0.6945496414483301	0.40649743978704217	0.5958887563717532	0.6663485184851298	0.7577555829999433	0.7202542107347604	0.6431695146017257	0.6664493092193976	0.6044919710804744	0.5818251308054617	0.5808067934349316	0.6709580552995844	0.7351352342188507	0.4373553600586211	0.45312541812766916	0.7945878403712374	0.5386638173610527	0.575827659413337	0.5416976435655481	0.5875999965006343	0.6032329114706161	0.6938146761984044	0.5519619157804708	0.6623866875314944	0.5712465446841166	0.7030953107645013
0.32569046829185105	0.2956463719635915	0.243893512398881	0.2289316825772095	0.18767040221373377	0.18939187287120465	0.24151708304048466	0.1975736911377021	0.5690459674197518	0.38685813545915854	0.41106201486936855	0.44490999677908294	0.47921589407899196	0.551554151544438	0.49248787961275947	0.49292317145621	0.45773952747158175	0.516985017346412	0.38798855538719507	0.5631182382067923	0.5352002980076634	0.49723320626523754	0.4782824275455747	0.5107735300890989	0.6476215978725396	0.5161425457738354	0.5271156254649678	0.4696950698469472	0.22497859181020918	0.3246849176888071	0.3564051170066515	0.3593869608425595	0.5414373751648343	0.49029753831559614	0.5105755132794296	0.4655042230205382	0.504446491737555	0.42808006940021864	0.3870775734678685	0.49481047399075323	0.4674783779100534	0.43069447282230516	0.534910247553296	0.5326900767794792	0.39708457881057646	0.2802824295797375	0.37403440028426843	0.18376848391626002	0.31232844443281227	0.1626210778754702
0.3037038314219275	0.3371919604965616	0.37102775754189915	0.25187200703854495	0.46437810925093	0.2329047468367204	0.24424794010696907	0.2795756434474067	0.22619774899254189	0.24876479720809944	0.4327410977379444	0.30144616797763196	0.16498147519958636	0.2927304843764538	0.3217644651690162	0.2964674572142571	0.3625983026636961	0.15048043974488454	0.2103262889515181	0.23758176930743097	0.3569537899090241	0.18860463188820328	0.30012861689465153	0.37714082356646095	0.28978552934142093	0.2288718268914974	0.4024181266095346	0.257390147227504	0.2591859972332004	0.3121604048281226	0.28550269870731115	0.4767393945517806	0.21111901697876628	0.3584002996910344	0.21060469024658246	0.29759543859696513	0.2566389311598637	0.389189223665159	0.36222430663643024	0.10060579065582487	0.24870519994511744	0.24693558942382784	0.300588620024347	0.1993682028951353	0.38082312436750787	0.3109358170006037	0.22841595341908022	0.3134771227896985	0.2634014599836908	0.26210250411169156
0.6169914876174989	0.7769865236908639	0.6452726649428978	0.8455102160717995	0.6649458934837139	0.7676157262677379	0.6381995653723925	0.7804655262647422	0.7303728563303833	0.6321233267133257	0.7628722315281092	0.7680218473742321	0.6679508878861825	0.6084155171360713	0.7640894711921595	0.8275811059260156	0.6878453223591224	0.9355561896049462	0.7230309722317807	0.798461062673676	0.8376356350777163	0.896602741368246	0.7996242911645337	0.7500779241775108	0.6377514196229201	0.6594542692148753	0.6583418351919552	0.7890875327308214	0.6832360424584929	0.8205271562439241	0.7734716375311902	0.6627014655267713	0.6891278292379812	1.0207183418867296	0.7855147235677743	0.919341864193361	0.8523474128228369	0.8946662992340063	0.7937481596001009	0.6505018982131671	0.8910289780656941	0.6632571378002763	0.7123377183989705	0.6877974280996234	0.6877974280996234	0.6877974280996234	0.6877974280996234	0.6877974280996234	0.6877974280996234	0.6877974280996234
1.1790402505377664	1.297048640271122	1.193254724240584	1.080384057511677	1.0076762856131463	1.1596483494878531	0.9241570200372343	1.2334956077791024	1.2689347143738794	1.040651369833518	1.0046923167548867	1.0226718432942024	1.0226718432942024	1.0226718432942024	1.0226718432942024	1.0226718432942024	1.0226718432942024	1.0226718432942024	1.0226718432942024	1.0226718432942024	1.0226718432942024	1.0226718432942024	1.0226718432942024	1.0226718432942024	1.0226718432942024	1.0226718432942024	1.0226718432942024	1.0226718432942024	1.0226718432942024	1.0226718432942024	1.0226718432942024	1.0226718432942024	1.0226718432942024	1.0226718432942024	1.0226718432942024	1.0226718432942024	1.0226718432942024	1.0226718432942024	1.0226718432942024	1.0226718432942024	1.0226718432942024	1.0226718432942024	1.0226718432942024	1.0226718432942024	1.0226718432942024	1.0226718432942024	1.0226718432942024	1.0226718432942024	1.0226718432942024	1.0226718432942024
0.7652452672515155	0.9451571045961543	0.8371467503573927	0.5329550734596303	0.645577853332696	0.8094774978664548	0.7275276755995754	0.7275276755995754	0.7275276755995754	0.7275276755995754	0.7275276755995754	0.7275276755995754	0.7275276755995754	0.7275276755995754	0.7275276755995754	0.7275276755995754	0.7275276755995754	0.7275276755995754	0.7275276755995754	0.7275276755995754	0.7275276755995754	0.7275276755995754	0.7275276755995754	0.7275276755995754	0.7275276755995754	0.7275276755995754	0.7275276755995754	0.7275276755995754	0.7275276755995754	0.7275276755995754	0.7275276755995754	0.7275276755995754	0.7275276755995754	0.7275276755995754	0.7275276755995754	0.7275276755995754	0.7275276755995754	0.7275276755995754	0.7275276755995754	0.7275276755995754	0.7275276755995754	0.7275276755995754	0.7275276755995754	0.7275276755995754	0.7275276755995754	0.7275276755995754	0.7275276755995754	0.7275276755995754	0.7275276755995754	0.7275276755995754
0.2589369472795798	0.49969752042933907	0.471240524250115	0.23804348063188016	0.5196217939422231	0.8004899294116435	0.3609743393314015	0.4253756879518217	0.061965665246756736	0.37151167631072735	0.32264959746165334	0.2921972248210442	0.3827610001312896	0.1543536020289167	0.7548654243417885	0.17666681663163966	0.39634831782796937	0.4011229795668402	0.866719083028875	0.2930079299941106	0.4893683414667073	0.6948142067374744	0.44098999391663035	0.4704298190770486	0.4474457655902099	0.6315230950947912	0.2989959526860129	0.3784384578846721	0.3377786442808375	0.2930079299941106	0.5604096612550334	0.0700056059404694	0.5350026457931633	0.6280451900871341	0.7469719287528201	0.5755627565760779	0.6612673426644491	0.6612673426644491	0.6612673426644491	0.6612673426644491	0.6612673426644491	0.6612673426644491	0.6612673426644491	0.6612673426644491	0.6612673426644491	0.6612673426644491	0.6612673426644491	0.6612673426644491	0.6612673426644491	0.6612673426644491
0.776406308765472	0.6156685495235784	0.8719444538807319	0.8080022863197919	0.804145933435072	0.9803268913311369	0.9354796355245201	0.9127314893796472	1.0388671117755912	0.8747911502271749	0.7983275744917717	0.9222664471703172	1.0066997800680246	1.1576530033509453	0.8379840210758912	0.9479805484204222	0.9004981064021216	0.8886458551459938	1.0609945012255106	1.08716723866947	0.7862172766982397	0.8694206571197993	0.8279681034415277	1.0794347589228697	0.8524371471709047	1.075745297973533	1.0069304038390314	1.041337850906282	1.041337850906282	1.041337850906282	1.041337850906282	1.041337850906282	1.041337850906282	1.041337850906282	1.041337850906282	1.041337850906282	1.041337850906282	1.041337850906282	1.041337850906282	1.041337850906282	1.041337850906282	1.041337850906282	1.041337850906282	1.041337850906282	1.041337850906282	1.041337850906282	1.041337850906282	1.041337850906282	1.041337850906282	1.041337850906282
0.9065933839215988	0.7706571682372715	0.8665012128266919	1.1020705641979742	0.8283855552843873	1.0266656727974788	0.8099553191695735	0.9439773738020858	0.8275299326403656	0.8185053560596981	0.7603930487295296	1.081861592343541	0.633606329304126	0.7057409613772783	0.6838450094615681	0.7537635606966441	0.5368989453016836	0.7569111326168215	0.5963517724084926	0.584903190947233	0.5906274816778627	0.5906274816778627	0.5906274816778627	0.5906274816778627	0.5906274816778627	0.5906274816778627	0.5906274816778627	0.5906274816778627	0.5906274816778627	0.5906274816778627	0.5906274816778627	0.5906274816778627	0.5906274816778627	0.5906274816778627	0.5906274816778627	0.5906274816778627	0.5906274816778627	0.5906274816778627	0.5906274816778627	0.5906274816778627	0.5906274816778627	0.5906274816778627	0.5906274816778627	0.5906274816778627	0.5906274816778627	0.5906274816778627	0.5906274816778627	0.5906274816778627	0.5906274816778627	0.5906274816778627
0.5158048932026007	0.5860465128867535	0.6040587369999652	0.6344890905536936	0.5932901530504451	0.633759337563739	0.6874854737087666	0.686110589365575	0.5073352209440372	0.6364859613882167	0.7492742754264005	0.7679359703963297	0.7994623909231737	0.7439703692027118	0.5736752971271557	0.7521485319427519	0.5906106580125361	0.6636032986360071	0.6283475594525779	0.6876501174032873	0.6730302387939971	0.7035851759416958	0.646382337543887	0.6800142048492361	0.7806252791799597	0.8518784520870823	0.7625954434477853	0.6543824102469609	0.6238294174799257	0.7056988054769218	0.6006450182089569	0.5312721513860188	0.5548239110139375	0.6773727276893654	0.7214035596549815	0.5911211597350623	0.6839706048772847	0.6375458823061735	0.6375458823061735	0.6375458823061735	0.6375458823061735	0.6375458823061735	0.6375458823061735	0.6375458823061735	0.6375458823061735	0.6375458823061735	0.6375458823061735	0.6375458823061735	0.6375458823061735	0.6375458823061735
0.8325576891706288	1.1013694410534711	1.0340423296834822	0.9317391704048573	0.7482486425122139	0.9821277142797188	0.91719223648849	0.8845199211772576	1.0378628414018185	0.9849555372102509	0.8853985270672712	0.9700260845841023	0.9343399855328782	0.9830247651960686	0.8841437045534118	0.8727303473260233	0.9816715719230364	0.8710472493892369	0.9953548027164444	0.9176845561293402	0.982676833591022	0.8912342407706315	0.9515634830100679	0.9435665065244705	1.0142634455295674	1.0016266768267648	1.1487536052835676	0.7711056459777486	0.7579184537220444	0.9474266084272178	1.0110122373048247	0.9785994556611363	0.9948058464829804	0.9948058464829804	0.9948058464829804	0.9948058464829804	0.9948058464829804	0.9948058464829804	0.9948058464829804	0.9948058464829804	0.9948058464829804	0.9948058464829804	0.9948058464829804	0.9948058464829804	0.9948058464829804	0.9948058464829804	0.9948058464829804	0.9948058464829804	0.9948058464829804	0.9948058464829804
0.5360337382383138	0.19255302725611076	0.1980419774830543	0.3500955905831008	0.41025792555388063	0.34244100004597533	0.2889100757445619	0.10582624792761638	0.2667681903910555	0.2663948156225622	0.5216924845431977	0.3842100507131729	0.0830344025728648	0.42902728087117475	0.34240534832742503	0.24855144297775136	0.21661131526420044	0.3561253129433271	0.3055604500185095	0.28356624613793374	0.20781426570463823	0.12340254758068853	0.15293477341227005	0.028892742303759756	0.17810293787020454	0.31619170676006464	0.2953460525316948	0.27773068473486523	0.17719505020613155	0.3879931079766919	0.1393059851881555	0.17529928186582575	0.07303057015667302	0.224345008296884	0.14868778922677853	0.14868778922677853	0.14868778922677853	0.14868778922677853	0.14868778922677853	0.14868778922677853	0.14868778922677853	0.14868778922677853	0.14868778922677853	0.14868778922677853	0.14868778922677853	0.14868778922677853	0.14868778922677853	0.14868778922677853	0.14868778922677853	0.14868778922677853
0.8442759357851533	0.5204391169030569	0.5061358927308889	0.44685396887754036	0.6231643844976481	0.5447152361660514	0.5805724877974803	0.6632402618227808	0.6137867568679324	0.7763303655822658	0.6491901545879895	0.5933492559563668	0.5199423227873005	0.5774898917305566	0.5879993156186151	0.5930330159422466	0.5854377703772221	0.4933635859243417	0.7333130938805783	0.6869891053424391	0.63337051049763	0.8274399489770935	0.7304052297373618	0.7304052297373618	0.7304052297373618	0.7304052297373618	0.7304052297373618	0.7304052297373618	0.7304052297373618	0.7304052297373618	0.7304052297373618	0.7304052297373618	0.7304052297373618	0.7304052297373618	0.7304052297373618	0.7304052297373618	0.7304052297373618	0.7304052297373618	0.7304052297373618	0.7304052297373618	0.7304052297373618	0.7304052297373618	0.7304052297373618	0.7304052297373618	0.7304052297373618	0.7304052297373618	0.7304052297373618	0.7304052297373618	0.7304052297373618	0.7304052297373618
0.009921200022780303	0.10064447605309473	0.25273696153322484	0.11879203507921096	0.16163172679682283	0.04233787461954907	0.10458753802459833	0.05990512328240401	0.2506902175745665	0.021498615497902093	0.1703554063919717	0.127519216155139	0.0537594609435836	0.10017225298162927	0.07750999677719954	0.0022077832281450936	0.14560073088075134	0.061426930509467965	0.285699052433028	0.13642155289379027	0.13086299773509844	0.04830731174628792	0.24978699232663773	0.12233996782386398	0.23181243725355716	0.05606637583709235	0.2490018823266668	0.038378863791355376	0.16450133507326803	0.03863723537896342	0.14957841865627622	0.08389128602306051	0.10818969024882549	0.20188095606677298	0.14042875878183908	0.15659548901147194	0.24023842762972505	0.19311755851639656	0.05235404195654516	0.10851890441280009	0.13739107044143586	0.12295498742711797	0.12295498742711797	0.12295498742711797	0.12295498742711797	0.12295498742711797	0.12295498742711797	0.12295498742711797	0.12295498742711797	0.12295498742711797
0.6313945840080409	0.5908572692254747	0.3764203292730937	0.5493562941581781	0.5250033708626466	0.5366829276508859	0.5707637554088034	0.6167049188739703	0.5991888601294197	0.5200095667197325	0.5484424044495892	0.5974317583614237	0.5728176411077085	0.747731386050783	0.5971016289733705	0.8069761982123793	0.5226348517194146	0.6832213796053997	0.5705739209679028	0.5914958540213884	0.6044364611576084	0.6599056695851202	0.7848186122856223	0.78102783865049	0.6450076375024109	0.7130177380764503	0.7130177380764503	0.7130177380764503	0.7130177380764503	0.7130177380764503	0.7130177380764503	0.7130177380764503	0.7130177380764503	0.7130177380764503	0.7130177380764503	0.7130177380764503	0.7130177380764503	0.7130177380764503	0.7130177380764503	0.7130177380764503	0.7130177380764503	0.7130177380764503	0.7130177380764503	0.7130177380764503	0.7130177380764503	0.7130177380764503	0.7130177380764503	0.7130177380764503	0.7130177380764503	0.7130177380764503
0.1754448230121336	0.12326768262481035	0.06935442679868357	0.24165375943587247	0.1267834034894076	0.33823114687675054	0.1393846503252578	0.1480652300117583	0.10722543214218543	0.22169203660378944	0.29087974786727244	0.19417760531579156	0.1341270282198059	0.26742475254220116	0.17207055909831595	0.208341371287145	0.2728814564708977	0.14798377979419816	0.04331307065667673	0.312711910410039	0.26536219383959747	0.17331801897834867	0.2760535137782589	0.12646394019041612	0.18447262402297257	0.3055480747398126	0.09051531192040131	0.16057778531327332	0.2588731602153471	0.21565002686361187	0.23726159353947948	0.23726159353947948	0.23726159353947948	0.23726159353947948	0.23726159353947948	0.23726159353947948	0.23726159353947948	0.23726159353947948	0.23726159353947948	0.23726159353947948	0.23726159353947948	0.23726159353947948	0.23726159353947948	0.23726159353947948	0.23726159353947948	0.23726159353947948	0.23726159353947948	0.23726159353947948	0.23726159353947948	0.23726159353947948
0.6875059282691387	0.6708394367733268	0.6505091373789397	0.7480160580141556	0.4272527292337083	0.7111368385686597	0.5548469293960828	0.4963115202839703	0.7215092911175308	0.4441612828939959	0.5495322581142494	0.752455143084798	0.5777963480307369	0.7141810166137466	0.5998496922666503	0.8218226021081307	0.6240862910976724	0.5837950118129253	0.6039406514552988	0.6039406514552988	0.6039406514552988	0.6039406514552988	0.6039406514552988	0.6039406514552988	0.6039406514552988	0.6039406514552988	0.6039406514552988	0.6039406514552988	0.6039406514552988	0.6039406514552988	0.6039406514552988	0.6039406514552988	0.6039406514552988	0.6039406514552988	0.6039406514552988	0.6039406514552988	0.6039406514552988	0.6039406514552988	0.6039406514552988	0.6039406514552988	0.6039406514552988	0.6039406514552988	0.6039406514552988	0.6039406514552988	0.6039406514552988	0.6039406514552988	0.6039406514552988	0.6039406514552988	0.6039406514552988	0.6039406514552988
0.736401671693443	0.848863120700206	0.6383300025314955	0.4218435051757708	0.7707480141003422	0.8576215517194589	0.7481153046376879	0.6462132894859074	0.5738879140628624	0.6069767800948431	0.8553606581226882	0.675064951636767	0.7069453987466223	0.5776595559920398	0.7667806187925397	0.7804568955149701	1.046620657266311	0.8566934520546294	0.5963662064085702	0.6703632815797408	0.548571176523022	0.7037059674684876	0.6440963521400499	0.5443994767860302	0.7003004968641395	0.8902404520244507	0.64925072573289	0.7009394358442863	0.5780610046009311	0.6395002202226087	0.6395002202226087	0.6395002202226087	0.6395002202226087	0.6395002202226087	0.6395002202226087	0.6395002202226087	0.6395002202226087	0.6395002202226087	0.6395002202226087	0.6395002202226087	0.6395002202226087	0.6395002202226087	0.6395002202226087	0.6395002202226087	0.6395002202226087	0.6395002202226087	0.6395002202226087	0.6395002202226087	0.6395002202226087	0.6395002202226087
0.38464422962944633	0.5467816196287534	0.5174637794639702	0.6078799176445208	0.501854102209704	0.49903106909634304	0.5044828560858949	0.6255949641711238	0.4571447006195591	0.5701249903390819	0.570076589634661	0.5195498580778746	0.49734216762863687	0.3820379630493722	0.5014859656163224	0.3601905126191057	0.45216108893414625	0.4653203837115281	0.49018471702307903	0.6917850836591151	0.6233804025175785	0.6384876157221142	0.6309340091198463	0.6309340091198463	0.6309340091198463	0.6309340091198463	0.6309340091198463	0.6309340091198463	0.6309340091198463	0.6309340091198463	0.6309340091198463	0.6309340091198463	0.6309340091198463	0.6309340091198463	0.6309340091198463	0.6309340091198463	0.6309340091198463	0.6309340091198463	0.6309340091198463	0.6309340091198463	0.6309340091198463	0.6309340091198463	0.6309340091198463	0.6309340091198463	0.6309340091198463	0.6309340091198463	0.6309340091198463	0.6309340091198463	0.6309340091198463	0.6309340091198463
0.8823776024863995	1.027265606218165	0.8241848599285694	0.8371758888435216	0.8736317846803273	0.8068676253025905	0.8375054237833616	0.8810246538529214	0.9075083741762414	0.9484698122436334	0.7881745307948755	0.8120274697410778	0.7256659553447004	0.6963748779418754	0.8095163652415577	0.8520437334275104	0.6375246750154782	0.8565053571015975	0.7774142683301817	0.6661972663722139	0.7183590094259883	0.8486042540794195	0.8076473067024824	0.7041963385638184	0.8288848506355948	0.804347527526758	0.8166161890811764	0.8166161890811764	0.8166161890811764	0.8166161890811764	0.8166161890811764	0.8166161890811764	0.8166161890811764	0.8166161890811764	0.8166161890811764	0.8166161890811764	0.8166161890811764	0.8166161890811764	0.8166161890811764	0.8166161890811764	0.8166161890811764	0.8166161890811764	0.8166161890811764	0.8166161890811764	0.8166161890811764	0.8166161890811764	0.8166161890811764	0.8166161890811764	0.8166161890811764	0.8166161890811764
0.3811868687088372	0.6009567121132959	0.4951545171308471	0.40869400453548765	0.5403659202085161	0.3576960479872431	0.3405068228161842	0.34852761466158844	0.3518570651930613	0.37321525767497266	0.5131605990047399	0.4018937238265442	0.4224819889051691	0.3936174906291348	0.5071080710227994	0.39882420331084834	0.3920857540017999	0.4723181650020946	0.4537797869771241	0.492890689638697	0.4465886232869852	0.3960184018752531	0.32332496908077674	0.40527887496936243	0.36430192202506956	0.36430192202506956	0.36430192202506956	0.36430192202506956	0.36430192202506956	0.36430192202506956	0.36430192202506956	0.36430192202506956	0.36430192202506956	0.36430192202506956	0.36430192202506956	0.36430192202506956	0.36430192202506956	0.36430192202506956	0.36430192202506956	0.36430192202506956	0.36430192202506956	0.36430192202506956	0.36430192202506956	0.36430192202506956	0.36430192202506956	0.36430192202506956	0.36430192202506956	0.36430192202506956	0.36430192202506956	0.36430192202506956
0.9414816367647235	1.0223351126645022	0.8094614946755432	0.9553966987479964	0.8475600704915446	0.9199302348539966	0.9969588636480039	0.7221690141670078	0.8338738823284525	0.8707232606976473	0.9026792575881303	0.7621882309561684	1.0307457612802289	0.8434605484163357	1.032372329127064	0.7709831388354481	0.786010535706324	0.887494605798624	0.8221962655368971	0.8171303113027776	0.8837570828689949	1.051084230351251	0.7567506778259864	0.8020922140098921	0.7794214459179392	0.7794214459179392	0.7794214459179392	0.7794214459179392	0.7794214459179392	0.7794214459179392	0.7794214459179392	0.7794214459179392	0.7794214459179392	0.7794214459179392	0.7794214459179392	0.7794214459179392	0.7794214459179392	0.7794214459179392	0.7794214459179392	0.7794214459179392	0.7794214459179392	0.7794214459179392	0.7794214459179392	0.7794214459179392	0.7794214459179392	0.7794214459179392	0.7794214459179392	0.7794214459179392	0.7794214459179392	0.7794214459179392
0.2137206300079145	0.3722991201376543	0.2717273853672289	0.36512255796327564	0.44081245407047537	0.32175269938185924	0.29227556591373566	0.512264381935712	0.40449773531572836	0.47709166545855186	0.38730585743749185	0.28978161379358236	0.25848549981119423	0.2703342179750804	0.41426060119547214	0.32640582679455427	0.4428449647399073	0.50891123825318	0.40375016403289576	0.3252608276905746	0.5353872303909942	0.4822217595026918	0.3881325468416816	0.43517715317218664	0.43517715317218664	0.43517715317218664	0.43517715317218664	0.43517715317218664	0.43517715317218664	0.43517715317218664	0.43517715317218664	0.43517715317218664	0.43517715317218664	0.43517715317218664	0.43517715317218664	0.43517715317218664	0.43517715317218664	0.43517715317218664	0.43517715317218664	0.43517715317218664	0.43517715317218664	0.43517715317218664	0.43517715317218664	0.43517715317218664	0.43517715317218664	0.43517715317218664	0.43517715317218664	0.43517715317218664	0.43517715317218664	0.43517715317218664
0.571420922497817	0.5059179699419177	0.5390044702685609	0.6364361864887969	0.5014262308786398	0.44276994073878484	0.5564817280435319	0.5919596999426058	0.7292138494001048	0.5787076340276588	0.7008860476630385	0.6607611887265765	0.5575459222481665	0.6770847909618097	0.5520289477709106	0.7639358779847047	0.5596315137672467	0.5879105833345821	0.6759494098780995	0.7204086067552382	0.6947723594677121	0.4027964505707317	0.6854191543152443	0.7775529108900491	0.7314860326026467	0.7314860326026467	0.7314860326026467	0.7314860326026467	0.7314860326026467	0.7314860326026467	0.7314860326026467	0.7314860326026467	0.7314860326026467	0.7314860326026467	0.7314860326026467	0.7314860326026467	0.7314860326026467	0.7314860326026467	0.7314860326026467	0.7314860326026467	0.7314860326026467	0.7314860326026467	0.7314860326026467	0.7314860326026467	0.7314860326026467	0.7314860326026467	0.7314860326026467	0.7314860326026467	0.7314860326026467	0.7314860326026467
0.9254605166885735	1.2866302410929351	1.19910978111861	1.3762466897884544	1.392417425477431	1.3037390894840286	1.3137142986330692	1.5171612992435675	1.4330528542602015	1.4352749714838142	1.3488490118176928	1.4326082543432488	1.6712963043704978	1.3014945832984877	1.5673767064985304	1.5715225054949502	1.5530283270311798	1.3418695838334167	1.5156260443792018	1.4532133005286858	1.34840930242122	1.4914657330307344	1.616890371535592	1.4853556478098409	1.4722999275642978	1.4507086211408267	1.4198734832328193	1.37442202672976	1.6170027403772322	1.4836420174192304	1.5503223788982312	1.5503223788982312	1.5503223788982312	1.5503223788982312	1.5503223788982312	1.5503223788982312	1.5503223788982312	1.5503223788982312	1.5503223788982312	1.5503223788982312	1.5503223788982312	1.5503223788982312	1.5503223788982312	1.5503223788982312	1.5503223788982312	1.5503223788982312	1.5503223788982312	1.5503223788982312	1.5503223788982312	1.5503223788982312
1.2160068617976523	1.345348541869239	1.153491205674853	1.4175526003427217	1.2761071256873098	1.3805827017121899	1.2323242846850744	1.2999914332682887	1.3907403448271753	1.4505673399423715	1.5369420637819395	1.3093330940688912	1.4442220220533257	1.3502975709374965	1.349216680633244	1.2816183971312838	1.2905038375809685	1.383118694837975	1.352626832504504	1.4411008295399181	1.3195572833158282	1.2809279998822278	1.3684217788574213	1.3925739066435587	1.4222254224540145	1.3852908219773172	1.4815730691724347	1.3812346211966677	1.4946000295446293	1.6095433908610974	1.3567270761784005	1.483135233519749	1.483135233519749	1.483135233519749	1.483135233519749	1.483135233519749	1.483135233519749	1.483135233519749	1.483135233519749	1.483135233519749	1.483135233519749	1.483135233519749	1.483135233519749	1.483135233519749	1.483135233519749	1.483135233519749	1.483135233519749	1.483135233519749	1.483135233519749	1.483135233519749
0.48166097299530847	0.6978010596814931	0.5104500063009961	0.4768698280063221	0.5309245967483879	0.6599991549104638	0.743511483501712	0.7756015438603118	0.5691076163054236	0.7290506699260594	0.8544402318079359	1.0160905943398018	1.1350170522410137	0.8973021586300239	0.7470295153592865	0.9473372115198484	0.8930717599411995	0.9179330619507424	0.9036688944830865	0.9249758611357419	1.0166683597870465	0.8478396415951541	1.076604876267426	0.983139714144135	1.2002853884988738	1.0972819361850201	1.105753945063363	1.1134472558794275	1.1169424280525246	1.3185231842687521	1.2177328061606385	1.2177328061606385	1.2177328061606385	1.2177328061606385	1.2177328061606385	1.2177328061606385	1.2177328061606385	1.2177328061606385	1.2177328061606385	1.2177328061606385	1.2177328061606385	1.2177328061606385	1.2177328061606385	1.2177328061606385	1.2177328061606385	1.2177328061606385	1.2177328061606385	1.2177328061606385	1.2177328061606385	1.2177328061606385
0.380600482425231	0.43609937989467334	0.3613616204179028	0.37587659558610814	0.5374600588692573	0.6384470431696802	0.585963026854245	0.6840039759500689	0.6533019830456196	0.7819591723841547	0.6855656513562611	0.6332243591333785	0.9220928547816859	0.7202461152588716	0.9160433491862646	0.8705977727983935	0.7639677365627475	0.8060046823067156	0.9437836523393661	0.8631723915770663	0.9034780219582162	0.9034780219582162	0.9034780219582162	0.9034780219582162	0.9034780219582162	0.9034780219582162	0.9034780219582162	0.9034780219582162	0.9034780219582162	0.9034780219582162	0.9034780219582162	0.9034780219582162	0.9034780219582162	0.9034780219582162	0.9034780219582162	0.9034780219582162	0.9034780219582162	0.9034780219582162	0.9034780219582162	0.9034780219582162	0.9034780219582162	0.9034780219582162	0.9034780219582162	0.9034780219582162	0.9034780219582162	0.9034780219582162	0.9034780219582162	0.9034780219582162	0.9034780219582162	0.9034780219582162
0.2831950077336082	0.525700971114389	0.4143202194798844	0.5086585990236279	0.41156366464696986	0.5803106018578708	0.600720952304486	0.6735260545543064	0.688010263118305	0.6530359207403315	0.7867744660244798	0.8398146306953773	0.8376419687238009	0.8315526061609765	0.7361355257615145	0.846157397277936	0.7488148521147169	1.1393869790697135	1.0805203714473728	1.1859253384181863	0.9658724653750939	0.7710680013697745	1.0420992014448343	0.7732339615951164	0.6124599241828023	0.7505808575492954	0.8064881505780865	0.778534504063691	0.778534504063691	0.778534504063691	0.778534504063691	0.778534504063691	0.778534504063691	0.778534504063691	0.778534504063691	0.778534504063691	0.778534504063691	0.778534504063691	0.778534504063691	0.778534504063691	0.778534504063691	0.778534504063691	0.778534504063691	0.778534504063691	0.778534504063691	0.778534504063691	0.778534504063691	0.778534504063691	0.778534504063691	0.778534504063691
0.6948739240981369	0.7883102248829379	0.8089135387981436	0.8906198878557466	0.9883224567334167	1.1298318701824068	1.2299698517442357	1.0601876917869049	1.4859529497979307	1.5697921980356004	1.3839449872830634	1.3600885346390441	1.3825696227961903	1.4940062120892514	1.5773826946854639	1.3280704512477	1.4251495107861651	1.5648458147902187	1.3760770461628664	1.5330660640362537	1.6448487008742096	1.5860626592656881	1.6032221747578028	1.4829849356470262	1.4986507468588928	1.516018910682674	1.601259794016483	1.6616561040902922	1.6355450578029218	1.5831833755638665	1.4758879868141137	1.4633917136045858	1.4696398502093497	1.4696398502093497	1.4696398502093497	1.4696398502093497	1.4696398502093497	1.4696398502093497	1.4696398502093497	1.4696398502093497	1.4696398502093497	1.4696398502093497	1.4696398502093497	1.4696398502093497	1.4696398502093497	1.4696398502093497	1.4696398502093497	1.4696398502093497	1.4696398502093497	1.4696398502093497
0.2922158311083525	0.12844432615752366	0.19369068611856446	0.21696567734393377	0.12356969565442309	0.24493693132516597	0.16246124408343485	0.14653811305168793	0.6083363504219722	0.08730660839488114	0.11466018444520523	0.26356489986969744	0.06981786524733045	0.3067252000387718	0.26328931079617807	0.28500725541747496	0.28500725541747496	0.28500725541747496	0.28500725541747496	0.28500725541747496	0.28500725541747496	0.28500725541747496	0.28500725541747496	0.28500725541747496	0.28500725541747496	0.28500725541747496	0.28500725541747496	0.28500725541747496	0.28500725541747496	0.28500725541747496	0.28500725541747496	0.28500725541747496	0.28500725541747496	0.28500725541747496	0.28500725541747496	0.28500725541747496	0.28500725541747496	0.28500725541747496	0.28500725541747496	0.28500725541747496	0.28500725541747496	0.28500725541747496	0.28500725541747496	0.28500725541747496	0.28500725541747496	0.28500725541747496	0.28500725541747496	0.28500725541747496	0.28500725541747496	0.28500725541747496
1.3305977439569063	1.4496603881618464	1.5021374067489883	1.521548429101657	1.5975761942480033	1.5779627563077037	1.6062702668516808	1.3395193808394688	1.5635281251708428	1.7451100875569234	1.5919207318974997	1.4913561360930805	1.4657981723276443	1.7146115019385555	1.6340647526435736	1.5518093250859881	1.6010699684966745	1.6853025377488806	1.6666254984520605	1.8062089741214673	1.5528908442445728	1.6400430580079814	1.620773638846902	1.5460868545682993	1.5834302467076005	1.5834302467076005	1.5834302467076005	1.5834302467076005	1.5834302467076005	1.5834302467076005	1.5834302467076005	1.5834302467076005	1.5834302467076005	1.5834302467076005	1.5834302467076005	1.5834302467076005	1.5834302467076005	1.5834302467076005	1.5834302467076005	1.5834302467076005	1.5834302467076005	1.5834302467076005	1.5834302467076005	1.5834302467076005	1.5834302467076005	1.5834302467076005	1.5834302467076005	1.5834302467076005	1.5834302467076005	1.5834302467076005
0.07020174515329083	0.06139696911146704	0.14810338687980026	0.17162220045472507	0.2744308229949282	0.24795742447377694	0.2965551524102429	0.306801006143811	0.2784173117650762	0.20588458202775087	0.24265816999229112	0.27567749136849934	0.30083949406740607	0.5752784208728736	0.25955459567371286	0.4561472528849361	0.32899526821091973	0.28811216019410546	0.3779371280714454	0.4154906025551736	0.5106856883801817	0.4275479508997464	0.5042067989437778	0.3978382660339077	0.4510225324888428	0.4510225324888428	0.4510225324888428	0.4510225324888428	0.4510225324888428	0.4510225324888428	0.4510225324888428	0.4510225324888428	0.4510225324888428	0.4510225324888428	0.4510225324888428	0.4510225324888428	0.4510225324888428	0.4510225324888428	0.4510225324888428	0.4510225324888428	0.4510225324888428	0.4510225324888428	0.4510225324888428	0.4510225324888428	0.4510225324888428	0.4510225324888428	0.4510225324888428	0.4510225324888428	0.4510225324888428	0.4510225324888428
0.33316338741560797	0.42652927794508727	0.6726335299725242	0.42591323449874213	0.44673414945997897	0.5476406313254883	0.462462088918749	0.30811386570921384	0.617189001446121	0.4547455433099345	0.6709658069240039	0.4914481919656932	0.5854063928238187	0.5987083153425573	0.5864492311712521	0.7469757332164749	0.7536691955028633	0.6829019734798629	0.5456523606340795	0.4729500970122267	0.42042262365553285	0.8774235138917004	0.6318838055515943	0.507396577206474	0.7843970060103358	0.5226364819680097	0.7160792159071769	0.66432854919097	0.8320441223325244	0.9843872814621032	0.9082157018973139	0.9082157018973139	0.9082157018973139	0.9082157018973139	0.9082157018973139	0.9082157018973139	0.9082157018973139	0.9082157018973139	0.9082157018973139	0.9082157018973139	0.9082157018973139	0.9082157018973139	0.9082157018973139	0.9082157018973139	0.9082157018973139	0.9082157018973139	0.9082157018973139	0.9082157018973139	0.9082157018973139	0.9082157018973139
1.604324353660549	1.6683389779396998	1.571005627993135	1.7161196049417318	1.8954047190901542	1.654754717563252	1.890156057378586	1.971638321641454	1.9425071055348142	1.8798267303168943	1.8707251617930556	1.8331186030501339	1.8623003292044598	1.8477094661272968	1.8477094661272968	1.8477094661272968	1.8477094661272968	1.8477094661272968	1.8477094661272968	1.8477094661272968	1.8477094661272968	1.8477094661272968	1.8477094661272968	1.8477094661272968	1.8477094661272968	1.8477094661272968	1.8477094661272968	1.8477094661272968	1.8477094661272968	1.8477094661272968	1.8477094661272968	1.8477094661272968	1.8477094661272968	1.8477094661272968	1.8477094661272968	1.8477094661272968	1.8477094661272968	1.8477094661272968	1.8477094661272968	1.8477094661272968	1.8477094661272968	1.8477094661272968	1.8477094661272968	1.8477094661272968	1.8477094661272968	1.8477094661272968	1.8477094661272968	1.8477094661272968	1.8477094661272968	1.8477094661272968
1.083711439018194	0.721285400494804	0.9609706526871865	0.8784267360925209	0.9640168595824763	1.060145550710819	0.6944734221793348	0.8413820238582743	0.7843801175562101	0.8221547343688029	0.9578334262961634	0.9514457698018683	0.9117591416040142	0.7044785346053275	1.213848402155503	0.9282391263399309	0.581017895029345	0.9286464298600366	0.960646739379073	0.6339821941628349	0.8689047899064772	0.9143224550650364	0.7306741142937769	0.9260038802483828	0.7668172356347455	0.8464105579415642	0.8464105579415642	0.8464105579415642	0.8464105579415642	0.8464105579415642	0.8464105579415642	0.8464105579415642	0.8464105579415642	0.8464105579415642	0.8464105579415642	0.8464105579415642	0.8464105579415642	0.8464105579415642	0.8464105579415642	0.8464105579415642	0.8464105579415642	0.8464105579415642	0.8464105579415642	0.8464105579415642	0.8464105579415642	0.8464105579415642	0.8464105579415642	0.8464105579415642	0.8464105579415642	0.8464105579415642
1.4194308151946697	1.5506337702303066	1.4419017491495154	1.6028194861302698	1.7274542394305807	1.7611062784702447	1.6682661074180876	1.6952462624415185	1.7508338379866624	1.83696829247438	1.730462075535887	1.918102242064113	1.9464452024153038	1.7946404394926052	1.6972351333859625	1.6939644239652893	1.569320720224033	1.834795931255194	1.7329345203203828	1.881054149457539	1.878466114128916	1.8407655100688574	1.75235673821062	2.0347995781665076	1.8423032180568983	1.8074590707590033	1.8248811444079507	1.8248811444079507	1.8248811444079507	1.8248811444079507	1.8248811444079507	1.8248811444079507	1.8248811444079507	1.8248811444079507	1.8248811444079507	1.8248811444079507	1.8248811444079507	1.8248811444079507	1.8248811444079507	1.8248811444079507	1.8248811444079507	1.8248811444079507	1.8248811444079507	1.8248811444079507	1.8248811444079507	1.8248811444079507	1.8248811444079507	1.8248811444079507	1.8248811444079507	1.8248811444079507
0.08976957464012676	0.06593746510463727	0.027302444186135654	0.0280523656230397	0.00030268811919074984	0.12042727359209475	0.027453788245731033	0.07966795907665086	0.07148539488211826	0.21870452276621563	0.05235908703510111	0.15639749719019327	0.14327053204899468	0.12192711809426338	0.34849912029238783	0.2056133259965903	0.14606715277346055	0.04351967178160683	0.4374593093738669	0.1646102260467067	0.24392388774614282	0.1321477063229013	0.1224377102681011	0.15564757594869252	0.24354410287940922	0.10930579158909472	0.17642494723425198	0.17642494723425198	0.17642494723425198	0.17642494723425198	0.17642494723425198	0.17642494723425198	0.17642494723425198	0.17642494723425198	0.17642494723425198	0.17642494723425198	0.17642494723425198	0.17642494723425198	0.17642494723425198	0.17642494723425198	0.17642494723425198	0.17642494723425198	0.17642494723425198	0.17642494723425198	0.17642494723425198	0.17642494723425198	0.17642494723425198	0.17642494723425198	0.17642494723425198	0.17642494723425198
0.7246552742025165	0.910822017422388	0.8461696342028086	0.7651040680632462	0.8214375823546171	1.021169370006343	0.9842952279305471	0.9839823305387145	1.0452426965100146	1.0584883910218494	1.0651404199959988	1.0815562084446821	0.916656664166587	0.8572524058860724	1.079514101666899	0.9981574200912633	1.0641862810579337	1.0013334678925327	1.0542286241996612	1.0156133609672473	1.1331323807312719	1.156614699151837	1.0770382843452548	1.21471107155758	1.150727887317535	1.003909956241459	1.0773189217794972	1.0773189217794972	1.0773189217794972	1.0773189217794972	1.0773189217794972	1.0773189217794972	1.0773189217794972	1.0773189217794972	1.0773189217794972	1.0773189217794972	1.0773189217794972	1.0773189217794972	1.0773189217794972	1.0773189217794972	1.0773189217794972	1.0773189217794972	1.0773189217794972	1.0773189217794972	1.0773189217794972	1.0773189217794972	1.0773189217794972	1.0773189217794972	1.0773189217794972	1.0773189217794972
1.0925130647605246	1.5710383764965399	1.4586255150858918	1.5702415778265952	1.5449496736733777	1.3677288645022685	1.7533440213974012	1.5531455783607127	1.8615267608318906	1.6315565436320105	1.6275113798371057	1.7865769313127615	1.3414110198757545	1.6465667416390535	1.5653440621138603	1.5120527295706743	1.959862261046712	1.706842566931448	1.4373687121094394	1.3909785578342906	1.6254046501422041	1.8552516962858812	1.5144476988367697	1.7999734883244476	1.9207547173320998	1.8603641028282738	1.8603641028282738	1.8603641028282738	1.8603641028282738	1.8603641028282738	1.8603641028282738	1.8603641028282738	1.8603641028282738	1.8603641028282738	1.8603641028282738	1.8603641028282738	1.8603641028282738	1.8603641028282738	1.8603641028282738	1.8603641028282738	1.8603641028282738	1.8603641028282738	1.8603641028282738	1.8603641028282738	1.8603641028282738	1.8603641028282738	1.8603641028282738	1.8603641028282738	1.8603641028282738	1.8603641028282738
0.9673377826651158	0.7439917667169882	0.7417980817377173	1.021477493961329	0.7615954475421276	0.8397710735179867	0.8759492817612633	0.9527333589664014	0.74240919266228	0.6717159943821146	0.9551328836992369	0.9176883596602112	0.8480074468865476	0.9502792420920742	0.8819789812612097	0.9626959964036278	0.7541316502902042	1.098149789651959	0.857574803564592	0.8905469814618142	0.8946543474697949	0.8404726602496098	0.956048273858539	0.8419273872720148	0.7652966411097222	0.8036120141908685	0.8036120141908685	0.8036120141908685	0.8036120141908685	0.8036120141908685	0.8036120141908685	0.8036120141908685	0.8036120141908685	0.8036120141908685	0.8036120141908685	0.8036120141908685	0.8036120141908685	0.8036120141908685	0.8036120141908685	0.8036120141908685	0.8036120141908685	0.8036120141908685	0.8036120141908685	0.8036120141908685	0.8036120141908685	0.8036120141908685	0.8036120141908685	0.8036120141908685	0.8036120141908685	0.8036120141908685
1.1790857915354458	1.185912752009678	1.360599045477411	1.1156949514496086	1.3325264835711805	1.4742079832105857	1.6553725813561326	1.4726628389895795	1.4765635603120408	1.5457857946304363	1.5003478041557727	1.487070438049654	1.3721497227081318	1.5036440227264416	1.4284583323237823	1.47895557216558	1.527636821147799	1.4177848790883054	1.5707353928597574	1.501853603465336	1.5139947238043323	1.435293083899335	1.4403324517217662	1.519225195438048	1.3048211589227547	1.4120231771804013	1.4120231771804013	1.4120231771804013	1.4120231771804013	1.4120231771804013	1.4120231771804013	1.4120231771804013	1.4120231771804013	1.4120231771804013	1.4120231771804013	1.4120231771804013	1.4120231771804013	1.4120231771804013	1.4120231771804013	1.4120231771804013	1.4120231771804013	1.4120231771804013	1.4120231771804013	1.4120231771804013	1.4120231771804013	1.4120231771804013	1.4120231771804013	1.4120231771804013	1.4120231771804013	1.4120231771804013
0.8249976715060071	0.8631878980644389	1.057518381075354	1.1752140921246217	0.8762127538411664	1.194764555019408	1.0525799392131494	1.0114161439663338	0.8855189947854459	1.0727416577554716	0.8954578314167511	1.0286124067270916	1.136084399001493	0.9233893894385291	1.1178549986802424	1.0647563199799324	0.9055935328793893	1.0596424539108085	0.9216925982798551	1.052858120720206	0.9872753595000303	0.9872753595000303	0.9872753595000303	0.9872753595000303	0.9872753595000303	0.9872753595000303	0.9872753595000303	0.9872753595000303	0.9872753595000303	0.9872753595000303	0.9872753595000303	0.9872753595000303	0.9872753595000303	0.9872753595000303	0.9872753595000303	0.9872753595000303	0.9872753595000303	0.9872753595000303	0.9872753595000303	0.9872753595000303	0.9872753595000303	0.9872753595000303	0.9872753595000303	0.9872753595000303	0.9872753595000303	0.9872753595000303	0.9872753595000303	0.9872753595000303	0.9872753595000303	0.9872753595000303
1.1097206497250645	1.2007081715196959	1.2198013823175873	1.307115852400538	1.2046929162522255	1.2802628460155834	1.4064998168212075	1.3531765787536358	1.3731931450923218	1.3499159945642376	1.3649802283726624	1.2780935424663395	1.280977651002089	1.5370529055772746	1.287889222778933	1.3943641762538943	1.3883188383817184	1.3385913441416215	1.3117624374774544	1.3117012522484484	1.3117318448629514	1.3117318448629514	1.3117318448629514	1.3117318448629514	1.3117318448629514	1.3117318448629514	1.3117318448629514	1.3117318448629514	1.3117318448629514	1.3117318448629514	1.3117318448629514	1.3117318448629514	1.3117318448629514	1.3117318448629514	1.3117318448629514	1.3117318448629514	1.3117318448629514	1.3117318448629514	1.3117318448629514	1.3117318448629514	1.3117318448629514	1.3117318448629514	1.3117318448629514	1.3117318448629514	1.3117318448629514	1.3117318448629514	1.3117318448629514	1.3117318448629514	1.3117318448629514	1.3117318448629514
0.12966598131822987	0.06928733186270096	0.22202304130473846	0.12882550167402493	0.12007289723927816	0.2086279670405085	0.11272136590489226	0.04160243218208557	0.13459828544600294	0.14597113868146055	0.08297161546880778	0.08926831134124096	0.05330319941947106	0.09137096813733164	0.2523343401962682	0.21319982048117603	0.23693464752370105	0.14222181201776576	0.13937582945213534	0.14884736287608366	0.28452132917925665	0.14363074275963206	0.2695487033883227	0.13260562434591583	0.47313422712991476	0.4700793919487116	0.1357619690303624	0.302920680489537	0.302920680489537	0.302920680489537	0.302920680489537	0.302920680489537	0.302920680489537	0.302920680489537	0.302920680489537	0.302920680489537	0.302920680489537	0.302920680489537	0.302920680489537	0.302920680489537	0.302920680489537	0.302920680489537	0.302920680489537	0.302920680489537	0.302920680489537	0.302920680489537	0.302920680489537	0.302920680489537	0.302920680489537	0.302920680489537
0.5501174323902688	0.6146709390002728	0.5045797855415982	0.47804694138354104	0.5460280215473603	0.5316519460606749	0.49663565606142457	0.4925730619276795	0.6317634269921222	0.4403259701891161	0.43855527304757586	0.6250277415744313	0.669198488719054	0.5106577026824332	0.6944569588639506	0.3603468186667144	0.534513071607538	0.5207589367906805	0.622703228840477	0.5048544191316936	0.49132574337713714	0.5812404909721175	0.5145100355306047	0.45739914314831603	0.48595458933946034	0.48595458933946034	0.48595458933946034	0.48595458933946034	0.48595458933946034	0.48595458933946034	0.48595458933946034	0.48595458933946034	0.48595458933946034	0.48595458933946034	0.48595458933946034	0.48595458933946034	0.48595458933946034	0.48595458933946034	0.48595458933946034	0.48595458933946034	0.48595458933946034	0.48595458933946034	0.48595458933946034	0.48595458933946034	0.48595458933946034	0.48595458933946034	0.48595458933946034	0.48595458933946034	0.48595458933946034	0.48595458933946034
0.43565339469473496	0.6342648410783137	0.6805049315598172	0.6749186711877023	0.568323368726342	0.5432229603412989	0.6625893170323932	0.802904826879918	0.7388773230580673	0.7120130156481725	0.6080195022991333	0.6192332460443657	0.7790455572513312	0.7340884219177303	0.4877229288643429	0.6414363822827959	0.9163143137930446	0.6551082680029077	0.5945687519001008	0.7429411437489473	0.7292993269381557	0.8508811875178127	0.7621149111883526	0.6537589066244243	0.6707927088935148	0.4705467039883884	0.5706697064409516	0.5706697064409516	0.5706697064409516	0.5706697064409516	0.5706697064409516	0.5706697064409516	0.5706697064409516	0.5706697064409516	0.5706697064409516	0.5706697064409516	0.5706697064409516	0.5706697064409516	0.5706697064409516	0.5706697064409516	0.5706697064409516	0.5706697064409516	0.5706697064409516	0.5706697064409516	0.5706697064409516	0.5706697064409516	0.5706697064409516	0.5706697064409516	0.5706697064409516	0.5706697064409516
0.4988711002111969	0.15900446944773322	0.16530223249858372	0.30708604756961133	0.4648508885281442	0.2370188881524817	0.35434924493726644	0.44418323924831743	0.40248920640136904	0.3641684152777518	0.5926767899822176	0.5089469702468071	0.4785602120187455	0.4002895734812895	0.4377289020176958	0.5202303955503016	0.349578367204999	0.5621079458911037	0.339866078467871	0.3712004658982263	0.2608763661565126	0.2575844097791272	0.38811450080250626	0.32284945529081677	0.32284945529081677	0.32284945529081677	0.32284945529081677	0.32284945529081677	0.32284945529081677	0.32284945529081677	0.32284945529081677	0.32284945529081677	0.32284945529081677	0.32284945529081677	0.32284945529081677	0.32284945529081677	0.32284945529081677	0.32284945529081677	0.32284945529081677	0.32284945529081677	0.32284945529081677	0.32284945529081677	0.32284945529081677	0.32284945529081677	0.32284945529081677	0.32284945529081677	0.32284945529081677	0.32284945529081677	0.32284945529081677	0.32284945529081677
0.9525265616689694	0.8776587573512199	0.9576879250064371	0.7829440385833667	0.7777996047417355	0.8720228052177468	0.7688717339373358	0.7656845398031856	0.9557973860250054	0.9382319448522561	0.8760009142393824	0.804755623278404	0.8286361686545848	0.9344434612992776	1.000003693703846	1.087648430560327	0.8984532113442136	0.9113168074729492	0.9509860104711031	0.938472944496753	0.8452821861842049	0.8918775653404788	0.8918775653404788	0.8918775653404788	0.8918775653404788	0.8918775653404788	0.8918775653404788	0.8918775653404788	0.8918775653404788	0.8918775653404788	0.8918775653404788	0.8918775653404788	0.8918775653404788	0.8918775653404788	0.8918775653404788	0.8918775653404788	0.8918775653404788	0.8918775653404788	0.8918775653404788	0.8918775653404788	0.8918775653404788	0.8918775653404788	0.8918775653404788	0.8918775653404788	0.8918775653404788	0.8918775653404788	0.8918775653404788	0.8918775653404788	0.8918775653404788	0.8918775653404788
0.15159204011493219	0.28495472145281603	0.43007175686612287	0.4803821671145658	0.446232350235317	0.386052510948371	0.3642256775852424	0.49357615251443715	0.45898471479696457	0.5102156883631519	0.5026055053821648	0.5337701605222628	0.34595575848299914	0.441125683531915	0.3295640196978755	0.39101189846856893	0.4614567678303394	0.47118558571851915	0.4265257118966916	0.4151538548866555	0.582961246726808	0.6547860446600238	0.6995598929625158	0.6468147989370946	0.5347360781818735	0.7544671913743681	0.5138283783786265	0.5998033820611997	0.6798627700192604	0.6538278115299585	0.7258193542159408	0.6330101315394384	0.6659986441166638	0.6495043878280511	0.6495043878280511	0.6495043878280511	0.6495043878280511	0.6495043878280511	0.6495043878280511	0.6495043878280511	0.6495043878280511	0.6495043878280511	0.6495043878280511	0.6495043878280511	0.6495043878280511	0.6495043878280511	0.6495043878280511	0.6495043878280511	0.6495043878280511	0.6495043878280511
0.47259263062060525	0.4414403955767405	0.5555611009725291	0.6081941160087866	0.5869683428473399	0.5539012852877799	0.75226467977002	0.7359889516975101	0.5841363637326867	0.5658605902396219	0.7117737143933096	0.6727455592235002	0.6359119692281265	0.7713698595035008	0.6525767151161403	0.7118648195330947	0.749977041432107	0.7651170756146801	0.6657169085696022	0.8059160131183896	0.6285930532643784	0.6760290853246587	0.8346749325603807	0.7858797997493108	0.6961347139511119	0.7166705482686698	0.7879988105059119	0.8369623071377199	0.5901134938991921	0.7523936362788999	0.6829015870207936	0.7315305252727682	0.8451756700301333	0.7883530976514507	0.7883530976514507	0.7883530976514507	0.7883530976514507	0.7883530976514507	0.7883530976514507	0.7883530976514507	0.7883530976514507	0.7883530976514507	0.7883530976514507	0.7883530976514507	0.7883530976514507	0.7883530976514507	0.7883530976514507	0.7883530976514507	0.7883530976514507	0.7883530976514507
0.853696698552928	0.8491762681321646	0.9741546682750861	0.7089041190920954	0.8515866619113162	0.8692289178062531	0.7163697314598486	0.9741381909781743	0.9923237336351507	0.809394980120628	0.7645755941286302	0.9377697266082939	0.8293322943548399	0.9728793211038933	0.7535326610295171	0.8725049662875695	0.7808770544904161	0.9195968290845037	0.7156898911177404	0.7563810247303278	0.7868701891375823	0.771625606933955	0.771625606933955	0.771625606933955	0.771625606933955	0.771625606933955	0.771625606933955	0.771625606933955	0.771625606933955	0.771625606933955	0.771625606933955	0.771625606933955	0.771625606933955	0.771625606933955	0.771625606933955	0.771625606933955	0.771625606933955	0.771625606933955	0.771625606933955	0.771625606933955	0.771625606933955	0.771625606933955	0.771625606933955	0.771625606933955	0.771625606933955	0.771625606933955	0.771625606933955	0.771625606933955	0.771625606933955	0.771625606933955
0.465382844222614	0.42954215416593067	0.4679904218257246	0.40205642793764085	0.5094738697233483	0.5222185991967893	0.39986046316885104	0.49360142006681135	0.5011680665354078	0.4426643769066433	0.4933409090326024	0.3509979065080705	0.4468479736508067	0.5989632268435787	0.5073604394131631	0.5126037458758667	0.31935221037672756	0.45096836678948443	0.5108858090570503	0.48457851367914956	0.5081674253459505	0.8917464382377635	0.44139089340979876	0.4292155159859393	0.43530320469786904	0.43530320469786904	0.43530320469786904	0.43530320469786904	0.43530320469786904	0.43530320469786904	0.43530320469786904	0.43530320469786904	0.43530320469786904	0.43530320469786904	0.43530320469786904	0.43530320469786904	0.43530320469786904	0.43530320469786904	0.43530320469786904	0.43530320469786904	0.43530320469786904	0.43530320469786904	0.43530320469786904	0.43530320469786904	0.43530320469786904	0.43530320469786904	0.43530320469786904	0.43530320469786904	0.43530320469786904	0.43530320469786904
0.4686721151489165	0.8567417905192538	0.8823256650239885	1.1082408849146794	0.8494006629146909	1.0328537840226832	0.7674819463636282	0.8540759088200254	0.7800217834362045	0.8980541028893891	0.8819624759677944	0.9308131772121793	1.0730740585101965	0.8059805798609002	0.8720038847763175	1.0357753401812744	1.1601022262695568	1.0242307581401908	0.8776658444934179	0.8477154192070003	0.6935856303833129	1.0168848950517066	0.9190701447672085	1.0926960628591773	0.9170472909336861	1.0983585287219317	1.007702909827809	1.007702909827809	1.007702909827809	1.007702909827809	1.007702909827809	1.007702909827809	1.007702909827809	1.007702909827809	1.007702909827809	1.007702909827809	1.007702909827809	1.007702909827809	1.007702909827809	1.007702909827809	1.007702909827809	1.007702909827809	1.007702909827809	1.007702909827809	1.007702909827809	1.007702909827809	1.007702909827809	1.007702909827809	1.007702909827809	1.007702909827809
1.3605092659420406	1.276214809719096	1.4855882450322686	1.5351000464957338	1.5529616860411712	1.3752859344616852	1.3860912481678629	1.4938294282208326	1.5822324089826882	1.611157949530617	1.5432221900196545	1.5840031471922378	1.5121520958043655	1.626782398528728	1.691444811882592	1.5768039540478596	1.5349994842870254	1.6961964293608907	1.5819295179419977	1.4432817316359074	1.5126056247889528	1.5126056247889528	1.5126056247889528	1.5126056247889528	1.5126056247889528	1.5126056247889528	1.5126056247889528	1.5126056247889528	1.5126056247889528	1.5126056247889528	1.5126056247889528	1.5126056247889528	1.5126056247889528	1.5126056247889528	1.5126056247889528	1.5126056247889528	1.5126056247889528	1.5126056247889528	1.5126056247889528	1.5126056247889528	1.5126056247889528	1.5126056247889528	1.5126056247889528	1.5126056247889528	1.5126056247889528	1.5126056247889528	1.5126056247889528	1.5126056247889528	1.5126056247889528	1.5126056247889528
0.9124439511094896	1.1844240193077684	1.08744269717668	1.3800189683060013	1.2659031131443705	1.402265711668728	1.497457285516969	1.2858606343493513	1.50240070792871	1.3268425974261382	1.3793496861344958	1.6274512194079302	1.40898489881253	1.5439484399606465	1.3994789575545319	1.4535856958465292	1.377972160410294	1.7169073406045858	1.5687838841961792	1.5309486579998557	1.5377236707956803	1.5158858983329933	1.5268047845643367	1.5268047845643367	1.5268047845643367	1.5268047845643367	1.5268047845643367	1.5268047845643367	1.5268047845643367	1.5268047845643367	1.5268047845643367	1.5268047845643367	1.5268047845643367	1.5268047845643367	1.5268047845643367	1.5268047845643367	1.5268047845643367	1.5268047845643367	1.5268047845643367	1.5268047845643367	1.5268047845643367	1.5268047845643367	1.5268047845643367	1.5268047845643367	1.5268047845643367	1.5268047845643367	1.5268047845643367	1.5268047845643367	1.5268047845643367	1.5268047845643367
0.6372768227947193	0.8548338858267744	0.8321199308596897	1.036692759131895	0.7537836181696419	0.8914367250349694	0.9213103069094812	0.9686790767856022	0.8952187350720369	0.6811756556467058	0.9497228248683075	0.8017329392997968	0.7114467163738794	0.9717570462941421	0.9429943737439224	0.8296383848197532	0.8753090727982304	0.7909141905663744	0.9726471253546727	0.8483830578156055	0.910515091585139	0.910515091585139	0.910515091585139	0.910515091585139	0.910515091585139	0.910515091585139	0.910515091585139	0.910515091585139	0.910515091585139	0.910515091585139	0.910515091585139	0.910515091585139	0.910515091585139	0.910515091585139	0.910515091585139	0.910515091585139	0.910515091585139	0.910515091585139	0.910515091585139	0.910515091585139	0.910515091585139	0.910515091585139	0.910515091585139	0.910515091585139	0.910515091585139	0.910515091585139	0.910515091585139	0.910515091585139	0.910515091585139	0.910515091585139
0.6369898659019526	0.6371677803794369	0.7683135688036207	0.7463345855263611	0.6984094599080608	0.5008306556136863	0.8338818880357515	0.6059304241603204	0.5392675971130733	0.6711502975755055	0.5701759599699424	0.6698414891969042	0.7205126406357529	0.7115296573768555	0.7127433906371309	0.5866966490763962	0.6779400853216777	0.7886636887111403	0.6295729451730038	0.711727845144058	0.6371472890694905	0.5788044746366623	0.5054981175844501	0.5421512961105562	0.5421512961105562	0.5421512961105562	0.5421512961105562	0.5421512961105562	0.5421512961105562	0.5421512961105562	0.5421512961105562	0.5421512961105562	0.5421512961105562	0.5421512961105562	0.5421512961105562	0.5421512961105562	0.5421512961105562	0.5421512961105562	0.5421512961105562	0.5421512961105562	0.5421512961105562	0.5421512961105562	0.5421512961105562	0.5421512961105562	0.5421512961105562	0.5421512961105562	0.5421512961105562	0.5421512961105562	0.5421512961105562	0.5421512961105562
0.7187728860023266	0.7838191401511614	0.8544294681010983	0.7804428126061966	0.6267349311900534	0.6566806655533016	0.6268382778599131	0.6858081124846519	0.4761511305037123	0.5280819228222318	0.6819968286300387	0.7530934153471603	0.6919479115395595	0.7586654938143594	0.6958210500426094	0.9296354768770446	0.7721869151733927	0.6790196229284005	0.8071250929769636	0.5985190785455229	0.9479164415915767	0.8673388068687145	0.9076276242301456	0.9076276242301456	0.9076276242301456	0.9076276242301456	0.9076276242301456	0.9076276242301456	0.9076276242301456	0.9076276242301456	0.9076276242301456	0.9076276242301456	0.9076276242301456	0.9076276242301456	0.9076276242301456	0.9076276242301456	0.9076276242301456	0.9076276242301456	0.9076276242301456	0.9076276242301456	0.9076276242301456	0.9076276242301456	0.9076276242301456	0.9076276242301456	0.9076276242301456	0.9076276242301456	0.9076276242301456	0.9076276242301456	0.9076276242301456	0.9076276242301456
0.5002810823418976	0.6572499280093739	0.8137501085242806	0.6507412247008538	0.7139836776352935	0.6381835143272838	0.6040254496236599	1.001684294416203	0.7913256241357207	0.7743526824651022	0.8131761831208939	0.940961477686366	0.4904541721796286	0.6581704245903268	0.9699093605493905	0.8851233625174695	0.7227284172303176	0.7911793387424494	0.7375795279510015	0.6194810946142975	0.9179467467850265	0.8617604089982267	0.8008362906447557	0.5732998697712455	0.6192868346601996	0.8900314799184311	0.6671247212879067	0.8301176884081817	0.7640623060543578	0.629384634009908	0.7817519880465504	0.7055683110282291	0.7055683110282291	0.7055683110282291	0.7055683110282291	0.7055683110282291	0.7055683110282291	0.7055683110282291	0.7055683110282291	0.7055683110282291	0.7055683110282291	0.7055683110282291	0.7055683110282291	0.7055683110282291	0.7055683110282291	0.7055683110282291	0.7055683110282291	0.7055683110282291	0.7055683110282291	0.7055683110282291
0.6356060941456052	0.879293106943958	0.7808079854373502	0.6942201186991072	0.6267597410696009	0.930637606651833	0.794183198285262	0.8126374847682827	0.8491228673512589	0.8763458496553884	0.7701953053063028	0.6750380676665018	0.7209408389061034	1.004999953516307	0.8389785105149772	0.7881897147326726	0.7058013048071802	0.7518276540971208	0.7064956611054289	0.86970410516622	0.6495459306745776	0.738344898300482	0.6000466808847235	0.7015825530752952	0.9282093428362327	0.8228158839413484	0.8334556192715575	0.8002912704471798	0.7569659463853382	0.9153958649112575	0.7240279646547422	0.8197119147829998	0.8197119147829998	0.8197119147829998	0.8197119147829998	0.8197119147829998	0.8197119147829998	0.8197119147829998	0.8197119147829998	0.8197119147829998	0.8197119147829998	0.8197119147829998	0.8197119147829998	0.8197119147829998	0.8197119147829998	0.8197119147829998	0.8197119147829998	0.8197119147829998	0.8197119147829998	0.8197119147829998
0.5399146463874256	0.6707541131945806	0.7343425248567663	0.8385156071941535	0.5207740762385694	0.7462331597578582	0.7946564398093291	0.6879720253841063	0.4949362933330682	0.6369977715431254	0.6529024057638312	0.6776742483737005	0.7367064188911954	0.7073724514241279	0.6851923169794235	0.5056778643331435	0.7241091885945083	0.85553363998356	0.6520548417219365	0.4201999983560268	0.8606300708542252	0.640415034605126	0.640415034605126	0.640415034605126	0.640415034605126	0.640415034605126	0.640415034605126	0.640415034605126	0.640415034605126	0.640415034605126	0.640415034605126	0.640415034605126	0.640415034605126	0.640415034605126	0.640415034605126	0.640415034605126	0.640415034605126	0.640415034605126	0.640415034605126	0.640415034605126	0.640415034605126	0.640415034605126	0.640415034605126	0.640415034605126	0.640415034605126	0.640415034605126	0.640415034605126	0.640415034605126	0.640415034605126	0.640415034605126
0.4469584474834364	0.5388443938324318	0.22363028483696945	0.0	0.0	0.02124436343955316	0.5376047570099937	0.5013772602961123	0.0	0.0	0.0	0.43369538653608425	0.0	0.0	0.0	0.0	0.6701406233919567	0.0012396368224381802	0.5013772602961123	0.0	0.0	0.0	0.0	0.0	0.0	0.0	0.0	0.0	0.0	0.0	0.0	0.0	0.0	0.0	0.0	0.0	0.0	0.0	0.0	0.0	0.0	0.0	0.0	0.0	0.0	0.0	0.0	0.0	0.0	0.0
0.2901355596986697	0.49332108281061576	0.5893996970533613	0.7119113244143978	0.6007110734877418	0.673766116924447	0.6580772338262492	0.8094380188077626	0.5567834904880666	0.6525387810542451	0.5014673715715593	0.6890197069217172	0.7282707850802853	0.46557571243925777	0.7278240674674138	0.4835214518231559	0.5244394662345793	0.7135882518871246	0.5869042735536799	0.6281034613739019	0.5398555578803307	0.6164487130179068	0.5666419959826016	0.6236854733518001	0.5525630931061726	0.6546303004474916	0.5633693090046751	0.5699040388052965	0.7758984274510005	0.6729012331281485	0.6729012331281485	0.6729012331281485	0.6729012331281485	0.6729012331281485	0.6729012331281485	0.6729012331281485	0.6729012331281485	0.6729012331281485	0.6729012331281485	0.6729012331281485	0.6729012331281485	0.6729012331281485	0.6729012331281485	0.6729012331281485	0.6729012331281485	0.6729012331281485	0.6729012331281485	0.6729012331281485	0.6729012331281485	0.6729012331281485
0.5236334315624666	0.5511343147456383	0.6068324900970652	0.5441334400320567	0.521225252792963	0.6328094164534529	0.6488994601324807	0.5677300091904756	0.7135163568249978	0.5448981021769725	0.6169989559352853	0.5997462047358099	0.5198169149617764	0.6333675219414777	0.6476191491435336	0.5474796195223494	0.5232933207981063	0.5587239622544345	0.660546252605514	0.613046015299636	0.4541807035691772	0.5118919397199948	0.6103198973301439	0.5034739609369443	0.6521648370117051	0.5416376132730844	0.6917235591133186	0.6917190265154205	0.5897503526291876	0.624009521348028	0.6698221700687508	0.5970370663365081	0.6213938715323309	0.5847275150111665	0.5011254914008318	0.5429265032059991	0.5429265032059991	0.5429265032059991	0.5429265032059991	0.5429265032059991	0.5429265032059991	0.5429265032059991	0.5429265032059991	0.5429265032059991	0.5429265032059991	0.5429265032059991	0.5429265032059991	0.5429265032059991	0.5429265032059991	0.5429265032059991
0.3885576586464069	0.5931776854956634	0.7061284475977306	0.6748175453935918	0.6748542239114608	0.6584231886593042	0.8272107507191637	0.8794953625214258	0.7386497959447331	0.7009450278509408	0.7742333786995895	0.7680447884407693	0.6042500056744634	0.7626653387824128	0.696683409059947	0.9436398271367951	0.6502280766215045	0.5767562553394202	0.7661690729465508	0.6350735734046956	0.793095734665106	0.7757755355275923	0.8893428182805182	0.9994230715035928	0.8069216726591584	0.9279228864105052	0.910872325897129	0.954511749473667	1.0741326727719822	0.85268753851692	1.0344383946566724	0.9642333413329643	0.9212614209019961	0.9571542597170987	0.8377174569349671	0.993215608258204	1.1356300836652446	1.0036005152414362	1.0253188868123837	0.9864925044068044	1.005905695609594	1.005905695609594	1.005905695609594	1.005905695609594	1.005905695609594	1.005905695609594	1.005905695609594	1.005905695609594	1.005905695609594	1.005905695609594
0.8277107828391592	1.0945697522788416	0.814183896736929	0.7946594283386299	0.9140222294310538	0.8366177261069105	1.0056381063119542	0.7438650976934692	0.7636913089374764	0.8701544917640727	0.9152338960309006	1.0281252851419391	0.767851647727852	0.969467905272392	0.7913758856731349	0.8445154355492603	0.8902528267712568	0.8031825676306805	0.8970113728664995	0.8388436184925898	0.6658602461864254	0.5705018816788475	0.7919127232079771	0.7657458835055544	0.8814842200529804	0.8236150517792674	0.8236150517792674	0.8236150517792674	0.8236150517792674	0.8236150517792674	0.8236150517792674	0.8236150517792674	0.8236150517792674	0.8236150517792674	0.8236150517792674	0.8236150517792674	0.8236150517792674	0.8236150517792674	0.8236150517792674	0.8236150517792674	0.8236150517792674	0.8236150517792674	0.8236150517792674	0.8236150517792674	0.8236150517792674	0.8236150517792674	0.8236150517792674	0.8236150517792674	0.8236150517792674	0.8236150517792674
0.5026323273726727	0.3523217099383507	0.5707519778533668	0.5535141332620478	0.561871747732254	0.5063236932750652	0.5236501294389985	0.38756921483241874	0.6127205969604838	0.4151607551652244	0.5601051343304926	0.4482089797614752	0.4860722069813333	0.5306690451126056	0.45737875724278737	0.5254921467890409	0.5004398523658605	0.5170898822694768	0.44095809479939224	0.5557585378737925	0.5291627239468933	0.4678998159526405	0.5267126763315534	0.48332668502672976	0.5436707196499488	0.5498438849396142	0.5308062911002903	0.573595301723556	0.4486081657708679	0.4321987689689475	0.3969799604618684	0.41458936471540797	0.41458936471540797	0.41458936471540797	0.41458936471540797	0.41458936471540797	0.41458936471540797	0.41458936471540797	0.41458936471540797	0.41458936471540797	0.41458936471540797	0.41458936471540797	0.41458936471540797	0.41458936471540797	0.41458936471540797	0.41458936471540797	0.41458936471540797	0.41458936471540797	0.41458936471540797	0.41458936471540797
0.4936988993884524	0.4797199236260726	0.47971992760264415	0.3335161508002156	0.877026329737434	0.5203919435048174	0.19668904956510305	0.551662551030208	0.5772163975571227	1.0569612961449355	0.6427286839101632	0.2683326149355504	0.17847173000874844	0.17847173000874844	0.21970076960067594	0.29136498886473233	0.21972142349428497	0.7607562819222071	0.4959018428212954	0.04909749787699661	0.1339151994326313	0.38562617196972876	0.42617733965575083	0.6144856968355072	0.5380370951222223	0.6577053511756613	0.5978712231489418	0.5978712231489418	0.5978712231489418	0.5978712231489418	0.5978712231489418	0.5978712231489418	0.5978712231489418	0.5978712231489418	0.5978712231489418	0.5978712231489418	0.5978712231489418	0.5978712231489418	0.5978712231489418	0.5978712231489418	0.5978712231489418	0.5978712231489418	0.5978712231489418	0.5978712231489418	0.5978712231489418	0.5978712231489418	0.5978712231489418	0.5978712231489418	0.5978712231489418	0.5978712231489418
0.4564444072257373	0.5050775144875325	0.5432629440845805	0.5116928869430796	0.6451473095468832	0.5521338586490356	0.6644576945271858	0.6501412504355288	0.8048076469947526	0.7442963928294809	0.7701520004044926	0.7691767556857126	0.7459652190621003	0.7860847734743078	0.8269975955834115	0.7717479340336776	0.8239593162975587	0.831874506558328	0.751183766618197	0.8329474376252101	0.9613169690039808	0.8160905856029808	1.0273355725188882	0.9217130790609345	0.9217130790609345	0.9217130790609345	0.9217130790609345	0.9217130790609345	0.9217130790609345	0.9217130790609345	0.9217130790609345	0.9217130790609345	0.9217130790609345	0.9217130790609345	0.9217130790609345	0.9217130790609345	0.9217130790609345	0.9217130790609345	0.9217130790609345	0.9217130790609345	0.9217130790609345	0.9217130790609345	0.9217130790609345	0.9217130790609345	0.9217130790609345	0.9217130790609345	0.9217130790609345	0.9217130790609345	0.9217130790609345	0.9217130790609345
0.9655967706464218	0.799749269531701	0.9566768999118092	0.5532953511861637	0.7731149029239501	0.6704849176146438	0.7679780392303756	0.8201450628597434	0.8596297505951821	0.6164670332566028	0.6789180214694239	0.4597236357321762	0.8261881933371521	0.5654737454780739	0.688339860846379	0.6906173352456809	0.49568798548446796	0.6388078466055552	0.7789351619192116	0.5722582028470288	0.6324833307468597	0.8574174137891305	0.9216668815164178	0.8547809193443096	0.48634066153240707	0.5626793316355664	0.8772409433132714	0.6460872248603958	0.7867591996982364	0.6699781077006691	0.7387458410342913	0.7043619743674802	0.7043619743674802	0.7043619743674802	0.7043619743674802	0.7043619743674802	0.7043619743674802	0.7043619743674802	0.7043619743674802	0.7043619743674802	0.7043619743674802	0.7043619743674802	0.7043619743674802	0.7043619743674802	0.7043619743674802	0.7043619743674802	0.7043619743674802	0.7043619743674802	0.7043619743674802	0.7043619743674802
0.1554073129891243	0.12992731152778858	0.11714203790461686	0.07793531472248237	0.013361682080183096	0.1543734944560905	0.029097098984355377	0.1959290182533432	0.12498819124322945	0.0014280740832553437	0.27006252406858106	0.18020303002133378	0.12963910729928288	0.14157271529621065	0.19450094417008787	0.0	0.1165656294476055	0.2238862473829489	0.05228020103381191	0.18685842861765395	0.12849923744453323	0.1533986178057508	0.0	0.12821103321602756	0.21451802484659113	0.07793531472248237	0.08394268560277258	0.36739111908287325	0.12992731152778858	0.12556459970024084	0.018589006593247914	0.0049391202845591314	0.030525173067610722	0.21072820296490916	0.0	0.14357719783647735	0.12849923744453323	0.155420839263474	0.14196003835400361	0.14196003835400361	0.14196003835400361	0.14196003835400361	0.14196003835400361	0.14196003835400361	0.14196003835400361	0.14196003835400361	0.14196003835400361	0.14196003835400361	0.14196003835400361	0.14196003835400361
0.0	0.0	0.01285023286657345	0.02043104396400988	0.0	0.04533292634824021	0.0	0.0	0.0	0.0	0.009382141984674275	0.0	0.023899134845909054	0.0	0.0	0.0	0.0	0.03650710241172195	0.0641058050653173	0.041864835466341045	0.09243588073979633	0.05472366308064301	0.0	0.02043104396400988	0.1255233846089981	0.0	0.0	0.16082537177328868	0.08184862350769069	0.02043104396400988	0.0	0.0	0.03750984995004323	0.009382141984674275	0.02043104396400988	0.08184862350769069	0.0	0.0	0.0	0.0	0.009382141984674275	0.0	0.0	0.0	0.0	0.0	0.0	0.0	0.0	0.0
0.3315827762408196	0.2868527253419126	0.3131948389803184	0.3622330082489694	0.35740904328952505	0.30470850511524583	0.6164496095336642	0.33733148310938366	0.4076676110919002	0.8465881910979915	0.6477920967446889	0.5668050495988338	0.5689369967471893	0.6096703979716797	0.5455515737039773	0.46175115237394304	0.6727159742582524	0.5471203403240633	0.5288829116666082	0.4567790650610106	0.45475326408544464	0.36458302211259885	0.3080219211158015	0.4752625126265556	0.5815713571335548	0.5393781548248068	0.621824678375658	0.5812900230668068	0.5071308437175854	0.46716594195020844	0.775547291699418	0.6041751615359383	0.48994281833079817	0.6935073690776502	0.8948090801057078	1.0639433697900924	1.1637596153884444	0.853562101379313	0.7421355549076443	0.8713065259202473	0.7765637907768005	1.0292466179743456	0.8985215140840864	1.1049362224178412	1.0953045303857571	1.100120376401799	1.100120376401799	1.100120376401799	1.100120376401799	1.100120376401799
0.15842454260277364	0.16788336453861533	0.06482384087135346	0.14015208993259168	0.027581791031339523	0.29483059646453313	0.32896188058200193	0.2684772324180804	0.2999599048261436	0.39764585732590674	0.35442280674819965	0.17325646067851003	0.21556076564773533	0.2089986035662605	0.491364378064584	0.14566419910609424	0.31965691594949874	0.2698075840734583	0.24899265208481303	0.21941089206230827	0.2500989955581336	0.5886006658224423	0.30318407223356464	0.4495804568060203	0.19263775131129002	0.2585923129844781	0.3650697109892993	0.34976599023939775	0.4547050244470054	0.2976832420853191	0.34879840237495696	0.37604556187935106	0.503749761676619	0.3047604854218293	0.29258441319098877	0.270574108343495	0.36860352045419004	0.3262762891623284	0.596206521446514	0.4612414053044212	0.4612414053044212	0.4612414053044212	0.4612414053044212	0.4612414053044212	0.4612414053044212	0.4612414053044212	0.4612414053044212	0.4612414053044212	0.4612414053044212	0.4612414053044212
1.0045710161576078	0.6301892819446689	0.8214952693942051	0.33858584441884154	0.47794066219072295	0.2714791473555171	1.1494856733839345	0.5183549256043165	0.6888436647129614	0.603599295158639	0.603599295158639	0.603599295158639	0.603599295158639	0.603599295158639	0.603599295158639	0.603599295158639	0.603599295158639	0.603599295158639	0.603599295158639	0.603599295158639	0.603599295158639	0.603599295158639	0.603599295158639	0.603599295158639	0.603599295158639	0.603599295158639	0.603599295158639	0.603599295158639	0.603599295158639	0.603599295158639	0.603599295158639	0.603599295158639	0.603599295158639	0.603599295158639	0.603599295158639	0.603599295158639	0.603599295158639	0.603599295158639	0.603599295158639	0.603599295158639	0.603599295158639	0.603599295158639	0.603599295158639	0.603599295158639	0.603599295158639	0.603599295158639	0.603599295158639	0.603599295158639	0.603599295158639	0.603599295158639
0.9567910789026569	0.555018455649678	1.114523325754443	0.544622293098878	0.7228801591235019	1.363119249248395	1.5287245309261892	2.162356880946222	2.1607294256858554	2.0833093048717193	2.2626420579895874	1.8391251757396607	3.123132247777389	2.4495726081479012	1.7323035562571178	2.1878946073978045	2.3265556844964097	1.743677204712037	2.9133146698415375	2.216263314466827	2.5647889921541824	2.5647889921541824	2.5647889921541824	2.5647889921541824	2.5647889921541824	2.5647889921541824	2.5647889921541824	2.5647889921541824	2.5647889921541824	2.5647889921541824	2.5647889921541824	2.5647889921541824	2.5647889921541824	2.5647889921541824	2.5647889921541824	2.5647889921541824	2.5647889921541824	2.5647889921541824	2.5647889921541824	2.5647889921541824	2.5647889921541824	2.5647889921541824	2.5647889921541824	2.5647889921541824	2.5647889921541824	2.5647889921541824	2.5647889921541824	2.5647889921541824	2.5647889921541824	2.5647889921541824
0.006726123369716573	0.3529871231318568	0.2606534441549366	0.13094891049714621	0.136612060171894	0.05456082761419456	0.13416040883717373	0.16600631349659364	0.30701621474815954	0.44616318226627744	0.0329299501382355	0.42119496432140474	0.006503162360325176	0.26540367800827197	0.11905482542878257	0.46317239552584044	0.5201047085411171	0.12614670513701182	0.48989354197770285	0.32777022296164804	0.09419994792191133	0.4512658087665922	0.5993220561774038	0.30023725799767936	0.18075950425800538	0.29219536012404634	0.2449466417077567	0.1112491080896011	0.1914374066604843	0.12372228036282662	0.34741518193449944	0.06969460519605686	0.20855489356527818	0.20855489356527818	0.20855489356527818	0.20855489356527818	0.20855489356527818	0.20855489356527818	0.20855489356527818	0.20855489356527818	0.20855489356527818	0.20855489356527818	0.20855489356527818	0.20855489356527818	0.20855489356527818	0.20855489356527818	0.20855489356527818	0.20855489356527818	0.20855489356527818	0.20855489356527818
0.5525199495258261	0.3679643086458294	0.36064074578925803	0.42532656556552384	0.5087260872988413	0.33528371866494594	0.28378196510164616	0.3611062225443368	0.4392552400556064	0.5588530213868794	0.5909915697068711	0.4274161909157391	0.5470818508912106	0.574297522545531	0.557562435356982	0.47241384565783123	0.5042337393867546	0.6218805233767554	0.6699681270102135	0.5358731321796302	0.5709935912449909	0.4942127895654699	0.5793615994019147	0.5367871944836923	0.5367871944836923	0.5367871944836923	0.5367871944836923	0.5367871944836923	0.5367871944836923	0.5367871944836923	0.5367871944836923	0.5367871944836923	0.5367871944836923	0.5367871944836923	0.5367871944836923	0.5367871944836923	0.5367871944836923	0.5367871944836923	0.5367871944836923	0.5367871944836923	0.5367871944836923	0.5367871944836923	0.5367871944836923	0.5367871944836923	0.5367871944836923	0.5367871944836923	0.5367871944836923	0.5367871944836923	0.5367871944836923	0.5367871944836923
0.5791316967368146	0.7949222694012085	0.8782159702451421	0.9160713140315347	0.7378500951508395	0.4359477630312904	1.1996170076175248	0.9450472724841976	0.8005779972505767	0.6117344563490615	0.6549993123872647	0.6333668843681631	0.6333668843681631	0.6333668843681631	0.6333668843681631	0.6333668843681631	0.6333668843681631	0.6333668843681631	0.6333668843681631	0.6333668843681631	0.6333668843681631	0.6333668843681631	0.6333668843681631	0.6333668843681631	0.6333668843681631	0.6333668843681631	0.6333668843681631	0.6333668843681631	0.6333668843681631	0.6333668843681631	0.6333668843681631	0.6333668843681631	0.6333668843681631	0.6333668843681631	0.6333668843681631	0.6333668843681631	0.6333668843681631	0.6333668843681631	0.6333668843681631	0.6333668843681631	0.6333668843681631	0.6333668843681631	0.6333668843681631	0.6333668843681631	0.6333668843681631	0.6333668843681631	0.6333668843681631	0.6333668843681631	0.6333668843681631	0.6333668843681631
0.8190650523165023	0.7069744711595688	0.8559871187395566	0.7657490387942177	0.7917251527453054	0.6914162567823667	0.906205155416095	0.5904135660470615	0.7337384473885579	0.7712585669018229	0.7431059225183493	0.6466567250896468	0.6170977463095376	0.7689785047605031	0.7994519390833167	0.7805521883541938	0.8574037603004439	0.8545010581931154	0.566147106555062	0.6521753532329699	0.685259466200749	0.5063657686451275	0.7342172088740435	0.6982459690890787	0.5196565109815398	0.42217277488475763	0.6536381132355822	0.641553396235741	0.6475957547356616	0.6475957547356616	0.6475957547356616	0.6475957547356616	0.6475957547356616	0.6475957547356616	0.6475957547356616	0.6475957547356616	0.6475957547356616	0.6475957547356616	0.6475957547356616	0.6475957547356616	0.6475957547356616	0.6475957547356616	0.6475957547356616	0.6475957547356616	0.6475957547356616	0.6475957547356616	0.6475957547356616	0.6475957547356616	0.6475957547356616	0.6475957547356616
0.0005862826535256727	0.04704833196019567	0.01353828526787737	0.0	0.002298071688200725	0.05815445000467768	0.10795444382714567	0.0	0.053131153917616546	0.02707657053575474	0.16472265891336674	0.0	0.08234526314296547	0.0025662627585900026	0.09481844516485222	0.006216917492615507	0.002298071688200725	0.00013409553519463845	0.006351013027810146	0.0542356042002629	0.09831571442230472	0.026488884826488517	0.015836356956078095	0.024190813138287793	0.10886628273220117	0.06058661740120641	0.053265249452811185	0.03652989962497989	0.03706025776378101	0.05719812956245939	0.14931621672208253	0.007545824840607033	0.07843102078134478	0.07843102078134478	0.07843102078134478	0.07843102078134478	0.07843102078134478	0.07843102078134478	0.07843102078134478	0.07843102078134478	0.07843102078134478	0.07843102078134478	0.07843102078134478	0.07843102078134478	0.07843102078134478	0.07843102078134478	0.07843102078134478	0.07843102078134478	0.07843102078134478	0.07843102078134478
0.039936044352927975	0.0026131804490643236	0.0579528114475138	0.021338200424070947	0.25051645304468767	0.032571780287874365	0.25245454733651707	0.09338323104274235	0.2172080792216498	0.10115892696195057	0.11788521035946456	0.08151528575050587	0.05449608112895822	0.2729432810143058	0.09795577608826549	0.21785568757655446	0.46252851898202896	0.12838501320127715	0.1451541539945139	0.03746949022146844	0.33940102797016125	0.27403538562599933	0.24803354864905092	0.031112736412155544	0.287253218822297	0.11310075940074031	0.23335069788942991	0.22009815705298333	0.3998367466640336	0.5184472243353779	0.2642896172900638	0.4639758021539129	0.23851932087838743	0.29980696501521864	0.6384116583489932	0.9134640732999968	0.775937865824495	0.775937865824495	0.775937865824495	0.775937865824495	0.775937865824495	0.775937865824495	0.775937865824495	0.775937865824495	0.775937865824495	0.775937865824495	0.775937865824495	0.775937865824495	0.775937865824495	0.775937865824495
0.1476273417029368	0.33420491384150536	0.22226255900063002	0.473451066142702	0.3172723436525315	0.3616078870590288	0.6206896975498318	0.44137916816725153	0.49183386019329606	0.3162649387913437	0.3930243897652809	0.27016926259526086	0.4382242935474362	0.3612868459250796	0.41188885883229803	0.2631087413954639	0.5857497443053856	0.3686432856246571	0.5838357227427005	0.38065449814656593	0.3669318613739811	0.38248732895423737	0.2821187844468009	0.41699492441663893	0.3964969222892962	0.38075559482126103	0.4847602376666936	0.4339595597978452	0.4469658374256288	0.6704260954704522	0.48700945446818755	0.5787177749693199	0.5787177749693199	0.5787177749693199	0.5787177749693199	0.5787177749693199	0.5787177749693199	0.5787177749693199	0.5787177749693199	0.5787177749693199	0.5787177749693199	0.5787177749693199	0.5787177749693199	0.5787177749693199	0.5787177749693199	0.5787177749693199	0.5787177749693199	0.5787177749693199	0.5787177749693199	0.5787177749693199
0.7218363947653003	0.40032057905235585	0.5618311085793998	0.4442526959303341	0.5117317295266164	0.6665841595952042	0.6899466868106364	0.8159179428242203	0.6061579857105922	0.6621617793393139	0.48571693702225144	0.9273606091657313	0.9015555411622745	0.7038529367582337	0.5366928981216648	0.7408199748356986	0.6635936625310995	0.563577067521111	0.8532114920925984	1.0771108224074037	0.3752905588575823	0.5850748936404809	0.4712388682427087	0.42412940606425875	0.5783136223527504	0.599884920449135	0.660875951290696	0.5175132405470141	0.6465126857128551	0.7259129485301805	0.6260465238049071	0.9143710245964985	0.7992596267231129	0.827607441899686	0.6267411699868953	0.7710486857821444	0.539219696445155	0.6551341911136496	0.6551341911136496	0.6551341911136496	0.6551341911136496	0.6551341911136496	0.6551341911136496	0.6551341911136496	0.6551341911136496	0.6551341911136496	0.6551341911136496	0.6551341911136496	0.6551341911136496	0.6551341911136496
0.04500546268650312	0.0	0.0	0.0	0.0	0.0	0.0	0.0	0.17469481269751236	0.16423813046634067	0.04412076791795735	0.0	0.08093723113820107	0.012732159528291955	0.04996750431950312	0.012732159528291955	0.0006248893422675051	0.045500783282589496	0.002287345884284788	0.04487176819025385	0.06701005463735256	0.05100619104470353	0.02337528098356225	0.054817803422022505	0.03410253580495456	0.1129548546202021	0.04424687884798634	0.012732159528291955	0.039949272206500325	0.012732159528291955	0.0	0.0018746680268025154	0.0009373340134012577	0.0009373340134012577	0.0009373340134012577	0.0009373340134012577	0.0009373340134012577	0.0009373340134012577	0.0009373340134012577	0.0009373340134012577	0.0009373340134012577	0.0009373340134012577	0.0009373340134012577	0.0009373340134012577	0.0009373340134012577	0.0009373340134012577	0.0009373340134012577	0.0009373340134012577	0.0009373340134012577	0.0009373340134012577
0.49929360121287714	0.3898593277354397	0.716187819901297	0.4575703567281993	0.24197825867150502	0.3372337546931664	0.377707457904655	0.33198802043710024	0.18453463102272158	0.2114288922313138	0.28016368316940543	0.3644441039150281	0.42044015104996807	0.24992254104122097	0.05689734262096783	0.20611768431266567	0.7645478131170999	0.210683303596668	0.35974112779544754	0.42039848690432846	0.21262798758646348	0.29285611045084536	0.28486665794394994	0.22918763972669615	0.356722151651202	0.17088564858915434	0.35840440442476845	0.3757725734333243	0.6164770326223268	0.4501662303676236	0.101996204480193	0.2760812174239083	0.2760812174239083	0.2760812174239083	0.2760812174239083	0.2760812174239083	0.2760812174239083	0.2760812174239083	0.2760812174239083	0.2760812174239083	0.2760812174239083	0.2760812174239083	0.2760812174239083	0.2760812174239083	0.2760812174239083	0.2760812174239083	0.2760812174239083	0.2760812174239083	0.2760812174239083	0.2760812174239083
0.31480027682601225	0.23212642505477535	0.2558730747325363	0.37847815445033217	0.23216266246420184	0.1604320887171569	0.1841619834247579	0.28827226430579983	0.17422897618719096	0.089654032882146	0.14419302310911195	0.24203357936147119	0.054211429029578644	0.21575018784661576	0.2821044759506629	0.36880777824440425	0.1503862862293038	0.3902957809314982	0.495212061358542	0.4384029059943816	0.3474701497819352	0.20937906093865002	0.4975108667688264	0.2290712684064008	0.5374584726678607	0.5957068717041569	0.41253633747617346	0.44634043677189	0.5831916094874914	0.30429942317177866	0.624646611626983	0.5001357989479362	0.5358660708598969	0.4137107110206262	0.9114489080412965	0.5275613596250219	0.7318561946426895	0.5133425675598992	0.4509528789315181	0.7101206323587204	0.5805367556451192	0.5805367556451192	0.5805367556451192	0.5805367556451192	0.5805367556451192	0.5805367556451192	0.5805367556451192	0.5805367556451192	0.5805367556451192	0.5805367556451192
0.19876379658618787	0.13394361473460353	0.20944842674180297	0.22836559128481046	0.34239378970579826	0.35951520903987433	0.3004333241420772	0.303825359667381	0.28659604161786395	0.3533503779831637	0.2701546489926087	0.22371471966374012	0.36791978110338064	0.3875999091294255	0.37844428252944917	0.40981041775603466	0.36112935869123786	0.4290952314945649	0.44021192274787346	0.3805983631869622	0.1478139444716165	0.48740371989030196	0.3861926223765652	0.42274813754969076	0.2750583378552526	0.22263597324920154	0.266229076087646	0.4239629678830935	0.2809090899006527	0.3903878967056084	0.30719077917066323	0.34410305923566425	0.3490152882467209	0.2082907980739297	0.31130872993851044	0.25979976400622007	0.25979976400622007	0.25979976400622007	0.25979976400622007	0.25979976400622007	0.25979976400622007	0.25979976400622007	0.25979976400622007	0.25979976400622007	0.25979976400622007	0.25979976400622007	0.25979976400622007	0.25979976400622007	0.25979976400622007	0.25979976400622007
0.2753722136121095	0.5664183388865345	0.6153383005084992	0.5161457613865174	0.45792449892745013	0.4388996771865388	0.3122929934975211	0.35054086217943753	0.48402320562414697	0.18958667167065554	0.28386155085315856	0.45904262506000865	0.4764706086212779	0.42119546416224674	0.41269843583988597	0.4033989653207776	0.5048051127102079	0.22439402599756197	0.3321029209880402	0.1382938051896426	0.5314980695973535	0.18521886385047862	0.38348831157606283	0.2769451408429187	0.3631085989463248	0.23528453203725241	0.3486451101418675	0.18651675876300464	0.2202227227783791	0.2642120858184865	0.24221740429843278	0.24221740429843278	0.24221740429843278	0.24221740429843278	0.24221740429843278	0.24221740429843278	0.24221740429843278	0.24221740429843278	0.24221740429843278	0.24221740429843278	0.24221740429843278	0.24221740429843278	0.24221740429843278	0.24221740429843278	0.24221740429843278	0.24221740429843278	0.24221740429843278	0.24221740429843278	0.24221740429843278	0.24221740429843278
1.7072315659260189	0.7193161638007911	0.8046667593285225	0.8742516797216195	1.5350688237443084	1.1744813213862622	0.7382265286503865	0.9973504067979895	0.8406557873150526	1.5611135560539189	0.7923083607413781	1.0655696900356686	1.2912534208326687	0.3337736579590698	1.6534340624085289	1.5364440943804967	1.9087093741290115	0.9687931334079143	1.3117431574179457	1.5584456369512385	0.6756588385134971	0.674842390119687	0.7759495506307387	1.4407510804428079	1.2507506296800421	1.1905879385297842	1.2148063133149063	0.5803646964434106	1.0475444420385007	1.8843314931462452	0.525908103207016	1.4749061396253484	1.0888204989694894	0.6509069404975371	1.2099360635474767	0.9304215020225068	0.9304215020225068	0.9304215020225068	0.9304215020225068	0.9304215020225068	0.9304215020225068	0.9304215020225068	0.9304215020225068	0.9304215020225068	0.9304215020225068	0.9304215020225068	0.9304215020225068	0.9304215020225068	0.9304215020225068	0.9304215020225068
0.4057312768531093	0.5171543583807582	0.593457480883483	0.6659897296841133	0.6018740473554416	0.6963414890048997	0.6132060411691699	0.4932426998660611	0.5414634751997054	0.48372141623664994	0.6018982028227956	0.6389884667131849	0.4608740884597819	0.7101510127398233	0.718339691703903	0.6584357775398284	0.6605380043237072	0.4541946238731138	0.7346325688981925	0.6236100592792773	0.6202501325047773	0.6580353922102454	0.6162803805704864	0.5206553765173179	0.7710587646670404	0.840820006666505	0.7020252305306925	0.43420739182876394	0.6606657249114072	0.5916995984781257	0.5400654817414021	0.4284890778402996	0.8249730113273396	0.3798354801099988	0.5484473632450759	0.46414142167753736	0.46414142167753736	0.46414142167753736	0.46414142167753736	0.46414142167753736	0.46414142167753736	0.46414142167753736	0.46414142167753736	0.46414142167753736	0.46414142167753736	0.46414142167753736	0.46414142167753736	0.46414142167753736	0.46414142167753736	0.46414142167753736
0.5318053636578114	0.4569942562989815	0.6296176191768013	0.4260819615825506	0.2734813378264135	0.37079212943218964	0.5794704004471579	0.4368128771318162	0.4740081599739552	0.5042569671049452	0.2615180438790192	0.3371041725447786	0.44985787695651264	0.3582653790900017	0.490971741314625	0.39679798043008013	0.5219362278810988	0.6790174486165422	0.3855193924724913	0.4447896494571563	0.6785280446741477	0.7111812723384399	0.4445893213138082	0.5689027708041887	0.4565187353935831	0.5703196787956515	0.5530408247359059	0.6842137731091169	0.7156488476555473	0.6945794538944039	0.5629604627202521	0.6287699583073281	0.6287699583073281	0.6287699583073281	0.6287699583073281	0.6287699583073281	0.6287699583073281	0.6287699583073281	0.6287699583073281	0.6287699583073281	0.6287699583073281	0.6287699583073281	0.6287699583073281	0.6287699583073281	0.6287699583073281	0.6287699583073281	0.6287699583073281	0.6287699583073281	0.6287699583073281	0.6287699583073281
0.7884860864408152	0.6795064554709571	0.6343171481650736	0.476130997092948	0.7800694227402131	0.6326127606665473	0.7003576353252943	0.9556466961881855	0.6019774910770779	0.7524184109174118	0.8561740833311311	0.9775388400307653	0.7638127264165072	0.7535493947052386	0.8138286593828027	0.8629653635207486	0.6787543292228436	0.8596207612168667	0.6659743132648707	0.7085510914483641	0.6594213414451352	0.892164838024866	0.7762533117593384	0.8502620918256057	0.8163087661796357	0.9980699541819188	1.1287438883824839	0.9174341251743637	0.8980650141323928	0.8910027579134582	0.9046676895642458	0.7166744096483021	0.8106710496062741	0.8106710496062741	0.8106710496062741	0.8106710496062741	0.8106710496062741	0.8106710496062741	0.8106710496062741	0.8106710496062741	0.8106710496062741	0.8106710496062741	0.8106710496062741	0.8106710496062741	0.8106710496062741	0.8106710496062741	0.8106710496062741	0.8106710496062741	0.8106710496062741	0.8106710496062741
0.04749255364185095	0.10532084002155732	0.04378529397363228	0.08299295096923989	0.10478443234379155	0.12514564877832615	0.3457428763374004	0.3254049369005754	0.2560084017759896	0.41273690274154257	0.5410609744695495	0.45664738038681685	0.6110780066520232	0.4050203603713342	0.6040799049140172	0.5985616773693359	0.7477233613216872	0.8178446809506662	0.7911385800157785	0.7041206924983838	0.7801401659259116	0.7269104455045445	0.7488527448414003	0.9195672636132979	1.124759688077482	0.9571820619848548	0.7865630805747519	0.8718725712798033	0.8718725712798033	0.8718725712798033	0.8718725712798033	0.8718725712798033	0.8718725712798033	0.8718725712798033	0.8718725712798033	0.8718725712798033	0.8718725712798033	0.8718725712798033	0.8718725712798033	0.8718725712798033	0.8718725712798033	0.8718725712798033	0.8718725712798033	0.8718725712798033	0.8718725712798033	0.8718725712798033	0.8718725712798033	0.8718725712798033	0.8718725712798033	0.8718725712798033
0.25342503807593075	0.381781447119503	0.4581925241147504	0.36466554091095393	0.44508919266129676	0.3804808208864644	0.3620772140576834	0.4420066501930927	0.5059006247430899	0.5841603677434336	0.5519587145139271	0.6397418440741964	0.6117352446918424	0.6681371006953757	0.6148200573091275	0.6019577308120936	0.7276497617406406	0.7499527122297065	0.76572292043041	0.5565967774415645	0.7026401803474565	0.8552656704539183	0.822325014080595	0.8859779670464936	0.9020029418832244	0.8365123150226336	0.45768215246087146	0.3902052354579321	0.18695927792976988	0.24267242890164514	0.3535457259199381	0.5508233575229484	0.6454793953345312	0.6673392552507618	0.6320961308967131	0.7496599463391064	0.6551217879872048	0.6078794883833243	0.5910416587302972	0.6405632445931392	0.7156869900867795	0.7610936187754844	0.7471843717756769	0.5923087211090701	0.5997097890391949	0.6546726513122082	0.5165893939560223	0.5856310226341153	0.5856310226341153	0.5856310226341153
0.0	0.0	0.28139316450853535	0.0	0.25583423298620317	0.0	0.0	0.0	0.0	0.0	0.0	0.0	0.28139316450853535	0.029325760111179655	0.11411024576575887	0.06386131174397486	0.0031342878639996157	0.5378599382195864	0.0	0.06386131174397486	0.0	0.0	0.28766174023653457	0.0	0.0031342878639996157	0.3144857532085625	0.029325760111179655	0.017108786994517983	0.0	0.0	0.06386131174397486	0.06386131174397486	0.5594797749282469	0.3116705433361109	0.3116705433361109	0.3116705433361109	0.3116705433361109	0.3116705433361109	0.3116705433361109	0.3116705433361109	0.3116705433361109	0.3116705433361109	0.3116705433361109	0.3116705433361109	0.3116705433361109	0.3116705433361109	0.3116705433361109	0.3116705433361109	0.3116705433361109	0.3116705433361109
0.0	0.0	0.0	0.0	0.5226641681140839	0.9234223736385153	0.0	0.0	0.0	0.3142107137632294	0.0	0.2096154032910854	0.053870105977522335	0.3142107137632294	0.5169066218899587	0.5039131351731231	0.0	0.5564541537691208	0.5169066218899587	0.0057575462241251174	0.0057575462241251174	0.0	0.938857547608233	0.6822915335039811	0.4699560110767925	0.4898689929579843	0.641136482360073	0.01991298188119177	0.5238261170543148	0.2096154032910854	0.6172931039798729	0.3142107137632294	0.46575190887155116	0.46575190887155116	0.46575190887155116	0.46575190887155116	0.46575190887155116	0.46575190887155116	0.46575190887155116	0.46575190887155116	0.46575190887155116	0.46575190887155116	0.46575190887155116	0.46575190887155116	0.46575190887155116	0.46575190887155116	0.46575190887155116	0.46575190887155116	0.46575190887155116	0.46575190887155116
1.1995949679109676	1.3741717811206682	1.3519125950147275	1.4523052386208877	1.419372282759606	1.2717088009028792	1.5294167815106052	1.40179966562773	1.3978453696796131	1.5200192079453956	1.6443469914411397	1.4589112043238697	1.523134665480347	1.4818693365904434	1.5778994197208094	1.5262625506998437	1.6171189441796359	1.5147627782862743	1.6026879702033416	1.6671453989589493	1.5911896949508455	1.6291675469548974	1.6291675469548974	1.6291675469548974	1.6291675469548974	1.6291675469548974	1.6291675469548974	1.6291675469548974	1.6291675469548974	1.6291675469548974	1.6291675469548974	1.6291675469548974	1.6291675469548974	1.6291675469548974	1.6291675469548974	1.6291675469548974	1.6291675469548974	1.6291675469548974	1.6291675469548974	1.6291675469548974	1.6291675469548974	1.6291675469548974	1.6291675469548974	1.6291675469548974	1.6291675469548974	1.6291675469548974	1.6291675469548974	1.6291675469548974	1.6291675469548974	1.6291675469548974
1.2122962677107243	1.3122366746445204	1.3528800861717347	1.3659944683521266	1.4547680427918326	1.4354894356103702	1.4764829369394397	1.5468444190521995	1.47802901272587	1.511565905320282	1.5230411653413793	1.4208971938782864	1.5474393029557332	1.5673682553445702	1.5166266454790132	1.5515218028251145	1.5299120089301694	1.5436790663997286	1.4411742283623539	1.4052241508623586	1.5716847403820042	1.483175095418366	1.5274299179001851	1.5274299179001851	1.5274299179001851	1.5274299179001851	1.5274299179001851	1.5274299179001851	1.5274299179001851	1.5274299179001851	1.5274299179001851	1.5274299179001851	1.5274299179001851	1.5274299179001851	1.5274299179001851	1.5274299179001851	1.5274299179001851	1.5274299179001851	1.5274299179001851	1.5274299179001851	1.5274299179001851	1.5274299179001851	1.5274299179001851	1.5274299179001851	1.5274299179001851	1.5274299179001851	1.5274299179001851	1.5274299179001851	1.5274299179001851	1.5274299179001851
1.403539229560233	1.46769340078105	1.4551805569422116	1.4670548079280414	1.4917843055568702	1.509883579433984	1.4978170818006116	1.5000575735392485	1.6466210007974624	1.6334241821771673	1.5561874959868123	1.4236647072452242	1.4868570720541745	1.4713187288762264	1.5603158032535738	1.4605298824255284	1.6330897814875218	1.5122918677142398	1.6523509572944803	1.5144041169318443	1.5004699784714557	1.6375257577366389	1.568997868104047	1.568997868104047	1.568997868104047	1.568997868104047	1.568997868104047	1.568997868104047	1.568997868104047	1.568997868104047	1.568997868104047	1.568997868104047	1.568997868104047	1.568997868104047	1.568997868104047	1.568997868104047	1.568997868104047	1.568997868104047	1.568997868104047	1.568997868104047	1.568997868104047	1.568997868104047	1.568997868104047	1.568997868104047	1.568997868104047	1.568997868104047	1.568997868104047	1.568997868104047	1.568997868104047	1.568997868104047
1.0810380202110899	1.3408059216954087	1.37225663805787	1.3861740530499138	1.4770930057583398	1.3937364357604836	1.454951531548047	1.4214831529506375	1.3256348780154932	1.2873406763441766	1.4374639113059924	1.4076568820492688	1.362821607726725	1.3991357628037298	1.3271767312774998	1.4027378009140805	1.4839320138331817	1.4363633802281466	1.3859957293614822	1.4111795547948143	1.4111795547948143	1.4111795547948143	1.4111795547948143	1.4111795547948143	1.4111795547948143	1.4111795547948143	1.4111795547948143	1.4111795547948143	1.4111795547948143	1.4111795547948143	1.4111795547948143	1.4111795547948143	1.4111795547948143	1.4111795547948143	1.4111795547948143	1.4111795547948143	1.4111795547948143	1.4111795547948143	1.4111795547948143	1.4111795547948143	1.4111795547948143	1.4111795547948143	1.4111795547948143	1.4111795547948143	1.4111795547948143	1.4111795547948143	1.4111795547948143	1.4111795547948143	1.4111795547948143	1.4111795547948143
[truncated: 6 more columns]
