# Supplementary material for: Neuronal tuning aligns dynamically with object and texture manifolds across the visual hierarchy
Source: Nat Neurosci. 2026 Mar 10;29(4):864–75. doi: 10.1038/s41593-026-02207-1 (PMC13061647; doi:10.1038/s41593-026-02207-1)
Supplement: Supplementary file 6 — Average PSTH for each session and thread before or after optimization Fig. 5a. Response rate for each 10 ms time window in csv format to reproduce Fig. 5c. [file 41593_2026_2207_MOESM6_ESM.zip › Figure5C_src_normresp_wdw_70-80_DeePSim_sem.csv]

0	1	2	3	4	5	6	7	8	9	10	11	12	13	14	15	16	17	18	19	20	21	22	23	24	25	26	27	28	29	30	31	32	33	34	35	36	37	38	39	40	41	42	43	44	45	46	47	48	49
0.04811918028357492	0.048871180538616006	0.040346425226445444	0.049463442289728425	0.05759755963242959	0.04442496602471897	0.049115347018855234	0.05541637672915137	0.05276935737796879	0.05575437242463261	0.06242548273801599	0.06072262173991398	0.05691021995326127	0.06867381065241847	0.0690878586566282	0.06748418211034923	0.0736752854388862	0.0729869587576498	0.0567847365236257	0.060899055110509845	0.05491189025581484	0.06609412758053297	0.049749779465510395	0.05576097280210835	0.07409836037868328	0.06944029510024065	0.0501096075927006	0.08804954198347066	0.07904236697407287	0.07091425636608278	0.06051051469924616	0.07711237734827737	0.06321041606273296	0.07068679084873154	0.0687419614169048	0.07545027032486629	0.06275090729022303	0.07374598667678925	0.07966911679765692	0.08383200751022592	0.08450589346088885	0.08514251765335767	0.07650011993001095	0.08636252857059555	0.09023542678803308	0.07706345386509064	0.07865790425896683	0.07786067906202875	0.07786067906202875	0.07786067906202875
0.0628534588859537	0.06102698895086711	0.0717819160406857	0.10346188567483412	0.10358210066696732	0.10989789709797974	0.11000110569105123	0.10695312252143957	0.1023232624561821	0.08773266507630305	0.09250764086408453	0.09803337656008104	0.11998172565207249	0.08465651123796226	0.09663985154611741	0.10724310206422767	0.11461585468935519	0.09092220760949776	0.10772185275830165	0.1272756445507614	0.08740045025046363	0.10184342388348318	0.11528745227387188	0.10237747578941234	0.11852680799331855	0.12171076940375988	0.12325258571443719	0.1389684772524074	0.11948560864346564	0.09713958061190511	0.11383240578653782	0.11527863496286161	0.153077864425654	0.12841099387765068	0.12673981542174784	0.12757540464969927	0.12757540464969927	0.12757540464969927	0.12757540464969927	0.12757540464969927	0.12757540464969927	0.12757540464969927	0.12757540464969927	0.12757540464969927	0.12757540464969927	0.12757540464969927	0.12757540464969927	0.12757540464969927	0.12757540464969927	0.12757540464969927
0.055015408829748084	0.08536017126463057	0.06632790758472612	0.05581371818128068	0.0964914059716229	0.08550061719061794	0.07157393301726446	0.09731963697871811	0.09601211681737984	0.12289305314480506	0.11762590351076097	0.12491201469257808	0.13573584130158714	0.0945344476845148	0.14285143172851222	0.15215614115860346	0.1767541872671632	0.10758579171604539	0.1163536997552082	0.1514822177657093	0.15376443409316987	0.16388822238440254	0.18469287043481136	0.11647306002488221	0.1516210819976917	0.1274171364823074	0.1993214473926568	0.15190566339800055	0.13754479941827438	0.16954336114366136	0.1580639843624636	0.1613076831674251	0.1929272346172188	0.17711745889232197	0.17711745889232197	0.17711745889232197	0.17711745889232197	0.17711745889232197	0.17711745889232197	0.17711745889232197	0.17711745889232197	0.17711745889232197	0.17711745889232197	0.17711745889232197	0.17711745889232197	0.17711745889232197	0.17711745889232197	0.17711745889232197	0.17711745889232197	0.17711745889232197
0.06278830816746678	0.06940501590366425	0.06468890569150584	0.07028567248317097	0.07167704440657376	0.07289109940911233	0.06860892168094825	0.05512768597080926	0.059864584052326905	0.05863422535027581	0.0758586786572043	0.08432446201121024	0.0566549459953405	0.07080842014873318	0.057986634883433974	0.06960178525120307	0.07390866961309071	0.07383660616380903	0.0644210235903037	0.06356801012369707	0.07040145859948493	0.06544005868545844	0.08019776233934074	0.07440812473068076	0.07680972163730253	0.07638315419654454	0.07238152892058435	0.07762937848071377	0.06927576101607189	0.06413550016568258	0.070674222938938	0.07190812755590978	0.07502893945822173	0.07544635432448833	0.06020010469435925	0.07254474017119673	0.062259748341200044	0.07088839300319855	0.0665740706721993	0.0665740706721993	0.0665740706721993	0.0665740706721993	0.0665740706721993	0.0665740706721993	0.0665740706721993	0.0665740706721993	0.0665740706721993	0.0665740706721993	0.0665740706721993	0.0665740706721993
0.05566642540386706	0.0425560563441024	0.054582494786739905	0.04503804341355406	0.061016205207506044	0.04282708583771822	0.05672728428626221	0.048005876048151506	0.06189849767640476	0.05434787275796018	0.06387779086477002	0.05824447002817141	0.04692346270317328	0.06507504417048002	0.07005487709308217	0.07273164977514092	0.06886236805245982	0.05895823857644953	0.07593057507903993	0.07067246014859167	0.09876890276296975	0.09881108748347793	0.07779526733677122	0.09905572591927318	0.08738834669433866	0.08941135640234656	0.08314419938491908	0.0970142701515164	0.07956739105690033	0.07721222967253873	0.07838981036471954	0.07838981036471954	0.07838981036471954	0.07838981036471954	0.07838981036471954	0.07838981036471954	0.07838981036471954	0.07838981036471954	0.07838981036471954	0.07838981036471954	0.07838981036471954	0.07838981036471954	0.07838981036471954	0.07838981036471954	0.07838981036471954	0.07838981036471954	0.07838981036471954	0.07838981036471954	0.07838981036471954	0.07838981036471954
0.0969232323076582	0.10957453434045536	0.10758266251811485	0.08164266546830942	0.09209724867079044	0.1277781778351574	0.06920363647841485	0.08682854259610623	0.0876736049943376	0.11547444026723037	0.0897748826808701	0.10544085982796028	0.12710047244261008	0.11108820266814162	0.12887369528529755	0.09980690329121812	0.10237075875080488	0.12231050323515139	0.12227461717960311	0.11129166355818411	0.14801026821537272	0.1276653729964029	0.1013854064935877	0.08915189977578197	0.10627885022066008	0.11177648432422446	0.15185709557515772	0.10150531570007156	0.0867296889757365	0.10613141419886266	0.11882809621587058	0.13183928509695186	0.11088282448027943	0.08225448864995617	0.11071307582948127	0.10757307307102067	0.09426632170582902	0.0886472898161739	0.08690970151177524	0.08842643450823877	0.08766806801000701	0.08766806801000701	0.08766806801000701	0.08766806801000701	0.08766806801000701	0.08766806801000701	0.08766806801000701	0.08766806801000701	0.08766806801000701	0.08766806801000701
0.15322128674495647	0.12975000444430895	0.10797726149447655	0.12637372942805222	0.12486690970739832	0.15410690699947477	0.13443084954654266	0.16049851807886983	0.13959479429876684	0.09519915336492421	0.11330964961214464	0.12609804956897183	0.12602073579619533	0.13756895490076146	0.09456879854392809	0.12239893646380966	0.1490893977612228	0.11833437923090331	0.12539007664008528	0.15565662712512002	0.1368433484575556	0.14383127262111667	0.1510840683998714	0.16101692182977123	0.11771192305488319	0.16597521614488658	0.1418435695998849	0.1418435695998849	0.1418435695998849	0.1418435695998849	0.1418435695998849	0.1418435695998849	0.1418435695998849	0.1418435695998849	0.1418435695998849	0.1418435695998849	0.1418435695998849	0.1418435695998849	0.1418435695998849	0.1418435695998849	0.1418435695998849	0.1418435695998849	0.1418435695998849	0.1418435695998849	0.1418435695998849	0.1418435695998849	0.1418435695998849	0.1418435695998849	0.1418435695998849	0.1418435695998849
0.0530609172760971	0.050470340874099955	0.048244977467922105	0.0547189384962167	0.041562879733120624	0.05202342816545935	0.047075275593893094	0.05291360487238001	0.04159921261181198	0.05161967396289593	0.059414558383106546	0.042811050940183774	0.05098131277628732	0.04353469285933577	0.04908296502783523	0.038822748123748085	0.047554325828498695	0.04769087308028662	0.04919431084495563	0.04081660316067583	0.05181644588130066	0.05061125394315111	0.04341715109555505	0.0594529501940275	0.05496917032116249	0.05538812096310611	0.07286762651321625	0.06412787373816117	0.06412787373816117	0.06412787373816117	0.06412787373816117	0.06412787373816117	0.06412787373816117	0.06412787373816117	0.06412787373816117	0.06412787373816117	0.06412787373816117	0.06412787373816117	0.06412787373816117	0.06412787373816117	0.06412787373816117	0.06412787373816117	0.06412787373816117	0.06412787373816117	0.06412787373816117	0.06412787373816117	0.06412787373816117	0.06412787373816117	0.06412787373816117	0.06412787373816117
0.06664642728717379	0.06173768619656173	0.07019034055134356	0.05638569240321229	0.05831994046063492	0.04956926691564024	0.057268549637513905	0.09115211747886594	0.07546474176479234	0.08134648008691561	0.07338658360875694	0.07231067634400667	0.08308181154446574	0.0660256541129104	0.09577843302460319	0.10303729236572119	0.05799005902932575	0.08625347615295775	0.09806346095279483	0.08404767134593713	0.08214290377616354	0.07045891665533424	0.06837967226020421	0.06616307275087235	0.08280254979089983	0.06658226612742314	0.08651627761128967	0.08131257365583876	0.07846440308592684	0.080601725688005	0.08682410679550533	0.0752899139077904	0.06593503148218872	0.07555977579820954	0.07074740364019913	0.07074740364019913	0.07074740364019913	0.07074740364019913	0.07074740364019913	0.07074740364019913	0.07074740364019913	0.07074740364019913	0.07074740364019913	0.07074740364019913	0.07074740364019913	0.07074740364019913	0.07074740364019913	0.07074740364019913	0.07074740364019913	0.07074740364019913
0.08381085217312093	0.05809460486651056	0.07530807813894425	0.10268151741808337	0.0631954071812162	0.10985804690348608	0.07956247241678983	0.06911128035631753	0.08749568300623932	0.09006311596573185	0.13255136576333765	0.11541845043828963	0.09119470949692032	0.10804561071944165	0.10224868100276417	0.11711263675991841	0.08622758139033158	0.12616870763051882	0.07904290535535673	0.09236825238047297	0.09462933794672358	0.11556698956198568	0.07336976502857409	0.09569761578763607	0.09147473431582608	0.09915635838109958	0.0907757931999232	0.1273586012634381	0.1185615772130166	0.12576060891254348	0.10572061800681325	0.11063252841981275	0.10970344421282525	0.11016798631631901	0.11016798631631901	0.11016798631631901	0.11016798631631901	0.11016798631631901	0.11016798631631901	0.11016798631631901	0.11016798631631901	0.11016798631631901	0.11016798631631901	0.11016798631631901	0.11016798631631901	0.11016798631631901	0.11016798631631901	0.11016798631631901	0.11016798631631901	0.11016798631631901
0.08890533741407487	0.11051657861791021	0.09579038307654997	0.10352657054572359	0.08765609955274979	0.11267954072413278	0.10664463788737215	0.10316267291697923	0.10658538639788223	0.09136280916156715	0.10798292869053484	0.09657482057083402	0.1218837177333257	0.0977799037281671	0.12151883604305734	0.11634659815300695	0.1097543227828058	0.09603731576800224	0.09667434506120835	0.11099789502869409	0.08469970498168078	0.09922741635816736	0.10938094576774143	0.10077839103674432	0.09007793806698722	0.10526682504876134	0.09477163932390308	0.11705263163673593	0.0908404338553039	0.12307749531765012	0.10399650334530776	0.11353699933147894	0.11353699933147894	0.11353699933147894	0.11353699933147894	0.11353699933147894	0.11353699933147894	0.11353699933147894	0.11353699933147894	0.11353699933147894	0.11353699933147894	0.11353699933147894	0.11353699933147894	0.11353699933147894	0.11353699933147894	0.11353699933147894	0.11353699933147894	0.11353699933147894	0.11353699933147894	0.11353699933147894
0.05491498166879525	0.06839591350248178	0.05388154110454737	0.0697588271932742	0.06107172462436105	0.06836261383840952	0.06519289320113895	0.07257769176994523	0.060979605932352916	0.05973767759359536	0.06789131112340334	0.05189412545620349	0.06314089217317718	0.050189869867904253	0.07246066824046654	0.05758033832716717	0.07638012972738331	0.06315477231548032	0.07519591920379855	0.06296923399688575	0.08368903788340379	0.06892888929708325	0.06680474830708914	0.06508118911896497	0.07859185512496103	0.06493379509660102	0.0763553822952616	0.07743056457796736	0.06601447506858558	0.068102881016017	0.07361799031735373	0.07086043566668536	0.07086043566668536	0.07086043566668536	0.07086043566668536	0.07086043566668536	0.07086043566668536	0.07086043566668536	0.07086043566668536	0.07086043566668536	0.07086043566668536	0.07086043566668536	0.07086043566668536	0.07086043566668536	0.07086043566668536	0.07086043566668536	0.07086043566668536	0.07086043566668536	0.07086043566668536	0.07086043566668536
0.0881345463838586	0.08009169418926461	0.07188894097285677	0.08505556840652817	0.07687980669272282	0.059812523015741165	0.08159285014974225	0.08098914114650756	0.08109322854982579	0.07777431333870254	0.09692270878277479	0.08448670294274274	0.07725607631398648	0.0851834179532869	0.06884916592675791	0.10482362513340569	0.08342821153515141	0.09228775558137414	0.10123697403105755	0.09364639860570827	0.09856974456965266	0.09791869183216143	0.10923212294535593	0.09682272099830277	0.09878990576891165	0.09103943963635626	0.0741732321734249	0.07693556797751212	0.08597630281057093	0.08310483466693887	0.09829513050200897	0.09069998258447391	0.09069998258447391	0.09069998258447391	0.09069998258447391	0.09069998258447391	0.09069998258447391	0.09069998258447391	0.09069998258447391	0.09069998258447391	0.09069998258447391	0.09069998258447391	0.09069998258447391	0.09069998258447391	0.09069998258447391	0.09069998258447391	0.09069998258447391	0.09069998258447391	0.09069998258447391	0.09069998258447391
0.082333710157028	0.10148388588137762	0.08102033215810754	0.09518372105160826	0.07261426903344396	0.09464693172825396	0.09897766582711395	0.07541234831924284	0.10128558620802249	0.0818826105531961	0.07826303729600276	0.11323373297656539	0.07067392371491715	0.09019235468977367	0.08783588110393376	0.08520868841396217	0.08200991683098902	0.10406483861007804	0.08271053030580632	0.12010386130488321	0.09205100480992946	0.08543295051888647	0.08273358830073717	0.10990169492833847	0.10262050104141658	0.08701085838826389	0.10102470203925272	0.10052940567767918	0.0952024180988948	0.08705886459879322	0.10068483717561451	0.08075522610492378	0.09072003164026915	0.09072003164026915	0.09072003164026915	0.09072003164026915	0.09072003164026915	0.09072003164026915	0.09072003164026915	0.09072003164026915	0.09072003164026915	0.09072003164026915	0.09072003164026915	0.09072003164026915	0.09072003164026915	0.09072003164026915	0.09072003164026915	0.09072003164026915	0.09072003164026915	0.09072003164026915
0.10415542641277285	0.08018694167243179	0.0891375654434596	0.08899601403795213	0.1067438714988572	0.1057392537276909	0.08369470254838549	0.11274014416236068	0.1195524077828379	0.11913486021104507	0.1135533221456518	0.11753317076820237	0.11464948642123353	0.09894806181303786	0.11887508664512152	0.09033560920247728	0.09698584443912613	0.09750898026292383	0.11563201267457837	0.11009147424815716	0.12097013790834649	0.11540303553083506	0.12720195914819976	0.11507739918162055	0.11646660067404287	0.11436162787373623	0.10131889019234262	0.11090004957964775	0.12587409288297285	0.10469141883376017	0.11528275585836652	0.11528275585836652	0.11528275585836652	0.11528275585836652	0.11528275585836652	0.11528275585836652	0.11528275585836652	0.11528275585836652	0.11528275585836652	0.11528275585836652	0.11528275585836652	0.11528275585836652	0.11528275585836652	0.11528275585836652	0.11528275585836652	0.11528275585836652	0.11528275585836652	0.11528275585836652	0.11528275585836652	0.11528275585836652
0.10686511383754307	0.08276325941035387	0.0890646725562402	0.06973609929826331	0.08828280110630196	0.0820566132620036	0.07661110473017979	0.07834109569373843	0.09835127038685243	0.07048654575249944	0.07909678260060317	0.07967406014526587	0.09268441448174723	0.07958166899718566	0.08695605831407505	0.0820522505223919	0.10586194217239317	0.07690187219844496	0.1084075562485464	0.0834337729690554	0.08774176015717876	0.08327642517480507	0.0762567232009587	0.0797665741878819	0.0797665741878819	0.0797665741878819	0.0797665741878819	0.0797665741878819	0.0797665741878819	0.0797665741878819	0.0797665741878819	0.0797665741878819	0.0797665741878819	0.0797665741878819	0.0797665741878819	0.0797665741878819	0.0797665741878819	0.0797665741878819	0.0797665741878819	0.0797665741878819	0.0797665741878819	0.0797665741878819	0.0797665741878819	0.0797665741878819	0.0797665741878819	0.0797665741878819	0.0797665741878819	0.0797665741878819	0.0797665741878819	0.0797665741878819
0.11493757700665935	0.08126238937074047	0.07379232989499204	0.08837852752649202	0.0798839944963739	0.08059380122572193	0.0747973724951996	0.08755686561037604	0.05941020074849218	0.07975976357951296	0.08473768257876967	0.06928195768363234	0.07187189234932202	0.08681867997622984	0.093250332851217	0.0896423220262779	0.08321334918710224	0.07956980469112923	0.08908160329285729	0.08468690440970089	0.08488772302016306	0.09282783779460389	0.07803680337074098	0.08543232058267243	0.08543232058267243	0.08543232058267243	0.08543232058267243	0.08543232058267243	0.08543232058267243	0.08543232058267243	0.08543232058267243	0.08543232058267243	0.08543232058267243	0.08543232058267243	0.08543232058267243	0.08543232058267243	0.08543232058267243	0.08543232058267243	0.08543232058267243	0.08543232058267243	0.08543232058267243	0.08543232058267243	0.08543232058267243	0.08543232058267243	0.08543232058267243	0.08543232058267243	0.08543232058267243	0.08543232058267243	0.08543232058267243	0.08543232058267243
0.14946606452731045	0.13566193538905202	0.1087777228969426	0.09555431404833943	0.1361688650078667	0.13045226687037853	0.12067968210783157	0.1510369567501572	0.11859017091684475	0.13637374762700297	0.14106911258931015	0.14119899717883072	0.1513957466771471	0.18936238514242515	0.17249206504520767	0.15657876287132214	0.14948682227524765	0.14581172749878107	0.14326173108183396	0.1539239795161817	0.20192497555463468	0.15881696634138248	0.14779006123912933	0.14017436473784048	0.18374577855439092	0.19049337464340654	0.14987767719251524	0.18917643294313963	0.17527343177747295	0.18005778734692016	0.17766560956219654	0.17766560956219654	0.17766560956219654	0.17766560956219654	0.17766560956219654	0.17766560956219654	0.17766560956219654	0.17766560956219654	0.17766560956219654	0.17766560956219654	0.17766560956219654	0.17766560956219654	0.17766560956219654	0.17766560956219654	0.17766560956219654	0.17766560956219654	0.17766560956219654	0.17766560956219654	0.17766560956219654	0.17766560956219654
0.07622674531419235	0.08206615751044519	0.08945239684003806	0.08592112640019538	0.08681952285140394	0.08802228961832378	0.08074985466450828	0.09559578840286803	0.06890293375599706	0.07557091948791733	0.08657703076845281	0.089351211312801	0.06602623134887908	0.07627933956093934	0.07642665981652819	0.0860801686757633	0.07245022762656222	0.0745882186310555	0.08855867249850066	0.0862917652173431	0.07747561127033245	0.07405542328572315	0.09017704296723951	0.08288490124777899	0.08167018766184211	0.09576687205252545	0.09280340009023191	0.06886286639067962	0.08914712821406025	0.07702242972213888	0.08909074746073371	0.08841927421263893	0.08875501083668631	0.08875501083668631	0.08875501083668631	0.08875501083668631	0.08875501083668631	0.08875501083668631	0.08875501083668631	0.08875501083668631	0.08875501083668631	0.08875501083668631	0.08875501083668631	0.08875501083668631	0.08875501083668631	0.08875501083668631	0.08875501083668631	0.08875501083668631	0.08875501083668631	0.08875501083668631
0.07714799185423506	0.07400713153094661	0.08265205236056476	0.07643471517705484	0.06548696183714085	0.06604955407041552	0.06305430091110793	0.08470827346274348	0.05999545241636493	0.08303734454473964	0.09420624011099273	0.09257888314609294	0.0859022846036615	0.07416225453333838	0.09182117129432303	0.08267409535252856	0.08306226054771283	0.08905862315670363	0.0791226628739079	0.08163343434509426	0.11803789503087954	0.08024257968526233	0.09123721951668678	0.10958169050717541	0.0964592607449372	0.08394761024846985	0.09477128555656908	0.09700001574241354	0.08366176626075582	0.09241766389221796	0.09539176571336046	0.09582436422714335	0.1092323483044424	0.09855098906810114	0.07542720614472487	0.08698909760641299	0.08698909760641299	0.08698909760641299	0.08698909760641299	0.08698909760641299	0.08698909760641299	0.08698909760641299	0.08698909760641299	0.08698909760641299	0.08698909760641299	0.08698909760641299	0.08698909760641299	0.08698909760641299	0.08698909760641299	0.08698909760641299
0.036637228981553686	0.051030776175486604	0.03655731052177107	0.039539856040515534	0.04888103182425485	0.052711655592197905	0.05391910293732655	0.05588901645747744	0.04745524306232206	0.04616433767838694	0.059629142445637516	0.06491490255303174	0.0680497566801295	0.05201959419840949	0.07230468439572198	0.09433703828120642	0.10835011976476751	0.08059110789758588	0.08681447612441591	0.08665687343792637	0.07623105250397658	0.08282432197740464	0.10018870727621236	0.07360427719418529	0.11331188475112997	0.10493306965941072	0.10518168741011838	0.12263553543363075	0.11390861142187456	0.11390861142187456	0.11390861142187456	0.11390861142187456	0.11390861142187456	0.11390861142187456	0.11390861142187456	0.11390861142187456	0.11390861142187456	0.11390861142187456	0.11390861142187456	0.11390861142187456	0.11390861142187456	0.11390861142187456	0.11390861142187456	0.11390861142187456	0.11390861142187456	0.11390861142187456	0.11390861142187456	0.11390861142187456	0.11390861142187456	0.11390861142187456
0.12317834663414523	0.14816417363794884	0.20749736881136766	0.2076185193497076	0.19125400149651944	0.17974584979248587	0.20912666698724652	0.21121658407609145	0.19824860270959072	0.22597463615742475	0.20700881013502775	0.1799899481889125	0.17609110340693782	0.19756049694492583	0.16754959696271465	0.2288785486152327	0.18739542940003132	0.19428698418293333	0.1771687533627106	0.17917881714362988	0.21858031634343933	0.1968684126575589	0.23557394733923942	0.18030883795313918	0.18928055742635397	0.16942251140897174	0.1769963971853649	0.19164217658640806	0.16368688608173032	0.17766453133406918	0.17766453133406918	0.17766453133406918	0.17766453133406918	0.17766453133406918	0.17766453133406918	0.17766453133406918	0.17766453133406918	0.17766453133406918	0.17766453133406918	0.17766453133406918	0.17766453133406918	0.17766453133406918	0.17766453133406918	0.17766453133406918	0.17766453133406918	0.17766453133406918	0.17766453133406918	0.17766453133406918	0.17766453133406918	0.17766453133406918
0.08449783005481591	0.08128312232829367	0.09754551591051311	0.08152091974736057	0.07048390676017396	0.07211584159106045	0.05712726011006384	0.07633723469769382	0.0672393897056721	0.06304128331569404	0.07783821012502835	0.08142395998671784	0.05908573764046611	0.07066002411005898	0.055225479791659704	0.06908226198851775	0.07179989103470144	0.0687911937571215	0.07529348113079608	0.06017411996766242	0.06387331566946937	0.06897690933159248	0.06796694803750775	0.07147641594037624	0.06940627251342928	0.0593793176209868	0.06439279506720803	0.06439279506720803	0.06439279506720803	0.06439279506720803	0.06439279506720803	0.06439279506720803	0.06439279506720803	0.06439279506720803	0.06439279506720803	0.06439279506720803	0.06439279506720803	0.06439279506720803	0.06439279506720803	0.06439279506720803	0.06439279506720803	0.06439279506720803	0.06439279506720803	0.06439279506720803	0.06439279506720803	0.06439279506720803	0.06439279506720803	0.06439279506720803	0.06439279506720803	0.06439279506720803
0.0769117848808835	0.08013736324471482	0.07230899809162045	0.08913062749525402	0.07236228274841888	0.05571327236562396	0.06855443629441701	0.0684979778231591	0.0667697253006025	0.06532026524860121	0.07045520321357543	0.07038748881223689	0.07290802088499133	0.0538252749017133	0.05456070846397537	0.07667470219879287	0.062193400704733864	0.06244216202552324	0.0764382163417062	0.07321165781321247	0.06622348908263047	0.056355700377577915	0.061289594730104195	0.061289594730104195	0.061289594730104195	0.061289594730104195	0.061289594730104195	0.061289594730104195	0.061289594730104195	0.061289594730104195	0.061289594730104195	0.061289594730104195	0.061289594730104195	0.061289594730104195	0.061289594730104195	0.061289594730104195	0.061289594730104195	0.061289594730104195	0.061289594730104195	0.061289594730104195	0.061289594730104195	0.061289594730104195	0.061289594730104195	0.061289594730104195	0.061289594730104195	0.061289594730104195	0.061289594730104195	0.061289594730104195	0.061289594730104195	0.061289594730104195
0.07423014057289225	0.0649506244172756	0.06229637527033571	0.05992440034496891	0.06401301874392949	0.06566714822304343	0.0738241204685978	0.06894194023857027	0.06327852867244751	0.0716526216178126	0.05922360783836232	0.06749573479691418	0.0765092435686788	0.06671714605814068	0.0674418263388547	0.06351786118926601	0.0629305213458618	0.06930891997241277	0.06070658689296973	0.0701525505539925	0.06631539149242956	0.07421141716706643	0.05965852200939375	0.07199312534241786	0.07672166258167429	0.06310132877406681	0.06062179913159918	0.061861563952833	0.061861563952833	0.061861563952833	0.061861563952833	0.061861563952833	0.061861563952833	0.061861563952833	0.061861563952833	0.061861563952833	0.061861563952833	0.061861563952833	0.061861563952833	0.061861563952833	0.061861563952833	0.061861563952833	0.061861563952833	0.061861563952833	0.061861563952833	0.061861563952833	0.061861563952833	0.061861563952833	0.061861563952833	0.061861563952833
0.11288222631681041	0.10528142086334952	0.1111852874963319	0.10516960975001627	0.0970431190175921	0.11261995470974588	0.09553337313412293	0.10098209159409059	0.07577949528468061	0.07780888447188884	0.09391712742764496	0.09486016133798882	0.10227354751920364	0.1116274540330704	0.09223345800609464	0.08825693148559804	0.12018591285871025	0.09312093874006985	0.09473038493908745	0.09769890112338638	0.09965769657041187	0.1347125145546804	0.07665168530803809	0.10219973709002117	0.09261959488441437	0.12252331448289305	0.10506183686746172	0.11506318039946557	0.085216069240381	0.10013962481992329	0.10013962481992329	0.10013962481992329	0.10013962481992329	0.10013962481992329	0.10013962481992329	0.10013962481992329	0.10013962481992329	0.10013962481992329	0.10013962481992329	0.10013962481992329	0.10013962481992329	0.10013962481992329	0.10013962481992329	0.10013962481992329	0.10013962481992329	0.10013962481992329	0.10013962481992329	0.10013962481992329	0.10013962481992329	0.10013962481992329
0.10103876092233435	0.11240189220010122	0.12597984567312534	0.10990104761892973	0.11794807317759826	0.10064090452025184	0.08898689899635687	0.08719821076064012	0.1049726536175776	0.09456963910735948	0.11981375731314972	0.09421001919121869	0.13637353923197174	0.1191562671384089	0.0999239193967248	0.11789844894222971	0.09503550470850604	0.09396207159422158	0.08926044915684686	0.11266479318745797	0.10087200516732624	0.09982802201777474	0.11247669188714152	0.09946227295648306	0.09191879532187307	0.10797268942177474	0.08341810887427442	0.09000426722566507	0.10857283473550777	0.10929663811163569	0.09748412243367871	0.09628285756750979	0.08472263168333495	0.09591928251337337	0.11192292799407834	0.0914577230795819	0.11605143082538617	0.10817667213967846	0.11211405148253231	0.11211405148253231	0.11211405148253231	0.11211405148253231	0.11211405148253231	0.11211405148253231	0.11211405148253231	0.11211405148253231	0.11211405148253231	0.11211405148253231	0.11211405148253231	0.11211405148253231
0.11556728368989956	0.09981917890794284	0.12418534558676424	0.12804234463454625	0.12486489930846048	0.10032634545325898	0.1008315774962636	0.10985959146769249	0.09156598224402733	0.09275955484122372	0.09449125150713238	0.11163124220635247	0.13314507700431616	0.11775002816082514	0.11683315437065175	0.1359808072531799	0.12527960445971223	0.1366056471446998	0.12330872803103614	0.10350057977991108	0.12454506635706514	0.1319240275043778	0.11809918007139625	0.1319441446666677	0.1371671046771026	0.08843257137590484	0.1114971821324031	0.1307472888727848	0.1700283243628064	0.11638867987948073	0.1388557030103908	0.13055064607028044	0.13394561811762415	0.12338926286617957	0.13440821531556077	0.12867910110688452	0.12520291421470503	0.13639414711773332	0.14653133181250932	0.11111981107417238	0.12960147511366094	0.2624285202281121	0.19601499767088654	0.19601499767088654	0.19601499767088654	0.19601499767088654	0.19601499767088654	0.19601499767088654	0.19601499767088654	0.19601499767088654
0.05703469804709275	0.056202885662660254	0.06337498651910485	0.0737782353569512	0.0505540394204962	0.05017032653846491	0.07251431485678347	0.05804593253118437	0.06983245061670659	0.07189480446043571	0.07184291795192327	0.06819661994481978	0.08373277633204032	0.06594942045493138	0.07125161519561252	0.05593081567527971	0.06572820888051373	0.06484093276183936	0.06315114670274553	0.05800570596012725	0.05487671658565844	0.06177341525729356	0.06170424157184798	0.06798857068299366	0.06610515019231697	0.060349799046932454	0.050864003045467565	0.061154219456970554	0.05600911125121907	0.05600911125121907	0.05600911125121907	0.05600911125121907	0.05600911125121907	0.05600911125121907	0.05600911125121907	0.05600911125121907	0.05600911125121907	0.05600911125121907	0.05600911125121907	0.05600911125121907	0.05600911125121907	0.05600911125121907	0.05600911125121907	0.05600911125121907	0.05600911125121907	0.05600911125121907	0.05600911125121907	0.05600911125121907	0.05600911125121907	0.05600911125121907
0.08181097406676156	0.08085287852467234	0.09218689271523464	0.09442202356651873	0.09778246315743237	0.08954124784582138	0.07388908764763023	0.07912437941929847	0.07689880515962784	0.07634134875017455	0.07748942164372818	0.06431690735151913	0.06916819359864076	0.07326453907939792	0.08778208189680224	0.0867160020048208	0.0743880255748097	0.08591068075203791	0.08327729836883054	0.07825672519499396	0.09132073075505392	0.07318348251819379	0.09855797297766751	0.07048548043701465	0.06671043559532332	0.06859795801616898	0.06859795801616898	0.06859795801616898	0.06859795801616898	0.06859795801616898	0.06859795801616898	0.06859795801616898	0.06859795801616898	0.06859795801616898	0.06859795801616898	0.06859795801616898	0.06859795801616898	0.06859795801616898	0.06859795801616898	0.06859795801616898	0.06859795801616898	0.06859795801616898	0.06859795801616898	0.06859795801616898	0.06859795801616898	0.06859795801616898	0.06859795801616898	0.06859795801616898	0.06859795801616898	0.06859795801616898
0.06555157206555126	0.05802041291231498	0.059182687106931	0.05231489914272171	0.05588967675730687	0.05207326868676646	0.05237197896218913	0.050665160140254434	0.05410270605911254	0.05973233485093208	0.050596643174340296	0.05121167544069548	0.05699415824459871	0.05086918734476679	0.04131665575573003	0.046272796700847635	0.04845782907781139	0.04609190701873395	0.06085420947464116	0.04589155108483182	0.045243495104658256	0.04556752309474504	0.04556752309474504	0.04556752309474504	0.04556752309474504	0.04556752309474504	0.04556752309474504	0.04556752309474504	0.04556752309474504	0.04556752309474504	0.04556752309474504	0.04556752309474504	0.04556752309474504	0.04556752309474504	0.04556752309474504	0.04556752309474504	0.04556752309474504	0.04556752309474504	0.04556752309474504	0.04556752309474504	0.04556752309474504	0.04556752309474504	0.04556752309474504	0.04556752309474504	0.04556752309474504	0.04556752309474504	0.04556752309474504	0.04556752309474504	0.04556752309474504	0.04556752309474504
0.05539670107301543	0.0773489369861425	0.055041414315972224	0.05685791810275196	0.05492003640572354	0.07262098685086155	0.089911634730666	0.07811870372604908	0.0877797770961869	0.0985616393806702	0.07957044017307455	0.08194717001408765	0.09684544507991158	0.09162675224713827	0.11433176196978907	0.08554299872864576	0.10924339073025821	0.09203536443577351	0.10037386286393271	0.10495257845731695	0.08703950876156019	0.08627950378168885	0.10118254582929148	0.09373102480549017	0.09373102480549017	0.09373102480549017	0.09373102480549017	0.09373102480549017	0.09373102480549017	0.09373102480549017	0.09373102480549017	0.09373102480549017	0.09373102480549017	0.09373102480549017	0.09373102480549017	0.09373102480549017	0.09373102480549017	0.09373102480549017	0.09373102480549017	0.09373102480549017	0.09373102480549017	0.09373102480549017	0.09373102480549017	0.09373102480549017	0.09373102480549017	0.09373102480549017	0.09373102480549017	0.09373102480549017	0.09373102480549017	0.09373102480549017
0.07611347860818996	0.06595864825471234	0.056255325661060486	0.06884172476831983	0.08212363363745923	0.07130984281698297	0.07394559543561052	0.0670685717644088	0.06387022404534821	0.06838512093590816	0.061520609178701405	0.06848095214717315	0.07500713574007162	0.05319330989098049	0.06077233478961916	0.07428662922640768	0.06265447407819737	0.06397036665046014	0.05917024710328358	0.06970996764093174	0.06955865939643034	0.06963431351868105	0.06963431351868105	0.06963431351868105	0.06963431351868105	0.06963431351868105	0.06963431351868105	0.06963431351868105	0.06963431351868105	0.06963431351868105	0.06963431351868105	0.06963431351868105	0.06963431351868105	0.06963431351868105	0.06963431351868105	0.06963431351868105	0.06963431351868105	0.06963431351868105	0.06963431351868105	0.06963431351868105	0.06963431351868105	0.06963431351868105	0.06963431351868105	0.06963431351868105	0.06963431351868105	0.06963431351868105	0.06963431351868105	0.06963431351868105	0.06963431351868105	0.06963431351868105
0.08759445228910788	0.07453109502706494	0.08601132146550061	0.09548375109111783	0.10185882254390624	0.09522911917188395	0.0865467633888634	0.08613426724258919	0.08412068297532974	0.0776228154859607	0.09348563764071716	0.09524451209426953	0.08979376411753939	0.0854230947242635	0.07937765201159488	0.08650791576590623	0.079287050035503	0.07456062188322207	0.08893175122374633	0.07848455455543626	0.0994815102713118	0.08193274801249095	0.0840740907582702	0.08795009810863604	0.08897055983704047	0.08846032897283825	0.08846032897283825	0.08846032897283825	0.08846032897283825	0.08846032897283825	0.08846032897283825	0.08846032897283825	0.08846032897283825	0.08846032897283825	0.08846032897283825	0.08846032897283825	0.08846032897283825	0.08846032897283825	0.08846032897283825	0.08846032897283825	0.08846032897283825	0.08846032897283825	0.08846032897283825	0.08846032897283825	0.08846032897283825	0.08846032897283825	0.08846032897283825	0.08846032897283825	0.08846032897283825	0.08846032897283825
0.0798651298564389	0.10403215341176718	0.11032538160043895	0.08498523052063302	0.09189280151421453	0.08325853862878853	0.09687862615135592	0.08827153206774412	0.1095222328364354	0.10024405772781946	0.10554426467719233	0.09342879460723534	0.07209501850166501	0.08406881810304764	0.0853735614423951	0.09029958215005802	0.08562602884020712	0.0996223173572002	0.08638431358725647	0.08064165760222444	0.08351298559474045	0.08351298559474045	0.08351298559474045	0.08351298559474045	0.08351298559474045	0.08351298559474045	0.08351298559474045	0.08351298559474045	0.08351298559474045	0.08351298559474045	0.08351298559474045	0.08351298559474045	0.08351298559474045	0.08351298559474045	0.08351298559474045	0.08351298559474045	0.08351298559474045	0.08351298559474045	0.08351298559474045	0.08351298559474045	0.08351298559474045	0.08351298559474045	0.08351298559474045	0.08351298559474045	0.08351298559474045	0.08351298559474045	0.08351298559474045	0.08351298559474045	0.08351298559474045	0.08351298559474045
0.0731298394307547	0.06365408758485167	0.06102331432917403	0.05444463166667976	0.06586835356836974	0.059106636846832095	0.0547741636446016	0.05524000192788373	0.06020933368896592	0.056989583646443936	0.0682453993622255	0.06882858905263346	0.05252285634164007	0.06996611014807654	0.04595363459085032	0.04919978670064265	0.04896479441336702	0.04687556446426151	0.04972502102809086	0.06201815109091767	0.05050450173271318	0.06289291407572455	0.056698707904218874	0.056698707904218874	0.056698707904218874	0.056698707904218874	0.056698707904218874	0.056698707904218874	0.056698707904218874	0.056698707904218874	0.056698707904218874	0.056698707904218874	0.056698707904218874	0.056698707904218874	0.056698707904218874	0.056698707904218874	0.056698707904218874	0.056698707904218874	0.056698707904218874	0.056698707904218874	0.056698707904218874	0.056698707904218874	0.056698707904218874	0.056698707904218874	0.056698707904218874	0.056698707904218874	0.056698707904218874	0.056698707904218874	0.056698707904218874	0.056698707904218874
0.07066577798557291	0.07686083961601457	0.07734120552382472	0.07146275007885683	0.07689505214361675	0.06511086663446816	0.06134482738370427	0.07422863721947495	0.08456773511553942	0.07453182697017358	0.06773251600680029	0.07482583898674777	0.06926946090507188	0.06110536260505817	0.062019237127857875	0.07492579305201037	0.0731545454554558	0.050747802304218534	0.05753540476949992	0.08251270791854376	0.07002405634402184	0.07002405634402184	0.07002405634402184	0.07002405634402184	0.07002405634402184	0.07002405634402184	0.07002405634402184	0.07002405634402184	0.07002405634402184	0.07002405634402184	0.07002405634402184	0.07002405634402184	0.07002405634402184	0.07002405634402184	0.07002405634402184	0.07002405634402184	0.07002405634402184	0.07002405634402184	0.07002405634402184	0.07002405634402184	0.07002405634402184	0.07002405634402184	0.07002405634402184	0.07002405634402184	0.07002405634402184	0.07002405634402184	0.07002405634402184	0.07002405634402184	0.07002405634402184	0.07002405634402184
0.08213403742082748	0.08595853246675464	0.0860520456097988	0.09611538017141828	0.1014127318273648	0.1156070860416759	0.09751203182000803	0.11856387001210547	0.0902115621279316	0.10628974626750257	0.11508521421157564	0.1414784239248729	0.09951124355550327	0.11131764507085219	0.10322336213366703	0.14609629844187708	0.1422101306957967	0.14174042534144843	0.1317627933968948	0.14761646337765766	0.1507678271830631	0.14971402317670038	0.10620202498018078	0.16791581668059863	0.14269709636952393	0.14192715396382113	0.11539937240230799	0.13264410874072768	0.13485734065427038	0.1558766985592732	0.12331252991207346	0.11981899834275518	0.1418145661855437	0.1396065746394618	0.13929051099305587	0.13944854281625885	0.13944854281625885	0.13944854281625885	0.13944854281625885	0.13944854281625885	0.13944854281625885	0.13944854281625885	0.13944854281625885	0.13944854281625885	0.13944854281625885	0.13944854281625885	0.13944854281625885	0.13944854281625885	0.13944854281625885	0.13944854281625885
0.08059686289262999	0.0743480373883616	0.07852646571041132	0.08000882415412221	0.07353581514479006	0.08683728801484218	0.0703821996329235	0.07497020078276581	0.062354859109656637	0.07606984587374348	0.06793318598224103	0.07487815296449123	0.06613730100191381	0.06924733995534288	0.0776438645852309	0.06389328872496915	0.07076857665510002	0.07076857665510002	0.07076857665510002	0.07076857665510002	0.07076857665510002	0.07076857665510002	0.07076857665510002	0.07076857665510002	0.07076857665510002	0.07076857665510002	0.07076857665510002	0.07076857665510002	0.07076857665510002	0.07076857665510002	0.07076857665510002	0.07076857665510002	0.07076857665510002	0.07076857665510002	0.07076857665510002	0.07076857665510002	0.07076857665510002	0.07076857665510002	0.07076857665510002	0.07076857665510002	0.07076857665510002	0.07076857665510002	0.07076857665510002	0.07076857665510002	0.07076857665510002	0.07076857665510002	0.07076857665510002	0.07076857665510002	0.07076857665510002	0.07076857665510002
0.08133681684842442	0.07964173514657259	0.09772872693057126	0.08069370813948525	0.08233290703636194	0.07267652202890548	0.0689568983962071	0.049831647367361113	0.06528809639439748	0.06402494827020355	0.06137036171181967	0.08551877127219434	0.0657667507353428	0.07026092861729445	0.07378556983807887	0.0707564471370026	0.06975728617230463	0.05440304203754584	0.062201861283754045	0.07225459565397206	0.060354457198079955	0.06896882345030882	0.06285100551140431	0.06512829740770087	0.0639896514595526	0.0639896514595526	0.0639896514595526	0.0639896514595526	0.0639896514595526	0.0639896514595526	0.0639896514595526	0.0639896514595526	0.0639896514595526	0.0639896514595526	0.0639896514595526	0.0639896514595526	0.0639896514595526	0.0639896514595526	0.0639896514595526	0.0639896514595526	0.0639896514595526	0.0639896514595526	0.0639896514595526	0.0639896514595526	0.0639896514595526	0.0639896514595526	0.0639896514595526	0.0639896514595526	0.0639896514595526	0.0639896514595526
0.19209664666593468	0.15299493788856783	0.12918228253144687	0.1150429605830988	0.1039251572532483	0.10248732461242728	0.15259869379724258	0.12144742822546052	0.1221813310984418	0.10950726970126506	0.12615781374777907	0.13428940945720322	0.10401364655846972	0.1298816398469513	0.125617232144555	0.13465176404833085	0.1335731062797154	0.1297798468975293	0.13167647658862236	0.13167647658862236	0.13167647658862236	0.13167647658862236	0.13167647658862236	0.13167647658862236	0.13167647658862236	0.13167647658862236	0.13167647658862236	0.13167647658862236	0.13167647658862236	0.13167647658862236	0.13167647658862236	0.13167647658862236	0.13167647658862236	0.13167647658862236	0.13167647658862236	0.13167647658862236	0.13167647658862236	0.13167647658862236	0.13167647658862236	0.13167647658862236	0.13167647658862236	0.13167647658862236	0.13167647658862236	0.13167647658862236	0.13167647658862236	0.13167647658862236	0.13167647658862236	0.13167647658862236	0.13167647658862236	0.13167647658862236
0.08110758006973519	0.09539095920510643	0.09023894638372341	0.0890832954762937	0.0672811553747336	0.07565321383596069	0.08172704623797888	0.07733964091514237	0.08130511883261093	0.08172037337600609	0.07663264074916547	0.06575907946818325	0.07994393049126934	0.09176315284062457	0.06929484367764852	0.07035372307210426	0.07052470494735986	0.059331768901022236	0.08856909846876285	0.09156519167652297	0.08109666969439094	0.08633093068545696	0.08633093068545696	0.08633093068545696	0.08633093068545696	0.08633093068545696	0.08633093068545696	0.08633093068545696	0.08633093068545696	0.08633093068545696	0.08633093068545696	0.08633093068545696	0.08633093068545696	0.08633093068545696	0.08633093068545696	0.08633093068545696	0.08633093068545696	0.08633093068545696	0.08633093068545696	0.08633093068545696	0.08633093068545696	0.08633093068545696	0.08633093068545696	0.08633093068545696	0.08633093068545696	0.08633093068545696	0.08633093068545696	0.08633093068545696	0.08633093068545696	0.08633093068545696
0.11699778192672629	0.10367909349396881	0.10366606869955297	0.10944792432352363	0.09746027415878089	0.10688577752704509	0.09274577266989724	0.09866554472431799	0.08482706650062238	0.10931001134497238	0.09706853892279739	0.09706853892279739	0.09706853892279739	0.09706853892279739	0.09706853892279739	0.09706853892279739	0.09706853892279739	0.09706853892279739	0.09706853892279739	0.09706853892279739	0.09706853892279739	0.09706853892279739	0.09706853892279739	0.09706853892279739	0.09706853892279739	0.09706853892279739	0.09706853892279739	0.09706853892279739	0.09706853892279739	0.09706853892279739	0.09706853892279739	0.09706853892279739	0.09706853892279739	0.09706853892279739	0.09706853892279739	0.09706853892279739	0.09706853892279739	0.09706853892279739	0.09706853892279739	0.09706853892279739	0.09706853892279739	0.09706853892279739	0.09706853892279739	0.09706853892279739	0.09706853892279739	0.09706853892279739	0.09706853892279739	0.09706853892279739	0.09706853892279739	0.09706853892279739
0.07786746755926215	0.08365159867296335	0.09814879730571927	0.09430816520295636	0.0920673906184125	0.09348834729336623	0.08610181449808628	0.08848603314222586	0.09530487554396197	0.11843471202119499	0.0882985133847735	0.09912209256022052	0.08569470389171231	0.09136963303038521	0.08709066307412121	0.10461260260349689	0.10177673788682325	0.12712637226610235	0.11445155507646279	0.11445155507646279	0.11445155507646279	0.11445155507646279	0.11445155507646279	0.11445155507646279	0.11445155507646279	0.11445155507646279	0.11445155507646279	0.11445155507646279	0.11445155507646279	0.11445155507646279	0.11445155507646279	0.11445155507646279	0.11445155507646279	0.11445155507646279	0.11445155507646279	0.11445155507646279	0.11445155507646279	0.11445155507646279	0.11445155507646279	0.11445155507646279	0.11445155507646279	0.11445155507646279	0.11445155507646279	0.11445155507646279	0.11445155507646279	0.11445155507646279	0.11445155507646279	0.11445155507646279	0.11445155507646279	0.11445155507646279
0.06558083849383606	0.08762435313472046	0.023055989167891217	0.040421512147303655	0.07158433944909545	0.06117491355407994	0.06153827073510862	0.06746528136580672	0.05324858846987165	0.10638596662121909	0.07319588072329951	0.07575273935526101	0.12692898744642409	0.046050240145422146	0.09385327132340548	0.1096380817770281	0.08751834437693885	0.08957712079622077	0.07589671888223883	0.05852222834635115	0.11519545879548823	0.12416771250629927	0.11313866676627396	0.11703579990054218	0.08762074469027742	0.08798349862686032	0.09118153202597357	0.1360782680425097	0.10657631174767546	0.1396703966802768	0.0802616213373541	0.10996600900881545	0.10996600900881545	0.10996600900881545	0.10996600900881545	0.10996600900881545	0.10996600900881545	0.10996600900881545	0.10996600900881545	0.10996600900881545	0.10996600900881545	0.10996600900881545	0.10996600900881545	0.10996600900881545	0.10996600900881545	0.10996600900881545	0.10996600900881545	0.10996600900881545	0.10996600900881545	0.10996600900881545
0.08938547045848824	0.05702298825791116	0.07730443068487342	0.0765914887241663	0.08229576345618539	0.06878421341900741	0.07126538063210063	0.09764548214428402	0.10329089318388739	0.09499663859579964	0.09986891630017226	0.0820196653387958	0.0918568165842907	0.10038243047094678	0.10158320500806435	0.10992988604990288	0.0953888575678679	0.10027607032397216	0.10963543698537033	0.1106627021081287	0.09699662177146708	0.10945846925616028	0.11060260474966818	0.09410391555048069	0.10235326015007443	0.10235326015007443	0.10235326015007443	0.10235326015007443	0.10235326015007443	0.10235326015007443	0.10235326015007443	0.10235326015007443	0.10235326015007443	0.10235326015007443	0.10235326015007443	0.10235326015007443	0.10235326015007443	0.10235326015007443	0.10235326015007443	0.10235326015007443	0.10235326015007443	0.10235326015007443	0.10235326015007443	0.10235326015007443	0.10235326015007443	0.10235326015007443	0.10235326015007443	0.10235326015007443	0.10235326015007443	0.10235326015007443
0.07619782188120103	0.06408273488837592	0.07602080704650954	0.06303334232315212	0.07018080586609518	0.07533883222434513	0.06443293884787525	0.06101545832050119	0.062369599925539684	0.05707385815102028	0.055305264605909066	0.05618956137846467	0.05618956137846467	0.05618956137846467	0.05618956137846467	0.05618956137846467	0.05618956137846467	0.05618956137846467	0.05618956137846467	0.05618956137846467	0.05618956137846467	0.05618956137846467	0.05618956137846467	0.05618956137846467	0.05618956137846467	0.05618956137846467	0.05618956137846467	0.05618956137846467	0.05618956137846467	0.05618956137846467	0.05618956137846467	0.05618956137846467	0.05618956137846467	0.05618956137846467	0.05618956137846467	0.05618956137846467	0.05618956137846467	0.05618956137846467	0.05618956137846467	0.05618956137846467	0.05618956137846467	0.05618956137846467	0.05618956137846467	0.05618956137846467	0.05618956137846467	0.05618956137846467	0.05618956137846467	0.05618956137846467	0.05618956137846467	0.05618956137846467
0.12741334735451457	0.13164387447553652	0.1059993717497829	0.11622047307793032	0.11883809803066135	0.1377470050322144	0.14017834522309922	0.13395852496496563	0.1359691338188899	0.09964422535887241	0.13541810017177958	0.11689003305301084	0.10384576149380366	0.12268172579082023	0.12942693755294613	0.12797953096240502	0.15225189417067903	0.113940545781096	0.13309621997588753	0.13309621997588753	0.13309621997588753	0.13309621997588753	0.13309621997588753	0.13309621997588753	0.13309621997588753	0.13309621997588753	0.13309621997588753	0.13309621997588753	0.13309621997588753	0.13309621997588753	0.13309621997588753	0.13309621997588753	0.13309621997588753	0.13309621997588753	0.13309621997588753	0.13309621997588753	0.13309621997588753	0.13309621997588753	0.13309621997588753	0.13309621997588753	0.13309621997588753	0.13309621997588753	0.13309621997588753	0.13309621997588753	0.13309621997588753	0.13309621997588753	0.13309621997588753	0.13309621997588753	0.13309621997588753	0.13309621997588753
0.07355885387802136	0.12117776742265489	0.11540688236444084	0.0990602626473681	0.11650987843627661	0.14520399207222787	0.10585802414854628	0.1269449277808441	0.1337584326779748	0.13033745306698086	0.16719719256569726	0.15215081577080114	0.14117746536203432	0.17294330593292456	0.16028454886484855	0.16661392739888656	0.16661392739888656	0.16661392739888656	0.16661392739888656	0.16661392739888656	0.16661392739888656	0.16661392739888656	0.16661392739888656	0.16661392739888656	0.16661392739888656	0.16661392739888656	0.16661392739888656	0.16661392739888656	0.16661392739888656	0.16661392739888656	0.16661392739888656	0.16661392739888656	0.16661392739888656	0.16661392739888656	0.16661392739888656	0.16661392739888656	0.16661392739888656	0.16661392739888656	0.16661392739888656	0.16661392739888656	0.16661392739888656	0.16661392739888656	0.16661392739888656	0.16661392739888656	0.16661392739888656	0.16661392739888656	0.16661392739888656	0.16661392739888656	0.16661392739888656	0.16661392739888656
0.08950304341196301	0.09500317427248259	0.10278206684629376	0.11187408958986636	0.14990040017519118	0.14487406956143847	0.1221924754903761	0.10932202583355712	0.15306794515926594	0.1499955612296203	0.15712252530334683	0.16281311644929605	0.16152163006795373	0.17143393840948973	0.137931759924113	0.15528587827713144	0.18097154612127203	0.12210974264696604	0.139476619238704	0.15994924229000426	0.14208586334658488	0.16161242960408032	0.1361223257199716	0.15221126642044686	0.15852405540047024	0.1768992062211116	0.15559808133426353	0.1489368413494342	0.15226746134184885	0.15226746134184885	0.15226746134184885	0.15226746134184885	0.15226746134184885	0.15226746134184885	0.15226746134184885	0.15226746134184885	0.15226746134184885	0.15226746134184885	0.15226746134184885	0.15226746134184885	0.15226746134184885	0.15226746134184885	0.15226746134184885	0.15226746134184885	0.15226746134184885	0.15226746134184885	0.15226746134184885	0.15226746134184885	0.15226746134184885	0.15226746134184885
0.09985109082385032	0.1123694721876667	0.11151835730203832	0.10497350434583116	0.129583853294116	0.12421555157157131	0.09630707677734347	0.11525033627539324	0.11033873954908602	0.12787084071722077	0.11747053385326672	0.11521353699759738	0.13402823693079244	0.12010349140356505	0.12111044056552425	0.1125758320631896	0.10378605112696283	0.09330840755414141	0.11568807396504491	0.11557094785593018	0.09183591116335718	0.11641726021790934	0.10473986354889474	0.11057856188340204	0.11057856188340204	0.11057856188340204	0.11057856188340204	0.11057856188340204	0.11057856188340204	0.11057856188340204	0.11057856188340204	0.11057856188340204	0.11057856188340204	0.11057856188340204	0.11057856188340204	0.11057856188340204	0.11057856188340204	0.11057856188340204	0.11057856188340204	0.11057856188340204	0.11057856188340204	0.11057856188340204	0.11057856188340204	0.11057856188340204	0.11057856188340204	0.11057856188340204	0.11057856188340204	0.11057856188340204	0.11057856188340204	0.11057856188340204
0.084100672014074	0.12459427444880804	0.10716764249453192	0.10776451837014407	0.11290990399431458	0.11142253677780437	0.1036462243478736	0.10763628078272645	0.09925074538294985	0.10509834228968577	0.10034913738363334	0.09811180848923866	0.11061305313872963	0.10316443144472794	0.10022044862403816	0.10879813094501542	0.09484793174651515	0.10197829874464748	0.09232879088340606	0.1056890146073236	0.09386915993661463	0.09977908727196912	0.09977908727196912	0.09977908727196912	0.09977908727196912	0.09977908727196912	0.09977908727196912	0.09977908727196912	0.09977908727196912	0.09977908727196912	0.09977908727196912	0.09977908727196912	0.09977908727196912	0.09977908727196912	0.09977908727196912	0.09977908727196912	0.09977908727196912	0.09977908727196912	0.09977908727196912	0.09977908727196912	0.09977908727196912	0.09977908727196912	0.09977908727196912	0.09977908727196912	0.09977908727196912	0.09977908727196912	0.09977908727196912	0.09977908727196912	0.09977908727196912	0.09977908727196912
0.10756748068984219	0.14428885545814993	0.16080277945000424	0.11844909945446115	0.1631716310780525	0.14929576710499057	0.14140590268638217	0.135432959617746	0.1608916604054169	0.14940206696561223	0.14415099897653452	0.1293881388058531	0.15592916848537222	0.13454304770482325	0.10795333446684344	0.13052166658328312	0.147386891867487	0.12768326463329716	0.13753507825039207	0.13753507825039207	0.13753507825039207	0.13753507825039207	0.13753507825039207	0.13753507825039207	0.13753507825039207	0.13753507825039207	0.13753507825039207	0.13753507825039207	0.13753507825039207	0.13753507825039207	0.13753507825039207	0.13753507825039207	0.13753507825039207	0.13753507825039207	0.13753507825039207	0.13753507825039207	0.13753507825039207	0.13753507825039207	0.13753507825039207	0.13753507825039207	0.13753507825039207	0.13753507825039207	0.13753507825039207	0.13753507825039207	0.13753507825039207	0.13753507825039207	0.13753507825039207	0.13753507825039207	0.13753507825039207	0.13753507825039207
0.08817896587088243	0.08401652826517303	0.06172014042290937	0.06153803219015767	0.07066819705289806	0.06248220166416773	0.08106085099340522	0.08475995221347915	0.06704177259190659	0.07681283089286438	0.06473468349369767	0.06390449971857759	0.06499215130264617	0.07182553534283759	0.06179921892610038	0.06984170556749478	0.06714398872428903	0.05868536600000368	0.07170897826926212	0.07051993955016968	0.0711144589097159	0.0711144589097159	0.0711144589097159	0.0711144589097159	0.0711144589097159	0.0711144589097159	0.0711144589097159	0.0711144589097159	0.0711144589097159	0.0711144589097159	0.0711144589097159	0.0711144589097159	0.0711144589097159	0.0711144589097159	0.0711144589097159	0.0711144589097159	0.0711144589097159	0.0711144589097159	0.0711144589097159	0.0711144589097159	0.0711144589097159	0.0711144589097159	0.0711144589097159	0.0711144589097159	0.0711144589097159	0.0711144589097159	0.0711144589097159	0.0711144589097159	0.0711144589097159	0.0711144589097159
0.0	0.0	0.05448625049408138	0.00020148975908715181	0.03721659242299035	0.0	0.0	0.0	0.009341438594757055	0.07986014671070008	0.12215214999168603	0.10422646098511823	0.0034519754606605643	0.07269194879268603	0.05778614308435966	0.05448625049408137	0.09371155814510733	0.08148683315702297	0.08943214412124992	0.029270261408921715	0.1182823330520495	0.0820822164818068	0.0833025892457539	0.041836529703580844	0.0643616093061415	0.13325364330303924	0.08952232602299516	0.18046780608974963	0.13138798257906473	0.11466171100449032	0.10478446022268546	0.12125982449834566	0.1294910618321984	0.09660805675827683	0.10416952368019489	0.13659476426124437	0.004881547848918289	0.09257473809302696	0.08438359064771345	0.09208337580450808	0.12608514412397143	0.10908425996423973	0.10908425996423973	0.10908425996423973	0.10908425996423973	0.10908425996423973	0.10908425996423973	0.10908425996423973	0.10908425996423973	0.10908425996423973
0.022863210016054306	0.0794054444725832	0.00142523387365783	0.0035446207779598242	0.11924695190220796	0.21367616236062925	0.2186380329117434	0.2122095524008106	0.14342537585347406	0.22121602787845987	0.1932856063249573	0.2758019263779854	0.23116704799662682	0.18946906609523093	0.19046311465933488	0.16076421662312032	0.23584978568131426	0.30207007306199674	0.30695149394361426	0.27966999023492983	0.250272276795504	0.2658693533726546	0.244545107806497	0.24921496999892548	0.23387699658265304	0.2258071483002515	0.19577583260912923	0.30530981311527694	0.30732826463820806	0.2849496200999941	0.28483641622809325	0.2484208109311727	0.22995975587262474	0.21495146610242044	0.27893948223824006	0.30380126769697435	0.43033554677790414	0.2756037239805328	0.16939747749822803	0.2632784603465708	0.25969164676824585	0.2886069825752733	0.2188294852712769	0.21312548752630683	0.16945812284217837	0.223455102657997	0.1964566127500877	0.1964566127500877	0.1964566127500877	0.1964566127500877
0.06651730127861294	0.05272939434836996	0.07802574462021478	0.06161958029262244	0.061425839685600496	0.06776028507590093	0.06160249679769903	0.08206498011586805	0.05506921107835521	0.05825060867435568	0.05491215933509621	0.04844270861731155	0.06838747010886324	0.07738315310181736	0.05814262828677968	0.04984430249221261	0.05275674091848913	0.07229985675817008	0.07645211975605654	0.06502473258687341	0.07310117402084572	0.06433821342883538	0.04733344074819148	0.05715650551337164	0.048973782344460905	0.06376923358055814	0.06824850838840213	0.04127224856581911	0.05968070947133323	0.05749838750526421	0.06402034505049956	0.04173925509237736	0.061224685632793846	0.07088025927809505	0.058946674160935256	0.05838919267912311	0.04901000030391706	0.06131392626552569	0.06696252222111099	0.05674404060878056	0.06973624788911784	0.06324014424894919	0.06324014424894919	0.06324014424894919	0.06324014424894919	0.06324014424894919	0.06324014424894919	0.06324014424894919	0.06324014424894919	0.06324014424894919
0.06041673086795081	0.0417938688447059	0.06879859313298735	0.042643251148645374	0.0601234555368098	0.06254075950623243	0.058378321271297565	0.041670098364945445	0.0600400692798149	0.07581019626521276	0.06102925816848711	0.06469760036993036	0.08630618905170472	0.07390352312749485	0.08718916689653214	0.055057439074878055	0.06346686176375277	0.048907229432691095	0.06262716964831036	0.07927087899934877	0.052632120428448184	0.05147642595282391	0.06306113401646696	0.0686990585607488	0.07834528712573517	0.06679877309395095	0.0718594592669328	0.08122315515986178	0.05139645579095859	0.05373945074454522	0.04167509216556368	0.04641359746215606	0.049107529265135154	0.06570298578409857	0.06189883166144814	0.04996255352081623	0.03428711135478967	0.051190148543800364	0.046315931826316666	0.05524248683562399	0.08515675370123174	0.06575554227542675	0.059553765493036016	0.05538690456464911	0.05881894020562745	0.054296797750116726	0.05655786897787209	0.05655786897787209	0.05655786897787209	0.05655786897787209
0.1072398048492158	0.11438907623393696	0.16148346023048332	0.11145377165126444	0.12204860103846221	0.08877959954711709	0.11964985464324258	0.12068077984020396	0.09016259964474525	0.09575912067085493	0.12247108492332981	0.11655713189910655	0.09927778445719937	0.08340202438509185	0.11480859201928015	0.12348689161755405	0.1088764864480196	0.18429469492945424	0.12428897597805674	0.09393939787889448	0.2003019399379106	0.11327729847111688	0.08483168251480602	0.11456131954082174	0.13418452172152764	0.1173798445548579	0.09682096365721367	0.10947005979733007	0.11527504178039473	0.15265516964761564	0.14749987209694548	0.10505630303381411	0.0949220515401367	0.1325991293791857	0.17825604164331413	0.11239183073550248	0.12368185839189184	0.144847535794507	0.1360896919926041	0.1379810846289427	0.0797560962620035	0.13293505286656804	0.11469190899374675	0.1238134809301574	0.1238134809301574	0.1238134809301574	0.1238134809301574	0.1238134809301574	0.1238134809301574	0.1238134809301574
0.14743154312749568	0.1687069018011607	0.1417286085149768	0.12565440518060778	0.1557301886152385	0.13245124701135766	0.13231149928248848	0.15446536118989848	0.14773754562564706	0.18366892872775675	0.1613247454125844	0.180454969948188	0.1708898576803862	0.1708898576803862	0.1708898576803862	0.1708898576803862	0.1708898576803862	0.1708898576803862	0.1708898576803862	0.1708898576803862	0.1708898576803862	0.1708898576803862	0.1708898576803862	0.1708898576803862	0.1708898576803862	0.1708898576803862	0.1708898576803862	0.1708898576803862	0.1708898576803862	0.1708898576803862	0.1708898576803862	0.1708898576803862	0.1708898576803862	0.1708898576803862	0.1708898576803862	0.1708898576803862	0.1708898576803862	0.1708898576803862	0.1708898576803862	0.1708898576803862	0.1708898576803862	0.1708898576803862	0.1708898576803862	0.1708898576803862	0.1708898576803862	0.1708898576803862	0.1708898576803862	0.1708898576803862	0.1708898576803862	0.1708898576803862
0.13168035482572943	0.12460705212972524	0.16014723159534458	0.1489827778424347	0.15777059134330976	0.16043237844944838	0.12095698222009037	0.17040783139104793	0.10590317200744635	0.11946083593499152	0.16929336715618337	0.14465829060648322	0.11647815322067952	0.1528589480952988	0.1366263248927553	0.1681884770675508	0.163010045475857	0.13276359556205145	0.14500919906684273	0.1719350799057769	0.13241938877602338	0.13963917945804175	0.1730095396434232	0.1707931036479578	0.10100084880738544	0.16683876808308373	0.14205447511022187	0.1286014538495952	0.13241472909526458	0.14494764958593662	0.1843313859407671	0.11145544002332856	0.12373219323592675	0.14321748033988058	0.19064613601480565	0.15392263982473145	0.14939484665684882	0.14837453354744173	0.14892918154648652	0.15249784741057926	0.13392216424892558	0.1432100058297524	0.1432100058297524	0.1432100058297524	0.1432100058297524	0.1432100058297524	0.1432100058297524	0.1432100058297524	0.1432100058297524	0.1432100058297524
0.06721242809173553	0.06775813414116977	0.05298123800579883	0.06046098623453876	0.07945973460720104	0.06730611532983646	0.05527745415692056	0.07828407231328448	0.04007978139386446	0.06472274741467478	0.07719568595322228	0.08347428163971553	0.05588096889259573	0.04733158964668855	0.04643832920797357	0.0757507431755842	0.06574040820571671	0.06157450674102993	0.05310555470769646	0.06405073023321017	0.05912829763968334	0.06795435989486982	0.06145613576772623	0.056241092985534355	0.05906601703749603	0.04934305730051975	0.03711578824759636	0.04910039588755136	0.07756344456508896	0.048051065595873896	0.04347562502985802	0.06620081018566655	0.05913944393901354	0.0626779822150298	0.035990741246168315	0.036686572500731346	0.06248174990614128	0.038181653036739115	0.07989831381581444	0.05791081834122589	0.052984125054394794	0.05455503123015702	0.051910257221090994	0.040471933915966415	0.04693539393296756	0.043703663924466986	0.043703663924466986	0.043703663924466986	0.043703663924466986	0.043703663924466986
0.0	0.0	0.2576746905386745	0.027546340664993302	0.10718629939386966	0.0	0.027546340664993296	0.24029104758175668	0.06513988564538474	0.010182452263673385	0.20874425353157752	0.0	0.2643188766792653	0.26478203053868776	0.0005941596134279851	0.25767469053867453	0.0	0.0008256541020101202	0.0005941596134279851	0.2407612185344535	0.010182452263673389	0.0005941596134279851	0.05998635472511559	0.010182452263673389	0.0029441065096544074	0.2604665504993624	0.06340136653593334	0.41693512448997416	0.3462310521422038	0.36000647769123345	0.2852011616237053	0.3339398960446135	0.0	0.0	0.0	0.2403108021373545	0.6716867420608329	0.0	0.2442889318875479	0.2092487040195995	0.3072413837596623	0.10969224504879341	0.14983602152861727	0.28493653739881364	0.16189064255959673	0.22341358997920518	0.22341358997920518	0.22341358997920518	0.22341358997920518	0.22341358997920518
0.11455389848153222	0.17909867541455074	0.08820683064136044	0.1541106981853823	0.08601120406407203	0.07088694657864908	0.12034290643910386	0.0781836245497848	0.09039786985946825	0.1012344614158218	0.13619933564021006	0.10025162275158625	0.1049801503557693	0.05602383794862413	0.09437529056208016	0.011437961401078766	0.12731456288066229	0.13844524288669452	0.07488916573784242	0.09019372181728043	0.0744959537784762	0.07586125250184475	0.07965772039399245	0.06402589796170455	0.07563704198854931	0.10721388499291878	0.03566123561913031	0.0834819257551579	0.06875362498014811	0.14373609935866646	0.12374689023508677	0.07064141297838573	0.10174525339339467	0.11363893795363936	0.09230120232257004	0.10547323531134087	0.10188647867980442	0.10087172155592909	0.06880684187221496	0.04920561578707409	0.011426181334581103	0.14459886648410508	0.14231049401750992	0.1434546802508075	0.1434546802508075	0.1434546802508075	0.1434546802508075	0.1434546802508075	0.1434546802508075	0.1434546802508075
0.05904456740384944	0.0951425031586254	0.08175122271661	0.09513804571616932	0.11094194307190465	0.09163908427897567	0.0911601800769728	0.08654829894689972	0.08526043312120687	0.06342936971315907	0.0959630482273849	0.0987080728564112	0.1108785355042755	0.08761710366807136	0.0827239398312224	0.10128551696805303	0.07499191890475229	0.1186643685689635	0.08859122417467938	0.08377214213696597	0.072546656906338	0.1008227345077524	0.0996218409386096	0.08562388131234742	0.07474926756958981	0.06899022543207169	0.08380252038464009	0.09145107424272864	0.09083183204786871	0.08664007387440374	0.06490055685380651	0.07756000717311091	0.10673740684702117	0.1080883722190886	0.08842303186119388	0.08864070676458671	0.08914197427026686	0.07481524162349047	0.09710375533660441	0.093228242511659	0.09516599892413169	0.09516599892413169	0.09516599892413169	0.09516599892413169	0.09516599892413169	0.09516599892413169	0.09516599892413169	0.09516599892413169	0.09516599892413169	0.09516599892413169
0.08161365410460937	0.0754674645260835	0.054431540359276595	0.12792751495959095	0.10881056201798722	0.06982355843106071	0.093671406081865	0.10660209278871965	0.12558150143071822	0.06706157196300276	0.15976193249057197	0.11373236217026526	0.14136045456416552	0.1130256221428781	0.11030872290182633	0.06762389781721166	0.09245427521868839	0.12961180420863094	0.10481959020072225	0.08845412956939544	0.09467654996605722	0.13737634488578393	0.14019159954232566	0.0921380729655128	0.07904785597020828	0.13494675843720247	0.11147518682485423	0.1129354500738466	0.11433486846024078	0.07457630027100882	0.057702838470914536	0.06727863831707909	0.0709579335095352	0.14523014393463607	0.08773134637399028	0.07929735245467974	0.06225508273683239	0.09478183849717489	0.09047970299312451	0.1287436639847337	0.057830388584140885	0.09328702628443729	0.09328702628443729	0.09328702628443729	0.09328702628443729	0.09328702628443729	0.09328702628443729	0.09328702628443729	0.09328702628443729	0.09328702628443729
0.05240111444662488	0.05295077799150831	0.0533029896802797	0.032385618160088676	0.05692221739289755	0.049835381970657754	0.031608908009301794	0.03299367855638764	0.038171479617655484	0.05112797522885558	0.024386197309457975	0.03038086325481818	0.026929746356647574	0.04278564017183005	0.061480931022412685	0.029317510011883718	0.034824705749906495	0.04000604475177147	0.028498885484896923	0.03493220968964891	0.04815088487670935	0.042542470259197974	0.04623430154680281	0.05233435224038294	0.057519532776185205	0.052077098258228975	0.05293323940469834	0.035341006790805735	0.020115602214687462	0.018026266806705646	0.03491841525152931	0.039987469973050534	0.04175458600797062	0.03299933463096295	0.034693386530172156	0.02651430968325597	0.03736341744504263	0.03355054211986772	0.03773701914942176	0.019459802669008718	0.022816236747190632	0.04249870752194996	0.04159380935693938	0.038952274928618275	0.051889629587426295	0.04812823369041767	0.027303590554187036	0.0504792494230327	0.030676240625102852	0.03396034559735963
0.3038492928005026	0.0024983021959791513	0.050903063882743946	0.22429502053716993	0.22429502053716993	0.22429502053716996	0.0	0.0	0.21865691445265853	0.0	0.0	0.0	0.0	0.0	0.0	0.22729751270876247	0.0	0.0	0.0	0.0	0.0	0.2584342908654468	0.0010083808191868053	0.14388026529490977	0.0	0.050903063882743946	0.0	0.0	0.1042233088123618	0.0	0.0	0.21865691445265847	0.2191926803676005	0.1363416437553891	0.24512066675663768	0.0	0.21865691445265853	0.09095586938735345	0.22429502053716993	0.0024983021959791513	0.17630906061529397	0.0005041904095934027	0.0024983021959791513	0.0	0.023375201660968726	0.0	0.008640598690084154	0.008640598690084154	0.0	0.0
0.13201701306314512	0.11193872006056874	0.10538668192171737	0.08675520361674095	0.164293390730372	0.1252313721601679	0.08097403698485449	0.15363500623423473	0.12352689054328701	0.15891815814530838	0.0823562842895742	0.09638519704039723	0.10939504571951862	0.12560071648560608	0.13330745215002102	0.12969259935431712	0.09021212264928095	0.13481906998667728	0.12874982943478555	0.11575767552501864	0.12590556307741166	0.13891814580860284	0.16099122246162953	0.08937808492533618	0.13670028290108435	0.10022257513490225	0.16965922214046023	0.10630746997796059	0.1563431400160427	0.1258448235001957	0.16292799253784643	0.1492197057414874	0.11159181446079727	0.12472768550275871	0.12272098671349123	0.11276492910011748	0.14510496947742205	0.11006871608287469	0.10279988737818245	0.14192282270197318	0.12286391556267076	0.12757424557048408	0.1445151838895493	0.11172847109016847	0.16695306615504885	0.14869210674950367	0.13002867219846181	0.1406025500569579	0.12853548601107484	0.10583045910023385
0.052682611904505156	0.05682030411588829	0.0733666458950618	0.04886814647011534	0.04720722415714338	0.04913143257420061	0.046920759612715406	0.04007033056323627	0.06481219078900927	0.06537172894079352	0.06627771886469207	0.054589561226166344	0.07944028145621405	0.06564696626689401	0.058489904424152424	0.06944411753380592	0.06030738271353895	0.07963633160326214	0.06230652719434237	0.07508752766048675	0.08513862293536141	0.07114732049725128	0.04994885817520308	0.0569729268776069	0.08119519785059359	0.0718941048688067	0.05782016624717297	0.06874813249602248	0.04637389567382288	0.07960816844398022	0.07006627175589789	0.06479746362212639	0.057066034544144564	0.06899173835386017	0.0626804150986712	0.0641560998329391	0.062226832611131426	0.07005624116566102	0.055371572547318865	0.09326786738142114	0.07094978052505142	0.06599940340890832	0.08647303287122628	0.07745049901050162	0.05748961011821655	0.07297806833451595	0.08064992059457524	0.038075631848676475	0.05146140878189731	0.0353719526444447
0.06703528404912502	0.08493100076228427	0.08857330199296626	0.07039657956898741	0.0797946444415025	0.06764733314203741	0.06311883548754348	0.06364244775421564	0.057848823927	0.07102350680818172	0.11795213956791686	0.051601755530063034	0.055456408859804	0.0938874062151969	0.07206011607975672	0.07392480340196912	0.0849605353137571	0.048893268904162346	0.06632398904609613	0.0613445850674689	0.07678753020304552	0.06139469491759939	0.07964941281933456	0.0795989525331012	0.0943132265575634	0.06147853584034373	0.08938457469227559	0.06253392572913333	0.07188918296060462	0.07824146735373505	0.07011691641030951	0.08256508429020036	0.05948751648266021	0.10521403963738826	0.052501257776027634	0.06151093946094673	0.06761965026017923	0.08833064181367331	0.058604137793115796	0.03605603008135201	0.06930756728422495	0.06393455532626342	0.08485910232890206	0.05552676178866218	0.07482356282279444	0.08390239031341627	0.07250266443717586	0.07780051668564582	0.0628405506968877	0.08004346543062302
0.07877227663095353	0.07478456650676756	0.07892770894788734	0.07909604885444581	0.07115515465608552	0.07359915288673197	0.08318516675441716	0.09885272223350133	0.08484180446585916	0.07723983317298419	0.09924187496784731	0.0826464917722128	0.09198623484677741	0.09257221930236298	0.08432156195047064	0.07904709669705084	0.07631080383226486	0.09347680431068783	0.08146996811605615	0.09057617801863214	0.07703305851235935	0.09277587750500102	0.09164045553886653	0.06050284991240492	0.07646923290895734	0.07777311011718005	0.0712964018364645	0.0741555456645126	0.10323512662522202	0.07712562518848198	0.07120399459945236	0.08138480973649463	0.06933723248827976	0.1100540195316176	0.09256828030094533	0.09084904459076659	0.07654091739938762	0.07533885051637786	0.09010274742180666	0.06741859939907095	0.08545050422131707	0.08201334338385285	0.07585019431789068	0.07893176885087176	0.07893176885087176	0.07893176885087176	0.07893176885087176	0.07893176885087176	0.07893176885087176	0.07893176885087176
0.11645646167865144	0.10937072489675008	0.13085631944755918	0.12258879601202678	0.1261829026896464	0.132697420918224	0.1349159314795005	0.13281257486377293	0.11727578235590526	0.15299083290942203	0.13397897804551104	0.14348490547746653	0.14348490547746653	0.14348490547746653	0.14348490547746653	0.14348490547746653	0.14348490547746653	0.14348490547746653	0.14348490547746653	0.14348490547746653	0.14348490547746653	0.14348490547746653	0.14348490547746653	0.14348490547746653	0.14348490547746653	0.14348490547746653	0.14348490547746653	0.14348490547746653	0.14348490547746653	0.14348490547746653	0.14348490547746653	0.14348490547746653	0.14348490547746653	0.14348490547746653	0.14348490547746653	0.14348490547746653	0.14348490547746653	0.14348490547746653	0.14348490547746653	0.14348490547746653	0.14348490547746653	0.14348490547746653	0.14348490547746653	0.14348490547746653	0.14348490547746653	0.14348490547746653	0.14348490547746653	0.14348490547746653	0.14348490547746653	0.14348490547746653
0.10637750474965399	0.14064717275779803	0.12143929580734332	0.09919163003269456	0.11527052742506028	0.13347283532083992	0.1243716813729501	0.1243716813729501	0.1243716813729501	0.1243716813729501	0.1243716813729501	0.1243716813729501	0.1243716813729501	0.1243716813729501	0.1243716813729501	0.1243716813729501	0.1243716813729501	0.1243716813729501	0.1243716813729501	0.1243716813729501	0.1243716813729501	0.1243716813729501	0.1243716813729501	0.1243716813729501	0.1243716813729501	0.1243716813729501	0.1243716813729501	0.1243716813729501	0.1243716813729501	0.1243716813729501	0.1243716813729501	0.1243716813729501	0.1243716813729501	0.1243716813729501	0.1243716813729501	0.1243716813729501	0.1243716813729501	0.1243716813729501	0.1243716813729501	0.1243716813729501	0.1243716813729501	0.1243716813729501	0.1243716813729501	0.1243716813729501	0.1243716813729501	0.1243716813729501	0.1243716813729501	0.1243716813729501	0.1243716813729501	0.1243716813729501
0.1433241896874451	0.22226217488030714	0.21975891917162085	0.16739522458850103	0.22396446340501053	0.26549398309225597	0.1808279416562085	0.21964989770349805	0.04218655636164896	0.2058332420705841	0.18488984774636358	0.1690435129225354	0.1964118305777586	0.13351875807607902	0.2585439207992457	0.13133782439116937	0.1815951824503139	0.20059454669560065	0.30002036574322544	0.183614855886849	0.21302307537773577	0.26737719510173363	0.20445748969818306	0.22727132644366785	0.1900998213764757	0.23361354409259824	0.15554360897544023	0.18091905090814975	0.1846817616676761	0.1812044747301364	0.22907074862895282	0.055401022077174816	0.23399462463905163	0.26698490518390444	0.2565707679439468	0.25239678511033276	0.2544837765271397	0.2544837765271397	0.2544837765271397	0.2544837765271397	0.2544837765271397	0.2544837765271397	0.2544837765271397	0.2544837765271397	0.2544837765271397	0.2544837765271397	0.2544837765271397	0.2544837765271397	0.2544837765271397	0.2544837765271397
0.08787920935052841	0.0880419685683904	0.07871049612775956	0.08548206202841153	0.0780500064210105	0.08353513669575788	0.07557492041067745	0.07604663838650859	0.09689490870577991	0.08443601616294955	0.08941487880082845	0.07786399285018174	0.1131063394364529	0.09252318210904914	0.08801005971747766	0.09742256644901386	0.09265748128276059	0.07863417966052569	0.09262354184516819	0.10402593349155435	0.08943865663216401	0.08734910462725916	0.0652717856912794	0.06983199511381084	0.08932940884008508	0.07787278424327061	0.09260027527905525	0.08523652976116293	0.08523652976116293	0.08523652976116293	0.08523652976116293	0.08523652976116293	0.08523652976116293	0.08523652976116293	0.08523652976116293	0.08523652976116293	0.08523652976116293	0.08523652976116293	0.08523652976116293	0.08523652976116293	0.08523652976116293	0.08523652976116293	0.08523652976116293	0.08523652976116293	0.08523652976116293	0.08523652976116293	0.08523652976116293	0.08523652976116293	0.08523652976116293	0.08523652976116293
0.1589013911582439	0.10875970405440198	0.10920653864360144	0.12289905364934486	0.10890959029531455	0.0858075029036546	0.13335971092045223	0.11234017895950284	0.11958003590584695	0.1265523194221265	0.12350550704473509	0.12554428697245826	0.09877665529317822	0.10345623322978528	0.113164832186116	0.10870456867528751	0.09077063465321991	0.11478777457671052	0.1012224163465186	0.09657220279742683	0.09889730957197271	0.09889730957197271	0.09889730957197271	0.09889730957197271	0.09889730957197271	0.09889730957197271	0.09889730957197271	0.09889730957197271	0.09889730957197271	0.09889730957197271	0.09889730957197271	0.09889730957197271	0.09889730957197271	0.09889730957197271	0.09889730957197271	0.09889730957197271	0.09889730957197271	0.09889730957197271	0.09889730957197271	0.09889730957197271	0.09889730957197271	0.09889730957197271	0.09889730957197271	0.09889730957197271	0.09889730957197271	0.09889730957197271	0.09889730957197271	0.09889730957197271	0.09889730957197271	0.09889730957197271
0.07491120449271918	0.08491997378890122	0.07917663494159455	0.06402526360971589	0.08067142900966705	0.08074626696989695	0.06839319779708444	0.06749552655244943	0.06967686694814627	0.0667600116183135	0.09187211142971978	0.07532422830003503	0.0906956678469066	0.0880007905343244	0.06755256095072641	0.07627700176871534	0.0703414698818063	0.06422037309026747	0.07380834744798138	0.0843236740700542	0.07648749812566699	0.0894175438247788	0.07694075735771985	0.08044088886057091	0.07377674976752349	0.07328011814396859	0.07474155471832285	0.07201928098660947	0.05276801560554363	0.0814333889258764	0.07177978288747461	0.05897043253847175	0.06674317878236885	0.07030899914358288	0.0850546950325776	0.06083504903180166	0.06508788380543329	0.06296146641861747	0.06296146641861747	0.06296146641861747	0.06296146641861747	0.06296146641861747	0.06296146641861747	0.06296146641861747	0.06296146641861747	0.06296146641861747	0.06296146641861747	0.06296146641861747	0.06296146641861747	0.06296146641861747
0.11558185432963444	0.10947268521062563	0.12849562738710188	0.1218336959122509	0.09102226539371795	0.11490199928232588	0.1125904242445083	0.10109039847746572	0.12143076135055428	0.11155497741757191	0.11409603929421837	0.1087785579711146	0.12720330503509256	0.12785710815589904	0.0913144695431095	0.10427412640416013	0.12758870488793317	0.11396307651417471	0.12958072637833043	0.12402035983036011	0.11715371196399149	0.09304464758682397	0.10660545795899036	0.112430212600425	0.12298249378477592	0.10988801786155444	0.11175866557652232	0.10376218597850319	0.11602859365682222	0.12840845882749363	0.11461274464262963	0.1561799169527619	0.13539633079769578	0.13539633079769578	0.13539633079769578	0.13539633079769578	0.13539633079769578	0.13539633079769578	0.13539633079769578	0.13539633079769578	0.13539633079769578	0.13539633079769578	0.13539633079769578	0.13539633079769578	0.13539633079769578	0.13539633079769578	0.13539633079769578	0.13539633079769578	0.13539633079769578	0.13539633079769578
0.16788987861626678	0.10403987290779887	0.11013919777315634	0.16140384806375543	0.13296565929443846	0.12483121300770351	0.10940782334904717	0.06064078558244779	0.11441306653618633	0.10924434866744737	0.1722024358187129	0.13300582703030386	0.06341497545984696	0.15366021117689033	0.14456723352116452	0.11342175910051787	0.09767282407991723	0.11875751628180252	0.12292504317771323	0.10958367626677668	0.09273189044769653	0.07655927250514317	0.08150541355390069	0.011590952191829845	0.09216762509708981	0.12357017208265594	0.12072285043546417	0.11676888552418453	0.0888052693997328	0.12289501706265275	0.07596316127265064	0.09686814474368348	0.04626023639776854	0.10664718843178156	0.07645371241477504	0.07645371241477504	0.07645371241477504	0.07645371241477504	0.07645371241477504	0.07645371241477504	0.07645371241477504	0.07645371241477504	0.07645371241477504	0.07645371241477504	0.07645371241477504	0.07645371241477504	0.07645371241477504	0.07645371241477504	0.07645371241477504	0.07645371241477504
0.11258582370337886	0.0631668088566666	0.08703446014912514	0.06774764865404254	0.09236521888991796	0.08866404236439057	0.08374534686957186	0.07680256963037943	0.07380863592319056	0.10121742474166007	0.09835690274052752	0.0874338333217735	0.0782893936007395	0.07290959741410305	0.08136575360333617	0.09468307490318578	0.08545777754935865	0.0706322960192829	0.08135446203225065	0.07949742844991906	0.08614212664122914	0.1464872429107155	0.11631468477597233	0.11631468477597233	0.11631468477597233	0.11631468477597233	0.11631468477597233	0.11631468477597233	0.11631468477597233	0.11631468477597233	0.11631468477597233	0.11631468477597233	0.11631468477597233	0.11631468477597233	0.11631468477597233	0.11631468477597233	0.11631468477597233	0.11631468477597233	0.11631468477597233	0.11631468477597233	0.11631468477597233	0.11631468477597233	0.11631468477597233	0.11631468477597233	0.11631468477597233	0.11631468477597233	0.11631468477597233	0.11631468477597233	0.11631468477597233	0.11631468477597233
0.0097632878314308	0.06744252107841604	0.12075051504714221	0.07082865335380563	0.09388356751104138	0.04035854775545317	0.06135803385139897	0.051413917703083484	0.13181966251551885	0.021498615497902086	0.08981769091746399	0.07133186839742314	0.05328663325018372	0.07209720460968674	0.0488930187406242	0.002092641592270426	0.07743696086843176	0.047892060865815725	0.1554015456453739	0.07844627073028022	0.07087866959216384	0.043036565724168536	0.1186339884569235	0.07598767103219045	0.09202498530483191	0.0501633311697983	0.10416790696028475	0.028347832504968275	0.08749529400248086	0.031523290656216174	0.10078096485924978	0.060441910252585676	0.071470386696492	0.11811356451958313	0.07409215836673295	0.11172639550300927	0.1052136947125189	0.11825888749772052	0.050010414021583925	0.06361064599896053	0.09918251196088763	0.08139657897992408	0.08139657897992408	0.08139657897992408	0.08139657897992408	0.08139657897992408	0.08139657897992408	0.08139657897992408	0.08139657897992408	0.08139657897992408
0.09927546840673264	0.10461708510392353	0.0747347550722712	0.10127413795339521	0.08547140128396297	0.08688004754183054	0.10019627375837994	0.1026945947847168	0.10326892797278928	0.11654380819938978	0.085364132920285	0.1133021240997859	0.09045399271178976	0.12098805972400917	0.08022332664831446	0.11100726143306779	0.10097671244681458	0.09854252774775801	0.09801190673054393	0.1019785408620818	0.10497049534474383	0.1068135608125644	0.14361969529917812	0.10384424656281993	0.10680502152060073	0.10532463404171033	0.10532463404171033	0.10532463404171033	0.10532463404171033	0.10532463404171033	0.10532463404171033	0.10532463404171033	0.10532463404171033	0.10532463404171033	0.10532463404171033	0.10532463404171033	0.10532463404171033	0.10532463404171033	0.10532463404171033	0.10532463404171033	0.10532463404171033	0.10532463404171033	0.10532463404171033	0.10532463404171033	0.10532463404171033	0.10532463404171033	0.10532463404171033	0.10532463404171033	0.10532463404171033	0.10532463404171033
0.10480083981672868	0.08914482461788607	0.05589684060365999	0.1049610856366491	0.07989438789153523	0.11575606770833252	0.07489035538862801	0.07925729008041175	0.07520343460844049	0.10033183116628742	0.11212348657575034	0.09215077231718113	0.07304089175732982	0.11412528943907546	0.08442460189409692	0.0962223584786598	0.13413637273174145	0.08643764452059197	0.0387158426203625	0.1298455275620168	0.10790658494407476	0.08192440430464719	0.13078123874324485	0.07471413731988938	0.08805913823227067	0.11774690381187833	0.060579531240181755	0.08683843359418253	0.12712800531358845	0.08533098496392155	0.10622949513875499	0.10622949513875499	0.10622949513875499	0.10622949513875499	0.10622949513875499	0.10622949513875499	0.10622949513875499	0.10622949513875499	0.10622949513875499	0.10622949513875499	0.10622949513875499	0.10622949513875499	0.10622949513875499	0.10622949513875499	0.10622949513875499	0.10622949513875499	0.10622949513875499	0.10622949513875499	0.10622949513875499	0.10622949513875499
0.13089337239410231	0.09519903405748666	0.08319986754546523	0.08443111440166401	0.0726549418480988	0.09389626093826797	0.07567876006613058	0.06339788037051432	0.08054311025221719	0.07441940405469527	0.09538576258192319	0.09884185629187091	0.08479866004290854	0.08522124000034434	0.06590704390848297	0.10022905856955541	0.08288737385318214	0.0783750650009564	0.08063121942706927	0.08063121942706927	0.08063121942706927	0.08063121942706927	0.08063121942706927	0.08063121942706927	0.08063121942706927	0.08063121942706927	0.08063121942706927	0.08063121942706927	0.08063121942706927	0.08063121942706927	0.08063121942706927	0.08063121942706927	0.08063121942706927	0.08063121942706927	0.08063121942706927	0.08063121942706927	0.08063121942706927	0.08063121942706927	0.08063121942706927	0.08063121942706927	0.08063121942706927	0.08063121942706927	0.08063121942706927	0.08063121942706927	0.08063121942706927	0.08063121942706927	0.08063121942706927	0.08063121942706927	0.08063121942706927	0.08063121942706927
0.10896268671067769	0.07518141908930014	0.08209056569067053	0.07668799304953669	0.10557230724393378	0.0990523342405447	0.09748569004701417	0.11355416350902334	0.08920697026139968	0.11207523829391186	0.10672981823701151	0.09243494220160019	0.10166006465796251	0.09529700281927439	0.11589994874047338	0.10102937666201897	0.11925572506678045	0.09243804188223012	0.08186069676212727	0.0899791640575009	0.08932109651397943	0.10809636923674446	0.10042895822641214	0.09594337086943494	0.09113412830737662	0.09427761343710125	0.08874166640939597	0.09545492042433143	0.09714654410833931	0.09630073226633537	0.09630073226633537	0.09630073226633537	0.09630073226633537	0.09630073226633537	0.09630073226633537	0.09630073226633537	0.09630073226633537	0.09630073226633537	0.09630073226633537	0.09630073226633537	0.09630073226633537	0.09630073226633537	0.09630073226633537	0.09630073226633537	0.09630073226633537	0.09630073226633537	0.09630073226633537	0.09630073226633537	0.09630073226633537	0.09630073226633537
0.083172271567586	0.11482728594654622	0.10012216295326248	0.10157856761164034	0.08729700913405877	0.08484299242660318	0.1013372192412216	0.10250621254129622	0.10335576181377935	0.10163426847417145	0.09816762512179707	0.084698387401397	0.08335674862413733	0.06668028501647236	0.09036013004286081	0.08242528306617583	0.1063150654859551	0.08739374679405539	0.08691833837937306	0.12865024523304305	0.10022356585551645	0.09961580065109553	0.099919683253306	0.099919683253306	0.099919683253306	0.099919683253306	0.099919683253306	0.099919683253306	0.099919683253306	0.099919683253306	0.099919683253306	0.099919683253306	0.099919683253306	0.099919683253306	0.099919683253306	0.099919683253306	0.099919683253306	0.099919683253306	0.099919683253306	0.099919683253306	0.099919683253306	0.099919683253306	0.099919683253306	0.099919683253306	0.099919683253306	0.099919683253306	0.099919683253306	0.099919683253306	0.099919683253306	0.099919683253306
0.09538835099544762	0.08074003421548706	0.08783247451974839	0.08763899817434878	0.09296312536521993	0.08831741317907875	0.0998690223074681	0.10372360928523894	0.09703179062383381	0.0783791523997842	0.08621138517888206	0.10518484556334119	0.0975192518566859	0.08419982078025968	0.10053130695635976	0.09134925859434075	0.08983238684718936	0.0851824085367578	0.09206821776007515	0.08398273985267135	0.10277669741557807	0.09425351522429541	0.09050604178545736	0.08368142267807113	0.08626330817715616	0.10645251669186213	0.09635791243450914	0.09635791243450914	0.09635791243450914	0.09635791243450914	0.09635791243450914	0.09635791243450914	0.09635791243450914	0.09635791243450914	0.09635791243450914	0.09635791243450914	0.09635791243450914	0.09635791243450914	0.09635791243450914	0.09635791243450914	0.09635791243450914	0.09635791243450914	0.09635791243450914	0.09635791243450914	0.09635791243450914	0.09635791243450914	0.09635791243450914	0.09635791243450914	0.09635791243450914	0.09635791243450914
0.0692439635151718	0.08905068878664996	0.07188464363945193	0.08936106794319346	0.10701998221257993	0.08604813992014868	0.07774947473973201	0.07463368266487787	0.07841560117658108	0.071938265926575	0.08739445439600055	0.07386193403503176	0.07675702705209597	0.05807018528949461	0.07112439491446296	0.06588846587090752	0.07571326835685815	0.07081078195047746	0.08576597808845347	0.08757512962848625	0.08930302850773886	0.08038308945574904	0.08077574305251607	0.0878392907919611	0.08430751692223858	0.08430751692223858	0.08430751692223858	0.08430751692223858	0.08430751692223858	0.08430751692223858	0.08430751692223858	0.08430751692223858	0.08430751692223858	0.08430751692223858	0.08430751692223858	0.08430751692223858	0.08430751692223858	0.08430751692223858	0.08430751692223858	0.08430751692223858	0.08430751692223858	0.08430751692223858	0.08430751692223858	0.08430751692223858	0.08430751692223858	0.08430751692223858	0.08430751692223858	0.08430751692223858	0.08430751692223858	0.08430751692223858
0.12175216142709828	0.10720938113702819	0.11119969777892645	0.09971998135249156	0.10119878936096333	0.1011163208538628	0.11909729998957384	0.09400739583518271	0.08261361934884605	0.0683537287083102	0.09660708852934766	0.09330006255386063	0.10746184971988568	0.09015272339747293	0.1017082799695905	0.0859645006133393	0.11187844249238321	0.10529645344337016	0.12533546042949273	0.10358173580128183	0.11651338670461851	0.09210404466958713	0.10326256196314708	0.11843354303266657	0.11084805249790683	0.11084805249790683	0.11084805249790683	0.11084805249790683	0.11084805249790683	0.11084805249790683	0.11084805249790683	0.11084805249790683	0.11084805249790683	0.11084805249790683	0.11084805249790683	0.11084805249790683	0.11084805249790683	0.11084805249790683	0.11084805249790683	0.11084805249790683	0.11084805249790683	0.11084805249790683	0.11084805249790683	0.11084805249790683	0.11084805249790683	0.11084805249790683	0.11084805249790683	0.11084805249790683	0.11084805249790683	0.11084805249790683
0.06869536455628429	0.06510474308026697	0.05279351317400949	0.056988509185490754	0.08938030264985827	0.06189046391442227	0.053921586902801154	0.0799176142295285	0.07578849946143604	0.08929678505955889	0.06051557294164332	0.06184397553464752	0.05541497812408441	0.06172924860313346	0.06373987483656256	0.05332597911215164	0.08240363108596707	0.08616729111362328	0.06502803880393063	0.060507724091808705	0.0950750236935036	0.07531339753969275	0.06600539817050294	0.07065939785509785	0.07065939785509785	0.07065939785509785	0.07065939785509785	0.07065939785509785	0.07065939785509785	0.07065939785509785	0.07065939785509785	0.07065939785509785	0.07065939785509785	0.07065939785509785	0.07065939785509785	0.07065939785509785	0.07065939785509785	0.07065939785509785	0.07065939785509785	0.07065939785509785	0.07065939785509785	0.07065939785509785	0.07065939785509785	0.07065939785509785	0.07065939785509785	0.07065939785509785	0.07065939785509785	0.07065939785509785	0.07065939785509785	0.07065939785509785
0.08460588704578169	0.08438470871483347	0.06569973367108908	0.1002664663450589	0.0815761638425724	0.06549079554516442	0.07531658103068475	0.077608811130344	0.1013249337083405	0.08720378518639202	0.07987357112895292	0.08199328901755361	0.0734960633661359	0.08549603426300052	0.08678262582899857	0.08411914278163123	0.07648175149221297	0.08309851296751672	0.07725735921654503	0.09727787485248948	0.0801434714867166	0.05914604243123575	0.07288136340957846	0.0884814347021011	0.08068139905583978	0.08068139905583978	0.08068139905583978	0.08068139905583978	0.08068139905583978	0.08068139905583978	0.08068139905583978	0.08068139905583978	0.08068139905583978	0.08068139905583978	0.08068139905583978	0.08068139905583978	0.08068139905583978	0.08068139905583978	0.08068139905583978	0.08068139905583978	0.08068139905583978	0.08068139905583978	0.08068139905583978	0.08068139905583978	0.08068139905583978	0.08068139905583978	0.08068139905583978	0.08068139905583978	0.08068139905583978	0.08068139905583978
0.10881575534577521	0.0973946056894932	0.09917686319631207	0.09727577799497046	0.11614644608138924	0.10600674920177972	0.09797987275155713	0.10869514078493679	0.13040650844297288	0.08796297575097939	0.1141010234428826	0.10537866934901112	0.13186144576769393	0.11114329182117846	0.1009169378811617	0.09509077555882328	0.11938871056885846	0.11564570778637205	0.08025932688155835	0.0908498141484869	0.12623699787818696	0.11910990935190385	0.11500026201426874	0.10696967144993545	0.0925253658331354	0.1094006403923898	0.13131441050182718	0.10448430208422725	0.10032580729030063	0.11382159676788238	0.1070737020290915	0.1070737020290915	0.1070737020290915	0.1070737020290915	0.1070737020290915	0.1070737020290915	0.1070737020290915	0.1070737020290915	0.1070737020290915	0.1070737020290915	0.1070737020290915	0.1070737020290915	0.1070737020290915	0.1070737020290915	0.1070737020290915	0.1070737020290915	0.1070737020290915	0.1070737020290915	0.1070737020290915	0.1070737020290915
0.08249762129313074	0.08009784838834451	0.07880823498739477	0.08554011229631883	0.06659367645234633	0.09671827082183376	0.08135208961992259	0.08315405270325253	0.06513841538334288	0.06279636679224261	0.06794889044641089	0.07816693789318746	0.060442917504831335	0.06236940466491412	0.07033282884475589	0.0756388967628674	0.08350318013555416	0.0793730857459952	0.07242134510141508	0.07227693001260091	0.0687510488644929	0.06990373540638847	0.0796252678955103	0.09327649809531802	0.06789983194217629	0.06620579370535407	0.0713129513338521	0.06635973024295468	0.05581639814824889	0.0781632788642633	0.06122913152684844	0.06969620519555587	0.06969620519555587	0.06969620519555587	0.06969620519555587	0.06969620519555587	0.06969620519555587	0.06969620519555587	0.06969620519555587	0.06969620519555587	0.06969620519555587	0.06969620519555587	0.06969620519555587	0.06969620519555587	0.06969620519555587	0.06969620519555587	0.06969620519555587	0.06969620519555587	0.06969620519555587	0.06969620519555587
0.0897545517606471	0.10737099861549332	0.07523193915818074	0.06688387508909778	0.07628346211613893	0.09107977046161322	0.08891967526590468	0.09147806802712175	0.0868056564821026	0.10351083818085409	0.10368690842986193	0.10243838098674576	0.12292991261314748	0.08838824782742323	0.11434233200492983	0.08904086738363386	0.11116163949933588	0.08759602781108286	0.09974174866285986	0.1081049894361054	0.09237308605625132	0.09637337076086676	0.0927821101140371	0.10753656613316152	0.10408157915083503	0.11704307637115867	0.08753611349550561	0.09962324710035839	0.08454095546588206	0.09380483847184005	0.08917289696886105	0.08917289696886105	0.08917289696886105	0.08917289696886105	0.08917289696886105	0.08917289696886105	0.08917289696886105	0.08917289696886105	0.08917289696886105	0.08917289696886105	0.08917289696886105	0.08917289696886105	0.08917289696886105	0.08917289696886105	0.08917289696886105	0.08917289696886105	0.08917289696886105	0.08917289696886105	0.08917289696886105	0.08917289696886105
0.07246032458742349	0.05917038803397265	0.05742907051057757	0.08687994189647653	0.07086075421964927	0.08608010687639188	0.07294600787698927	0.08804142864704642	0.07047895067161537	0.07723526064993153	0.07961979738455051	0.06699959498743888	0.08872493013654355	0.08640138347915512	0.08422649141713547	0.08287549243993833	0.07855759958449891	0.10131730137251488	0.09931786059284779	0.08384447790576142	0.0915811692493046	0.0915811692493046	0.0915811692493046	0.0915811692493046	0.0915811692493046	0.0915811692493046	0.0915811692493046	0.0915811692493046	0.0915811692493046	0.0915811692493046	0.0915811692493046	0.0915811692493046	0.0915811692493046	0.0915811692493046	0.0915811692493046	0.0915811692493046	0.0915811692493046	0.0915811692493046	0.0915811692493046	0.0915811692493046	0.0915811692493046	0.0915811692493046	0.0915811692493046	0.0915811692493046	0.0915811692493046	0.0915811692493046	0.0915811692493046	0.0915811692493046	0.0915811692493046	0.0915811692493046
0.06763301215058316	0.08387013464825827	0.08201762100859698	0.085140674327684	0.07183558623346019	0.08987876963766095	0.09797384149899976	0.10797456238176993	0.11193973056654838	0.08298827422765923	0.1070428728466445	0.11157832301623408	0.11240416046254727	0.10644901071823619	0.09585076117420085	0.08291057769891211	0.09956058221771628	0.10706329213649354	0.08660191890189474	0.12363726584135075	0.08242605837941566	0.08306565768220148	0.10859066274165936	0.09720101275874739	0.10536139000271647	0.09949332399858492	0.092340291016576	0.09591680750758046	0.09591680750758046	0.09591680750758046	0.09591680750758046	0.09591680750758046	0.09591680750758046	0.09591680750758046	0.09591680750758046	0.09591680750758046	0.09591680750758046	0.09591680750758046	0.09591680750758046	0.09591680750758046	0.09591680750758046	0.09591680750758046	0.09591680750758046	0.09591680750758046	0.09591680750758046	0.09591680750758046	0.09591680750758046	0.09591680750758046	0.09591680750758046	0.09591680750758046
0.08913967712835749	0.07055133229026697	0.06857022954395445	0.08203444602624517	0.08512210728758823	0.08263929336315713	0.08751419764940227	0.09963696447883	0.0857930369788978	0.08749143934693812	0.07503317827663858	0.07755413770690821	0.0963180371168012	0.08819761315066996	0.09956020999496953	0.08350165104736426	0.09941496981711703	0.0843127572932008	0.10110029170854838	0.10154077650218196	0.09999739311237152	0.0724619629519721	0.09711768448619325	0.10011193082812117	0.09163059196913562	0.08480647806624692	0.09557221641220533	0.0847733260593047	0.08955261320795392	0.08675965915336482	0.09663767012160077	0.08645575294843519	0.09154671153501798	0.09154671153501798	0.09154671153501798	0.09154671153501798	0.09154671153501798	0.09154671153501798	0.09154671153501798	0.09154671153501798	0.09154671153501798	0.09154671153501798	0.09154671153501798	0.09154671153501798	0.09154671153501798	0.09154671153501798	0.09154671153501798	0.09154671153501798	0.09154671153501798	0.09154671153501798
0.16558299706396784	0.0875986561510892	0.1326012303178889	0.21388736991538027	0.08702863995896647	0.15544889430107828	0.13453799816128129	0.09306806173915369	0.30082277902071375	0.06208370094116437	0.08692514529563292	0.18396367202856814	0.056222317243757765	0.1762373594325259	0.19649438034556008	0.18636586988904297	0.18636586988904297	0.18636586988904297	0.18636586988904297	0.18636586988904297	0.18636586988904297	0.18636586988904297	0.18636586988904297	0.18636586988904297	0.18636586988904297	0.18636586988904297	0.18636586988904297	0.18636586988904297	0.18636586988904297	0.18636586988904297	0.18636586988904297	0.18636586988904297	0.18636586988904297	0.18636586988904297	0.18636586988904297	0.18636586988904297	0.18636586988904297	0.18636586988904297	0.18636586988904297	0.18636586988904297	0.18636586988904297	0.18636586988904297	0.18636586988904297	0.18636586988904297	0.18636586988904297	0.18636586988904297	0.18636586988904297	0.18636586988904297	0.18636586988904297	0.18636586988904297
0.09550989941662529	0.10419878210760651	0.09101208223112636	0.08560959819247815	0.08954948428700538	0.08767073448187972	0.08929673416006281	0.09079660202217364	0.07341933011248303	0.09454741254183653	0.08809955680877217	0.10708177129378832	0.06997288673064048	0.08593121676416636	0.07858614572448651	0.10538618109018373	0.11218047941399617	0.0827473049391412	0.10315442302368437	0.08550270209603121	0.10673290926407725	0.08988721603879865	0.10223259784473117	0.08701873375107161	0.09462566579790138	0.09462566579790138	0.09462566579790138	0.09462566579790138	0.09462566579790138	0.09462566579790138	0.09462566579790138	0.09462566579790138	0.09462566579790138	0.09462566579790138	0.09462566579790138	0.09462566579790138	0.09462566579790138	0.09462566579790138	0.09462566579790138	0.09462566579790138	0.09462566579790138	0.09462566579790138	0.09462566579790138	0.09462566579790138	0.09462566579790138	0.09462566579790138	0.09462566579790138	0.09462566579790138	0.09462566579790138	0.09462566579790138
0.03967944993516552	0.037825033494861944	0.0665945529397545	0.07309483907761136	0.07634627988200816	0.08111201447579092	0.09225194756633073	0.08109165537613294	0.07282985082483594	0.07172805837011612	0.06409231719190729	0.09119332202057258	0.07672787115741661	0.1155347091924555	0.07424495417389887	0.09664098769066036	0.08289727432401597	0.07685022549919601	0.08249435811686638	0.09583107975230962	0.12682078962787224	0.09719477075648122	0.10825723422669771	0.10120496908964857	0.10473110165817315	0.10473110165817315	0.10473110165817315	0.10473110165817315	0.10473110165817315	0.10473110165817315	0.10473110165817315	0.10473110165817315	0.10473110165817315	0.10473110165817315	0.10473110165817315	0.10473110165817315	0.10473110165817315	0.10473110165817315	0.10473110165817315	0.10473110165817315	0.10473110165817315	0.10473110165817315	0.10473110165817315	0.10473110165817315	0.10473110165817315	0.10473110165817315	0.10473110165817315	0.10473110165817315	0.10473110165817315	0.10473110165817315
0.08631700854779188	0.07902632164016349	0.11140706839524925	0.08699880051202175	0.0923282770006606	0.09680746465037458	0.10007223058679826	0.06620134379467658	0.096598858915617	0.0914128806834415	0.11143950906828078	0.09120614775382963	0.08505140148866673	0.0983281206983773	0.0959233944728632	0.1371223396150943	0.12093504234519886	0.11410648442938623	0.09618667700987037	0.09218030684811494	0.09818428511709179	0.15292104239692406	0.09941113050024793	0.08641726484797954	0.1147851199039661	0.09048953720916428	0.10113936109919305	0.1164468711146587	0.12448699368333942	0.11713212840260799	0.1208095610429737	0.1208095610429737	0.1208095610429737	0.1208095610429737	0.1208095610429737	0.1208095610429737	0.1208095610429737	0.1208095610429737	0.1208095610429737	0.1208095610429737	0.1208095610429737	0.1208095610429737	0.1208095610429737	0.1208095610429737	0.1208095610429737	0.1208095610429737	0.1208095610429737	0.1208095610429737	0.1208095610429737	0.1208095610429737
0.13838056301939872	0.11723643366305848	0.11328561248669679	0.0942634907063278	0.09988838522985036	0.08825152293874697	0.09187813844324015	0.10205295842656784	0.08524131631193185	0.11137057904051414	0.09427381026486872	0.09949816003584254	0.166588095963578	0.13304312799971027	0.13304312799971027	0.13304312799971027	0.13304312799971027	0.13304312799971027	0.13304312799971027	0.13304312799971027	0.13304312799971027	0.13304312799971027	0.13304312799971027	0.13304312799971027	0.13304312799971027	0.13304312799971027	0.13304312799971027	0.13304312799971027	0.13304312799971027	0.13304312799971027	0.13304312799971027	0.13304312799971027	0.13304312799971027	0.13304312799971027	0.13304312799971027	0.13304312799971027	0.13304312799971027	0.13304312799971027	0.13304312799971027	0.13304312799971027	0.13304312799971027	0.13304312799971027	0.13304312799971027	0.13304312799971027	0.13304312799971027	0.13304312799971027	0.13304312799971027	0.13304312799971027	0.13304312799971027	0.13304312799971027
0.1622865395513406	0.11196841471553584	0.13623645834844214	0.14779068557615835	0.12988639972495167	0.1420351511870102	0.11343339958887319	0.11686451411724169	0.10968343127177235	0.15026073931969855	0.11624501480340277	0.13638060297351443	0.12887439522030286	0.14389838337627137	0.1757892089530893	0.14348350513557853	0.08220603457813697	0.1455617507223301	0.1402876415954886	0.10870215020094194	0.13694232828401354	0.13058567578226135	0.12266792138473916	0.13757273676093312	0.12666583624269193	0.1321192865018125	0.1321192865018125	0.1321192865018125	0.1321192865018125	0.1321192865018125	0.1321192865018125	0.1321192865018125	0.1321192865018125	0.1321192865018125	0.1321192865018125	0.1321192865018125	0.1321192865018125	0.1321192865018125	0.1321192865018125	0.1321192865018125	0.1321192865018125	0.1321192865018125	0.1321192865018125	0.1321192865018125	0.1321192865018125	0.1321192865018125	0.1321192865018125	0.1321192865018125	0.1321192865018125	0.1321192865018125
0.12331856252311435	0.08943703590625009	0.10062106984155787	0.11261919357825276	0.09682145882816406	0.09072930226546798	0.09546779035745921	0.10207575179204235	0.09187059103753856	0.09667494669277941	0.0999142689189157	0.10625791018747335	0.08582195102651492	0.0990542161455432	0.07795565940505021	0.09248945786896272	0.09334441845009474	0.09382870542420052	0.08819440636946661	0.1123842029333738	0.09304201686684788	0.10067830558725599	0.1202066130726582	0.09574762987220585	0.10082549915447934	0.17738468099273624	0.1391050900736078	0.1391050900736078	0.1391050900736078	0.1391050900736078	0.1391050900736078	0.1391050900736078	0.1391050900736078	0.1391050900736078	0.1391050900736078	0.1391050900736078	0.1391050900736078	0.1391050900736078	0.1391050900736078	0.1391050900736078	0.1391050900736078	0.1391050900736078	0.1391050900736078	0.1391050900736078	0.1391050900736078	0.1391050900736078	0.1391050900736078	0.1391050900736078	0.1391050900736078	0.1391050900736078
0.08976957464012675	0.06562735536084696	0.027302444186135654	0.027293513088087498	0.00021127099212861955	0.12027214407467117	0.027298982818194786	0.06600477416412548	0.04545069866860718	0.10188966004927519	0.027939204591594647	0.07733879957259693	0.07490180506605991	0.07054976855229586	0.149338000715422	0.11159040834069418	0.0904337918995277	0.04094168133919878	0.15009087195334164	0.11489688001334221	0.12377420179985363	0.07609303308259735	0.08168684586844774	0.08881202334783332	0.10540683094238208	0.10220555999633173	0.1038061954693569	0.1038061954693569	0.1038061954693569	0.1038061954693569	0.1038061954693569	0.1038061954693569	0.1038061954693569	0.1038061954693569	0.1038061954693569	0.1038061954693569	0.1038061954693569	0.1038061954693569	0.1038061954693569	0.1038061954693569	0.1038061954693569	0.1038061954693569	0.1038061954693569	0.1038061954693569	0.1038061954693569	0.1038061954693569	0.1038061954693569	0.1038061954693569	0.1038061954693569	0.1038061954693569
0.06918867467840395	0.0701568655243933	0.06135278979777992	0.06267173416857925	0.0733097235969204	0.05089294550312921	0.05355273685681959	0.06921478031284663	0.05144785344271624	0.05217399256547963	0.06605623145638846	0.06062521947510458	0.06715182454084687	0.06307083521104585	0.06492874543258484	0.06905914087448095	0.061178881026446745	0.06884116750885308	0.06347876430534116	0.07099233579924319	0.05046456850655636	0.07197269537357019	0.05756007858766644	0.06367415099949747	0.04198684846721126	0.06569092470145324	0.05383888658433225	0.05383888658433225	0.05383888658433225	0.05383888658433225	0.05383888658433225	0.05383888658433225	0.05383888658433225	0.05383888658433225	0.05383888658433225	0.05383888658433225	0.05383888658433225	0.05383888658433225	0.05383888658433225	0.05383888658433225	0.05383888658433225	0.05383888658433225	0.05383888658433225	0.05383888658433225	0.05383888658433225	0.05383888658433225	0.05383888658433225	0.05383888658433225	0.05383888658433225	0.05383888658433225
0.16763430535353674	0.12111227291813693	0.1379669477515823	0.1456902813131276	0.1374297584964628	0.11877640929323235	0.1332128313228387	0.10785662459453062	0.14827178685548353	0.17188681971869288	0.12545560921278415	0.1358598334221261	0.12008571423086319	0.19287795486903667	0.11704878229218085	0.12075029256912366	0.13301009814364007	0.15048903814392758	0.152998490096983	0.1271969474114631	0.13336562533654892	0.13719149010506748	0.13353454586267557	0.12699311967089003	0.15361107400686924	0.14030209683887962	0.14030209683887962	0.14030209683887962	0.14030209683887962	0.14030209683887962	0.14030209683887962	0.14030209683887962	0.14030209683887962	0.14030209683887962	0.14030209683887962	0.14030209683887962	0.14030209683887962	0.14030209683887962	0.14030209683887962	0.14030209683887962	0.14030209683887962	0.14030209683887962	0.14030209683887962	0.14030209683887962	0.14030209683887962	0.14030209683887962	0.14030209683887962	0.14030209683887962	0.14030209683887962	0.14030209683887962
0.16183598686386003	0.09744906473402715	0.13069422629444513	0.11255561703424695	0.12788331190915198	0.12330028809259246	0.14751236813566024	0.14049148799095235	0.13895622528456752	0.12161681218092107	0.10292613883976337	0.11718195722366766	0.13380200644215767	0.13937550291244075	0.1337480105283221	0.1458835649360375	0.12876565167678378	0.14249866767239963	0.15032571091558805	0.14273100005299386	0.1555316402445601	0.11950260063812938	0.1309462764669551	0.11370251334278508	0.12116462844413865	0.11743357089346187	0.11743357089346187	0.11743357089346187	0.11743357089346187	0.11743357089346187	0.11743357089346187	0.11743357089346187	0.11743357089346187	0.11743357089346187	0.11743357089346187	0.11743357089346187	0.11743357089346187	0.11743357089346187	0.11743357089346187	0.11743357089346187	0.11743357089346187	0.11743357089346187	0.11743357089346187	0.11743357089346187	0.11743357089346187	0.11743357089346187	0.11743357089346187	0.11743357089346187	0.11743357089346187	0.11743357089346187
0.11633680584543714	0.08552610038880669	0.06994887202783523	0.08271530828829186	0.08009997114525313	0.0662856646865344	0.07887934141514287	0.07104889277551832	0.07862206832729492	0.08726200023026691	0.08425961164862557	0.08555710150783925	0.0697116062145054	0.08558088421356883	0.05488728387710972	0.07440105029248462	0.08988150510541978	0.08608461382489588	0.060238605100242995	0.07602316550261028	0.0893900204830853	0.08378871589210891	0.07512968648112482	0.08212677338855266	0.07608084631778732	0.07910380985316999	0.07910380985316999	0.07910380985316999	0.07910380985316999	0.07910380985316999	0.07910380985316999	0.07910380985316999	0.07910380985316999	0.07910380985316999	0.07910380985316999	0.07910380985316999	0.07910380985316999	0.07910380985316999	0.07910380985316999	0.07910380985316999	0.07910380985316999	0.07910380985316999	0.07910380985316999	0.07910380985316999	0.07910380985316999	0.07910380985316999	0.07910380985316999	0.07910380985316999	0.07910380985316999	0.07910380985316999
0.13204644295326542	0.1069969741553107	0.10927552762874855	0.11649352742577337	0.14841145520641655	0.13191671049882597	0.12042521077869033	0.14206144795548237	0.12338181413821304	0.13540689241679324	0.10885378357873454	0.1371287582507874	0.12632951389340244	0.11335116098684214	0.14721069439839748	0.1378244455839349	0.12232706857756627	0.12071525067916124	0.13476454825288964	0.19825057070997998	0.1665075594814348	0.1665075594814348	0.1665075594814348	0.1665075594814348	0.1665075594814348	0.1665075594814348	0.1665075594814348	0.1665075594814348	0.1665075594814348	0.1665075594814348	0.1665075594814348	0.1665075594814348	0.1665075594814348	0.1665075594814348	0.1665075594814348	0.1665075594814348	0.1665075594814348	0.1665075594814348	0.1665075594814348	0.1665075594814348	0.1665075594814348	0.1665075594814348	0.1665075594814348	0.1665075594814348	0.1665075594814348	0.1665075594814348	0.1665075594814348	0.1665075594814348	0.1665075594814348	0.1665075594814348
0.06874036328536794	0.06680454340569422	0.06539247051129249	0.05518917024410591	0.06536907607134032	0.05977468278079275	0.060360965405163836	0.05420818297308917	0.0586569214828676	0.0575127225968937	0.05668570983994625	0.06970043140287362	0.06065284966217772	0.059732432029585086	0.055381402396739214	0.05590417802076626	0.05816585018588541	0.05556678956190044	0.049976972198190986	0.06792193506102315	0.05894945362960706	0.05894945362960706	0.05894945362960706	0.05894945362960706	0.05894945362960706	0.05894945362960706	0.05894945362960706	0.05894945362960706	0.05894945362960706	0.05894945362960706	0.05894945362960706	0.05894945362960706	0.05894945362960706	0.05894945362960706	0.05894945362960706	0.05894945362960706	0.05894945362960706	0.05894945362960706	0.05894945362960706	0.05894945362960706	0.05894945362960706	0.05894945362960706	0.05894945362960706	0.05894945362960706	0.05894945362960706	0.05894945362960706	0.05894945362960706	0.05894945362960706	0.05894945362960706	0.05894945362960706
0.0837221863227457	0.06605686461574255	0.09412260162929882	0.09639207762456536	0.07706231322406303	0.11737597568380963	0.09097329188668894	0.030891282651531262	0.0820395707348122	0.10227549581627024	0.046787225042525214	0.07668463655541077	0.045960300246345176	0.05956231262153682	0.1106498049840708	0.10465284429751948	0.1094457691947767	0.07029886206140487	0.06612754267425087	0.07591490108272378	0.09399786263969447	0.06790417228063454	0.110909925026027	0.0675700180612003	0.1493849423049412	0.18478407846211506	0.07712359534876842	0.13095383690544174	0.13095383690544174	0.13095383690544174	0.13095383690544174	0.13095383690544174	0.13095383690544174	0.13095383690544174	0.13095383690544174	0.13095383690544174	0.13095383690544174	0.13095383690544174	0.13095383690544174	0.13095383690544174	0.13095383690544174	0.13095383690544174	0.13095383690544174	0.13095383690544174	0.13095383690544174	0.13095383690544174	0.13095383690544174	0.13095383690544174	0.13095383690544174	0.13095383690544174
0.12653627504801782	0.11639464740006757	0.08628186770935992	0.10428170619813427	0.110391679132161	0.11265834635026245	0.08142529152830572	0.09799444678464839	0.09728117146056559	0.09134466698336588	0.08690860549995966	0.10907879607208143	0.11526624543305522	0.09469950449288315	0.13341916567219708	0.08586914171371281	0.0986285967935851	0.1006837635740099	0.11432190040421872	0.08274980494981694	0.093225941713668	0.11834277236178117	0.10555603360351934	0.1167572815100571	0.1111566575567882	0.1111566575567882	0.1111566575567882	0.1111566575567882	0.1111566575567882	0.1111566575567882	0.1111566575567882	0.1111566575567882	0.1111566575567882	0.1111566575567882	0.1111566575567882	0.1111566575567882	0.1111566575567882	0.1111566575567882	0.1111566575567882	0.1111566575567882	0.1111566575567882	0.1111566575567882	0.1111566575567882	0.1111566575567882	0.1111566575567882	0.1111566575567882	0.1111566575567882	0.1111566575567882	0.1111566575567882	0.1111566575567882
0.09577712794081983	0.09070428297822598	0.11805834776849661	0.11406490186387491	0.0938723811770258	0.09227851386550316	0.11088017111091031	0.12677763335630673	0.11362916030319793	0.11101560732933967	0.08654581969539048	0.09883096714038359	0.08263236726074637	0.09374103245744216	0.08795850140588114	0.09773939406420544	0.09933565448173268	0.09450820148299792	0.0911456950455253	0.0966539188239742	0.1104425366654	0.1097244872791646	0.11231387202203884	0.09396752836281354	0.10433341711567404	0.1104286532449554	0.10738103518031472	0.10738103518031472	0.10738103518031472	0.10738103518031472	0.10738103518031472	0.10738103518031472	0.10738103518031472	0.10738103518031472	0.10738103518031472	0.10738103518031472	0.10738103518031472	0.10738103518031472	0.10738103518031472	0.10738103518031472	0.10738103518031472	0.10738103518031472	0.10738103518031472	0.10738103518031472	0.10738103518031472	0.10738103518031472	0.10738103518031472	0.10738103518031472	0.10738103518031472	0.10738103518031472
0.16775725904418767	0.07547432042237502	0.06863195118148055	0.11242598397819693	0.16165126132772914	0.09957446436263902	0.12176194060963487	0.1303283049192987	0.11712457732297112	0.1362743769287178	0.15012441718947445	0.15205583982191404	0.16258303911567315	0.1369160692389406	0.14122166094885466	0.14722357996972574	0.11914446454147364	0.14481759751403916	0.10926274638967043	0.14268091375325953	0.10679976639207066	0.10183901498061262	0.12953559504422155	0.11568730501241709	0.11568730501241709	0.11568730501241709	0.11568730501241709	0.11568730501241709	0.11568730501241709	0.11568730501241709	0.11568730501241709	0.11568730501241709	0.11568730501241709	0.11568730501241709	0.11568730501241709	0.11568730501241709	0.11568730501241709	0.11568730501241709	0.11568730501241709	0.11568730501241709	0.11568730501241709	0.11568730501241709	0.11568730501241709	0.11568730501241709	0.11568730501241709	0.11568730501241709	0.11568730501241709	0.11568730501241709	0.11568730501241709	0.11568730501241709
0.09943861751703129	0.08147651162219682	0.0869779822563586	0.0879993695821942	0.0915123849540764	0.10553166714038958	0.09302385609069076	0.0891795984416924	0.08469071124112323	0.10092972735518166	0.0853184924831531	0.08814890563936824	0.08751691804897814	0.09410335552454666	0.08899396036931581	0.09325348879616771	0.08799634310456354	0.09604089029474505	0.08560220266685789	0.0857905602858784	0.08826227065660605	0.08702641547124224	0.08702641547124224	0.08702641547124224	0.08702641547124224	0.08702641547124224	0.08702641547124224	0.08702641547124224	0.08702641547124224	0.08702641547124224	0.08702641547124224	0.08702641547124224	0.08702641547124224	0.08702641547124224	0.08702641547124224	0.08702641547124224	0.08702641547124224	0.08702641547124224	0.08702641547124224	0.08702641547124224	0.08702641547124224	0.08702641547124224	0.08702641547124224	0.08702641547124224	0.08702641547124224	0.08702641547124224	0.08702641547124224	0.08702641547124224	0.08702641547124224	0.08702641547124224
0.04694040344011996	0.06363084866521003	0.06624013931758513	0.07581267596494656	0.06574613495631268	0.07069740539011847	0.06781763038585722	0.07904758078102363	0.06972067650030783	0.08251332056228405	0.07803048888692762	0.08113109947274658	0.06313373941306015	0.06680909314340018	0.070896843388708	0.06820696648896621	0.07491762291608645	0.07068881842062463	0.07025726693321345	0.07700638877504255	0.07363171101491298	0.07480062642458656	0.07452569030035643	0.06306669056770599	0.06737339110163125	0.06141059422785587	0.06769470778984164	0.07166657934598966	0.07526105159501661	0.08260583851488434	0.07079529738708629	0.08093368909596071	0.10671409807196598	0.09382389358396336	0.09382389358396336	0.09382389358396336	0.09382389358396336	0.09382389358396336	0.09382389358396336	0.09382389358396336	0.09382389358396336	0.09382389358396336	0.09382389358396336	0.09382389358396336	0.09382389358396336	0.09382389358396336	0.09382389358396336	0.09382389358396336	0.09382389358396336	0.09382389358396336
0.09189183628063138	0.08310984673285471	0.08058356314164383	0.08039639220572514	0.08192035218879845	0.08803668841654597	0.0711555516751145	0.07818801676669565	0.08531371655000014	0.09161177095752453	0.10044723063045707	0.09473289178137892	0.10071858427787568	0.07423187074492499	0.09411605588097388	0.09228012034151824	0.08269749495015444	0.08325116051771368	0.08368006354032631	0.08485329476818254	0.07830336649357862	0.08827382258542713	0.0798629094748444	0.08115491904136608	0.07302294831392285	0.07034157020479032	0.08178273115801522	0.0782613881520671	0.0803306234125031	0.08320807277839504	0.08679251607889975	0.08045651334577543	0.08483088930770254	0.08264370132673897	0.08264370132673897	0.08264370132673897	0.08264370132673897	0.08264370132673897	0.08264370132673897	0.08264370132673897	0.08264370132673897	0.08264370132673897	0.08264370132673897	0.08264370132673897	0.08264370132673897	0.08264370132673897	0.08264370132673897	0.08264370132673897	0.08264370132673897	0.08264370132673897
0.12137803066211923	0.07712059008247893	0.09666252456303406	0.07809320052806196	0.08085981493932817	0.09215121719412489	0.08137247294514278	0.11645309777604168	0.08946638005971788	0.08991302913356669	0.06938417248059078	0.10119122053428799	0.09494097733244387	0.1120126114155193	0.08431909010829963	0.08605813874217245	0.09006303754847296	0.1085979310759101	0.08068337195063109	0.09158066612804422	0.09131033033911364	0.09144549823357893	0.09144549823357893	0.09144549823357893	0.09144549823357893	0.09144549823357893	0.09144549823357893	0.09144549823357893	0.09144549823357893	0.09144549823357893	0.09144549823357893	0.09144549823357893	0.09144549823357893	0.09144549823357893	0.09144549823357893	0.09144549823357893	0.09144549823357893	0.09144549823357893	0.09144549823357893	0.09144549823357893	0.09144549823357893	0.09144549823357893	0.09144549823357893	0.09144549823357893	0.09144549823357893	0.09144549823357893	0.09144549823357893	0.09144549823357893	0.09144549823357893	0.09144549823357893
0.057607335910045125	0.05688871519563251	0.06462308384350898	0.057302625254546796	0.059127456439634324	0.0785318969642348	0.05180661193733493	0.064087693938297	0.05989955152975059	0.05439171136486745	0.06483630702981175	0.05591141726619751	0.06394331747738932	0.07023914471563385	0.0523885225820229	0.06154999802447551	0.053026720998408126	0.05681154936342786	0.06380817556418415	0.07161434616983378	0.07233138724126574	0.09456950366965593	0.055701758814290785	0.0686888426916766	0.0621953007529837	0.0621953007529837	0.0621953007529837	0.0621953007529837	0.0621953007529837	0.0621953007529837	0.0621953007529837	0.0621953007529837	0.0621953007529837	0.0621953007529837	0.0621953007529837	0.0621953007529837	0.0621953007529837	0.0621953007529837	0.0621953007529837	0.0621953007529837	0.0621953007529837	0.0621953007529837	0.0621953007529837	0.0621953007529837	0.0621953007529837	0.0621953007529837	0.0621953007529837	0.0621953007529837	0.0621953007529837	0.0621953007529837
0.10250744565158687	0.11959662823255197	0.12739256306229935	0.13299930416679234	0.09670435806019324	0.14652620473767328	0.10120757193328785	0.1058802286238726	0.11925583813664435	0.1128024550218137	0.11754326781824324	0.12618080515431984	0.13174774938028697	0.10290745595197796	0.11743414238640149	0.12470867022623892	0.13791518459540908	0.12974526502285882	0.12429448149023156	0.12146846343072877	0.08624124938044951	0.11966935805931635	0.13319854132360887	0.12488082449886381	0.09850217682297793	0.1502615884166469	0.12438188261981242	0.12438188261981242	0.12438188261981242	0.12438188261981242	0.12438188261981242	0.12438188261981242	0.12438188261981242	0.12438188261981242	0.12438188261981242	0.12438188261981242	0.12438188261981242	0.12438188261981242	0.12438188261981242	0.12438188261981242	0.12438188261981242	0.12438188261981242	0.12438188261981242	0.12438188261981242	0.12438188261981242	0.12438188261981242	0.12438188261981242	0.12438188261981242	0.12438188261981242	0.12438188261981242
0.1036955360836145	0.09126474376605098	0.08372833934758887	0.10730523437312968	0.09228670792442513	0.07952265204070552	0.07835674246983439	0.08884934256905241	0.08003929558245272	0.08745274681164303	0.0809137671848833	0.10025756474363197	0.07909639914423218	0.07978567972476197	0.08882885793235505	0.08323362726262402	0.07270895081903565	0.09160877911599263	0.07284010817590678	0.10371526938153608	0.08827768877872144	0.08827768877872144	0.08827768877872144	0.08827768877872144	0.08827768877872144	0.08827768877872144	0.08827768877872144	0.08827768877872144	0.08827768877872144	0.08827768877872144	0.08827768877872144	0.08827768877872144	0.08827768877872144	0.08827768877872144	0.08827768877872144	0.08827768877872144	0.08827768877872144	0.08827768877872144	0.08827768877872144	0.08827768877872144	0.08827768877872144	0.08827768877872144	0.08827768877872144	0.08827768877872144	0.08827768877872144	0.08827768877872144	0.08827768877872144	0.08827768877872144	0.08827768877872144	0.08827768877872144
0.08567004870678573	0.07248684985923316	0.07702523175123752	0.08980004004863242	0.07805739359561467	0.08409461476164037	0.09372330099633944	0.07767842941694206	0.09153006818600429	0.08477140403674271	0.07662265886834668	0.07671630227150783	0.08445227824441456	0.08830246111037476	0.09140980590001187	0.08968507415687482	0.07569990418544156	0.06179981851323415	0.09379450186505142	0.0919320662320541	0.08917246995541367	0.06991185214048568	0.07954216104794967	0.07954216104794967	0.07954216104794967	0.07954216104794967	0.07954216104794967	0.07954216104794967	0.07954216104794967	0.07954216104794967	0.07954216104794967	0.07954216104794967	0.07954216104794967	0.07954216104794967	0.07954216104794967	0.07954216104794967	0.07954216104794967	0.07954216104794967	0.07954216104794967	0.07954216104794967	0.07954216104794967	0.07954216104794967	0.07954216104794967	0.07954216104794967	0.07954216104794967	0.07954216104794967	0.07954216104794967	0.07954216104794967	0.07954216104794967	0.07954216104794967
0.1280165603199976	0.14021477829241452	0.11652145760566346	0.1512512421904245	0.14467554379372033	0.132255339732545	0.13686851821427537	0.15082138196311096	0.13490451279667465	0.11683594332275367	0.14356839649055814	0.14577965468038062	0.11957954235375969	0.15586428677164457	0.14134375602625882	0.12000297606080704	0.1050385455874983	0.11334571747772626	0.15872045083666417	0.16111278838069754	0.15991661960868084	0.15991661960868084	0.15991661960868084	0.15991661960868084	0.15991661960868084	0.15991661960868084	0.15991661960868084	0.15991661960868084	0.15991661960868084	0.15991661960868084	0.15991661960868084	0.15991661960868084	0.15991661960868084	0.15991661960868084	0.15991661960868084	0.15991661960868084	0.15991661960868084	0.15991661960868084	0.15991661960868084	0.15991661960868084	0.15991661960868084	0.15991661960868084	0.15991661960868084	0.15991661960868084	0.15991661960868084	0.15991661960868084	0.15991661960868084	0.15991661960868084	0.15991661960868084	0.15991661960868084
0.13556816529758622	0.11874783723705994	0.12315704952102584	0.12407896682139175	0.13418377720182248	0.10248709293545197	0.11595708469940168	0.12393193685945322	0.10757162477373733	0.13043217913478555	0.11128082041768982	0.1388439884311635	0.11862779934714886	0.12986366270137117	0.11302537062900872	0.10934396345188885	0.10413493991794799	0.13100076052102935	0.11388182137108736	0.13415637242100462	0.11626401914401252	0.11840920165305227	0.11566963062343129	0.11703941613824179	0.11703941613824179	0.11703941613824179	0.11703941613824179	0.11703941613824179	0.11703941613824179	0.11703941613824179	0.11703941613824179	0.11703941613824179	0.11703941613824179	0.11703941613824179	0.11703941613824179	0.11703941613824179	0.11703941613824179	0.11703941613824179	0.11703941613824179	0.11703941613824179	0.11703941613824179	0.11703941613824179	0.11703941613824179	0.11703941613824179	0.11703941613824179	0.11703941613824179	0.11703941613824179	0.11703941613824179	0.11703941613824179	0.11703941613824179
0.12563540062314119	0.09086356706132545	0.1079280193334111	0.12433245765108707	0.0879169988691845	0.09807995390326221	0.09556763625919425	0.10709524010461845	0.09636882484046963	0.09745513371875414	0.11188718697390883	0.12521693209573231	0.10384033931367269	0.11181114036697848	0.12657285517814992	0.10747942680023997	0.11917069140304269	0.0979973213673858	0.09162430247636291	0.10689846003076092	0.12503272594969977	0.11866618642098344	0.12184945618534161	0.12184945618534161	0.12184945618534161	0.12184945618534161	0.12184945618534161	0.12184945618534161	0.12184945618534161	0.12184945618534161	0.12184945618534161	0.12184945618534161	0.12184945618534161	0.12184945618534161	0.12184945618534161	0.12184945618534161	0.12184945618534161	0.12184945618534161	0.12184945618534161	0.12184945618534161	0.12184945618534161	0.12184945618534161	0.12184945618534161	0.12184945618534161	0.12184945618534161	0.12184945618534161	0.12184945618534161	0.12184945618534161	0.12184945618534161	0.12184945618534161
0.11071648576291301	0.13517984557793988	0.1196431809088952	0.1337894258470421	0.14746503692450041	0.12397061432349192	0.13055226591273875	0.1325448062705665	0.15286712216784298	0.12522440951788938	0.14912457096975718	0.11977623383095415	0.10313126431495362	0.13733036856200947	0.13693511871575725	0.12435891773527172	0.1224050889541258	0.13416581553955056	0.12773603103141143	0.13434884032304553	0.1294804867512294	0.12229076887957911	0.14267035534162598	0.1107519553375454	0.11425452363559087	0.15550242429979597	0.12911196358460608	0.12610909962346314	0.13614663074742817	0.11811864676390181	0.18321662486280607	0.15066763581335396	0.15066763581335396	0.15066763581335396	0.15066763581335396	0.15066763581335396	0.15066763581335396	0.15066763581335396	0.15066763581335396	0.15066763581335396	0.15066763581335396	0.15066763581335396	0.15066763581335396	0.15066763581335396	0.15066763581335396	0.15066763581335396	0.15066763581335396	0.15066763581335396	0.15066763581335396	0.15066763581335396
0.08269673125340825	0.09220580472903259	0.06725756013903891	0.08194079712955561	0.08322030624803188	0.09136335823160976	0.08977547324945599	0.09706251982760801	0.08971556698454258	0.09583687570739068	0.10178422125725702	0.09335427121517918	0.09459589575913867	0.12618313025829797	0.07946740021453541	0.09932016716804747	0.08366035981157238	0.09164264303916143	0.09052488191722315	0.1145893073962857	0.09973586900166109	0.09437571950442696	0.059280028461537876	0.07514510976479677	0.11457778684108895	0.10064389329752381	0.10443107844697845	0.11344510747000597	0.09397015105060663	0.10584552483906907	0.0777645471004679	0.0918050359697685	0.0918050359697685	0.0918050359697685	0.0918050359697685	0.0918050359697685	0.0918050359697685	0.0918050359697685	0.0918050359697685	0.0918050359697685	0.0918050359697685	0.0918050359697685	0.0918050359697685	0.0918050359697685	0.0918050359697685	0.0918050359697685	0.0918050359697685	0.0918050359697685	0.0918050359697685	0.0918050359697685
0.09672713018476493	0.11220050518593028	0.1307668542645768	0.11973204621269226	0.10229015741639771	0.13311502648907256	0.15353555398992166	0.13852653084021466	0.11413389256058774	0.11660669051053946	0.13483636528334042	0.12409556703574931	0.11508817375756523	0.09527997155863868	0.12785606334054858	0.09290141776654384	0.11085962367960653	0.10958084739745087	0.11040661754426565	0.08679022943262452	0.13284622102523894	0.10981822522893173	0.10981822522893173	0.10981822522893173	0.10981822522893173	0.10981822522893173	0.10981822522893173	0.10981822522893173	0.10981822522893173	0.10981822522893173	0.10981822522893173	0.10981822522893173	0.10981822522893173	0.10981822522893173	0.10981822522893173	0.10981822522893173	0.10981822522893173	0.10981822522893173	0.10981822522893173	0.10981822522893173	0.10981822522893173	0.10981822522893173	0.10981822522893173	0.10981822522893173	0.10981822522893173	0.10981822522893173	0.10981822522893173	0.10981822522893173	0.10981822522893173	0.10981822522893173
0.4469584474834364	0.5375743998026595	0.22363028483696942	0.0	0.0	0.02124436343955316	0.5376047570099936	0.5013772602961122	0.0	0.0	0.0	0.4336953865360842	0.0	0.0	0.0	0.0	0.5547915822156754	0.00123963682243818	0.5013772602961122	0.0	0.0	0.0	0.0	0.0	0.0	0.0	0.0	0.0	0.0	0.0	0.0	0.0	0.0	0.0	0.0	0.0	0.0	0.0	0.0	0.0	0.0	0.0	0.0	0.0	0.0	0.0	0.0	0.0	0.0	0.0
0.07422280019403824	0.0945395014002152	0.09302777413427929	0.09264766102859379	0.10046752637972652	0.09043306826649725	0.12658511361459374	0.11411185023090692	0.08640552378168348	0.10632026282266206	0.10211689908670493	0.09343729717086016	0.107790860181719	0.07318952859309825	0.0920057073571071	0.08559221879025022	0.08586578638041652	0.08815954918569764	0.0978216043905983	0.08264245231855374	0.10147100025942571	0.10460327863124978	0.10391066690214075	0.10577274430827088	0.09319432488696064	0.08441931286522857	0.08959608621059864	0.11817636135438235	0.12713690156714738	0.12265663146076486	0.12265663146076486	0.12265663146076486	0.12265663146076486	0.12265663146076486	0.12265663146076486	0.12265663146076486	0.12265663146076486	0.12265663146076486	0.12265663146076486	0.12265663146076486	0.12265663146076486	0.12265663146076486	0.12265663146076486	0.12265663146076486	0.12265663146076486	0.12265663146076486	0.12265663146076486	0.12265663146076486	0.12265663146076486	0.12265663146076486
0.0778991607619863	0.06690993995939311	0.08390880975523098	0.07784634734531246	0.0725011400591932	0.07564961972309268	0.0940965700731835	0.07622476813298434	0.0925272323281547	0.0717144348980198	0.0895285326390933	0.08555266283368285	0.07445695738696131	0.08798258055648073	0.0753982245403232	0.07723377896005269	0.0930626336232109	0.07305097048891959	0.09265375930366283	0.07280639057651926	0.06242592504752993	0.07128443602061268	0.067382900397111	0.06395372973182419	0.09168970213972936	0.06652787936070571	0.08802561054244948	0.06641531026570822	0.07416670839252358	0.08965393943407085	0.08854717342219151	0.09813878367650984	0.07426374645669347	0.08520912195495867	0.07646552987447446	0.08083732591471655	0.08083732591471655	0.08083732591471655	0.08083732591471655	0.08083732591471655	0.08083732591471655	0.08083732591471655	0.08083732591471655	0.08083732591471655	0.08083732591471655	0.08083732591471655	0.08083732591471655	0.08083732591471655	0.08083732591471655	0.08083732591471655
0.05878120805146466	0.07946070566491127	0.08123461227547883	0.07326832224287465	0.06696312191248947	0.0631648812975539	0.09838069406669187	0.10654277144259118	0.08830597616847279	0.07439548668209116	0.09148741003493578	0.07759705585121272	0.07643893659209249	0.09105869424782717	0.08242076205595773	0.08267146731343844	0.061046603729150856	0.06481413947467812	0.07436904211827106	0.05844111008221516	0.09571155285879873	0.09489363777028162	0.07188052765455018	0.08285943979448301	0.0866545067219782	0.07810363099317669	0.07715805527825548	0.08110181816760938	0.09321888896235815	0.08028794411954257	0.10533386844481869	0.09760635181433164	0.09195005405610433	0.08087128418812088	0.0778004166022986	0.08993415928733774	0.09331560269816984	0.08857071465335876	0.11342983119020773	0.08401674535499232	0.09872328827260003	0.09872328827260003	0.09872328827260003	0.09872328827260003	0.09872328827260003	0.09872328827260003	0.09872328827260003	0.09872328827260003	0.09872328827260003	0.09872328827260003
0.12618762204691755	0.10210680072745036	0.09805241871607759	0.09133528847774947	0.10235742654208552	0.10286868093173826	0.11252142750063704	0.07435622549294434	0.09306964892914309	0.09615703940080401	0.1071921648062531	0.09939133671759225	0.0815847531702762	0.09914456330387449	0.09685533731386022	0.10783497360405868	0.09309573044549094	0.10690989853300478	0.11428266429032391	0.10102099809157741	0.09565538963294487	0.08312697634061321	0.0981085307835859	0.10250443821325857	0.08393239393144672	0.09321841607235265	0.09321841607235265	0.09321841607235265	0.09321841607235265	0.09321841607235265	0.09321841607235265	0.09321841607235265	0.09321841607235265	0.09321841607235265	0.09321841607235265	0.09321841607235265	0.09321841607235265	0.09321841607235265	0.09321841607235265	0.09321841607235265	0.09321841607235265	0.09321841607235265	0.09321841607235265	0.09321841607235265	0.09321841607235265	0.09321841607235265	0.09321841607235265	0.09321841607235265	0.09321841607235265	0.09321841607235265
0.09394393470917117	0.05525732933381986	0.0714917189037813	0.061145795944141136	0.0699498794929564	0.0709886847595074	0.06559038904162906	0.05640960672217043	0.06554943835674015	0.058268010389382466	0.07640949844976382	0.0583045337902894	0.07124942858224662	0.06641009881620163	0.07046117567217648	0.07339632373950042	0.06925454271556931	0.06609923330939431	0.06462386513277275	0.08865537044904552	0.07265948773618919	0.06446735307005366	0.06154509919573436	0.06847386781692481	0.06932622876794137	0.07455526424778658	0.0700301153259725	0.07589964285558429	0.06863156800902728	0.0608015709131749	0.06804366390751826	0.06442261741034658	0.06442261741034658	0.06442261741034658	0.06442261741034658	0.06442261741034658	0.06442261741034658	0.06442261741034658	0.06442261741034658	0.06442261741034658	0.06442261741034658	0.06442261741034658	0.06442261741034658	0.06442261741034658	0.06442261741034658	0.06442261741034658	0.06442261741034658	0.06442261741034658	0.06442261741034658	0.06442261741034658
0.3114324910081757	0.29843413545666325	0.2964498432611757	0.21723862397022006	0.40993138682766356	0.2974743923760932	0.19668904956510302	0.31176059287768393	0.2839525944512624	0.417892333914272	0.3158651511665388	0.18107337583500593	0.17012804500182852	0.1701280450018285	0.11045234191587587	0.16262894835423744	0.19738860870058372	0.35892535928257074	0.21794476514133632	0.04909749787699661	0.1314657982351574	0.23695204630256916	0.2714750302693274	0.47171504521500995	0.2995908958460794	0.3201753215393361	0.30988310869270774	0.30988310869270774	0.30988310869270774	0.30988310869270774	0.30988310869270774	0.30988310869270774	0.30988310869270774	0.30988310869270774	0.30988310869270774	0.30988310869270774	0.30988310869270774	0.30988310869270774	0.30988310869270774	0.30988310869270774	0.30988310869270774	0.30988310869270774	0.30988310869270774	0.30988310869270774	0.30988310869270774	0.30988310869270774	0.30988310869270774	0.30988310869270774	0.30988310869270774	0.30988310869270774
0.07386108259022875	0.053200724372218386	0.05275981675647557	0.06087505293126894	0.05930580497431882	0.05034128901409535	0.07472527402365776	0.05333380888426967	0.06576697581001845	0.07521911073427616	0.07486040680636992	0.06236293250677949	0.07956391339788176	0.08656608466425793	0.0756694613386902	0.06358433663640918	0.07073817516231005	0.06421578271616488	0.06349564711290864	0.05676371154643887	0.06898941582122016	0.06461480160356281	0.07175134427367319	0.06818307293861799	0.06818307293861799	0.06818307293861799	0.06818307293861799	0.06818307293861799	0.06818307293861799	0.06818307293861799	0.06818307293861799	0.06818307293861799	0.06818307293861799	0.06818307293861799	0.06818307293861799	0.06818307293861799	0.06818307293861799	0.06818307293861799	0.06818307293861799	0.06818307293861799	0.06818307293861799	0.06818307293861799	0.06818307293861799	0.06818307293861799	0.06818307293861799	0.06818307293861799	0.06818307293861799	0.06818307293861799	0.06818307293861799	0.06818307293861799
0.1744406966441156	0.1702751150633325	0.12155575351090149	0.12310602227296091	0.131961627624331	0.11836369696084026	0.1392012080149863	0.15861836693010073	0.14689163945640454	0.1172360145780096	0.11765804773296595	0.11078931438670753	0.15416972100926044	0.10720747702934807	0.14199557723816544	0.13882792244296088	0.1090137591114287	0.12283234722976262	0.14039570001498733	0.12191601875744304	0.12886494120975497	0.14856196470588065	0.15478144915356853	0.14657798205894645	0.11838012040727694	0.1342642961847922	0.13134315223481804	0.12157380658985392	0.11879887024700929	0.14301926685018296	0.19231732220496847	0.1676682945275757	0.1676682945275757	0.1676682945275757	0.1676682945275757	0.1676682945275757	0.1676682945275757	0.1676682945275757	0.1676682945275757	0.1676682945275757	0.1676682945275757	0.1676682945275757	0.1676682945275757	0.1676682945275757	0.1676682945275757	0.1676682945275757	0.1676682945275757	0.1676682945275757	0.1676682945275757	0.1676682945275757
0.15540731298912427	0.12495913261139939	0.1165515431956706	0.07793531472248237	0.013361682080183096	0.12759307426937383	0.029097098984355377	0.1385040743273831	0.12498819124322945	0.001428074083255344	0.14560131268319657	0.1371108795900286	0.1281823660034034	0.12856419226097754	0.13854812666504107	0.0	0.11656562944760548	0.14053034050069801	0.05198540532837848	0.133977050050741	0.1282039670949181	0.11223504283008243	0.0	0.12821103321602753	0.13854948792535488	0.07793531472248237	0.0663939796258929	0.2000794135635022	0.12495913261139939	0.12497405825645949	0.014119407982121728	0.0049391202845591314	0.029095526312607606	0.14049709412884454	0.0	0.10464411114348175	0.12820396709491816	0.155420839263474	0.14181240317919608	0.14181240317919608	0.14181240317919608	0.14181240317919608	0.14181240317919608	0.14181240317919608	0.14181240317919608	0.14181240317919608	0.14181240317919608	0.14181240317919608	0.14181240317919608	0.14181240317919608
0.0	0.0	0.009918851798085318	0.02043104396400988	0.0	0.028582071063589107	0.0	0.0	0.0	0.0	0.009382141984674275	0.0	0.020635443635047532	0.0	0.0	0.0	0.0	0.03650710241172195	0.055284486005847754	0.02850180392543104	0.08211722960116405	0.05472366308064301	0.0	0.02043104396400988	0.08836623596620354	0.0	0.0	0.11309446138183109	0.08184862350769068	0.020431043964009875	0.0	0.0	0.036495160312001125	0.009382141984674275	0.020431043964009875	0.08184862350769068	0.0	0.0	0.0	0.0	0.009382141984674275	0.0	0.0	0.0	0.0	0.0	0.0	0.0	0.0	0.0
0.10721436866699584	0.09598839641959277	0.09268173316665525	0.10444354558417286	0.10344290083110894	0.08890338386649017	0.12208590968894911	0.09788427965249269	0.099548723217527	0.15972671424442675	0.11320717807120467	0.11823069330229655	0.14196556926088544	0.14555485512608468	0.13206608203590475	0.10301479698826645	0.12567682515703438	0.12307314404414584	0.0934791733716295	0.11004729741429245	0.09499875305585938	0.10374593512610782	0.08274101847425458	0.10820732361593763	0.11816168959741813	0.11294718438212689	0.14406033044567654	0.1109831084383474	0.11550812260329045	0.10566235530324897	0.11468115945948837	0.15372943874695078	0.14799091766505437	0.14677306272977736	0.1781992663266691	0.16315434083782776	0.15057929497391193	0.1366437861369915	0.14901626767601361	0.14441815225536625	0.13797637864186565	0.13791323767048605	0.16383376999414143	0.1595125066099055	0.18732433139143534	0.1734184190006704	0.1734184190006704	0.1734184190006704	0.1734184190006704	0.1734184190006704
0.0819628672316506	0.04970954937485147	0.04134593203547513	0.05250550928257015	0.019527656787922325	0.09362802370153911	0.11891500631729489	0.11009660122204484	0.10607550047559132	0.14910084538326757	0.12882047016203182	0.06720278388214583	0.083949868735854	0.08399286645042621	0.15548312030349348	0.07817692530629823	0.1097027416879552	0.09712401563879575	0.10162816263638112	0.07995225260139639	0.08936702603207543	0.14129383905678025	0.10532550631635008	0.15846109055677238	0.08701237011771573	0.0764379207116275	0.09605152097920469	0.11798500469182929	0.14350810388013926	0.08921693662121329	0.14029974001608875	0.1068398466260112	0.11780876474814585	0.0878325475697392	0.07934540982563276	0.08751997106084075	0.11299870975264188	0.0814198025763728	0.20897336113560822	0.14519658185599052	0.14519658185599052	0.14519658185599052	0.14519658185599052	0.14519658185599052	0.14519658185599052	0.14519658185599052	0.14519658185599052	0.14519658185599052	0.14519658185599052	0.14519658185599052
0.33946855459659486	0.3226601304797259	0.2998657800736363	0.1648709121202687	0.18188126542067656	0.16460335007583615	0.3718234839884827	0.2261595236119967	0.25945770569879123	0.242808614655394	0.242808614655394	0.242808614655394	0.242808614655394	0.242808614655394	0.242808614655394	0.242808614655394	0.242808614655394	0.242808614655394	0.242808614655394	0.242808614655394	0.242808614655394	0.242808614655394	0.242808614655394	0.242808614655394	0.242808614655394	0.242808614655394	0.242808614655394	0.242808614655394	0.242808614655394	0.242808614655394	0.242808614655394	0.242808614655394	0.242808614655394	0.242808614655394	0.242808614655394	0.242808614655394	0.242808614655394	0.242808614655394	0.242808614655394	0.242808614655394	0.242808614655394	0.242808614655394	0.242808614655394	0.242808614655394	0.242808614655394	0.242808614655394	0.242808614655394	0.242808614655394	0.242808614655394	0.242808614655394
0.3199203054799528	0.21636499629573777	0.34228049953217377	0.21339330979600996	0.22177838874172146	0.3439701901453041	0.3768929557734534	0.3741214690974629	0.3720914485310072	0.4125180534255811	0.43385206237797647	0.38720618197557705	0.4884895585738862	0.47555225305116566	0.3298506215364814	0.35984348103814523	0.3711892111693919	0.40296398064579836	0.426520880114523	0.3942196522446221	0.41037026617957256	0.41037026617957256	0.41037026617957256	0.41037026617957256	0.41037026617957256	0.41037026617957256	0.41037026617957256	0.41037026617957256	0.41037026617957256	0.41037026617957256	0.41037026617957256	0.41037026617957256	0.41037026617957256	0.41037026617957256	0.41037026617957256	0.41037026617957256	0.41037026617957256	0.41037026617957256	0.41037026617957256	0.41037026617957256	0.41037026617957256	0.41037026617957256	0.41037026617957256	0.41037026617957256	0.41037026617957256	0.41037026617957256	0.41037026617957256	0.41037026617957256	0.41037026617957256	0.41037026617957256
0.006726123369716574	0.1995180062081692	0.15608642211243307	0.13094891049714621	0.08548618297471984	0.053084887121314484	0.10641436408325478	0.1334642396950721	0.18506380902372316	0.21440865763824668	0.029706570728295977	0.20868787379115072	0.005215171330577266	0.1722286349273443	0.11905482542878254	0.21740987613715218	0.23348589555780974	0.11898707239082891	0.21036698010413185	0.18707687112247853	0.050160422552726035	0.1991180827878764	0.24819214650398136	0.16830113235269847	0.13699849297324704	0.15030425387471605	0.14406549682223332	0.07411521436534788	0.1292564789229186	0.10347727323893363	0.15360426043597258	0.0533674970599004	0.10348587874793648	0.10348587874793648	0.10348587874793648	0.10348587874793648	0.10348587874793648	0.10348587874793648	0.10348587874793648	0.10348587874793648	0.10348587874793648	0.10348587874793648	0.10348587874793648	0.10348587874793648	0.10348587874793648	0.10348587874793648	0.10348587874793648	0.10348587874793648	0.10348587874793648	0.10348587874793648
0.11344080823680976	0.08118827308269672	0.08609222599121712	0.09904065820765014	0.1050745190801857	0.07059205800517213	0.06149691418771175	0.07989284830488097	0.08034333831290044	0.10645318176422862	0.10236259464067647	0.09452697950159966	0.10320639855812654	0.12148551029143209	0.09802458498028094	0.09747483973342612	0.11562020478994615	0.09896162840815127	0.10183596980297104	0.11186262282774863	0.1036361649599484	0.10116146654170946	0.09615398237249413	0.09865772445710179	0.09865772445710179	0.09865772445710179	0.09865772445710179	0.09865772445710179	0.09865772445710179	0.09865772445710179	0.09865772445710179	0.09865772445710179	0.09865772445710179	0.09865772445710179	0.09865772445710179	0.09865772445710179	0.09865772445710179	0.09865772445710179	0.09865772445710179	0.09865772445710179	0.09865772445710179	0.09865772445710179	0.09865772445710179	0.09865772445710179	0.09865772445710179	0.09865772445710179	0.09865772445710179	0.09865772445710179	0.09865772445710179	0.09865772445710179
0.17900854596523852	0.17408093734706778	0.23011315999892917	0.2263963470788389	0.2393369970156735	0.12936880626468605	0.22697374830822642	0.22602213175064179	0.16647706994936537	0.16340777433884326	0.1799546853709571	0.1716812298549002	0.1716812298549002	0.1716812298549002	0.1716812298549002	0.1716812298549002	0.1716812298549002	0.1716812298549002	0.1716812298549002	0.1716812298549002	0.1716812298549002	0.1716812298549002	0.1716812298549002	0.1716812298549002	0.1716812298549002	0.1716812298549002	0.1716812298549002	0.1716812298549002	0.1716812298549002	0.1716812298549002	0.1716812298549002	0.1716812298549002	0.1716812298549002	0.1716812298549002	0.1716812298549002	0.1716812298549002	0.1716812298549002	0.1716812298549002	0.1716812298549002	0.1716812298549002	0.1716812298549002	0.1716812298549002	0.1716812298549002	0.1716812298549002	0.1716812298549002	0.1716812298549002	0.1716812298549002	0.1716812298549002	0.1716812298549002	0.1716812298549002
0.10056546373969329	0.10168651299024006	0.14551555894201218	0.10486606643647642	0.12730088853124183	0.09490709285183985	0.1110566888693844	0.09790665856329155	0.10642858417591548	0.12060403248231313	0.10766972933079877	0.09493301650478726	0.085930995257614	0.11028298125953258	0.09808667299656042	0.11912429848930704	0.11132995616002213	0.1262796683587292	0.09437537757616551	0.09445765759433616	0.09979343401801807	0.09015759603176024	0.09978880230811633	0.09160432770669859	0.10298705666196792	0.08528963770633133	0.10686231900541586	0.11559707769259207	0.11122969834900397	0.11122969834900397	0.11122969834900397	0.11122969834900397	0.11122969834900397	0.11122969834900397	0.11122969834900397	0.11122969834900397	0.11122969834900397	0.11122969834900397	0.11122969834900397	0.11122969834900397	0.11122969834900397	0.11122969834900397	0.11122969834900397	0.11122969834900397	0.11122969834900397	0.11122969834900397	0.11122969834900397	0.11122969834900397	0.11122969834900397	0.11122969834900397
0.0005862826535256727	0.0469098038750841	0.013538285267877367	0.0	0.0022980716882007256	0.05815445000467771	0.06816560462861199	0.0	0.047111368331861386	0.01881302685841495	0.0923096191187612	0.0	0.0622102448894789	0.0022963779330510774	0.0674451572047907	0.006216917492615507	0.0022980716882007256	0.00013409553519463843	0.006213738880003149	0.0542356042002629	0.08525174334776109	0.024220706582932683	0.013653594755551309	0.024190813138287793	0.10651373145121006	0.05438824218183365	0.04710634407916398	0.03625293831091942	0.03624041700792828	0.05418521105928966	0.08493140019815525	0.006239618527983037	0.04558550936306914	0.04558550936306914	0.04558550936306914	0.04558550936306914	0.04558550936306914	0.04558550936306914	0.04558550936306914	0.04558550936306914	0.04558550936306914	0.04558550936306914	0.04558550936306914	0.04558550936306914	0.04558550936306914	0.04558550936306914	0.04558550936306914	0.04558550936306914	0.04558550936306914	0.04558550936306914
0.024400164966286938	0.0020906054443592856	0.05136250452535566	0.021338200424070947	0.17519840893749977	0.031970835871786216	0.14933753476314154	0.06475560542816067	0.10897998450514022	0.05351697290968808	0.0740246003525656	0.06467587907196862	0.04263041848537923	0.13060073883666978	0.09171850344078894	0.08950220621341859	0.14866259207163057	0.07328013508835893	0.07427713650354993	0.032265447562274646	0.1382579116431386	0.10436388325475635	0.09628234592175437	0.021858081126754185	0.10502864409376561	0.04479381800717183	0.08840663431026183	0.08696828456756671	0.13214106876739135	0.1736446194906615	0.10251414764115707	0.14201134749114916	0.09175331778091608	0.11243306531357382	0.15094086407062404	0.24959375850408236	0.2002673112873532	0.2002673112873532	0.2002673112873532	0.2002673112873532	0.2002673112873532	0.2002673112873532	0.2002673112873532	0.2002673112873532	0.2002673112873532	0.2002673112873532	0.2002673112873532	0.2002673112873532	0.2002673112873532	0.2002673112873532
0.05623651276706442	0.07062116986009227	0.05595621389265146	0.09616148613797734	0.0547046649973093	0.07834797064992137	0.1087285237785032	0.09793063474245134	0.09568812749407177	0.06268084469153978	0.08012380618764109	0.07233173706249822	0.07663712831382945	0.08499429917609096	0.11442913837861729	0.06088759126630082	0.08974191844394229	0.07519961211560777	0.09614706057181358	0.0680407096443278	0.07546758037196598	0.07659328760958996	0.08905200101324037	0.07736942429916183	0.08386555161229066	0.08315113299006836	0.07572413380654319	0.07848740378686107	0.08292734964384639	0.09893618320515536	0.07442351632297609	0.08667984976406573	0.08667984976406573	0.08667984976406573	0.08667984976406573	0.08667984976406573	0.08667984976406573	0.08667984976406573	0.08667984976406573	0.08667984976406573	0.08667984976406573	0.08667984976406573	0.08667984976406573	0.08667984976406573	0.08667984976406573	0.08667984976406573	0.08667984976406573	0.08667984976406573	0.08667984976406573	0.08667984976406573
0.1243091446872965	0.1004630097282428	0.1314760523771894	0.11356892943883695	0.1163556808637271	0.15036171582017624	0.1370199224918396	0.1683559018561061	0.16265199354790574	0.14922509283827018	0.13225545153411675	0.15639590806902715	0.1812444796590135	0.1636001694126283	0.1319543459418623	0.13697922716884758	0.14510980829622058	0.15815783891175028	0.1835708263098855	0.1636661433480064	0.10506710762700236	0.16031423751615853	0.11748674657737057	0.10657823882745977	0.1564410092083218	0.10633376796780163	0.16583138801539954	0.14654832429632741	0.17584400780858273	0.21154842646765	0.14421976104518586	0.15816003588580171	0.18131647378161528	0.17433991425762763	0.18258817886729253	0.1882074641867951	0.1610052414056265	0.17460635279621078	0.17460635279621078	0.17460635279621078	0.17460635279621078	0.17460635279621078	0.17460635279621078	0.17460635279621078	0.17460635279621078	0.17460635279621078	0.17460635279621078	0.17460635279621078	0.17460635279621078	0.17460635279621078
0.04500546268650312	0.0	0.0	0.0	0.0	0.0	0.0	0.0	0.08206280610389195	0.08470524749494858	0.044120767917957354	0.0	0.048455944478211575	0.012732159528291953	0.04430616177224536	0.012732159528291953	0.0006248893422675051	0.031614323418245015	0.002160565567964508	0.04409941003174467	0.055509688171259515	0.05100619104470353	0.02273742201337176	0.054687489074252506	0.03410253580495455	0.07444934944247221	0.0441165993004742	0.012732159528291953	0.03440081890389158	0.012732159528291953	0.0	0.001874668026802515	0.0009373340134012575	0.0009373340134012575	0.0009373340134012575	0.0009373340134012575	0.0009373340134012575	0.0009373340134012575	0.0009373340134012575	0.0009373340134012575	0.0009373340134012575	0.0009373340134012575	0.0009373340134012575	0.0009373340134012575	0.0009373340134012575	0.0009373340134012575	0.0009373340134012575	0.0009373340134012575	0.0009373340134012575	0.0009373340134012575
0.19225412881753232	0.22910622663104074	0.2463452175349119	0.21754074249015715	0.15432521739677263	0.1791009174409391	0.17705424287923063	0.17839406912640232	0.11504409386288193	0.12422818978468936	0.13546853772323195	0.16985609932338397	0.2285560120380931	0.130391159731322	0.04433464804630527	0.1226845519513988	0.24586128260298667	0.1417933039015938	0.1443749066459486	0.18368762432228286	0.09830064983990697	0.13149276819481137	0.1519469536235479	0.11280333455004482	0.14592870703145464	0.104161694386588	0.16594958404706622	0.18131550770250965	0.20561485319813222	0.24683539608156604	0.08431115848228077	0.16557327728192342	0.16557327728192342	0.16557327728192342	0.16557327728192342	0.16557327728192342	0.16557327728192342	0.16557327728192342	0.16557327728192342	0.16557327728192342	0.16557327728192342	0.16557327728192342	0.16557327728192342	0.16557327728192342	0.16557327728192342	0.16557327728192342	0.16557327728192342	0.16557327728192342	0.16557327728192342	0.16557327728192342
0.1372749932149411	0.12073207537472595	0.09984227551870144	0.11957537167888206	0.0744972176642702	0.0784050880302012	0.06697921732768915	0.11914264907563879	0.0668705983487246	0.04381059826730429	0.05839001811412878	0.07425055907635501	0.023546353335077236	0.093474112094655	0.09213187332093567	0.11193629874131182	0.08072568667774856	0.08882494349368694	0.12039443070085057	0.09109836523136189	0.1191395921905925	0.0753172672420627	0.14076053169841737	0.08735702297895118	0.11637690528692574	0.12553352570444248	0.1269194588299401	0.15174892091730197	0.11673714128085212	0.08199879120043119	0.1383904728571028	0.1109742116094181	0.1124168229468984	0.13772469608376067	0.1285651934561134	0.1143025835346251	0.14766776510487192	0.15921717831733656	0.11738684955849273	0.18092611540300052	0.14915648248074662	0.14915648248074662	0.14915648248074662	0.14915648248074662	0.14915648248074662	0.14915648248074662	0.14915648248074662	0.14915648248074662	0.14915648248074662	0.14915648248074662
0.05462166022714703	0.040182166607445446	0.05328073102520527	0.06340700249570509	0.07000710784171693	0.06338316656482322	0.07184987521032259	0.06605015632713859	0.05832920845629577	0.07269470279830968	0.06136473158232067	0.07098244726677849	0.08375395818031792	0.08468647559653314	0.08853952867613073	0.09071948898934828	0.05755459642455547	0.08123533775214109	0.08749978252797572	0.07364577253047527	0.03598481334325932	0.1113988589408836	0.07837456797626588	0.07529300495805512	0.058329313722264214	0.04988509399782525	0.06880283994172709	0.09650251319360795	0.06531216388241644	0.0696467190151797	0.06804781475304256	0.07022875168918986	0.09019945068008053	0.04842165605054899	0.08473202124824458	0.06657683864939679	0.06657683864939679	0.06657683864939679	0.06657683864939679	0.06657683864939679	0.06657683864939679	0.06657683864939679	0.06657683864939679	0.06657683864939679	0.06657683864939679	0.06657683864939679	0.06657683864939679	0.06657683864939679	0.06657683864939679	0.06657683864939679
0.09240010032615893	0.15735314967457295	0.17935880475784127	0.13960656456332432	0.17636775156131546	0.112047423528986	0.10693654303112754	0.12769265419050577	0.13003434854123172	0.08686274103324351	0.11250437955761063	0.14609535120775097	0.14080454668914202	0.1108252664538775	0.17105429712093168	0.1078405873197044	0.12607556961003846	0.0949019718683995	0.1039915927045969	0.062279516530078044	0.15421738416320555	0.08801159124885427	0.11264986757450486	0.12274593185492369	0.11852886992999918	0.09294057988426527	0.09872659404282472	0.09369736490629488	0.08845962318573986	0.0995736772471131	0.09401665021642648	0.09401665021642648	0.09401665021642648	0.09401665021642648	0.09401665021642648	0.09401665021642648	0.09401665021642648	0.09401665021642648	0.09401665021642648	0.09401665021642648	0.09401665021642648	0.09401665021642648	0.09401665021642648	0.09401665021642648	0.09401665021642648	0.09401665021642648	0.09401665021642648	0.09401665021642648	0.09401665021642648	0.09401665021642648
0.7701233267186137	0.34550740084198633	0.34570413870261135	0.3705590809862615	0.5226040273170145	0.49885441407199577	0.3311794743871893	0.3189428869475447	0.33740806023048764	0.43103249863699444	0.34344497873422125	0.40349457630937335	0.41214705791621553	0.2195125372722525	0.541624480820888	0.4673520637089443	0.6216797031728284	0.3662256076675031	0.4233869865217322	0.49286794155498476	0.4407373808515451	0.30480610606254893	0.3509719794905599	0.4853646020324062	0.45422337102082244	0.4040416726812386	0.48733000642797286	0.2866963751489839	0.3646512159470582	0.46585807400842905	0.23728881212373246	0.4556176919917733	0.40714200070829537	0.3070295234274736	0.46317384846738857	0.38510168594743105	0.38510168594743105	0.38510168594743105	0.38510168594743105	0.38510168594743105	0.38510168594743105	0.38510168594743105	0.38510168594743105	0.38510168594743105	0.38510168594743105	0.38510168594743105	0.38510168594743105	0.38510168594743105	0.38510168594743105	0.38510168594743105
0.0805614403852968	0.09924938218438481	0.10209864636972252	0.09930953479826304	0.09329018976311598	0.13018983662519698	0.11431631842066163	0.08249146650525474	0.0851012359043698	0.09922877674057415	0.11714819679256482	0.11860984214702483	0.09226952222727704	0.10803427881615159	0.11747216469296877	0.11053970280458408	0.11382067527321664	0.08836859388531652	0.14105074233855622	0.10695904706916363	0.09760634606179647	0.12420151123897309	0.10017412516441637	0.10151677220213715	0.12797513186876777	0.16957205615956666	0.10188614562042883	0.10011299786293705	0.13479429777732982	0.10718779851693518	0.09790836663335896	0.10616294982836766	0.13319455898654345	0.09038669307378569	0.09537869707081736	0.09288269507230153	0.09288269507230153	0.09288269507230153	0.09288269507230153	0.09288269507230153	0.09288269507230153	0.09288269507230153	0.09288269507230153	0.09288269507230153	0.09288269507230153	0.09288269507230153	0.09288269507230153	0.09288269507230153	0.09288269507230153	0.09288269507230153
0.10822795894422885	0.11415213108621258	0.11707708111428322	0.12192324668872742	0.08835452048364653	0.10579370895918236	0.13107761870700954	0.10869944765510614	0.11742929843668642	0.11322757725766704	0.0773287663798558	0.0924898229119344	0.09721915782825626	0.09491368197275686	0.10388321047335886	0.0991145834185899	0.11074104501215574	0.11889674129839099	0.10195986472424268	0.10377257899099332	0.12424002394602947	0.13361759317981725	0.10692976279344737	0.12759440980969894	0.10597112487427755	0.09877424297636916	0.1026931701431704	0.12486124089072449	0.16047043502840896	0.11476678751556904	0.11431499232242799	0.11454088991899851	0.11454088991899851	0.11454088991899851	0.11454088991899851	0.11454088991899851	0.11454088991899851	0.11454088991899851	0.11454088991899851	0.11454088991899851	0.11454088991899851	0.11454088991899851	0.11454088991899851	0.11454088991899851	0.11454088991899851	0.11454088991899851	0.11454088991899851	0.11454088991899851	0.11454088991899851	0.11454088991899851
0.08829016215476093	0.10213975434245688	0.08908372698254623	0.07911601735700599	0.09470621308440584	0.11273983826227461	0.0770493138971949	0.11210174478193255	0.11345545597748093	0.12050275943861725	0.09699163461288743	0.09921914290946567	0.11929864980923907	0.10189872243789408	0.11769129390531301	0.08818097053736888	0.09251091421364643	0.0930626393563515	0.10679460848723422	0.08252014139072278	0.08408305971431258	0.08391072262183878	0.07634010960776128	0.11051372295663439	0.09002751672232998	0.08727820215003296	0.10411360599817042	0.12565408616994117	0.11842082066902632	0.09067699277062655	0.10148625276520287	0.12037306661965075	0.11092965969242681	0.11092965969242681	0.11092965969242681	0.11092965969242681	0.11092965969242681	0.11092965969242681	0.11092965969242681	0.11092965969242681	0.11092965969242681	0.11092965969242681	0.11092965969242681	0.11092965969242681	0.11092965969242681	0.11092965969242681	0.11092965969242681	0.11092965969242681	0.11092965969242681	0.11092965969242681
0.026611828503400603	0.04670951976561513	0.025498732179973	0.03745609772920042	0.058952869018611624	0.05195200101135396	0.07242021385388168	0.0629899470694215	0.06296982567358779	0.07856586947288434	0.06874182605619021	0.07531954330265092	0.09841252156192407	0.08759529536182846	0.10120451931247144	0.09149721792164903	0.10809296779637373	0.08298288750091252	0.08592205305731336	0.08250804719436249	0.09529565467032917	0.08114752518719735	0.07795499684925462	0.10253133083081306	0.0869093660584104	0.08072582618252466	0.11693554977217796	0.09883068797735131	0.09883068797735131	0.09883068797735131	0.09883068797735131	0.09883068797735131	0.09883068797735131	0.09883068797735131	0.09883068797735131	0.09883068797735131	0.09883068797735131	0.09883068797735131	0.09883068797735131	0.09883068797735131	0.09883068797735131	0.09883068797735131	0.09883068797735131	0.09883068797735131	0.09883068797735131	0.09883068797735131	0.09883068797735131	0.09883068797735131	0.09883068797735131	0.09883068797735131
0.05539516685560462	0.07048312780961645	0.07075369593085011	0.055226965411101774	0.07172424491399314	0.05648735585556644	0.06748750354101678	0.07756268915344935	0.08302261750202397	0.08176172175751747	0.0723566822823343	0.08436980081894845	0.07692537575349213	0.08295488008300296	0.08653057467381485	0.07653120487448675	0.07886013361274356	0.07887005618737067	0.08930623891570999	0.09728827608369825	0.09304917090849052	0.10385976047361686	0.07476304360860558	0.10364335567080313	0.10084285513912596	0.09612674616172563	0.07368415118380053	0.08214949980054866	0.03984120021872697	0.05443310093298514	0.07538383130489389	0.07793081584878109	0.07481808629690782	0.07804127183587117	0.06908247595704749	0.09010962519023806	0.09372656813820689	0.07841804267186026	0.07334299217604678	0.08931753889832993	0.07033710075582433	0.07993152629575263	0.07664658294868178	0.07734370547282561	0.07942443698320348	0.08682346886852382	0.0796793805985404	0.08325142473353211	0.08325142473353211	0.08325142473353211
0.0	0.0	0.2813931645085353	0.0	0.25583423298620317	0.0	0.0	0.0	0.0	0.0	0.0	0.0	0.28139316450853535	0.029325760111179662	0.11411024576575886	0.06386131174397484	0.003134287863999616	0.37539904932600365	0.0	0.06386131174397486	0.0	0.0	0.2812664192505193	0.0	0.003134287863999616	0.20422871098983125	0.029325760111179655	0.011539894516737651	0.0	0.0	0.06386131174397484	0.06386131174397484	0.3515201795955378	0.20769074566975632	0.20769074566975632	0.20769074566975632	0.20769074566975632	0.20769074566975632	0.20769074566975632	0.20769074566975632	0.20769074566975632	0.20769074566975632	0.20769074566975632	0.20769074566975632	0.20769074566975632	0.20769074566975632	0.20769074566975632	0.20769074566975632	0.20769074566975632	0.20769074566975632
0.0	0.0	0.0	0.0	0.5167910446914535	0.6493624409076305	0.0	0.0	0.0	0.3142107137632294	0.0	0.2096154032910854	0.053870105977522335	0.3142107137632294	0.5169066218899587	0.5039131351731231	0.0	0.310985946781452	0.5169066218899587	0.005757546224125118	0.005757546224125118	0.0	0.5988779830913911	0.439954181982677	0.4699560110767924	0.4698672899797256	0.38716896466970596	0.01991298188119177	0.503795979895303	0.2096154032910854	0.45253559648784053	0.3142107137632294	0.38337315512553494	0.38337315512553494	0.38337315512553494	0.38337315512553494	0.38337315512553494	0.38337315512553494	0.38337315512553494	0.38337315512553494	0.38337315512553494	0.38337315512553494	0.38337315512553494	0.38337315512553494	0.38337315512553494	0.38337315512553494	0.38337315512553494	0.38337315512553494	0.38337315512553494	0.38337315512553494
0.07710825009408258	0.07075560879951631	0.06676188674309311	0.07138998910261748	0.06986518635455542	0.08306673536519348	0.08265496457971083	0.0682406028600772	0.07671907878728787	0.06230024046231275	0.059040415233845615	0.0730426240056282	0.05974492846660845	0.06078657732807525	0.07881798996760887	0.07856256435558429	0.05475790804705838	0.06515810029988811	0.07345932089472831	0.06597304540240707	0.07276625188934145	0.06936964864587425	0.06936964864587425	0.06936964864587425	0.06936964864587425	0.06936964864587425	0.06936964864587425	0.06936964864587425	0.06936964864587425	0.06936964864587425	0.06936964864587425	0.06936964864587425	0.06936964864587425	0.06936964864587425	0.06936964864587425	0.06936964864587425	0.06936964864587425	0.06936964864587425	0.06936964864587425	0.06936964864587425	0.06936964864587425	0.06936964864587425	0.06936964864587425	0.06936964864587425	0.06936964864587425	0.06936964864587425	0.06936964864587425	0.06936964864587425	0.06936964864587425	0.06936964864587425
0.08777050127356527	0.053468832830738666	0.0652501176249889	0.06194786852574368	0.04698163639179714	0.05818032609440768	0.06478541646797077	0.05717923851253667	0.05274664921247155	0.0641323611411171	0.04718202788520004	0.04578390898604784	0.06352965704462721	0.06449485374359289	0.049903870477211815	0.04547882254929763	0.06200836084724985	0.05048453761657103	0.052506488025639265	0.06298402613437185	0.07830680950544626	0.056131796869652216	0.06721930318754923	0.06721930318754923	0.06721930318754923	0.06721930318754923	0.06721930318754923	0.06721930318754923	0.06721930318754923	0.06721930318754923	0.06721930318754923	0.06721930318754923	0.06721930318754923	0.06721930318754923	0.06721930318754923	0.06721930318754923	0.06721930318754923	0.06721930318754923	0.06721930318754923	0.06721930318754923	0.06721930318754923	0.06721930318754923	0.06721930318754923	0.06721930318754923	0.06721930318754923	0.06721930318754923	0.06721930318754923	0.06721930318754923	0.06721930318754923	0.06721930318754923
0.08869752364565386	0.0801501692591139	0.0766088734779627	0.0726236783125397	0.080980708404207	0.07049832238252746	0.06422712855818273	0.07680970195337912	0.06280415661644423	0.07401837450346122	0.06964636079285509	0.05815621405397222	0.0734106230294102	0.08100665750824748	0.054948017934227204	0.06455732029572847	0.05773126265262869	0.06964197534067076	0.07226894607205657	0.06834030716763136	0.0828973341767268	0.053445674800814046	0.06817150448877042	0.06817150448877042	0.06817150448877042	0.06817150448877042	0.06817150448877042	0.06817150448877042	0.06817150448877042	0.06817150448877042	0.06817150448877042	0.06817150448877042	0.06817150448877042	0.06817150448877042	0.06817150448877042	0.06817150448877042	0.06817150448877042	0.06817150448877042	0.06817150448877042	0.06817150448877042	0.06817150448877042	0.06817150448877042	0.06817150448877042	0.06817150448877042	0.06817150448877042	0.06817150448877042	0.06817150448877042	0.06817150448877042	0.06817150448877042	0.06817150448877042
0.07693026120137608	0.0558803985553085	0.06340903545898263	0.05259897507194516	0.0463127565640075	0.061444032297476206	0.05747151767907915	0.057566299032034335	0.053839522006635124	0.04778615382558055	0.05971385687244671	0.06564927923747377	0.05889668848679831	0.055408803574104645	0.056567338378458586	0.06380359311675966	0.05615640726197617	0.06747801408559563	0.06464417435304215	0.06606109421931888	0.06606109421931888	0.06606109421931888	0.06606109421931888	0.06606109421931888	0.06606109421931888	0.06606109421931888	0.06606109421931888	0.06606109421931888	0.06606109421931888	0.06606109421931888	0.06606109421931888	0.06606109421931888	0.06606109421931888	0.06606109421931888	0.06606109421931888	0.06606109421931888	0.06606109421931888	0.06606109421931888	0.06606109421931888	0.06606109421931888	0.06606109421931888	0.06606109421931888	0.06606109421931888	0.06606109421931888	0.06606109421931888	0.06606109421931888	0.06606109421931888	0.06606109421931888	0.06606109421931888	0.06606109421931888
[truncated: 6 more columns]
