# Supplementary material for: Neuronal tuning aligns dynamically with object and texture manifolds across the visual hierarchy
Source: Nat Neurosci. 2026 Mar 10;29(4):864–75. doi: 10.1038/s41593-026-02207-1 (PMC13061647; doi:10.1038/s41593-026-02207-1)
Supplement: Supplementary file 6 — Average PSTH for each session and thread before or after optimization Fig. 5a. Response rate for each 10 ms time window in csv format to reproduce Fig. 5c. [file 41593_2026_2207_MOESM6_ESM.zip › Figure5C_src_normresp_wdw_80-90_BigGAN_mean.csv]

0	1	2	3	4	5	6	7	8	9	10	11	12	13	14	15	16	17	18	19	20	21	22	23	24	25	26	27	28	29	30	31	32	33	34	35	36	37	38	39	40	41	42	43	44	45	46	47	48	49
0.2938800888282676	0.31090418428111294	0.6063559187779912	0.3323880188109419	0.48478992144627786	0.5454736309237695	0.8090048760853814	0.7646384585429791	0.7470862045485404	1.1075201857348917	0.7563228487564676	0.8176902672982821	0.9822005461921756	1.0656968810339986	1.2019969309071439	1.0303072189307867	0.8176742127315357	1.0529398534485872	1.1284947855271452	1.0248055377085754	1.013361894003928	1.3040846733196398	1.1887266451441119	1.301496862720579	1.0847761601125399	1.2356028655983684	1.2386088065130352	1.1973139344445376	1.385359847097011	1.22638558781703	1.2753986867211664	1.2336494166339225	1.1504907301009542	1.245635113888667	1.3013355458637947	1.1373033891840523	1.2589462490088386	1.3288941071841691	1.4149873541595182	1.3618124093874062	1.3517715700571271	1.39044249297164	1.5004764743539831	1.5088551933502774	1.265192870788656	1.1626799719061935	1.3172786838915158	1.2399793278988547	1.2399793278988547	1.2399793278988547
0.32811930433597797	0.549555386075486	0.4180491891385326	0.4906736563148688	0.6467459144104942	0.46992014836169727	0.5395907506662615	0.7249808756570428	0.682508432006266	0.6350334687186212	0.7422478861147439	0.8703886004198949	1.0147176076975297	0.7428434256207859	0.9527205725786002	0.824111675201499	0.7810924053972279	0.7954311130901056	0.6631841925448977	1.0012995794650967	1.0581405761546652	0.9188976448429192	1.0604648848537979	1.0197534879491055	0.9286606597059143	0.9861527868324431	1.1330029098060133	1.1228622270350685	1.018507946869882	1.2762008995601488	1.2756785822406882	0.9548103551538021	1.0836985887700232	1.2641097003276023	1.162429808817863	1.2132697545727325	1.2132697545727325	1.2132697545727325	1.2132697545727325	1.2132697545727325	1.2132697545727325	1.2132697545727325	1.2132697545727325	1.2132697545727325	1.2132697545727325	1.2132697545727325	1.2132697545727325	1.2132697545727325	1.2132697545727325	1.2132697545727325
0.3356729857871264	0.5621806319258371	0.3314200660393864	0.3816254616063985	0.2837915053119806	0.4532983651861348	0.3026710277702697	0.25899805246847946	0.5319244746756859	0.4763971040022294	0.6538164550797717	0.30483932982800344	0.5114932030463231	0.23878758668952205	0.17909268713587764	0.672815923257262	0.4134463471193525	0.4032648666302852	0.2871254119934261	0.3942734812134222	0.8531669043211045	0.6770150399644705	0.6559532096663526	0.35266613451744355	0.28105275871270635	1.0289365588274904	0.8427497338633454	0.8048719726244851	0.2493697297714804	0.220645437817655	0.33911685111128653	0.5454776434600239	0.6246675408481156	0.5850725921540698	0.5850725921540698	0.5850725921540698	0.5850725921540698	0.5850725921540698	0.5850725921540698	0.5850725921540698	0.5850725921540698	0.5850725921540698	0.5850725921540698	0.5850725921540698	0.5850725921540698	0.5850725921540698	0.5850725921540698	0.5850725921540698	0.5850725921540698	0.5850725921540698
0.5350016318731605	0.5327435606559651	0.5953306122251831	0.6618538018233834	0.6642233369441214	0.556204999386483	0.6891929947915859	0.8018361796776399	0.5614843266021505	0.6720399951715087	0.5339039731971768	0.9223614548834086	0.8107822035218211	0.9022303477495732	0.7063138506093365	0.7723265221429265	0.6975546444782913	0.5142063893414542	0.8522634248228558	0.7586851862906454	0.6636390333057873	0.6328795527915154	0.7956932265357815	0.8282589532990744	0.7003789271765627	0.6691422021390887	0.5963921165770136	0.8107135189053822	0.6733452481278701	0.6479265747971331	0.663487505564138	0.612814118664453	0.5851143118600475	0.6821966215783317	0.6158110290452816	0.7712416568613454	0.7417629029389593	0.6325373993809312	0.6871501511599454	0.6871501511599454	0.6871501511599454	0.6871501511599454	0.6871501511599454	0.6871501511599454	0.6871501511599454	0.6871501511599454	0.6871501511599454	0.6871501511599454	0.6871501511599454	0.6871501511599454
0.43770610217954076	0.3434435126951333	0.4322109496392673	0.2741808261954505	0.46189899482696883	0.39761647370650954	0.4618846876902676	0.4734275498187053	0.3821035520034431	0.33780924318846567	0.4595389375557055	0.4456301966998442	0.33421450387124396	0.5426865341339085	0.403095315002938	0.43350588517537025	0.46010121180975005	0.26740960512808715	0.411071595729671	0.48302946842469363	0.4894000101464481	0.3368319407308366	0.27333174907337043	0.3847835088266947	0.6569869810436488	0.4647136954870904	0.5050753939888784	0.4602555861401954	0.3908041072511646	0.670389798636686	0.5305969529439253	0.5305969529439253	0.5305969529439253	0.5305969529439253	0.5305969529439253	0.5305969529439253	0.5305969529439253	0.5305969529439253	0.5305969529439253	0.5305969529439253	0.5305969529439253	0.5305969529439253	0.5305969529439253	0.5305969529439253	0.5305969529439253	0.5305969529439253	0.5305969529439253	0.5305969529439253	0.5305969529439253	0.5305969529439253
0.43968723113080954	0.6826392272400623	0.6581062673671371	0.7973440676177954	1.0629881104828147	0.6745264383587467	0.9043146829106286	0.7109088470085173	0.5570567376649599	0.8557176670066244	0.7127104778081489	0.6823152922352194	0.8156798056768245	0.7685286277363803	0.5625082597715547	0.6736166521652475	0.8536956152185059	0.8487524217821542	0.9688169981386295	0.7125258670691258	0.6922914774697043	0.7136056425447441	0.7172735417347744	0.7912010561262629	0.7782955738272448	0.41796142028200756	0.6586863010185317	0.7960697997304436	0.6159620745565163	0.7012632801021433	0.5476330295873265	0.6304627990176037	0.6776771787392413	0.829379138877159	0.7723425334702966	0.6748050489047427	0.5844343406376405	0.47092364125303915	0.5124405286814777	0.5491099146334847	0.5307752216574811	0.5307752216574811	0.5307752216574811	0.5307752216574811	0.5307752216574811	0.5307752216574811	0.5307752216574811	0.5307752216574811	0.5307752216574811	0.5307752216574811
0.5370515784898143	0.682736502973078	0.8394009720197462	1.04994205296013	0.7721860641388064	0.5818394502168056	0.6731084867535067	0.7283926484581269	0.6885070039170005	0.9198186036265981	1.2134582032155556	0.7647474043507291	0.7638233895965623	0.265887069859251	0.9869259622248109	0.6271355623635141	0.3348477175240167	0.6763151794019606	0.412521607954071	1.0180602992156411	0.7217008660004979	0.9593241599601338	0.5993708788228276	1.0735463774544673	0.6162566838060058	0.6322105534851585	0.6242336186455822	0.6242336186455822	0.6242336186455822	0.6242336186455822	0.6242336186455822	0.6242336186455822	0.6242336186455822	0.6242336186455822	0.6242336186455822	0.6242336186455822	0.6242336186455822	0.6242336186455822	0.6242336186455822	0.6242336186455822	0.6242336186455822	0.6242336186455822	0.6242336186455822	0.6242336186455822	0.6242336186455822	0.6242336186455822	0.6242336186455822	0.6242336186455822	0.6242336186455822	0.6242336186455822
0.7716453171229037	0.6294190953370483	0.6289409241387095	0.8186462599226447	0.6913016023083396	0.7583002611743123	0.7530581001265619	0.6583537048129355	0.8042213630172879	0.8898656172206425	0.6900794793167889	0.6669621119985953	0.7117490024409422	0.6801395091332838	0.8186707813694009	0.7404459875342979	0.6999715088921004	0.752924756406949	0.6818456471743903	0.8399136052993667	0.9654516545199743	0.9279723665300219	0.9475594196425847	0.8456488911124418	0.7268317590484606	0.9267216208774364	0.9037567455015775	0.9152391831895069	0.9152391831895069	0.9152391831895069	0.9152391831895069	0.9152391831895069	0.9152391831895069	0.9152391831895069	0.9152391831895069	0.9152391831895069	0.9152391831895069	0.9152391831895069	0.9152391831895069	0.9152391831895069	0.9152391831895069	0.9152391831895069	0.9152391831895069	0.9152391831895069	0.9152391831895069	0.9152391831895069	0.9152391831895069	0.9152391831895069	0.9152391831895069	0.9152391831895069
0.4910569692364877	0.5178489918028473	0.49215884650141706	0.4904538448404519	0.46748043642978787	0.8081490717078925	0.7968554908685618	0.5407004661966213	0.704227055794785	0.6431209645009269	0.6577818194835142	0.9530340006206822	0.7124445414321853	0.6498623437264874	0.8681273746712495	0.7742712664784049	0.6859651964384353	0.6706399494373375	0.7668839963049441	0.7848578796995624	0.980684888377402	0.7524112109752781	0.8152514163092968	0.635492701988735	0.7493600274338951	0.7951682254103722	0.6181138705283499	0.7120265287969808	0.7165161576489228	0.747345510729549	0.8527086749767805	0.7079481438490874	0.6303027715040983	0.7768898623198135	0.7035963169119559	0.7035963169119559	0.7035963169119559	0.7035963169119559	0.7035963169119559	0.7035963169119559	0.7035963169119559	0.7035963169119559	0.7035963169119559	0.7035963169119559	0.7035963169119559	0.7035963169119559	0.7035963169119559	0.7035963169119559	0.7035963169119559	0.7035963169119559
0.47408257966704814	0.6962275920989259	0.5107926936440108	0.5146779265165616	0.5407148059352195	0.5897101085423468	0.6594924545274647	0.8111605469896247	0.8220360437063572	0.6589048990706661	0.6568200752456267	0.6447594635900399	0.5508143828579306	0.4622238148597666	0.5079957658619597	0.6807898841295889	0.6980218209873084	0.5955375655226957	0.7355268219600872	0.4050787747987008	0.5574319831707387	0.6339734231036281	0.664678369628438	0.489608655523936	0.9156206179863935	0.7183908042552964	0.9409709690641319	0.9745927021079941	0.7563875521280428	0.7740349479906248	0.800824153565626	0.9345873143463683	0.768146595416251	0.8513669548813096	0.8513669548813096	0.8513669548813096	0.8513669548813096	0.8513669548813096	0.8513669548813096	0.8513669548813096	0.8513669548813096	0.8513669548813096	0.8513669548813096	0.8513669548813096	0.8513669548813096	0.8513669548813096	0.8513669548813096	0.8513669548813096	0.8513669548813096	0.8513669548813096
0.624785489158901	0.5881310195461568	0.6151071827047659	0.7049788721387917	0.5760254401982752	0.5282105576892279	0.6992190138601402	0.5246831750831966	0.5046550256120135	0.6767038218994155	0.7017108919986418	0.8484761118500336	0.8828647128973178	0.7377448900360667	0.5665858036616978	0.6165988473765359	0.5102342220130927	0.550962016038312	0.49027105996104153	0.5821202372282815	0.6498457585898608	0.6503642020486077	0.666810340576035	0.6250868584313262	0.5956805245891726	0.7702791065951639	0.8128666616007678	0.8353351160698774	0.8385088118438095	0.8596131190197346	0.7821248442289321	0.8208689816243333	0.8208689816243333	0.8208689816243333	0.8208689816243333	0.8208689816243333	0.8208689816243333	0.8208689816243333	0.8208689816243333	0.8208689816243333	0.8208689816243333	0.8208689816243333	0.8208689816243333	0.8208689816243333	0.8208689816243333	0.8208689816243333	0.8208689816243333	0.8208689816243333	0.8208689816243333	0.8208689816243333
0.27754743200951354	0.37396800112160994	0.45782041358617953	0.5235488611641261	0.360950314449285	0.5053787080474192	0.4143186502067566	0.4966197692321517	0.3904035952733149	0.5555265847199012	0.5988282892176234	0.5788772988274299	0.5505183062259629	0.7030819063883909	0.5614716381000804	0.6424830014578933	0.6869913938138146	0.5721097905629262	0.7269096724427052	0.6807405494351142	0.6335360492718856	0.7077795776457779	0.6710039296566793	0.6814491045218418	0.7790988607504631	0.6850046186062387	0.8117140996050702	0.852433983035553	0.9126792278232361	0.8517855556626934	1.1241138814617389	0.9879497185622161	0.9879497185622161	0.9879497185622161	0.9879497185622161	0.9879497185622161	0.9879497185622161	0.9879497185622161	0.9879497185622161	0.9879497185622161	0.9879497185622161	0.9879497185622161	0.9879497185622161	0.9879497185622161	0.9879497185622161	0.9879497185622161	0.9879497185622161	0.9879497185622161	0.9879497185622161	0.9879497185622161
0.6824837621954881	0.6352045004446977	0.8108083225242769	0.6788103421135775	0.5517092969348281	0.8589792716436637	0.661038541060994	0.6211350452695064	0.5926419978976257	0.7753354134687886	0.6987871469796995	0.7429327282605909	0.813665808807082	0.8334264245941433	0.8240080781963949	0.6628185154954517	0.7187416826787308	0.8800465524569112	0.8804000402154271	0.8717457349903447	1.039067411558489	0.9005751326093466	0.7396449920269024	0.6667484802643584	0.5431701455562415	0.8382848686866703	0.7126543916142863	0.6794665095640401	0.8110809778061001	0.7348057948083698	0.6595155623292773	0.6971606785688236	0.6971606785688236	0.6971606785688236	0.6971606785688236	0.6971606785688236	0.6971606785688236	0.6971606785688236	0.6971606785688236	0.6971606785688236	0.6971606785688236	0.6971606785688236	0.6971606785688236	0.6971606785688236	0.6971606785688236	0.6971606785688236	0.6971606785688236	0.6971606785688236	0.6971606785688236	0.6971606785688236
0.46079923856042804	0.4319519837290351	0.6182984650242188	0.7139973621679789	0.8238549480147562	1.0275705372364108	0.6722299203625846	0.8488919933972473	0.8018925094296327	0.7066374092026744	0.785241180317191	0.8438928957900772	0.8490825626358908	0.9105716077291642	0.840851627442295	0.9015621068943027	0.7214357728341847	0.8871433102935316	0.8947532186949733	0.6249178121977179	0.9993668255515078	0.9378239506841282	1.0777505656345503	1.0903387672225542	1.0620899112649633	0.8959226854362605	0.8051686608196365	0.8572085692858272	0.9087453788665132	0.963592040586282	0.7683784596017941	0.8737775556018543	0.8210780076018243	0.8210780076018243	0.8210780076018243	0.8210780076018243	0.8210780076018243	0.8210780076018243	0.8210780076018243	0.8210780076018243	0.8210780076018243	0.8210780076018243	0.8210780076018243	0.8210780076018243	0.8210780076018243	0.8210780076018243	0.8210780076018243	0.8210780076018243	0.8210780076018243	0.8210780076018243
0.4107535754922263	0.435894756908323	0.38947069188305294	0.45016384093209444	0.46354389952493186	0.3988865126094278	0.5152507119519509	0.5571238978891324	0.5586652744616069	0.7192065850977585	0.8667406794643011	0.8914562900458338	0.696306451129276	0.721252736633332	0.6238149049499421	0.6659836497076052	0.690514604883422	1.0090194400692858	0.7498522821068625	0.6115194877003247	0.798157730378748	0.9676972980749279	0.9537473228764608	1.0165089571929	0.9557131220594232	0.9493799969740859	0.993837833397997	0.9676550350970828	1.0448210771321016	0.909154899844472	0.9769879884882868	0.9769879884882868	0.9769879884882868	0.9769879884882868	0.9769879884882868	0.9769879884882868	0.9769879884882868	0.9769879884882868	0.9769879884882868	0.9769879884882868	0.9769879884882868	0.9769879884882868	0.9769879884882868	0.9769879884882868	0.9769879884882868	0.9769879884882868	0.9769879884882868	0.9769879884882868	0.9769879884882868	0.9769879884882868
0.490863010705435	0.5672970363328155	0.45186052453533243	0.4590430443565779	0.42190794556698685	0.5435742580623385	0.6876779130558435	0.7676974383000371	0.7991493390092054	0.9201763234728166	0.7878151318508231	0.6654153296574153	0.7115904683358341	0.5999926002764715	0.5634922639623601	0.6471320763040024	0.8692290931544351	0.8535136070182193	0.8313443917620619	0.7158531034395148	0.9549548708701637	0.9002432377233394	0.8134795514801354	0.8568613946017374	0.8568613946017374	0.8568613946017374	0.8568613946017374	0.8568613946017374	0.8568613946017374	0.8568613946017374	0.8568613946017374	0.8568613946017374	0.8568613946017374	0.8568613946017374	0.8568613946017374	0.8568613946017374	0.8568613946017374	0.8568613946017374	0.8568613946017374	0.8568613946017374	0.8568613946017374	0.8568613946017374	0.8568613946017374	0.8568613946017374	0.8568613946017374	0.8568613946017374	0.8568613946017374	0.8568613946017374	0.8568613946017374	0.8568613946017374
0.42459042366577904	0.4606186865331422	0.5499590353875676	0.4883526192461645	0.41273410779108616	0.7940923788988614	0.59114511263563	0.6959918364954975	0.6753501470581356	0.6686893731319254	0.6961056033495451	0.5884556268900364	0.7904438168407789	0.7076853860915336	1.0545557181743737	0.8587141978573993	0.7352613233351218	0.790687246634687	1.0079206932242974	0.8069890760026412	0.765665990828684	1.0810882353604891	0.8402910712461685	0.9606896533033289	0.9606896533033289	0.9606896533033289	0.9606896533033289	0.9606896533033289	0.9606896533033289	0.9606896533033289	0.9606896533033289	0.9606896533033289	0.9606896533033289	0.9606896533033289	0.9606896533033289	0.9606896533033289	0.9606896533033289	0.9606896533033289	0.9606896533033289	0.9606896533033289	0.9606896533033289	0.9606896533033289	0.9606896533033289	0.9606896533033289	0.9606896533033289	0.9606896533033289	0.9606896533033289	0.9606896533033289	0.9606896533033289	0.9606896533033289
0.7386085437493735	0.8348847953134776	0.9626527262003011	0.663287639687591	0.5433520973719886	0.5496560372246413	0.538720702235855	0.47064571993801585	0.4331421239252362	0.4650275559263458	0.8092046555682293	0.30921247115412354	0.5515506254298256	0.9340867460685452	0.8893326734947803	0.6559379155832895	1.063519571167298	0.8048983388572052	0.7349262962243801	0.9963630535852865	0.5307401165908456	0.7871226910472306	0.7842768616839889	0.9751305868213368	0.8145746625987981	0.734860124463812	0.7267985445615106	0.8647440968527595	0.7109186669747598	0.797777692717397	0.7543481798460784	0.7543481798460784	0.7543481798460784	0.7543481798460784	0.7543481798460784	0.7543481798460784	0.7543481798460784	0.7543481798460784	0.7543481798460784	0.7543481798460784	0.7543481798460784	0.7543481798460784	0.7543481798460784	0.7543481798460784	0.7543481798460784	0.7543481798460784	0.7543481798460784	0.7543481798460784	0.7543481798460784	0.7543481798460784
0.5291978950262161	0.6961973278600996	0.7937750001920219	0.6255003406494798	0.8089874667121716	0.6760520414790041	0.5366049060193673	0.7325633461636769	0.6793457523920508	0.6123907669095104	0.5846720826563494	0.6880524244402345	0.5953545376088551	0.5114646518474977	0.7590291766569383	0.7947068297553944	0.7542772925826227	0.8225694415536434	0.7008398436705017	0.5681745839717857	0.8319955692188025	0.7884782599327279	0.678342313691893	0.9185506511901562	0.8444316117453344	1.008096991475406	0.7071482551070134	0.8070860628079773	0.8532888239355972	0.8298153645186458	0.9541348071007971	0.7964404742780324	0.8752876406894148	0.8752876406894148	0.8752876406894148	0.8752876406894148	0.8752876406894148	0.8752876406894148	0.8752876406894148	0.8752876406894148	0.8752876406894148	0.8752876406894148	0.8752876406894148	0.8752876406894148	0.8752876406894148	0.8752876406894148	0.8752876406894148	0.8752876406894148	0.8752876406894148	0.8752876406894148
0.4505866478364814	0.49299970383688474	0.5122790026922517	0.42590049018802695	0.5685945607031184	0.7155797622177335	0.5486017435159032	0.7840875112152644	0.5943461311367895	0.7523640619049802	0.6059636577516743	0.677252904057127	0.8679776170459786	0.7666732124200458	0.7378673240521333	0.5136856512322343	0.6843906328400577	0.651633142886027	0.5438367281680059	0.8282279743061042	0.7935890680919487	0.6843729002123556	0.8391716190104141	0.6702650115437444	0.6520947130569056	0.713248226321717	0.6679255381947163	0.6615173907924555	0.5941068731009929	0.713822368530947	0.886953370084812	0.8021760311135661	0.8980518696209508	1.013451356104356	0.8510583006382896	0.9322548283713229	0.9322548283713229	0.9322548283713229	0.9322548283713229	0.9322548283713229	0.9322548283713229	0.9322548283713229	0.9322548283713229	0.9322548283713229	0.9322548283713229	0.9322548283713229	0.9322548283713229	0.9322548283713229	0.9322548283713229	0.9322548283713229
0.3334854031648579	0.28213936976686904	0.23485263812786433	0.3176537321743685	0.31515281355778313	0.36712078936266923	0.4878534646846837	0.37494434117018194	0.40420940584733817	0.33284505058249747	0.37873211683695174	0.40162380884783055	0.34701855602990195	0.24572436277617254	0.3078499060997333	0.4616766154690925	0.3991487845275824	0.2678208711466325	0.3718589926323384	0.4407382098395352	0.3518805117485848	0.45297407724117206	0.5675241300818465	0.37930343729610505	0.47202323483431496	0.43901684759354304	0.42261544797898964	0.42766877643113843	0.425142112205064	0.425142112205064	0.425142112205064	0.425142112205064	0.425142112205064	0.425142112205064	0.425142112205064	0.425142112205064	0.425142112205064	0.425142112205064	0.425142112205064	0.425142112205064	0.425142112205064	0.425142112205064	0.425142112205064	0.425142112205064	0.425142112205064	0.425142112205064	0.425142112205064	0.425142112205064	0.425142112205064	0.425142112205064
0.6983168875720884	0.9387691931785597	1.032865830416169	0.7608049145259552	0.6109747106543014	1.0038848223568777	0.9633304348055494	1.3776745615176689	1.363152437363987	1.0012722193264314	1.51320256018802	1.0538425936844102	1.219293943787313	1.3147121410458762	1.152532779803959	1.6905221696929476	1.1662902150396308	1.20759422225732	1.273850937583124	1.2493073877919119	1.4270639060701555	1.1320220244653403	1.1586683743386181	1.2773000645728798	1.5065030475553305	1.2918990136769064	1.0581364881376574	1.4481341692714444	1.2944599552651719	1.3712970622683083	1.3712970622683083	1.3712970622683083	1.3712970622683083	1.3712970622683083	1.3712970622683083	1.3712970622683083	1.3712970622683083	1.3712970622683083	1.3712970622683083	1.3712970622683083	1.3712970622683083	1.3712970622683083	1.3712970622683083	1.3712970622683083	1.3712970622683083	1.3712970622683083	1.3712970622683083	1.3712970622683083	1.3712970622683083	1.3712970622683083
0.8036471910912069	0.8502573185658808	0.999657574434196	0.8437478899500764	1.0398283646126132	1.0591036102887228	1.1241994515201568	1.0052803429451447	1.0038339785200396	1.142460873612433	1.0963914266413914	1.4101087750035455	1.0918333973549053	1.1048057965443772	1.0518803678769777	1.3034922671614344	1.2695785200511531	1.1499211350577982	1.0482974507923293	1.2901830127019012	1.106007570397241	1.3458639336594556	1.0976421231008269	1.2344246300771398	1.1834391658457326	0.9985150705166979	1.0909771181812151	1.0909771181812151	1.0909771181812151	1.0909771181812151	1.0909771181812151	1.0909771181812151	1.0909771181812151	1.0909771181812151	1.0909771181812151	1.0909771181812151	1.0909771181812151	1.0909771181812151	1.0909771181812151	1.0909771181812151	1.0909771181812151	1.0909771181812151	1.0909771181812151	1.0909771181812151	1.0909771181812151	1.0909771181812151	1.0909771181812151	1.0909771181812151	1.0909771181812151	1.0909771181812151
1.0586740436427988	0.9915757589568653	1.166846216979864	0.9421786782975283	1.1327588953506755	1.1061393557514299	1.2477433432479699	1.0044022415838438	1.2088511852835329	0.9755381526667708	1.0028071649704686	0.9883505325848206	0.9871847185093237	1.1109130977627322	1.158416768302899	1.1471029804445187	1.1827993221848065	1.0577020364945127	1.3515204502772529	1.2162711724635755	1.1529742487607848	1.2240235865379836	1.1884989176493843	1.1884989176493843	1.1884989176493843	1.1884989176493843	1.1884989176493843	1.1884989176493843	1.1884989176493843	1.1884989176493843	1.1884989176493843	1.1884989176493843	1.1884989176493843	1.1884989176493843	1.1884989176493843	1.1884989176493843	1.1884989176493843	1.1884989176493843	1.1884989176493843	1.1884989176493843	1.1884989176493843	1.1884989176493843	1.1884989176493843	1.1884989176493843	1.1884989176493843	1.1884989176493843	1.1884989176493843	1.1884989176493843	1.1884989176493843	1.1884989176493843
0.685416157733457	0.704032502513416	0.7760581374084558	0.8717057263461344	0.8774135815125861	0.7791415628937278	0.6991185718897749	0.7264472038151324	0.7429509921951338	0.6676249272656065	0.6798566686215446	0.7331314425865181	0.6307818368897382	0.7826244071076031	0.6347849917635757	0.7108175282945639	0.7373068663471419	0.6513509722774978	0.6684720260396588	0.6647635553300719	0.7858667137166513	0.7368899189684308	0.8945456493530745	0.8803799389846381	0.6544218934596331	0.7623231139557128	0.8343040536098234	0.7983135837827682	0.7983135837827682	0.7983135837827682	0.7983135837827682	0.7983135837827682	0.7983135837827682	0.7983135837827682	0.7983135837827682	0.7983135837827682	0.7983135837827682	0.7983135837827682	0.7983135837827682	0.7983135837827682	0.7983135837827682	0.7983135837827682	0.7983135837827682	0.7983135837827682	0.7983135837827682	0.7983135837827682	0.7983135837827682	0.7983135837827682	0.7983135837827682	0.7983135837827682
0.8619073758335604	0.8413568100964556	0.7590117924757606	1.093690115810217	0.6193166473406913	0.8055597842732433	0.6196437997727609	0.7888613274277122	0.839433746610528	0.7441038901448056	0.9750230549984792	0.7776423668008926	0.933680210903245	0.9432086988611788	0.7892549727215759	0.8231128882483754	0.7156238330633727	0.9700694571962696	0.8482238450594279	0.4022311407271784	0.8719071151936209	0.5088955313049891	0.7980474802045174	0.7806466051736477	0.6814432564974613	0.7695164674197525	0.755993698508477	0.6268653708497066	0.6453121493941488	0.6360887601219278	0.6360887601219278	0.6360887601219278	0.6360887601219278	0.6360887601219278	0.6360887601219278	0.6360887601219278	0.6360887601219278	0.6360887601219278	0.6360887601219278	0.6360887601219278	0.6360887601219278	0.6360887601219278	0.6360887601219278	0.6360887601219278	0.6360887601219278	0.6360887601219278	0.6360887601219278	0.6360887601219278	0.6360887601219278	0.6360887601219278
0.9666864357762474	0.6537643110196752	0.9443506696461377	0.7147448393450769	0.7991518702112329	0.9739913480990698	0.7830622911024062	0.7569672393733857	1.0034829164097416	0.8358276106782437	0.6954874890784628	1.0051998475309782	0.9643024549911878	1.059426035842573	0.691975248527194	0.903804551010749	1.0568525357630942	0.6144887980193848	0.9143455776802217	0.9681918521282521	0.9263409916071277	0.8962222173734669	0.891553105178197	0.9660179515640517	0.8922083545137114	0.8786110420226764	0.8489674560976092	0.7345210102030226	1.0562729411264573	0.9663065338156086	0.8966471370190923	1.0084850076974554	0.9617728498036794	0.7256956678121288	0.8820952620734347	0.7444858103318581	0.9732817267642828	0.8911542475772039	0.9322179871707432	0.9322179871707432	0.9322179871707432	0.9322179871707432	0.9322179871707432	0.9322179871707432	0.9322179871707432	0.9322179871707432	0.9322179871707432	0.9322179871707432	0.9322179871707432	0.9322179871707432
0.7762764854087311	0.7351114084129236	0.8285028222062587	0.8935327949701413	0.8224033559236992	0.8359841664004383	0.38600805756621737	0.7652931073639963	0.8381186392056346	0.5406611405368574	0.701565507732805	0.7801862424444225	0.8365164949579935	0.8467115056173005	0.8319366948779515	0.7877640450460975	0.7160237105826683	0.896491069392193	0.6060970970652997	0.4589814851998663	0.7071351486109739	0.9966033668933062	0.49847242524861746	0.4486525839863167	0.6505872720180397	0.8107749306795908	0.6185716057863873	0.5529954328658948	0.33441138734450704	0.33768191837812794	0.4656739508801657	0.3529703917605326	0.5746600666956679	0.5221306715701115	0.5887793619111875	0.5168288245752394	0.40390525784498554	0.6090105821142696	0.6132110326323591	0.6222908551648514	0.47011227607188605	0.48844076195421043	0.47927651901304824	0.47927651901304824	0.47927651901304824	0.47927651901304824	0.47927651901304824	0.47927651901304824	0.47927651901304824	0.47927651901304824
0.45337117455307463	0.35717106671652693	0.38624241800510817	0.2929093110300779	0.5193394130913419	0.46233162152177426	0.40760100296758867	0.4527167882221761	0.41593685201053315	0.5928252969922744	0.49336642115875795	0.48781496116529394	0.6161453787874451	0.5081074080638823	0.8643445893464966	0.6745573422573017	0.5577699936793198	0.7626976408383767	0.6368075245493923	0.7362637541622131	0.5849017552079759	0.6858363281389391	0.7758780572638015	0.7082778204288727	0.721671634881124	0.7522792812742057	0.6565106698797615	0.4644088308713284	0.560459750375545	0.560459750375545	0.560459750375545	0.560459750375545	0.560459750375545	0.560459750375545	0.560459750375545	0.560459750375545	0.560459750375545	0.560459750375545	0.560459750375545	0.560459750375545	0.560459750375545	0.560459750375545	0.560459750375545	0.560459750375545	0.560459750375545	0.560459750375545	0.560459750375545	0.560459750375545	0.560459750375545	0.560459750375545
0.614061099168711	0.8167721014697671	0.8454771615935306	0.6301864928719304	0.7640441754983069	0.832313580927602	0.6802159965173987	0.894229516427689	0.6656159563305447	0.6298989872146175	0.8544732985243417	1.0323837481561544	0.840686879865628	0.8930552027315017	0.7633924869757186	0.8890869526710997	0.6162064108882568	0.9250975404375047	0.8439942471658156	0.7720215404874663	0.5882305264316975	0.702772174177985	0.7721548303157222	0.7335454945758472	0.9685564614790722	0.8510509780274597	0.8510509780274597	0.8510509780274597	0.8510509780274597	0.8510509780274597	0.8510509780274597	0.8510509780274597	0.8510509780274597	0.8510509780274597	0.8510509780274597	0.8510509780274597	0.8510509780274597	0.8510509780274597	0.8510509780274597	0.8510509780274597	0.8510509780274597	0.8510509780274597	0.8510509780274597	0.8510509780274597	0.8510509780274597	0.8510509780274597	0.8510509780274597	0.8510509780274597	0.8510509780274597	0.8510509780274597
1.0952166402928356	1.0965893451314213	1.0229507218977714	1.1222732568527929	1.1556843840539328	1.1621454532330013	1.1403088954171001	1.0587672603215421	1.2211324998717759	1.1183500057029765	1.114761419726223	1.1192921250156838	1.1157214897377496	1.1684557533174165	1.104476189991952	1.1006051660865945	1.0662860656062	1.2129842284322963	1.2720788575267685	1.1755821561128934	1.0940793212541817	1.1348307386835377	1.1348307386835377	1.1348307386835377	1.1348307386835377	1.1348307386835377	1.1348307386835377	1.1348307386835377	1.1348307386835377	1.1348307386835377	1.1348307386835377	1.1348307386835377	1.1348307386835377	1.1348307386835377	1.1348307386835377	1.1348307386835377	1.1348307386835377	1.1348307386835377	1.1348307386835377	1.1348307386835377	1.1348307386835377	1.1348307386835377	1.1348307386835377	1.1348307386835377	1.1348307386835377	1.1348307386835377	1.1348307386835377	1.1348307386835377	1.1348307386835377	1.1348307386835377
0.5046589729504718	0.3608034420092318	0.3121876953026735	0.4272187982712476	0.4002630802591151	0.5337694819555115	0.4982557583779996	0.545068413294602	0.7186832140385444	0.7220423480329953	0.5574752310919447	0.7347837596038198	0.6273439684088461	0.4280688936197382	0.5677517383479703	0.5703552115710754	0.5518743148959596	0.6166538253872561	0.678005264292897	0.7425268705628875	0.710417787033644	0.7099964056772226	0.7256185209626398	0.7178074633199313	0.7178074633199313	0.7178074633199313	0.7178074633199313	0.7178074633199313	0.7178074633199313	0.7178074633199313	0.7178074633199313	0.7178074633199313	0.7178074633199313	0.7178074633199313	0.7178074633199313	0.7178074633199313	0.7178074633199313	0.7178074633199313	0.7178074633199313	0.7178074633199313	0.7178074633199313	0.7178074633199313	0.7178074633199313	0.7178074633199313	0.7178074633199313	0.7178074633199313	0.7178074633199313	0.7178074633199313	0.7178074633199313	0.7178074633199313
0.7744801804468882	0.6588346838627968	0.9743136291091009	0.8163076095331046	0.8161595062866733	0.8076049925842721	0.823305994404715	0.9882516833789716	0.9043531074837508	1.0913496138267298	0.9572676620164261	0.9044290580549563	0.8839270253169453	0.8421244941896259	1.1594005204815636	1.1673233343913314	0.7383387898292283	0.6245850075166324	0.7226902999985565	0.7470675913520527	0.6618485627748479	0.7044580770634503	0.7044580770634503	0.7044580770634503	0.7044580770634503	0.7044580770634503	0.7044580770634503	0.7044580770634503	0.7044580770634503	0.7044580770634503	0.7044580770634503	0.7044580770634503	0.7044580770634503	0.7044580770634503	0.7044580770634503	0.7044580770634503	0.7044580770634503	0.7044580770634503	0.7044580770634503	0.7044580770634503	0.7044580770634503	0.7044580770634503	0.7044580770634503	0.7044580770634503	0.7044580770634503	0.7044580770634503	0.7044580770634503	0.7044580770634503	0.7044580770634503	0.7044580770634503
0.519600068316588	0.4569970964393624	0.4735849363164736	0.6203289413352157	0.6504285013963355	0.5368278592686209	0.6653828834875883	0.536794945344327	0.6307153387829498	0.5607564996250214	0.6510687940656256	0.6673143905498203	0.5437720724049926	0.777619977679635	0.8641856454453226	0.6252611051333313	0.7244055262264432	0.7693284537635031	0.7743102461388337	0.6636039749235614	0.5958491614572385	0.6718380197699447	0.7335376216247708	0.8494679438080924	0.6016855261543459	0.7255767349812191	0.7255767349812191	0.7255767349812191	0.7255767349812191	0.7255767349812191	0.7255767349812191	0.7255767349812191	0.7255767349812191	0.7255767349812191	0.7255767349812191	0.7255767349812191	0.7255767349812191	0.7255767349812191	0.7255767349812191	0.7255767349812191	0.7255767349812191	0.7255767349812191	0.7255767349812191	0.7255767349812191	0.7255767349812191	0.7255767349812191	0.7255767349812191	0.7255767349812191	0.7255767349812191	0.7255767349812191
0.7868242036068404	0.8036083984188159	0.8046801548079867	1.0094541355549191	0.8962055827875303	0.7290669993574409	0.6621408059118084	1.2028617621452942	0.7634495493164863	0.8439535332649919	0.94198910261882	0.774472335444967	0.6416271649845868	1.0399941690312442	0.9634372763909076	1.00055990959009	1.102054549633878	0.7491967659770186	0.9449958247929462	0.8049497963185767	0.8749728105557615	0.8749728105557615	0.8749728105557615	0.8749728105557615	0.8749728105557615	0.8749728105557615	0.8749728105557615	0.8749728105557615	0.8749728105557615	0.8749728105557615	0.8749728105557615	0.8749728105557615	0.8749728105557615	0.8749728105557615	0.8749728105557615	0.8749728105557615	0.8749728105557615	0.8749728105557615	0.8749728105557615	0.8749728105557615	0.8749728105557615	0.8749728105557615	0.8749728105557615	0.8749728105557615	0.8749728105557615	0.8749728105557615	0.8749728105557615	0.8749728105557615	0.8749728105557615	0.8749728105557615
0.6260350801684453	0.8081396789152993	0.7152301790462379	0.7302453177431525	0.7252135269176598	0.7382661168265536	0.8381981859478845	0.7837604732998011	0.6429543138871863	0.8293543490284465	0.7985153810148254	0.7868904617071106	0.859040982310817	0.8583332030223868	0.9790185275266711	0.895729866384685	1.0293965143588912	0.8255358052812224	0.9749326324667555	0.8984944122064655	0.8182373149040453	0.7509169582455201	0.7845771365747827	0.7845771365747827	0.7845771365747827	0.7845771365747827	0.7845771365747827	0.7845771365747827	0.7845771365747827	0.7845771365747827	0.7845771365747827	0.7845771365747827	0.7845771365747827	0.7845771365747827	0.7845771365747827	0.7845771365747827	0.7845771365747827	0.7845771365747827	0.7845771365747827	0.7845771365747827	0.7845771365747827	0.7845771365747827	0.7845771365747827	0.7845771365747827	0.7845771365747827	0.7845771365747827	0.7845771365747827	0.7845771365747827	0.7845771365747827	0.7845771365747827
1.1150627652963083	1.205902599182762	1.102740523181915	1.2633177563970237	1.2142916699853632	1.0636813196822577	1.2324451678266466	1.1702388525271734	1.3763993777040726	1.3022559623929686	1.0797241644900741	1.1436782734674658	1.1819401221095387	1.300361480970264	1.1222687731314949	1.32110835596468	1.1317674760511005	1.2269786364769009	1.1335802748010877	1.3027945854698213	1.2181874301354547	1.2181874301354547	1.2181874301354547	1.2181874301354547	1.2181874301354547	1.2181874301354547	1.2181874301354547	1.2181874301354547	1.2181874301354547	1.2181874301354547	1.2181874301354547	1.2181874301354547	1.2181874301354547	1.2181874301354547	1.2181874301354547	1.2181874301354547	1.2181874301354547	1.2181874301354547	1.2181874301354547	1.2181874301354547	1.2181874301354547	1.2181874301354547	1.2181874301354547	1.2181874301354547	1.2181874301354547	1.2181874301354547	1.2181874301354547	1.2181874301354547	1.2181874301354547	1.2181874301354547
0.47195129164038596	0.6284950580201909	0.44580667044428884	0.6453136550674093	1.0228739097284267	0.8620181813082848	0.5268841172442043	0.5549387535865997	0.8102142978120156	0.669417199524315	0.9035134566546776	0.7385809014467408	0.740635209094175	0.9982202768708763	0.5419561109984563	0.740462673778299	0.6115075755709863	0.6935131953261197	0.775810100720449	0.7678469082867603	0.6480366087413892	0.9696614444327687	0.7986293523961981	0.6528154426475526	0.9567028762800102	0.5968514900190843	0.9193983069950807	1.0493612604025033	0.6638686747240009	0.9110210140816895	1.0448696953189653	0.8148307250399505	0.8084363435834454	0.7612535816764544	0.5513943824708373	0.6563239820736458	0.6563239820736458	0.6563239820736458	0.6563239820736458	0.6563239820736458	0.6563239820736458	0.6563239820736458	0.6563239820736458	0.6563239820736458	0.6563239820736458	0.6563239820736458	0.6563239820736458	0.6563239820736458	0.6563239820736458	0.6563239820736458
1.0845840245895597	1.1379813546428645	1.0631786574874331	1.1671043249299333	1.2109674301059639	0.8959764814333316	1.0080594800042102	1.100982211675508	1.2394323197954233	1.306081135004025	1.210302197393798	1.2096735629749649	1.2698839766266383	1.2024280805384162	1.2836623376109495	1.257765947868781	1.2707141427398652	1.2707141427398652	1.2707141427398652	1.2707141427398652	1.2707141427398652	1.2707141427398652	1.2707141427398652	1.2707141427398652	1.2707141427398652	1.2707141427398652	1.2707141427398652	1.2707141427398652	1.2707141427398652	1.2707141427398652	1.2707141427398652	1.2707141427398652	1.2707141427398652	1.2707141427398652	1.2707141427398652	1.2707141427398652	1.2707141427398652	1.2707141427398652	1.2707141427398652	1.2707141427398652	1.2707141427398652	1.2707141427398652	1.2707141427398652	1.2707141427398652	1.2707141427398652	1.2707141427398652	1.2707141427398652	1.2707141427398652	1.2707141427398652	1.2707141427398652
1.1203014718622135	1.1011858746049001	1.1175716009302679	0.9896137548869123	1.0526160480960693	1.0087110768355545	0.9167512912608045	0.8912248478060788	0.9688500104818966	1.0118154632703422	1.121622787605021	0.884586247669999	0.931233981750451	0.9351520586836182	1.2210227305742167	1.1515818842782113	1.0589435229371513	1.0500285575083048	1.1963837429693924	1.1496697760687449	1.121233569946164	1.0580838257053615	1.1154161239844733	1.221740382355047	1.1685782531697602	1.1685782531697602	1.1685782531697602	1.1685782531697602	1.1685782531697602	1.1685782531697602	1.1685782531697602	1.1685782531697602	1.1685782531697602	1.1685782531697602	1.1685782531697602	1.1685782531697602	1.1685782531697602	1.1685782531697602	1.1685782531697602	1.1685782531697602	1.1685782531697602	1.1685782531697602	1.1685782531697602	1.1685782531697602	1.1685782531697602	1.1685782531697602	1.1685782531697602	1.1685782531697602	1.1685782531697602	1.1685782531697602
0.5408415290945225	0.8339695551251662	0.8135005216081754	0.963958246917402	0.7570603393574966	0.8832280784398515	0.7238042774989522	0.868320341848779	0.7934556994921427	0.7082212835073396	0.5505224341480933	0.8529740277338402	0.7451308098643732	0.9354086114944248	0.8198623595618494	0.8255617006625579	0.9310365626237789	0.7232208117557796	0.8271286871897792	0.8271286871897792	0.8271286871897792	0.8271286871897792	0.8271286871897792	0.8271286871897792	0.8271286871897792	0.8271286871897792	0.8271286871897792	0.8271286871897792	0.8271286871897792	0.8271286871897792	0.8271286871897792	0.8271286871897792	0.8271286871897792	0.8271286871897792	0.8271286871897792	0.8271286871897792	0.8271286871897792	0.8271286871897792	0.8271286871897792	0.8271286871897792	0.8271286871897792	0.8271286871897792	0.8271286871897792	0.8271286871897792	0.8271286871897792	0.8271286871897792	0.8271286871897792	0.8271286871897792	0.8271286871897792	0.8271286871897792
1.1383702970475127	1.1158358436940552	0.8781056099132042	0.9280450364960164	0.8279427648618175	0.6825128919627396	0.9961636770556949	1.1175202829878519	0.9708545625044818	1.1295700653087521	1.059470590498889	1.237445772037856	0.9858093626192099	0.9914459989199864	1.161777387536014	1.1123797843284515	1.3053100479420658	1.2195282733402726	1.1337158761048944	1.2792465594508116	1.149795245211986	1.2145209023313988	1.2145209023313988	1.2145209023313988	1.2145209023313988	1.2145209023313988	1.2145209023313988	1.2145209023313988	1.2145209023313988	1.2145209023313988	1.2145209023313988	1.2145209023313988	1.2145209023313988	1.2145209023313988	1.2145209023313988	1.2145209023313988	1.2145209023313988	1.2145209023313988	1.2145209023313988	1.2145209023313988	1.2145209023313988	1.2145209023313988	1.2145209023313988	1.2145209023313988	1.2145209023313988	1.2145209023313988	1.2145209023313988	1.2145209023313988	1.2145209023313988	1.2145209023313988
1.040828340712591	1.1751418222354937	1.1320571577143603	1.1045907570508582	1.0872365948481508	1.020611844824047	1.3108432919237472	0.9351792768977903	1.2284739635462145	1.173797364987064	1.2011356642666393	1.2011356642666393	1.2011356642666393	1.2011356642666393	1.2011356642666393	1.2011356642666393	1.2011356642666393	1.2011356642666393	1.2011356642666393	1.2011356642666393	1.2011356642666393	1.2011356642666393	1.2011356642666393	1.2011356642666393	1.2011356642666393	1.2011356642666393	1.2011356642666393	1.2011356642666393	1.2011356642666393	1.2011356642666393	1.2011356642666393	1.2011356642666393	1.2011356642666393	1.2011356642666393	1.2011356642666393	1.2011356642666393	1.2011356642666393	1.2011356642666393	1.2011356642666393	1.2011356642666393	1.2011356642666393	1.2011356642666393	1.2011356642666393	1.2011356642666393	1.2011356642666393	1.2011356642666393	1.2011356642666393	1.2011356642666393	1.2011356642666393	1.2011356642666393
1.0043149086758902	0.7884069694908533	0.9844579181778497	0.8904940067513835	0.8411974079730551	1.033786880458577	0.8261236195826837	1.081951292040123	1.2283962884493653	1.3195404878277217	1.0087772118716591	1.0707688957774082	0.9222499893875631	1.177073789401209	0.9243528454703922	1.02700132977986	1.137095356696386	0.9460677519306914	1.0415815543135387	1.0415815543135387	1.0415815543135387	1.0415815543135387	1.0415815543135387	1.0415815543135387	1.0415815543135387	1.0415815543135387	1.0415815543135387	1.0415815543135387	1.0415815543135387	1.0415815543135387	1.0415815543135387	1.0415815543135387	1.0415815543135387	1.0415815543135387	1.0415815543135387	1.0415815543135387	1.0415815543135387	1.0415815543135387	1.0415815543135387	1.0415815543135387	1.0415815543135387	1.0415815543135387	1.0415815543135387	1.0415815543135387	1.0415815543135387	1.0415815543135387	1.0415815543135387	1.0415815543135387	1.0415815543135387	1.0415815543135387
0.3304888483939224	0.29739575130286117	0.4356446615365006	0.11024938077631143	0.26511008244936374	0.3209607504768768	0.3999091176380577	0.26527765680496374	0.4525056323251971	0.7766095176267512	0.49937220529908755	0.540311222157369	0.46350873759768796	0.5758206280407782	0.5510572381537298	0.6120866596125781	0.8043700435498969	1.0151034020430711	0.9532419220388901	1.0060648848056108	1.081705227506936	0.9703092484670058	0.861176044244924	1.047406300991601	1.212743127531547	1.1444256916697055	0.7186486133736599	1.3838152929262366	1.1693643632963666	1.47535451553768	1.5161759379868225	1.4957652267622512	1.4957652267622512	1.4957652267622512	1.4957652267622512	1.4957652267622512	1.4957652267622512	1.4957652267622512	1.4957652267622512	1.4957652267622512	1.4957652267622512	1.4957652267622512	1.4957652267622512	1.4957652267622512	1.4957652267622512	1.4957652267622512	1.4957652267622512	1.4957652267622512	1.4957652267622512	1.4957652267622512
0.23316045249095707	0.2050630609824608	0.2616689654686675	0.44888156455937084	0.4362312730835723	0.29779064051031884	0.49017501918696643	0.30355953775335026	0.5346193907337223	0.4746391535837383	0.417141272186862	0.45085079622269325	0.378028037508171	0.5413313549730955	0.5284001325871739	0.5512912995954317	0.5369257881813636	0.47861889781787414	0.3319396869712684	0.513723987434074	0.6844573045373452	0.47738551645602856	0.48376953932484706	0.42393523160980995	0.45385238546732853	0.45385238546732853	0.45385238546732853	0.45385238546732853	0.45385238546732853	0.45385238546732853	0.45385238546732853	0.45385238546732853	0.45385238546732853	0.45385238546732853	0.45385238546732853	0.45385238546732853	0.45385238546732853	0.45385238546732853	0.45385238546732853	0.45385238546732853	0.45385238546732853	0.45385238546732853	0.45385238546732853	0.45385238546732853	0.45385238546732853	0.45385238546732853	0.45385238546732853	0.45385238546732853	0.45385238546732853	0.45385238546732853
0.9341869944159003	0.7104520006940167	1.0429827307420034	0.8505427501693683	1.0483517057992926	1.020497331437335	0.9580165135633237	1.1505795158865078	0.8871901044974952	0.7218269509121436	0.8914415241825264	0.806634237547335	0.806634237547335	0.806634237547335	0.806634237547335	0.806634237547335	0.806634237547335	0.806634237547335	0.806634237547335	0.806634237547335	0.806634237547335	0.806634237547335	0.806634237547335	0.806634237547335	0.806634237547335	0.806634237547335	0.806634237547335	0.806634237547335	0.806634237547335	0.806634237547335	0.806634237547335	0.806634237547335	0.806634237547335	0.806634237547335	0.806634237547335	0.806634237547335	0.806634237547335	0.806634237547335	0.806634237547335	0.806634237547335	0.806634237547335	0.806634237547335	0.806634237547335	0.806634237547335	0.806634237547335	0.806634237547335	0.806634237547335	0.806634237547335	0.806634237547335	0.806634237547335
0.8114990540398667	0.8094982818494034	0.701440446534848	0.7979412241737381	0.971080137123939	0.9888745806020232	0.6916320597368075	0.8353546116066412	1.169567636080154	0.8041013647402422	0.9396673103973039	1.0635482154605405	0.8270127251769754	1.0019979275996886	1.0421309688573415	0.7954991462301508	0.8714004071875154	0.8378703820876428	0.8546353946375791	0.8546353946375791	0.8546353946375791	0.8546353946375791	0.8546353946375791	0.8546353946375791	0.8546353946375791	0.8546353946375791	0.8546353946375791	0.8546353946375791	0.8546353946375791	0.8546353946375791	0.8546353946375791	0.8546353946375791	0.8546353946375791	0.8546353946375791	0.8546353946375791	0.8546353946375791	0.8546353946375791	0.8546353946375791	0.8546353946375791	0.8546353946375791	0.8546353946375791	0.8546353946375791	0.8546353946375791	0.8546353946375791	0.8546353946375791	0.8546353946375791	0.8546353946375791	0.8546353946375791	0.8546353946375791	0.8546353946375791
0.5786269935020828	0.5651324012290858	0.778252710991742	0.4957621640167011	0.754180208045504	0.6126614943892879	0.8326672984972937	0.7798895600970495	0.8006775789135966	0.7538396825324963	0.5979920484845065	0.9833619377536733	0.5515673502820502	0.8712179044448806	0.6003206843875292	0.735769294416205	0.735769294416205	0.735769294416205	0.735769294416205	0.735769294416205	0.735769294416205	0.735769294416205	0.735769294416205	0.735769294416205	0.735769294416205	0.735769294416205	0.735769294416205	0.735769294416205	0.735769294416205	0.735769294416205	0.735769294416205	0.735769294416205	0.735769294416205	0.735769294416205	0.735769294416205	0.735769294416205	0.735769294416205	0.735769294416205	0.735769294416205	0.735769294416205	0.735769294416205	0.735769294416205	0.735769294416205	0.735769294416205	0.735769294416205	0.735769294416205	0.735769294416205	0.735769294416205	0.735769294416205	0.735769294416205
1.129856509133569	0.9806717477343903	0.9222471293451352	0.8600310580352408	1.1489226797454015	1.0541309203384488	1.452254926142887	1.0046016677653846	1.2374670547669446	1.2589840722162462	1.5252747207545838	1.1718166177297644	1.4290193284497927	1.2759507643766448	0.9715203808119424	0.994272681879947	1.2271503730061328	1.2556242704595084	1.4590748296708074	1.0097683468540484	1.1771551825478463	1.2253245711513638	0.8146217869006449	1.1977500999772959	1.5804329684749578	1.3753679875683482	1.4150346752442047	1.5134377699681145	1.4642362226061596	1.4642362226061596	1.4642362226061596	1.4642362226061596	1.4642362226061596	1.4642362226061596	1.4642362226061596	1.4642362226061596	1.4642362226061596	1.4642362226061596	1.4642362226061596	1.4642362226061596	1.4642362226061596	1.4642362226061596	1.4642362226061596	1.4642362226061596	1.4642362226061596	1.4642362226061596	1.4642362226061596	1.4642362226061596	1.4642362226061596	1.4642362226061596
1.3788724208708676	1.3070205918568132	1.0417712320537489	1.037175770739801	1.113468115592362	1.1827380009743482	1.284167569401691	1.4182283350007918	1.3690003875208623	1.099684658446598	1.3239905041321376	1.1536479863631832	1.4673622647248021	1.2038135606663596	1.2828573818876627	1.2032657303696817	1.3088271698913494	0.9452003204140247	1.3354834971721923	1.1629967637969796	1.323758947145302	1.3486434908585152	1.1139790812228532	1.231311286040684	1.231311286040684	1.231311286040684	1.231311286040684	1.231311286040684	1.231311286040684	1.231311286040684	1.231311286040684	1.231311286040684	1.231311286040684	1.231311286040684	1.231311286040684	1.231311286040684	1.231311286040684	1.231311286040684	1.231311286040684	1.231311286040684	1.231311286040684	1.231311286040684	1.231311286040684	1.231311286040684	1.231311286040684	1.231311286040684	1.231311286040684	1.231311286040684	1.231311286040684	1.231311286040684
1.124722736949885	1.238566115462994	1.0894116296553855	0.9969463937193173	1.198531604116202	0.8512921387390034	1.0701033510730682	0.7007438713882765	0.9354559558118491	0.8992424662362488	0.8367891822833293	0.9407886786029773	0.9286193967425517	1.3105307576773322	1.224846455690057	1.0533879052244997	1.296962052173026	1.1605663279481944	1.0528822730199972	0.9597647377891304	0.8829160030195933	0.9213403704043618	0.9213403704043618	0.9213403704043618	0.9213403704043618	0.9213403704043618	0.9213403704043618	0.9213403704043618	0.9213403704043618	0.9213403704043618	0.9213403704043618	0.9213403704043618	0.9213403704043618	0.9213403704043618	0.9213403704043618	0.9213403704043618	0.9213403704043618	0.9213403704043618	0.9213403704043618	0.9213403704043618	0.9213403704043618	0.9213403704043618	0.9213403704043618	0.9213403704043618	0.9213403704043618	0.9213403704043618	0.9213403704043618	0.9213403704043618	0.9213403704043618	0.9213403704043618
1.5138414710399068	1.4156504501756484	1.496424499734188	1.6133843935123622	1.5562809923737795	1.4160065404257383	1.9281170835463537	1.4739819178462796	1.8970364894506948	1.3427506150719648	1.6464239620873948	1.286657936450723	1.4900615782123376	1.7043473721694593	1.611210920105028	1.461927737729556	1.4937213746124176	1.057101607599175	1.2754114911057965	1.2754114911057965	1.2754114911057965	1.2754114911057965	1.2754114911057965	1.2754114911057965	1.2754114911057965	1.2754114911057965	1.2754114911057965	1.2754114911057965	1.2754114911057965	1.2754114911057965	1.2754114911057965	1.2754114911057965	1.2754114911057965	1.2754114911057965	1.2754114911057965	1.2754114911057965	1.2754114911057965	1.2754114911057965	1.2754114911057965	1.2754114911057965	1.2754114911057965	1.2754114911057965	1.2754114911057965	1.2754114911057965	1.2754114911057965	1.2754114911057965	1.2754114911057965	1.2754114911057965	1.2754114911057965	1.2754114911057965
1.1921341833848103	1.2476167023707871	1.3156278168453646	1.0163314055336108	1.0376865449498456	1.2249762249562794	1.1106585102334885	1.091574448306788	1.0895746256989374	1.166909453245593	1.0532146293728948	1.2357621766856677	1.1519569599131694	1.2059613537663245	1.1072348978531812	1.27685099969666	1.0672320475301513	1.1896898010816548	1.297059573143056	1.1956884899767426	1.2463740315598995	1.2463740315598995	1.2463740315598995	1.2463740315598995	1.2463740315598995	1.2463740315598995	1.2463740315598995	1.2463740315598995	1.2463740315598995	1.2463740315598995	1.2463740315598995	1.2463740315598995	1.2463740315598995	1.2463740315598995	1.2463740315598995	1.2463740315598995	1.2463740315598995	1.2463740315598995	1.2463740315598995	1.2463740315598995	1.2463740315598995	1.2463740315598995	1.2463740315598995	1.2463740315598995	1.2463740315598995	1.2463740315598995	1.2463740315598995	1.2463740315598995	1.2463740315598995	1.2463740315598995
0.0	0.21515620807021782	0.09603758986523607	0.0	0.010008684208668274	0.058378125529372916	0.02179543513871606	0.010008684208668274	0.0	0.07552774792754961	0.0	0.0981770124978228	0.09388193589620582	0.06207781654882146	0.2024349499762485	0.2349287475426368	0.170479395047139	0.06538630541614818	0.15757311867130608	0.5020506305108519	0.6701297094170763	0.6264623634373505	0.17225746186142832	0.8982057285864685	0.6166540842971996	0.44086939108486595	1.322939028096847	0.8732788575220721	0.8212372757153797	0.7448208958437922	0.3487356756691251	1.2683052630238387	0.7045237739273783	0.9743603352800461	0.7753059227229799	0.6284000294430269	1.1722113891645172	0.7247907055997631	0.7845843670952938	1.4789956896106822	0.7663469818491181	1.1226713357299	1.1226713357299	1.1226713357299	1.1226713357299	1.1226713357299	1.1226713357299	1.1226713357299	1.1226713357299	1.1226713357299
0.3475737213679276	0.5048422011417903	0.23886431163097996	0.3795700242435361	0.14108418086140326	0.12992536556229464	0.3710797548476946	0.19181679553938943	0.3309800770382872	0.19126028126777467	0.26836822461638526	0.16750593975064848	0.4647889323624114	0.34890214762976657	0.6086161496274985	0.6234094607642566	0.13344183865039674	0.32584938941738145	0.15011028866235446	0.5196381932081341	0.3599042667034683	0.3343371462470462	1.3376612714389222	0.3428965001889547	0.4352645045247134	0.5298689087478333	0.5924666671290061	0.5960668615945537	0.5443528935437209	0.5132008292499078	0.8040534487072286	0.2885531477164451	0.3484845246758609	0.4267118704207628	0.5483612887207063	0.8400405076130908	0.5446237801513553	0.9664745888376074	0.8366740168299726	1.2460509283079793	0.91127684866395	1.2749517149821212	0.33102380103463336	0.4583814123454953	0.350785861299188	0.6476235399485081	0.499204700623848	0.499204700623848	0.499204700623848	0.499204700623848
0.39415385878096587	0.354017683819639	0.3171582277825766	0.3392099994760456	0.577936900595643	0.40730292649717376	0.3959867928629609	0.47314475992859073	0.34418321189645684	0.4705860357999563	0.4884543950318166	0.450277334702292	0.3523293542047599	0.4895251201674269	0.5139236942746375	0.5530844212597348	0.4649744013665826	0.4155753786487714	0.5463237089967502	0.520464852823813	0.4479059848041726	0.49286250062274006	0.4182058195945783	0.4292209398187067	0.482213313125094	0.4599116998738055	0.4226568122856345	0.36381794852418076	0.5229167009975174	0.47596868974390566	0.40685457321264173	0.33253877551995503	0.4520023485789252	0.5260880887023224	0.43655871201172464	0.37701515965372745	0.39183176987478524	0.38084794090696494	0.5255233633816527	0.336001364450149	0.4442897176847577	0.39014554106745336	0.39014554106745336	0.39014554106745336	0.39014554106745336	0.39014554106745336	0.39014554106745336	0.39014554106745336	0.39014554106745336	0.39014554106745336
0.4100939995030123	0.47298675592253875	0.43546413275896445	0.2970351359741464	0.4528947274278527	0.5012804363876231	0.4488158393201672	0.46949241449849866	0.44538848012755644	0.5299480715776709	0.5400380116917668	0.4139965916808085	0.5957137612027765	0.33287045084807426	0.4232137978321974	0.30134839334726865	0.5812483431547502	0.5731588430266851	0.5999034576316891	0.454388361042726	0.4286501100062303	0.5968127000893098	0.6739560627131504	0.6225840845759634	0.43935621861242635	0.4917019971474362	0.5770141758661647	0.5360776111886347	0.5932102678521597	0.6208804710292488	0.4422136136930188	0.5331549342223754	0.6266357692648685	0.49191845457418565	0.6584561890021229	0.6076639964584049	0.5057186689510148	0.7364506137929587	0.5374580006386732	0.46067165908436986	0.39220654877265926	0.5493781452394216	0.5559435370219433	0.6155306711902612	0.7215903566346947	0.7020663128165489	0.7118283347256218	0.7118283347256218	0.7118283347256218	0.7118283347256218
0.63004491325434	0.7113069856511095	0.193382047468639	0.2716788329925293	0.6480792191778326	0.40427608645767404	0.4861134962140482	0.3612926519634673	0.5737436723168569	0.5284404992236907	0.6287271890583123	0.3537632118898239	0.4731242831413362	0.32381391267545273	0.3850020034390709	0.339342968112633	0.39082676408583866	0.37456356791257595	0.4155645197689811	0.5443375583838136	0.4680124527017906	0.4040278883191073	0.37485801661072454	0.8313444446978985	0.4388304044219323	0.48874078983772135	0.3652637911567005	0.4195375987154759	0.42262623465025445	0.35395528546801397	0.532863272187686	0.6772859613828482	0.5952736385486155	0.34152150519712804	0.42548182988047856	0.5162250955939495	0.4022925824768382	0.2768966305972028	0.7558903048549358	0.41282497881355223	0.36464532787145265	0.44059131858525	0.593623240272915	0.5171072794290825	0.5171072794290825	0.5171072794290825	0.5171072794290825	0.5171072794290825	0.5171072794290825	0.5171072794290825
0.9458212184692618	1.020695157066159	1.033501877670621	1.018489133220552	0.918563874046925	0.8797554044211424	0.8789343678248612	0.8264686975932405	1.1143122898047813	0.9121281404376813	0.9951145227994164	0.9111810600863134	0.953147791442865	0.953147791442865	0.953147791442865	0.953147791442865	0.953147791442865	0.953147791442865	0.953147791442865	0.953147791442865	0.953147791442865	0.953147791442865	0.953147791442865	0.953147791442865	0.953147791442865	0.953147791442865	0.953147791442865	0.953147791442865	0.953147791442865	0.953147791442865	0.953147791442865	0.953147791442865	0.953147791442865	0.953147791442865	0.953147791442865	0.953147791442865	0.953147791442865	0.953147791442865	0.953147791442865	0.953147791442865	0.953147791442865	0.953147791442865	0.953147791442865	0.953147791442865	0.953147791442865	0.953147791442865	0.953147791442865	0.953147791442865	0.953147791442865	0.953147791442865
1.0374451770295978	0.8762163400796296	0.8570342403324628	1.1255653833860266	0.8486876179313564	0.7852745201767978	0.9165354571372063	0.9124459846366098	1.162761681299942	0.9892729824542188	1.0700372050929503	0.9729910263371323	1.1967909305470734	1.2103812504750093	1.0525826882154987	0.9672978381810441	0.935497005092791	0.9521389588921287	0.8354515021331937	0.8934435348886238	1.338013732352927	1.0955064997710313	1.2010963144977624	1.005999641489463	1.2780078260930696	1.152497950481382	1.1684156803767756	1.3785351832909323	0.9034472744831749	1.091605508374484	1.0558307901016173	0.8061612625772241	1.0637654553167903	1.0770676173884732	1.0472816618613296	1.1821538674481449	1.136793161541986	1.4609480311104581	1.0376987148540704	1.386391433728281	1.1609305617443817	1.2736609977363313	1.2736609977363313	1.2736609977363313	1.2736609977363313	1.2736609977363313	1.2736609977363313	1.2736609977363313	1.2736609977363313	1.2736609977363313
1.1343725864426288	1.0954522608779016	0.6417071759534392	0.9354106681579963	0.9452209033431124	0.861283846985777	0.8560208598686696	0.6987563689085067	0.7735608038596119	0.8268571387008149	0.7982746164909774	0.9328582448774984	0.7944802472735564	0.801198908271639	0.857063635137026	1.0690915005635993	0.8831775727456634	0.6409349430331704	0.6545311522662814	0.7627579076177502	0.7181043147944138	0.7792540429488783	0.7150077554755322	0.6725626473495658	0.6836864593195752	0.8776346901381302	0.5586649021811335	0.5897842649333508	0.6805407956352824	0.5041289960908447	0.606750461544924	0.6410414962480698	0.8512427643104685	0.725553012193796	0.6983340883831789	0.5843731199971763	0.8210755290358296	0.6144253303273677	0.6846797321643326	0.660543073673846	0.8093062871352994	0.6315936748397154	0.8747932840630939	0.7206389221373084	0.7921837456099784	0.7564113338736433	0.7564113338736433	0.7564113338736433	0.7564113338736433	0.7564113338736433
0.3439256498636678	0.0031543998317725796	0.1148424636362889	0.17911355798462705	0.44607400260845614	0.7824815728071637	0.0	1.003602778170034	1.553847388318073	0.5406746558749499	0.4046222142738275	0.674100456677835	0.8500596068854036	0.8624216066424387	1.0085072293910067	0.27608002557715117	0.7243683618022974	0.27608002557715117	0.17214733222336948	0.02951393642677853	0.2831987964420701	0.23362847179382742	0.02951393642677853	0.6780648301767597	0.5046515191287191	0.5578265895309643	1.645671518449311	0.1320610349522181	1.4120430346005675	0.7306979934572468	0.6709460593118408	0.4608601271439723	0.010909770282507199	0.4256531693330996	0.5444656500870061	0.4662558989479468	0.030787135598409933	0.17530173205514205	1.4921283422331242	0.3653250603222763	0.39804126007835905	0.597826973330911	0.5668608208543978	1.0053257890119194	0.25874905860451125	0.6320374238082154	0.6320374238082154	0.6320374238082154	0.6320374238082154	0.6320374238082154
0.14385155705350533	0.19784309333924996	0.34389370893993354	0.2581016939523116	0.24180900321262092	0.06868218736675745	0.13928603196267575	0.19662654492051354	0.33304334052699414	0.21722431130857683	0.1913200116517882	0.2196473170446061	0.2671223592914759	0.2077046545415401	0.12241987430524508	0.17951390480631513	0.24387895187542755	0.134814360535627	0.12853022879188927	0.08783088543969092	0.27188154154915356	0.1661271905901821	0.2343375143019395	0.12939477982285996	0.09071295582132867	0.07748529067930084	0.17243381708731503	0.08676489190036724	0.1684296604862652	0.3819245297916327	0.12818967645954107	0.2979725445277314	0.08953598320164846	0.34606661615633716	0.051404362810989	0.04665649310305551	0.10712115422972283	0.3425851542273742	0.1717122480591304	0.20522068092444679	0.19132001165178816	0.2676283866317738	0.16679890324041013	0.21721364493609197	0.21721364493609197	0.21721364493609197	0.21721364493609197	0.21721364493609197	0.21721364493609197	0.21721364493609197
0.41618531686817484	0.3278285323192676	0.4165757148764851	0.5290316815125242	0.7005391421475355	0.46311261236524676	0.38123265585834326	0.49474044523165067	0.4977993550893603	0.32243451889320224	0.46402620199000866	0.5213779807462374	0.4236221501623563	0.5029150268999221	0.5252234285126783	0.49222994709931234	0.42762445794040066	0.46914644210717443	0.3184011852799252	0.6387300259852693	0.4546444425168094	0.3210951409845471	0.45032695277887413	0.5282789656087457	0.35999375485336343	0.4982782743714096	0.2865367645926071	0.37502510196060623	0.5472910174873892	0.7632625935315771	0.50539222257775	0.44375811918665276	0.6194127334144007	0.5431980207606907	0.6529061860600976	0.7433673367089008	0.5039566614913119	0.6115859163575348	0.49057982770449327	0.49542678896701825	0.4930033083357558	0.4930033083357558	0.4930033083357558	0.4930033083357558	0.4930033083357558	0.4930033083357558	0.4930033083357558	0.4930033083357558	0.4930033083357558	0.4930033083357558
0.176959342670192	0.20295281406899487	0.17606558634667777	0.307669132495445	0.11298698715759561	0.2901007715576572	0.6035717391324091	0.30383739032837215	0.4073382132728826	0.33078246558275654	0.20946307628111943	0.28372080989712567	0.33285400578372953	0.25345936322012286	0.08476169660387149	0.37277828020696935	0.3516848340735283	0.35889349765625794	0.22055957041922364	0.3668164115425718	0.3838634240430677	0.3991774199560045	0.2296495940489767	0.32941263384271924	0.1796200460119348	0.29309405226577606	0.4085912994712903	0.3528936625045205	0.22903879516437692	0.3281749035377398	0.2123565527113599	0.48652397862555685	0.35500274759347533	0.1912024848039552	0.42884414883361943	0.22808394911281285	0.16242486621054256	0.38635038487721807	0.4607001791766438	0.4225272077588083	0.26775467337547065	0.3451409405671395	0.3451409405671395	0.3451409405671395	0.3451409405671395	0.3451409405671395	0.3451409405671395	0.3451409405671395	0.3451409405671395	0.3451409405671395
0.18095089050304708	0.06975268411903993	0.2083476465385755	0.19738959480133253	0.09967715457149842	0.07779363937591413	0.2000845932827747	0.12134473552977261	0.18310069588494413	0.13340490380043946	0.08834836235747477	0.17949279656615816	0.18815996438823657	0.052900948770769805	0.1754034322926999	0.07550995719717477	0.13242319968363556	0.16995737049682422	0.11685476806460247	0.232760820324303	0.11598631658706543	0.14170588338841264	0.10693455583396079	0.15271756499136355	0.1193417946728612	0.1566237152310011	0.2990121254747858	0.22859701444811603	0.11095398816741363	0.16797202305773987	0.14156180857589382	0.10270820716062039	0.22946371930321857	0.1825308310256708	0.1467515019188534	0.14557662087899004	0.20279052670322328	0.13467831181965648	0.1776534450044791	0.14546885680672966	0.07305505954077493	0.21347181866081208	0.16938003792854037	0.1947981031544105	0.1917764783677038	0.22841223998136279	0.13514782429988406	0.2046380224599533	0.22862770854623632	0.2674091253818491
0.0	0.34152597100681004	0.009257784310804448	0.23427526548499114	0.05453899701722567	0.0	0.21902839488360776	0.002676752352834805	0.4369763817466582	0.0	0.025044858922466492	0.025044858922466492	0.009257784310804448	0.0	0.24944443141869732	0.0	0.28644676997930574	0.002676752352834805	0.0	0.06433698533830876	0.15533811690586422	0.050089717844932984	0.0	0.26803770470798344	0.23427526548499114	0.0	0.0	0.10462871486215866	0.18899405277856993	0.14875708494789458	0.18899405277856993	0.2495738777434866	0.34669966220734516	0.009257784310804448	0.0	0.025044858922466492	0.0	0.08884164025049661	0.0	0.23695201783782593	0.0	0.0	0.2184881908733291	0.2888142625022168	0.0	0.0	0.550216173559056	0.1460803325950598	0.2184881908733291	0.05453899701722567
0.39747008670921513	0.6922710942984912	0.45202925145216094	0.5686688659121104	0.5481874120976471	0.4658421928660685	0.43342810719718944	0.6166387784656169	0.7219796513620833	0.4426478462590035	0.7264222943364653	0.6428021705610694	0.7570070634008473	0.6406538248376862	0.6140979063578889	0.5550999253845097	0.5345240691212717	0.5022192852567705	0.553894961934268	0.7406847655647003	0.5493896835366946	0.617067653158722	0.6072491054613504	0.4762928025778672	0.4890644607629065	0.4844671229174395	0.4000189565671872	0.4517617417857403	0.7670192136483	0.8228817176867018	0.6336437296304896	0.4969112783756785	0.4256863579541123	0.8537246916832782	0.41639842277283357	0.8149059031977816	0.7078589567049844	0.6800946390836535	0.5352592004415507	0.6236309377880684	0.8170054729097306	0.5901662290691723	0.4903584586726315	0.7958304784417201	0.7332570303729872	0.43938078050799406	0.5533935176878715	0.41340483611230777	0.6801732894019586	0.6750858024332521
0.5763070542876312	0.6442746211927435	0.5348143937317639	0.5466016330552865	0.4372093806124599	0.5379564830801151	0.5088729011912085	0.6432257561512328	0.8251148449701954	1.01471775175743	0.8132832512964063	0.808978417970249	0.8320924635947041	0.9542987048212502	0.7765881904418208	0.8109613122491173	0.8321282758628396	0.6927653977707044	0.827762005609768	0.7700110669300969	0.7714874218684679	0.8295001521251708	0.7323767116202916	0.7494767482754803	0.8253247560054148	0.8588938458443544	0.7677246160528062	0.6450500209986162	0.4309869748127929	0.466910051396167	0.6964384414685388	0.73970410336686	0.8028815064311904	0.6220115776010966	0.7369363124536324	0.77875444821546	0.7236030259789163	0.6452307602931926	0.7378832791468757	0.6599801424661246	0.6416025587928426	0.715030419698519	0.6932139356273525	0.7439387763727846	0.7606937623844378	0.5914793989334882	0.5202920676777483	0.5320748714313672	0.4488347112096333	0.510546801629447
0.23725979823598914	0.45229882670830435	0.23687504562397435	0.3702182132006697	0.3301022281104904	0.3394218796822107	0.15051479423925415	0.46283997736945803	0.2814058800701034	0.33117812792249013	0.28534073561521256	0.21043338531061526	0.34090138854989277	0.2880763008560076	0.2829214999229723	0.279664421969819	0.2734967995979888	0.34544361927288764	0.5670303898389534	0.2645075644923393	0.2982773404020629	0.2819193764268008	0.4298804152373486	0.3478117875905982	0.36222884510478437	0.4161860940156581	0.373982368859426	0.32590473442851847	0.28715173836803976	0.39613260372285475	0.43306517252925647	0.30463067075616446	0.37474462457351676	0.21121557200161037	0.396724804427944	0.41098409938443226	0.28116282720589525	0.26847752980398043	0.4394263385045033	0.1313863561204935	0.3198274525787819	0.3458932051573414	0.31557397799045384	0.2772486205911246	0.2791653161159702	0.29529342363710465	0.2040807776322275	0.34812715336483546	0.2580374262412064	0.4222967649811439
0.8798744025882242	0.8640395361099934	0.8782337507824368	0.8005069329797909	0.7869338411080422	0.6849747024542847	0.7679764110841015	0.6419966033545049	0.929238067570548	0.9996937515667731	0.8938379223215309	0.840907248857963	0.827999800389149	0.9206143865271906	0.7937013269221711	0.8939647890792032	0.9457890799607347	0.7631397995693104	0.9500700456198292	1.0727980293201265	0.9834477921912392	1.081813329177849	0.9012682079197564	0.9036987013154031	0.9399395056486951	0.8196698136424253	0.8454634231923579	0.8429424733144304	0.952373817096816	0.7247594939269068	0.9423602779454009	0.8007451926700461	1.0133645171703296	0.724749130395598	1.0050446531622101	0.8629386419350462	1.0354997702356163	1.0853012324178843	0.9453287210866493	0.9240369232958465	0.9453380183039684	0.9271110770816222	0.8686294243677748	0.8978702507246985	0.8978702507246985	0.8978702507246985	0.8978702507246985	0.8978702507246985	0.8978702507246985	0.8978702507246985
1.0555284481576972	1.060822005827221	0.9906896933301528	0.9206674806409731	1.198703470751406	0.8924432066955644	1.092784774506984	0.9652786456405159	0.9713656325443073	1.045022177721195	1.0372095309607388	1.0411158543409669	1.0411158543409669	1.0411158543409669	1.0411158543409669	1.0411158543409669	1.0411158543409669	1.0411158543409669	1.0411158543409669	1.0411158543409669	1.0411158543409669	1.0411158543409669	1.0411158543409669	1.0411158543409669	1.0411158543409669	1.0411158543409669	1.0411158543409669	1.0411158543409669	1.0411158543409669	1.0411158543409669	1.0411158543409669	1.0411158543409669	1.0411158543409669	1.0411158543409669	1.0411158543409669	1.0411158543409669	1.0411158543409669	1.0411158543409669	1.0411158543409669	1.0411158543409669	1.0411158543409669	1.0411158543409669	1.0411158543409669	1.0411158543409669	1.0411158543409669	1.0411158543409669	1.0411158543409669	1.0411158543409669	1.0411158543409669	1.0411158543409669
0.552400685260384	0.8225495087058639	0.5861158172817743	0.949888949262261	0.7926662934143525	0.5751579371640712	0.6839121152892118	0.6839121152892118	0.6839121152892118	0.6839121152892118	0.6839121152892118	0.6839121152892118	0.6839121152892118	0.6839121152892118	0.6839121152892118	0.6839121152892118	0.6839121152892118	0.6839121152892118	0.6839121152892118	0.6839121152892118	0.6839121152892118	0.6839121152892118	0.6839121152892118	0.6839121152892118	0.6839121152892118	0.6839121152892118	0.6839121152892118	0.6839121152892118	0.6839121152892118	0.6839121152892118	0.6839121152892118	0.6839121152892118	0.6839121152892118	0.6839121152892118	0.6839121152892118	0.6839121152892118	0.6839121152892118	0.6839121152892118	0.6839121152892118	0.6839121152892118	0.6839121152892118	0.6839121152892118	0.6839121152892118	0.6839121152892118	0.6839121152892118	0.6839121152892118	0.6839121152892118	0.6839121152892118	0.6839121152892118	0.6839121152892118
0.2563169309463062	0.04838516972301405	0.8391444941021399	0.5511183674562773	0.4262702436475661	0.7198604762630291	0.09466997945035677	0.5051079226820461	0.5182268716471795	0.0023747249487826665	0.0	0.20784116141364442	0.50749832644139	0.21605435728513897	0.00047925088747286074	0.022218959202160386	0.0	0.07060412892517444	0.38187665352424194	0.022218959202160386	0.4143605858552803	0.05075989467179672	0.2942979449925066	0.44032191044177243	0.19621012303176122	0.20879966318859014	0.3435515709957443	0.0	0.2972667612684016	0.4297339896214952	0.5915647062609082	0.520166673989486	0.010587920820277189	0.02696840909972572	0.010587920820277189	0.21557510639766606	0.11308151360897162	0.11308151360897162	0.11308151360897162	0.11308151360897162	0.11308151360897162	0.11308151360897162	0.11308151360897162	0.11308151360897162	0.11308151360897162	0.11308151360897162	0.11308151360897162	0.11308151360897162	0.11308151360897162	0.11308151360897162
0.576615342539418	0.6877337548082374	0.8245981736326261	0.6769978690485154	0.7400024449950098	0.7051970999678062	0.8929009565917875	0.7248185350545573	0.567655759274875	0.8064502150414088	0.8873109688701969	0.7785981080176158	0.6302650750157764	0.7551558789825077	0.6045835652548339	0.5202146431893174	0.617834753498776	0.7108788351568102	0.6522414480765389	0.5879348686295713	0.8344568635176911	0.6545998231751998	0.5915454687177666	0.7548874393758112	0.6742598408870311	0.7985325972410846	0.8747640159041178	0.8366483065726013	0.8366483065726013	0.8366483065726013	0.8366483065726013	0.8366483065726013	0.8366483065726013	0.8366483065726013	0.8366483065726013	0.8366483065726013	0.8366483065726013	0.8366483065726013	0.8366483065726013	0.8366483065726013	0.8366483065726013	0.8366483065726013	0.8366483065726013	0.8366483065726013	0.8366483065726013	0.8366483065726013	0.8366483065726013	0.8366483065726013	0.8366483065726013	0.8366483065726013
0.7299542302581002	0.616634284899624	0.7434592486910834	0.6915555984781206	0.7337640156081752	1.0279972564149196	0.6820095110155687	0.564480206759634	0.4928817600802354	0.5077577634791207	0.7747878725896993	1.0767229236589364	0.83341575020333	0.6675441896447695	0.7216888078554116	0.8803538009281169	1.0077460596124326	0.7123572271718902	0.8093935206259787	0.5023306235014281	0.6558620720637034	0.6558620720637034	0.6558620720637034	0.6558620720637034	0.6558620720637034	0.6558620720637034	0.6558620720637034	0.6558620720637034	0.6558620720637034	0.6558620720637034	0.6558620720637034	0.6558620720637034	0.6558620720637034	0.6558620720637034	0.6558620720637034	0.6558620720637034	0.6558620720637034	0.6558620720637034	0.6558620720637034	0.6558620720637034	0.6558620720637034	0.6558620720637034	0.6558620720637034	0.6558620720637034	0.6558620720637034	0.6558620720637034	0.6558620720637034	0.6558620720637034	0.6558620720637034	0.6558620720637034
0.4806454636944657	0.63182494995731	0.7262263477364667	0.668780691677613	0.8333194269920854	0.6694837338018578	0.5166354018619052	0.7383505169117767	0.7646740085852126	0.8683586206098715	1.0095662162300718	0.7929222629423254	0.5870028686800887	0.826094609188562	0.7952041740414038	0.755150395417887	0.7183419239913447	0.5421471841882481	0.6855513908331881	0.7527788264064079	0.7878083544380766	0.6778279029942292	0.6102731311069602	0.730866147076025	0.8033856601960303	0.7514825022983365	0.9321419304213318	0.8145573193160486	0.7147529752567514	0.8267269440401961	0.9267299632088347	0.7474219016075192	0.907279861192105	0.8602092012772228	0.941051248620784	1.0684455852841255	0.5908978134223571	0.8296716993532413	0.8296716993532413	0.8296716993532413	0.8296716993532413	0.8296716993532413	0.8296716993532413	0.8296716993532413	0.8296716993532413	0.8296716993532413	0.8296716993532413	0.8296716993532413	0.8296716993532413	0.8296716993532413
0.693914945824329	0.4906953552411658	0.700374190222064	0.9192824668484522	0.533309205532365	0.7786379905310984	0.6480306346235056	0.7322346843191057	0.6197245665629989	0.39535742457210393	0.8093673421048069	0.6725699992870858	0.7704941265379185	0.8187754030642163	0.6458893307875883	0.5196470396178036	0.6477771731322314	0.48703885963145005	0.5437714481176261	0.7804633520387283	0.6293279904573239	0.7935611821998237	0.8028775489793094	0.6427441265122625	0.7593606158975813	0.7470576138867797	0.6216422533156556	0.6898749559503304	0.7677177926690626	0.762931680896449	0.5561451253440403	0.5417352070734105	0.5489401662087254	0.5489401662087254	0.5489401662087254	0.5489401662087254	0.5489401662087254	0.5489401662087254	0.5489401662087254	0.5489401662087254	0.5489401662087254	0.5489401662087254	0.5489401662087254	0.5489401662087254	0.5489401662087254	0.5489401662087254	0.5489401662087254	0.5489401662087254	0.5489401662087254	0.5489401662087254
0.30618231155798226	0.2719212165054339	0.0	0.17481600008658846	0.19516944226681643	0.35477172090515363	0.23268005312665926	0.19236146275000643	0.4969382673926982	0.3224398088321774	0.28079415481060355	0.6102124892376596	0.2018771629978881	0.2671251660345572	0.5014283920720823	0.22505006677792463	0.0928327637301948	0.7092601542053568	0.0351809781390592	0.5806374195929369	0.0011373169311426148	0.12170747175156547	0.40973294527303017	0.1968110622562516	0.3200497926649909	0.41132931121403443	0.37422691711567796	0.15779624113145663	0.21804827385615588	0.4150312589610653	0.1628768172377406	0.5395294556429864	0.4849679361203397	0.5104499993662517	0.4977089677432957	0.4977089677432957	0.4977089677432957	0.4977089677432957	0.4977089677432957	0.4977089677432957	0.4977089677432957	0.4977089677432957	0.4977089677432957	0.4977089677432957	0.4977089677432957	0.4977089677432957	0.4977089677432957	0.4977089677432957	0.4977089677432957	0.4977089677432957
0.48275320434759045	0.7637660142815162	0.8270413081228608	0.7028549072008741	0.7032163659684338	0.5656526398129404	0.6835000176245363	0.8344553676098493	0.7379480720246298	0.6562219047131193	0.8795265179439655	0.652533110952476	0.6456282508350718	0.7379302754301693	0.5477984763621795	0.7148891058363562	0.6341810016021893	0.7948740509729488	0.9417643588604332	0.7915585683455746	0.7069442244108106	0.786600125529708	0.7467721749702593	0.7467721749702593	0.7467721749702593	0.7467721749702593	0.7467721749702593	0.7467721749702593	0.7467721749702593	0.7467721749702593	0.7467721749702593	0.7467721749702593	0.7467721749702593	0.7467721749702593	0.7467721749702593	0.7467721749702593	0.7467721749702593	0.7467721749702593	0.7467721749702593	0.7467721749702593	0.7467721749702593	0.7467721749702593	0.7467721749702593	0.7467721749702593	0.7467721749702593	0.7467721749702593	0.7467721749702593	0.7467721749702593	0.7467721749702593	0.7467721749702593
0.022660816087812393	0.05193399453338257	0.1547045836571641	0.0	0.06792518047385789	0.08211352011412401	0.2557437642353542	0.0654919289325778	0.0499141366584443	0.00855756889815383	0.2027027325939781	0.03329858412616153	0.37105019807146866	0.18818774711824288	0.12658914641983457	0.2046187203156084	0.06457731037738479	0.0694641660180543	0.10795373831634995	0.12915462075476958	0.07556977044164502	0.07729169831742554	0.0499141366584443	0.3754509481660532	0.0009146185551930158	0.16551082436448483	0.08637600979849956	0.4460221543107901	0.0	0.06774059939127852	0.04277077157950838	0.3545075200309456	0.14797461327727943	0.19472546092183002	0.07556976956781396	0.10213838212250301	0.2559973299110077	0.32209491321706263	0.003163289013893731	0.09085567112756665	0.08211352011412401	0.08648459562084533	0.08648459562084533	0.08648459562084533	0.08648459562084533	0.08648459562084533	0.08648459562084533	0.08648459562084533	0.08648459562084533	0.08648459562084533
0.35773144501166043	0.5763685319609407	0.392840018695574	0.5423008340654554	0.3888223284112	0.34348608691026683	0.5303292950209666	0.42675828233947105	0.438340687297546	0.6570562855100568	0.597104272133941	0.6624918044320445	0.45279302515013353	0.37355877976316393	0.40087183826592593	0.5142264965911445	0.3011630081033229	0.5102026968337245	0.47520456384623144	0.5977099352345489	0.4718828083366101	0.401686658135594	0.629994894888437	0.5085816317562568	0.31201743242796287	0.4102995320921099	0.4102995320921099	0.4102995320921099	0.4102995320921099	0.4102995320921099	0.4102995320921099	0.4102995320921099	0.4102995320921099	0.4102995320921099	0.4102995320921099	0.4102995320921099	0.4102995320921099	0.4102995320921099	0.4102995320921099	0.4102995320921099	0.4102995320921099	0.4102995320921099	0.4102995320921099	0.4102995320921099	0.4102995320921099	0.4102995320921099	0.4102995320921099	0.4102995320921099	0.4102995320921099	0.4102995320921099
0.2634287123044986	0.4937011148919655	0.021740133341769042	0.09686090975975531	0.053463555747842784	0.038846241814688195	0.0	0.23776517590720067	0.09338594013222162	0.03906157593994735	0.24753313084624617	0.115249349483956	0.10027723526308162	0.2897310662785027	0.26044902832619815	0.13927417931727104	0.17610265799570474	0.22456470531233355	0.09707624388501447	0.08995342447640002	0.08922694907275452	0.115249349483956	0.09338594013222162	0.19158782526746587	0.12250668097957637	0.1322321819469098	0.1624290653639552	0.09686090975975531	0.09707624388501448	0.08018546953735449	0.0886308567111845	0.0886308567111845	0.0886308567111845	0.0886308567111845	0.0886308567111845	0.0886308567111845	0.0886308567111845	0.0886308567111845	0.0886308567111845	0.0886308567111845	0.0886308567111845	0.0886308567111845	0.0886308567111845	0.0886308567111845	0.0886308567111845	0.0886308567111845	0.0886308567111845	0.0886308567111845	0.0886308567111845	0.0886308567111845
0.6362274145047996	0.4355549615884796	0.5109758743404191	0.5648875515450019	0.5676421233156197	0.5026349845601691	0.6134496122680447	0.4631051133069199	0.4917729432127079	0.5819316190387942	0.6009825000702926	0.6433495557116183	0.556142042314702	0.46025280442845024	0.7678604698432441	0.7048847766978914	0.5276063444348308	0.4984425847512369	0.5130244645930339	0.5130244645930339	0.5130244645930339	0.5130244645930339	0.5130244645930339	0.5130244645930339	0.5130244645930339	0.5130244645930339	0.5130244645930339	0.5130244645930339	0.5130244645930339	0.5130244645930339	0.5130244645930339	0.5130244645930339	0.5130244645930339	0.5130244645930339	0.5130244645930339	0.5130244645930339	0.5130244645930339	0.5130244645930339	0.5130244645930339	0.5130244645930339	0.5130244645930339	0.5130244645930339	0.5130244645930339	0.5130244645930339	0.5130244645930339	0.5130244645930339	0.5130244645930339	0.5130244645930339	0.5130244645930339	0.5130244645930339
0.7320043098379202	0.8100913921200914	0.8618628632076721	0.6195437498261351	0.904633199700206	1.0645950333455607	0.9252630932384325	0.6404171374650787	0.73945020201965	0.8405786054678358	0.712203373211759	0.7916941573418482	0.9127660709799039	1.067199394999466	0.7130323650688429	0.9441114415233827	0.8729924550095833	0.8819901214007383	0.8102955970883836	0.6760846472906288	0.8722976008826274	0.6353286479233092	0.7514030757438117	0.7633112275875401	0.9055316806666848	0.8213119361111685	0.6132221117947703	0.844774064684035	0.7613147081591266	0.8030443864215807	0.8030443864215807	0.8030443864215807	0.8030443864215807	0.8030443864215807	0.8030443864215807	0.8030443864215807	0.8030443864215807	0.8030443864215807	0.8030443864215807	0.8030443864215807	0.8030443864215807	0.8030443864215807	0.8030443864215807	0.8030443864215807	0.8030443864215807	0.8030443864215807	0.8030443864215807	0.8030443864215807	0.8030443864215807	0.8030443864215807
0.5617600029976022	0.4686183799510945	0.267463852284522	0.24822709961109615	0.28559603522057564	0.5840313897456563	0.6246001090767537	0.2276459136725657	0.5424639311942474	0.14411547408416756	0.34549044394491585	0.4427050789021822	0.3917673645358004	0.2989909411462002	0.42389059711093824	0.5574770368615226	0.43303893688834877	0.28379250172676534	0.30206161634142414	0.42634191792160153	0.5695043246523608	0.6209945084119267	0.5952494165321437	0.5952494165321437	0.5952494165321437	0.5952494165321437	0.5952494165321437	0.5952494165321437	0.5952494165321437	0.5952494165321437	0.5952494165321437	0.5952494165321437	0.5952494165321437	0.5952494165321437	0.5952494165321437	0.5952494165321437	0.5952494165321437	0.5952494165321437	0.5952494165321437	0.5952494165321437	0.5952494165321437	0.5952494165321437	0.5952494165321437	0.5952494165321437	0.5952494165321437	0.5952494165321437	0.5952494165321437	0.5952494165321437	0.5952494165321437	0.5952494165321437
0.8162488737622203	0.7499618054470873	0.9992521575008679	0.691682375284853	0.8725950635333902	0.8699827391327642	0.8307371835292577	0.8605339885531985	0.833845464152804	0.8544531372078067	0.8657528385545259	0.8561415410921153	0.695906603398299	0.862198851918889	0.9260013248840436	0.9335980797653083	0.7178251209440446	1.0427975312040745	0.760417944309455	0.6522001362298805	0.7049904603533301	0.828772655050111	0.6958522294769461	0.8006074670487908	0.7731263171108043	0.7540776523238263	0.7636019847173152	0.7636019847173152	0.7636019847173152	0.7636019847173152	0.7636019847173152	0.7636019847173152	0.7636019847173152	0.7636019847173152	0.7636019847173152	0.7636019847173152	0.7636019847173152	0.7636019847173152	0.7636019847173152	0.7636019847173152	0.7636019847173152	0.7636019847173152	0.7636019847173152	0.7636019847173152	0.7636019847173152	0.7636019847173152	0.7636019847173152	0.7636019847173152	0.7636019847173152	0.7636019847173152
0.3457558174439201	0.49531896198069314	0.47596107303037405	0.40375799366930337	0.36641536265625096	0.4159346579221997	0.3885587322517447	0.3653053048029125	0.4452528527125028	0.40415566941348613	0.4406354399467444	0.44915354800467716	0.26563852414321526	0.5324660352550338	0.44982990097552394	0.7042255167084255	0.6928498454379932	0.4136122782793461	0.5407780254076624	0.3441213981428856	0.38774917364965367	0.5008517439085243	0.30642040398338977	0.3350811388557996	0.3207507714195947	0.3207507714195947	0.3207507714195947	0.3207507714195947	0.3207507714195947	0.3207507714195947	0.3207507714195947	0.3207507714195947	0.3207507714195947	0.3207507714195947	0.3207507714195947	0.3207507714195947	0.3207507714195947	0.3207507714195947	0.3207507714195947	0.3207507714195947	0.3207507714195947	0.3207507714195947	0.3207507714195947	0.3207507714195947	0.3207507714195947	0.3207507714195947	0.3207507714195947	0.3207507714195947	0.3207507714195947	0.3207507714195947
0.9320106615729995	0.9306868161237328	0.9163771886043256	0.8430498624963324	1.0138292938471423	0.7629456731932867	0.7351924895509145	0.8713201322039862	0.5773713188788961	0.9856013897668562	0.7198569245903713	0.7812673903835556	0.7518119069083941	0.7391032971122635	0.7688909392401829	0.9897034110345508	0.6962977087366886	0.8007947517403609	0.9063749167530115	0.8736939734236645	0.7404706078743135	0.8483785640492593	0.9591937185479649	0.6941410891938513	0.826667403870908	0.826667403870908	0.826667403870908	0.826667403870908	0.826667403870908	0.826667403870908	0.826667403870908	0.826667403870908	0.826667403870908	0.826667403870908	0.826667403870908	0.826667403870908	0.826667403870908	0.826667403870908	0.826667403870908	0.826667403870908	0.826667403870908	0.826667403870908	0.826667403870908	0.826667403870908	0.826667403870908	0.826667403870908	0.826667403870908	0.826667403870908	0.826667403870908	0.826667403870908
0.21629104887737446	0.2570344161963505	0.14712006021398452	0.20316563820569034	0.3781429785686057	0.38871096718249865	0.43384864570191056	0.48269713459260954	0.6758801220616278	0.3356647451299139	0.47478343882256097	0.3383045777587692	0.49600602137322236	0.3944233453458144	0.4249383548364221	0.7692031923063618	0.7156918639891748	0.92612770085415	0.8430541469141712	0.9395953152484979	0.8004395606443419	0.7990606442508872	0.5910651681621601	0.6950629062065237	0.6950629062065237	0.6950629062065237	0.6950629062065237	0.6950629062065237	0.6950629062065237	0.6950629062065237	0.6950629062065237	0.6950629062065237	0.6950629062065237	0.6950629062065237	0.6950629062065237	0.6950629062065237	0.6950629062065237	0.6950629062065237	0.6950629062065237	0.6950629062065237	0.6950629062065237	0.6950629062065237	0.6950629062065237	0.6950629062065237	0.6950629062065237	0.6950629062065237	0.6950629062065237	0.6950629062065237	0.6950629062065237	0.6950629062065237
0.6986366760579	0.6602749438707605	0.5553251352861553	0.7184653902758338	0.6991748973884011	0.7653714969271985	0.65959383061403	0.670352598390605	0.625525917330867	0.7674888374962183	0.5396831585929165	0.46265126038517185	0.7038592106357137	1.0590553214284224	0.44535861639477	0.5864969236117558	0.7737124634860884	0.8686749081879158	0.6965517034173936	0.851106291991153	0.7021375660102485	0.686324749297741	0.7539722147742567	0.6150204750842421	0.6844963449292494	0.6844963449292494	0.6844963449292494	0.6844963449292494	0.6844963449292494	0.6844963449292494	0.6844963449292494	0.6844963449292494	0.6844963449292494	0.6844963449292494	0.6844963449292494	0.6844963449292494	0.6844963449292494	0.6844963449292494	0.6844963449292494	0.6844963449292494	0.6844963449292494	0.6844963449292494	0.6844963449292494	0.6844963449292494	0.6844963449292494	0.6844963449292494	0.6844963449292494	0.6844963449292494	0.6844963449292494	0.6844963449292494
0.8096422235199938	0.9495461760439434	0.8182170597293881	0.845525966694058	0.7543497008953209	0.8753525448577396	1.0222217063241374	0.6012730219975141	0.9148229857447847	0.7528172517003294	0.8808705990467244	0.9326170791662507	0.9021213394560141	1.0161464461661565	0.9696419055559352	0.6841360907057242	0.9158588371336063	0.9894297692140702	1.021959117572726	0.7332159360339757	0.7553229761936772	0.9608096911761607	0.9205334701003614	0.8431310532471831	0.5464043900259605	0.7473107929226654	0.8132279683162554	1.0296624641908667	0.9746990935815996	0.7857492596668866	0.8802241766242431	0.8802241766242431	0.8802241766242431	0.8802241766242431	0.8802241766242431	0.8802241766242431	0.8802241766242431	0.8802241766242431	0.8802241766242431	0.8802241766242431	0.8802241766242431	0.8802241766242431	0.8802241766242431	0.8802241766242431	0.8802241766242431	0.8802241766242431	0.8802241766242431	0.8802241766242431	0.8802241766242431	0.8802241766242431
0.9958865710759328	0.918213903736804	1.0459474532128288	1.0356924373765186	0.9562516042888934	1.03115219497644	0.7952396497149253	0.9894833007683476	1.1667218691890544	1.0767330707039844	1.256240378757901	1.0463931296121545	1.0811030702994624	0.8543838676881702	0.8919078281973625	1.032032406007851	1.0029121695494279	0.9762711106281208	1.057184621704822	1.0811921418445758	1.0529005984860078	0.8979595043308874	1.1240127527495285	1.010606208982665	1.0964913120816637	0.9820087326783099	1.0627140552596948	0.8706185962058507	1.1057511284621038	0.9473111594189507	1.0540654211204277	1.0006882902696892	1.0006882902696892	1.0006882902696892	1.0006882902696892	1.0006882902696892	1.0006882902696892	1.0006882902696892	1.0006882902696892	1.0006882902696892	1.0006882902696892	1.0006882902696892	1.0006882902696892	1.0006882902696892	1.0006882902696892	1.0006882902696892	1.0006882902696892	1.0006882902696892	1.0006882902696892	1.0006882902696892
0.8639857235334646	0.6885679563853427	0.8676448582005052	0.6489850137313018	0.9757174327670077	0.904301431726867	0.7057985407932728	0.828522438441564	0.6372141377306221	1.0524064391441024	0.9350228914051716	0.9131665057389928	0.9512116814554481	1.0706185430189368	1.0828573655505702	1.1111505568583582	1.0036538070814727	1.1252718370350991	0.9260562100918889	1.0245198636849215	0.7729757997150635	1.0957258783865251	0.8473266012716926	0.8833062687662162	0.8035559341288742	1.2779044576835412	0.8018821578088453	1.198844994188418	0.8884517184632267	0.9916810337584473	0.940066376110837	0.940066376110837	0.940066376110837	0.940066376110837	0.940066376110837	0.940066376110837	0.940066376110837	0.940066376110837	0.940066376110837	0.940066376110837	0.940066376110837	0.940066376110837	0.940066376110837	0.940066376110837	0.940066376110837	0.940066376110837	0.940066376110837	0.940066376110837	0.940066376110837	0.940066376110837
0.475917212471719	0.4170837995623884	0.4622917255928068	0.5094832384487933	0.502632068227302	0.4870833467317687	0.6462584422696136	0.4841257802447221	0.34560019994511954	0.5644846313901106	0.6267217653384539	0.623689109520523	0.6771214979787304	0.7888313863950053	0.7687754882250769	0.5321968845884844	0.7958431463229334	0.5445997601993485	0.5729646407703163	0.5871730539119533	0.5800688473411347	0.5800688473411347	0.5800688473411347	0.5800688473411347	0.5800688473411347	0.5800688473411347	0.5800688473411347	0.5800688473411347	0.5800688473411347	0.5800688473411347	0.5800688473411347	0.5800688473411347	0.5800688473411347	0.5800688473411347	0.5800688473411347	0.5800688473411347	0.5800688473411347	0.5800688473411347	0.5800688473411347	0.5800688473411347	0.5800688473411347	0.5800688473411347	0.5800688473411347	0.5800688473411347	0.5800688473411347	0.5800688473411347	0.5800688473411347	0.5800688473411347	0.5800688473411347	0.5800688473411347
0.5086271713520051	0.4037776172612035	0.5498917101611912	0.5055536254635832	0.4262959693806952	0.5975000452605401	0.531309989617021	0.6059549041481258	0.4425821519549837	0.45961888121328454	0.5494958600626675	0.6567268931401995	0.8029402633933774	0.5440515644048507	0.42173138841352265	0.6619165372292202	0.6067839593032175	0.5339601733367645	0.8323348933963405	0.5563084155240067	0.4540269681949879	0.6606407594625046	0.51395743402123	0.5381645132317143	0.6016145534979561	0.3983328606793238	0.5615972336411887	0.4799650471602563	0.4799650471602563	0.4799650471602563	0.4799650471602563	0.4799650471602563	0.4799650471602563	0.4799650471602563	0.4799650471602563	0.4799650471602563	0.4799650471602563	0.4799650471602563	0.4799650471602563	0.4799650471602563	0.4799650471602563	0.4799650471602563	0.4799650471602563	0.4799650471602563	0.4799650471602563	0.4799650471602563	0.4799650471602563	0.4799650471602563	0.4799650471602563	0.4799650471602563
0.7440485434365373	0.7356185132541464	0.8764338787507706	0.6517390739196521	0.6814784655107867	0.8769670712548285	0.7200862424836899	0.7466689099409614	0.8320125261143286	0.7267971191954024	0.8860839321603836	0.7381094778337	0.7155504671561209	0.8984060874534296	0.7330505546855469	0.8221148767705948	0.851946156350542	0.5617598714870143	0.7345591052879153	0.7374696465208488	0.8061332990541246	0.6720115183453901	0.9408555527005481	0.9154729940273026	0.9962237115680501	0.9097961306267661	0.7505361521158719	0.8191673098864917	1.1576541673862675	0.8837965628539414	0.9322006929093399	0.8665247790882855	0.8993627359988128	0.8993627359988128	0.8993627359988128	0.8993627359988128	0.8993627359988128	0.8993627359988128	0.8993627359988128	0.8993627359988128	0.8993627359988128	0.8993627359988128	0.8993627359988128	0.8993627359988128	0.8993627359988128	0.8993627359988128	0.8993627359988128	0.8993627359988128	0.8993627359988128	0.8993627359988128
0.38902670786754007	0.21085191989575794	0.0	0.3364503484378088	0.6762515545684079	0.4732456037318752	0.7256858932548226	0.949958569158996	1.1970085607454202	0.9389728519263436	0.8335733338949607	1.1279518369142765	1.5413700633517047	1.6757609603481827	1.1770123702892672	1.4263866653187252	1.4263866653187252	1.4263866653187252	1.4263866653187252	1.4263866653187252	1.4263866653187252	1.4263866653187252	1.4263866653187252	1.4263866653187252	1.4263866653187252	1.4263866653187252	1.4263866653187252	1.4263866653187252	1.4263866653187252	1.4263866653187252	1.4263866653187252	1.4263866653187252	1.4263866653187252	1.4263866653187252	1.4263866653187252	1.4263866653187252	1.4263866653187252	1.4263866653187252	1.4263866653187252	1.4263866653187252	1.4263866653187252	1.4263866653187252	1.4263866653187252	1.4263866653187252	1.4263866653187252	1.4263866653187252	1.4263866653187252	1.4263866653187252	1.4263866653187252	1.4263866653187252
1.0586807961849813	0.9328491604240069	0.9976241208462028	0.9153216272701601	0.8411845790295934	0.9046854626795418	1.1728571428391026	0.9749883918427987	0.7882015804415867	1.1910934803883828	0.9607778305196645	0.915314910339421	1.0988113845324918	1.1088187441117792	1.0642821025379108	0.9441372698130239	1.1929317545022406	1.0602289452707632	0.9843931387796288	0.9858609756344252	1.1723991395033975	1.009711840282148	0.9082567323282441	1.0973766291515228	1.0028166807398835	1.0028166807398835	1.0028166807398835	1.0028166807398835	1.0028166807398835	1.0028166807398835	1.0028166807398835	1.0028166807398835	1.0028166807398835	1.0028166807398835	1.0028166807398835	1.0028166807398835	1.0028166807398835	1.0028166807398835	1.0028166807398835	1.0028166807398835	1.0028166807398835	1.0028166807398835	1.0028166807398835	1.0028166807398835	1.0028166807398835	1.0028166807398835	1.0028166807398835	1.0028166807398835	1.0028166807398835	1.0028166807398835
0.22780161196293297	0.25217225990904163	0.34742965768001727	0.2519354595606399	0.28204234339752604	0.17115457129905232	0.3034155615306377	0.27642044049153824	0.334188508424292	0.20715013041548624	0.35067403293783367	0.42018185927227714	0.42627570521097513	0.2053739423800335	0.4131042990287642	0.2553554359171716	0.3566904477590191	0.3503418593793082	0.5139157272505367	0.43392255906390687	0.5579038683047463	0.4801000777607695	0.36705667494531935	0.3140054372123187	0.340531056078819	0.340531056078819	0.340531056078819	0.340531056078819	0.340531056078819	0.340531056078819	0.340531056078819	0.340531056078819	0.340531056078819	0.340531056078819	0.340531056078819	0.340531056078819	0.340531056078819	0.340531056078819	0.340531056078819	0.340531056078819	0.340531056078819	0.340531056078819	0.340531056078819	0.340531056078819	0.340531056078819	0.340531056078819	0.340531056078819	0.340531056078819	0.340531056078819	0.340531056078819
0.32744893108445877	0.41915387540822213	0.37129621786191996	0.34405361304610055	0.39961126334281183	0.32784213911093196	0.4667257949349999	0.5028096513582525	0.5161227045580368	0.3699863663596093	0.5401406567123175	0.4110380021948325	0.6013046123832423	0.5337013417070146	0.4854614270547854	0.4251355162978128	0.5248332385226553	0.5048484163317731	0.501120036277881	0.661030762174027	0.44924121194602534	0.7289614882994242	0.6384055663459481	0.7762694352022406	0.6789041239732189	0.32502510233514864	0.4787589851812193	0.8618727831097658	0.706596657285644	0.5071703989763986	0.6068835281310213	0.6068835281310213	0.6068835281310213	0.6068835281310213	0.6068835281310213	0.6068835281310213	0.6068835281310213	0.6068835281310213	0.6068835281310213	0.6068835281310213	0.6068835281310213	0.6068835281310213	0.6068835281310213	0.6068835281310213	0.6068835281310213	0.6068835281310213	0.6068835281310213	0.6068835281310213	0.6068835281310213	0.6068835281310213
1.3531283749497094	1.2728392542783464	1.0357505992333986	1.2027594748150605	1.293427859037455	1.119389751916267	1.276727911202177	1.1454105687414764	1.0364558738984129	1.4062448500550724	1.3850942868380687	1.19830579662557	1.3932696838702496	1.2957877402479099	1.2957877402479099	1.2957877402479099	1.2957877402479099	1.2957877402479099	1.2957877402479099	1.2957877402479099	1.2957877402479099	1.2957877402479099	1.2957877402479099	1.2957877402479099	1.2957877402479099	1.2957877402479099	1.2957877402479099	1.2957877402479099	1.2957877402479099	1.2957877402479099	1.2957877402479099	1.2957877402479099	1.2957877402479099	1.2957877402479099	1.2957877402479099	1.2957877402479099	1.2957877402479099	1.2957877402479099	1.2957877402479099	1.2957877402479099	1.2957877402479099	1.2957877402479099	1.2957877402479099	1.2957877402479099	1.2957877402479099	1.2957877402479099	1.2957877402479099	1.2957877402479099	1.2957877402479099	1.2957877402479099
0.5895917494215506	0.5162757385549539	0.41832300651659765	0.401909860801096	0.5542480487042183	0.5228136991009793	0.48723416817941345	0.7872086309722188	0.5508265464821963	0.6685321521474156	0.3620893581992379	0.6688795092632808	0.4003222511971058	0.4778239290978137	0.48645157157235946	0.4604901579462581	0.28673358221582657	0.5875318282169512	0.3144589805139676	0.7305031648466749	0.39076007120333645	0.6174015867864816	0.6295421577130019	0.5081319244848054	0.43768856266850076	0.4729102435766531	0.4729102435766531	0.4729102435766531	0.4729102435766531	0.4729102435766531	0.4729102435766531	0.4729102435766531	0.4729102435766531	0.4729102435766531	0.4729102435766531	0.4729102435766531	0.4729102435766531	0.4729102435766531	0.4729102435766531	0.4729102435766531	0.4729102435766531	0.4729102435766531	0.4729102435766531	0.4729102435766531	0.4729102435766531	0.4729102435766531	0.4729102435766531	0.4729102435766531	0.4729102435766531	0.4729102435766531
0.8467186834214822	0.9442650500071965	1.1295265179323015	0.9688464814364878	1.0662168133853063	1.4228347931088263	1.4214317023396752	1.2534825358120443	1.054911067893963	1.04894698375587	1.0715308414975437	1.06067394170385	1.406562567488033	1.2682108590164134	1.2357611543500244	1.5054666288683995	1.4401852519424574	1.1954452873398844	1.4503663364666046	1.4085970507685603	1.2092027229768263	1.268687213792418	1.2869958361274436	1.2589007405592771	1.3334928446854573	1.3925825420303974	1.3630376933579273	1.3630376933579273	1.3630376933579273	1.3630376933579273	1.3630376933579273	1.3630376933579273	1.3630376933579273	1.3630376933579273	1.3630376933579273	1.3630376933579273	1.3630376933579273	1.3630376933579273	1.3630376933579273	1.3630376933579273	1.3630376933579273	1.3630376933579273	1.3630376933579273	1.3630376933579273	1.3630376933579273	1.3630376933579273	1.3630376933579273	1.3630376933579273	1.3630376933579273	1.3630376933579273
0.0	0.0	0.0	0.2974571330340902	0.11187336075398892	0.12989167681044977	0.0	0.23275187142451295	0.10940766485790379	0.18172379251441206	0.1897336434659381	0.2484131905110712	0.10645766797111351	0.054910456370780514	0.09594454596218714	0.004149871185836773	0.0	0.011468696168316061	0.1675369655944259	0.22032545166093317	0.21242888395242168	0.00048430099070519974	0.20054457922062205	0.00024215049535259987	0.2056624623221277	0.3375008167665802	0.271581639544354	0.271581639544354	0.271581639544354	0.271581639544354	0.271581639544354	0.271581639544354	0.271581639544354	0.271581639544354	0.271581639544354	0.271581639544354	0.271581639544354	0.271581639544354	0.271581639544354	0.271581639544354	0.271581639544354	0.271581639544354	0.271581639544354	0.271581639544354	0.271581639544354	0.271581639544354	0.271581639544354	0.271581639544354	0.271581639544354	0.271581639544354
0.7784609072274161	0.9079416309569615	0.6604886521507816	0.8565619168866347	0.8126906692094896	0.6658567248965382	0.8381365261198707	0.7816531437879151	0.693025496706324	0.7935629105227329	0.6184404194658106	0.812682686038875	0.7943822218081326	0.8564383048691327	0.8081761495173466	0.9056304373190134	0.867397732844934	0.7562404727204475	0.9690247632763892	0.8614272673802631	0.8918032878700872	0.8584126263961543	0.8569774848085157	0.954166672435824	0.850004500829096	0.6921471880587172	0.7710758444439066	0.7710758444439066	0.7710758444439066	0.7710758444439066	0.7710758444439066	0.7710758444439066	0.7710758444439066	0.7710758444439066	0.7710758444439066	0.7710758444439066	0.7710758444439066	0.7710758444439066	0.7710758444439066	0.7710758444439066	0.7710758444439066	0.7710758444439066	0.7710758444439066	0.7710758444439066	0.7710758444439066	0.7710758444439066	0.7710758444439066	0.7710758444439066	0.7710758444439066	0.7710758444439066
0.9467503908861767	0.9378330666244991	1.0134292022382532	0.8364347936519386	0.6664770332146898	1.1000076970271935	0.6604085205408192	0.7656752978312669	0.8474983404310532	0.9191254817187505	1.010471976234687	0.8093719580876256	1.0464228490079854	1.0315894992479835	0.8014343109469605	0.7403676605882163	1.1614571147198045	0.7844147884738457	0.8020124489418755	0.6427059255899396	0.8213186754204189	0.6252088351532324	0.954956742817598	0.9455769359978653	0.6836426913519861	0.8146098136749257	0.8146098136749257	0.8146098136749257	0.8146098136749257	0.8146098136749257	0.8146098136749257	0.8146098136749257	0.8146098136749257	0.8146098136749257	0.8146098136749257	0.8146098136749257	0.8146098136749257	0.8146098136749257	0.8146098136749257	0.8146098136749257	0.8146098136749257	0.8146098136749257	0.8146098136749257	0.8146098136749257	0.8146098136749257	0.8146098136749257	0.8146098136749257	0.8146098136749257	0.8146098136749257	0.8146098136749257
0.8613155444390121	0.9017661544590743	1.0221517403485596	1.0572026716740677	1.0395573443801902	0.7372346375032179	1.0333812060916487	0.8423641377854149	1.050527419242864	1.0742049187572429	0.8922956784719619	0.7498082134246676	0.9703060409070805	0.9506465950922178	0.9559657004242305	1.0440011976296364	0.8830580186307094	0.8463526997493429	1.0945057214401348	0.7281767575981688	1.0561930273045492	1.024606870595697	0.7023219048184527	0.7724740302794252	0.677647032102287	0.7250605311908561	0.7250605311908561	0.7250605311908561	0.7250605311908561	0.7250605311908561	0.7250605311908561	0.7250605311908561	0.7250605311908561	0.7250605311908561	0.7250605311908561	0.7250605311908561	0.7250605311908561	0.7250605311908561	0.7250605311908561	0.7250605311908561	0.7250605311908561	0.7250605311908561	0.7250605311908561	0.7250605311908561	0.7250605311908561	0.7250605311908561	0.7250605311908561	0.7250605311908561	0.7250605311908561	0.7250605311908561
0.9980682896380476	1.0205198762172858	0.9482922021333776	0.9273612333933156	1.1207217458550298	1.1583416723072175	0.9579586399128187	1.0496038886524925	1.0668612161453244	1.0373646655960571	0.9726995225538091	0.9968445879820829	0.7928683315858289	0.9363420835279009	0.9760283144462726	0.9578914984651844	0.88695999299622	0.7739761479130208	0.9865576470018136	0.9019712403606981	0.9916868648920738	0.9063916263524366	0.8975561189589968	0.7715315681512794	0.810869125650095	0.7912003469006871	0.7912003469006871	0.7912003469006871	0.7912003469006871	0.7912003469006871	0.7912003469006871	0.7912003469006871	0.7912003469006871	0.7912003469006871	0.7912003469006871	0.7912003469006871	0.7912003469006871	0.7912003469006871	0.7912003469006871	0.7912003469006871	0.7912003469006871	0.7912003469006871	0.7912003469006871	0.7912003469006871	0.7912003469006871	0.7912003469006871	0.7912003469006871	0.7912003469006871	0.7912003469006871	0.7912003469006871
0.9910235873551301	1.2580265298737212	0.970592835658602	0.9013715386001803	0.8076396064141677	1.1564831291681192	0.8558471167034079	1.0010980697063172	0.8170131211421392	0.8287235013600549	1.0320080469064392	0.9267280531030977	1.0247151061043556	0.9447733684274056	0.8133812456248912	0.9348162550511052	1.1467666045657223	0.9423269298841933	0.679775056046175	1.057504164876472	0.8686396104613235	0.8686396104613235	0.8686396104613235	0.8686396104613235	0.8686396104613235	0.8686396104613235	0.8686396104613235	0.8686396104613235	0.8686396104613235	0.8686396104613235	0.8686396104613235	0.8686396104613235	0.8686396104613235	0.8686396104613235	0.8686396104613235	0.8686396104613235	0.8686396104613235	0.8686396104613235	0.8686396104613235	0.8686396104613235	0.8686396104613235	0.8686396104613235	0.8686396104613235	0.8686396104613235	0.8686396104613235	0.8686396104613235	0.8686396104613235	0.8686396104613235	0.8686396104613235	0.8686396104613235
0.9029299691376578	0.9726478960625661	0.9356125676911102	0.9862545318072157	0.9874741274914506	1.016527112791541	0.9965479966054828	0.901732552862935	0.978495171058305	0.9140076146064615	1.1127445172482409	0.8301045402021943	1.0728204004954294	0.9351626191332134	0.9413875768335779	0.9015453422804948	0.8943051534277097	1.0734246175290847	1.0792710434602066	0.9146522729842759	0.9969616582222414	0.9969616582222414	0.9969616582222414	0.9969616582222414	0.9969616582222414	0.9969616582222414	0.9969616582222414	0.9969616582222414	0.9969616582222414	0.9969616582222414	0.9969616582222414	0.9969616582222414	0.9969616582222414	0.9969616582222414	0.9969616582222414	0.9969616582222414	0.9969616582222414	0.9969616582222414	0.9969616582222414	0.9969616582222414	0.9969616582222414	0.9969616582222414	0.9969616582222414	0.9969616582222414	0.9969616582222414	0.9969616582222414	0.9969616582222414	0.9969616582222414	0.9969616582222414	0.9969616582222414
0.12455204498965781	0.1257552671008418	0.2526653962081987	0.12201228241146193	0.10613200275314508	0.11126279927177139	0.10442561819562132	0.033586894369537774	0.22106560986383167	0.0008382583414314642	0.2195597657831673	0.0	0.2634609574652155	0.002899190473667289	0.43065491280753404	0.1525308160759603	0.26557970237036066	0.25439517290155167	0.2173125127298881	0.4782402881977063	0.47942961503510295	0.2938103152922088	0.35694673627647516	0.14468770654081853	0.12106116467758274	0.6461246664079239	0.08204758544088606	0.36408612592440504	0.36408612592440504	0.36408612592440504	0.36408612592440504	0.36408612592440504	0.36408612592440504	0.36408612592440504	0.36408612592440504	0.36408612592440504	0.36408612592440504	0.36408612592440504	0.36408612592440504	0.36408612592440504	0.36408612592440504	0.36408612592440504	0.36408612592440504	0.36408612592440504	0.36408612592440504	0.36408612592440504	0.36408612592440504	0.36408612592440504	0.36408612592440504	0.36408612592440504
0.4155957183945623	0.42781112027111784	0.4464145873438118	0.48438559534521125	0.4800110793631894	0.6106798419530955	0.6161324778487073	0.5742285448908873	0.6837030474659812	0.8873175802112166	0.6485793209548208	0.7249314198216475	0.392832806983025	0.4923629011019596	0.5044766994399738	0.47396729686123534	0.7685676782219845	0.4857683637636605	0.46346508365353006	0.732723183559748	0.6607425234699477	0.46461855330287954	0.48613431907038707	0.6852873151110954	0.5857108170907412	0.5857108170907412	0.5857108170907412	0.5857108170907412	0.5857108170907412	0.5857108170907412	0.5857108170907412	0.5857108170907412	0.5857108170907412	0.5857108170907412	0.5857108170907412	0.5857108170907412	0.5857108170907412	0.5857108170907412	0.5857108170907412	0.5857108170907412	0.5857108170907412	0.5857108170907412	0.5857108170907412	0.5857108170907412	0.5857108170907412	0.5857108170907412	0.5857108170907412	0.5857108170907412	0.5857108170907412	0.5857108170907412
0.6699157652132711	0.5535226638290567	0.6499044585942675	0.7837265970082229	0.510603164954094	0.6183283591369343	0.7326284029617437	0.5915762048338301	0.6329068119300985	0.6278781109585463	0.5794277577980511	0.4181545670692656	0.45450295753693337	0.8848316439378154	0.711491512437384	0.5716437342916839	0.45793199178626215	0.6700555645403428	0.5248103559071978	0.7634623894082869	0.7758109563601037	0.6896570853733124	0.5154302177370126	0.7569896837309303	0.5997178644035052	0.44787971354482564	0.5237987889741653	0.5237987889741653	0.5237987889741653	0.5237987889741653	0.5237987889741653	0.5237987889741653	0.5237987889741653	0.5237987889741653	0.5237987889741653	0.5237987889741653	0.5237987889741653	0.5237987889741653	0.5237987889741653	0.5237987889741653	0.5237987889741653	0.5237987889741653	0.5237987889741653	0.5237987889741653	0.5237987889741653	0.5237987889741653	0.5237987889741653	0.5237987889741653	0.5237987889741653	0.5237987889741653
0.8354065493317193	0.8107925452606152	0.5750046551226426	0.48366582362106486	1.3392734000060715	0.7039822385907402	0.5621495017878742	0.5268678859753939	1.1707736168174565	0.8484833818782134	1.2058960040247808	0.3273957218315556	0.7718268130950805	0.3732920319040915	0.5561227928721948	0.5405162231490039	0.78171528208707	0.8512275556563705	0.9858303807374231	0.7666637716623459	0.8748683083906397	0.66875034996229	0.9220465004118586	0.7953984251870743	0.7953984251870743	0.7953984251870743	0.7953984251870743	0.7953984251870743	0.7953984251870743	0.7953984251870743	0.7953984251870743	0.7953984251870743	0.7953984251870743	0.7953984251870743	0.7953984251870743	0.7953984251870743	0.7953984251870743	0.7953984251870743	0.7953984251870743	0.7953984251870743	0.7953984251870743	0.7953984251870743	0.7953984251870743	0.7953984251870743	0.7953984251870743	0.7953984251870743	0.7953984251870743	0.7953984251870743	0.7953984251870743	0.7953984251870743
1.04071605680711	0.9192306967040229	0.9009588020841507	0.8538293981213397	0.7274264245566421	0.754431459215642	0.758934703508388	0.6695375317716984	0.6450753786933879	0.8139418659841334	0.8737137129758021	0.8924220945936903	0.6982065324009697	0.6419899486456238	0.6288747180014288	0.676834927297576	0.6051351797620803	0.9021997614232011	0.7225452578186653	0.803250364691026	0.8576300416320982	0.830440203161562	0.830440203161562	0.830440203161562	0.830440203161562	0.830440203161562	0.830440203161562	0.830440203161562	0.830440203161562	0.830440203161562	0.830440203161562	0.830440203161562	0.830440203161562	0.830440203161562	0.830440203161562	0.830440203161562	0.830440203161562	0.830440203161562	0.830440203161562	0.830440203161562	0.830440203161562	0.830440203161562	0.830440203161562	0.830440203161562	0.830440203161562	0.830440203161562	0.830440203161562	0.830440203161562	0.830440203161562	0.830440203161562
0.6057954661709382	0.37071384352896775	0.37399290386476414	0.6208181169598926	0.5730556996369854	0.5931922197754016	0.3505337099447427	0.3648436983210245	0.5718880542957717	0.5873858644115351	0.5912175399955093	0.5466791516817348	0.4128133042990087	0.5934829388961566	0.5894053513664619	0.6365089765893664	0.7108197407085386	0.4428366396907632	0.3271821285447194	0.6338758427690033	0.6818883722369541	0.8949257194146736	0.7220327540890475	0.7398730483339379	0.8697424427611298	0.7990390251584174	0.9490605054864406	0.8407298524781771	1.0317536353667434	1.124965430631203	0.9380255418142414	0.890432721892608	1.0401926114911397	0.9653126666918739	0.9653126666918739	0.9653126666918739	0.9653126666918739	0.9653126666918739	0.9653126666918739	0.9653126666918739	0.9653126666918739	0.9653126666918739	0.9653126666918739	0.9653126666918739	0.9653126666918739	0.9653126666918739	0.9653126666918739	0.9653126666918739	0.9653126666918739	0.9653126666918739
0.7024042030000416	0.6630011409104439	0.6078308543917353	0.8613726290002897	0.625583123919993	0.9277472242899847	0.7861592114410524	0.6512044978527544	0.820243251868333	0.7922312812116526	0.8020656199794882	0.656852155146183	0.8725400658129671	0.8977898083063363	0.7381716866274309	0.9484657316336715	0.7799700321915045	0.8649612856075738	0.9525694949857062	0.8703330298285124	0.7340579954741698	1.2214053775159022	0.8884905353610061	0.8616984678483864	0.8309870353249009	0.8844567393144925	1.0113372239289287	0.9708037396929882	0.9258139351309895	1.0011641634868005	0.9976182862113064	0.9910602387921034	0.9282293270755975	0.9596447829338504	0.9596447829338504	0.9596447829338504	0.9596447829338504	0.9596447829338504	0.9596447829338504	0.9596447829338504	0.9596447829338504	0.9596447829338504	0.9596447829338504	0.9596447829338504	0.9596447829338504	0.9596447829338504	0.9596447829338504	0.9596447829338504	0.9596447829338504	0.9596447829338504
0.774973946560991	0.8598559420234917	1.004395597564573	0.7566693046781436	0.7478105426180337	0.7631289908986582	0.8526163376013794	0.8361707653653299	0.7979248230438841	0.7502723984110233	0.655021657245085	0.6409043230326197	0.6040712310130152	0.8027913042445536	0.7169991123634741	0.5446350289260694	0.5968873128206726	0.8332187399995922	0.6203426549819002	0.662832350079913	0.6351928025168857	0.6490125762983994	0.6490125762983994	0.6490125762983994	0.6490125762983994	0.6490125762983994	0.6490125762983994	0.6490125762983994	0.6490125762983994	0.6490125762983994	0.6490125762983994	0.6490125762983994	0.6490125762983994	0.6490125762983994	0.6490125762983994	0.6490125762983994	0.6490125762983994	0.6490125762983994	0.6490125762983994	0.6490125762983994	0.6490125762983994	0.6490125762983994	0.6490125762983994	0.6490125762983994	0.6490125762983994	0.6490125762983994	0.6490125762983994	0.6490125762983994	0.6490125762983994	0.6490125762983994
0.3410635379284301	0.34542120470721716	0.37869577440753927	0.5029766481776746	0.4859377954419402	0.4655699268253283	0.3298477675083026	0.4268125911946308	0.4940924208644109	0.38080281563364504	0.39107098809120444	0.32029832660704677	0.4064315663699854	0.42539055870502884	0.550187481048908	0.27226926496030646	0.48671551900179777	0.4476677560185027	0.532901329073164	0.6270042293350955	0.34212397319427224	0.8090659118608197	0.4318494525172005	0.397427671550978	0.4146385620340893	0.4146385620340893	0.4146385620340893	0.4146385620340893	0.4146385620340893	0.4146385620340893	0.4146385620340893	0.4146385620340893	0.4146385620340893	0.4146385620340893	0.4146385620340893	0.4146385620340893	0.4146385620340893	0.4146385620340893	0.4146385620340893	0.4146385620340893	0.4146385620340893	0.4146385620340893	0.4146385620340893	0.4146385620340893	0.4146385620340893	0.4146385620340893	0.4146385620340893	0.4146385620340893	0.4146385620340893	0.4146385620340893
0.8530885268587193	0.6359711773005493	0.8044731151786071	0.8362561894571315	0.6893076946103147	0.7053888064096263	0.9396105621651821	0.8499895341045063	0.8774879236085574	0.8525953478394116	0.9065697527727994	0.7533575778325892	0.6414060816477491	0.6342593376418655	0.8829317615665045	0.8500715179531038	1.0320388878817155	0.8749145757782668	0.7576375701184606	0.8869031060167324	1.0284577726886646	0.8914335076760737	0.6629071880668073	0.49752030849407824	0.8015569994492593	0.6520840452469518	0.7268205223481057	0.7268205223481057	0.7268205223481057	0.7268205223481057	0.7268205223481057	0.7268205223481057	0.7268205223481057	0.7268205223481057	0.7268205223481057	0.7268205223481057	0.7268205223481057	0.7268205223481057	0.7268205223481057	0.7268205223481057	0.7268205223481057	0.7268205223481057	0.7268205223481057	0.7268205223481057	0.7268205223481057	0.7268205223481057	0.7268205223481057	0.7268205223481057	0.7268205223481057	0.7268205223481057
1.339365763893299	1.0421262797422575	1.1657273343152015	1.2192826183241827	1.2090183002649018	0.9411313643653054	1.0426767955944696	0.9622253877265202	0.9193164083656273	1.1552437483963502	1.0580421983883161	0.9133807561220643	1.0196573109588851	1.1263791003256496	1.0843874670603229	0.8477334752141824	1.0769044151326397	0.8910657096256912	0.9737691854279431	1.0986393747155363	1.0362042800717397	1.0362042800717397	1.0362042800717397	1.0362042800717397	1.0362042800717397	1.0362042800717397	1.0362042800717397	1.0362042800717397	1.0362042800717397	1.0362042800717397	1.0362042800717397	1.0362042800717397	1.0362042800717397	1.0362042800717397	1.0362042800717397	1.0362042800717397	1.0362042800717397	1.0362042800717397	1.0362042800717397	1.0362042800717397	1.0362042800717397	1.0362042800717397	1.0362042800717397	1.0362042800717397	1.0362042800717397	1.0362042800717397	1.0362042800717397	1.0362042800717397	1.0362042800717397	1.0362042800717397
0.7549159475024035	0.6801254912159128	0.61634862886418	0.7963793001361386	0.6024954331460443	0.7624314885231349	0.7633842696244627	0.754329689118598	0.851230181693566	0.6447070442953305	0.7194856015222525	0.7442954891709739	0.8982011283724466	0.5266362690229319	0.6755008743625791	0.6121012602859411	0.8569596407602192	0.8434641464116014	0.7010189710606772	0.7842611326984484	1.0380706546193417	0.9164800643076799	0.9772753594635107	0.9772753594635107	0.9772753594635107	0.9772753594635107	0.9772753594635107	0.9772753594635107	0.9772753594635107	0.9772753594635107	0.9772753594635107	0.9772753594635107	0.9772753594635107	0.9772753594635107	0.9772753594635107	0.9772753594635107	0.9772753594635107	0.9772753594635107	0.9772753594635107	0.9772753594635107	0.9772753594635107	0.9772753594635107	0.9772753594635107	0.9772753594635107	0.9772753594635107	0.9772753594635107	0.9772753594635107	0.9772753594635107	0.9772753594635107	0.9772753594635107
0.6621494848774614	0.5874677467550521	0.6860475927251838	0.5931106829146979	0.6637966156245508	0.7543696356399237	0.6684407468730242	0.8205871095212208	0.45214571691102395	0.658607701600085	0.930661953400058	0.8887886732369333	0.927654132275929	0.9024335301839866	0.7176572085777089	1.0671479792653429	0.6143201436627901	0.6230362752342286	0.7672124353765124	0.3480732630234614	0.557642849199987	0.557642849199987	0.557642849199987	0.557642849199987	0.557642849199987	0.557642849199987	0.557642849199987	0.557642849199987	0.557642849199987	0.557642849199987	0.557642849199987	0.557642849199987	0.557642849199987	0.557642849199987	0.557642849199987	0.557642849199987	0.557642849199987	0.557642849199987	0.557642849199987	0.557642849199987	0.557642849199987	0.557642849199987	0.557642849199987	0.557642849199987	0.557642849199987	0.557642849199987	0.557642849199987	0.557642849199987	0.557642849199987	0.557642849199987
0.6077615317898185	0.8045340764602219	0.3583488150518826	0.6104092178947174	0.7792999611196509	0.718179611022252	0.5657944112469298	0.7293603805410738	0.8716047286482568	0.4299185255065629	0.557348969675136	0.5829938128895416	0.7018791366062667	0.6899971997224349	0.34011985651445303	0.44132593614375737	0.335001477215675	0.7107338441264736	0.837550013739865	0.43056585092337113	0.5133143441427032	0.6754564318041507	0.37821765640964394	0.5268370441068974	0.5268370441068974	0.5268370441068974	0.5268370441068974	0.5268370441068974	0.5268370441068974	0.5268370441068974	0.5268370441068974	0.5268370441068974	0.5268370441068974	0.5268370441068974	0.5268370441068974	0.5268370441068974	0.5268370441068974	0.5268370441068974	0.5268370441068974	0.5268370441068974	0.5268370441068974	0.5268370441068974	0.5268370441068974	0.5268370441068974	0.5268370441068974	0.5268370441068974	0.5268370441068974	0.5268370441068974	0.5268370441068974	0.5268370441068974
0.8914698191797898	0.8829936176612733	0.7334923977852186	0.8697396235911277	1.0242419407504464	0.8822970080018023	0.8878515019985638	0.42975692142564476	0.7453241586164081	0.813740318513313	0.8735257955759528	0.6473472475253002	1.0307415394466197	0.6184141274223348	0.5108273141044685	0.6105906359172824	0.6971184882149851	0.7328476841632915	0.5738956604926264	0.5666167699422968	0.7404565031631013	0.7126295487379075	0.7265430259505045	0.7265430259505045	0.7265430259505045	0.7265430259505045	0.7265430259505045	0.7265430259505045	0.7265430259505045	0.7265430259505045	0.7265430259505045	0.7265430259505045	0.7265430259505045	0.7265430259505045	0.7265430259505045	0.7265430259505045	0.7265430259505045	0.7265430259505045	0.7265430259505045	0.7265430259505045	0.7265430259505045	0.7265430259505045	0.7265430259505045	0.7265430259505045	0.7265430259505045	0.7265430259505045	0.7265430259505045	0.7265430259505045	0.7265430259505045	0.7265430259505045
0.6012874013519524	0.47194812984378004	0.5720484169272287	0.5400962832907598	0.6634312186202215	0.5988615921931605	0.742159062376657	0.810083516069749	0.7585984893215011	0.5188370352789919	0.6502036710612636	0.6883482251629454	0.6490191040858168	0.8141130549650554	0.6333516210449464	0.4678673563791542	0.5993490035835906	1.12937673081135	1.006579286698402	0.5972652957580264	0.6693215467370401	0.9834321861229737	0.5546682100953075	0.6606751781136466	0.779001680868806	0.9833133439656395	0.8930236026687942	0.802886885346651	0.7919033491365713	0.6085878757456501	0.9538395210691606	0.7812136984074053	0.7812136984074053	0.7812136984074053	0.7812136984074053	0.7812136984074053	0.7812136984074053	0.7812136984074053	0.7812136984074053	0.7812136984074053	0.7812136984074053	0.7812136984074053	0.7812136984074053	0.7812136984074053	0.7812136984074053	0.7812136984074053	0.7812136984074053	0.7812136984074053	0.7812136984074053	0.7812136984074053
0.58877113465181	0.5499616375147456	0.6305688236498977	0.5839345092551466	0.3683529266716163	0.8893798859148728	0.6282899336686406	0.4295343572089122	0.6132834685744498	0.5604725664671573	0.6484927743940486	0.6794393245023325	0.6055906498667859	0.6580647486612424	0.42516628074813506	0.5946607074078063	0.7749711828353317	0.8459439738927164	0.4226051202753804	0.5389063409368232	0.6680916496450228	0.6489613914975267	0.7577873276660219	0.5309966229822771	0.6423231811572107	0.5597143419591932	0.4855246508234657	0.7290746872833814	0.7293521343394944	0.6558159958276882	0.6763236809472016	0.6660698383874449	0.6660698383874449	0.6660698383874449	0.6660698383874449	0.6660698383874449	0.6660698383874449	0.6660698383874449	0.6660698383874449	0.6660698383874449	0.6660698383874449	0.6660698383874449	0.6660698383874449	0.6660698383874449	0.6660698383874449	0.6660698383874449	0.6660698383874449	0.6660698383874449	0.6660698383874449	0.6660698383874449
0.8029478839218924	0.6017269042398617	0.7267939825710269	0.4618202863286756	0.5718680755739382	0.8381096193461764	0.6895115285869371	0.879371102429654	0.5773386037219348	0.5839386332989277	0.8247613175536136	0.633888343995409	0.8595470973133092	0.7261313713611799	0.6826869528727401	0.5489306417085346	0.8118817262362984	0.6492448812016793	0.5467681797319307	0.7374840640281441	0.514982364768134	0.6262332143981391	0.6262332143981391	0.6262332143981391	0.6262332143981391	0.6262332143981391	0.6262332143981391	0.6262332143981391	0.6262332143981391	0.6262332143981391	0.6262332143981391	0.6262332143981391	0.6262332143981391	0.6262332143981391	0.6262332143981391	0.6262332143981391	0.6262332143981391	0.6262332143981391	0.6262332143981391	0.6262332143981391	0.6262332143981391	0.6262332143981391	0.6262332143981391	0.6262332143981391	0.6262332143981391	0.6262332143981391	0.6262332143981391	0.6262332143981391	0.6262332143981391	0.6262332143981391
1.3370060274562992	0.8041870353896806	0.916338162272959	0.0	1.3965177481961137	1.4961162349315142	0.40049194852308007	0.0	0.8041870353896806	0.8823471807696738	0.0	0.0	0.20024597426154003	0.0019834189159010883	0.043818974536984995	0.6939126184577348	0.0	0.0	0.0019834189159010883	0.0	0.4497634319846464	0.2248817159923232	0.2248817159923232	0.2248817159923232	0.2248817159923232	0.2248817159923232	0.2248817159923232	0.2248817159923232	0.2248817159923232	0.2248817159923232	0.2248817159923232	0.2248817159923232	0.2248817159923232	0.2248817159923232	0.2248817159923232	0.2248817159923232	0.2248817159923232	0.2248817159923232	0.2248817159923232	0.2248817159923232	0.2248817159923232	0.2248817159923232	0.2248817159923232	0.2248817159923232	0.2248817159923232	0.2248817159923232	0.2248817159923232	0.2248817159923232	0.2248817159923232	0.2248817159923232
0.6210782951894616	0.5629289968475584	0.3092118641270117	0.49644893536530893	0.718072316840872	0.4754865613934469	0.5894012261050599	0.3668700456229194	0.3884239977446778	0.5603306494717937	0.462499584851346	0.5882460072685015	0.5564195673342781	0.47199664353221227	0.4779068007201662	0.6713869959812531	0.6307212077006111	0.4855331823931008	0.3761834595150573	0.336987177510737	0.5798472296129792	0.4716370430940192	0.37573566667158564	0.29026115290441745	0.49757909720846777	0.5599648319766669	0.38384500859355536	0.68636962606026	0.2963975750884165	0.4913836005743383	0.4913836005743383	0.4913836005743383	0.4913836005743383	0.4913836005743383	0.4913836005743383	0.4913836005743383	0.4913836005743383	0.4913836005743383	0.4913836005743383	0.4913836005743383	0.4913836005743383	0.4913836005743383	0.4913836005743383	0.4913836005743383	0.4913836005743383	0.4913836005743383	0.4913836005743383	0.4913836005743383	0.4913836005743383	0.4913836005743383
0.5374148981731603	0.5655510733558744	0.3246750028414501	0.5375771697176981	0.447779866776662	0.36235168637177273	0.4862596452630321	0.44957930604647894	0.44907550354823983	0.48025604830510843	0.4622639474991032	0.47598574273780336	0.39862057437116616	0.4180074111711369	0.46379010963868567	0.4108619852112339	0.3921722758332165	0.5455801563798185	0.47195312418645186	0.4300919221219213	0.39937174540222165	0.3596014445482165	0.5332258339858716	0.4306856760948713	0.4800078519801151	0.5258340830663771	0.4261860502370387	0.44958558671478027	0.5569260540840039	0.4731422959340039	0.47031291366408423	0.6538535232248718	0.4735744689755779	0.5671160140873112	0.711282217694327	0.6391991158908191	0.6391991158908191	0.6391991158908191	0.6391991158908191	0.6391991158908191	0.6391991158908191	0.6391991158908191	0.6391991158908191	0.6391991158908191	0.6391991158908191	0.6391991158908191	0.6391991158908191	0.6391991158908191	0.6391991158908191	0.6391991158908191
0.6123307052731666	0.4214740027754209	0.6409487269967195	0.5022592938362823	0.5851304864713074	0.5698092115366253	0.6332370958882132	0.5362649506820338	0.6115950291112063	0.7369340088578793	0.7951807654147921	0.6974265934270657	0.5178463146687242	0.8018437207476935	0.6431993249752939	0.6298010882230736	0.9634691970261333	0.9464991748815413	0.7373948754996886	0.8872652127420055	0.9589552858383374	0.8049419028229555	0.947148949627463	0.8341653256983117	0.7519495948549917	0.9298180074120689	1.0251072172556634	0.9137852790773923	0.8790700769101719	0.7756148705916999	0.7284954339328009	0.9812181682156441	0.8305148851684768	0.7148340711903995	0.9493047519835446	0.6998576353146617	0.6962241516344454	0.7557453178207849	0.7485521275205987	1.1874829822860873	0.9680175549033431	0.9680175549033431	0.9680175549033431	0.9680175549033431	0.9680175549033431	0.9680175549033431	0.9680175549033431	0.9680175549033431	0.9680175549033431	0.9680175549033431
0.7261605343682611	0.796653791450599	0.7498486953063842	0.8051027915989509	0.6724131413825943	0.5901873253543615	0.5551830855004077	0.7193081324171303	0.7986420623938026	0.6616340842277647	0.8464508126439527	0.8237247570205792	0.9529265802685519	0.6369996568198207	0.5624188638921087	0.7261593507483133	0.6845310349082445	0.6557596823992842	0.9007801705112497	0.685619702628918	0.6340429082450766	0.9532185580775904	0.8778618462558476	0.7939131364039558	0.7611278010592939	0.7775204687316248	0.7775204687316248	0.7775204687316248	0.7775204687316248	0.7775204687316248	0.7775204687316248	0.7775204687316248	0.7775204687316248	0.7775204687316248	0.7775204687316248	0.7775204687316248	0.7775204687316248	0.7775204687316248	0.7775204687316248	0.7775204687316248	0.7775204687316248	0.7775204687316248	0.7775204687316248	0.7775204687316248	0.7775204687316248	0.7775204687316248	0.7775204687316248	0.7775204687316248	0.7775204687316248	0.7775204687316248
0.5500876213884062	0.5710608844427196	0.45784456813587976	0.43611527222446267	0.4289725784562133	0.4917491167315707	0.40521561687366453	0.4815577293396563	0.4380780569355988	0.3357905845773204	0.3792282540484231	0.5367111129782562	0.40439416917512117	0.46656739292896837	0.485647410948098	0.39964508429619594	0.5023206016265075	0.373163703949463	0.547309894542501	0.4694365006726104	0.3859921010821534	0.4100203339498102	0.43260215304210664	0.3207188713313784	0.5441257267467741	0.6222325644072906	0.30185357944687596	0.272231745163508	0.27818447822383885	0.557218660087189	0.4121840497681005	0.4847013549276447	0.4847013549276447	0.4847013549276447	0.4847013549276447	0.4847013549276447	0.4847013549276447	0.4847013549276447	0.4847013549276447	0.4847013549276447	0.4847013549276447	0.4847013549276447	0.4847013549276447	0.4847013549276447	0.4847013549276447	0.4847013549276447	0.4847013549276447	0.4847013549276447	0.4847013549276447	0.4847013549276447
0.28512477020695576	0.12796428493004441	0.7542173068407244	0.6191408808126678	0.49192164296384155	0.31470247930416484	0.0007780902971698997	0.9081056993365629	0.04940828531302724	0.35077618729368604	0.594181310329568	0.38607180498603727	0.9081056993365629	0.6629255831452082	0.07855599660319458	0.7056197769735192	0.5005971774033775	0.3517076811604284	0.6756613102375298	0.21426431909221005	0.4159976065733746	0.0038554971715095993	0.5486285221880504	0.14036736537298558	0.3594771771485127	0.27222019069049147	0.31584868391950205	0.31584868391950205	0.31584868391950205	0.31584868391950205	0.31584868391950205	0.31584868391950205	0.31584868391950205	0.31584868391950205	0.31584868391950205	0.31584868391950205	0.31584868391950205	0.31584868391950205	0.31584868391950205	0.31584868391950205	0.31584868391950205	0.31584868391950205	0.31584868391950205	0.31584868391950205	0.31584868391950205	0.31584868391950205	0.31584868391950205	0.31584868391950205	0.31584868391950205	0.31584868391950205
0.5601198294003573	0.4385079153883182	0.6148337269894767	0.49460816041059685	0.5711032640719058	0.6162954363384022	0.6018216364014193	0.6077099930093439	0.8026921052595204	0.573801168535911	0.6182251781073667	0.9034392942662791	0.6221051340569373	0.6376838752446635	0.666861768112633	0.6298814522606312	0.6573068854531089	0.7057749179291846	0.6509972220233631	0.7574447511147784	0.7588771545734381	0.8658601344164676	0.8176411984593294	0.8417506664378985	0.8417506664378985	0.8417506664378985	0.8417506664378985	0.8417506664378985	0.8417506664378985	0.8417506664378985	0.8417506664378985	0.8417506664378985	0.8417506664378985	0.8417506664378985	0.8417506664378985	0.8417506664378985	0.8417506664378985	0.8417506664378985	0.8417506664378985	0.8417506664378985	0.8417506664378985	0.8417506664378985	0.8417506664378985	0.8417506664378985	0.8417506664378985	0.8417506664378985	0.8417506664378985	0.8417506664378985	0.8417506664378985	0.8417506664378985
1.144357658383905	0.8116528983158326	0.8179783122910245	0.5509370965440148	0.5867881014084396	0.6902331961931262	0.7169138495256241	0.42738095538029375	0.7301987462680777	0.8093663870940017	0.5269794746402477	0.7742428519962644	0.5794688576521023	0.4620754387763958	0.6597306989654226	0.6770845636885389	0.38945095394998996	0.3450947818868586	0.48505039597026994	0.6286332521054458	0.4943986935388831	0.4998434466864042	0.6883844136861581	0.4478729260574555	0.7483176972584552	0.39468961988595147	0.5459130418150275	0.7622419219153944	0.56136896495907	0.5990239438342047	0.8017126826282973	0.700368313231251	0.700368313231251	0.700368313231251	0.700368313231251	0.700368313231251	0.700368313231251	0.700368313231251	0.700368313231251	0.700368313231251	0.700368313231251	0.700368313231251	0.700368313231251	0.700368313231251	0.700368313231251	0.700368313231251	0.700368313231251	0.700368313231251	0.700368313231251	0.700368313231251
0.1740212023385132	0.22378667955450682	0.41319989466919743	0.5102482705681524	0.6540557267667569	0.0	0.41437482283582333	0.3730252913348894	0.4043396081788721	0.002451826159658615	0.3272017796563725	0.26670490755601234	0.20265845646388048	0.026144003378203183	0.49798033485381815	0.0008234406528733915	0.1655831041933962	0.13492968267120672	0.019088117257404422	0.07427428115043745	0.019088117257404422	0.0	0.14445488110276983	0.08313456852672965	0.13042428114666496	0.2687450135664276	0.17357821390309233	0.49798033148714405	0.007055886120798759	0.22537332804756938	0.3014520104535003	0.14404316077633314	0.15494355398584728	0.185610445039698	0.39574016291857833	0.29828006669318685	0.30155066871290526	0.5121540440949246	0.4068523564039149	0.4068523564039149	0.4068523564039149	0.4068523564039149	0.4068523564039149	0.4068523564039149	0.4068523564039149	0.4068523564039149	0.4068523564039149	0.4068523564039149	0.4068523564039149	0.4068523564039149
0.0	0.0	0.0014324964833161173	0.0	0.15329546389131385	0.004954415545570249	0.08313107708934597	0.02918720566287126	0.19510326655476246	0.0	0.0	0.0	0.0	0.05244210017261718	0.0	0.0	0.0	0.0	0.05244210017261718	0.013403059978106107	0.0	0.0	0.0	0.0	0.05215300344531707	0.0	0.1577952774413478	0.17119833741945392	0.0002890967273001147	0.12860807177847655	0.12188102055655695	0.0	0.0	0.1169266050109867	0.0	0.0	0.053585499928633186	0.0	0.12566434617082267	0.0	0.001721593210616232	0.0002890967273001147	0.0	0.1462711243507763	0.07313556217538815	0.07313556217538815	0.07313556217538815	0.07313556217538815	0.07313556217538815	0.07313556217538815
0.23806489158247726	0.42962919252848214	0.3697235294662486	0.21297058231560365	0.29828078729436325	0.2504502714970893	0.4122073615759055	0.18880287183251726	0.2943805479358199	0.3025317420711102	0.2197140845074499	0.42239693106959286	0.1992713063312717	0.2818177228647673	0.1212793716459161	0.24052485041200702	0.15442091187333273	0.24432038634021833	0.31126355726220883	0.29249717934347236	0.35527463953692956	0.23912290675516323	0.23996949831678488	0.20953902740877192	0.359218961997211	0.301449489565531	0.32641562893228127	0.18328238153913431	0.26551975819065715	0.45264765472307134	0.2743733524644255	0.26884779537666764	0.5364732076465684	0.1511194355966563	0.2546146603643483	0.1561556013777297	0.33574307293821376	0.22973094598661267	0.4564152082944861	0.3411293928192346	0.3206203634777484	0.5638707890035057	0.5090857127831765	0.6475414693744268	0.8718685170772097	0.7597049932258183	0.7597049932258183	0.7597049932258183	0.7597049932258183	0.7597049932258183
0.3472019063165058	0.049529985026825596	0.09392723262040507	0.2322483648139716	0.09832989837848578	0.3992150153606855	0.10360670382027092	0.1799089651367021	0.005270241073663168	0.17752079507706522	0.16076266192394764	0.33799103339118086	0.45432425981713154	0.17450673261733693	0.3027702570731796	0.2552869638461031	0.5176561806333843	0.3951512844433469	0.2911629786958181	0.2880221493102668	0.2993470550296612	0.4928526001117554	0.4604168647210082	0.5088108252494099	0.5772454684881867	0.17296388544584962	0.29527608704424085	0.6930895910658168	0.28929095594381593	0.49935098936182404	0.4375234198666796	0.5735530309157745	0.725868868536024	0.3978171074517899	0.6613784368397168	0.35157103263292466	0.6925629204239236	0.4018759708873901	0.3499266477900328	0.37590130933871146	0.37590130933871146	0.37590130933871146	0.37590130933871146	0.37590130933871146	0.37590130933871146	0.37590130933871146	0.37590130933871146	0.37590130933871146	0.37590130933871146	0.37590130933871146
0.3948217958753646	0.3792959250843633	0.9647232562822431	0.7114886388466587	0.4986022513213391	0.42504308987137684	0.34379120134025004	0.8427961544012603	0.4100451588727879	0.6264206566370242	0.6264206566370242	0.6264206566370242	0.6264206566370242	0.6264206566370242	0.6264206566370242	0.6264206566370242	0.6264206566370242	0.6264206566370242	0.6264206566370242	0.6264206566370242	0.6264206566370242	0.6264206566370242	0.6264206566370242	0.6264206566370242	0.6264206566370242	0.6264206566370242	0.6264206566370242	0.6264206566370242	0.6264206566370242	0.6264206566370242	0.6264206566370242	0.6264206566370242	0.6264206566370242	0.6264206566370242	0.6264206566370242	0.6264206566370242	0.6264206566370242	0.6264206566370242	0.6264206566370242	0.6264206566370242	0.6264206566370242	0.6264206566370242	0.6264206566370242	0.6264206566370242	0.6264206566370242	0.6264206566370242	0.6264206566370242	0.6264206566370242	0.6264206566370242	0.6264206566370242
0.7488992009445511	0.9898775949347043	1.1207063302443192	0.6145503321103349	0.706530834015516	1.7718596358163554	0.8575201922736014	0.7571555280877534	0.6541451373366397	0.3001210378118053	0.8051637615874584	0.8614144409132136	1.5333984183004714	0.8217243063657419	0.31353859976045956	0.2569948066428924	0.4451407343378907	0.7405949976584499	0.7711461847159582	1.7418448033426503	1.2564954940293043	1.2564954940293043	1.2564954940293043	1.2564954940293043	1.2564954940293043	1.2564954940293043	1.2564954940293043	1.2564954940293043	1.2564954940293043	1.2564954940293043	1.2564954940293043	1.2564954940293043	1.2564954940293043	1.2564954940293043	1.2564954940293043	1.2564954940293043	1.2564954940293043	1.2564954940293043	1.2564954940293043	1.2564954940293043	1.2564954940293043	1.2564954940293043	1.2564954940293043	1.2564954940293043	1.2564954940293043	1.2564954940293043	1.2564954940293043	1.2564954940293043	1.2564954940293043	1.2564954940293043
0.4660192545008114	0.7557920392993631	1.6066605431851424	0.9305589779075414	1.1400227612834972	0.7239631233720443	0.34379897581919916	0.43811769483568164	0.48986285791930045	0.4143927488097934	0.12414206756026981	0.4217038032904145	0.7889429824159762	0.7022691966454597	0.32017852804509545	0.17508668920394585	0.3642539915087784	0.5420198727282387	0.42378747900489955	0.6388249161296832	0.6578172313796915	0.6293549106214105	0.5766642192549469	0.5903194315881197	0.5666384959705288	0.14039812233533633	0.6133752915293652	0.5651153071445394	0.431752158865134	0.6108573509627027	0.7891974718934303	0.18957405572019428	0.48938576380681226	0.48938576380681226	0.48938576380681226	0.48938576380681226	0.48938576380681226	0.48938576380681226	0.48938576380681226	0.48938576380681226	0.48938576380681226	0.48938576380681226	0.48938576380681226	0.48938576380681226	0.48938576380681226	0.48938576380681226	0.48938576380681226	0.48938576380681226	0.48938576380681226	0.48938576380681226
0.5591379226147857	0.33371096896207053	0.1963949992722309	0.2798000254360356	0.47269521332133474	0.348999035509896	0.2600190490303657	0.40452077186909124	0.27783784369703485	0.6416820946089631	0.4281706649668016	0.43195038254746726	0.35760628738810485	0.25674779937067077	0.3561896085183371	0.7254087740838924	0.6501261554971166	0.782392408835404	0.6311964379987807	0.5297219547309495	0.6440121771974385	0.5506700319084183	0.6994811202600725	0.6250755760842455	0.6250755760842455	0.6250755760842455	0.6250755760842455	0.6250755760842455	0.6250755760842455	0.6250755760842455	0.6250755760842455	0.6250755760842455	0.6250755760842455	0.6250755760842455	0.6250755760842455	0.6250755760842455	0.6250755760842455	0.6250755760842455	0.6250755760842455	0.6250755760842455	0.6250755760842455	0.6250755760842455	0.6250755760842455	0.6250755760842455	0.6250755760842455	0.6250755760842455	0.6250755760842455	0.6250755760842455	0.6250755760842455	0.6250755760842455
0.7455130160196577	0.8518756814686176	1.033456065023049	0.5413914730578985	0.4481971252632202	0.9485381835139672	0.6206751722128682	0.6131277425609587	0.8128846998040945	0.6840460198796533	0.775055456561682	0.7295507382206677	0.7295507382206677	0.7295507382206677	0.7295507382206677	0.7295507382206677	0.7295507382206677	0.7295507382206677	0.7295507382206677	0.7295507382206677	0.7295507382206677	0.7295507382206677	0.7295507382206677	0.7295507382206677	0.7295507382206677	0.7295507382206677	0.7295507382206677	0.7295507382206677	0.7295507382206677	0.7295507382206677	0.7295507382206677	0.7295507382206677	0.7295507382206677	0.7295507382206677	0.7295507382206677	0.7295507382206677	0.7295507382206677	0.7295507382206677	0.7295507382206677	0.7295507382206677	0.7295507382206677	0.7295507382206677	0.7295507382206677	0.7295507382206677	0.7295507382206677	0.7295507382206677	0.7295507382206677	0.7295507382206677	0.7295507382206677	0.7295507382206677
0.9019199563985877	0.5635071188697215	0.81651744968748	0.7428111912952182	1.0029096474753707	0.5828253393973678	0.6164173538631914	0.5653331522992584	0.5871110524510847	0.7647197513632574	0.5271488876381135	0.5031118249479395	0.5370194530275295	0.5562121209662693	0.5056060393246526	0.5323451006193768	0.60528130114492	0.6083196639360586	0.7783044221107244	0.5121310772648913	0.6379225497895771	0.6662060566210939	0.8485388168699329	0.989446062715406	0.6041320438564355	0.6481005282484121	0.5250696286109681	0.6958097335416039	0.6104396810762861	0.6104396810762861	0.6104396810762861	0.6104396810762861	0.6104396810762861	0.6104396810762861	0.6104396810762861	0.6104396810762861	0.6104396810762861	0.6104396810762861	0.6104396810762861	0.6104396810762861	0.6104396810762861	0.6104396810762861	0.6104396810762861	0.6104396810762861	0.6104396810762861	0.6104396810762861	0.6104396810762861	0.6104396810762861	0.6104396810762861	0.6104396810762861
0.058502440347946855	0.0	0.0	0.0	0.0	0.0	0.014505305644154325	0.0	0.0	0.014505305644154325	0.00028734757541708244	0.0	0.03257971139025353	0.0024622196659293484	0.06405864424411235	0.09068928731910667	0.05810957592885311	0.0	0.0024622196659293484	0.03885183059420423	0.025918728362451206	0.0	0.059388455326066035	0.0	0.0	0.0	0.05335713623835856	0.06462688510711355	0.014505305644154325	0.05882149057956285	0.0	0.03885183059420423	0.019425915297102116	0.019425915297102116	0.019425915297102116	0.019425915297102116	0.019425915297102116	0.019425915297102116	0.019425915297102116	0.019425915297102116	0.019425915297102116	0.019425915297102116	0.019425915297102116	0.019425915297102116	0.019425915297102116	0.019425915297102116	0.019425915297102116	0.019425915297102116	0.019425915297102116	0.019425915297102116
0.06954510965353436	0.0021718714629122278	0.1991347151247679	0.17217525954574003	0.17665899602122154	0.18250537422481805	0.04266076265719053	0.06146433324696524	0.00817411413728429	0.1900738999779286	0.00012673158443599406	0.035025066570862955	0.24797458643848264	0.06937213715017558	0.21460689801711483	0.03734066366555455	0.09404583647434783	0.05725946079911479	0.04999175964928635	0.21488647163449845	0.05725946047186356	0.1860640547010891	0.1959357340935408	0.11800090213089418	0.060186027379055665	0.19680164679589626	0.06800914155439602	0.16474560339793362	0.22894136571562207	0.03908497932254184	0.11146562157942908	0.11829511342313219	0.3054557112407251	0.07707000409812201	0.11032689572470425	0.25759507373106383	0.18396098472788405	0.18396098472788405	0.18396098472788405	0.18396098472788405	0.18396098472788405	0.18396098472788405	0.18396098472788405	0.18396098472788405	0.18396098472788405	0.18396098472788405	0.18396098472788405	0.18396098472788405	0.18396098472788405	0.18396098472788405
0.5782940644785521	0.3234013451326201	0.32416076669685734	0.39343722772727174	0.5454754820495122	0.49106335247508115	0.5056473957072237	0.5298603084274998	0.4346862931213565	0.5539684376246653	0.500279810444268	0.7488317984555243	0.47390049783933147	0.745250152712471	0.589568271311747	0.39254686134096556	0.6520302439692705	0.7351911761140051	0.52120218521634	0.6894311155225739	0.5012586013795717	0.6552987839172182	0.64302688075882	0.723845982546136	0.5850164247229702	0.8135360301259612	0.6617788531829578	0.6904726956891875	0.927061801009625	0.6096316884052284	0.5980485192733492	0.6038401038392889	0.6038401038392889	0.6038401038392889	0.6038401038392889	0.6038401038392889	0.6038401038392889	0.6038401038392889	0.6038401038392889	0.6038401038392889	0.6038401038392889	0.6038401038392889	0.6038401038392889	0.6038401038392889	0.6038401038392889	0.6038401038392889	0.6038401038392889	0.6038401038392889	0.6038401038392889	0.6038401038392889
0.5475063052792295	0.7313542383873228	0.6512716131874002	0.6053466857209373	0.3856031104158658	0.7190967417849377	0.5955215915393539	0.5826945344439204	0.4670750066217935	0.44977199562147496	0.48037444524898665	0.7023407710208189	0.8364212324048	0.8884641215109884	0.8026502576645258	0.6246355355187714	0.6758145804022201	0.5745828978819142	0.5696973391260046	0.7618749411456178	0.6966474034096674	0.5289295006266826	0.5826299715471941	0.5161957873000421	0.6475378826922357	0.685071310855469	0.8756303136684157	0.8105874211978423	0.5740025453400182	0.6412030762030122	0.9509139979878649	1.0071643943328517	0.7037326164285793	0.5511409350969078	0.33693332576250473	0.6226303589936927	0.8229853502930172	0.722807854643355	0.722807854643355	0.722807854643355	0.722807854643355	0.722807854643355	0.722807854643355	0.722807854643355	0.722807854643355	0.722807854643355	0.722807854643355	0.722807854643355	0.722807854643355	0.722807854643355
0.0	0.0	0.0	0.0	0.0	0.0	0.0	0.0	0.03921974935568795	0.022584057164124115	0.06077873198166461	0.05380684947810119	0.025044943910959554	0.03868654340555808	0.10877827266990002	0.09118792162463368	0.09513667317530151	0.06486260238593494	0.054649490405039504	0.030639780045900553	0.026826147348835216	0.024375419615672942	0.0	0.0024507277331622724	0.00231560887955978	0.05859824195570733	0.024375419615672942	0.05478460943309657	0.10192174174570809	0.09454450268133717	0.0	0.0	0.0	0.0	0.0	0.0	0.0	0.0	0.0	0.0	0.0	0.0	0.0	0.0	0.0	0.0	0.0	0.0	0.0	0.0
0.39141686105098245	0.5395174546278009	0.32958918514416224	0.2888211770583138	0.5595743641687159	0.46816329500771175	0.09635565626326692	0.07060816880489758	0.26577349490101	0.4314287506260711	0.36410598272656824	0.7661887081915264	0.40453910201152454	0.33123319955661923	0.5366963018782637	0.30938481579577914	0.05430290282147996	0.14212551539849033	0.4396140194383452	0.15925429759659238	0.0584088019246472	0.46988639908914354	0.23976842953756008	0.6599047029219537	0.16289582338904104	0.3862736664688252	0.26464463541187727	0.27276506192294747	0.3733984554679475	0.18756536122967368	0.6367182784533044	0.41214181984148907	0.41214181984148907	0.41214181984148907	0.41214181984148907	0.41214181984148907	0.41214181984148907	0.41214181984148907	0.41214181984148907	0.41214181984148907	0.41214181984148907	0.41214181984148907	0.41214181984148907	0.41214181984148907	0.41214181984148907	0.41214181984148907	0.41214181984148907	0.41214181984148907	0.41214181984148907	0.41214181984148907
0.31280314205086285	0.4984417290059733	0.8427495213001417	0.5172629715921757	0.6843517574706354	0.4647765573872459	0.9174106478538274	1.004973765765811	0.9311528737663608	1.481839361691194	1.257937141149837	0.8416065016154674	1.0157417742554853	0.9146644393528346	1.3335750587408222	1.1398768362745626	1.2350432355102074	0.8441938064994697	1.5288222419954918	1.1566990741777379	1.5742723311879332	1.2603440359195157	2.0702181838145437	2.0971407283058356	1.9060264479962272	1.7419373140459151	1.6876043322978465	1.928923154747383	1.65289515282841	1.6889965397887183	1.699907266111906	1.5567748444301845	1.2819476669560477	1.7009346214403271	2.034706323217338	2.318239712473603	1.755495900677549	2.016892619874733	2.1484713355581015	2.147147459832609	2.1478093976953554	2.1478093976953554	2.1478093976953554	2.1478093976953554	2.1478093976953554	2.1478093976953554	2.1478093976953554	2.1478093976953554	2.1478093976953554	2.1478093976953554
0.550716032410495	0.24294676626452458	0.298261027046623	0.3640080553308525	0.2902507458429057	0.24957297005884638	0.33229510991692424	0.31166915777128107	0.2936434045535826	0.34526240439031647	0.4661840030787944	0.49085165351414245	0.397377941961677	0.8304438241672826	0.7950084322251553	0.4992640727080622	0.6685974329251924	0.8919466000348846	0.807154669506943	0.4254663001272401	0.8221290784762412	0.6943563403496343	0.7016199216497361	0.8716811297940593	0.8501111729376394	0.777972842345342	0.7784435889081218	0.4059952479631978	0.6281493461329438	0.7915029367989547	0.5743486771573246	0.7252323573525464	0.6119541685116557	0.5731364888536932	0.6108566624508396	0.5919965756522664	0.5919965756522664	0.5919965756522664	0.5919965756522664	0.5919965756522664	0.5919965756522664	0.5919965756522664	0.5919965756522664	0.5919965756522664	0.5919965756522664	0.5919965756522664	0.5919965756522664	0.5919965756522664	0.5919965756522664	0.5919965756522664
0.42179395453525836	0.48143152391796606	0.49437221638620593	0.5014960602812717	0.6974022654127119	0.29603752969822206	0.39335429134168276	0.5507226768412236	0.4333287963556614	0.46025302425499004	0.6955726361752145	0.7351426569744115	0.4556089348647413	0.36349472111969766	0.5366013543217573	0.7091902629389406	0.8609110695219901	0.695852737169346	0.6110932852273858	0.7045797494048427	0.6119548315975526	0.8435404294071192	0.7800797572176263	0.48476480733115707	0.6550838769252048	0.8179265925244342	0.6899753306177754	0.6477060647174806	0.7817002795645293	0.8044325527356672	0.7930664161500982	0.7930664161500982	0.7930664161500982	0.7930664161500982	0.7930664161500982	0.7930664161500982	0.7930664161500982	0.7930664161500982	0.7930664161500982	0.7930664161500982	0.7930664161500982	0.7930664161500982	0.7930664161500982	0.7930664161500982	0.7930664161500982	0.7930664161500982	0.7930664161500982	0.7930664161500982	0.7930664161500982	0.7930664161500982
1.130377235390038	0.7791173359092013	0.49131555908146657	0.3031340168460418	1.3366894966149492	0.7864713658559133	0.25530014401455936	1.2287039896102783	0.4587130125990528	1.840695269868701	1.013643321031389	0.1542493632623829	0.48650219990674737	0.05711278686638161	1.2484682991982723	0.3057231454747575	0.7214444046753683	0.6858281904861607	0.9568863165517246	0.8994662090125177	0.4225269448245006	0.7549085426937816	0.24348511982800525	1.0190272594213936	0.2621241523971327	0.590290104527444	0.9329407845305686	0.23613082180803943	0.9603159729569505	0.6305533649554171	0.810790597296493	0.5530470863510293	0.8052211184646194	0.4818551637930509	0.46435994218148297	0.4731075529872669	0.4731075529872669	0.4731075529872669	0.4731075529872669	0.4731075529872669	0.4731075529872669	0.4731075529872669	0.4731075529872669	0.4731075529872669	0.4731075529872669	0.4731075529872669	0.4731075529872669	0.4731075529872669	0.4731075529872669	0.4731075529872669
0.8362432787093455	0.8858028885643238	0.48373541128634195	0.6988552716027948	0.8652682616056137	0.7431676390174928	0.49013266959383384	0.8274537842108551	0.7316277219993377	0.7353799639390779	1.0085004037017282	0.7435632293600577	0.5767733317712203	0.5302023007397667	0.656425602214734	0.8990768260374191	0.7528508693362348	0.5756577872990923	0.8582948798967359	1.0001613153460078	1.034786425102154	0.9645109793415018	0.7721482098416202	0.9082256438009417	0.9069486628909474	1.006864011512632	0.8933690379311328	0.8020213544606308	0.9806613599332977	0.7713642832147709	0.8366471094012755	0.8001005044060634	0.9541110164378093	0.6339424076951026	0.879947930866915	0.7569451692810087	0.7569451692810087	0.7569451692810087	0.7569451692810087	0.7569451692810087	0.7569451692810087	0.7569451692810087	0.7569451692810087	0.7569451692810087	0.7569451692810087	0.7569451692810087	0.7569451692810087	0.7569451692810087	0.7569451692810087	0.7569451692810087
0.48823091807939645	0.35911560400245973	0.33853179088268526	0.6184104194386844	0.5092451165807842	0.7252121328463682	0.49962590507650967	0.37724282600528086	0.5255969004041421	0.3340795537538424	0.3348885849328919	0.4219781285466353	0.6254571191943603	0.26947046174444284	0.4652269055868407	0.5627283834470517	0.46971089489483475	0.44221056734332087	0.30169979652715234	0.7379864261497737	0.8184420997886304	0.5134723459322882	0.3509001990988334	0.47315814543685725	0.33719404115008333	0.5838106583548137	0.6325772827096358	0.6213654087344096	0.5278261783981502	0.465264968321232	0.5172463140851601	0.49125564120319615	0.49125564120319615	0.49125564120319615	0.49125564120319615	0.49125564120319615	0.49125564120319615	0.49125564120319615	0.49125564120319615	0.49125564120319615	0.49125564120319615	0.49125564120319615	0.49125564120319615	0.49125564120319615	0.49125564120319615	0.49125564120319615	0.49125564120319615	0.49125564120319615	0.49125564120319615	0.49125564120319615
0.881800302590664	0.8560736544001736	0.811826652264995	0.575399722485074	0.9084380774556237	0.8847396126719048	1.1688394957926145	0.7337059586313596	0.9711200250308373	0.6927659469268214	0.9103697300160646	1.0749588878432192	0.938382557163703	0.9789861658236465	1.0078686838429907	0.8111913882389277	0.8815380634579574	1.092051260269898	0.9476017227594943	0.9481569606113822	0.9254361905893528	0.755266979184516	1.074690314314718	0.8576427550197392	0.9549216924152131	1.0396392736874094	0.9900634293120488	1.0997817308009477	0.9899243341482603	1.0491666715904644	1.1377592239324834	1.1621501610834604	1.149954692507972	1.149954692507972	1.149954692507972	1.149954692507972	1.149954692507972	1.149954692507972	1.149954692507972	1.149954692507972	1.149954692507972	1.149954692507972	1.149954692507972	1.149954692507972	1.149954692507972	1.149954692507972	1.149954692507972	1.149954692507972	1.149954692507972	1.149954692507972
0.5356488817301693	0.33908659213942793	0.32049180956977996	0.5278459730935102	0.3324166910797071	0.40195788983142494	0.39577081895207067	0.28493756936436965	0.06180750417009165	0.3590409362551711	0.34024742419596715	0.2513406075973185	0.2765187018650812	0.25186165069340943	0.3205676779042278	0.20499918295928704	0.27821336974479116	0.17892807608092098	0.06518101168625204	0.1068286828117271	0.1587705146231057	0.2410008711412096	0.1056470377664123	0.22517477088442522	0.1576947987259848	0.3429257388997766	0.37194638212787356	0.35743606051382504	0.35743606051382504	0.35743606051382504	0.35743606051382504	0.35743606051382504	0.35743606051382504	0.35743606051382504	0.35743606051382504	0.35743606051382504	0.35743606051382504	0.35743606051382504	0.35743606051382504	0.35743606051382504	0.35743606051382504	0.35743606051382504	0.35743606051382504	0.35743606051382504	0.35743606051382504	0.35743606051382504	0.35743606051382504	0.35743606051382504	0.35743606051382504	0.35743606051382504
0.1795619751170065	0.409280615529992	0.33243346400965224	0.37613764452016496	0.2841186197468671	0.4198051713804732	0.3834601252324971	0.4097666480629937	0.533671892835827	0.4867162471117526	0.5400884490892847	0.552193621768687	0.4398417153911992	0.6549257332923812	0.7547895513745089	0.7077215162031282	0.8748428788027972	0.6012333352680592	0.5605144118513145	0.5262410332335807	0.7186467428686976	0.5834477132419335	0.6251556236984168	0.6123085312095728	0.7145881830910453	0.8904894604018655	0.8660774035432562	0.6366783637987712	0.6846973207269729	0.7102779504572574	0.641247187304432	1.1437856424562194	1.0592645569010652	0.8877347818244007	1.1240910967680835	1.0592570677311632	1.0427941696126437	0.9094511817493698	0.8753999681445815	0.7941440808960164	0.9336281811636445	1.1795619615421074	0.5878072638561944	0.9228742706785213	1.0990815726836158	0.9793487840734861	0.9840131337680534	0.9816809589207698	0.9816809589207698	0.9816809589207698
0.0	0.0	0.0	0.0	0.0	0.4103468379376816	0.0	0.18257639322521418	0.10217809879035977	1.3393697773566957	0.19260611439001293	0.0	0.0	0.18257639322521418	0.0	0.0	0.33794514993491576	0.2736795957305983	0.0	0.4502290632136566	0.40933477277792507	0.0	0.3540778901654527	0.40933477277792507	0.0	0.4183434443697703	0.04793328133764399	0.18257639322521418	0.42769117596411166	1.3331641629738242	0.40933477277792507	0.8103338791212652	0.19992073125164417	0.5051273051864547	0.5051273051864547	0.5051273051864547	0.5051273051864547	0.5051273051864547	0.5051273051864547	0.5051273051864547	0.5051273051864547	0.5051273051864547	0.5051273051864547	0.5051273051864547	0.5051273051864547	0.5051273051864547	0.5051273051864547	0.5051273051864547	0.5051273051864547	0.5051273051864547
0.0	0.0	1.6425236852595313	0.0	0.0	0.0	0.502737142021167	0.0	0.0	0.0	0.6504252027976906	0.0	0.0	0.0	0.0	0.0	0.0	0.0	0.0	0.6504252027976906	0.9016652597996327	0.0	0.009212073958600188	0.03186077100990683	0.6822859738075975	0.6504252027976906	1.162435240289671	1.6108409837567088	0.3353846452657367	2.8068180422533424	0.11805294057394257	0.0	0.059026470286971285	0.059026470286971285	0.059026470286971285	0.059026470286971285	0.059026470286971285	0.059026470286971285	0.059026470286971285	0.059026470286971285	0.059026470286971285	0.059026470286971285	0.059026470286971285	0.059026470286971285	0.059026470286971285	0.059026470286971285	0.059026470286971285	0.059026470286971285	0.059026470286971285	0.059026470286971285
0.948728599056446	1.0955759539767391	1.0450746801055315	0.8920892095111076	0.9163059695209411	0.9529911844237507	0.8857359060012546	0.8528514557079229	0.8598935908316506	0.875964483826764	1.1472905665046236	0.9880275010602757	1.1530725153387051	1.1364970432393318	1.283557433324687	1.0692307690096219	1.0616818124035088	1.0844409172640508	1.1262455719945175	1.091169892299847	1.1007805020927441	1.0959751971962954	1.0959751971962954	1.0959751971962954	1.0959751971962954	1.0959751971962954	1.0959751971962954	1.0959751971962954	1.0959751971962954	1.0959751971962954	1.0959751971962954	1.0959751971962954	1.0959751971962954	1.0959751971962954	1.0959751971962954	1.0959751971962954	1.0959751971962954	1.0959751971962954	1.0959751971962954	1.0959751971962954	1.0959751971962954	1.0959751971962954	1.0959751971962954	1.0959751971962954	1.0959751971962954	1.0959751971962954	1.0959751971962954	1.0959751971962954	1.0959751971962954	1.0959751971962954
0.7013585218125834	0.8643131632037984	0.8880981424317431	0.711613189261343	0.8232888509082492	0.803523492733499	0.85396473732451	0.6862464024328365	0.7539241845076136	0.8359087087110829	0.7611697927634079	0.8362773122296777	0.7885987171347139	0.8338255181104227	1.0078340479707968	0.9698058324020189	0.8516518578722786	0.9269280673864113	0.935699340874722	0.8784748702656371	0.8515561767630501	0.954242494384205	0.9028993355736274	0.9028993355736274	0.9028993355736274	0.9028993355736274	0.9028993355736274	0.9028993355736274	0.9028993355736274	0.9028993355736274	0.9028993355736274	0.9028993355736274	0.9028993355736274	0.9028993355736274	0.9028993355736274	0.9028993355736274	0.9028993355736274	0.9028993355736274	0.9028993355736274	0.9028993355736274	0.9028993355736274	0.9028993355736274	0.9028993355736274	0.9028993355736274	0.9028993355736274	0.9028993355736274	0.9028993355736274	0.9028993355736274	0.9028993355736274	0.9028993355736274
1.17425436938598	1.087528703093212	1.1357148269923574	1.197942125210446	1.1437096857413565	1.2150553315776913	1.0884079722167295	1.1087210412500041	1.2859699618224658	1.180215939152351	1.190748773260648	1.1268528322659181	1.1865397596496456	1.251703293686228	1.1990402220845688	1.1783044325423202	1.3467035335183766	1.0350974188161264	1.1814695924056497	0.9824453244186997	1.1781468122005812	1.1612296269981979	1.1696882195993896	1.1696882195993896	1.1696882195993896	1.1696882195993896	1.1696882195993896	1.1696882195993896	1.1696882195993896	1.1696882195993896	1.1696882195993896	1.1696882195993896	1.1696882195993896	1.1696882195993896	1.1696882195993896	1.1696882195993896	1.1696882195993896	1.1696882195993896	1.1696882195993896	1.1696882195993896	1.1696882195993896	1.1696882195993896	1.1696882195993896	1.1696882195993896	1.1696882195993896	1.1696882195993896	1.1696882195993896	1.1696882195993896	1.1696882195993896	1.1696882195993896
1.1502084099596068	0.9734266436459996	1.1591284023617083	1.1667594652498892	1.100302789528012	1.0205850243251344	1.1379569776561083	1.1359090058772714	1.1129528993899638	1.1255537074104793	1.176181290578764	1.2601990514344907	1.2471511985284696	1.0557994455747672	1.0881549523131429	0.9270363876563578	1.1273796487062637	1.0696591421131174	1.1168669522185204	1.0932630471658187	1.0932630471658187	1.0932630471658187	1.0932630471658187	1.0932630471658187	1.0932630471658187	1.0932630471658187	1.0932630471658187	1.0932630471658187	1.0932630471658187	1.0932630471658187	1.0932630471658187	1.0932630471658187	1.0932630471658187	1.0932630471658187	1.0932630471658187	1.0932630471658187	1.0932630471658187	1.0932630471658187	1.0932630471658187	1.0932630471658187	1.0932630471658187	1.0932630471658187	1.0932630471658187	1.0932630471658187	1.0932630471658187	1.0932630471658187	1.0932630471658187	1.0932630471658187	1.0932630471658187	1.0932630471658187
[truncated: 6 more columns]
