# Supplementary material for: Neuronal tuning aligns dynamically with object and texture manifolds across the visual hierarchy
Source: Nat Neurosci. 2026 Mar 10;29(4):864–75. doi: 10.1038/s41593-026-02207-1 (PMC13061647; doi:10.1038/s41593-026-02207-1)
Supplement: Supplementary file 6 — Average PSTH for each session and thread before or after optimization Fig. 5a. Response rate for each 10 ms time window in csv format to reproduce Fig. 5c. [file 41593_2026_2207_MOESM6_ESM.zip › Figure5C_src_normresp_wdw_80-90_BigGAN_sem.csv]

0	1	2	3	4	5	6	7	8	9	10	11	12	13	14	15	16	17	18	19	20	21	22	23	24	25	26	27	28	29	30	31	32	33	34	35	36	37	38	39	40	41	42	43	44	45	46	47	48	49
0.06965213465833477	0.07144649513798819	0.09330024001119841	0.0514031916362928	0.08843837593780307	0.0857826533816411	0.10822611918251217	0.08836758657480327	0.1043617590931592	0.118332082885036	0.10175964850254848	0.14864719647960298	0.12081068939081603	0.09973678805703978	0.10371357430856042	0.10702922325585516	0.1077703452697879	0.13414097967254793	0.11111554846871927	0.1103281810774699	0.13048186705172096	0.12429302494587148	0.09217450829681809	0.11114122680901632	0.09854909456391267	0.11488489886690872	0.0990523782642038	0.09694320402822847	0.10507377783506418	0.10674871894067162	0.08042006272297973	0.1021209324255004	0.10766887460793825	0.10698465977327576	0.11170681996951494	0.12604709485193205	0.12197948935078755	0.08562380477831957	0.07742534407123758	0.14398014425098082	0.12560939569180532	0.11328054358163644	0.08799586117632027	0.09575660350928121	0.08024329271499972	0.08231265639836732	0.11946459606086895	0.10088862622961814	0.10088862622961814	0.10088862622961814
0.07324204704469053	0.1014537945057387	0.0956405708277309	0.10242866246260511	0.10568331574368026	0.07020520020007927	0.09316879693759549	0.1024863123818711	0.12220614801753708	0.10020497249308064	0.10221202081258206	0.10498770625029404	0.115417502613527	0.11047856104769076	0.12118713261301793	0.11953885789159074	0.08782155269157076	0.09389135420277732	0.08243577469533266	0.10766326924324593	0.11277894926227464	0.10930074547376338	0.10111883969431396	0.12775484602304651	0.10280420050309826	0.11545077045719378	0.11745262212385835	0.09888047994450622	0.08967404518616925	0.12765907195952117	0.13334188696376414	0.11201761951635035	0.12848072864447685	0.12738986647541176	0.12395523953681141	0.1256725530061116	0.1256725530061116	0.1256725530061116	0.1256725530061116	0.1256725530061116	0.1256725530061116	0.1256725530061116	0.1256725530061116	0.1256725530061116	0.1256725530061116	0.1256725530061116	0.1256725530061116	0.1256725530061116	0.1256725530061116	0.1256725530061116
0.12276057204857095	0.16345536002789665	0.1215620733256796	0.11181357322150914	0.11968941893886378	0.1351654980814284	0.10470632169082353	0.10705694273149996	0.15659922128235876	0.14999603679927417	0.18749968974629055	0.11655715660185136	0.13239332663056994	0.11994841793709766	0.07989489686741187	0.2251898710797355	0.10475708174005832	0.17618090272711467	0.10039803524022757	0.1199458106443483	0.18576931059394058	0.1813350051336821	0.14307026348177632	0.09259331596796813	0.09872225190624154	0.2543214188790848	0.13565092282642288	0.1591279974555255	0.08671626703559826	0.0905066057173304	0.10737665363862854	0.16499555233795665	0.15032623097231584	0.15766089165513628	0.15766089165513628	0.15766089165513628	0.15766089165513628	0.15766089165513628	0.15766089165513628	0.15766089165513628	0.15766089165513628	0.15766089165513628	0.15766089165513628	0.15766089165513628	0.15766089165513628	0.15766089165513628	0.15766089165513628	0.15766089165513628	0.15766089165513628	0.15766089165513628
0.0722394470571345	0.09285754323224195	0.07553951032842289	0.10371543238919924	0.10308454513652998	0.08268670771505135	0.10099663495417086	0.07749837111467747	0.06920492413314498	0.09167339610592973	0.07234013157554584	0.1055208141440734	0.07067457028863794	0.08241758686768495	0.07200332243139122	0.09000669504766136	0.08234985649923394	0.07247934149118801	0.0836480981193622	0.06623449516766346	0.07886746626218644	0.06490515504179457	0.099411750711376	0.09158287095451251	0.08804023584491502	0.07631523184668358	0.06733663879683092	0.07530429603210798	0.0777110240823225	0.08015116838593131	0.0994795548401228	0.07235983290765369	0.08415473919318674	0.08300011859468018	0.07594396741143619	0.08633062431846794	0.09271339565675663	0.07117057929416416	0.08194198747546039	0.08194198747546039	0.08194198747546039	0.08194198747546039	0.08194198747546039	0.08194198747546039	0.08194198747546039	0.08194198747546039	0.08194198747546039	0.08194198747546039	0.08194198747546039	0.08194198747546039
0.07078051145337161	0.06999138113061593	0.09471470138966727	0.06459159834006473	0.12571784900211375	0.0887969898309716	0.09789289029679359	0.06356735247096978	0.07473007497125841	0.0732026807801698	0.08805013451722413	0.08436508796031479	0.09560794076546016	0.09685833364246504	0.08231552844074594	0.08541086619264139	0.07895938343638234	0.0648360248815685	0.07416451136062027	0.06535452657690358	0.09519188942884513	0.05635266052863455	0.05628436137620941	0.0812551814716069	0.0846184773923522	0.07267394750044369	0.0815395660087674	0.08899275954115914	0.06830086375170707	0.10738195003858182	0.08784140689514443	0.08784140689514443	0.08784140689514443	0.08784140689514443	0.08784140689514443	0.08784140689514443	0.08784140689514443	0.08784140689514443	0.08784140689514443	0.08784140689514443	0.08784140689514443	0.08784140689514443	0.08784140689514443	0.08784140689514443	0.08784140689514443	0.08784140689514443	0.08784140689514443	0.08784140689514443	0.08784140689514443	0.08784140689514443
0.09213260470157901	0.11452685782904512	0.12363239136404494	0.1379565770703718	0.1821780381911474	0.16687683829472433	0.18193096347598656	0.11274332778980461	0.11776091512493657	0.15448417363886638	0.11753686925122325	0.15512492697389957	0.14385472707425923	0.1492192077806809	0.13004982692236952	0.13588062002112028	0.10741453474050046	0.16991406197355632	0.1932043440207647	0.11541123517938154	0.12558284742178583	0.10389704444967476	0.13291770556720164	0.1280745127750276	0.1196131748266737	0.09293950427802167	0.09896971814625366	0.12737030865950058	0.09138842071994081	0.11442134548224568	0.1313594863838572	0.11497904997126501	0.12271025354205052	0.19125579126006642	0.14563288726132867	0.1655418569702501	0.15101190017535324	0.11941322518257513	0.11804936050674722	0.09332303731333018	0.10568619891003869	0.10568619891003869	0.10568619891003869	0.10568619891003869	0.10568619891003869	0.10568619891003869	0.10568619891003869	0.10568619891003869	0.10568619891003869	0.10568619891003869
0.09663591091228155	0.15715088026077004	0.17979391368346107	0.1917877572575093	0.17958353332916083	0.15711357794437797	0.1619553772965873	0.18867313064060084	0.1784440535836247	0.20063799566709017	0.18615416126122575	0.17510789410330854	0.1578617803430166	0.09677384802297032	0.16781070141669113	0.14014795751800668	0.1256437960567677	0.15594397137048835	0.13419757717991423	0.16786583963140647	0.1958164554783363	0.2074311382121908	0.15995889382156525	0.17131017265932091	0.19088128706213575	0.21304618762776478	0.20196373734495027	0.20196373734495027	0.20196373734495027	0.20196373734495027	0.20196373734495027	0.20196373734495027	0.20196373734495027	0.20196373734495027	0.20196373734495027	0.20196373734495027	0.20196373734495027	0.20196373734495027	0.20196373734495027	0.20196373734495027	0.20196373734495027	0.20196373734495027	0.20196373734495027	0.20196373734495027	0.20196373734495027	0.20196373734495027	0.20196373734495027	0.20196373734495027	0.20196373734495027	0.20196373734495027
0.06078553027581275	0.05805274932547372	0.06880337882507646	0.06312691711115258	0.07134534502490655	0.050768983746192285	0.056246065867663925	0.04858813291365008	0.06874949350706958	0.07616228067213862	0.07559430163467133	0.07107453457456053	0.05255374582479136	0.07542488590789777	0.06407742530409948	0.06930168966856141	0.05782127080152798	0.06150586933944353	0.05264641900779818	0.05775445640146113	0.07678680775298101	0.07477211735111287	0.07542428448110469	0.061029152745399086	0.058230394342422026	0.053275780240097145	0.09940848869379917	0.07634213446694815	0.07634213446694815	0.07634213446694815	0.07634213446694815	0.07634213446694815	0.07634213446694815	0.07634213446694815	0.07634213446694815	0.07634213446694815	0.07634213446694815	0.07634213446694815	0.07634213446694815	0.07634213446694815	0.07634213446694815	0.07634213446694815	0.07634213446694815	0.07634213446694815	0.07634213446694815	0.07634213446694815	0.07634213446694815	0.07634213446694815	0.07634213446694815	0.07634213446694815
0.08375439917436835	0.08707803067447946	0.12419520501632976	0.07606377381499867	0.08640303826181546	0.09863262753140124	0.11244538374898615	0.10045133953134858	0.10258156521459812	0.12171894619154106	0.0705737681295698	0.1040086884773975	0.12191380821313083	0.08755053049247304	0.12546161746476106	0.052212917258916795	0.09533698265658697	0.09507749210017669	0.10557144091462216	0.09377733306258022	0.10501619779133611	0.0875183665008522	0.11399358790655809	0.09950771246009309	0.10767670780266425	0.11752406332129721	0.0768532455190805	0.10308558440202753	0.09321559400289187	0.09315729325468072	0.10569525391546986	0.12409413235437593	0.11275521474274727	0.10658498312235457	0.10967009893255092	0.10967009893255092	0.10967009893255092	0.10967009893255092	0.10967009893255092	0.10967009893255092	0.10967009893255092	0.10967009893255092	0.10967009893255092	0.10967009893255092	0.10967009893255092	0.10967009893255092	0.10967009893255092	0.10967009893255092	0.10967009893255092	0.10967009893255092
0.09903219628249443	0.09176520971294427	0.09153523841124643	0.10311469455956272	0.09122827867923584	0.10021177881554064	0.1275167307880286	0.11791665993502218	0.09397644090899732	0.11871726806027703	0.12844773471936605	0.11648235273256319	0.0892324025687659	0.10792246556937034	0.08623527394519467	0.10287182209161524	0.11100215299399131	0.11060467624878943	0.10066414826367144	0.06827770567996044	0.11489282812275112	0.08632368681311424	0.11677037846633269	0.08978908637518507	0.12906840197531524	0.10559697659009949	0.10544997919702713	0.10987902801141075	0.13031485743849683	0.11867133148707086	0.1100539745273026	0.11262805186496677	0.11389379438761908	0.11326092312629293	0.11326092312629293	0.11326092312629293	0.11326092312629293	0.11326092312629293	0.11326092312629293	0.11326092312629293	0.11326092312629293	0.11326092312629293	0.11326092312629293	0.11326092312629293	0.11326092312629293	0.11326092312629293	0.11326092312629293	0.11326092312629293	0.11326092312629293	0.11326092312629293
0.11750440498887446	0.083000518766781	0.0877062251232946	0.11506154858997261	0.11991724291593671	0.07924484190036098	0.11472857521811032	0.09893025961718108	0.09121370973522136	0.09284916375512049	0.12223077778783215	0.13300281134719855	0.1355982871081272	0.11244609051608039	0.10009608121281624	0.09719138422027589	0.10773402012796841	0.10910129193551303	0.09481072897874489	0.10460700130526426	0.10618954831743943	0.11828213861426097	0.1222419090310994	0.1012485095859356	0.11435408551209959	0.10035112955095551	0.10799842523119561	0.12252196514098215	0.16025021103632556	0.13026355770247838	0.1262608191424023	0.12826218842244036	0.12826218842244036	0.12826218842244036	0.12826218842244036	0.12826218842244036	0.12826218842244036	0.12826218842244036	0.12826218842244036	0.12826218842244036	0.12826218842244036	0.12826218842244036	0.12826218842244036	0.12826218842244036	0.12826218842244036	0.12826218842244036	0.12826218842244036	0.12826218842244036	0.12826218842244036	0.12826218842244036
0.04239690340699258	0.06012024616444683	0.05265279193990362	0.06716205944719937	0.06001760056948675	0.060519527294845776	0.060966180869871614	0.05933975102159626	0.07232325665602711	0.04748132316253299	0.06727406065764145	0.07670878756215646	0.06723475628971883	0.07532307716775799	0.07867866140783245	0.07924894560821026	0.06428071384759067	0.062003580516743644	0.07077125205944093	0.086191134273456	0.07938442666552803	0.06652673526620549	0.08133954032834254	0.07137539500354374	0.0916784069541513	0.07122770030804922	0.08987190581351177	0.059517895080268	0.07299937484994391	0.07591950048149605	0.07213622742365451	0.07402786395257527	0.07402786395257527	0.07402786395257527	0.07402786395257527	0.07402786395257527	0.07402786395257527	0.07402786395257527	0.07402786395257527	0.07402786395257527	0.07402786395257527	0.07402786395257527	0.07402786395257527	0.07402786395257527	0.07402786395257527	0.07402786395257527	0.07402786395257527	0.07402786395257527	0.07402786395257527	0.07402786395257527
0.10990055527686142	0.11065825787800192	0.0891906678573159	0.06835673057316669	0.09270842764066305	0.11425646499672526	0.08093087874096194	0.09601477810490987	0.09899583826732637	0.12822407378975345	0.10414517709277286	0.09050719529423056	0.10457336402421043	0.1219199779787197	0.09191139953687823	0.1030721150532319	0.12426070729633357	0.13392871679821983	0.13918637413506213	0.08851984585614092	0.11892075729956134	0.12290177128889875	0.11148863966665272	0.10645185822542046	0.09656355699069963	0.12952509256621791	0.09829485533004581	0.11452174222769206	0.11610999541636159	0.1281675007820711	0.112688851375201	0.12042817607863605	0.12042817607863605	0.12042817607863605	0.12042817607863605	0.12042817607863605	0.12042817607863605	0.12042817607863605	0.12042817607863605	0.12042817607863605	0.12042817607863605	0.12042817607863605	0.12042817607863605	0.12042817607863605	0.12042817607863605	0.12042817607863605	0.12042817607863605	0.12042817607863605	0.12042817607863605	0.12042817607863605
0.07306485348534075	0.08833344771907278	0.09454061964478976	0.09097737320127673	0.10283908670385157	0.14472303710915133	0.08413865579901253	0.1196021266426509	0.1016504786953735	0.11187790774355899	0.09840357766366568	0.12727685158485402	0.10742506808415057	0.11601437898976369	0.1201026668597942	0.12024170235645956	0.10292395486761513	0.12538247138413047	0.10714658043699857	0.08969803203482159	0.12829957986826326	0.13239051285772446	0.12036332160982326	0.115628897537935	0.1114735207033895	0.108538484518553	0.1151228939969124	0.09935098514979755	0.11597494953439899	0.1446259568034211	0.09773008761743215	0.10022489427579973	0.09897749094661595	0.09897749094661595	0.09897749094661595	0.09897749094661595	0.09897749094661595	0.09897749094661595	0.09897749094661595	0.09897749094661595	0.09897749094661595	0.09897749094661595	0.09897749094661595	0.09897749094661595	0.09897749094661595	0.09897749094661595	0.09897749094661595	0.09897749094661595	0.09897749094661595	0.09897749094661595
0.0742143178633081	0.09273442096422202	0.07871336831438694	0.07715971622692624	0.0722471367405308	0.1173551698776484	0.09805353824621783	0.12211235625424777	0.08214986927635214	0.14332389886317323	0.13534619653663832	0.10771202738652742	0.1020723142791408	0.12856878504914793	0.11073677954445525	0.12926457518064766	0.1283562156733602	0.10777631704607607	0.12581715576267977	0.12200640150937835	0.12302841051370918	0.14173040058168712	0.13011763093002893	0.14340491025855007	0.13816952133891883	0.08959262599218014	0.1368577349517822	0.13127650736583593	0.16045904039001171	0.12748127063259662	0.14397015551130418	0.14397015551130418	0.14397015551130418	0.14397015551130418	0.14397015551130418	0.14397015551130418	0.14397015551130418	0.14397015551130418	0.14397015551130418	0.14397015551130418	0.14397015551130418	0.14397015551130418	0.14397015551130418	0.14397015551130418	0.14397015551130418	0.14397015551130418	0.14397015551130418	0.14397015551130418	0.14397015551130418	0.14397015551130418
0.09912338599584422	0.11449360881541013	0.06891408190501004	0.09036509707968009	0.04703522696456927	0.1206513574295586	0.1076807101592334	0.10933909985241841	0.12216085544575504	0.11010702381740535	0.09099029685259188	0.11335926720481009	0.09763338166895226	0.07489202755986343	0.0813131916509091	0.11458682684080208	0.13725668050693934	0.0838697729861637	0.11098244698749263	0.08808672339956893	0.11233399449922989	0.11798537481802465	0.09769953293173947	0.10784245387488206	0.10784245387488206	0.10784245387488206	0.10784245387488206	0.10784245387488206	0.10784245387488206	0.10784245387488206	0.10784245387488206	0.10784245387488206	0.10784245387488206	0.10784245387488206	0.10784245387488206	0.10784245387488206	0.10784245387488206	0.10784245387488206	0.10784245387488206	0.10784245387488206	0.10784245387488206	0.10784245387488206	0.10784245387488206	0.10784245387488206	0.10784245387488206	0.10784245387488206	0.10784245387488206	0.10784245387488206	0.10784245387488206	0.10784245387488206
0.07214079595095804	0.09044742168232905	0.0777190372965455	0.06920619061150222	0.07742544069809215	0.10832850750112029	0.10171623617228906	0.10563323395761974	0.11769232586638997	0.0880988560460212	0.10234716896093586	0.10206966264484992	0.10712346042183951	0.10095804447115386	0.10254278544209545	0.08649767603233015	0.10960938789367099	0.0690313716408628	0.0905088035566249	0.08414778709396592	0.09825438767173712	0.11124481518352951	0.11235838312223287	0.11180159915288118	0.11180159915288118	0.11180159915288118	0.11180159915288118	0.11180159915288118	0.11180159915288118	0.11180159915288118	0.11180159915288118	0.11180159915288118	0.11180159915288118	0.11180159915288118	0.11180159915288118	0.11180159915288118	0.11180159915288118	0.11180159915288118	0.11180159915288118	0.11180159915288118	0.11180159915288118	0.11180159915288118	0.11180159915288118	0.11180159915288118	0.11180159915288118	0.11180159915288118	0.11180159915288118	0.11180159915288118	0.11180159915288118	0.11180159915288118
0.1428290655159908	0.16925980331950757	0.18290376986934517	0.13332490096068864	0.15576736681136408	0.11840552347639144	0.14051425875207635	0.14014155371219092	0.1397679484937528	0.13695241364766894	0.16960873332255297	0.15270214488945882	0.13949097990761392	0.2013038392061773	0.18312412068060357	0.1790688564215994	0.20786581155476686	0.17431897466443574	0.1983760254178018	0.16131823732731307	0.16262037217829162	0.15183886508308447	0.1819256989360516	0.16476624731900452	0.1594454999421457	0.13459794152876353	0.1776841323352122	0.18420361341795022	0.15904319138478334	0.16935076774314256	0.16419697956396295	0.16419697956396295	0.16419697956396295	0.16419697956396295	0.16419697956396295	0.16419697956396295	0.16419697956396295	0.16419697956396295	0.16419697956396295	0.16419697956396295	0.16419697956396295	0.16419697956396295	0.16419697956396295	0.16419697956396295	0.16419697956396295	0.16419697956396295	0.16419697956396295	0.16419697956396295	0.16419697956396295	0.16419697956396295
0.10254279494610337	0.09491888033477829	0.11934956493251622	0.09020945234849745	0.14219709402530042	0.09100100647539354	0.11451681293505317	0.12244980565919261	0.10625687594080765	0.11219246730783285	0.09494068740366847	0.1053864587415888	0.0962267936000424	0.09853709076626084	0.13396526996243566	0.10704841690375685	0.1294682856592298	0.10697806276479986	0.11798133967025819	0.09064549689154194	0.13529342848817097	0.10219121289718591	0.10675682616544556	0.10708634761764825	0.10975346574692887	0.1396224609079479	0.12779507560196401	0.12070365838261386	0.1352777020323903	0.10729439860323028	0.13866316591998562	0.10106756214269134	0.11986536403133848	0.11986536403133848	0.11986536403133848	0.11986536403133848	0.11986536403133848	0.11986536403133848	0.11986536403133848	0.11986536403133848	0.11986536403133848	0.11986536403133848	0.11986536403133848	0.11986536403133848	0.11986536403133848	0.11986536403133848	0.11986536403133848	0.11986536403133848	0.11986536403133848	0.11986536403133848
0.06289023002295703	0.10201404555280025	0.10055792180829796	0.10858667953881779	0.09483532746586727	0.13216211993234583	0.09650636793483174	0.13084031880465105	0.10158946829792968	0.11495141459095484	0.09073419383141577	0.12170111273730881	0.10110434327235529	0.12126220104478014	0.11718686810795745	0.08804087994633815	0.1355119814517794	0.11369617347362285	0.10703213076235278	0.10155911525497274	0.11663900820542307	0.13437300903724697	0.09849747317274246	0.09845260179378487	0.10993596977189657	0.11792600256627445	0.10790306458315232	0.1068820817587214	0.13781615057106153	0.1233800932758296	0.1276311766355404	0.10438995856360947	0.08391364226430166	0.129051150149526	0.1196298380870643	0.12434049411829515	0.12434049411829515	0.12434049411829515	0.12434049411829515	0.12434049411829515	0.12434049411829515	0.12434049411829515	0.12434049411829515	0.12434049411829515	0.12434049411829515	0.12434049411829515	0.12434049411829515	0.12434049411829515	0.12434049411829515	0.12434049411829515
0.07997928819182525	0.07892464572280121	0.047764112482657155	0.06565724489992508	0.06716826528949568	0.08065806858616395	0.08532627601396545	0.09749557388851228	0.07446579844402194	0.07402053576894514	0.09164817459663475	0.09191860459014872	0.08114851682278651	0.04647775518245279	0.06892334239852428	0.07396228134604912	0.07682616465787762	0.07654813757047428	0.07136379385885488	0.08714505625166483	0.06881974576083198	0.07968715750667212	0.0982310663588409	0.0615485548180217	0.09559986180522118	0.10037401546850955	0.07940923865218914	0.0817711762111474	0.08059020743166828	0.08059020743166828	0.08059020743166828	0.08059020743166828	0.08059020743166828	0.08059020743166828	0.08059020743166828	0.08059020743166828	0.08059020743166828	0.08059020743166828	0.08059020743166828	0.08059020743166828	0.08059020743166828	0.08059020743166828	0.08059020743166828	0.08059020743166828	0.08059020743166828	0.08059020743166828	0.08059020743166828	0.08059020743166828	0.08059020743166828	0.08059020743166828
0.12944414467518428	0.187704317148116	0.20509299708154063	0.14724877135883765	0.1574138841473019	0.18154405483223415	0.17536261075280435	0.22742737683762726	0.2496386536122686	0.17339875322042375	0.2284038811960595	0.17331368859918	0.1932711084195142	0.2418280245698521	0.1866339746324476	0.18284522584853052	0.23802854068742865	0.15161135984814625	0.21619839465562968	0.22765942985229903	0.19605169756592544	0.18951273808470173	0.18369185246681163	0.2315839023879879	0.2591936961703563	0.208733647441305	0.20949602929179661	0.24445511696888306	0.1973096099110971	0.2208823634399901	0.2208823634399901	0.2208823634399901	0.2208823634399901	0.2208823634399901	0.2208823634399901	0.2208823634399901	0.2208823634399901	0.2208823634399901	0.2208823634399901	0.2208823634399901	0.2208823634399901	0.2208823634399901	0.2208823634399901	0.2208823634399901	0.2208823634399901	0.2208823634399901	0.2208823634399901	0.2208823634399901	0.2208823634399901	0.2208823634399901
0.09665295032055063	0.10624440173515853	0.09901861045051456	0.09970391006630659	0.08683130816809549	0.09716671629989887	0.10261539309122678	0.09139709812985611	0.08215549133276384	0.08528563241519585	0.08398537117085596	0.11268227292339461	0.08364059942872787	0.09848403381108461	0.06984160981219391	0.09358569465051587	0.10703262596333339	0.08224337018863412	0.08503212428989887	0.10725809986989665	0.07128633978877075	0.09217449617345289	0.09992481758902579	0.10136683889886833	0.0771443996996013	0.08761095272769236	0.08237767621364682	0.08237767621364682	0.08237767621364682	0.08237767621364682	0.08237767621364682	0.08237767621364682	0.08237767621364682	0.08237767621364682	0.08237767621364682	0.08237767621364682	0.08237767621364682	0.08237767621364682	0.08237767621364682	0.08237767621364682	0.08237767621364682	0.08237767621364682	0.08237767621364682	0.08237767621364682	0.08237767621364682	0.08237767621364682	0.08237767621364682	0.08237767621364682	0.08237767621364682	0.08237767621364682
0.07693552317514737	0.09678234438747714	0.07465012923138578	0.10075887842247092	0.10759584323966649	0.11324085238891768	0.07283655249775575	0.08499653642495097	0.08857064009284192	0.09963655417995716	0.09449048959128457	0.058233752822147516	0.08624402073535138	0.0912393498595492	0.07922679732086665	0.08926372813609806	0.10888766425208739	0.0831993993091693	0.0864530710044531	0.09373973921377719	0.09586706965239207	0.09653427746084814	0.0962006735566201	0.0962006735566201	0.0962006735566201	0.0962006735566201	0.0962006735566201	0.0962006735566201	0.0962006735566201	0.0962006735566201	0.0962006735566201	0.0962006735566201	0.0962006735566201	0.0962006735566201	0.0962006735566201	0.0962006735566201	0.0962006735566201	0.0962006735566201	0.0962006735566201	0.0962006735566201	0.0962006735566201	0.0962006735566201	0.0962006735566201	0.0962006735566201	0.0962006735566201	0.0962006735566201	0.0962006735566201	0.0962006735566201	0.0962006735566201	0.0962006735566201
0.06359448953573477	0.08143130034035087	0.07404245873222744	0.09196724731354423	0.0914554749902247	0.07485981564173592	0.06672078762690076	0.06402778907062219	0.08910740086836376	0.0824537875088683	0.08096313583218431	0.07189180912551615	0.07270821532441496	0.08176945257163727	0.06122288369578528	0.08317864752645303	0.06918637916043682	0.08558721636213802	0.067466504678647	0.08931048155893402	0.09877991166643943	0.05706775546094584	0.08210387037782646	0.10267764374357488	0.06178564546269905	0.09598875485986923	0.08850794686953468	0.09224835086470194	0.09224835086470194	0.09224835086470194	0.09224835086470194	0.09224835086470194	0.09224835086470194	0.09224835086470194	0.09224835086470194	0.09224835086470194	0.09224835086470194	0.09224835086470194	0.09224835086470194	0.09224835086470194	0.09224835086470194	0.09224835086470194	0.09224835086470194	0.09224835086470194	0.09224835086470194	0.09224835086470194	0.09224835086470194	0.09224835086470194	0.09224835086470194	0.09224835086470194
0.13613456588104023	0.1501030595177844	0.13436741484915626	0.1518937812436872	0.1382536559279978	0.12716327256653676	0.14965526548852368	0.12198139066800276	0.1703710261955029	0.11213500216410853	0.1508989217342785	0.1384770212572405	0.15198070963963362	0.14808108759481708	0.1533809815536659	0.1284617402427591	0.11647901494344759	0.1588213054275036	0.12753043999042485	0.09248386855200022	0.13659305587175363	0.102767312513905	0.1258367899739687	0.13055199813387483	0.14882887062197886	0.10443713662198881	0.09482100884721659	0.1270553595937671	0.1289674949428261	0.12801142726829662	0.12801142726829662	0.12801142726829662	0.12801142726829662	0.12801142726829662	0.12801142726829662	0.12801142726829662	0.12801142726829662	0.12801142726829662	0.12801142726829662	0.12801142726829662	0.12801142726829662	0.12801142726829662	0.12801142726829662	0.12801142726829662	0.12801142726829662	0.12801142726829662	0.12801142726829662	0.12801142726829662	0.12801142726829662	0.12801142726829662
0.1265500306288064	0.11637829570892157	0.13220414718175205	0.11044561512944365	0.10644532662610118	0.1184382936845275	0.13642609662416896	0.11417412794533142	0.1380594667274947	0.12256115808825348	0.11220950800933616	0.1489596362777394	0.14396414388917259	0.1337183700822509	0.14345658608538922	0.14375617753509523	0.11140140434477397	0.11212441986552847	0.14888497216377122	0.1255941071177966	0.17194568051096987	0.13624014282340635	0.1531568039482805	0.1518996207842882	0.1343988018839635	0.11550528376715591	0.1385397308444283	0.12441588218342396	0.13970466380007676	0.1542434055955253	0.10765378735386127	0.10234773651190791	0.14624709442502493	0.10717420778903855	0.1385376394698547	0.12403264030804363	0.13173450938887485	0.164708330687539	0.14822142003820693	0.14822142003820693	0.14822142003820693	0.14822142003820693	0.14822142003820693	0.14822142003820693	0.14822142003820693	0.14822142003820693	0.14822142003820693	0.14822142003820693	0.14822142003820693	0.14822142003820693
0.14550182665090136	0.14071456245175643	0.17122189903427254	0.1510625334876506	0.14719188862470245	0.13600252401234614	0.10126224623024083	0.14119221624695877	0.17031528997224124	0.11314422612631744	0.14231166450381927	0.14826094842918106	0.14736837468298963	0.11382340230970285	0.1263495229071048	0.1622715640921079	0.15213494494984076	0.16731851904941242	0.17342142913191191	0.11816566573644091	0.136768892212508	0.16899625615468042	0.12781665088931687	0.13363691772306102	0.15596718648342428	0.15597658694978978	0.09870985922093602	0.12059679212953459	0.0860029271526357	0.09447106488645603	0.09594945627770407	0.10405279979604329	0.1163709587410206	0.10359863317350225	0.1436269385697904	0.1463355764862777	0.08833874187405803	0.09500202109186624	0.13843320373469298	0.09694820486212302	0.1259645230547672	0.15715770834651538	0.14156111570064128	0.14156111570064128	0.14156111570064128	0.14156111570064128	0.14156111570064128	0.14156111570064128	0.14156111570064128	0.14156111570064128
0.06729115927531971	0.06389622515645019	0.07095851513478688	0.0609295229864797	0.0777126864031239	0.08064143788555747	0.06294902639349227	0.08115890364578426	0.0833467416602401	0.0869703232869083	0.09262197703452045	0.07900261328585187	0.10399272813357026	0.08886227621540321	0.08940681169491585	0.07644680420807681	0.07389575455319326	0.08787596098924069	0.08573607214782299	0.0883735250949301	0.08979841914828098	0.09630761920243922	0.0912883364432284	0.11203884386535758	0.1183126094097262	0.10066005875888465	0.08187359975213035	0.07964035835791267	0.0807569790550215	0.0807569790550215	0.0807569790550215	0.0807569790550215	0.0807569790550215	0.0807569790550215	0.0807569790550215	0.0807569790550215	0.0807569790550215	0.0807569790550215	0.0807569790550215	0.0807569790550215	0.0807569790550215	0.0807569790550215	0.0807569790550215	0.0807569790550215	0.0807569790550215	0.0807569790550215	0.0807569790550215	0.0807569790550215	0.0807569790550215	0.0807569790550215
0.07096771701968198	0.09968398353411868	0.1253693606600892	0.09832826881666791	0.08010112517486394	0.08243491872726087	0.10973394570680187	0.11615408510411758	0.10320025161400924	0.08094959080652221	0.1133023097371962	0.10695847923451886	0.1211177390100632	0.10836353820373346	0.0948091771949788	0.09558736374320216	0.11752075865412386	0.10935063142113938	0.10866354941273926	0.07530308252791365	0.09364696858980509	0.121453506427984	0.09729030795694418	0.09457163319264329	0.08836514168222774	0.09146838743743552	0.09146838743743552	0.09146838743743552	0.09146838743743552	0.09146838743743552	0.09146838743743552	0.09146838743743552	0.09146838743743552	0.09146838743743552	0.09146838743743552	0.09146838743743552	0.09146838743743552	0.09146838743743552	0.09146838743743552	0.09146838743743552	0.09146838743743552	0.09146838743743552	0.09146838743743552	0.09146838743743552	0.09146838743743552	0.09146838743743552	0.09146838743743552	0.09146838743743552	0.09146838743743552	0.09146838743743552
0.0518375249074211	0.057489091554603085	0.0533976604306301	0.07719183988067498	0.07644624276544687	0.07621930445197465	0.04444207068570011	0.06871166968523205	0.07108753972561384	0.05167685545345324	0.06457498377712544	0.06607158451471666	0.05896014837062803	0.05578052739965283	0.054797981839153215	0.06216772698664	0.05936962674322643	0.05326928191012106	0.05744021071832277	0.050156532193599675	0.06433830547143798	0.05724741883251883	0.05724741883251883	0.05724741883251883	0.05724741883251883	0.05724741883251883	0.05724741883251883	0.05724741883251883	0.05724741883251883	0.05724741883251883	0.05724741883251883	0.05724741883251883	0.05724741883251883	0.05724741883251883	0.05724741883251883	0.05724741883251883	0.05724741883251883	0.05724741883251883	0.05724741883251883	0.05724741883251883	0.05724741883251883	0.05724741883251883	0.05724741883251883	0.05724741883251883	0.05724741883251883	0.05724741883251883	0.05724741883251883	0.05724741883251883	0.05724741883251883	0.05724741883251883
0.08032429720129954	0.0758228085228279	0.07140854495958798	0.06717417175970695	0.09528441878743935	0.09890599365286315	0.09789174494866783	0.08172081334345316	0.10828116459541427	0.10692219147029254	0.09742070409834372	0.1433293623260036	0.11471237526002047	0.08745761049310288	0.11778206332615562	0.09599124888982093	0.10140614246433893	0.11560549223999911	0.10890250600848546	0.12990565248173935	0.10204675415857084	0.12150720757433196	0.12114229606474738	0.12132475181953968	0.12132475181953968	0.12132475181953968	0.12132475181953968	0.12132475181953968	0.12132475181953968	0.12132475181953968	0.12132475181953968	0.12132475181953968	0.12132475181953968	0.12132475181953968	0.12132475181953968	0.12132475181953968	0.12132475181953968	0.12132475181953968	0.12132475181953968	0.12132475181953968	0.12132475181953968	0.12132475181953968	0.12132475181953968	0.12132475181953968	0.12132475181953968	0.12132475181953968	0.12132475181953968	0.12132475181953968	0.12132475181953968	0.12132475181953968
0.08047700026384574	0.07866389030174087	0.07171461338239897	0.09871383261865985	0.079125281362819	0.0956825685559048	0.07146974133824471	0.07926512211383614	0.09484886029006788	0.08362189809648517	0.06309973432127167	0.09100543533150143	0.07272319766106121	0.06323925658784184	0.07441408954872697	0.09505777422126102	0.08511412936238635	0.07090905120167465	0.07976275472407518	0.10755612660259802	0.0903123385264849	0.09893423256454147	0.09893423256454147	0.09893423256454147	0.09893423256454147	0.09893423256454147	0.09893423256454147	0.09893423256454147	0.09893423256454147	0.09893423256454147	0.09893423256454147	0.09893423256454147	0.09893423256454147	0.09893423256454147	0.09893423256454147	0.09893423256454147	0.09893423256454147	0.09893423256454147	0.09893423256454147	0.09893423256454147	0.09893423256454147	0.09893423256454147	0.09893423256454147	0.09893423256454147	0.09893423256454147	0.09893423256454147	0.09893423256454147	0.09893423256454147	0.09893423256454147	0.09893423256454147
0.08578182370765973	0.07114846881605372	0.07078121489902262	0.10638153100457752	0.11740247926352206	0.09015340957005753	0.10056324613283582	0.09058881064797426	0.10321827412011575	0.09229386841632271	0.10248200186797903	0.1120054722324022	0.0805413594983398	0.11489624350579838	0.11585037994649376	0.10477004184500702	0.08975845494381081	0.11262975823871191	0.13267720524499466	0.11504199952379977	0.09205815462811963	0.12182159362044062	0.09979514370425262	0.10987787103950691	0.09311668042628381	0.10149727573289535	0.10149727573289535	0.10149727573289535	0.10149727573289535	0.10149727573289535	0.10149727573289535	0.10149727573289535	0.10149727573289535	0.10149727573289535	0.10149727573289535	0.10149727573289535	0.10149727573289535	0.10149727573289535	0.10149727573289535	0.10149727573289535	0.10149727573289535	0.10149727573289535	0.10149727573289535	0.10149727573289535	0.10149727573289535	0.10149727573289535	0.10149727573289535	0.10149727573289535	0.10149727573289535	0.10149727573289535
0.10008189971835588	0.1332913770742273	0.09188825268701115	0.14119079522605799	0.11769502944337744	0.11870756430771955	0.11768350623305979	0.1508333545395806	0.09764744408022656	0.0997183079426165	0.1257367041350792	0.09390798096135045	0.09598153274582791	0.11063074887938627	0.12721191278611513	0.13931249803511103	0.1129413729231882	0.10514944428546873	0.12194541542864089	0.12833775609767709	0.125141585763159	0.125141585763159	0.125141585763159	0.125141585763159	0.125141585763159	0.125141585763159	0.125141585763159	0.125141585763159	0.125141585763159	0.125141585763159	0.125141585763159	0.125141585763159	0.125141585763159	0.125141585763159	0.125141585763159	0.125141585763159	0.125141585763159	0.125141585763159	0.125141585763159	0.125141585763159	0.125141585763159	0.125141585763159	0.125141585763159	0.125141585763159	0.125141585763159	0.125141585763159	0.125141585763159	0.125141585763159	0.125141585763159	0.125141585763159
0.05103264230733119	0.06988392944309682	0.06776567816019156	0.07374110194073352	0.06846285106729151	0.06647382314868032	0.06860625345839863	0.07274143576012541	0.07200952445244087	0.07521540711839654	0.05618328572668412	0.0800037626586691	0.05945202741550475	0.06838245711210365	0.0760121449998164	0.06157924986921334	0.06504499010578407	0.0726955037369338	0.07946909793710195	0.05677236592028188	0.057864251428410535	0.05770016915333267	0.057782210290871605	0.057782210290871605	0.057782210290871605	0.057782210290871605	0.057782210290871605	0.057782210290871605	0.057782210290871605	0.057782210290871605	0.057782210290871605	0.057782210290871605	0.057782210290871605	0.057782210290871605	0.057782210290871605	0.057782210290871605	0.057782210290871605	0.057782210290871605	0.057782210290871605	0.057782210290871605	0.057782210290871605	0.057782210290871605	0.057782210290871605	0.057782210290871605	0.057782210290871605	0.057782210290871605	0.057782210290871605	0.057782210290871605	0.057782210290871605	0.057782210290871605
0.06888648177615354	0.05927008496572177	0.1100094909910712	0.0902075348620548	0.09829929728081775	0.08317399897936921	0.07627200696832621	0.07197182067257284	0.09094926008064236	0.08780028513738614	0.06950147238072121	0.07385347446150331	0.0801286028061595	0.09478188944775594	0.09479324911338087	0.0896207199553821	0.10135471349448935	0.10239954007592979	0.07930441515795117	0.09494611872921767	0.08712526694358441	0.08712526694358441	0.08712526694358441	0.08712526694358441	0.08712526694358441	0.08712526694358441	0.08712526694358441	0.08712526694358441	0.08712526694358441	0.08712526694358441	0.08712526694358441	0.08712526694358441	0.08712526694358441	0.08712526694358441	0.08712526694358441	0.08712526694358441	0.08712526694358441	0.08712526694358441	0.08712526694358441	0.08712526694358441	0.08712526694358441	0.08712526694358441	0.08712526694358441	0.08712526694358441	0.08712526694358441	0.08712526694358441	0.08712526694358441	0.08712526694358441	0.08712526694358441	0.08712526694358441
0.11241401977120527	0.17270970754870688	0.13527886489308177	0.11333586856886715	0.1875036583397797	0.1998693319204885	0.1649426821287938	0.16289892250696966	0.1843606312376181	0.13243112882075786	0.19502811491825736	0.15655521943990972	0.1354268083703819	0.1821412132761261	0.11536230177655901	0.1580568862525751	0.18051673175189956	0.12493172348484378	0.15570988434763686	0.1574130079470065	0.14544281464345976	0.17697078468521155	0.16433707169379352	0.17488294810078397	0.16855006851854196	0.12408617540038636	0.1883915546995402	0.14694773309440715	0.13926968426686065	0.15096698761747923	0.1771267231049621	0.1716242980328536	0.15622792066929908	0.14890622418056132	0.12416852995719178	0.13653737706887656	0.13653737706887656	0.13653737706887656	0.13653737706887656	0.13653737706887656	0.13653737706887656	0.13653737706887656	0.13653737706887656	0.13653737706887656	0.13653737706887656	0.13653737706887656	0.13653737706887656	0.13653737706887656	0.13653737706887656	0.13653737706887656
0.07844918948525519	0.11278533920678283	0.09307906980185512	0.1027660309518943	0.09721105419060858	0.07761929199925532	0.08880606562658543	0.09050662464967071	0.08651542170643026	0.11011372738666561	0.09290406288458927	0.09752543131195644	0.09595733594921603	0.07490885986324193	0.0878673886314097	0.09870737940252258	0.09328738401696615	0.09328738401696615	0.09328738401696615	0.09328738401696615	0.09328738401696615	0.09328738401696615	0.09328738401696615	0.09328738401696615	0.09328738401696615	0.09328738401696615	0.09328738401696615	0.09328738401696615	0.09328738401696615	0.09328738401696615	0.09328738401696615	0.09328738401696615	0.09328738401696615	0.09328738401696615	0.09328738401696615	0.09328738401696615	0.09328738401696615	0.09328738401696615	0.09328738401696615	0.09328738401696615	0.09328738401696615	0.09328738401696615	0.09328738401696615	0.09328738401696615	0.09328738401696615	0.09328738401696615	0.09328738401696615	0.09328738401696615	0.09328738401696615	0.09328738401696615
0.08911744117208074	0.10708587396742114	0.11466473581440785	0.09024169789105127	0.09374004794697194	0.0936998504721078	0.07897292660522218	0.09152736562886225	0.0684033541601213	0.08556106835380939	0.0955012411459377	0.08148363202776282	0.09722604535962334	0.10274929978950825	0.09082998083798603	0.09647063055259619	0.08456690762811972	0.07248361220230064	0.07965585394651398	0.07412941920862301	0.08896757487908862	0.08859436416462474	0.08627769500025295	0.0863849819815688	0.08633133849091087	0.08633133849091087	0.08633133849091087	0.08633133849091087	0.08633133849091087	0.08633133849091087	0.08633133849091087	0.08633133849091087	0.08633133849091087	0.08633133849091087	0.08633133849091087	0.08633133849091087	0.08633133849091087	0.08633133849091087	0.08633133849091087	0.08633133849091087	0.08633133849091087	0.08633133849091087	0.08633133849091087	0.08633133849091087	0.08633133849091087	0.08633133849091087	0.08633133849091087	0.08633133849091087	0.08633133849091087	0.08633133849091087
0.11421697729723422	0.15007828162821907	0.16686900559659096	0.16919965863761455	0.14959469759180935	0.12487090232899027	0.1468315023993491	0.16551431969594543	0.13663213658308204	0.12542620924859815	0.11751989920539337	0.1378761925782994	0.1631952775157383	0.15309883126895654	0.18305251127843125	0.1589179570867867	0.1434509057580599	0.13272699597420806	0.13808895086613399	0.13808895086613399	0.13808895086613399	0.13808895086613399	0.13808895086613399	0.13808895086613399	0.13808895086613399	0.13808895086613399	0.13808895086613399	0.13808895086613399	0.13808895086613399	0.13808895086613399	0.13808895086613399	0.13808895086613399	0.13808895086613399	0.13808895086613399	0.13808895086613399	0.13808895086613399	0.13808895086613399	0.13808895086613399	0.13808895086613399	0.13808895086613399	0.13808895086613399	0.13808895086613399	0.13808895086613399	0.13808895086613399	0.13808895086613399	0.13808895086613399	0.13808895086613399	0.13808895086613399	0.13808895086613399	0.13808895086613399
0.09933672968647628	0.10809477865897656	0.09797767167561201	0.0959354665809043	0.10799705222713489	0.06424414180150724	0.08769022465617937	0.10963716449144703	0.08935544039522403	0.09477345951885131	0.1012085083767	0.11714768787629794	0.09904800713942453	0.08566106028562752	0.09589970142254428	0.12639218386695192	0.1037351288080445	0.10175286979610357	0.09308406067069046	0.09428227269429318	0.08759834180928693	0.09094030725179006	0.09094030725179006	0.09094030725179006	0.09094030725179006	0.09094030725179006	0.09094030725179006	0.09094030725179006	0.09094030725179006	0.09094030725179006	0.09094030725179006	0.09094030725179006	0.09094030725179006	0.09094030725179006	0.09094030725179006	0.09094030725179006	0.09094030725179006	0.09094030725179006	0.09094030725179006	0.09094030725179006	0.09094030725179006	0.09094030725179006	0.09094030725179006	0.09094030725179006	0.09094030725179006	0.09094030725179006	0.09094030725179006	0.09094030725179006	0.09094030725179006	0.09094030725179006
0.12400717675186479	0.12189478392292331	0.11032096387706762	0.13390455954831038	0.14169337262713366	0.11829020168827574	0.11353720694338564	0.11252544012222028	0.15120888780197964	0.13270845884690935	0.1419586733244445	0.1419586733244445	0.1419586733244445	0.1419586733244445	0.1419586733244445	0.1419586733244445	0.1419586733244445	0.1419586733244445	0.1419586733244445	0.1419586733244445	0.1419586733244445	0.1419586733244445	0.1419586733244445	0.1419586733244445	0.1419586733244445	0.1419586733244445	0.1419586733244445	0.1419586733244445	0.1419586733244445	0.1419586733244445	0.1419586733244445	0.1419586733244445	0.1419586733244445	0.1419586733244445	0.1419586733244445	0.1419586733244445	0.1419586733244445	0.1419586733244445	0.1419586733244445	0.1419586733244445	0.1419586733244445	0.1419586733244445	0.1419586733244445	0.1419586733244445	0.1419586733244445	0.1419586733244445	0.1419586733244445	0.1419586733244445	0.1419586733244445	0.1419586733244445
0.1119702109298386	0.09574866095062219	0.10813713674472131	0.12167027173368807	0.09472253493300158	0.10468516874125088	0.11483403315155888	0.12242310535379297	0.11252231216763238	0.13075402369057768	0.11564227228617055	0.09446104201571347	0.09274221186903256	0.09408956566341525	0.12410343563258937	0.10658646998768863	0.0992685743981103	0.12263504152490726	0.11095180796150879	0.11095180796150879	0.11095180796150879	0.11095180796150879	0.11095180796150879	0.11095180796150879	0.11095180796150879	0.11095180796150879	0.11095180796150879	0.11095180796150879	0.11095180796150879	0.11095180796150879	0.11095180796150879	0.11095180796150879	0.11095180796150879	0.11095180796150879	0.11095180796150879	0.11095180796150879	0.11095180796150879	0.11095180796150879	0.11095180796150879	0.11095180796150879	0.11095180796150879	0.11095180796150879	0.11095180796150879	0.11095180796150879	0.11095180796150879	0.11095180796150879	0.11095180796150879	0.11095180796150879	0.11095180796150879	0.11095180796150879
0.08990634402158168	0.11254526353982319	0.1131158347179293	0.05140319297974084	0.12248840713765317	0.12050319556545631	0.09949195972232405	0.09671188834061023	0.11072753915087903	0.2039674683254761	0.11868159090322618	0.11984971349669167	0.10880582650133624	0.16568664186624057	0.16639804800087604	0.17948456704309865	0.14601498971071938	0.22420279609556568	0.19953725870660255	0.20190250152911038	0.17034611599187746	0.2069456870049111	0.15900956353072945	0.18520170600481425	0.16057930333042886	0.19134368465863602	0.12762840770974615	0.22543274786020148	0.23349063643830317	0.21324294291040308	0.2161774811081937	0.21471021200929838	0.21471021200929838	0.21471021200929838	0.21471021200929838	0.21471021200929838	0.21471021200929838	0.21471021200929838	0.21471021200929838	0.21471021200929838	0.21471021200929838	0.21471021200929838	0.21471021200929838	0.21471021200929838	0.21471021200929838	0.21471021200929838	0.21471021200929838	0.21471021200929838	0.21471021200929838	0.21471021200929838
0.06105727203326106	0.06224175532871237	0.06619867116322492	0.08649890377544912	0.10198120710760952	0.072845239440976	0.10182789231108984	0.08953910476539327	0.09358025593407658	0.09054852362275653	0.13397316829014383	0.10434175809520377	0.09160703067884787	0.12256697362382139	0.11718376424707787	0.11785661788225686	0.11587807418382878	0.10606572558717328	0.09173776378264246	0.09198122849709708	0.12900362274502053	0.1113733726035622	0.07898909216569239	0.08344627822947098	0.08121768519758168	0.08121768519758168	0.08121768519758168	0.08121768519758168	0.08121768519758168	0.08121768519758168	0.08121768519758168	0.08121768519758168	0.08121768519758168	0.08121768519758168	0.08121768519758168	0.08121768519758168	0.08121768519758168	0.08121768519758168	0.08121768519758168	0.08121768519758168	0.08121768519758168	0.08121768519758168	0.08121768519758168	0.08121768519758168	0.08121768519758168	0.08121768519758168	0.08121768519758168	0.08121768519758168	0.08121768519758168	0.08121768519758168
0.08167993761357176	0.06760047477859009	0.07320744312095474	0.07027334951063856	0.08903325940606627	0.09139537570714013	0.07839932570105425	0.07474396958891134	0.10253879421796981	0.08711078082769988	0.08731942615671913	0.0872151034922095	0.0872151034922095	0.0872151034922095	0.0872151034922095	0.0872151034922095	0.0872151034922095	0.0872151034922095	0.0872151034922095	0.0872151034922095	0.0872151034922095	0.0872151034922095	0.0872151034922095	0.0872151034922095	0.0872151034922095	0.0872151034922095	0.0872151034922095	0.0872151034922095	0.0872151034922095	0.0872151034922095	0.0872151034922095	0.0872151034922095	0.0872151034922095	0.0872151034922095	0.0872151034922095	0.0872151034922095	0.0872151034922095	0.0872151034922095	0.0872151034922095	0.0872151034922095	0.0872151034922095	0.0872151034922095	0.0872151034922095	0.0872151034922095	0.0872151034922095	0.0872151034922095	0.0872151034922095	0.0872151034922095	0.0872151034922095	0.0872151034922095
0.12651671747456403	0.14970675105448325	0.12735507451919392	0.14249278103324353	0.12291051853943069	0.1363128480560691	0.1124943955404202	0.13225932301032906	0.19144298964220932	0.13302638758406668	0.12583672533251833	0.15979549305667204	0.12841289730059818	0.1594628195414638	0.17429088617483757	0.1425368213293227	0.1452607159107788	0.15935717388157494	0.15230894489617686	0.15230894489617686	0.15230894489617686	0.15230894489617686	0.15230894489617686	0.15230894489617686	0.15230894489617686	0.15230894489617686	0.15230894489617686	0.15230894489617686	0.15230894489617686	0.15230894489617686	0.15230894489617686	0.15230894489617686	0.15230894489617686	0.15230894489617686	0.15230894489617686	0.15230894489617686	0.15230894489617686	0.15230894489617686	0.15230894489617686	0.15230894489617686	0.15230894489617686	0.15230894489617686	0.15230894489617686	0.15230894489617686	0.15230894489617686	0.15230894489617686	0.15230894489617686	0.15230894489617686	0.15230894489617686	0.15230894489617686
0.11143757048189142	0.1445815879260604	0.1469802196431364	0.11801302647791917	0.1503938289101054	0.12006226463794015	0.15774285417214517	0.1405026222795735	0.15199781075638719	0.15991539621575374	0.13875527787048186	0.10659368884925709	0.14859935722608128	0.15566040102793277	0.11748921895562284	0.13657480999177782	0.13657480999177782	0.13657480999177782	0.13657480999177782	0.13657480999177782	0.13657480999177782	0.13657480999177782	0.13657480999177782	0.13657480999177782	0.13657480999177782	0.13657480999177782	0.13657480999177782	0.13657480999177782	0.13657480999177782	0.13657480999177782	0.13657480999177782	0.13657480999177782	0.13657480999177782	0.13657480999177782	0.13657480999177782	0.13657480999177782	0.13657480999177782	0.13657480999177782	0.13657480999177782	0.13657480999177782	0.13657480999177782	0.13657480999177782	0.13657480999177782	0.13657480999177782	0.13657480999177782	0.13657480999177782	0.13657480999177782	0.13657480999177782	0.13657480999177782	0.13657480999177782
0.15139180146823034	0.1905287569533209	0.17978186477214333	0.15891338270095912	0.1365548063419612	0.1678889991919795	0.1431942769715661	0.17365535882195515	0.17998343134324515	0.18169729060804243	0.17811361394235992	0.15470951893356238	0.1991018470124348	0.21535339360302838	0.1401393184483335	0.18121310007861247	0.14415415311247676	0.19277156693650607	0.16579213914348265	0.1700596535208428	0.20060545123074125	0.17085066310823177	0.15468177918904852	0.20532979030387402	0.22131232738576995	0.18212679400157147	0.1986087909990869	0.1812256099964722	0.18991720049777955	0.18991720049777955	0.18991720049777955	0.18991720049777955	0.18991720049777955	0.18991720049777955	0.18991720049777955	0.18991720049777955	0.18991720049777955	0.18991720049777955	0.18991720049777955	0.18991720049777955	0.18991720049777955	0.18991720049777955	0.18991720049777955	0.18991720049777955	0.18991720049777955	0.18991720049777955	0.18991720049777955	0.18991720049777955	0.18991720049777955	0.18991720049777955
0.14319708381427243	0.1397275178342974	0.14087990720524157	0.1408167400764759	0.1173173606901321	0.14412861181487716	0.15461713862912585	0.18287983853484557	0.15742228195889824	0.156462125239959	0.13705305138780774	0.13787911659134267	0.15022303020599598	0.17532263524680966	0.19679912159141655	0.1215058693218564	0.12938266567971024	0.11260255669441467	0.13003632728810458	0.1462241984012338	0.15294921875549425	0.13836750776922535	0.14229926728747533	0.14033338752835034	0.14033338752835034	0.14033338752835034	0.14033338752835034	0.14033338752835034	0.14033338752835034	0.14033338752835034	0.14033338752835034	0.14033338752835034	0.14033338752835034	0.14033338752835034	0.14033338752835034	0.14033338752835034	0.14033338752835034	0.14033338752835034	0.14033338752835034	0.14033338752835034	0.14033338752835034	0.14033338752835034	0.14033338752835034	0.14033338752835034	0.14033338752835034	0.14033338752835034	0.14033338752835034	0.14033338752835034	0.14033338752835034	0.14033338752835034
0.10779065404517346	0.12997772683886355	0.12898443551848962	0.12680316153012414	0.11886273884355845	0.11319755712174244	0.12110316519023674	0.09503070548667221	0.13066270125788654	0.1130142576965492	0.11858374629186741	0.11014248496427143	0.11723871073679754	0.1028698800333549	0.15742607936850544	0.11817277183708275	0.13153822744951674	0.14627107920483826	0.1386986106697181	0.12148331367111961	0.11778948217991349	0.11963639792551654	0.11963639792551654	0.11963639792551654	0.11963639792551654	0.11963639792551654	0.11963639792551654	0.11963639792551654	0.11963639792551654	0.11963639792551654	0.11963639792551654	0.11963639792551654	0.11963639792551654	0.11963639792551654	0.11963639792551654	0.11963639792551654	0.11963639792551654	0.11963639792551654	0.11963639792551654	0.11963639792551654	0.11963639792551654	0.11963639792551654	0.11963639792551654	0.11963639792551654	0.11963639792551654	0.11963639792551654	0.11963639792551654	0.11963639792551654	0.11963639792551654	0.11963639792551654
0.18250420861484565	0.2021773905090709	0.1963864708434169	0.19381626170710792	0.19280228701710633	0.16067168646245583	0.1830290604475628	0.18778730277241418	0.13667667663326327	0.16459604333645744	0.16226355730832098	0.15127939754559633	0.13298195196229115	0.14560199407998384	0.19387661748872792	0.1981409271757365	0.18730739946983127	0.17617595966447833	0.18174167956715478	0.18174167956715478	0.18174167956715478	0.18174167956715478	0.18174167956715478	0.18174167956715478	0.18174167956715478	0.18174167956715478	0.18174167956715478	0.18174167956715478	0.18174167956715478	0.18174167956715478	0.18174167956715478	0.18174167956715478	0.18174167956715478	0.18174167956715478	0.18174167956715478	0.18174167956715478	0.18174167956715478	0.18174167956715478	0.18174167956715478	0.18174167956715478	0.18174167956715478	0.18174167956715478	0.18174167956715478	0.18174167956715478	0.18174167956715478	0.18174167956715478	0.18174167956715478	0.18174167956715478	0.18174167956715478	0.18174167956715478
0.10006526549952276	0.08462166230267283	0.08023181378943475	0.07990689267649492	0.09015962000582248	0.09558791011993886	0.11057198082795187	0.10154512045200106	0.07690616447752639	0.07579458521384372	0.10569839186393165	0.10233499898259975	0.10559006873585275	0.081003841069023	0.08862590209648517	0.0717378402342556	0.08799449449469945	0.08315964161605108	0.089011962340969	0.08199043143284557	0.08550119688690729	0.08550119688690729	0.08550119688690729	0.08550119688690729	0.08550119688690729	0.08550119688690729	0.08550119688690729	0.08550119688690729	0.08550119688690729	0.08550119688690729	0.08550119688690729	0.08550119688690729	0.08550119688690729	0.08550119688690729	0.08550119688690729	0.08550119688690729	0.08550119688690729	0.08550119688690729	0.08550119688690729	0.08550119688690729	0.08550119688690729	0.08550119688690729	0.08550119688690729	0.08550119688690729	0.08550119688690729	0.08550119688690729	0.08550119688690729	0.08550119688690729	0.08550119688690729	0.08550119688690729
0.0	0.12145484821851403	0.0960375898652361	0.0	0.010008684208668274	0.058378125529372916	0.02179543513871606	0.010008684208668274	0.0	0.07552774792754961	0.0	0.09596980171353788	0.061794044508868586	0.05835832982007191	0.11780137767663805	0.11759404779630439	0.11115847529039753	0.03632572523119344	0.10119034160740108	0.21330695662082266	0.20240048942604486	0.18225453760669488	0.1041606617914203	0.26687145157267167	0.16838214779250674	0.17044307935108066	0.22238030630678896	0.1933960298258064	0.19490667538497758	0.19793776726667062	0.1541262141585159	0.2571722685331661	0.19738403540913702	0.20417913002541194	0.20300091235804307	0.20283502384929614	0.20614827466328942	0.19903094361135415	0.2065671109067921	0.22765529505289234	0.21149691171363022	0.2195761033832613	0.2195761033832613	0.2195761033832613	0.2195761033832613	0.2195761033832613	0.2195761033832613	0.2195761033832613	0.2195761033832613	0.2195761033832613
0.16344593598315035	0.22542733276245067	0.15113343717198455	0.15872408157754997	0.1026233859930862	0.0968406133174334	0.17584936427842404	0.11158937408718572	0.1455976303822769	0.1066723563970964	0.13816444232008931	0.16727610224068543	0.18893906095242444	0.1540292181596024	0.2494562450982214	0.23530383636470678	0.08607928448965321	0.12699871825034412	0.10601225951287985	0.17695130600979708	0.15990667550289758	0.15081720239341231	0.2844102606791247	0.19412672018481109	0.17466401534831957	0.19646545482918695	0.21828399994964603	0.21094744566245383	0.18798332488997482	0.19155962100239768	0.2537500971054526	0.14402399445130445	0.1864213354604972	0.1748645915182331	0.23393347378047005	0.25637073291597756	0.21356208982514052	0.2511477344598212	0.2530471720080785	0.2923152044737381	0.27252174879064683	0.33826751979611636	0.14884647211241317	0.18173554598407676	0.1403377767972843	0.20939381118134973	0.174865793989317	0.174865793989317	0.174865793989317	0.174865793989317
0.06175928746966378	0.06906535756209353	0.04118686833010525	0.05293841253172792	0.06595495987247152	0.06399954127795882	0.07354686124799276	0.060881482288863496	0.05403023498465818	0.07023562370048825	0.06955061759106479	0.06651140612928436	0.05356093872412082	0.07132122519952802	0.06364677840195224	0.08175608663636823	0.06926288118673013	0.04569044181347691	0.05157828323460543	0.06877464143349515	0.06375664043457278	0.0579090034223222	0.058286512684981466	0.048809900978598046	0.06793597057964215	0.06210952089139807	0.06924481225251423	0.05070779443158513	0.08158760022388646	0.0597204300188747	0.05007462862373412	0.04319395833731371	0.07445678539725074	0.07216907554806655	0.05439990257455921	0.06075583852329101	0.05619534398051145	0.05430922623936314	0.0876611293795063	0.05491813982887883	0.08553023871972097	0.07022418927429991	0.07022418927429991	0.07022418927429991	0.07022418927429991	0.07022418927429991	0.07022418927429991	0.07022418927429991	0.07022418927429991	0.07022418927429991
0.07785902305179217	0.09677048972050054	0.08040693513087964	0.05257110704440544	0.07427904244959505	0.0837617304184329	0.09361831691524891	0.08060044631777924	0.07901308957090934	0.09712702360247871	0.09015181976535307	0.08146061024234803	0.11411972904249072	0.06171390818995533	0.08745276059441838	0.05830466581473712	0.10349941075465456	0.11578173222993031	0.10554899821286183	0.0793289024268659	0.08868735220776927	0.08888235605773914	0.10402639266195483	0.08003842404858333	0.1025299133219859	0.07695711728385296	0.08980940668017616	0.0738484427888094	0.10452641840907367	0.09647442897430858	0.08270897331894278	0.10037556935278129	0.11070689547582833	0.09365555873103712	0.10322096568969574	0.09889209674226533	0.10172009479886929	0.1348579137407433	0.08379737097814619	0.10759720891989136	0.07213637660778437	0.08839476550951589	0.08080042259779519	0.0836418701170687	0.1093025107565655	0.07896440953551398	0.09413346014603974	0.09413346014603974	0.09413346014603974	0.09413346014603974
0.17093460118810946	0.1604121234418493	0.06716168868662184	0.0938338741438076	0.14075627025625942	0.15907445564736733	0.15025401636959992	0.11473273704701638	0.15400834675213146	0.13593810550373456	0.19324968743287546	0.12525444443726114	0.12008191398995632	0.10600991852561338	0.1018551996743306	0.09854361438231111	0.11345652418635004	0.09870677019940682	0.09597693858544874	0.1596300869330076	0.10646229097193713	0.1197252946779366	0.09637045902984898	0.2143194000712147	0.1265213968960036	0.1273612978318398	0.12310892214916687	0.12669431400952003	0.12689417819772442	0.11336892896379715	0.13410592580263855	0.13589808561358166	0.14383836067746836	0.1153472742113793	0.12568889392565652	0.1494836203150407	0.10851264060558027	0.0970870499534362	0.14361096736386825	0.11270586823717414	0.09263951473732418	0.10734945041112867	0.16560635280786942	0.13647790160949905	0.13647790160949905	0.13647790160949905	0.13647790160949905	0.13647790160949905	0.13647790160949905	0.13647790160949905
0.12798969184875475	0.1291968760712196	0.12379193907579511	0.1460090816598828	0.1537727397331918	0.17381492193912038	0.14541931450137688	0.1292321335634209	0.15756719900337124	0.12331406613878079	0.16470269707368743	0.12744413441842709	0.14607341574605726	0.14607341574605726	0.14607341574605726	0.14607341574605726	0.14607341574605726	0.14607341574605726	0.14607341574605726	0.14607341574605726	0.14607341574605726	0.14607341574605726	0.14607341574605726	0.14607341574605726	0.14607341574605726	0.14607341574605726	0.14607341574605726	0.14607341574605726	0.14607341574605726	0.14607341574605726	0.14607341574605726	0.14607341574605726	0.14607341574605726	0.14607341574605726	0.14607341574605726	0.14607341574605726	0.14607341574605726	0.14607341574605726	0.14607341574605726	0.14607341574605726	0.14607341574605726	0.14607341574605726	0.14607341574605726	0.14607341574605726	0.14607341574605726	0.14607341574605726	0.14607341574605726	0.14607341574605726	0.14607341574605726	0.14607341574605726
0.13754451178059438	0.14439443629077955	0.1872384853735512	0.16182505782606074	0.13064929436376568	0.10958824231554623	0.1327233972263752	0.12228562990388553	0.16773328158879505	0.1833903891633898	0.19637952627124786	0.13149903850708014	0.15603408168079508	0.17512488359825956	0.16139815353140718	0.12063688259273932	0.16243536900972197	0.1611366548408936	0.11908663658864936	0.14794508993072572	0.17245605762611485	0.1427486382223162	0.19589056802598984	0.16757237426113863	0.16575785716940777	0.15654786704023607	0.15483594109336363	0.11457149923302881	0.15312960742866896	0.15765687325743127	0.1866311397938566	0.15608740046794523	0.15940381679107132	0.16370128240537885	0.17189658315243683	0.17006023042967752	0.11886790410376497	0.20192605497289062	0.2050458529823842	0.17571065105796096	0.1503567012868146	0.16303367617238781	0.16303367617238781	0.16303367617238781	0.16303367617238781	0.16303367617238781	0.16303367617238781	0.16303367617238781	0.16303367617238781	0.16303367617238781
0.0736685530970622	0.09395085243362471	0.06942940592912675	0.09696267495733743	0.09511487271390555	0.10435458071357986	0.1068930432517862	0.11124060652648943	0.09419229785712349	0.08912544372825688	0.08345696602025965	0.09161868109561068	0.09345221462967492	0.08285670115676588	0.10253362058946824	0.11363101929461451	0.09668702621713093	0.09538580846573115	0.10336822962533036	0.11183382951293853	0.07529247051870183	0.08862870797101428	0.08748599642609249	0.08859291951181375	0.08289746834187754	0.08980980094995743	0.08313688758881214	0.09468401160923208	0.08588979518001884	0.0728598659786226	0.10298277821739316	0.10314049713088229	0.11199192836948395	0.07776569725167683	0.08618954196253335	0.08248792844136481	0.08923362104279069	0.0764692068926854	0.11070297876886416	0.09959286163482618	0.08967997776922088	0.08038336117592437	0.0970184845952495	0.09769562188509484	0.11952053061455335	0.1086080762498241	0.1086080762498241	0.1086080762498241	0.1086080762498241	0.1086080762498241
0.254221460631309	0.00315439983177258	0.11484246363628893	0.12950992439936318	0.3090506401996847	0.4780421501987822	0.0	0.5015108772888821	0.7499411971180701	0.3756249833134276	0.285564368964742	0.49588542671293623	0.5396853616254207	0.48138266611991853	0.6917250438710143	0.27608002557715117	0.5643348615914813	0.27608002557715117	0.17214733222336948	0.02951393642677853	0.28319879644207013	0.22258179883837614	0.02951393642677853	0.38511877871918965	0.37802245803745244	0.4982939050212443	0.653307915906737	0.12559467248591763	0.5870837091321185	0.46686996391210883	0.38018852594251723	0.305010144279662	0.010909770282507199	0.2763455414944441	0.3783958334829789	0.3255396333320804	0.029479983920534344	0.17205938048806355	0.6509465985945988	0.20948511710855575	0.301630933952671	0.5350443767609468	0.3698718875350261	0.553356415748912	0.25743021553615125	0.40539331564253167	0.40539331564253167	0.40539331564253167	0.40539331564253167	0.40539331564253167
0.10068883007047459	0.08437345484024433	0.12387242643940856	0.1064345811896203	0.09402310448162433	0.039314227150079914	0.06884335114185694	0.09190093904401603	0.10118248452750528	0.08799129984679845	0.08462072781885545	0.09626027220824734	0.0991808093630613	0.08827146584134905	0.06665888730262842	0.10112448235122802	0.09203738480615264	0.10548312180297044	0.06219709426785603	0.05701622221178017	0.13924930936885394	0.07840042560742547	0.10205106664271381	0.08731300041260703	0.06268134647138285	0.05388174385060249	0.08406065311905532	0.06182656257560567	0.07401825180925715	0.13398156002630554	0.07305309082783157	0.09985265616851705	0.056011552259055505	0.15051180925521637	0.030036049916193398	0.034016141074230975	0.04914059285664358	0.1400043901688388	0.0751261360616584	0.11387060476846549	0.08936637163635648	0.1024957507896489	0.09907764747987258	0.10078669913476074	0.10078669913476074	0.10078669913476074	0.10078669913476074	0.10078669913476074	0.10078669913476074	0.10078669913476074
0.07406937328323954	0.07568037056635603	0.07305974137191662	0.10420665126810699	0.10833243316941216	0.09759550875297146	0.10300335463558596	0.09739827633269867	0.09983467287635926	0.07684296954152949	0.08798346434487636	0.1201460011611575	0.11562925795025349	0.07811795183461155	0.08706591385179084	0.10389720964666098	0.0977450555486176	0.09149542924896698	0.08408498253768923	0.0968784419254058	0.06957235467390935	0.08755939439414265	0.09807984884510122	0.10349178543586793	0.0852420091266056	0.08658695777018102	0.08154423912390649	0.07426314840502261	0.11338620512265063	0.10792944549966663	0.08625955463901734	0.06230398953291953	0.12048315912649299	0.0895137076368801	0.10259671825512932	0.10196123248599695	0.08894394233589935	0.12898781636619963	0.10899313201353533	0.08914377912560384	0.09906845556956959	0.09906845556956959	0.09906845556956959	0.09906845556956959	0.09906845556956959	0.09906845556956959	0.09906845556956959	0.09906845556956959	0.09906845556956959	0.09906845556956959
0.07847036140455341	0.09278063831364598	0.09064109340120156	0.13502347468878484	0.07831031894208453	0.13199798259566475	0.15497013099030202	0.11913748803819207	0.1282675241112305	0.1125098402017308	0.0932607071250546	0.14856705673308082	0.12069379862834567	0.10406325555520839	0.0571848342572732	0.11771179638604515	0.13977896503216997	0.11350285138545396	0.09603279924321674	0.14978610348006677	0.14817459726742924	0.11417664074018785	0.09688261163448453	0.11502509256862216	0.08604288452145165	0.0964213514065259	0.11681660495137654	0.13906701854596704	0.10312451932951702	0.1224150349014558	0.09402765752747504	0.15725562593774492	0.12608839564541477	0.10619868040555847	0.1454227992796546	0.08303240155616576	0.07114198677416718	0.137195872912857	0.12752909631317022	0.13347665364101677	0.09507557113086279	0.11427611238593978	0.11427611238593978	0.11427611238593978	0.11427611238593978	0.11427611238593978	0.11427611238593978	0.11427611238593978	0.11427611238593978	0.11427611238593978
0.05894929349824676	0.02447720565972183	0.06596677968806684	0.05378880441240264	0.03492283016018164	0.029722810156973492	0.04799624286709072	0.038950226115263185	0.05170551902257548	0.038321742150722024	0.029313880425413764	0.054238168093455386	0.04936172064477003	0.03241246206512097	0.057240648560688244	0.03475359639317219	0.04143904140304652	0.03688364637835964	0.03228807551806001	0.04736562443056669	0.03358000315408316	0.04457935946802644	0.034262530895344624	0.04761609098729556	0.03721461847253054	0.03988327739377148	0.0714159626671002	0.05675099467814453	0.03625368328023007	0.056026934637722264	0.04171981519957932	0.032650788484034805	0.05943237341664018	0.05687466777193841	0.03834485656458533	0.03681794910561869	0.05974611228381493	0.043630037435420405	0.06752053023550726	0.04640564236676662	0.023603193359321695	0.05363969845631898	0.049813955199987506	0.04518055935670783	0.052156530542971216	0.06107379369233678	0.05026670802367513	0.07862235802250755	0.04878871090454776	0.05751660319799564
0.0	0.19366895763779707	0.009257784310804448	0.23427526548499117	0.05453899701722567	0.0	0.2184688502786436	0.0026767523528348053	0.30321295881725063	0.0	0.025044858922466492	0.025044858922466492	0.009257784310804448	0.0	0.1431002412376555	0.0	0.2094074711322168	0.0026767523528348058	0.0	0.05495950318382368	0.14603079753766587	0.03475668752021633	0.0	0.24059881785497308	0.23427526548499117	0.0	0.0	0.0630885947247677	0.18899405277856993	0.14600569874172112	0.18899405277856993	0.24015147664775519	0.20710485496786538	0.009257784310804448	0.0	0.025044858922466492	0.0	0.07977920235381661	0.0	0.23419140334641317	0.0	0.0	0.21848819087332913	0.23856434676337182	0.0	0.0	0.32412816216938534	0.14608033259505976	0.21848819087332913	0.05453899701722567
0.10078467239616322	0.1340533177963951	0.11622399764315469	0.1079252157388515	0.11775785847925357	0.11580081919810102	0.12929955370992124	0.13123050030748162	0.13998334026780582	0.12920840600235373	0.1454811888290091	0.15092377414189323	0.1355517309234846	0.12556567507153638	0.16969772545464304	0.1649664885310095	0.12033249013291518	0.10286471128636727	0.14452037312314006	0.1476418101805781	0.15075619341286997	0.14319020456027945	0.155204266344767	0.08898807953513793	0.12832628340306138	0.12255750958361343	0.1044804666173525	0.1189721766232588	0.15932561197068482	0.15400954511984624	0.16515376465476636	0.13531023952916027	0.0992765750567385	0.1565006181433962	0.11312682551490001	0.13878418114045474	0.15994525722415026	0.13694983967797356	0.11597165234839969	0.14473754728351873	0.1388519844446571	0.12741680230174246	0.11353565828076612	0.15218796245798602	0.1484239789837464	0.11265414216339567	0.12955623657725468	0.1194596699796147	0.15701243698313025	0.14429309804025067
0.06209866348313326	0.07599177871970067	0.08996981020541363	0.09392201085639557	0.05851149455328698	0.06582843561826975	0.08359097606739656	0.0911133473497461	0.08032489292738282	0.08824172917270849	0.09120931338519943	0.08847300299765443	0.09079167275377917	0.08385112821045433	0.09781701990928927	0.0871506473487205	0.09499769029458521	0.07432180351361234	0.10509739580534745	0.08192259885936937	0.10891152322853097	0.08502070359264452	0.0860049398649845	0.07934429678935268	0.0840632723668878	0.07313199227665192	0.07567791526795356	0.08336448876461144	0.058983196864352605	0.06820056138064551	0.08212244379600782	0.061273282758980814	0.06786305509132813	0.08279590531792899	0.08306163068755437	0.07070805481946241	0.06960062924974258	0.08952262383525543	0.07833411366415924	0.08317285176253429	0.0759336679450584	0.08516808618773151	0.060619435770791014	0.08474266632413634	0.08418616344655765	0.08020364906051693	0.08417498877624098	0.04771308509563266	0.07816240938459314	0.0798903670692574
0.054823892277722955	0.10719733740564413	0.07174954306162204	0.07630683627990371	0.08616617984546097	0.0848786579136158	0.04489235307657141	0.0926244755203329	0.07659208579680392	0.07726458573381766	0.08477716643393213	0.05529590088714413	0.08040422344157615	0.07785591422487087	0.07688748524400468	0.0834435290394127	0.06681821926625899	0.0798789030546983	0.09915640335121644	0.06660003741402101	0.07548458855196276	0.07742703270733332	0.1066502819960895	0.07912719247820589	0.08985252087866476	0.07395538290621399	0.09767928667748912	0.08178418806491815	0.06419854431106915	0.08690265489192978	0.08548087084975685	0.0799923935200295	0.10637751827332358	0.06360514849925296	0.08196502573351032	0.1117915976399052	0.07376859787835673	0.10312301665686165	0.08138958694360758	0.05312240897210416	0.08587329863967673	0.08539352721470674	0.07127498813137056	0.07159767224885331	0.07082147316638762	0.06944052454188475	0.05153337797622977	0.06772135083784618	0.05329027151004374	0.11522909649411936
0.0890008523759442	0.0946750601687889	0.09053394667846863	0.09920743051643278	0.09885636113363527	0.08161022343184746	0.09075714343660084	0.09841246952615954	0.07890840261178612	0.11126749209737913	0.0899926854943867	0.07076607609828528	0.08121038237857517	0.09160371308368626	0.08434266518563238	0.08128489421293834	0.0659787909372352	0.07759873337619712	0.07036061170912354	0.11589074371577869	0.08545821110006316	0.11203821435467176	0.0889411013666176	0.07815104309624164	0.07806414725058095	0.10123166924701446	0.07949407787869107	0.07243870404779797	0.09119229924836181	0.08348482258271758	0.08369173339209089	0.07333837828408243	0.09649895229045832	0.0638211561281384	0.08760389152796913	0.09446815937108263	0.10271671380565847	0.07641281475403065	0.08987688293724505	0.10140945314088348	0.09890066715317157	0.08865872874148892	0.09423407644512893	0.09144640259330891	0.09144640259330891	0.09144640259330891	0.09144640259330891	0.09144640259330891	0.09144640259330891	0.09144640259330891
0.14440906833266534	0.1359783722067982	0.15865221479755812	0.15840694174247927	0.18249380461444495	0.15042570262485663	0.15683310786999058	0.17569278669499697	0.16077152623355173	0.20553516350076917	0.17129766763167706	0.18841641556622313	0.18841641556622313	0.18841641556622313	0.18841641556622313	0.18841641556622313	0.18841641556622313	0.18841641556622313	0.18841641556622313	0.18841641556622313	0.18841641556622313	0.18841641556622313	0.18841641556622313	0.18841641556622313	0.18841641556622313	0.18841641556622313	0.18841641556622313	0.18841641556622313	0.18841641556622313	0.18841641556622313	0.18841641556622313	0.18841641556622313	0.18841641556622313	0.18841641556622313	0.18841641556622313	0.18841641556622313	0.18841641556622313	0.18841641556622313	0.18841641556622313	0.18841641556622313	0.18841641556622313	0.18841641556622313	0.18841641556622313	0.18841641556622313	0.18841641556622313	0.18841641556622313	0.18841641556622313	0.18841641556622313	0.18841641556622313	0.18841641556622313
0.11393454702338478	0.1103180620038833	0.14753345888781216	0.1327500674436138	0.15496453612534325	0.1164986617988027	0.13573159896207299	0.13573159896207299	0.13573159896207299	0.13573159896207299	0.13573159896207299	0.13573159896207299	0.13573159896207299	0.13573159896207299	0.13573159896207299	0.13573159896207299	0.13573159896207299	0.13573159896207299	0.13573159896207299	0.13573159896207299	0.13573159896207299	0.13573159896207299	0.13573159896207299	0.13573159896207299	0.13573159896207299	0.13573159896207299	0.13573159896207299	0.13573159896207299	0.13573159896207299	0.13573159896207299	0.13573159896207299	0.13573159896207299	0.13573159896207299	0.13573159896207299	0.13573159896207299	0.13573159896207299	0.13573159896207299	0.13573159896207299	0.13573159896207299	0.13573159896207299	0.13573159896207299	0.13573159896207299	0.13573159896207299	0.13573159896207299	0.13573159896207299	0.13573159896207299	0.13573159896207299	0.13573159896207299	0.13573159896207299	0.13573159896207299
0.1534532229494286	0.04838516972301405	0.36597402997532197	0.31174718259516476	0.27764106506422026	0.30830713147247846	0.0865046711940828	0.28486304348870617	0.29082846811856716	0.002374724948782666	0.0	0.20784116141364442	0.29899997282763907	0.20766114614147743	0.00047925088747286074	0.022218959202160386	0.0	0.05239482596414814	0.2396778494235066	0.022218959202160386	0.2462582742181561	0.04834448102144532	0.22175500883929303	0.27696903003771245	0.19375097949581332	0.20780227923911468	0.23177814065161678	0.0	0.20759984162771097	0.28161295830879945	0.32368058736579847	0.2642227721970612	0.008454026550139628	0.022264250624066662	0.008454026550139628	0.21311464273121963	0.11078433464067963	0.11078433464067963	0.11078433464067963	0.11078433464067963	0.11078433464067963	0.11078433464067963	0.11078433464067963	0.11078433464067963	0.11078433464067963	0.11078433464067963	0.11078433464067963	0.11078433464067963	0.11078433464067963	0.11078433464067963
0.055327570575844684	0.09518806979168251	0.09829087831173797	0.08684870062840716	0.08816002437903907	0.10541850186889104	0.09356249128327344	0.08968362483512231	0.09026023721027734	0.09260268095903407	0.14382919556047932	0.083663572381234	0.07508204643313725	0.10183300968193794	0.08900178679838606	0.09085866680615935	0.0805946886814244	0.09815791130711898	0.0877791638358999	0.0951309535380166	0.09521404501009532	0.09036330350632603	0.09956785380588845	0.09080349109612089	0.11472845539847862	0.11012196409533291	0.09644720818607574	0.10328458614070433	0.10328458614070433	0.10328458614070433	0.10328458614070433	0.10328458614070433	0.10328458614070433	0.10328458614070433	0.10328458614070433	0.10328458614070433	0.10328458614070433	0.10328458614070433	0.10328458614070433	0.10328458614070433	0.10328458614070433	0.10328458614070433	0.10328458614070433	0.10328458614070433	0.10328458614070433	0.10328458614070433	0.10328458614070433	0.10328458614070433	0.10328458614070433	0.10328458614070433
0.10442789488409454	0.12673630789653123	0.15619587665374954	0.11875805654161405	0.15226278542378505	0.14059705364881328	0.12403543460140799	0.13686186548678544	0.11674482891840524	0.12521785051677248	0.14327984468834176	0.12628238392278415	0.13105022722429163	0.1276102773966745	0.12912876527039432	0.13733381205650794	0.175565958238046	0.1551255854905396	0.12219382785215861	0.11253208637385398	0.11736295711300632	0.11736295711300632	0.11736295711300632	0.11736295711300632	0.11736295711300632	0.11736295711300632	0.11736295711300632	0.11736295711300632	0.11736295711300632	0.11736295711300632	0.11736295711300632	0.11736295711300632	0.11736295711300632	0.11736295711300632	0.11736295711300632	0.11736295711300632	0.11736295711300632	0.11736295711300632	0.11736295711300632	0.11736295711300632	0.11736295711300632	0.11736295711300632	0.11736295711300632	0.11736295711300632	0.11736295711300632	0.11736295711300632	0.11736295711300632	0.11736295711300632	0.11736295711300632	0.11736295711300632
0.08194468584304014	0.08810005896125796	0.10240274814213947	0.08441542368125443	0.12294285604861153	0.1173174357851191	0.0863900991391391	0.10653623555765232	0.09404576813740788	0.099632466626017	0.08192489035900836	0.11441926829331843	0.10066165108273097	0.10334362767837657	0.11548470920049608	0.10524063647037998	0.1215009986888665	0.08651745300870606	0.08896150920091088	0.10193893030764324	0.0764125042876847	0.10197433863390791	0.06382169412122143	0.10868716110785295	0.09372670117843004	0.10927322177771702	0.12362005149634107	0.10132517105827099	0.08331519658292598	0.07870401121708719	0.1099621347881797	0.09249510061195257	0.09252435753208701	0.10408945500468879	0.10503973520391224	0.14306225310377524	0.09157866943313074	0.117320461268453	0.117320461268453	0.117320461268453	0.117320461268453	0.117320461268453	0.117320461268453	0.117320461268453	0.117320461268453	0.117320461268453	0.117320461268453	0.117320461268453	0.117320461268453	0.117320461268453
0.13549364063144803	0.10506472882117374	0.11224691037153924	0.15175337502197314	0.13450349045727625	0.13016921124311223	0.11775288179020443	0.10582322949673838	0.13759785766411659	0.09623224768466962	0.10727826579156091	0.15604053126640463	0.12492364375998663	0.13498008072651851	0.11119154101467349	0.09143376346946558	0.11601323169606197	0.10695731028828309	0.10486975616873395	0.13704989468362425	0.1524414277704128	0.1499753295947859	0.1290600590793806	0.12465936509420625	0.12904733447578523	0.15698617682552735	0.1308311235021563	0.13048775705525775	0.12477602630650012	0.1192868869211125	0.0902927086269833	0.12495979053141196	0.10762624957919763	0.10762624957919763	0.10762624957919763	0.10762624957919763	0.10762624957919763	0.10762624957919763	0.10762624957919763	0.10762624957919763	0.10762624957919763	0.10762624957919763	0.10762624957919763	0.10762624957919763	0.10762624957919763	0.10762624957919763	0.10762624957919763	0.10762624957919763	0.10762624957919763	0.10762624957919763
0.1384229315571413	0.14419937760834264	0.0	0.11712293230976353	0.13509333555355604	0.19261860581752024	0.12289164288761398	0.10921076826806449	0.17953851495215523	0.15308828828762977	0.12614797010117978	0.2026507250492115	0.1395829198516151	0.13071936183208127	0.19312105661439014	0.1401090110512995	0.09283276373019482	0.21468241410303693	0.025541272028314497	0.18721633800955023	0.0011373169311426144	0.08880130728805875	0.18811351341296506	0.09375201927861754	0.14153642807223074	0.2298218809564733	0.16568429588938807	0.08165732607595218	0.13451267705379502	0.20586441567048344	0.11104598957350945	0.18084883495907675	0.1710888490196047	0.18301744831451563	0.17705314866706015	0.17705314866706015	0.17705314866706015	0.17705314866706015	0.17705314866706015	0.17705314866706015	0.17705314866706015	0.17705314866706015	0.17705314866706015	0.17705314866706015	0.17705314866706015	0.17705314866706015	0.17705314866706015	0.17705314866706015	0.17705314866706015	0.17705314866706015
0.09066127610251182	0.1311782758222447	0.1185692197775917	0.1415043924927683	0.11461411975754791	0.09563339837359579	0.0984758652789384	0.1680832699713506	0.11152510752012705	0.11490189677749257	0.13810285659455127	0.1076406630794304	0.10638629401360578	0.10145088001696302	0.08551484263340074	0.12295053156626734	0.09521294367975394	0.11811151960488005	0.12793802122570547	0.14645798872953875	0.10213998464169977	0.14075082997648294	0.12144540730909135	0.12144540730909135	0.12144540730909135	0.12144540730909135	0.12144540730909135	0.12144540730909135	0.12144540730909135	0.12144540730909135	0.12144540730909135	0.12144540730909135	0.12144540730909135	0.12144540730909135	0.12144540730909135	0.12144540730909135	0.12144540730909135	0.12144540730909135	0.12144540730909135	0.12144540730909135	0.12144540730909135	0.12144540730909135	0.12144540730909135	0.12144540730909135	0.12144540730909135	0.12144540730909135	0.12144540730909135	0.12144540730909135	0.12144540730909135	0.12144540730909135
0.016863675475918164	0.03747483369883162	0.10716013572871937	0.0	0.06470732004863444	0.08211352011412401	0.16329784125986055	0.06454567046274773	0.0499141366584443	0.00855756889815383	0.11619951271939313	0.033298584126161525	0.1947973960893651	0.15691705906827835	0.08157609847936047	0.11546090355711808	0.06457731037738478	0.05284227584575111	0.10795373831634995	0.08940323789730859	0.07462263830787352	0.05279840297814011	0.0499141366584443	0.18097550643914898	0.0009146185551930155	0.15663761814355012	0.07990548921770745	0.19397221787376084	0.0	0.06452295990516768	0.03399893780961753	0.16659064044415342	0.09020757991857012	0.10970070763814489	0.07556976956781397	0.09870154700619767	0.1314333272371601	0.19229692372377297	0.003163289013893731	0.08219454895307181	0.08211352011412401	0.08215403453359792	0.08215403453359792	0.08215403453359792	0.08215403453359792	0.08215403453359792	0.08215403453359792	0.08215403453359792	0.08215403453359792	0.08215403453359792
0.0830881154207592	0.10952499607713254	0.10422805587884079	0.10644920670970656	0.08257642042041508	0.09389335144654577	0.11142352871829936	0.11385826184523343	0.10007262510607565	0.10364295732326431	0.1600111268996733	0.11320502542764546	0.09190068766691545	0.09160053559892607	0.1017081905302273	0.11848405563515965	0.08804917683325782	0.12186415511216327	0.09226414701621426	0.0876039528182707	0.10165290477919099	0.09622147169760978	0.14793785159969244	0.094867766697284	0.09520428642124326	0.09503602655926364	0.09503602655926364	0.09503602655926364	0.09503602655926364	0.09503602655926364	0.09503602655926364	0.09503602655926364	0.09503602655926364	0.09503602655926364	0.09503602655926364	0.09503602655926364	0.09503602655926364	0.09503602655926364	0.09503602655926364	0.09503602655926364	0.09503602655926364	0.09503602655926364	0.09503602655926364	0.09503602655926364	0.09503602655926364	0.09503602655926364	0.09503602655926364	0.09503602655926364	0.09503602655926364	0.09503602655926364
0.1257647532624571	0.2352534245630216	0.021740133341769042	0.09575538902897485	0.03113476728021054	0.038846241814688195	0.0	0.13179431073331616	0.09338594013222162	0.038837865480983884	0.13722611073764274	0.08325664410121962	0.08711847376360649	0.1572248734685619	0.16955511814264324	0.09866741595366754	0.12021014212222154	0.12352436461749353	0.07753501268532574	0.061571163572869014	0.08701653223850866	0.08325664410121962	0.09338594013222162	0.1326206667676092	0.07928127152228391	0.09963762634231987	0.11275611716677304	0.09575538902897485	0.08724902670702805	0.0612901613792316	0.07426959404312981	0.07426959404312981	0.07426959404312981	0.07426959404312981	0.07426959404312981	0.07426959404312981	0.07426959404312981	0.07426959404312981	0.07426959404312981	0.07426959404312981	0.07426959404312981	0.07426959404312981	0.07426959404312981	0.07426959404312981	0.07426959404312981	0.07426959404312981	0.07426959404312981	0.07426959404312981	0.07426959404312981	0.07426959404312981
0.11881701767008515	0.0716427999087273	0.08454537141504993	0.09773752147229255	0.12008055368509746	0.09968751624040532	0.09873619128997088	0.10823257588015592	0.09561066638889522	0.09968857233308955	0.08789512246678428	0.11856737334854808	0.0920161451372491	0.09419976225756987	0.10012339604952833	0.09670419369160424	0.11218752301580051	0.10324354687395104	0.10771553494487578	0.10771553494487578	0.10771553494487578	0.10771553494487578	0.10771553494487578	0.10771553494487578	0.10771553494487578	0.10771553494487578	0.10771553494487578	0.10771553494487578	0.10771553494487578	0.10771553494487578	0.10771553494487578	0.10771553494487578	0.10771553494487578	0.10771553494487578	0.10771553494487578	0.10771553494487578	0.10771553494487578	0.10771553494487578	0.10771553494487578	0.10771553494487578	0.10771553494487578	0.10771553494487578	0.10771553494487578	0.10771553494487578	0.10771553494487578	0.10771553494487578	0.10771553494487578	0.10771553494487578	0.10771553494487578	0.10771553494487578
0.09937957815233676	0.14703771507310667	0.10711127653592437	0.11190209304605156	0.13658754464462763	0.1477759078586071	0.12940248114319625	0.12616307440866198	0.10751006280902269	0.12532486488959887	0.12592790783502159	0.1473853077609078	0.15310036670413474	0.12796792693725983	0.10861705477181535	0.11610924889031776	0.11345076604196415	0.11281556878287716	0.13710373464853046	0.10482573473544399	0.1492303968891406	0.11652696566635203	0.16368533892215079	0.11603280587221661	0.11855075827055499	0.12843363561544333	0.11511020689215126	0.16152401785592418	0.13725131821846928	0.14938766803719672	0.14938766803719672	0.14938766803719672	0.14938766803719672	0.14938766803719672	0.14938766803719672	0.14938766803719672	0.14938766803719672	0.14938766803719672	0.14938766803719672	0.14938766803719672	0.14938766803719672	0.14938766803719672	0.14938766803719672	0.14938766803719672	0.14938766803719672	0.14938766803719672	0.14938766803719672	0.14938766803719672	0.14938766803719672	0.14938766803719672
0.12093668155198496	0.12568858063630733	0.09282416298569134	0.07325454045750894	0.0844860395863072	0.1530499427896926	0.153353362713789	0.05997447330814551	0.11544869971761919	0.07670697628152282	0.08997935864974228	0.1155866491107213	0.11859748753339486	0.08206884820623427	0.09863567419422478	0.12353693543597451	0.11053214713081948	0.08331231122336002	0.08554454466109065	0.13284840364202843	0.11462025173429101	0.13975359478214205	0.12718692325821654	0.12718692325821654	0.12718692325821654	0.12718692325821654	0.12718692325821654	0.12718692325821654	0.12718692325821654	0.12718692325821654	0.12718692325821654	0.12718692325821654	0.12718692325821654	0.12718692325821654	0.12718692325821654	0.12718692325821654	0.12718692325821654	0.12718692325821654	0.12718692325821654	0.12718692325821654	0.12718692325821654	0.12718692325821654	0.12718692325821654	0.12718692325821654	0.12718692325821654	0.12718692325821654	0.12718692325821654	0.12718692325821654	0.12718692325821654	0.12718692325821654
0.09161293078209062	0.10778672928070909	0.12008305891518106	0.11216418965224996	0.11615894814304582	0.14904416817615357	0.1361282775825286	0.12733186364544274	0.13576447827011376	0.11382277228172454	0.1245226832416439	0.12978774497094972	0.08908727338644551	0.1350235458743156	0.14166110765676507	0.15418378126803853	0.10546331037067995	0.1624169265728014	0.1038287483955449	0.1004157738543201	0.11366193069092351	0.14398151359681616	0.1104404231764613	0.1392023780850375	0.13191090813748066	0.1194784568707462	0.12569468250411342	0.12569468250411342	0.12569468250411342	0.12569468250411342	0.12569468250411342	0.12569468250411342	0.12569468250411342	0.12569468250411342	0.12569468250411342	0.12569468250411342	0.12569468250411342	0.12569468250411342	0.12569468250411342	0.12569468250411342	0.12569468250411342	0.12569468250411342	0.12569468250411342	0.12569468250411342	0.12569468250411342	0.12569468250411342	0.12569468250411342	0.12569468250411342	0.12569468250411342	0.12569468250411342
0.10486181690781747	0.10491883974461731	0.12024105654998739	0.08303753303865419	0.09449424805667808	0.08575701760951633	0.12808490907781256	0.11883324348579542	0.09046824536605852	0.06634724977018817	0.09433473993447256	0.11260294752202692	0.06853442874146523	0.10621606564393611	0.09543599986822358	0.11029027149654387	0.12100842438518618	0.08142895011076944	0.12341955498480407	0.07678036172684605	0.1415912220551667	0.08630572705676572	0.10067236911647996	0.09550579022744231	0.09808907967196114	0.09808907967196114	0.09808907967196114	0.09808907967196114	0.09808907967196114	0.09808907967196114	0.09808907967196114	0.09808907967196114	0.09808907967196114	0.09808907967196114	0.09808907967196114	0.09808907967196114	0.09808907967196114	0.09808907967196114	0.09808907967196114	0.09808907967196114	0.09808907967196114	0.09808907967196114	0.09808907967196114	0.09808907967196114	0.09808907967196114	0.09808907967196114	0.09808907967196114	0.09808907967196114	0.09808907967196114	0.09808907967196114
0.10715855469542203	0.12068803238910646	0.13822045024489407	0.10958844605244748	0.11871759508732115	0.12748293774501557	0.14562830928248455	0.14091515265064042	0.07328721556486288	0.14189133372661158	0.14128999559421174	0.1204184910126877	0.11165166628536943	0.12213122235662736	0.14710404974380228	0.13853976846334998	0.10697331881524186	0.13393800286078805	0.11437187563732454	0.0997056867990397	0.14862590765659778	0.11659862616015833	0.11457355781686486	0.0932362336572977	0.10390489573708127	0.10390489573708127	0.10390489573708127	0.10390489573708127	0.10390489573708127	0.10390489573708127	0.10390489573708127	0.10390489573708127	0.10390489573708127	0.10390489573708127	0.10390489573708127	0.10390489573708127	0.10390489573708127	0.10390489573708127	0.10390489573708127	0.10390489573708127	0.10390489573708127	0.10390489573708127	0.10390489573708127	0.10390489573708127	0.10390489573708127	0.10390489573708127	0.10390489573708127	0.10390489573708127	0.10390489573708127	0.10390489573708127
0.0579203188520139	0.06020064497892649	0.04915959876906215	0.06442228088025395	0.12280479021420435	0.0776485576372792	0.08865362024861208	0.0853297091921788	0.11083865862761785	0.07611335782198213	0.09259904950542314	0.0795665965409516	0.09161048584181394	0.08204146416237144	0.11685368579432222	0.150916541106978	0.1190908828932267	0.1397994101477708	0.1334841780615184	0.12182588338333097	0.14006726843324094	0.14055065644102707	0.11216996220696458	0.12636030932399583	0.12636030932399583	0.12636030932399583	0.12636030932399583	0.12636030932399583	0.12636030932399583	0.12636030932399583	0.12636030932399583	0.12636030932399583	0.12636030932399583	0.12636030932399583	0.12636030932399583	0.12636030932399583	0.12636030932399583	0.12636030932399583	0.12636030932399583	0.12636030932399583	0.12636030932399583	0.12636030932399583	0.12636030932399583	0.12636030932399583	0.12636030932399583	0.12636030932399583	0.12636030932399583	0.12636030932399583	0.12636030932399583	0.12636030932399583
0.09278724012841263	0.12096441071812003	0.12368360567538533	0.10754061795982897	0.12707578708548006	0.09883604844300865	0.1140711495261772	0.0974301054345529	0.10483951228319839	0.10197538349828009	0.09933160497234264	0.08392661263610568	0.12228238126263069	0.1207185760917371	0.0888641393843701	0.11131526743722982	0.11846979815571819	0.12135211583125545	0.12271300622026485	0.12794758857295677	0.09807510660889975	0.11066454947913787	0.11962814194925571	0.10752666189646674	0.11357740192286121	0.11357740192286121	0.11357740192286121	0.11357740192286121	0.11357740192286121	0.11357740192286121	0.11357740192286121	0.11357740192286121	0.11357740192286121	0.11357740192286121	0.11357740192286121	0.11357740192286121	0.11357740192286121	0.11357740192286121	0.11357740192286121	0.11357740192286121	0.11357740192286121	0.11357740192286121	0.11357740192286121	0.11357740192286121	0.11357740192286121	0.11357740192286121	0.11357740192286121	0.11357740192286121	0.11357740192286121	0.11357740192286121
0.1103340439500571	0.1530382953370981	0.11722189519828029	0.12429763043808303	0.10118630066190494	0.14493470493497165	0.12203767188336438	0.08544324875921704	0.11434439154345927	0.08790322081879798	0.13006630514115822	0.14927473660074206	0.132405052959018	0.1406352983977153	0.12711431044040175	0.11072738383667363	0.08619051654333974	0.11951843073263257	0.11723410563249152	0.13871252103964218	0.1118581641984016	0.14014607685290084	0.1209073389215502	0.12829661090330244	0.11336737806124493	0.09630230064056995	0.12339922575554055	0.12694447451970653	0.07346973777221949	0.08975427941132375	0.08161200859177162	0.08161200859177162	0.08161200859177162	0.08161200859177162	0.08161200859177162	0.08161200859177162	0.08161200859177162	0.08161200859177162	0.08161200859177162	0.08161200859177162	0.08161200859177162	0.08161200859177162	0.08161200859177162	0.08161200859177162	0.08161200859177162	0.08161200859177162	0.08161200859177162	0.08161200859177162	0.08161200859177162	0.08161200859177162
0.10193558340158572	0.09642053367984811	0.10210964901777472	0.1123331982565803	0.11227118250407653	0.11240312270646075	0.09057989396231352	0.12716000317740891	0.1174355486415371	0.07900025956436449	0.10744755753647384	0.09407492569926873	0.11364300014308797	0.10457551863947616	0.07777169110634091	0.07916696786504304	0.1047175108073214	0.08903069977271982	0.12100754649632993	0.10632604763636362	0.10780843595005388	0.08374923813256797	0.14344044716195123	0.09411919908173476	0.11324232229191712	0.10189740743246914	0.10271776662927588	0.0919471373493045	0.1042297636201427	0.0926104851285952	0.08244076150373061	0.08752562331616291	0.08752562331616291	0.08752562331616291	0.08752562331616291	0.08752562331616291	0.08752562331616291	0.08752562331616291	0.08752562331616291	0.08752562331616291	0.08752562331616291	0.08752562331616291	0.08752562331616291	0.08752562331616291	0.08752562331616291	0.08752562331616291	0.08752562331616291	0.08752562331616291	0.08752562331616291	0.08752562331616291
0.11808593998828529	0.10618666389212027	0.10812673105696337	0.10008343616217695	0.15337619867243035	0.13261843510685953	0.1263359775729466	0.1483781520487023	0.1109981109401123	0.09870389077608804	0.12445059598297445	0.12307903388696984	0.14360027622141236	0.12302947974362186	0.17250293426504548	0.15014569690604335	0.13079651836661166	0.11571624472122759	0.11761189514560105	0.13944672172971076	0.11461148039017144	0.13496778014367733	0.14589611048471993	0.1236355047362007	0.1475003676539428	0.14044527830526743	0.14088026124639516	0.15736448114294815	0.12901432363459164	0.10449799548284236	0.116756159558717	0.116756159558717	0.116756159558717	0.116756159558717	0.116756159558717	0.116756159558717	0.116756159558717	0.116756159558717	0.116756159558717	0.116756159558717	0.116756159558717	0.116756159558717	0.116756159558717	0.116756159558717	0.116756159558717	0.116756159558717	0.116756159558717	0.116756159558717	0.116756159558717	0.116756159558717
0.09587941490054622	0.07363469256679926	0.10406968599493663	0.0813712995921663	0.08833222797760536	0.09640397291466823	0.10286594862951466	0.07885050030613924	0.08296983641703132	0.10165253764992184	0.10203292565948983	0.09853699077824707	0.10978822486341616	0.1009162060923908	0.1131735381667187	0.10894181837883754	0.10231551849805844	0.11663780204512514	0.0955593832339447	0.10051354903644251	0.0980364661351936	0.0980364661351936	0.0980364661351936	0.0980364661351936	0.0980364661351936	0.0980364661351936	0.0980364661351936	0.0980364661351936	0.0980364661351936	0.0980364661351936	0.0980364661351936	0.0980364661351936	0.0980364661351936	0.0980364661351936	0.0980364661351936	0.0980364661351936	0.0980364661351936	0.0980364661351936	0.0980364661351936	0.0980364661351936	0.0980364661351936	0.0980364661351936	0.0980364661351936	0.0980364661351936	0.0980364661351936	0.0980364661351936	0.0980364661351936	0.0980364661351936	0.0980364661351936	0.0980364661351936
0.10561754721001232	0.1021558981025593	0.10864292987108648	0.09734389836224706	0.1068014291331422	0.11555472981583442	0.09487594454821902	0.12473203717416989	0.09343548689912344	0.13149297291628687	0.0990411620571438	0.12554322489746883	0.09482875482617897	0.10070306620650706	0.08288663022680681	0.1285166066944171	0.11817972495477826	0.0909274057568278	0.14755834367807266	0.09622574850032471	0.0866744284029771	0.11751368208251659	0.108594658438658	0.09279436137589489	0.09720318650186789	0.0995145463031184	0.08518623694990285	0.09235039162651063	0.09235039162651063	0.09235039162651063	0.09235039162651063	0.09235039162651063	0.09235039162651063	0.09235039162651063	0.09235039162651063	0.09235039162651063	0.09235039162651063	0.09235039162651063	0.09235039162651063	0.09235039162651063	0.09235039162651063	0.09235039162651063	0.09235039162651063	0.09235039162651063	0.09235039162651063	0.09235039162651063	0.09235039162651063	0.09235039162651063	0.09235039162651063	0.09235039162651063
0.08427274199341275	0.10069418980621167	0.12491023669399352	0.10010547236034618	0.11664532666239001	0.1326543737483667	0.07499691859345356	0.1012275880930517	0.10573523675308125	0.12279277947750601	0.11497609178539216	0.11154505768998786	0.10027180854546809	0.10039607570103658	0.0929450184394999	0.10390367862858287	0.1017877186581512	0.10184362296960797	0.10536291838066113	0.10820872272723703	0.1130266095991028	0.11899377599744713	0.12900689617592084	0.14471018373803496	0.12012576723680059	0.10431458658109105	0.11280285716595052	0.08824501561514062	0.15030947442012663	0.09509600491103519	0.1290241297235212	0.10114790658206073	0.11508601815279097	0.11508601815279097	0.11508601815279097	0.11508601815279097	0.11508601815279097	0.11508601815279097	0.11508601815279097	0.11508601815279097	0.11508601815279097	0.11508601815279097	0.11508601815279097	0.11508601815279097	0.11508601815279097	0.11508601815279097	0.11508601815279097	0.11508601815279097	0.11508601815279097	0.11508601815279097
0.2256281906394089	0.21085191989575794	0.0	0.23160602913832917	0.4556354467404982	0.27265219751150577	0.4399432311723265	0.4616837236827371	0.4083130932256565	0.40213188445891435	0.36665732797306216	0.4893150112971905	0.5641778174917946	0.44631639998415296	0.5324961228820488	0.48940626143310095	0.48940626143310095	0.48940626143310095	0.48940626143310095	0.48940626143310095	0.48940626143310095	0.48940626143310095	0.48940626143310095	0.48940626143310095	0.48940626143310095	0.48940626143310095	0.48940626143310095	0.48940626143310095	0.48940626143310095	0.48940626143310095	0.48940626143310095	0.48940626143310095	0.48940626143310095	0.48940626143310095	0.48940626143310095	0.48940626143310095	0.48940626143310095	0.48940626143310095	0.48940626143310095	0.48940626143310095	0.48940626143310095	0.48940626143310095	0.48940626143310095	0.48940626143310095	0.48940626143310095	0.48940626143310095	0.48940626143310095	0.48940626143310095	0.48940626143310095	0.48940626143310095
0.09223462295357207	0.1041162327204028	0.13462053635643206	0.09399407542697623	0.09014039136358179	0.10151990051275483	0.13553280458763223	0.1099894869099576	0.09748178287583832	0.09979166173288057	0.10302211591085089	0.08868436316239556	0.08520664435736015	0.1458394620147328	0.0963905938292312	0.09649533711979105	0.11367209653595488	0.11252867926733993	0.08393059163048837	0.1141563900667811	0.1252321588394051	0.10426868224048044	0.09698935179098224	0.09862903179984722	0.09780919179541474	0.09780919179541474	0.09780919179541474	0.09780919179541474	0.09780919179541474	0.09780919179541474	0.09780919179541474	0.09780919179541474	0.09780919179541474	0.09780919179541474	0.09780919179541474	0.09780919179541474	0.09780919179541474	0.09780919179541474	0.09780919179541474	0.09780919179541474	0.09780919179541474	0.09780919179541474	0.09780919179541474	0.09780919179541474	0.09780919179541474	0.09780919179541474	0.09780919179541474	0.09780919179541474	0.09780919179541474	0.09780919179541474
0.06948187540779197	0.13260659124880392	0.14588072936937133	0.1120569343476229	0.11910437364222463	0.07043172176461919	0.11746448059997949	0.11893281219868745	0.12292086425296805	0.06961458585343853	0.11778165116985101	0.12343252816546585	0.16820724044333416	0.09190884304397744	0.1396810978985808	0.10175131659798846	0.09831955414383042	0.10192921859656565	0.11066288542396377	0.09177916095454933	0.18323780882210083	0.15057564227091003	0.16714066495233224	0.0964467039220307	0.13179368443718148	0.13179368443718148	0.13179368443718148	0.13179368443718148	0.13179368443718148	0.13179368443718148	0.13179368443718148	0.13179368443718148	0.13179368443718148	0.13179368443718148	0.13179368443718148	0.13179368443718148	0.13179368443718148	0.13179368443718148	0.13179368443718148	0.13179368443718148	0.13179368443718148	0.13179368443718148	0.13179368443718148	0.13179368443718148	0.13179368443718148	0.13179368443718148	0.13179368443718148	0.13179368443718148	0.13179368443718148	0.13179368443718148
0.09263855199893362	0.10354575984154575	0.12644597954565573	0.09855479224847111	0.11205575358706167	0.10264290308401228	0.15032849852382332	0.13166333371266245	0.1196836068469661	0.10011484625128306	0.13531407646167476	0.1304748849337038	0.16649910853822436	0.13251715348184248	0.11917240082624658	0.11811757660165952	0.122827579085057	0.13715356353365768	0.10193556527964598	0.1460386377941185	0.1249192062190592	0.17521403501392163	0.14173122567648003	0.15038444748249324	0.13480883528061074	0.07603908640421402	0.1297048768111056	0.17268983305751745	0.17120105003062516	0.09295578714909136	0.13207841858985828	0.13207841858985828	0.13207841858985828	0.13207841858985828	0.13207841858985828	0.13207841858985828	0.13207841858985828	0.13207841858985828	0.13207841858985828	0.13207841858985828	0.13207841858985828	0.13207841858985828	0.13207841858985828	0.13207841858985828	0.13207841858985828	0.13207841858985828	0.13207841858985828	0.13207841858985828	0.13207841858985828	0.13207841858985828
0.12250015234545233	0.11424579069876484	0.11515071514967473	0.14148641768516168	0.12304938374349753	0.09360173936815756	0.12642025886412714	0.10665649553474404	0.12060387990503357	0.11381163384452625	0.12023748093476327	0.08618900973525051	0.17390806874855547	0.130048539241903	0.130048539241903	0.130048539241903	0.130048539241903	0.130048539241903	0.130048539241903	0.130048539241903	0.130048539241903	0.130048539241903	0.130048539241903	0.130048539241903	0.130048539241903	0.130048539241903	0.130048539241903	0.130048539241903	0.130048539241903	0.130048539241903	0.130048539241903	0.130048539241903	0.130048539241903	0.130048539241903	0.130048539241903	0.130048539241903	0.130048539241903	0.130048539241903	0.130048539241903	0.130048539241903	0.130048539241903	0.130048539241903	0.130048539241903	0.130048539241903	0.130048539241903	0.130048539241903	0.130048539241903	0.130048539241903	0.130048539241903	0.130048539241903
0.11218098264126194	0.13714249163579018	0.11134973541701251	0.10850019626259098	0.14490726884978558	0.13289964032891044	0.09379535195903006	0.15402189511693448	0.14206292816078417	0.14219685013661973	0.10012165400671343	0.14982730538315397	0.09657330213639535	0.08982360767047061	0.10568431529859677	0.15017648144226003	0.09396151276293985	0.14014039559194982	0.07124727793122246	0.15993441530178915	0.10579050970524953	0.13132254764712054	0.13921822227216918	0.09983746238649044	0.12695858536295343	0.11339802387472193	0.11339802387472193	0.11339802387472193	0.11339802387472193	0.11339802387472193	0.11339802387472193	0.11339802387472193	0.11339802387472193	0.11339802387472193	0.11339802387472193	0.11339802387472193	0.11339802387472193	0.11339802387472193	0.11339802387472193	0.11339802387472193	0.11339802387472193	0.11339802387472193	0.11339802387472193	0.11339802387472193	0.11339802387472193	0.11339802387472193	0.11339802387472193	0.11339802387472193	0.11339802387472193	0.11339802387472193
0.13092982294315048	0.13067261965602042	0.10277423657958039	0.11549939761154743	0.13476356350672977	0.13085903619819833	0.12288400450894821	0.12514459219388968	0.10419916005500628	0.10732375437006847	0.14397434106633275	0.09127898533332357	0.13020253317644173	0.11730610315981396	0.1608915170499987	0.1421612314848952	0.1093187837338393	0.12229204068244073	0.11619952135582445	0.1434610705176241	0.12561207797531984	0.10363611259345924	0.1287362614633301	0.1035000836671433	0.1339544722359553	0.19258607764025443	0.16327027493810486	0.16327027493810486	0.16327027493810486	0.16327027493810486	0.16327027493810486	0.16327027493810486	0.16327027493810486	0.16327027493810486	0.16327027493810486	0.16327027493810486	0.16327027493810486	0.16327027493810486	0.16327027493810486	0.16327027493810486	0.16327027493810486	0.16327027493810486	0.16327027493810486	0.16327027493810486	0.16327027493810486	0.16327027493810486	0.16327027493810486	0.16327027493810486	0.16327027493810486	0.16327027493810486
0.0	0.0	0.0	0.16542415573889543	0.10763047160763738	0.10487836015734346	0.0	0.14094078110479533	0.08717844289304981	0.12128315520679381	0.13215154915502286	0.16464206623809707	0.10496256398226092	0.04464808054907584	0.0849936312856515	0.004149871185836774	0.0	0.011219065104093283	0.10815602412015683	0.15353053651232446	0.139198448435077	0.00033524218051888974	0.12212686148370284	0.00024215049535259987	0.2056624623221277	0.1649751773155038	0.18531881981881576	0.18531881981881576	0.18531881981881576	0.18531881981881576	0.18531881981881576	0.18531881981881576	0.18531881981881576	0.18531881981881576	0.18531881981881576	0.18531881981881576	0.18531881981881576	0.18531881981881576	0.18531881981881576	0.18531881981881576	0.18531881981881576	0.18531881981881576	0.18531881981881576	0.18531881981881576	0.18531881981881576	0.18531881981881576	0.18531881981881576	0.18531881981881576	0.18531881981881576	0.18531881981881576
0.06424889490582865	0.06772590199695394	0.07093576479870155	0.08062520599143494	0.08212853636930223	0.07008837919317054	0.06844050871449296	0.07149136734721695	0.060357923228769705	0.0659102188996874	0.07068547422679419	0.06372066857903236	0.06944865218519686	0.0769256994298288	0.08320104620698417	0.06151416471783917	0.09385039560561567	0.07161395326644172	0.06931097716993975	0.07377943644997123	0.07915328919339917	0.1029432191883492	0.09535615750982827	0.07737900964120804	0.0821693405989273	0.06831929309029539	0.07524431684461134	0.07524431684461134	0.07524431684461134	0.07524431684461134	0.07524431684461134	0.07524431684461134	0.07524431684461134	0.07524431684461134	0.07524431684461134	0.07524431684461134	0.07524431684461134	0.07524431684461134	0.07524431684461134	0.07524431684461134	0.07524431684461134	0.07524431684461134	0.07524431684461134	0.07524431684461134	0.07524431684461134	0.07524431684461134	0.07524431684461134	0.07524431684461134	0.07524431684461134	0.07524431684461134
0.14949321822492917	0.15748274805336474	0.1692721219497928	0.13012486403973583	0.13689119421108595	0.14926440804332794	0.1584665685404076	0.16115714129195394	0.11895051155592683	0.18896385797377616	0.16828152671488317	0.13772593114222334	0.12773876215621255	0.17014896001665586	0.1492273825465164	0.1400237973257265	0.17823149861426293	0.13893783458428674	0.16962410584052404	0.13607768122957026	0.11538633683982409	0.14006387075128018	0.1618935519084749	0.15911877911821024	0.13242124562389646	0.14577001237105333	0.14577001237105333	0.14577001237105333	0.14577001237105333	0.14577001237105333	0.14577001237105333	0.14577001237105333	0.14577001237105333	0.14577001237105333	0.14577001237105333	0.14577001237105333	0.14577001237105333	0.14577001237105333	0.14577001237105333	0.14577001237105333	0.14577001237105333	0.14577001237105333	0.14577001237105333	0.14577001237105333	0.14577001237105333	0.14577001237105333	0.14577001237105333	0.14577001237105333	0.14577001237105333	0.14577001237105333
0.11717972871171055	0.16109425691214957	0.14661909117470748	0.16619437226898137	0.1398414539141634	0.1399613320816567	0.14269502169258397	0.1890814334407109	0.16590064222434933	0.1921528559742832	0.14783360442872054	0.15897437044460913	0.16720504565865774	0.18870078535656704	0.16546006249044934	0.19926893481728977	0.14904186982111547	0.14197695959538154	0.16326798603608392	0.12589754783573348	0.19145846976045558	0.206772962716871	0.12919478240444832	0.13876438868654128	0.14892252725849112	0.14384345797251621	0.14384345797251621	0.14384345797251621	0.14384345797251621	0.14384345797251621	0.14384345797251621	0.14384345797251621	0.14384345797251621	0.14384345797251621	0.14384345797251621	0.14384345797251621	0.14384345797251621	0.14384345797251621	0.14384345797251621	0.14384345797251621	0.14384345797251621	0.14384345797251621	0.14384345797251621	0.14384345797251621	0.14384345797251621	0.14384345797251621	0.14384345797251621	0.14384345797251621	0.14384345797251621	0.14384345797251621
0.0905763452114894	0.09753930510676644	0.11335295478806673	0.09093399315628847	0.06717230019623226	0.11602178369821751	0.1118795417122399	0.11178719752742049	0.08621120017046639	0.10660678207750435	0.11385512089674878	0.12402811659314467	0.09301235668911162	0.10066837292514179	0.11413702329761202	0.12174065466085003	0.10538535999458368	0.09447342961892279	0.08452076829555175	0.11957396594469868	0.08076004303695178	0.11426928927320205	0.08946260852983431	0.09572947446603251	0.10235266546416462	0.09904106996509857	0.09904106996509857	0.09904106996509857	0.09904106996509857	0.09904106996509857	0.09904106996509857	0.09904106996509857	0.09904106996509857	0.09904106996509857	0.09904106996509857	0.09904106996509857	0.09904106996509857	0.09904106996509857	0.09904106996509857	0.09904106996509857	0.09904106996509857	0.09904106996509857	0.09904106996509857	0.09904106996509857	0.09904106996509857	0.09904106996509857	0.09904106996509857	0.09904106996509857	0.09904106996509857	0.09904106996509857
0.12618768825907026	0.19095704863972934	0.19280208422386186	0.20703417092787163	0.14325177150076837	0.15291657018629112	0.15619125080083976	0.14689480318653297	0.1489523238496739	0.11869494293003156	0.16353105780820296	0.17566837911002722	0.16080712230571423	0.1871310482152911	0.15551941817857848	0.1485626648188595	0.1523927317524562	0.15215077498449298	0.1108553321006691	0.22833485915842106	0.16959509562954506	0.16959509562954506	0.16959509562954506	0.16959509562954506	0.16959509562954506	0.16959509562954506	0.16959509562954506	0.16959509562954506	0.16959509562954506	0.16959509562954506	0.16959509562954506	0.16959509562954506	0.16959509562954506	0.16959509562954506	0.16959509562954506	0.16959509562954506	0.16959509562954506	0.16959509562954506	0.16959509562954506	0.16959509562954506	0.16959509562954506	0.16959509562954506	0.16959509562954506	0.16959509562954506	0.16959509562954506	0.16959509562954506	0.16959509562954506	0.16959509562954506	0.16959509562954506	0.16959509562954506
0.07740392167555567	0.08513207192999614	0.08970695800566238	0.08871943691398085	0.09184287252319817	0.058911359768067405	0.06790855156196533	0.07062925825147102	0.06558158889577957	0.06789144230771374	0.08523563376638156	0.05846042885749728	0.07679886295975184	0.07627953537813628	0.08733516976527654	0.07261410135516426	0.0840981803244537	0.07240503247401224	0.08881923304973238	0.07067667080070941	0.07974795192522091	0.07974795192522091	0.07974795192522091	0.07974795192522091	0.07974795192522091	0.07974795192522091	0.07974795192522091	0.07974795192522091	0.07974795192522091	0.07974795192522091	0.07974795192522091	0.07974795192522091	0.07974795192522091	0.07974795192522091	0.07974795192522091	0.07974795192522091	0.07974795192522091	0.07974795192522091	0.07974795192522091	0.07974795192522091	0.07974795192522091	0.07974795192522091	0.07974795192522091	0.07974795192522091	0.07974795192522091	0.07974795192522091	0.07974795192522091	0.07974795192522091	0.07974795192522091	0.07974795192522091
0.08603007380631672	0.08076899595060734	0.13200458409605156	0.1209658428521226	0.07647641199713717	0.07642823861891421	0.06855906238099739	0.033411101483055025	0.1113677616440642	0.000838258341431464	0.13796618551089954	0.0	0.16210102464242243	0.002899190473667289	0.18811658670415315	0.10130085336141798	0.14677089836576246	0.16168680813493175	0.1359222269356722	0.16994553518039923	0.2081428326121883	0.1361847984883049	0.1512749196352218	0.10016639995401729	0.07056465670598285	0.21246192990404156	0.07342475366584289	0.14294334178494222	0.14294334178494222	0.14294334178494222	0.14294334178494222	0.14294334178494222	0.14294334178494222	0.14294334178494222	0.14294334178494222	0.14294334178494222	0.14294334178494222	0.14294334178494222	0.14294334178494222	0.14294334178494222	0.14294334178494222	0.14294334178494222	0.14294334178494222	0.14294334178494222	0.14294334178494222	0.14294334178494222	0.14294334178494222	0.14294334178494222	0.14294334178494222	0.14294334178494222
0.11013451450141569	0.10909130657343463	0.14078594825468782	0.13041968799401885	0.11339925966721918	0.1231893294213697	0.1403633700627529	0.1448791382492748	0.1428733489104052	0.15062997704092587	0.13558776677317994	0.12833404666505932	0.11097200979072583	0.11758534597104003	0.15930050476055563	0.13280122455224835	0.16660034815898925	0.12039380441519006	0.12928912555263383	0.17077324606894473	0.13406069699635773	0.09512972112736262	0.1049786987851798	0.15363565353599726	0.12930717616058854	0.12930717616058854	0.12930717616058854	0.12930717616058854	0.12930717616058854	0.12930717616058854	0.12930717616058854	0.12930717616058854	0.12930717616058854	0.12930717616058854	0.12930717616058854	0.12930717616058854	0.12930717616058854	0.12930717616058854	0.12930717616058854	0.12930717616058854	0.12930717616058854	0.12930717616058854	0.12930717616058854	0.12930717616058854	0.12930717616058854	0.12930717616058854	0.12930717616058854	0.12930717616058854	0.12930717616058854	0.12930717616058854
0.09797773637003465	0.11625069985356841	0.12086174678816876	0.13503886252756744	0.09934979359358675	0.11308675162057011	0.1227547226673585	0.10902123539981143	0.1221348289678279	0.10699211283694189	0.13067651218387294	0.07059088603521976	0.1470562149375277	0.12482482950140186	0.15797079034770864	0.1353388785636473	0.11491155042551425	0.11199375786392206	0.13560996734672745	0.10272037951679008	0.12547534213911074	0.10491147438759185	0.11130557060311319	0.11178290936346102	0.12755210743843226	0.12818526086068033	0.1278686841495563	0.1278686841495563	0.1278686841495563	0.1278686841495563	0.1278686841495563	0.1278686841495563	0.1278686841495563	0.1278686841495563	0.1278686841495563	0.1278686841495563	0.1278686841495563	0.1278686841495563	0.1278686841495563	0.1278686841495563	0.1278686841495563	0.1278686841495563	0.1278686841495563	0.1278686841495563	0.1278686841495563	0.1278686841495563	0.1278686841495563	0.1278686841495563	0.1278686841495563	0.1278686841495563
0.19006996993155378	0.24290151192597295	0.20765103341978447	0.21487986393525688	0.2510834176863662	0.24891913433376636	0.2015303881471207	0.18988651019351183	0.32294625848686664	0.2092456013348283	0.2520539070084422	0.1409186356886181	0.1991333153987377	0.1703283530845543	0.19216000044051315	0.1817294151804438	0.2542520613612282	0.22663504334626333	0.28347924491728754	0.22434458005717559	0.2795801341930586	0.23741009664835758	0.23013195822099608	0.23377102743467681	0.23377102743467681	0.23377102743467681	0.23377102743467681	0.23377102743467681	0.23377102743467681	0.23377102743467681	0.23377102743467681	0.23377102743467681	0.23377102743467681	0.23377102743467681	0.23377102743467681	0.23377102743467681	0.23377102743467681	0.23377102743467681	0.23377102743467681	0.23377102743467681	0.23377102743467681	0.23377102743467681	0.23377102743467681	0.23377102743467681	0.23377102743467681	0.23377102743467681	0.23377102743467681	0.23377102743467681	0.23377102743467681	0.23377102743467681
0.07906496365249202	0.10442211061431206	0.09596679014304119	0.09867593746602082	0.10616004192493889	0.09931276974779053	0.12353964131754043	0.10789882616756151	0.11348426315473456	0.10174164207694893	0.1072913280889869	0.11294190367196258	0.10692631206203437	0.1261459408013586	0.09615204452305784	0.11071607143771675	0.10714720936831482	0.08635945835688183	0.12212911013992035	0.11767044077370652	0.12998351706238392	0.12382697891804523	0.12382697891804523	0.12382697891804523	0.12382697891804523	0.12382697891804523	0.12382697891804523	0.12382697891804523	0.12382697891804523	0.12382697891804523	0.12382697891804523	0.12382697891804523	0.12382697891804523	0.12382697891804523	0.12382697891804523	0.12382697891804523	0.12382697891804523	0.12382697891804523	0.12382697891804523	0.12382697891804523	0.12382697891804523	0.12382697891804523	0.12382697891804523	0.12382697891804523	0.12382697891804523	0.12382697891804523	0.12382697891804523	0.12382697891804523	0.12382697891804523	0.12382697891804523
0.07823989425764458	0.09325781295992502	0.09042593422040533	0.09711909434476484	0.09076511898897778	0.09775410517581447	0.08769655364742586	0.09124771061710342	0.10018659794738731	0.09609573240211325	0.11283276124924614	0.09154905249182024	0.0919701821978545	0.08143506132805792	0.10599570287983318	0.10671548764503593	0.11221558256334656	0.09883904783882567	0.07533976803653754	0.10662273709159852	0.0993225926473135	0.10191853992926261	0.09612124478982388	0.10011632552374754	0.11463160544132163	0.09144977492388974	0.10644010063476735	0.09528701674839275	0.07418973604360511	0.09608735195638361	0.10725882078548686	0.08241199531313562	0.1150795481802864	0.098745771746711	0.098745771746711	0.098745771746711	0.098745771746711	0.098745771746711	0.098745771746711	0.098745771746711	0.098745771746711	0.098745771746711	0.098745771746711	0.098745771746711	0.098745771746711	0.098745771746711	0.098745771746711	0.098745771746711	0.098745771746711	0.098745771746711
0.09414150046717501	0.1229046379512853	0.1150818068828912	0.11383483606323858	0.09011158935230341	0.10749645819542981	0.1099347328305404	0.10149573463014197	0.09278476416327111	0.08116195301665836	0.0880902169221321	0.09581318852253855	0.10184962083406518	0.10131078372155655	0.09855202555034243	0.09556637655487109	0.10298220667091158	0.1112142329673297	0.10731205678987328	0.10620176852099782	0.10811838453823097	0.09899086165151932	0.10680655681208819	0.11931009569299222	0.10350747279540848	0.10827762687849686	0.1159000865442041	0.07779183163546878	0.1074140494000704	0.11344360202046937	0.07440450840399583	0.09344631746949768	0.11656891892486557	0.10500761819718164	0.10500761819718164	0.10500761819718164	0.10500761819718164	0.10500761819718164	0.10500761819718164	0.10500761819718164	0.10500761819718164	0.10500761819718164	0.10500761819718164	0.10500761819718164	0.10500761819718164	0.10500761819718164	0.10500761819718164	0.10500761819718164	0.10500761819718164	0.10500761819718164
0.08937137685813352	0.11470659818120074	0.13308763670206478	0.14239025395584312	0.11676893631549262	0.11487544015908363	0.12256277487173128	0.13119642829587425	0.0967109119463	0.09814072022819467	0.09690430541197934	0.10209236341672287	0.1206049544502455	0.10200626535645388	0.1285479602289715	0.10346091943694476	0.11418600914824578	0.12672632255641167	0.0840642919633554	0.09664468467174592	0.09297373126586034	0.09480920796880313	0.09480920796880313	0.09480920796880313	0.09480920796880313	0.09480920796880313	0.09480920796880313	0.09480920796880313	0.09480920796880313	0.09480920796880313	0.09480920796880313	0.09480920796880313	0.09480920796880313	0.09480920796880313	0.09480920796880313	0.09480920796880313	0.09480920796880313	0.09480920796880313	0.09480920796880313	0.09480920796880313	0.09480920796880313	0.09480920796880313	0.09480920796880313	0.09480920796880313	0.09480920796880313	0.09480920796880313	0.09480920796880313	0.09480920796880313	0.09480920796880313	0.09480920796880313
0.05023714435693697	0.08095974266568623	0.0642344579455159	0.08905283683644155	0.06703757295875318	0.08062221729102544	0.06250708928573112	0.0721685390831913	0.07244026712588514	0.07368018364218659	0.07079074984190731	0.07991858293006687	0.0865969125661247	0.07259146424798155	0.09395135936533364	0.06238193783080545	0.09695769286517394	0.07637110798939378	0.0610436603404654	0.14714890632236702	0.06355815087386711	0.14831194092877062	0.0694585827888778	0.06691220650944588	0.06818539464916183	0.06818539464916183	0.06818539464916183	0.06818539464916183	0.06818539464916183	0.06818539464916183	0.06818539464916183	0.06818539464916183	0.06818539464916183	0.06818539464916183	0.06818539464916183	0.06818539464916183	0.06818539464916183	0.06818539464916183	0.06818539464916183	0.06818539464916183	0.06818539464916183	0.06818539464916183	0.06818539464916183	0.06818539464916183	0.06818539464916183	0.06818539464916183	0.06818539464916183	0.06818539464916183	0.06818539464916183	0.06818539464916183
0.1265319271623917	0.12152654981005077	0.14847004908192762	0.17241534607359318	0.12820404156062015	0.14804193798989917	0.14435996315448157	0.15646526773228445	0.1425503855185872	0.1804187633454973	0.173874333835296	0.1095739636762734	0.14914537066823547	0.11073940011171793	0.1435836743477095	0.120227094417607	0.185577875264682	0.14635250942140002	0.1523784155550534	0.12321107289970651	0.16520695490817625	0.13195675552250544	0.14309175099593965	0.11375595051794925	0.13895778348191434	0.12231035834830915	0.13063407091511176	0.13063407091511176	0.13063407091511176	0.13063407091511176	0.13063407091511176	0.13063407091511176	0.13063407091511176	0.13063407091511176	0.13063407091511176	0.13063407091511176	0.13063407091511176	0.13063407091511176	0.13063407091511176	0.13063407091511176	0.13063407091511176	0.13063407091511176	0.13063407091511176	0.13063407091511176	0.13063407091511176	0.13063407091511176	0.13063407091511176	0.13063407091511176	0.13063407091511176	0.13063407091511176
0.12375064423461597	0.1168592919934855	0.11879733163202595	0.0838760180362235	0.11938382874523429	0.10751701301726145	0.11864272033151707	0.10060165982767029	0.08751189257352829	0.13800626346241188	0.11745986001357359	0.0917423706643341	0.10575183883819213	0.09957922891939953	0.115713619411726	0.07965659420530283	0.12287522257800666	0.09643769501628835	0.11058532715912822	0.12984374762129472	0.12021453739021147	0.12021453739021147	0.12021453739021147	0.12021453739021147	0.12021453739021147	0.12021453739021147	0.12021453739021147	0.12021453739021147	0.12021453739021147	0.12021453739021147	0.12021453739021147	0.12021453739021147	0.12021453739021147	0.12021453739021147	0.12021453739021147	0.12021453739021147	0.12021453739021147	0.12021453739021147	0.12021453739021147	0.12021453739021147	0.12021453739021147	0.12021453739021147	0.12021453739021147	0.12021453739021147	0.12021453739021147	0.12021453739021147	0.12021453739021147	0.12021453739021147	0.12021453739021147	0.12021453739021147
0.10919962368613688	0.09019184325039768	0.10093513134077026	0.10659237528452685	0.11290645833261295	0.11685647779291782	0.10173576564675656	0.12049201389358605	0.1271308038316391	0.09178507640508203	0.08554459883849895	0.09220812221028898	0.12527881548978065	0.07658425104907231	0.1008330495877298	0.1076451548962262	0.1080973962658792	0.08509158799078673	0.0962261055727449	0.10678565312293614	0.08548960105188598	0.09280674324343201	0.08914817214765898	0.08914817214765898	0.08914817214765898	0.08914817214765898	0.08914817214765898	0.08914817214765898	0.08914817214765898	0.08914817214765898	0.08914817214765898	0.08914817214765898	0.08914817214765898	0.08914817214765898	0.08914817214765898	0.08914817214765898	0.08914817214765898	0.08914817214765898	0.08914817214765898	0.08914817214765898	0.08914817214765898	0.08914817214765898	0.08914817214765898	0.08914817214765898	0.08914817214765898	0.08914817214765898	0.08914817214765898	0.08914817214765898	0.08914817214765898	0.08914817214765898
0.13564238032295456	0.13934724898832868	0.12568406342836488	0.15043364111452945	0.11912122493614197	0.14508197795373337	0.14818962713690506	0.1694737562615087	0.1038527827609254	0.13924841303139388	0.18590082789519877	0.14874979023878465	0.2077757028837836	0.16707169428254226	0.16354023130563564	0.19557276405769952	0.13588804692253253	0.17205266316072865	0.1465076355804048	0.15299770453396985	0.14975267005718734	0.14975267005718734	0.14975267005718734	0.14975267005718734	0.14975267005718734	0.14975267005718734	0.14975267005718734	0.14975267005718734	0.14975267005718734	0.14975267005718734	0.14975267005718734	0.14975267005718734	0.14975267005718734	0.14975267005718734	0.14975267005718734	0.14975267005718734	0.14975267005718734	0.14975267005718734	0.14975267005718734	0.14975267005718734	0.14975267005718734	0.14975267005718734	0.14975267005718734	0.14975267005718734	0.14975267005718734	0.14975267005718734	0.14975267005718734	0.14975267005718734	0.14975267005718734	0.14975267005718734
0.14103817352389258	0.21136781860531584	0.1214224332399146	0.1402049077679016	0.18006099957071514	0.1428479803354516	0.14338715714476546	0.16372575369893147	0.1754504200526533	0.11612240546593842	0.14174383668137452	0.13342138192682862	0.14217178111228468	0.15644969285072222	0.11599157562700085	0.13034202656866375	0.13694702377035142	0.15859857713365033	0.1422714446816351	0.135643087004306	0.14034720391371835	0.1817182678064075	0.13041881295849114	0.15606854038244933	0.15606854038244933	0.15606854038244933	0.15606854038244933	0.15606854038244933	0.15606854038244933	0.15606854038244933	0.15606854038244933	0.15606854038244933	0.15606854038244933	0.15606854038244933	0.15606854038244933	0.15606854038244933	0.15606854038244933	0.15606854038244933	0.15606854038244933	0.15606854038244933	0.15606854038244933	0.15606854038244933	0.15606854038244933	0.15606854038244933	0.15606854038244933	0.15606854038244933	0.15606854038244933	0.15606854038244933	0.15606854038244933	0.15606854038244933
0.13680242607437926	0.16538110923863297	0.1386917807540145	0.151975116631901	0.1585945367255904	0.1766185194141085	0.13883527615765304	0.08874493530417778	0.13052936277828803	0.12677422179588926	0.16094993884209255	0.10675191467531363	0.14258983889160684	0.11680164202180968	0.09266218331911961	0.1075413774240873	0.15539425050554956	0.13452512502924244	0.083951370260962	0.11480750547253749	0.13014172304415186	0.10804613637542587	0.11909392970978887	0.11909392970978887	0.11909392970978887	0.11909392970978887	0.11909392970978887	0.11909392970978887	0.11909392970978887	0.11909392970978887	0.11909392970978887	0.11909392970978887	0.11909392970978887	0.11909392970978887	0.11909392970978887	0.11909392970978887	0.11909392970978887	0.11909392970978887	0.11909392970978887	0.11909392970978887	0.11909392970978887	0.11909392970978887	0.11909392970978887	0.11909392970978887	0.11909392970978887	0.11909392970978887	0.11909392970978887	0.11909392970978887	0.11909392970978887	0.11909392970978887
0.11984588285333325	0.12018690613866456	0.15676316050838018	0.1378069216678481	0.1275752216569477	0.13554946390165828	0.16395512456679429	0.1540868046405046	0.13596246931724704	0.10693763406219105	0.13142894898042218	0.13425231066550247	0.1637156011381454	0.1367275852817959	0.12840035212312997	0.1161592034422114	0.14958052908707448	0.1470725659334694	0.1575669544584826	0.13551386955978456	0.1319118573148829	0.1523928870533624	0.1334965357057517	0.12727729070933413	0.13510795627678415	0.17065277323097192	0.16260497908101784	0.15204109197860102	0.15096303274961093	0.13855185852952764	0.2092129941018738	0.17388242631570072	0.17388242631570072	0.17388242631570072	0.17388242631570072	0.17388242631570072	0.17388242631570072	0.17388242631570072	0.17388242631570072	0.17388242631570072	0.17388242631570072	0.17388242631570072	0.17388242631570072	0.17388242631570072	0.17388242631570072	0.17388242631570072	0.17388242631570072	0.17388242631570072	0.17388242631570072	0.17388242631570072
0.08374541054735324	0.10190367896883934	0.09326760723015248	0.06368110744013243	0.08482206853263322	0.12690256457942498	0.09712274009577333	0.05957362945787716	0.07651938388984134	0.11186428915176383	0.100534870596561	0.12936534159373309	0.10966808602940713	0.09667443192872181	0.07291482244594896	0.10528803675281032	0.0901735603035901	0.11708920018298616	0.06915186293611432	0.09848044357991198	0.1036422982575812	0.08778274026790736	0.09340541474052283	0.06769919849648583	0.07317678060584046	0.07093265798804231	0.08435384751015501	0.09877826854657544	0.08668953646627463	0.10198607891784829	0.09924630361605914	0.10061619126695372	0.10061619126695372	0.10061619126695372	0.10061619126695372	0.10061619126695372	0.10061619126695372	0.10061619126695372	0.10061619126695372	0.10061619126695372	0.10061619126695372	0.10061619126695372	0.10061619126695372	0.10061619126695372	0.10061619126695372	0.10061619126695372	0.10061619126695372	0.10061619126695372	0.10061619126695372	0.10061619126695372
0.12399517243289875	0.0985655178081741	0.13635011106690256	0.09092915789437545	0.11251580559201063	0.11159535501391883	0.12040080148938145	0.14050143034068488	0.10034904066941643	0.1041346452925187	0.13708942368321075	0.12006508953136659	0.13910676901442995	0.11500055051962521	0.13310750955251863	0.09285563920850214	0.1215562935878677	0.13610974078741	0.09691482944490756	0.13363326556343214	0.07998178424870044	0.10680752490606628	0.10680752490606628	0.10680752490606628	0.10680752490606628	0.10680752490606628	0.10680752490606628	0.10680752490606628	0.10680752490606628	0.10680752490606628	0.10680752490606628	0.10680752490606628	0.10680752490606628	0.10680752490606628	0.10680752490606628	0.10680752490606628	0.10680752490606628	0.10680752490606628	0.10680752490606628	0.10680752490606628	0.10680752490606628	0.10680752490606628	0.10680752490606628	0.10680752490606628	0.10680752490606628	0.10680752490606628	0.10680752490606628	0.10680752490606628	0.10680752490606628	0.10680752490606628
0.9289629301902619	0.8021234219756522	0.8815852844038006	0.0	0.9945420407479799	1.038584178903271	0.2772279980423645	0.0	0.8021234219756522	0.8823471807696739	0.0	0.0	0.20024597426154003	0.0019834189159010883	0.034987678924280556	0.6939126184577347	0.0	0.0	0.0019834189159010883	0.0	0.3657058284797834	0.1828529142398917	0.1828529142398917	0.1828529142398917	0.1828529142398917	0.1828529142398917	0.1828529142398917	0.1828529142398917	0.1828529142398917	0.1828529142398917	0.1828529142398917	0.1828529142398917	0.1828529142398917	0.1828529142398917	0.1828529142398917	0.1828529142398917	0.1828529142398917	0.1828529142398917	0.1828529142398917	0.1828529142398917	0.1828529142398917	0.1828529142398917	0.1828529142398917	0.1828529142398917	0.1828529142398917	0.1828529142398917	0.1828529142398917	0.1828529142398917	0.1828529142398917	0.1828529142398917
0.1233496857803691	0.10938619442868568	0.08456583069167098	0.10261903578648815	0.11666259588078723	0.1149761793609969	0.09216830051111519	0.08888158175394377	0.10739305690415746	0.13400070043365625	0.10865243070708906	0.14104705367824835	0.10920394814590034	0.10368439408624741	0.08785153824215973	0.13923353876574443	0.10724590110953487	0.11424682216591742	0.09712361641827585	0.11315622696284783	0.12539818786433363	0.10225513210735028	0.0990677747034398	0.0913041676529139	0.12621365869347306	0.1108317899828555	0.09881526014594608	0.15903122716153378	0.1046857782798308	0.1318585027206823	0.1318585027206823	0.1318585027206823	0.1318585027206823	0.1318585027206823	0.1318585027206823	0.1318585027206823	0.1318585027206823	0.1318585027206823	0.1318585027206823	0.1318585027206823	0.1318585027206823	0.1318585027206823	0.1318585027206823	0.1318585027206823	0.1318585027206823	0.1318585027206823	0.1318585027206823	0.1318585027206823	0.1318585027206823	0.1318585027206823
0.0725833726545487	0.13249665620506323	0.0767223639247875	0.09247039897746723	0.07525565685461608	0.06363172082777896	0.07896391218146394	0.08404745695049716	0.09848306546291088	0.0794418763249944	0.0653507008389804	0.08809155045945695	0.08673031267486606	0.08296536139818211	0.08329199315090716	0.10411968206304688	0.07641863493946474	0.1164463389959556	0.09843387200888226	0.07514895566345622	0.08705364653695602	0.08176213165364297	0.09030734380959198	0.08953850904080826	0.08712070924832199	0.09762034845061865	0.08963100508823772	0.07307338335334676	0.0848689596990162	0.11758654349285971	0.08557260833347945	0.1288212698581647	0.09219737690370913	0.09043487668682398	0.09333646146337791	0.09188566907510096	0.09188566907510096	0.09188566907510096	0.09188566907510096	0.09188566907510096	0.09188566907510096	0.09188566907510096	0.09188566907510096	0.09188566907510096	0.09188566907510096	0.09188566907510096	0.09188566907510096	0.09188566907510096	0.09188566907510096	0.09188566907510096
0.08369629396972633	0.08388557432050041	0.12163448955726877	0.09845147682862261	0.08263020367091983	0.09196455247278648	0.09646488687907379	0.07386720174828815	0.08937927906443334	0.12258568350334044	0.10120504202602965	0.09392806215409176	0.06735909958386373	0.1415141954842714	0.11764086217252415	0.11707939216674175	0.12318895313186236	0.12200364854627646	0.11943846361769056	0.09997314680944551	0.11400604975588341	0.13915785405817768	0.12968707145745262	0.11387722019496324	0.1185110344433253	0.1328359537180135	0.12553877465979335	0.12093281428068788	0.10755953048719412	0.11875766242327997	0.1236610577653768	0.12974860625258994	0.1292392186719358	0.1102591312749248	0.1039785674210653	0.11919133017451011	0.08383266888416732	0.14744895142649742	0.10098345838026757	0.12949951402097762	0.11524148620062259	0.11524148620062259	0.11524148620062259	0.11524148620062259	0.11524148620062259	0.11524148620062259	0.11524148620062259	0.11524148620062259	0.11524148620062259	0.11524148620062259
0.10127364339314762	0.1329396366191562	0.11068198921233767	0.10793437212306205	0.13250578060088755	0.11798117792056001	0.11244065246210232	0.1204827631293081	0.15720273632533893	0.1194355406174866	0.13382683694095696	0.11593779943876041	0.14326398190812267	0.10070267027547965	0.09853191276746172	0.11123403452259371	0.1123321353931177	0.12028857064164304	0.14356016574762276	0.12684849009978663	0.11540794733720894	0.154690624880202	0.1471992844241534	0.11529631041060578	0.09539804621403607	0.10534717831232092	0.10534717831232092	0.10534717831232092	0.10534717831232092	0.10534717831232092	0.10534717831232092	0.10534717831232092	0.10534717831232092	0.10534717831232092	0.10534717831232092	0.10534717831232092	0.10534717831232092	0.10534717831232092	0.10534717831232092	0.10534717831232092	0.10534717831232092	0.10534717831232092	0.10534717831232092	0.10534717831232092	0.10534717831232092	0.10534717831232092	0.10534717831232092	0.10534717831232092	0.10534717831232092	0.10534717831232092
0.0801021631625816	0.10251557046769366	0.07932066261460884	0.07763458789186109	0.06599526890021211	0.09758532205285414	0.08488750485078711	0.07726732427312051	0.07954814873096394	0.07779484462632881	0.06497498848529681	0.10460680065481749	0.07602082854103831	0.08745290553073853	0.07654982188463721	0.09560160453314923	0.08569192911354867	0.08411729114675472	0.0842168462097721	0.08667813357129707	0.07567316216980963	0.0823693767682475	0.10304297764813208	0.0655847743801393	0.07148903975688027	0.09341715156451541	0.06063870643137535	0.061663844820308344	0.06699640775348768	0.08955735632734267	0.07265789598773184	0.08110762615753726	0.08110762615753726	0.08110762615753726	0.08110762615753726	0.08110762615753726	0.08110762615753726	0.08110762615753726	0.08110762615753726	0.08110762615753726	0.08110762615753726	0.08110762615753726	0.08110762615753726	0.08110762615753726	0.08110762615753726	0.08110762615753726	0.08110762615753726	0.08110762615753726	0.08110762615753726	0.08110762615753726
0.26191665251743207	0.09730855247757195	0.46898780686424696	0.4313082325972938	0.3066944112146735	0.3147024793041649	0.0007780902971698997	0.505331563828336	0.03793465069210671	0.2801657237968658	0.39702431578996034	0.3463632774029198	0.505331563828336	0.42314035228949076	0.07855599660319458	0.47859520886803386	0.33625555205453805	0.22162261358415006	0.46712056511248706	0.21028346261419426	0.343262114975867	0.0038554971715095985	0.39011161289044477	0.14036736537298555	0.34584370977964984	0.27222019069049147	0.3090319502350707	0.3090319502350707	0.3090319502350707	0.3090319502350707	0.3090319502350707	0.3090319502350707	0.3090319502350707	0.3090319502350707	0.3090319502350707	0.3090319502350707	0.3090319502350707	0.3090319502350707	0.3090319502350707	0.3090319502350707	0.3090319502350707	0.3090319502350707	0.3090319502350707	0.3090319502350707	0.3090319502350707	0.3090319502350707	0.3090319502350707	0.3090319502350707	0.3090319502350707	0.3090319502350707
0.07399968261564306	0.07196395824844823	0.07807533513041051	0.06037150016383992	0.07483784126495338	0.08383322359558976	0.08290516719936417	0.07749196704900793	0.09829429893779132	0.07331149988379193	0.06910543633719143	0.08731352031646096	0.07487356247441665	0.0728909353508417	0.08978793798470222	0.08550326411091548	0.07531390862208222	0.07851523640700286	0.07148081934589938	0.09429693195128527	0.10122701921493853	0.08804622209549538	0.0933848479568453	0.09071553502617034	0.09071553502617034	0.09071553502617034	0.09071553502617034	0.09071553502617034	0.09071553502617034	0.09071553502617034	0.09071553502617034	0.09071553502617034	0.09071553502617034	0.09071553502617034	0.09071553502617034	0.09071553502617034	0.09071553502617034	0.09071553502617034	0.09071553502617034	0.09071553502617034	0.09071553502617034	0.09071553502617034	0.09071553502617034	0.09071553502617034	0.09071553502617034	0.09071553502617034	0.09071553502617034	0.09071553502617034	0.09071553502617034	0.09071553502617034
0.16565077798353872	0.15027858768013463	0.13648699946431997	0.12415882941167046	0.15400147193173894	0.16410727330896424	0.1567179815220268	0.12237525307919923	0.13264320720172806	0.17588689385822767	0.1305974104350133	0.11671502430811666	0.12327853343199797	0.11516873548417915	0.13871955246506	0.1301799571871995	0.10306147485168017	0.10049494218176179	0.1156530693790864	0.12316510936017601	0.11748040127829593	0.125205549874315	0.15398751463528063	0.10963807149605105	0.12722268125247854	0.11501565950463385	0.14229318543002598	0.13205071129836554	0.138426731895404	0.1364612141618696	0.17674412162038336	0.15660266789112648	0.15660266789112648	0.15660266789112648	0.15660266789112648	0.15660266789112648	0.15660266789112648	0.15660266789112648	0.15660266789112648	0.15660266789112648	0.15660266789112648	0.15660266789112648	0.15660266789112648	0.15660266789112648	0.15660266789112648	0.15660266789112648	0.15660266789112648	0.15660266789112648	0.15660266789112648	0.15660266789112648
0.16109356022262358	0.13219947846004565	0.2437487228692816	0.2721683143861409	0.3037605017946956	0.0	0.23859283657433455	0.21058827092752866	0.23533801361958992	0.002066234907814627	0.22878206731808912	0.18946058179497274	0.18342972227133603	0.02010386002189567	0.2593864193664412	0.0005713761365549109	0.1445121542639584	0.08494926107123793	0.019088117257404422	0.07427428115043747	0.019088117257404422	0.0	0.14402849954183702	0.05768613489412679	0.1122616388369432	0.1733299445004181	0.1664104471290617	0.28753286631769254	0.007055886120798759	0.15939976369785633	0.18243274566840698	0.14404316077633314	0.11731080690736641	0.17843260080417025	0.24055486808045387	0.17575157983502313	0.21681461382817666	0.35169762220809736	0.28425611801813705	0.28425611801813705	0.28425611801813705	0.28425611801813705	0.28425611801813705	0.28425611801813705	0.28425611801813705	0.28425611801813705	0.28425611801813705	0.28425611801813705	0.28425611801813705	0.28425611801813705
0.0	0.0	0.0014324964833161177	0.0	0.15329546389131382	0.004954415545570249	0.07815015225708641	0.02918720566287126	0.1382255957599711	0.0	0.0	0.0	0.0	0.052143096484743	0.0	0.0	0.0	0.0	0.052143096484743	0.013403059978106107	0.0	0.0	0.0	0.0	0.05215300344531708	0.0	0.13082001563425688	0.13090781610398936	0.0002890967273001146	0.12860807177847655	0.11684804602659683	0.0	0.0	0.11692660501098669	0.0	0.0	0.052119610656490935	0.0	0.12536487503518598	0.0	0.0014508434763283598	0.0002890967273001146	0.0	0.14627112435077633	0.07313556217538816	0.07313556217538816	0.07313556217538816	0.07313556217538816	0.07313556217538816	0.07313556217538816
0.10886555133328071	0.1462554955215395	0.13144052974801923	0.08609301340275834	0.12321590522545801	0.13987926177555926	0.1279493067043245	0.07524824399743964	0.13133700294100678	0.09748635214273811	0.08727462939201294	0.14252013973204117	0.09938101504903728	0.12770617165759246	0.05324125735602819	0.09532067601411873	0.08117725211658766	0.10331672148295745	0.10600057196869334	0.10038509346126928	0.11296911781235193	0.09557228589596507	0.09958423378208567	0.08802281728909207	0.1478553205069204	0.11349875788099387	0.1255720317973264	0.0976709442985249	0.13101769063234273	0.13107879827499033	0.1303357141960627	0.10576855067180754	0.17251439539375005	0.06695818293463636	0.10443820238236454	0.06654305368373487	0.10581360794413822	0.09208440528137102	0.11984751304648578	0.11128245631562589	0.10917646254764803	0.13199987529683554	0.1528423520960679	0.14418720878358404	0.23334786331410973	0.18876753604884688	0.18876753604884688	0.18876753604884688	0.18876753604884688	0.18876753604884688
0.12892580922027164	0.03482400368998355	0.05354749238076271	0.08699759714597594	0.05268393019600676	0.13550071342844455	0.057998851530030364	0.08733517197261832	0.003702966652495684	0.10429901583177796	0.0719580548109885	0.11133762837281141	0.15945773629117077	0.07123418492204499	0.11203786962437855	0.08697321444089653	0.15862585276825864	0.11433382942591767	0.13197599957971332	0.10540431653371259	0.1262115487297497	0.16035273335249184	0.1505534743067408	0.12448173294603095	0.1793751024942495	0.10581728893231039	0.1092374130452722	0.17749999084813772	0.11723744259909084	0.13410933979337328	0.15062745570994032	0.15984262830398535	0.1954742833636191	0.1129912958049423	0.23141017158180846	0.14713828568576023	0.18744776122227383	0.16531739420422656	0.16828737163575908	0.1668023829199928	0.1668023829199928	0.1668023829199928	0.1668023829199928	0.1668023829199928	0.1668023829199928	0.1668023829199928	0.1668023829199928	0.1668023829199928	0.1668023829199928	0.1668023829199928
0.21373678470521965	0.26484859143385925	0.4275437808029576	0.3523990726407699	0.40140397901477193	0.23793135634326318	0.22782644550194311	0.3698910335227602	0.23921285398989411	0.30455194375632716	0.30455194375632716	0.30455194375632716	0.30455194375632716	0.30455194375632716	0.30455194375632716	0.30455194375632716	0.30455194375632716	0.30455194375632716	0.30455194375632716	0.30455194375632716	0.30455194375632716	0.30455194375632716	0.30455194375632716	0.30455194375632716	0.30455194375632716	0.30455194375632716	0.30455194375632716	0.30455194375632716	0.30455194375632716	0.30455194375632716	0.30455194375632716	0.30455194375632716	0.30455194375632716	0.30455194375632716	0.30455194375632716	0.30455194375632716	0.30455194375632716	0.30455194375632716	0.30455194375632716	0.30455194375632716	0.30455194375632716	0.30455194375632716	0.30455194375632716	0.30455194375632716	0.30455194375632716	0.30455194375632716	0.30455194375632716	0.30455194375632716	0.30455194375632716	0.30455194375632716
0.2593434720549194	0.3281006887259692	0.3866317818239375	0.2981338451814458	0.2985659977798003	0.5774572159386524	0.33378195558422746	0.33309800493771097	0.26508086464033065	0.1764473023691495	0.3359962023555858	0.3104325673064084	0.514017715340591	0.3221832289178959	0.16729665838495208	0.17283843597754758	0.18601488718914935	0.3511914832860787	0.37320636000366664	0.550211744905139	0.4617090524544029	0.4617090524544029	0.4617090524544029	0.4617090524544029	0.4617090524544029	0.4617090524544029	0.4617090524544029	0.4617090524544029	0.4617090524544029	0.4617090524544029	0.4617090524544029	0.4617090524544029	0.4617090524544029	0.4617090524544029	0.4617090524544029	0.4617090524544029	0.4617090524544029	0.4617090524544029	0.4617090524544029	0.4617090524544029	0.4617090524544029	0.4617090524544029	0.4617090524544029	0.4617090524544029	0.4617090524544029	0.4617090524544029	0.4617090524544029	0.4617090524544029	0.4617090524544029	0.4617090524544029
0.2201887785597805	0.3055665812689994	0.5005412140697787	0.32179857643882837	0.39286409712493403	0.42589522854132217	0.20527431399080348	0.24248316906052103	0.24559470476212183	0.2588654635818994	0.0790179157746206	0.31733050074327585	0.34153588056674705	0.40416556763903083	0.20491848481329603	0.16991757105850513	0.25622072541933016	0.2791443519574386	0.23773379885397136	0.3175560667265589	0.2935812364691727	0.4628669482856747	0.34658283648799704	0.28263789139924017	0.2829721036734071	0.0750035007880938	0.31279465609020957	0.25662697198597406	0.24279554577921927	0.2973822181041761	0.3597916407151557	0.1704731777183961	0.2651324092167759	0.2651324092167759	0.2651324092167759	0.2651324092167759	0.2651324092167759	0.2651324092167759	0.2651324092167759	0.2651324092167759	0.2651324092167759	0.2651324092167759	0.2651324092167759	0.2651324092167759	0.2651324092167759	0.2651324092167759	0.2651324092167759	0.2651324092167759	0.2651324092167759	0.2651324092167759
0.15568448411062796	0.09348783340888728	0.06128994158713513	0.07372176021893519	0.12022378346075553	0.08346089645517961	0.08761776896000345	0.10112761934318376	0.07683416923457302	0.12407667403455518	0.10361235873369697	0.09397846670522736	0.10116850219288817	0.08091715776637488	0.11136946578815754	0.1459257832278448	0.15511789708702262	0.13518371954588626	0.13678183418044854	0.11063661630429451	0.13865364513343373	0.1142650920790456	0.12695487630903002	0.12060998419403782	0.12060998419403782	0.12060998419403782	0.12060998419403782	0.12060998419403782	0.12060998419403782	0.12060998419403782	0.12060998419403782	0.12060998419403782	0.12060998419403782	0.12060998419403782	0.12060998419403782	0.12060998419403782	0.12060998419403782	0.12060998419403782	0.12060998419403782	0.12060998419403782	0.12060998419403782	0.12060998419403782	0.12060998419403782	0.12060998419403782	0.12060998419403782	0.12060998419403782	0.12060998419403782	0.12060998419403782	0.12060998419403782	0.12060998419403782
0.23392751549742516	0.2515788421909195	0.2958440905634389	0.19673712666020707	0.215514005744306	0.2656991026885675	0.19567745067975145	0.23852879782705397	0.18800053076001338	0.24966247295170177	0.2444518503321036	0.2470571616419027	0.2470571616419027	0.2470571616419027	0.2470571616419027	0.2470571616419027	0.2470571616419027	0.2470571616419027	0.2470571616419027	0.2470571616419027	0.2470571616419027	0.2470571616419027	0.2470571616419027	0.2470571616419027	0.2470571616419027	0.2470571616419027	0.2470571616419027	0.2470571616419027	0.2470571616419027	0.2470571616419027	0.2470571616419027	0.2470571616419027	0.2470571616419027	0.2470571616419027	0.2470571616419027	0.2470571616419027	0.2470571616419027	0.2470571616419027	0.2470571616419027	0.2470571616419027	0.2470571616419027	0.2470571616419027	0.2470571616419027	0.2470571616419027	0.2470571616419027	0.2470571616419027	0.2470571616419027	0.2470571616419027	0.2470571616419027	0.2470571616419027
0.1247333277865877	0.11339090529994268	0.12931146653835845	0.12574161259368577	0.17626543273704018	0.11119599672933621	0.1039154810652149	0.11855268830510247	0.1302259785966303	0.11506551011557375	0.12097139665025201	0.10140588932627898	0.12375127533184113	0.1094706189252872	0.09537248288159608	0.12769691488327514	0.1390824924528253	0.10860343036061366	0.13414729965100483	0.11113690583297081	0.13179356582655496	0.11198866061259598	0.1526185596219085	0.14465229172001068	0.12738154869305374	0.11685333196099332	0.10709924410539315	0.12995718050732802	0.11852821230636057	0.11852821230636057	0.11852821230636057	0.11852821230636057	0.11852821230636057	0.11852821230636057	0.11852821230636057	0.11852821230636057	0.11852821230636057	0.11852821230636057	0.11852821230636057	0.11852821230636057	0.11852821230636057	0.11852821230636057	0.11852821230636057	0.11852821230636057	0.11852821230636057	0.11852821230636057	0.11852821230636057	0.11852821230636057	0.11852821230636057	0.11852821230636057
0.056248301944462856	0.0	0.0	0.0	0.0	0.0	0.014505305644154325	0.0	0.0	0.014505305644154325	0.00019938722592492358	0.0	0.026520948603766237	0.0024622196659293484	0.06405864424411235	0.06817672436572773	0.058109575928853116	0.0	0.0024622196659293484	0.03885183059420423	0.02591872836245121	0.0	0.059388455326066035	0.0	0.0	0.0	0.04096490716693056	0.06462688510711356	0.014505305644154325	0.058087565471458866	0.0	0.038851830594204224	0.019425915297102112	0.019425915297102112	0.019425915297102112	0.019425915297102112	0.019425915297102112	0.019425915297102112	0.019425915297102112	0.019425915297102112	0.019425915297102112	0.019425915297102112	0.019425915297102112	0.019425915297102112	0.019425915297102112	0.019425915297102112	0.019425915297102112	0.019425915297102112	0.019425915297102112	0.019425915297102112
0.052429199365769535	0.0021718714629122278	0.12458748130479542	0.12217163576280128	0.08852276499202234	0.14215802956652115	0.03154350800133495	0.05503509542694119	0.006183358602101555	0.1430371444999543	0.00012673158443599403	0.03489387104829647	0.14434857064689527	0.049064822198566845	0.12945596648432597	0.022702883546191183	0.07270662800101756	0.057128175828582636	0.047141283353127325	0.12225340726411575	0.04047948026269759	0.09101340474244617	0.08090945006651927	0.06509315555519025	0.04777751750252917	0.10150441749316708	0.055986027589798225	0.09475553910739976	0.09350726886492787	0.025708897068567237	0.077256873183608	0.07900183668784139	0.14776637660376032	0.06208880885232708	0.06395797171504658	0.12803839517188112	0.09599818344346385	0.09599818344346385	0.09599818344346385	0.09599818344346385	0.09599818344346385	0.09599818344346385	0.09599818344346385	0.09599818344346385	0.09599818344346385	0.09599818344346385	0.09599818344346385	0.09599818344346385	0.09599818344346385	0.09599818344346385
0.09506117685077263	0.07769893711973705	0.08553039666186593	0.09121403463606279	0.09266829069870923	0.09643773131083688	0.11481982665077352	0.10016515324913237	0.08175380522171534	0.10844617242927826	0.08512039386558848	0.136927050065711	0.08205000455279095	0.09141399051002408	0.10798534727067527	0.05401162704162955	0.08048074512809271	0.1323916869251686	0.09339392921211706	0.0974612376134615	0.08261416083195453	0.1201196356142702	0.12700046285677047	0.13689236081968617	0.1124834402283981	0.10492881642177919	0.10495865938873399	0.09807164744601478	0.11775231703040194	0.11148083240926751	0.0991132541776243	0.1052970432934459	0.1052970432934459	0.1052970432934459	0.1052970432934459	0.1052970432934459	0.1052970432934459	0.1052970432934459	0.1052970432934459	0.1052970432934459	0.1052970432934459	0.1052970432934459	0.1052970432934459	0.1052970432934459	0.1052970432934459	0.1052970432934459	0.1052970432934459	0.1052970432934459	0.1052970432934459	0.1052970432934459
0.14773278928489694	0.11720295532619822	0.15515259312514013	0.12570815091639412	0.09089963205980524	0.18097931640602302	0.1401259948793788	0.1513515194502002	0.12036754136762451	0.17621301813416784	0.12948486923843364	0.21200774993147772	0.21161264475847635	0.19950419650107026	0.22334005448893524	0.12890130938291144	0.18137663864048537	0.12211419786675189	0.15842001414574763	0.18386721611825452	0.15594655597519058	0.16773849690334028	0.13414906066605364	0.1514140342114597	0.17798077864380304	0.14245579524058155	0.18297328983646308	0.18529066535493977	0.1396666387486305	0.15988805889438673	0.17466821692521883	0.17775397474036836	0.16695460627767786	0.146502860192218	0.12032865543426323	0.1706192512677186	0.17916526504461097	0.17489225815616477	0.17489225815616477	0.17489225815616477	0.17489225815616477	0.17489225815616477	0.17489225815616477	0.17489225815616477	0.17489225815616477	0.17489225815616477	0.17489225815616477	0.17489225815616477	0.17489225815616477	0.17489225815616477
0.0	0.0	0.0	0.0	0.0	0.0	0.0	0.0	0.025419460783333285	0.015629861854357746	0.06008813553308724	0.04744402869296993	0.0243598123987151	0.027462448184099788	0.06855778954057488	0.06460427349708496	0.06789854061411464	0.05870097974603776	0.05464949040503951	0.024941781162344034	0.02439453228294449	0.024375419615672942	0.0	0.002314546416114173	0.00231560887955978	0.05859824195570734	0.024375419615672946	0.05478460943309657	0.07092157116170388	0.06560335888939142	0.0	0.0	0.0	0.0	0.0	0.0	0.0	0.0	0.0	0.0	0.0	0.0	0.0	0.0	0.0	0.0	0.0	0.0	0.0	0.0
0.1688466715209706	0.20728063113851466	0.1661397771517844	0.13411196145404708	0.2204157910434406	0.18925805180382274	0.053780779205314794	0.04848040097508394	0.13580847283790293	0.1635311963040168	0.16943505401746256	0.2328752355563071	0.1918392269848267	0.15492496315249896	0.2261130003977519	0.14982580412669055	0.030134343646250897	0.10656559562188196	0.2069725164179616	0.0848570830135022	0.05840880192464721	0.24797051074538196	0.15677128700979162	0.21537748639897136	0.11629690044822695	0.17494826085629586	0.15706963828637494	0.11536742350992085	0.21271285619298458	0.12301698038689378	0.3231412552381759	0.2230791178125348	0.2230791178125348	0.2230791178125348	0.2230791178125348	0.2230791178125348	0.2230791178125348	0.2230791178125348	0.2230791178125348	0.2230791178125348	0.2230791178125348	0.2230791178125348	0.2230791178125348	0.2230791178125348	0.2230791178125348	0.2230791178125348	0.2230791178125348	0.2230791178125348	0.2230791178125348	0.2230791178125348
0.08954706498633581	0.16416394392816333	0.18046851516923063	0.12047419567865297	0.18328552393994038	0.16020426092700035	0.24150365409762703	0.20772503161861958	0.20991985526528545	0.27762856663213026	0.23959969997233985	0.16768546557723524	0.1866380794333492	0.2251861090063666	0.19405249272703406	0.23177379712663815	0.25189001995358734	0.2110473445686351	0.25596725210499505	0.21732667124753233	0.25390840173840085	0.19856178405038796	0.18979247343756334	0.20964507048898895	0.24286526743083686	0.21595057469312162	0.2191638050162261	0.21240707880205267	0.2572262721782631	0.24286631909563833	0.22270262590566	0.2084940316348555	0.20158218153082408	0.19973450593227807	0.2334309771491572	0.18526127207667556	0.22142588258503662	0.24768131222188391	0.24576461996615498	0.20145033649539082	0.22360747823077293	0.22360747823077293	0.22360747823077293	0.22360747823077293	0.22360747823077293	0.22360747823077293	0.22360747823077293	0.22360747823077293	0.22360747823077293	0.22360747823077293
0.10655390182206025	0.07226315510657082	0.07263778250306979	0.06956587480568757	0.08035245645408638	0.07149055250862181	0.06949814408517846	0.08105397474907763	0.08852327868696064	0.0943759407038936	0.11035525675043606	0.1285759906239344	0.10196101118267364	0.15741062802837272	0.13154041352952703	0.11670482054031982	0.12559233044373685	0.1623384098840848	0.13130227227164779	0.08370573182689253	0.13057248081185796	0.09335117855056622	0.13350511748292226	0.13558939990989863	0.1521500276933025	0.15659924021716287	0.09485315362181718	0.05857999636476083	0.09039979582908612	0.07702684666593747	0.08797576092854635	0.10987323824123628	0.09552928030654084	0.0810766035905411	0.10498570174007232	0.09303115266530672	0.09303115266530672	0.09303115266530672	0.09303115266530672	0.09303115266530672	0.09303115266530672	0.09303115266530672	0.09303115266530672	0.09303115266530672	0.09303115266530672	0.09303115266530672	0.09303115266530672	0.09303115266530672	0.09303115266530672	0.09303115266530672
0.15195867603619886	0.13807307931877105	0.21367184729653918	0.16290197665502976	0.17317416015266435	0.11026428507734946	0.12440722622610992	0.1519197755191617	0.21905774613998757	0.16811926791242657	0.20571827856073333	0.18714265417031334	0.12912891858127828	0.15005796770098664	0.1768895315243003	0.20336686316226055	0.21323634503455696	0.1505737514178074	0.16895882677793891	0.19645484398512056	0.1695447638796412	0.1657569694786951	0.16618854251561538	0.16135230835942135	0.1550145388214491	0.23356906471848757	0.20274954971125697	0.21168657157807325	0.18910029182498364	0.18514088417088934	0.1871205879979365	0.1871205879979365	0.1871205879979365	0.1871205879979365	0.1871205879979365	0.1871205879979365	0.1871205879979365	0.1871205879979365	0.1871205879979365	0.1871205879979365	0.1871205879979365	0.1871205879979365	0.1871205879979365	0.1871205879979365	0.1871205879979365	0.1871205879979365	0.1871205879979365	0.1871205879979365	0.1871205879979365	0.1871205879979365
0.4084901637901297	0.4226754565935749	0.25067794054715736	0.216401362916583	0.6083964044982736	0.40150896034589345	0.20156619459300068	0.4624014442914432	0.24470930041060246	0.5110146635929127	0.5503439848057805	0.15138353576681837	0.25048296536938813	0.05653206875161359	0.566811864120698	0.2095572007691897	0.39741772684725085	0.4444757134799047	0.4394919976682025	0.5451674736824819	0.29331263828919646	0.3995063081635152	0.24290227609075532	0.4331129487256504	0.2523069453367108	0.30498702700236374	0.4744317101109544	0.12319259814389123	0.399702743461581	0.3390691547003107	0.3949943948047308	0.30946141972080016	0.5077455269572657	0.27988664347966963	0.30966912446628614	0.2947778839729779	0.2947778839729779	0.2947778839729779	0.2947778839729779	0.2947778839729779	0.2947778839729779	0.2947778839729779	0.2947778839729779	0.2947778839729779	0.2947778839729779	0.2947778839729779	0.2947778839729779	0.2947778839729779	0.2947778839729779	0.2947778839729779
0.10728525872882055	0.15844499411864976	0.12018533734176663	0.1073693784174192	0.13252523747585285	0.10176078961887311	0.11145127059052583	0.12156759437077017	0.09982381195153589	0.12494048740399863	0.1590605281713132	0.13429201181500128	0.1185736841188706	0.13489983206308256	0.12948838852915945	0.16510392447343816	0.12121768679006067	0.11750156200257472	0.12315418109623713	0.1532845272061769	0.13035386681565717	0.128586083213165	0.1345731939293663	0.1440796661690461	0.13642400949747432	0.16309753047228928	0.12340017591328126	0.13099068601790187	0.14135966721558652	0.12433633173913367	0.1520183835747017	0.11915599145404497	0.12507998865354564	0.11631260256204877	0.12689969061932627	0.1216061465906875	0.1216061465906875	0.1216061465906875	0.1216061465906875	0.1216061465906875	0.1216061465906875	0.1216061465906875	0.1216061465906875	0.1216061465906875	0.1216061465906875	0.1216061465906875	0.1216061465906875	0.1216061465906875	0.1216061465906875	0.1216061465906875
0.12322583514297211	0.10327871819591636	0.09549391076448394	0.12834414424229265	0.12166998697497342	0.1327728936062688	0.11460056116358111	0.10512446028948084	0.11164690823828802	0.10370245038070648	0.10154292937044349	0.12730581006043912	0.13143851377124882	0.09016166931098324	0.11120162958940015	0.1191321060066616	0.11729902311723756	0.11483788047425902	0.10948072725409196	0.16190296469746332	0.1257322338960213	0.12429684385742845	0.10158796739699447	0.12019032602182356	0.12222564944919286	0.14452504536919167	0.16017987696896246	0.11867395353196408	0.10674619264968677	0.1404217907936662	0.12510202963819372	0.13276191021592995	0.13276191021592995	0.13276191021592995	0.13276191021592995	0.13276191021592995	0.13276191021592995	0.13276191021592995	0.13276191021592995	0.13276191021592995	0.13276191021592995	0.13276191021592995	0.13276191021592995	0.13276191021592995	0.13276191021592995	0.13276191021592995	0.13276191021592995	0.13276191021592995	0.13276191021592995	0.13276191021592995
0.12917026880675098	0.12150800995216139	0.08833475085047193	0.07599283421130898	0.12507742813234501	0.115986212466738	0.09801677405358011	0.11901659126363771	0.12192272108100675	0.0735358183252992	0.11475758488124255	0.13344903154043056	0.11821887036094438	0.10209377958997978	0.10550124219719025	0.11402950347603082	0.12727962497809375	0.10497121354526472	0.08967173050473562	0.09273797904079925	0.09469481196839116	0.1015174010950287	0.12006778039451914	0.1264562395502901	0.11271169338676316	0.11822649844086087	0.14337983742953708	0.11809697219683979	0.12791483403066847	0.1091287218610843	0.15876570911106627	0.10907901086928952	0.13392235999017787	0.13392235999017787	0.13392235999017787	0.13392235999017787	0.13392235999017787	0.13392235999017787	0.13392235999017787	0.13392235999017787	0.13392235999017787	0.13392235999017787	0.13392235999017787	0.13392235999017787	0.13392235999017787	0.13392235999017787	0.13392235999017787	0.13392235999017787	0.13392235999017787	0.13392235999017787
0.09182857142800649	0.09049945359629365	0.09316046737569804	0.0899379529581583	0.07707024967832111	0.085530044183122	0.08758158913338876	0.07482214456463117	0.03429884042931791	0.09394198774805387	0.09919766592819027	0.06350495234526814	0.07457869383797193	0.07405594535448877	0.08010423363108929	0.06597064753490725	0.08238326616048633	0.06130081074321585	0.031595807968495544	0.04969290404885519	0.06161404652173724	0.07478122133862558	0.0507350153471263	0.06837752521963868	0.05675228275946036	0.08112066451575331	0.08893262332263474	0.08502664391919404	0.08502664391919404	0.08502664391919404	0.08502664391919404	0.08502664391919404	0.08502664391919404	0.08502664391919404	0.08502664391919404	0.08502664391919404	0.08502664391919404	0.08502664391919404	0.08502664391919404	0.08502664391919404	0.08502664391919404	0.08502664391919404	0.08502664391919404	0.08502664391919404	0.08502664391919404	0.08502664391919404	0.08502664391919404	0.08502664391919404	0.08502664391919404	0.08502664391919404
0.06695325377088639	0.09298160970911334	0.07145293161554948	0.09519651802329925	0.06155783108429779	0.07976117220563173	0.0783037452232362	0.08174762597970271	0.0964532096855835	0.0761976036835489	0.09245620347349812	0.07874896807493349	0.07461083843010287	0.10649478196142673	0.0980107260014491	0.09632943801916272	0.13148680036480775	0.08775418942598166	0.08928859572840148	0.09387315460597663	0.07032000960545418	0.08511943352348364	0.09871419945867069	0.09922832545101336	0.10291632239462341	0.11075916679594683	0.11366338091803858	0.07039621951881	0.10770689313485574	0.08907716536570295	0.11439453767432096	0.12811419747517017	0.10844744301903338	0.12740322136126705	0.09259561497496696	0.1255676440866245	0.13398630086911836	0.0935208288859605	0.10037228391834725	0.10339059141927973	0.11383638771993201	0.11602344549137401	0.08877856328287427	0.09888206508925496	0.08929268180345086	0.08845100419372283	0.10851212215281554	0.09848156317326918	0.09848156317326918	0.09848156317326918
0.0	0.0	0.0	0.0	0.0	0.40929385249784295	0.0	0.18257639322521416	0.10217809879035976	0.7404245685375023	0.18229026876921087	0.0	0.0	0.18257639322521416	0.0	0.0	0.2754440935673047	0.2736795957305983	0.0	0.45022906321365663	0.4093347727779251	0.0	0.35407789016545266	0.4093347727779251	0.0	0.35483730044457085	0.0468899512278916	0.18257639322521416	0.40898136171772703	0.6991255557124536	0.4093347727779251	0.5607267372782332	0.18267752060591472	0.37170212894207394	0.37170212894207394	0.37170212894207394	0.37170212894207394	0.37170212894207394	0.37170212894207394	0.37170212894207394	0.37170212894207394	0.37170212894207394	0.37170212894207394	0.37170212894207394	0.37170212894207394	0.37170212894207394	0.37170212894207394	0.37170212894207394	0.37170212894207394	0.37170212894207394
0.0	0.0	1.1301912693666685	0.0	0.0	0.0	0.502737142021167	0.0	0.0	0.0	0.6504252027976904	0.0	0.0	0.0	0.0	0.0	0.0	0.0	0.0	0.6504252027976904	0.8069043011330973	0.0	0.009212073958600185	0.03186077100990683	0.6498777827099327	0.6504252027976904	0.8794205712515434	1.0928906616884742	0.33538464526573664	1.3821297726573964	0.09063858491498332	0.0	0.04531929245749166	0.04531929245749166	0.04531929245749166	0.04531929245749166	0.04531929245749166	0.04531929245749166	0.04531929245749166	0.04531929245749166	0.04531929245749166	0.04531929245749166	0.04531929245749166	0.04531929245749166	0.04531929245749166	0.04531929245749166	0.04531929245749166	0.04531929245749166	0.04531929245749166	0.04531929245749166
0.08604489534480182	0.07930758752311144	0.08359526966632876	0.0854987832294955	0.09807036485871928	0.08325227537440047	0.0910041733180992	0.07751104399468431	0.07320031938899899	0.1015808712822511	0.09579996851078185	0.08619879858782624	0.0896923730464294	0.08463281338611288	0.07637997867271241	0.09325320919445565	0.07114820883689936	0.11074945646982792	0.0842759265697523	0.11158456305202666	0.09002478613776115	0.1008046745948939	0.1008046745948939	0.1008046745948939	0.1008046745948939	0.1008046745948939	0.1008046745948939	0.1008046745948939	0.1008046745948939	0.1008046745948939	0.1008046745948939	0.1008046745948939	0.1008046745948939	0.1008046745948939	0.1008046745948939	0.1008046745948939	0.1008046745948939	0.1008046745948939	0.1008046745948939	0.1008046745948939	0.1008046745948939	0.1008046745948939	0.1008046745948939	0.1008046745948939	0.1008046745948939	0.1008046745948939	0.1008046745948939	0.1008046745948939	0.1008046745948939	0.1008046745948939
0.07689793920814708	0.08049602789286706	0.09428283201623487	0.06667560305130268	0.10238850563991042	0.09866279353955426	0.09192205943866184	0.09776043880477213	0.09109644150169993	0.06529894227877332	0.08159109409890303	0.07294477085633683	0.11221451293329285	0.09886244145445738	0.08028543637795955	0.1008098196318582	0.08850391558706842	0.10215039572574448	0.07328503037837747	0.06501649518214749	0.09610594931987045	0.10417879849746013	0.10014237390866529	0.10014237390866529	0.10014237390866529	0.10014237390866529	0.10014237390866529	0.10014237390866529	0.10014237390866529	0.10014237390866529	0.10014237390866529	0.10014237390866529	0.10014237390866529	0.10014237390866529	0.10014237390866529	0.10014237390866529	0.10014237390866529	0.10014237390866529	0.10014237390866529	0.10014237390866529	0.10014237390866529	0.10014237390866529	0.10014237390866529	0.10014237390866529	0.10014237390866529	0.10014237390866529	0.10014237390866529	0.10014237390866529	0.10014237390866529	0.10014237390866529
0.07506179034287226	0.09464848421389215	0.08524475205296654	0.0771458832633256	0.10105937774066187	0.09931296954348914	0.0874138969223685	0.09133007483426243	0.07984310984145988	0.09563781583183678	0.08938750624947259	0.08231379100682834	0.07269974767385592	0.09881290497523038	0.09159124006247618	0.0992278866972626	0.09627067336489888	0.06328346078942809	0.10187015396037927	0.09195854603397054	0.107612378316934	0.08644981826736879	0.09703109829215138	0.09703109829215138	0.09703109829215138	0.09703109829215138	0.09703109829215138	0.09703109829215138	0.09703109829215138	0.09703109829215138	0.09703109829215138	0.09703109829215138	0.09703109829215138	0.09703109829215138	0.09703109829215138	0.09703109829215138	0.09703109829215138	0.09703109829215138	0.09703109829215138	0.09703109829215138	0.09703109829215138	0.09703109829215138	0.09703109829215138	0.09703109829215138	0.09703109829215138	0.09703109829215138	0.09703109829215138	0.09703109829215138	0.09703109829215138	0.09703109829215138
0.07419086676417665	0.08411795058648683	0.07185943504640332	0.08282977262091751	0.062348133424056845	0.06600127560233723	0.07147135025325775	0.07766961648217503	0.07067893455317503	0.07760212338456826	0.06743968854131262	0.087026037230536	0.052094972579416234	0.07172390673569741	0.08650390252294894	0.07974979019547643	0.07845588982000246	0.08905580209582348	0.07250390000737043	0.08077985105159696	0.08077985105159696	0.08077985105159696	0.08077985105159696	0.08077985105159696	0.08077985105159696	0.08077985105159696	0.08077985105159696	0.08077985105159696	0.08077985105159696	0.08077985105159696	0.08077985105159696	0.08077985105159696	0.08077985105159696	0.08077985105159696	0.08077985105159696	0.08077985105159696	0.08077985105159696	0.08077985105159696	0.08077985105159696	0.08077985105159696	0.08077985105159696	0.08077985105159696	0.08077985105159696	0.08077985105159696	0.08077985105159696	0.08077985105159696	0.08077985105159696	0.08077985105159696	0.08077985105159696	0.08077985105159696
[truncated: 6 more columns]
