# Supplementary material for: Neuronal tuning aligns dynamically with object and texture manifolds across the visual hierarchy
Source: Nat Neurosci. 2026 Mar 10;29(4):864–75. doi: 10.1038/s41593-026-02207-1 (PMC13061647; doi:10.1038/s41593-026-02207-1)
Supplement: Supplementary file 6 — Average PSTH for each session and thread before or after optimization Fig. 5a. Response rate for each 10 ms time window in csv format to reproduce Fig. 5c. [file 41593_2026_2207_MOESM6_ESM.zip › Figure5C_src_normresp_wdw_80-90_DeePSim_mean.csv]

0	1	2	3	4	5	6	7	8	9	10	11	12	13	14	15	16	17	18	19	20	21	22	23	24	25	26	27	28	29	30	31	32	33	34	35	36	37	38	39	40	41	42	43	44	45	46	47	48	49
0.22554547889216459	0.16211559452114596	0.3122512940373402	0.28108102782537014	0.29024290139656195	0.2863887700876369	0.24737149243216353	0.43484830831150095	0.43663521870566585	0.5109262262428541	0.632068593149601	0.6525240190691912	0.8001622707730887	0.7534713812342565	0.795782784260396	0.71772259094997	0.7308187816668243	0.6649891356214035	0.8038567157817887	0.7772133133775097	0.7452541772263328	0.964133486404103	0.6998970770632565	0.6916121598527554	0.871358645629337	0.9774034033082902	0.8895414315278737	0.8807000378264993	0.8620291945510804	0.8686049484457039	1.0358680589954579	1.05838146009129	0.9186799801538795	0.992375069132314	0.9286085554994098	0.9674906437292474	0.909629040601121	1.0107475232390812	0.9885557262101946	1.0028737521765234	1.1682080727572108	1.0682403551497657	1.1774184155454854	1.1395688844357645	1.247780848561232	1.1756506634103174	1.2095944895138895	1.1926225764621035	1.1926225764621035	1.1926225764621035
0.2891606164558367	0.6090237205908564	0.8017749778866541	0.8470645808151197	0.6352201236861827	0.9201177284806888	0.7020485446134053	0.7796674779127597	0.7648357565091624	0.7089708914557766	0.736536666892475	0.8917390711552581	0.9692705310333471	1.1524622939886746	0.9748084386071045	1.2052648323099324	0.9852791709614704	1.2183919596151727	1.3157601275287925	1.220484801787345	1.1608594000256152	1.0769816731866244	1.3655702766648172	1.2699901907770166	1.144401918891514	1.0668010751223964	1.0978171926569038	0.9500271685436936	0.927732130650792	1.047795658326767	1.2133161508026327	1.0035302537939186	1.0463228235489574	1.2832093025625293	1.1428248804011618	1.2130170914818457	1.2130170914818457	1.2130170914818457	1.2130170914818457	1.2130170914818457	1.2130170914818457	1.2130170914818457	1.2130170914818457	1.2130170914818457	1.2130170914818457	1.2130170914818457	1.2130170914818457	1.2130170914818457	1.2130170914818457	1.2130170914818457
0.16640886771634344	0.3366085938831554	0.35643320458752337	0.3579326201234874	0.6123313021820237	0.40127995468871946	0.3807531112356918	0.471781801496355	0.7302934368471728	0.7073948214219519	1.1218878251331605	0.7380803368258217	0.8338568943850164	0.8916118821398387	0.7929766288182326	1.1968854636955084	0.8140130429223528	1.0330719597235483	1.1945974416288543	1.0076941866698663	0.8691776693421148	0.735916516399801	0.9549103132242026	1.15665578290017	0.8563365104039984	1.42339014901861	1.3045443692297092	0.936797786359598	1.0795356750164866	1.1247147838920268	0.801757686025237	1.1656531667653214	1.183932072423212	1.1747926195942666	1.1747926195942666	1.1747926195942666	1.1747926195942666	1.1747926195942666	1.1747926195942666	1.1747926195942666	1.1747926195942666	1.1747926195942666	1.1747926195942666	1.1747926195942666	1.1747926195942666	1.1747926195942666	1.1747926195942666	1.1747926195942666	1.1747926195942666	1.1747926195942666
0.5546043945634885	0.5156958579063947	0.5563000251042416	0.47718618487721476	0.4130505632836055	0.5711466682546228	0.5742559454042544	0.5259425842326968	0.5142585061956515	0.4902383325659702	0.573821396966574	0.5380241665683851	0.5813071516987546	0.5545427456214463	0.5250362226999734	0.6008664882586073	0.5761845216823813	0.5156248437248292	0.5540135719479216	0.5282945687481723	0.5253356383158756	0.522447350323129	0.6153545687290247	0.678452458698937	0.5064768890786641	0.5001922955710688	0.5135856355492454	0.6607381849201854	0.49194478379639456	0.649865467583435	0.5067022509713379	0.6083622548439659	0.6734039775630266	0.5573078868661955	0.6466661350326477	0.4608952771097105	0.49674046529401256	0.5902577224701943	0.5434990938821034	0.5434990938821034	0.5434990938821034	0.5434990938821034	0.5434990938821034	0.5434990938821034	0.5434990938821034	0.5434990938821034	0.5434990938821034	0.5434990938821034	0.5434990938821034	0.5434990938821034
0.3963246526075231	0.23317537042465936	0.3478103126027843	0.25959153341604263	0.37194877671983567	0.46411415915381227	0.38261056792641845	0.5537636302242518	0.5559272738288461	0.4939983171163846	0.5850684307252209	0.6853783604699218	0.4801112177728588	0.6033640602647468	0.7115515495165645	0.7974769696339098	0.7752751871874795	0.6381318494481312	0.7595432604118154	0.7003856685215679	1.0368260362667663	0.8816806820665419	1.0130050866204217	1.1562576522303532	1.1079304844270665	0.8437988162826663	1.0786120966438453	1.0584477155251237	0.8047777950012085	1.0899830594009026	0.9473804272010555	0.9473804272010555	0.9473804272010555	0.9473804272010555	0.9473804272010555	0.9473804272010555	0.9473804272010555	0.9473804272010555	0.9473804272010555	0.9473804272010555	0.9473804272010555	0.9473804272010555	0.9473804272010555	0.9473804272010555	0.9473804272010555	0.9473804272010555	0.9473804272010555	0.9473804272010555	0.9473804272010555	0.9473804272010555
0.6507249826661828	0.438027934028582	0.5329070690989802	0.5909902702080023	0.36890965075605875	0.5926433552787131	0.45417820468397024	0.6188253042828818	0.6007071089337584	0.5129355277352152	0.6198305647952829	0.5506088566771067	0.6372376921759817	0.4358536172630483	0.7580312202138946	0.44709766750437324	0.6505620982573995	0.5672076657325669	0.535025995747457	0.7296921462928909	0.44449746235425364	0.47575150152342394	0.49138151986857337	0.6583306604535296	0.6719819698849624	0.711469351380119	0.6609237144178896	0.7288621849599589	0.41252264842125363	0.7301510276583212	0.5318856697345816	0.7815019406301449	0.6441593153972626	0.6490594854029521	0.8098637749698792	0.6867588927140433	0.6201629824245268	0.6338423444633243	0.441836968581422	0.6809959704471474	0.5614164695142847	0.5614164695142847	0.5614164695142847	0.5614164695142847	0.5614164695142847	0.5614164695142847	0.5614164695142847	0.5614164695142847	0.5614164695142847	0.5614164695142847
0.8112955759134381	0.47150311343741547	0.42736380380499334	0.6060588964087003	0.7846339845657503	0.9018716590254724	0.9624289700438685	1.0349617728889409	0.7179926519708687	0.9715844190000125	0.8738523956351197	0.7531148277842605	0.9660462710173485	0.9802788311107364	0.7018063892947353	0.8173092327694007	1.0068614299487544	0.7546851423569567	1.0598683686620052	1.3581354104984058	1.443543727539819	1.1514241031511916	0.9140574530055109	1.481277099214908	1.3952004872735204	1.3179095944564925	1.3565550408650064	1.3565550408650064	1.3565550408650064	1.3565550408650064	1.3565550408650064	1.3565550408650064	1.3565550408650064	1.3565550408650064	1.3565550408650064	1.3565550408650064	1.3565550408650064	1.3565550408650064	1.3565550408650064	1.3565550408650064	1.3565550408650064	1.3565550408650064	1.3565550408650064	1.3565550408650064	1.3565550408650064	1.3565550408650064	1.3565550408650064	1.3565550408650064	1.3565550408650064	1.3565550408650064
0.739643338725634	0.6868278525692423	0.6997497457188625	0.67949356904283	0.7531082720713212	0.7215136866217229	0.6558223629786553	0.8074552653976635	0.7657704268548888	0.8397825768460842	0.8059757508843538	0.7670728553162668	0.7488107315893647	0.7736046275640465	0.7688009556443458	0.8432379816668242	0.7539197664689831	0.7613880846496968	0.7959722565434159	0.9186002426815717	0.9631854032761508	1.1406674987011867	1.0400047247567554	1.0520200867746579	0.9529484706121455	0.8361285259598236	0.9532833798457612	0.8947059529027923	0.8947059529027923	0.8947059529027923	0.8947059529027923	0.8947059529027923	0.8947059529027923	0.8947059529027923	0.8947059529027923	0.8947059529027923	0.8947059529027923	0.8947059529027923	0.8947059529027923	0.8947059529027923	0.8947059529027923	0.8947059529027923	0.8947059529027923	0.8947059529027923	0.8947059529027923	0.8947059529027923	0.8947059529027923	0.8947059529027923	0.8947059529027923	0.8947059529027923
0.38691712365580727	0.498543278580436	0.5682953678061059	0.5641618196224015	0.5522486490407104	0.5992563725600996	0.8534854272760812	0.8713080738725323	1.0517182536053888	0.8705938796185697	1.0867020835486065	1.083201783482324	0.9284951325820217	0.9345019716934421	1.0445174484029822	1.0067931450153018	0.8436403725372976	1.0223343674218508	1.0037390325514841	1.2031806436866217	1.1574612039631156	1.064236929463665	1.12682516919515	1.1086615223257017	1.0819119239954598	1.2563451318231433	1.1255929905840982	1.2210263669044767	1.2143995612890712	1.0461589890075935	1.065435222991344	1.0939002659900154	1.1918966042580659	1.1471304345835576	1.1695135194208117	1.1695135194208117	1.1695135194208117	1.1695135194208117	1.1695135194208117	1.1695135194208117	1.1695135194208117	1.1695135194208117	1.1695135194208117	1.1695135194208117	1.1695135194208117	1.1695135194208117	1.1695135194208117	1.1695135194208117	1.1695135194208117	1.1695135194208117
0.6904660237659414	0.49520457986931166	0.35635874804377704	0.4724746223796366	0.4148851443808599	0.5480065465263528	0.5793639695607806	0.5582188105785008	0.413814965283659	0.4531671303499333	0.7483268530584369	0.5228185881761042	0.7445776727770671	0.63445292095728	0.40510620659924407	0.6537038708968982	0.743869689625093	0.9540005587558966	1.0606531820786138	0.6993612781519689	0.7638991445728323	0.9591221679103608	0.7889158287328525	0.8832100711350488	0.9690633569944035	0.833416949389613	1.0780127282554544	1.0880923277140064	0.9711009829731649	0.7280099565838214	0.9785299688326643	1.0909285839673222	1.059961498507361	1.0754450412373417	1.0754450412373417	1.0754450412373417	1.0754450412373417	1.0754450412373417	1.0754450412373417	1.0754450412373417	1.0754450412373417	1.0754450412373417	1.0754450412373417	1.0754450412373417	1.0754450412373417	1.0754450412373417	1.0754450412373417	1.0754450412373417	1.0754450412373417	1.0754450412373417
0.6100530059347699	0.60179768523245	0.7228660213827935	0.704894278810757	0.6940608968321749	0.6938404286474792	0.8079437343273708	0.7639827763943394	0.7303002714012243	0.5786544069617952	0.5990492874507692	0.5759696001835136	0.5908005132266098	0.5183583341655182	0.6823817544858273	0.6301874007375392	0.7215179200551578	0.5713480119429536	0.6225410802341597	0.8217672046013215	0.8000010722999561	0.7702545953212413	0.7899118338852086	0.7338792822343123	0.7598005445126844	0.787744752920448	0.9488032649940141	0.9765081421813706	0.7569460426263986	0.8733010212424664	0.9776392082803537	0.92547011476141	0.92547011476141	0.92547011476141	0.92547011476141	0.92547011476141	0.92547011476141	0.92547011476141	0.92547011476141	0.92547011476141	0.92547011476141	0.92547011476141	0.92547011476141	0.92547011476141	0.92547011476141	0.92547011476141	0.92547011476141	0.92547011476141	0.92547011476141	0.92547011476141
0.3912934216243736	0.4796810644525678	0.47493397380748115	0.5364165277128152	0.5282750077188327	0.6291144958875963	0.47394015833647846	0.5876423958671618	0.5473472338449602	0.619693449293215	0.5929602744314588	0.6565389308712534	0.7075547573539047	0.7194334227586575	0.7175042380987579	0.7733792672915083	0.75275256925857	0.7220162518714097	0.7535031366521563	0.7417860017619429	0.8043115565246556	0.8586905455960326	0.7934045699881549	0.788397564199559	0.8369975689771728	0.9421224437342951	1.0027226933618876	1.0191896875531008	1.003054577643101	1.103250155071148	1.0697938446191697	1.086521999845159	1.086521999845159	1.086521999845159	1.086521999845159	1.086521999845159	1.086521999845159	1.086521999845159	1.086521999845159	1.086521999845159	1.086521999845159	1.086521999845159	1.086521999845159	1.086521999845159	1.086521999845159	1.086521999845159	1.086521999845159	1.086521999845159	1.086521999845159	1.086521999845159
0.5020655229325359	0.5861980812935116	0.7007765967424869	0.6247374854344812	0.6646037652506689	0.5612306772660921	0.6622838884415122	0.5700104084642149	0.6910313493453976	0.6741672480780365	0.859433011691208	0.8003599220329628	0.7708784509244911	0.867104755017319	0.9502870853086016	0.8798088653426666	1.0718228489996544	1.0749874631437513	0.9867000740969812	1.1755402425271926	1.2007925541734734	1.1073783508076416	1.2131454254419098	1.0824908255985013	1.127055379082017	1.0331657777632415	1.1025697988350336	0.9756628687834089	1.0869716669325993	1.154873069020345	1.149291634254417	1.152082351637381	1.152082351637381	1.152082351637381	1.152082351637381	1.152082351637381	1.152082351637381	1.152082351637381	1.152082351637381	1.152082351637381	1.152082351637381	1.152082351637381	1.152082351637381	1.152082351637381	1.152082351637381	1.152082351637381	1.152082351637381	1.152082351637381	1.152082351637381	1.152082351637381
0.4213437028488985	0.5879006087307188	0.41586535616176384	0.40640146887977474	0.4787661636045731	0.445045241752774	0.6114429987735349	0.6030727774251301	0.4900869917132035	0.5484940863666988	0.5951706109398858	0.5916135134296988	0.7159609718620783	0.6987576422796037	0.6837907451798936	0.8154816219745178	0.8069768022158132	0.6662491591398918	0.968531878317169	0.8455214982407281	0.8348978020376685	0.9729015418886192	0.8695566673302153	0.861983369750819	1.007460612039061	1.006725982420898	0.8268254804538604	0.9494767211761076	1.000959362897837	0.8860256976424308	0.9134051664395709	1.1096178112356732	1.011511488837622	1.011511488837622	1.011511488837622	1.011511488837622	1.011511488837622	1.011511488837622	1.011511488837622	1.011511488837622	1.011511488837622	1.011511488837622	1.011511488837622	1.011511488837622	1.011511488837622	1.011511488837622	1.011511488837622	1.011511488837622	1.011511488837622	1.011511488837622
0.43480148905668053	0.564245316011963	0.6317723783575362	0.6709675606049128	0.8973564061452173	0.8287424869969473	1.1453035860652843	0.9724166039239694	1.0396118777758194	1.2471662759609095	1.2967157396605133	1.2100320410970162	1.313221276022356	1.1410808154495726	1.4208401434314055	1.4417133093449188	1.3543118554177536	1.139656150888389	1.407195379453187	1.308772893507656	1.319254408038546	1.1802753266515411	1.3199715726279588	1.312134340142038	1.1930793158810231	0.9172550686983653	1.2013156328294503	1.3511451140839092	1.2832033866218095	1.2151255116838648	1.2491644491528373	1.2491644491528373	1.2491644491528373	1.2491644491528373	1.2491644491528373	1.2491644491528373	1.2491644491528373	1.2491644491528373	1.2491644491528373	1.2491644491528373	1.2491644491528373	1.2491644491528373	1.2491644491528373	1.2491644491528373	1.2491644491528373	1.2491644491528373	1.2491644491528373	1.2491644491528373	1.2491644491528373	1.2491644491528373
0.5466534773291102	0.6355482203892164	0.6726575996910379	0.5525732090815031	0.6682746437586301	0.5899990191195402	0.6454603952141968	0.6232526623705136	0.49313438200358367	0.6463111770562224	0.6968934870263793	0.6644692990957856	0.5506372607744382	0.501658768851865	0.618536319209118	0.558088646863564	0.7443102700456165	0.6785333584762462	0.6488264955089574	0.6353945844871638	0.6477024716997359	0.6761478705506256	0.6997309210548116	0.6879393958027186	0.6879393958027186	0.6879393958027186	0.6879393958027186	0.6879393958027186	0.6879393958027186	0.6879393958027186	0.6879393958027186	0.6879393958027186	0.6879393958027186	0.6879393958027186	0.6879393958027186	0.6879393958027186	0.6879393958027186	0.6879393958027186	0.6879393958027186	0.6879393958027186	0.6879393958027186	0.6879393958027186	0.6879393958027186	0.6879393958027186	0.6879393958027186	0.6879393958027186	0.6879393958027186	0.6879393958027186	0.6879393958027186	0.6879393958027186
0.49129156421447806	0.46275307774968316	0.48630469163524753	0.5238391979870471	0.5476833402924604	0.4552133621417961	0.5217052473661382	0.5411217733592504	0.5998478180612513	0.5596297106572734	0.5680990795174944	0.7092866215609656	0.6317571443351094	0.6411945504513503	0.6844578521839019	0.6250715753489234	0.5883802883725402	0.7066509489024154	0.6763232953412593	0.6747059484446138	0.7060925590608664	0.6374720006479614	0.6879206901880306	0.6626963454179959	0.6626963454179959	0.6626963454179959	0.6626963454179959	0.6626963454179959	0.6626963454179959	0.6626963454179959	0.6626963454179959	0.6626963454179959	0.6626963454179959	0.6626963454179959	0.6626963454179959	0.6626963454179959	0.6626963454179959	0.6626963454179959	0.6626963454179959	0.6626963454179959	0.6626963454179959	0.6626963454179959	0.6626963454179959	0.6626963454179959	0.6626963454179959	0.6626963454179959	0.6626963454179959	0.6626963454179959	0.6626963454179959	0.6626963454179959
0.5238857143592874	0.6487045563487608	0.7056441971704771	0.49711372930051134	0.556766030339207	0.6083946106033099	0.6228957037264242	0.5968925315790953	0.5632868974596276	0.8186381626529519	0.636542175285258	0.7682197262831636	0.8415811194526908	0.7532036309664104	1.02145848375589	0.8911660268697184	0.9827909532495355	0.9132886044169255	1.0717589323670724	1.0166871277735308	1.1393014579055836	1.3723508711239991	1.2064183456594784	1.1451699963488002	1.2629952303412804	1.5663562979372825	1.0765376660096464	1.30063992966525	1.0485788193568895	0.8717576351439735	0.9601682272504315	0.9601682272504315	0.9601682272504315	0.9601682272504315	0.9601682272504315	0.9601682272504315	0.9601682272504315	0.9601682272504315	0.9601682272504315	0.9601682272504315	0.9601682272504315	0.9601682272504315	0.9601682272504315	0.9601682272504315	0.9601682272504315	0.9601682272504315	0.9601682272504315	0.9601682272504315	0.9601682272504315	0.9601682272504315
0.3874354877844998	0.5117987763488876	0.4192942274943592	0.5391117435653481	0.4738489701343504	0.4870588455722848	0.42335335195649626	0.4204056559951531	0.47521794380354415	0.5661523059137228	0.3583900051912851	0.365594287145723	0.42192095379623384	0.5405607547077077	0.3465353490620734	0.5065246910040256	0.4595502480922643	0.48548599790073227	0.5170803459895861	0.6157303983047692	0.37904156727392246	0.6483490765237313	0.5601358677017304	0.5836107916689949	0.5109136434860164	0.466014005328674	0.4486262694790054	0.528191690555134	0.5677503621354638	0.4335621828864635	0.6665449921714109	0.6182988546306473	0.6424219234010292	0.6424219234010292	0.6424219234010292	0.6424219234010292	0.6424219234010292	0.6424219234010292	0.6424219234010292	0.6424219234010292	0.6424219234010292	0.6424219234010292	0.6424219234010292	0.6424219234010292	0.6424219234010292	0.6424219234010292	0.6424219234010292	0.6424219234010292	0.6424219234010292	0.6424219234010292
0.4862772456610794	0.5730078455329493	0.5650040869525931	0.4863968945292712	0.4999094084480614	0.552386044411584	0.5665169411502123	0.6538332371458992	0.547002970876605	0.5857639716766073	0.6301046751373129	0.4193516783639141	0.5938764958933102	0.5132297166796375	0.7497539965951913	0.6071347215990824	0.6538563001374711	0.732994212920456	0.5854546832449979	0.594739398554286	0.7474416327213097	0.8059420720819795	0.7891529214102219	0.8476541395762823	0.7612021558341638	0.8024272474366113	0.7373940259506625	0.7794965345907291	0.7948408612054957	0.732549068550997	0.7418383650808881	0.8061605245733484	0.801140356479639	0.8135069085317219	0.7430779893837649	0.7782924489577435	0.7782924489577435	0.7782924489577435	0.7782924489577435	0.7782924489577435	0.7782924489577435	0.7782924489577435	0.7782924489577435	0.7782924489577435	0.7782924489577435	0.7782924489577435	0.7782924489577435	0.7782924489577435	0.7782924489577435	0.7782924489577435
0.22814278937955096	0.3192433098967089	0.19633661084269288	0.31409718909359097	0.4374068705282763	0.38350449031965145	0.5163129234308813	0.5916988037345635	0.7037310403672015	0.5372279803690503	0.779754329787194	0.8281681584839459	0.8915564902141758	0.9883547006926973	1.0370387787143889	0.8547713997926647	1.1578433137830382	1.0518446861260091	1.1503348371483881	1.1470477646267223	1.168593404683969	1.182601446612547	1.170126868402734	1.2049854850147494	1.2324002030916121	1.2937458090565073	1.2417822553023319	1.495662168912168	1.36872221210725	1.36872221210725	1.36872221210725	1.36872221210725	1.36872221210725	1.36872221210725	1.36872221210725	1.36872221210725	1.36872221210725	1.36872221210725	1.36872221210725	1.36872221210725	1.36872221210725	1.36872221210725	1.36872221210725	1.36872221210725	1.36872221210725	1.36872221210725	1.36872221210725	1.36872221210725	1.36872221210725	1.36872221210725
0.5984527879581891	0.8604172482210529	1.4714194403953187	1.7123696649341318	1.7291747215492457	1.8998815223549015	1.977890028441283	1.6242607393318085	1.3974739793037378	1.472224551653312	1.6723802097313574	1.7803448465986444	1.3038666159241168	1.3464236243704824	1.4218812327106805	1.557854773112174	1.5571066971032508	1.6473426388687062	1.1174739210051952	1.8958605111469062	1.6118847479046499	1.37149467976213	1.6645026957182067	1.5448784820431367	1.6310783730537175	1.503919467998015	1.871202033806049	1.6979595140652686	1.4885692474381844	1.5932643807517266	1.5932643807517266	1.5932643807517266	1.5932643807517266	1.5932643807517266	1.5932643807517266	1.5932643807517266	1.5932643807517266	1.5932643807517266	1.5932643807517266	1.5932643807517266	1.5932643807517266	1.5932643807517266	1.5932643807517266	1.5932643807517266	1.5932643807517266	1.5932643807517266	1.5932643807517266	1.5932643807517266	1.5932643807517266	1.5932643807517266
0.5863855769438471	1.0049940115205296	1.1045596461570597	1.1419077053036044	1.0765502141308572	1.2257309611513212	1.3791667786892312	1.238800258494834	1.3733326465827667	1.2996781778540776	1.2827395905436347	1.239241386875451	1.2507746025651127	1.3172239627136335	1.4211212231294323	1.4333182465920153	1.2951672097949813	1.4330377406888544	1.3573760251803337	1.3534585481493009	1.2695505223270716	1.3637566034355926	1.2052159742946833	1.3298950371707894	1.30289423435569	1.2915802841869484	1.297237259271319	1.297237259271319	1.297237259271319	1.297237259271319	1.297237259271319	1.297237259271319	1.297237259271319	1.297237259271319	1.297237259271319	1.297237259271319	1.297237259271319	1.297237259271319	1.297237259271319	1.297237259271319	1.297237259271319	1.297237259271319	1.297237259271319	1.297237259271319	1.297237259271319	1.297237259271319	1.297237259271319	1.297237259271319	1.297237259271319	1.297237259271319
0.6164531488833929	0.799013829714238	1.0121705441370727	1.0507272723095895	1.2187633876954551	1.1958558699474593	1.1502565659188222	1.2267719267258665	1.2681022735376413	1.3236824762643498	1.400310335305003	1.285922181116545	1.2458561983972822	1.3329989052329612	1.4218506983187857	1.2599925721518903	1.4799561922098348	1.3506010088636775	1.3004773804349379	1.418467043881403	1.3954689522809274	1.2806447519600714	1.3380568521204994	1.3380568521204994	1.3380568521204994	1.3380568521204994	1.3380568521204994	1.3380568521204994	1.3380568521204994	1.3380568521204994	1.3380568521204994	1.3380568521204994	1.3380568521204994	1.3380568521204994	1.3380568521204994	1.3380568521204994	1.3380568521204994	1.3380568521204994	1.3380568521204994	1.3380568521204994	1.3380568521204994	1.3380568521204994	1.3380568521204994	1.3380568521204994	1.3380568521204994	1.3380568521204994	1.3380568521204994	1.3380568521204994	1.3380568521204994	1.3380568521204994
0.6384525903904467	0.5933490912237509	0.5873766580403633	0.660714264382091	0.777434092605377	0.6683218778033579	0.8236542797163063	0.8445246658786304	0.7726664497881242	0.7079323472644535	0.8806380254733668	0.8760680345043116	0.7822221109264723	0.7673207498184148	0.8249892271202515	0.8960619665770884	0.8913900573861877	0.8421353907974516	0.8918626251390354	0.9447321528477615	0.8790844115577903	0.8860347272076526	0.9843363196765009	0.9669276056908389	0.9286354954025586	1.1298829083158943	1.0746880152863816	1.102285461801138	1.102285461801138	1.102285461801138	1.102285461801138	1.102285461801138	1.102285461801138	1.102285461801138	1.102285461801138	1.102285461801138	1.102285461801138	1.102285461801138	1.102285461801138	1.102285461801138	1.102285461801138	1.102285461801138	1.102285461801138	1.102285461801138	1.102285461801138	1.102285461801138	1.102285461801138	1.102285461801138	1.102285461801138	1.102285461801138
1.0784659686555473	0.9865141159275299	0.9100721128304224	0.973069486108002	0.7414178860087383	0.8771564209320357	0.7293713681978845	0.8393050373219106	0.8424498473022626	0.6942849556707678	0.7356321971830919	0.6840758040826952	0.9407983436585269	0.7682238523528497	1.0225242463991688	1.1046159489890448	0.7365112590618206	0.9933061709540085	0.758017344383141	0.7638726579899074	0.7345207378732408	0.8247455360746627	0.8729248350624434	1.0454666223243618	0.626858519408376	0.8914044187008163	0.8617563165391314	1.0555220474471727	0.5489757408021844	0.8022488941246786	0.8022488941246786	0.8022488941246786	0.8022488941246786	0.8022488941246786	0.8022488941246786	0.8022488941246786	0.8022488941246786	0.8022488941246786	0.8022488941246786	0.8022488941246786	0.8022488941246786	0.8022488941246786	0.8022488941246786	0.8022488941246786	0.8022488941246786	0.8022488941246786	0.8022488941246786	0.8022488941246786	0.8022488941246786	0.8022488941246786
0.9798827195666518	0.9611295306448813	0.7497584443463914	0.9238086576105505	0.9814782787352544	0.7508586428270644	0.9370100219130981	0.80258267853387	0.731674854537999	0.8637843879774698	1.1772556730193713	0.8553478913595309	0.9668090821873702	1.0015209167001025	0.8332264060695407	0.9080078714268754	0.7158820260896772	0.6522382803270366	0.8718760884338388	0.9620545957833165	0.9331127422570415	1.0863076712884032	0.8584199047412477	0.6737898383870626	0.7465596703347852	0.8809613816793376	0.8419976871327417	0.7141275145749194	0.9682195324791927	0.8571989401839992	0.8783793624270297	0.8361400003718231	0.7705101298847772	0.7925092306205651	1.1556231381554278	0.8732626293192132	0.9015880351004872	0.756096800343025	0.8288424177217562	0.8288424177217562	0.8288424177217562	0.8288424177217562	0.8288424177217562	0.8288424177217562	0.8288424177217562	0.8288424177217562	0.8288424177217562	0.8288424177217562	0.8288424177217562	0.8288424177217562
1.2425536997442364	0.6828994952400388	0.7810238998958614	0.8980380063643555	0.7064072032555938	0.8331983760116808	0.8897074042015569	0.8243660398582104	0.8428319021543421	0.5711508036123257	0.7972251813652568	1.008332400823602	0.9392807687517497	1.0431609694910704	1.0102976457261672	1.0225963295703335	1.2044009707761467	1.224359546336229	1.2323086770632137	1.371102599941935	1.2335242244657811	1.2301098948501485	1.2333791395224425	1.2728429766439298	1.228329139747874	1.1984522009765215	1.2352797735360443	1.6891973918822643	1.6060823292097823	1.7913424523092776	1.5438411820941687	1.334061057821504	1.6611060163547022	1.4009500271487145	1.609555738354462	1.7392609693404304	1.4396582352437814	1.6387894154886276	1.698101676833567	1.781201573698917	1.6404314696151943	2.081779298395354	1.861105384005274	1.861105384005274	1.861105384005274	1.861105384005274	1.861105384005274	1.861105384005274	1.861105384005274	1.861105384005274
0.2539233737951496	0.39080293197289456	0.6006345691863624	0.6825940094242193	0.6478570822450628	0.6256118401444626	0.7649464598311864	0.8893232416011659	0.8745763275395855	1.0519300343240408	0.9128277426333833	1.1079547098613352	1.1184611836622684	1.2421540409534657	1.0640168260128526	1.107160523836483	1.163215249642014	1.0834026693221845	1.1843750590761506	1.139691591390955	1.2782300755950127	1.1396842738708721	1.1990586735895983	1.229928715629828	1.042189337489968	1.2074540278373636	1.1806509456118153	1.1343613790916172	1.1575061623517164	1.1575061623517164	1.1575061623517164	1.1575061623517164	1.1575061623517164	1.1575061623517164	1.1575061623517164	1.1575061623517164	1.1575061623517164	1.1575061623517164	1.1575061623517164	1.1575061623517164	1.1575061623517164	1.1575061623517164	1.1575061623517164	1.1575061623517164	1.1575061623517164	1.1575061623517164	1.1575061623517164	1.1575061623517164	1.1575061623517164	1.1575061623517164
0.590820442868695	0.679355808575136	0.6741737346823571	0.8557010536488372	0.7038136109649442	0.638208658557447	0.8327645263985711	0.7059339898854315	0.6288474257159632	0.6563784971764401	0.689598176321382	0.7401476955049886	0.7582919408779588	0.7005067919237474	0.706495191160305	0.6833628570003623	0.872186184094149	0.8582909078032344	0.745939625848363	0.7051775658326133	0.7886406109075103	0.7686994342007264	0.7220306494447251	0.8583515280331755	0.7770125867322131	0.8176820573826943	0.8176820573826943	0.8176820573826943	0.8176820573826943	0.8176820573826943	0.8176820573826943	0.8176820573826943	0.8176820573826943	0.8176820573826943	0.8176820573826943	0.8176820573826943	0.8176820573826943	0.8176820573826943	0.8176820573826943	0.8176820573826943	0.8176820573826943	0.8176820573826943	0.8176820573826943	0.8176820573826943	0.8176820573826943	0.8176820573826943	0.8176820573826943	0.8176820573826943	0.8176820573826943	0.8176820573826943
0.8623183264147142	0.947054672514342	1.1518735611293893	1.2276109539239268	1.1575896701999933	1.1402346375158088	1.1607513032434835	1.1935335420781255	1.13870767076289	1.1128165013641769	1.1825594231394312	1.2692429602622162	1.2757437453232856	1.1264559145341884	1.1918832284480692	1.2198981582332111	1.1454776904486774	1.1789829590510033	1.0954148341587318	1.0822808647947764	1.1208509537976004	1.1015659092961885	1.1015659092961885	1.1015659092961885	1.1015659092961885	1.1015659092961885	1.1015659092961885	1.1015659092961885	1.1015659092961885	1.1015659092961885	1.1015659092961885	1.1015659092961885	1.1015659092961885	1.1015659092961885	1.1015659092961885	1.1015659092961885	1.1015659092961885	1.1015659092961885	1.1015659092961885	1.1015659092961885	1.1015659092961885	1.1015659092961885	1.1015659092961885	1.1015659092961885	1.1015659092961885	1.1015659092961885	1.1015659092961885	1.1015659092961885	1.1015659092961885	1.1015659092961885
0.41637000660755835	0.37199829433078135	0.4045208857936657	0.4133226535807118	0.48689050180364907	0.6321803545340785	0.8378004357664798	0.8815057176431095	0.9163284581695954	1.2164830085878853	0.9862511565044759	1.2365919095689204	1.2229436710316037	1.2260855272746567	1.3576294388846888	1.551813817859882	1.350164002975366	1.615540948798252	1.474315986632156	1.6268954801308546	1.450411837164362	1.604794495179256	1.6647969957784734	1.6347957454788649	1.6347957454788649	1.6347957454788649	1.6347957454788649	1.6347957454788649	1.6347957454788649	1.6347957454788649	1.6347957454788649	1.6347957454788649	1.6347957454788649	1.6347957454788649	1.6347957454788649	1.6347957454788649	1.6347957454788649	1.6347957454788649	1.6347957454788649	1.6347957454788649	1.6347957454788649	1.6347957454788649	1.6347957454788649	1.6347957454788649	1.6347957454788649	1.6347957454788649	1.6347957454788649	1.6347957454788649	1.6347957454788649	1.6347957454788649
0.6340882518925361	0.8718785528466197	0.7580823739085006	0.8558112213453414	0.7775725895224104	0.9496295090443055	0.8480659256491317	0.9622605970987484	0.8120851500819136	0.8315802538596737	1.027480024958506	0.8907843771832964	0.8707931578556375	1.1569546439652592	1.1442750137022542	1.1117593142665612	0.8707778219674075	0.866713699196113	0.8429752655902538	0.807188056003506	0.7377180188111089	0.7724530374073075	0.7724530374073075	0.7724530374073075	0.7724530374073075	0.7724530374073075	0.7724530374073075	0.7724530374073075	0.7724530374073075	0.7724530374073075	0.7724530374073075	0.7724530374073075	0.7724530374073075	0.7724530374073075	0.7724530374073075	0.7724530374073075	0.7724530374073075	0.7724530374073075	0.7724530374073075	0.7724530374073075	0.7724530374073075	0.7724530374073075	0.7724530374073075	0.7724530374073075	0.7724530374073075	0.7724530374073075	0.7724530374073075	0.7724530374073075	0.7724530374073075	0.7724530374073075
0.5536595926170902	0.7039992369238935	0.6944232524234211	0.8130188983424234	0.8689056314028122	0.7111938789758572	0.805632579268037	0.7293249111562087	0.680108058470235	0.6499318382205399	0.7766977454323263	0.6932602463888503	0.7518457924959868	0.8387187756495598	0.7962693676632157	0.9457117518471362	0.8718569094126604	0.8009233068970874	0.8748215406309847	1.0202934078109078	0.8040973323918508	0.9199319182762736	1.134411168919083	0.7823681405527855	1.0841272997425246	0.933247720147655	0.933247720147655	0.933247720147655	0.933247720147655	0.933247720147655	0.933247720147655	0.933247720147655	0.933247720147655	0.933247720147655	0.933247720147655	0.933247720147655	0.933247720147655	0.933247720147655	0.933247720147655	0.933247720147655	0.933247720147655	0.933247720147655	0.933247720147655	0.933247720147655	0.933247720147655	0.933247720147655	0.933247720147655	0.933247720147655	0.933247720147655	0.933247720147655
0.7709802504251134	0.803541275462344	0.8903212310686974	0.7505698359421074	0.6840573831518532	0.7509857088453168	0.7073605325475782	0.847409858537248	0.7478830734074976	0.9232967294550812	0.7814338247580859	0.8629306773839843	0.914451700716952	0.7764793321622521	0.8696386293468696	0.8991727352072594	0.766151122587335	0.8192848802328322	0.846541236168644	0.8156849731700595	0.8311131046693517	0.8311131046693517	0.8311131046693517	0.8311131046693517	0.8311131046693517	0.8311131046693517	0.8311131046693517	0.8311131046693517	0.8311131046693517	0.8311131046693517	0.8311131046693517	0.8311131046693517	0.8311131046693517	0.8311131046693517	0.8311131046693517	0.8311131046693517	0.8311131046693517	0.8311131046693517	0.8311131046693517	0.8311131046693517	0.8311131046693517	0.8311131046693517	0.8311131046693517	0.8311131046693517	0.8311131046693517	0.8311131046693517	0.8311131046693517	0.8311131046693517	0.8311131046693517	0.8311131046693517
0.5813160383542433	0.7268794939142212	0.8185480585264029	0.9037236196836771	0.8007798121099278	0.8558919885736732	0.8428627719942375	0.8846176147393037	0.7165055237165303	0.9020451760028652	0.7678746603813609	0.948558074383194	0.8732120627626362	0.9529151735800117	1.1435905805725546	1.0817786899864164	1.0424169438229183	0.9470632743803099	1.0632250883199077	0.9039972981434257	0.945103327857444	0.8852905781124293	0.9151969529849368	0.9151969529849368	0.9151969529849368	0.9151969529849368	0.9151969529849368	0.9151969529849368	0.9151969529849368	0.9151969529849368	0.9151969529849368	0.9151969529849368	0.9151969529849368	0.9151969529849368	0.9151969529849368	0.9151969529849368	0.9151969529849368	0.9151969529849368	0.9151969529849368	0.9151969529849368	0.9151969529849368	0.9151969529849368	0.9151969529849368	0.9151969529849368	0.9151969529849368	0.9151969529849368	0.9151969529849368	0.9151969529849368	0.9151969529849368	0.9151969529849368
0.6524485817650004	0.87479561965451	1.0274400907777124	1.1793532507936688	1.2081425322887887	1.3127256662635027	1.2020852784948777	1.303607646931164	1.2888016307181265	1.3569887149975197	1.4118312424083523	1.4254902659691442	1.3309779016893928	1.4351962695097102	1.4539490404374984	1.3546369694611342	1.3966756665019224	1.4059119877671227	1.3533461508330586	1.4330787776062854	1.393212464219672	1.393212464219672	1.393212464219672	1.393212464219672	1.393212464219672	1.393212464219672	1.393212464219672	1.393212464219672	1.393212464219672	1.393212464219672	1.393212464219672	1.393212464219672	1.393212464219672	1.393212464219672	1.393212464219672	1.393212464219672	1.393212464219672	1.393212464219672	1.393212464219672	1.393212464219672	1.393212464219672	1.393212464219672	1.393212464219672	1.393212464219672	1.393212464219672	1.393212464219672	1.393212464219672	1.393212464219672	1.393212464219672	1.393212464219672
0.49821796673986096	0.588955779915924	0.4297774947728421	0.8346297709621417	0.6185363323465959	0.6519829874139909	1.0075955823421425	0.8329218953824735	1.0211004849428555	0.8904671918960773	0.993727271988361	1.0488570350738282	1.0832057368811494	1.3472287208163585	1.1742629903191222	1.3766241104632664	0.974908811089759	1.270979415987764	1.5437173826963122	1.7543496313033153	1.4699799210238071	1.4550072051969059	1.5409323751035462	1.3835485097309548	1.5592363060213703	1.646919111070599	1.6548296244104832	1.3786665911391889	1.4650364084811445	1.498938200300232	1.431036712884077	1.5456954475092732	1.6181991459690968	1.4794864017873663	1.4717740378055413	1.4756302197964537	1.4756302197964537	1.4756302197964537	1.4756302197964537	1.4756302197964537	1.4756302197964537	1.4756302197964537	1.4756302197964537	1.4756302197964537	1.4756302197964537	1.4756302197964537	1.4756302197964537	1.4756302197964537	1.4756302197964537	1.4756302197964537
0.8335904745804762	1.0667192941940793	1.0759906942836788	1.1570972648168945	1.270491057959418	1.2670338507009233	1.265916580160534	1.4064541263452535	1.237751039207831	1.2404544386769896	1.296619083055393	1.3184555729815663	1.4676878898626224	1.376602841988413	1.3469760665391062	1.3211228470493772	1.3340494567942418	1.3340494567942418	1.3340494567942418	1.3340494567942418	1.3340494567942418	1.3340494567942418	1.3340494567942418	1.3340494567942418	1.3340494567942418	1.3340494567942418	1.3340494567942418	1.3340494567942418	1.3340494567942418	1.3340494567942418	1.3340494567942418	1.3340494567942418	1.3340494567942418	1.3340494567942418	1.3340494567942418	1.3340494567942418	1.3340494567942418	1.3340494567942418	1.3340494567942418	1.3340494567942418	1.3340494567942418	1.3340494567942418	1.3340494567942418	1.3340494567942418	1.3340494567942418	1.3340494567942418	1.3340494567942418	1.3340494567942418	1.3340494567942418	1.3340494567942418
0.647502447921985	1.0131886284995981	1.0483776782012988	1.3278615019524753	1.1783756007430273	1.1810112104502462	1.2687157666354467	1.3154227728114152	1.2672817664681766	1.2488850660617192	1.117121044111353	1.2799215286574186	1.275612509835294	1.2204798136171597	1.2386980064286248	1.3335008418273235	1.24538548267909	1.1961986386780268	1.287566505806689	1.3142763508345827	1.2963840842686685	1.4265012554712062	1.2842491415256507	1.4171041318706799	1.3506766366981653	1.3506766366981653	1.3506766366981653	1.3506766366981653	1.3506766366981653	1.3506766366981653	1.3506766366981653	1.3506766366981653	1.3506766366981653	1.3506766366981653	1.3506766366981653	1.3506766366981653	1.3506766366981653	1.3506766366981653	1.3506766366981653	1.3506766366981653	1.3506766366981653	1.3506766366981653	1.3506766366981653	1.3506766366981653	1.3506766366981653	1.3506766366981653	1.3506766366981653	1.3506766366981653	1.3506766366981653	1.3506766366981653
0.6662789606387531	0.8527453152560153	0.7155587081370304	0.8166987156281519	0.6965913327240817	0.731086830864699	0.8021366193652844	0.7210766494118431	0.8432347883036596	0.8782224061827527	0.9453040377912647	0.6950216977621473	0.8840029041066096	0.7749043850859377	0.9588259071734027	0.8782112236863353	0.7426173803911654	0.7732361520862611	0.7579267662387131	0.7579267662387131	0.7579267662387131	0.7579267662387131	0.7579267662387131	0.7579267662387131	0.7579267662387131	0.7579267662387131	0.7579267662387131	0.7579267662387131	0.7579267662387131	0.7579267662387131	0.7579267662387131	0.7579267662387131	0.7579267662387131	0.7579267662387131	0.7579267662387131	0.7579267662387131	0.7579267662387131	0.7579267662387131	0.7579267662387131	0.7579267662387131	0.7579267662387131	0.7579267662387131	0.7579267662387131	0.7579267662387131	0.7579267662387131	0.7579267662387131	0.7579267662387131	0.7579267662387131	0.7579267662387131	0.7579267662387131
0.6825239793298329	0.9444646563460409	1.030703881504511	1.1167027666004987	1.2382544330871725	1.1960436280605906	1.2953913742412375	1.380509211562163	1.4211774228823373	1.390971525925643	1.2413074643068043	1.2884907540543329	1.294973312694591	1.1878588801104573	1.3312566513764907	1.3116044661915816	1.4513151124152341	1.3857661302350395	1.392925652692158	1.398763270738539	1.4249158806905686	1.4118395757145539	1.4118395757145539	1.4118395757145539	1.4118395757145539	1.4118395757145539	1.4118395757145539	1.4118395757145539	1.4118395757145539	1.4118395757145539	1.4118395757145539	1.4118395757145539	1.4118395757145539	1.4118395757145539	1.4118395757145539	1.4118395757145539	1.4118395757145539	1.4118395757145539	1.4118395757145539	1.4118395757145539	1.4118395757145539	1.4118395757145539	1.4118395757145539	1.4118395757145539	1.4118395757145539	1.4118395757145539	1.4118395757145539	1.4118395757145539	1.4118395757145539	1.4118395757145539
0.8261417042472258	1.1944797046294717	1.2274738971003707	1.3823936227099314	1.2742050416435422	1.5320659399653873	1.4636520953600356	1.3668531928813217	1.4067126311011646	1.5148574409885724	1.4607850360448686	1.4607850360448686	1.4607850360448686	1.4607850360448686	1.4607850360448686	1.4607850360448686	1.4607850360448686	1.4607850360448686	1.4607850360448686	1.4607850360448686	1.4607850360448686	1.4607850360448686	1.4607850360448686	1.4607850360448686	1.4607850360448686	1.4607850360448686	1.4607850360448686	1.4607850360448686	1.4607850360448686	1.4607850360448686	1.4607850360448686	1.4607850360448686	1.4607850360448686	1.4607850360448686	1.4607850360448686	1.4607850360448686	1.4607850360448686	1.4607850360448686	1.4607850360448686	1.4607850360448686	1.4607850360448686	1.4607850360448686	1.4607850360448686	1.4607850360448686	1.4607850360448686	1.4607850360448686	1.4607850360448686	1.4607850360448686	1.4607850360448686	1.4607850360448686
0.6623190450449183	1.0716359273461227	1.1177257128090745	1.1559215281905095	1.1223277340056097	1.2422482764313632	1.1882471010564861	1.2422215771839054	1.4195505567212632	1.1449211853568702	1.3288696866363927	1.400792896391493	1.176646264198441	1.5150200298468943	1.4399341640666956	1.5505607071998206	1.5203633669962182	1.4361995622285	1.4782814646123592	1.4782814646123592	1.4782814646123592	1.4782814646123592	1.4782814646123592	1.4782814646123592	1.4782814646123592	1.4782814646123592	1.4782814646123592	1.4782814646123592	1.4782814646123592	1.4782814646123592	1.4782814646123592	1.4782814646123592	1.4782814646123592	1.4782814646123592	1.4782814646123592	1.4782814646123592	1.4782814646123592	1.4782814646123592	1.4782814646123592	1.4782814646123592	1.4782814646123592	1.4782814646123592	1.4782814646123592	1.4782814646123592	1.4782814646123592	1.4782814646123592	1.4782814646123592	1.4782814646123592	1.4782814646123592	1.4782814646123592
0.13511894363488888	0.08027941018920572	0.1373782688358308	0.2964162143029417	0.3896974792906204	0.33924031136742533	0.30129165783321166	0.33072476282802843	0.3506585685592107	0.38974832337692483	0.3619711013957164	0.38508522429462544	0.46068992428160965	0.4728624542538979	0.5154221381620407	0.6192067793374624	0.5222918799204087	0.4058387013623416	0.4598420456610892	0.35928975724142226	0.5844387986772236	0.5306585560852521	0.439228504324308	0.7503015455087844	0.5558518643384347	0.7730296759424304	0.9828994973823951	0.9985667034666147	0.6369671975351473	1.48230649500248	1.214502037471769	1.3484042662371245	1.3484042662371245	1.3484042662371245	1.3484042662371245	1.3484042662371245	1.3484042662371245	1.3484042662371245	1.3484042662371245	1.3484042662371245	1.3484042662371245	1.3484042662371245	1.3484042662371245	1.3484042662371245	1.3484042662371245	1.3484042662371245	1.3484042662371245	1.3484042662371245	1.3484042662371245	1.3484042662371245
0.3031822895300762	0.27396771000455356	0.46004618062921127	0.6374017774314823	0.6555955430215723	0.568173775276143	0.6619693699785301	0.9491145211681747	0.7168353048396745	0.8609191664366861	1.0045784828239452	1.0614199947909582	1.0326729424535737	1.2745907815461581	1.0175809215650933	1.3757017055717013	1.2214673003877596	1.3480075307729988	1.2628293282166525	1.4387551989677934	1.2241659104480025	1.613368650034829	1.6040424628423693	1.569306129681016	1.5866742962616927	1.5866742962616927	1.5866742962616927	1.5866742962616927	1.5866742962616927	1.5866742962616927	1.5866742962616927	1.5866742962616927	1.5866742962616927	1.5866742962616927	1.5866742962616927	1.5866742962616927	1.5866742962616927	1.5866742962616927	1.5866742962616927	1.5866742962616927	1.5866742962616927	1.5866742962616927	1.5866742962616927	1.5866742962616927	1.5866742962616927	1.5866742962616927	1.5866742962616927	1.5866742962616927	1.5866742962616927	1.5866742962616927
0.861636825834057	0.9174408370341465	0.8681942910504931	0.9859655454975151	0.9143827341496874	0.967685396951537	1.0552461215535656	1.0431123970383622	0.9981962897539255	0.712039238532356	0.9584579028522164	0.8352485706922863	0.8352485706922863	0.8352485706922863	0.8352485706922863	0.8352485706922863	0.8352485706922863	0.8352485706922863	0.8352485706922863	0.8352485706922863	0.8352485706922863	0.8352485706922863	0.8352485706922863	0.8352485706922863	0.8352485706922863	0.8352485706922863	0.8352485706922863	0.8352485706922863	0.8352485706922863	0.8352485706922863	0.8352485706922863	0.8352485706922863	0.8352485706922863	0.8352485706922863	0.8352485706922863	0.8352485706922863	0.8352485706922863	0.8352485706922863	0.8352485706922863	0.8352485706922863	0.8352485706922863	0.8352485706922863	0.8352485706922863	0.8352485706922863	0.8352485706922863	0.8352485706922863	0.8352485706922863	0.8352485706922863	0.8352485706922863	0.8352485706922863
0.8411601381623464	0.9432591016717006	0.8624071026713862	0.8140527605361274	0.8676345675374579	0.9948835077894305	1.1575728466275683	0.9593102772132235	1.0046586105608188	0.9879065945085493	1.1385725805043403	0.8411162811510021	1.0021799873031947	1.146382893784274	1.1290997110905503	1.142158291704132	1.0910528727683462	0.8297096979006512	0.9603812853344987	0.9603812853344987	0.9603812853344987	0.9603812853344987	0.9603812853344987	0.9603812853344987	0.9603812853344987	0.9603812853344987	0.9603812853344987	0.9603812853344987	0.9603812853344987	0.9603812853344987	0.9603812853344987	0.9603812853344987	0.9603812853344987	0.9603812853344987	0.9603812853344987	0.9603812853344987	0.9603812853344987	0.9603812853344987	0.9603812853344987	0.9603812853344987	0.9603812853344987	0.9603812853344987	0.9603812853344987	0.9603812853344987	0.9603812853344987	0.9603812853344987	0.9603812853344987	0.9603812853344987	0.9603812853344987	0.9603812853344987
0.4790561248196343	0.5241637257189801	0.8616078099383855	0.7842900560324223	0.9204667024174042	0.6926370820757182	0.9146350336274651	1.2065544409383313	0.9521917622533028	1.0139375940762307	1.1001313051430457	1.282237493111094	0.9147526646538331	1.6489968595525641	1.3949073914824115	1.521952125517488	1.521952125517488	1.521952125517488	1.521952125517488	1.521952125517488	1.521952125517488	1.521952125517488	1.521952125517488	1.521952125517488	1.521952125517488	1.521952125517488	1.521952125517488	1.521952125517488	1.521952125517488	1.521952125517488	1.521952125517488	1.521952125517488	1.521952125517488	1.521952125517488	1.521952125517488	1.521952125517488	1.521952125517488	1.521952125517488	1.521952125517488	1.521952125517488	1.521952125517488	1.521952125517488	1.521952125517488	1.521952125517488	1.521952125517488	1.521952125517488	1.521952125517488	1.521952125517488	1.521952125517488	1.521952125517488
0.24183917455153342	0.6329875797650238	0.7355045933262659	0.931217516026436	1.1175663632741015	1.428785875830299	1.0830623852052876	1.3212335009727612	1.348991300931397	1.4805667758760537	1.43475460007275	1.5713230319733897	1.4654931601405246	1.41698340624538	1.3728922147550475	1.7916435890435414	1.7126524846854654	1.6171667822220217	1.9164371467071808	1.5748938168316187	1.3154501589692649	1.7103434244473452	1.7487896488388235	1.6755672613576587	1.7350093285537735	1.5240810943095295	1.8041444115859615	1.8699542064032815	1.8370493089946214	1.8370493089946214	1.8370493089946214	1.8370493089946214	1.8370493089946214	1.8370493089946214	1.8370493089946214	1.8370493089946214	1.8370493089946214	1.8370493089946214	1.8370493089946214	1.8370493089946214	1.8370493089946214	1.8370493089946214	1.8370493089946214	1.8370493089946214	1.8370493089946214	1.8370493089946214	1.8370493089946214	1.8370493089946214	1.8370493089946214	1.8370493089946214
0.5146142516180487	1.0636750142712406	1.2036962172540067	1.4513313600918618	1.2079218044106883	1.4883022007955575	1.301431825657255	1.4416475742460044	1.565720497744666	1.409753006090256	1.686489002537835	1.4760742172810466	1.4785518538974465	1.5195150930144112	1.3558116956099284	1.4362425044461287	1.7602472488896908	1.5061726001004598	1.4329278336353377	1.5035329185788515	1.6193545212662088	1.7027994634489456	1.4734778477277402	1.5881386555883428	1.5881386555883428	1.5881386555883428	1.5881386555883428	1.5881386555883428	1.5881386555883428	1.5881386555883428	1.5881386555883428	1.5881386555883428	1.5881386555883428	1.5881386555883428	1.5881386555883428	1.5881386555883428	1.5881386555883428	1.5881386555883428	1.5881386555883428	1.5881386555883428	1.5881386555883428	1.5881386555883428	1.5881386555883428	1.5881386555883428	1.5881386555883428	1.5881386555883428	1.5881386555883428	1.5881386555883428	1.5881386555883428	1.5881386555883428
0.7386524636205626	1.0667659763812705	1.3700985316034648	1.4537548490546268	1.4956152254817905	1.5310685027601814	1.4352676211597968	1.497102555290136	1.2751333675764323	1.4415047777303915	1.4750962503465246	1.720889933149148	1.5032047562844157	1.5646713867157054	1.421433326455578	1.1737448601371938	1.243497932873079	1.2883942210361539	1.4165094232546647	1.545677504585552	1.4627380737247415	1.5042077891551466	1.5042077891551466	1.5042077891551466	1.5042077891551466	1.5042077891551466	1.5042077891551466	1.5042077891551466	1.5042077891551466	1.5042077891551466	1.5042077891551466	1.5042077891551466	1.5042077891551466	1.5042077891551466	1.5042077891551466	1.5042077891551466	1.5042077891551466	1.5042077891551466	1.5042077891551466	1.5042077891551466	1.5042077891551466	1.5042077891551466	1.5042077891551466	1.5042077891551466	1.5042077891551466	1.5042077891551466	1.5042077891551466	1.5042077891551466	1.5042077891551466	1.5042077891551466
0.6829660405377899	1.068268276478847	1.5252430913785266	1.2519922202575218	1.598908829349928	1.402992333123171	1.537362179103705	1.6343758519484242	1.5254789127204766	1.4568915632566253	1.260851149955529	1.3339347456812607	1.2101595888514294	1.8014305216314261	1.393712172483331	1.4836311061687641	1.6590804490218487	1.592071420934816	1.625575934978332	1.625575934978332	1.625575934978332	1.625575934978332	1.625575934978332	1.625575934978332	1.625575934978332	1.625575934978332	1.625575934978332	1.625575934978332	1.625575934978332	1.625575934978332	1.625575934978332	1.625575934978332	1.625575934978332	1.625575934978332	1.625575934978332	1.625575934978332	1.625575934978332	1.625575934978332	1.625575934978332	1.625575934978332	1.625575934978332	1.625575934978332	1.625575934978332	1.625575934978332	1.625575934978332	1.625575934978332	1.625575934978332	1.625575934978332	1.625575934978332	1.625575934978332
0.8220371593804767	0.9621515449002712	1.1139808908023114	1.2455389902137954	1.1211791657842374	1.2986302829170246	1.3918168973021285	1.3819509227574083	1.5032425324543257	1.4302304949009081	1.4065537445577103	1.3573667252874988	1.3952503268687115	1.3183271583946448	1.3802632080595991	1.3715126232369756	1.4541828665342025	1.4034241495448048	1.4582832753534887	1.3183307418914905	1.3883070086224896	1.3883070086224896	1.3883070086224896	1.3883070086224896	1.3883070086224896	1.3883070086224896	1.3883070086224896	1.3883070086224896	1.3883070086224896	1.3883070086224896	1.3883070086224896	1.3883070086224896	1.3883070086224896	1.3883070086224896	1.3883070086224896	1.3883070086224896	1.3883070086224896	1.3883070086224896	1.3883070086224896	1.3883070086224896	1.3883070086224896	1.3883070086224896	1.3883070086224896	1.3883070086224896	1.3883070086224896	1.3883070086224896	1.3883070086224896	1.3883070086224896	1.3883070086224896	1.3883070086224896
0.020342406129468322	0.16887545817745356	0.06359721640020555	0.0	0.22235475398263255	0.3710892957897049	0.012794483546242377	0.27272748893494697	0.30485524093862587	0.3577973127816088	0.2648416397134622	0.3873055585648908	0.44558881077757323	0.246265555352442	0.6432395108177787	0.26902288470451285	0.37636483968226714	0.40282480871870086	0.5477153710518494	1.0111547404656354	0.8038220570694836	0.9286589820345911	0.8905498783686503	1.0416900343722693	0.8500784241377701	1.2764240195848713	1.5827482181753585	1.3249378713010245	0.7968469341188585	1.3144783260731592	1.1888621859997235	1.2112544713873525	0.5613037669911047	1.0903724994660082	1.2760276490234075	0.9497439345495343	1.1033383334868214	1.1792897142722258	1.238340807344085	1.5827185731708076	1.5476689735176137	1.5651937733442105	1.5651937733442105	1.5651937733442105	1.5651937733442105	1.5651937733442105	1.5651937733442105	1.5651937733442105	1.5651937733442105	1.5651937733442105
0.6110497999741141	0.29196559777149717	0.4277837603767671	0.4592689006364062	0.29076885489459736	0.5226202050987198	0.7296909128675828	0.6222709734338661	0.3578899423963554	0.6184291161570754	0.30162431799869355	0.6485276645548946	0.5700544376172743	0.5297490496218087	1.1466259859211858	1.2375316776646799	1.0126827265205207	0.48540849946069403	1.0550719278485756	1.0093363846697057	0.5981925541988339	1.0665105329409057	0.8081204093250204	1.1424042942022048	0.812675370354141	0.7741486076160841	1.1950991163450226	0.842543040584216	1.3258400980096985	0.8851346170457223	1.234054183034544	0.9108314209957581	0.74489605782125	0.7388382494620674	0.8151717881511922	1.1357500453725247	0.8857295536479302	0.9276087870212057	1.1789507075545818	0.8218527341617141	1.0393288064844843	0.8105409786046905	0.8856088140118199	0.66233291471042	0.78595452456532	1.0295819452512813	0.9077682349083005	0.9077682349083005	0.9077682349083005	0.9077682349083005
0.42207689481133814	0.42098273148341164	0.4235772652948966	0.441580216170459	0.38307797006950417	0.33448443170312375	0.4577330861172834	0.40701503231579045	0.40063266864613806	0.39767386820781037	0.3789183198273473	0.357463387169621	0.29065953075583595	0.3331813862492009	0.45123860199368426	0.3738589830052528	0.4280916689685165	0.2724345761125166	0.35765737573925505	0.43321656600715436	0.5941021788906811	0.41442527949643804	0.4671696630675947	0.6558529129810353	0.5055670515555634	0.36832327337983933	0.4801423737780371	0.4584395042042689	0.39626771032915714	0.392684496298292	0.43183310264977703	0.5804558983001826	0.550285442603903	0.5108890243181093	0.4064646990514853	0.48388139277501674	0.4921010119863239	0.6328943588517862	0.5119585037594065	0.5538699581753269	0.6216607396208711	0.587765348898099	0.587765348898099	0.587765348898099	0.587765348898099	0.587765348898099	0.587765348898099	0.587765348898099	0.587765348898099	0.587765348898099
0.30814919922172523	0.334736972213479	0.5093177652782375	0.3474547405337792	0.4515312410661297	0.4723209910992383	0.2639746315632138	0.46470837362036876	0.40663037288702575	0.4123906455178136	0.43300096012416456	0.41367554114809896	0.6353748140999844	0.5372819581274654	0.565362587734203	0.46873780122984265	0.5155330338312797	0.4856406625426197	0.6053231797189842	0.5959336986941342	0.5134191456297942	0.7039208462943618	0.6428054993727098	0.5203848267067503	0.773151138298211	0.6523523712491623	0.5555263600869601	0.6764739578353053	0.6630153234866192	0.6184920619454287	0.5041333993492876	0.7598485176767381	0.5319166423905541	0.6693348111209506	0.4640341544365136	0.36533143575141724	0.49683689502445566	0.4695559748358005	0.4927356180634941	0.5105486953657007	0.514337129360337	0.8089878875849313	0.7560358150353612	0.6498085487251035	0.667139881195309	0.9326606322773578	0.7999002567363335	0.7999002567363335	0.7999002567363335	0.7999002567363335
0.4799369812300614	0.46976580843795185	0.25476898784936497	0.5603620225453285	0.4071911570871296	0.5290076648267092	0.592490842469926	0.35594313780652853	0.42396645164128	0.32350602017599667	0.3231898687477789	0.4544113333978191	0.3161041330465659	0.37584680606637616	0.6152511812463972	0.365726316399494	0.3625924977010151	0.3840014183956872	0.40966883136969157	0.4152915172906587	0.6818427037647488	0.6121593759527424	0.5331131508988656	0.4228805103216659	0.4173174835634258	0.4691391623450587	0.6442361545161231	0.5823539341752482	0.6857189059601887	0.5406348110500089	0.40979170650724583	0.7064138213357751	0.479130869529019	0.7347811124023785	0.8950245605205739	0.670892038629309	0.5815971422844365	0.5336369653458196	0.591873265704207	0.8803270718480324	0.6912101381951651	0.3186296065554827	0.3779576367835998	0.34829362166954125	0.34829362166954125	0.34829362166954125	0.34829362166954125	0.34829362166954125	0.34829362166954125	0.34829362166954125
0.9514486142246479	1.0892987841180397	1.0150184208262742	0.7912124135668901	1.1129925550726305	1.0023953210902055	0.9379577108936595	1.151225652330553	1.0392215920390628	1.101785556036553	1.0645403190688107	1.1132683005799793	1.0889043098243951	1.0889043098243951	1.0889043098243951	1.0889043098243951	1.0889043098243951	1.0889043098243951	1.0889043098243951	1.0889043098243951	1.0889043098243951	1.0889043098243951	1.0889043098243951	1.0889043098243951	1.0889043098243951	1.0889043098243951	1.0889043098243951	1.0889043098243951	1.0889043098243951	1.0889043098243951	1.0889043098243951	1.0889043098243951	1.0889043098243951	1.0889043098243951	1.0889043098243951	1.0889043098243951	1.0889043098243951	1.0889043098243951	1.0889043098243951	1.0889043098243951	1.0889043098243951	1.0889043098243951	1.0889043098243951	1.0889043098243951	1.0889043098243951	1.0889043098243951	1.0889043098243951	1.0889043098243951	1.0889043098243951	1.0889043098243951
0.9455479331741402	1.0850345041706912	0.8581898181229203	0.900713999375954	1.0855031836098998	1.1834279928781162	1.2084502484821473	1.0229800776249416	1.2632610856743312	0.9393166482575704	0.9738484764379568	1.052256673652413	0.8951451549765328	1.0539299231636088	1.1447978014415592	0.8865588636635848	1.1316895711709025	0.8949707974643436	1.2137683125897778	1.0144856699296403	1.085699576418413	0.8496260722164461	1.1404266657516609	1.083283016927909	0.7503335072297698	0.9033269707690136	1.0300709971832052	1.0614934952951178	1.1577455950217923	1.2755281440619044	1.1925391329362915	0.9949932429022894	0.9456247282020434	1.0331262437924456	1.0254907531937463	1.2632600563234402	0.7529005685243066	0.9342615698534752	1.1499307122529765	0.9489803048530915	1.1275412598426287	1.03826078234786	1.03826078234786	1.03826078234786	1.03826078234786	1.03826078234786	1.03826078234786	1.03826078234786	1.03826078234786	1.03826078234786
0.8171652440434634	1.0039683113710574	0.699790728041983	0.7756785399391507	0.9183663364827814	0.8286500906562186	0.826344047666092	0.6668302849003478	0.834422253651856	0.7860385766570502	0.7162588540919248	0.8866322301198829	0.8217198191473718	0.7993351988690738	0.7055912642774013	0.7369940529402782	0.9994064802204375	0.5589726747756809	0.6433437058773022	0.6369483423056878	0.5439529243543846	0.7922212990761884	0.7484747745591622	0.6469451525017954	0.7412084850810013	0.7367636373711026	0.5047024237877139	0.5899760245012633	0.7622349854318076	0.6881826272207788	0.6184533583543386	0.6446617025327734	0.7012666232829917	0.8504997190909211	0.7847293733653103	0.5886083130543721	0.9676385726787622	0.6914268682893192	0.8281934028521799	0.6104595452844189	0.7843355385068514	0.7444082609744415	0.838156285311228	0.5701692049775555	0.6757322916645861	0.6229507483210709	0.6229507483210709	0.6229507483210709	0.6229507483210709	0.6229507483210709
0.09187397090903114	0.01372071838675578	0.2461990123438495	0.5681543050347352	0.2180532403409056	0.16067084340847815	0.5855181880661379	0.6669086595404763	0.2354171287422255	0.986499836169074	0.5081679449397023	1.0030422420380447	0.2409049617507825	0.5327701790950412	0.5805642833772233	0.07016880698878898	0.010182452263673385	0.8725519159132661	0.5423584717452866	1.2779327074077589	0.4452122530206617	0.8472331069527151	0.9874341363167369	0.36545514954597197	0.625790708260838	0.9410251694701457	1.6375161720284388	1.8091856644443476	2.055950281482838	1.7489160770113967	1.3559952138072384	0.9527613280332224	0.7503214615582022	0.4914584474455959	0.6674833905374168	0.21695184396532075	1.3233374657105135	1.3740562458401797	1.4520206024255844	1.8662901024391452	1.5795965138477006	1.1888225573868603	2.986217650151881	0.7964502291888103	1.2315052550044414	1.0139777420966258	1.0139777420966258	1.0139777420966258	1.0139777420966258	1.0139777420966258
0.2909357740384855	0.11635146599006915	0.3250389178738288	0.22507859493521412	0.13017929186705762	0.19878949057258113	0.3729467307867984	0.19580003758639472	0.2576045406871544	0.41915839397343235	0.4910529695566042	0.1531910124567882	0.18021723156197578	0.23820830156207015	0.1447031009773574	0.11752571778202689	0.400358435780857	0.17799968516383163	0.2751831785085207	0.2816714595853414	0.4305196005687261	0.15823094935315712	0.2961758502780109	0.2943232035940852	0.4829642336891645	0.13644402884228268	0.2174846860399518	0.42946286171170694	0.47061222612446396	0.6063486042892435	0.38468989960386046	0.3370178634228227	0.4555808553812306	0.3997326853123599	0.17460168389142666	0.27564281713627825	0.2906718106135822	0.3010610768135278	0.2104086353202777	0.09951199508837448	0.35434054971364526	0.27030682007330575	0.36785573954189454	0.31908127980760015	0.31908127980760015	0.31908127980760015	0.31908127980760015	0.31908127980760015	0.31908127980760015	0.31908127980760015
0.42813442145659664	0.5388501259187468	0.5019126526124997	0.5545580932644661	0.5386754971458919	0.3344707633778154	0.4488760888840649	0.35681932571941066	0.4388230187666651	0.3254680179786669	0.46336096235467134	0.6800232006541143	0.31544040045359223	0.296268376522877	0.5096652008545902	0.5089999640364352	0.44113814898820575	0.7404273324804734	0.42558419637063044	0.48080018213571907	0.46219322615274444	0.4383356775087082	0.4414945498330003	0.4852301237501381	0.28888399150430316	0.3126328269346465	0.4595810269681164	0.5337059664697588	0.5757149062592802	0.6599752550381344	0.5213787479761093	0.36560036624764236	0.4419687898321405	0.5346401989727046	0.44157633385799766	0.450842228525393	0.5597996210393315	0.4332060739874076	0.47347159850257126	0.516961473243737	0.495216535873154	0.495216535873154	0.495216535873154	0.495216535873154	0.495216535873154	0.495216535873154	0.495216535873154	0.495216535873154	0.495216535873154	0.495216535873154
0.23534158306999173	0.2821506353460702	0.09020104481429207	0.20182285840123024	0.21746868768412578	0.17506790011010878	0.3453508697396455	0.14406345594039963	0.3127585000049618	0.3302792553826447	0.23674967317996312	0.10566469591874021	0.15148477788137177	0.1237170269595428	0.38070032709252727	0.421429106266024	0.30242162645890736	0.12906141209525204	0.2571372534231882	0.24248999495561527	0.33219618152652497	0.4197956611075024	0.529040237209545	0.5008337527016894	0.08344747569697247	0.2649535246680779	0.4564104951054076	0.3946956850237462	0.34824844126030985	0.18294074155383105	0.2905287926962167	0.30226906698314737	0.2274955099447626	0.2500219854560049	0.25001432787750694	0.21602099563642413	0.17251241555790645	0.1715445609741028	0.4091534238960332	0.2751484329896114	0.10574282844874873	0.19044563071918005	0.19044563071918005	0.19044563071918005	0.19044563071918005	0.19044563071918005	0.19044563071918005	0.19044563071918005	0.19044563071918005	0.19044563071918005
0.2052711630851181	0.21111102966077278	0.18622459466030178	0.13333051398903892	0.14505205153386225	0.23284580792195514	0.14042313842719104	0.17688937595544835	0.21520144271980282	0.19673170169210208	0.2499438067119813	0.1561550809855694	0.19604662471524223	0.10454676696201788	0.17974096919495183	0.13316812014283014	0.14913249942709345	0.13805645461172195	0.1375460663625712	0.19050603690828086	0.14913137178975844	0.19421372365992698	0.23285591666170674	0.1878627829299173	0.2919005193136852	0.3412568604161551	0.2522320604046842	0.3742786749082767	0.22077629525955123	0.3092096496047138	0.42580643711797117	0.3455321579006188	0.3533542461279837	0.28180933902276195	0.24439168990966093	0.1880469988231974	0.21928878960339185	0.1894374198490054	0.07191176224394694	0.07108468241068547	0.13407938234036554	0.15918035180412954	0.2616882526121252	0.25047367432356	0.35766319336936414	0.2881956809195218	0.21338932201229782	0.4533024366217798	0.3767008988609617	0.32324626069536133
0.017281197380168305	0.0	0.0	0.0024983021959791513	0.12347586014799972	0.0005041904095934028	0.13634164375538912	0.0	0.008640598690084152	0.0	0.0	0.0	0.0	0.009144789099677557	0.0	0.05090306388274395	0.0	0.0	0.0005041904095934028	0.0	0.0030024926055725537	0.0030024926055725537	0.22429502053717	0.17639444925999861	0.09345417158333258	0.17639444925999861	0.13634164375538912	0.09959646807743759	0.3803167607417724	0.0024983021959791513	0.0	0.0	0.09095586938735345	0.05090306388274395	0.0	0.26955997833540235	0.13883994595136828	0.0005041904095934028	0.0005041904095934028	0.20392231148177384	0.4999972953666773	0.09095586938735345	0.491645339184522	0.0	0.0	0.05090306388274395	0.0005041904095934028	0.0	0.0005041904095934028	0.0
0.466997329902081	0.43744802774954356	0.487483100543986	0.3762941414863016	0.4627534690536553	0.4563311206236381	0.5333447974179647	0.8002522702754242	0.579611791004436	0.4835410025219169	0.5456610471362112	0.7459856967199675	0.8227252560070613	0.8252354705020598	0.5213677355437856	0.5522848272840899	0.6948289144198292	0.6329108536815676	0.4738263316924466	0.432610473502502	0.44363702732656873	0.5768407778481589	0.7146287153553249	0.7950354751741977	0.89688568483753	0.584786872283575	0.6020694614674772	0.6294952903084218	0.5687729973447984	0.525665374848654	0.7534980541764866	0.6594736357339461	0.582832512123144	0.5235373375210899	0.5786940558695578	0.7446332067859547	0.671748954143345	0.6771022382552463	0.7535862067201107	0.7295858882321256	0.7525185608224555	0.6516057844536276	0.6564026499640583	0.5497488433113275	0.5307573336959512	0.687124920414296	0.7455055557191826	0.38954700226194316	0.653818485022049	0.6242244625035298
0.5636322237605345	0.6469182170047627	0.608527418172958	0.534059237320155	0.7189325878761998	0.5225383279760234	0.5105686043074122	0.4966429444555976	0.8457414322083456	0.9153714195221049	0.8339690520866176	0.855673266553915	0.6913549782717409	0.9142237114021513	0.7253829269971791	0.7110947032742315	0.782187244634898	0.8147058711598127	0.8795568156919891	1.091204837432014	0.9096451571463896	0.8550631885288154	0.953473372791175	0.9028737731057355	1.095305248503151	0.8452400277111887	0.7545406065481602	0.9248178666597601	0.6814745406024472	0.5622873156945937	0.579463885105162	0.7949283188805308	0.8237272924821604	0.8221695766749858	0.9820612213692498	0.9988454051949511	0.8033172283373768	0.9396355261785266	0.8236393460931911	0.9105907977338726	0.8789483067731939	0.9290282001053816	0.9393094587418076	1.0525887126663014	0.9065701548817086	0.7536876622728255	0.7195163016371212	0.6055286217340398	0.6983711742885415	0.6801596058238638
0.4448552244308046	0.37907093195350783	0.2921845370730758	0.4224124774079093	0.45204477237178997	0.36889257932734665	0.4250740660319054	0.2768068683355547	0.290640553644938	0.2714913600249613	0.4693576069909296	0.5237529695980837	0.34313690243472217	0.33138068958994055	0.3494433591164944	0.2352946632008896	0.3480766270474677	0.3103210575910738	0.26308586190033173	0.30073448565424465	0.3518182541639525	0.2978529445874902	0.24709494500038237	0.3664541559179665	0.23126248577926423	0.36302499801055943	0.4045383439652736	0.2613572025894236	0.34273838367357917	0.21515393746602737	0.44969225769832627	0.5324356119119933	0.3999212203347162	0.30194867795105773	0.28502142490432547	0.48592218720031605	0.4364653100416052	0.3708010784902325	0.4188598484464173	0.2998482345349645	0.2553443210220249	0.30806880646421003	0.3082146701352363	0.38693233399736554	0.4882527228013237	0.36374837257080517	0.2780654497957894	0.2840446915738967	0.25277468652302987	0.4810713876516968
0.7450092005489963	0.8455858271092435	0.8035753186057952	0.8888327678968672	0.8075248354671586	0.710077077551089	0.7009545399994495	0.9365611423500356	0.9472471604161044	0.9779581914906398	1.1109660338055825	1.0162116156967218	0.9906510333639003	1.0720872682039704	1.0964127344565857	1.1079355963016302	1.0540954590294862	1.1103437521643469	1.078635814552074	1.1312694365625675	1.182131600346995	1.121539438519627	0.9490934989424911	1.0457738944481463	0.9157001152858332	0.8376823757344993	0.8759057636698274	0.9835866527437882	1.0840814650835953	1.1385247186999998	0.8851242229645799	0.9785264833318481	1.0054987744103716	1.0895390742520337	1.1533745230463683	1.1151596352715607	1.0167708938659128	1.0930081641652252	1.143668230446095	1.0532577888458126	0.9939678903479652	0.9563936585726748	0.9177538549308215	0.9370737567517481	0.9370737567517481	0.9370737567517481	0.9370737567517481	0.9370737567517481	0.9370737567517481	0.9370737567517481
1.1795225335935764	1.1393785496361186	1.020811023640655	1.1128394442377547	1.113957379163276	1.197512556695102	0.8932994269802653	0.8274686925387921	0.92567216445243	1.1352906423490448	0.7383752708464455	0.9368329565977451	0.9368329565977451	0.9368329565977451	0.9368329565977451	0.9368329565977451	0.9368329565977451	0.9368329565977451	0.9368329565977451	0.9368329565977451	0.9368329565977451	0.9368329565977451	0.9368329565977451	0.9368329565977451	0.9368329565977451	0.9368329565977451	0.9368329565977451	0.9368329565977451	0.9368329565977451	0.9368329565977451	0.9368329565977451	0.9368329565977451	0.9368329565977451	0.9368329565977451	0.9368329565977451	0.9368329565977451	0.9368329565977451	0.9368329565977451	0.9368329565977451	0.9368329565977451	0.9368329565977451	0.9368329565977451	0.9368329565977451	0.9368329565977451	0.9368329565977451	0.9368329565977451	0.9368329565977451	0.9368329565977451	0.9368329565977451	0.9368329565977451
0.7439710127696294	0.7799323854843856	1.1016112311906703	0.7578241118519572	0.709899710588697	0.6360145074073322	0.6729571089980146	0.6729571089980146	0.6729571089980146	0.6729571089980146	0.6729571089980146	0.6729571089980146	0.6729571089980146	0.6729571089980146	0.6729571089980146	0.6729571089980146	0.6729571089980146	0.6729571089980146	0.6729571089980146	0.6729571089980146	0.6729571089980146	0.6729571089980146	0.6729571089980146	0.6729571089980146	0.6729571089980146	0.6729571089980146	0.6729571089980146	0.6729571089980146	0.6729571089980146	0.6729571089980146	0.6729571089980146	0.6729571089980146	0.6729571089980146	0.6729571089980146	0.6729571089980146	0.6729571089980146	0.6729571089980146	0.6729571089980146	0.6729571089980146	0.6729571089980146	0.6729571089980146	0.6729571089980146	0.6729571089980146	0.6729571089980146	0.6729571089980146	0.6729571089980146	0.6729571089980146	0.6729571089980146	0.6729571089980146	0.6729571089980146
0.5507264224243137	0.42986970829413396	0.7159920046714207	0.24012674733421047	0.18281059820814077	0.36734587743779856	0.21453553237801373	0.5332189108955037	0.4727374487417361	0.3842853666923096	0.6219891520514885	0.4388349519395255	0.416322554065485	0.7722452205085779	0.43503331992524785	0.19271850736669568	0.4681905435327612	0.22991930637098504	0.17729624445241066	0.5157117067321713	1.0600509032501713	0.24282431138023106	0.44761724368590444	0.2349807785158945	0.8155775649096619	0.44934775494024465	0.8172919614556525	0.6876469472350019	0.6011412501336427	0.5712313995619493	0.7075656395700479	1.0764047848257048	0.5473524073348617	0.6909685046240451	1.2555790601057826	0.6782359621995836	0.9669075111526831	0.9669075111526831	0.9669075111526831	0.9669075111526831	0.9669075111526831	0.9669075111526831	0.9669075111526831	0.9669075111526831	0.9669075111526831	0.9669075111526831	0.9669075111526831	0.9669075111526831	0.9669075111526831	0.9669075111526831
0.809964579467989	0.76240840634503	0.7339223467331331	0.7678727826045897	0.6960721894174904	0.805254860742631	0.8272070405470757	0.8080307054176206	0.8372046560932785	0.9131277206544631	0.8426036839703968	0.7560246644493828	0.7600042597312281	0.7534735836597105	0.7904265656854105	0.891084968868939	0.7167892617023093	0.70365639410063	0.7955876690619209	0.8882989143636123	0.8445066012145106	0.8444754267542011	0.8530187474285756	0.6288152905478057	0.6855281903847638	0.920275534315721	0.8613670287106929	0.8908212815132069	0.8908212815132069	0.8908212815132069	0.8908212815132069	0.8908212815132069	0.8908212815132069	0.8908212815132069	0.8908212815132069	0.8908212815132069	0.8908212815132069	0.8908212815132069	0.8908212815132069	0.8908212815132069	0.8908212815132069	0.8908212815132069	0.8908212815132069	0.8908212815132069	0.8908212815132069	0.8908212815132069	0.8908212815132069	0.8908212815132069	0.8908212815132069	0.8908212815132069
0.903313001203612	0.9451328598995614	0.614728503233292	0.9652232430892708	0.7526385929962708	0.8727173463882653	0.891870711895353	0.7890125108026202	0.8055180415265905	0.7242573535565262	0.7254935887972507	0.8478981268087624	0.6751069093029985	0.6582864516175596	0.5630807244751624	0.5315313661752047	0.5860890176382221	0.6926039394870526	0.45619981199317683	0.6037837731735409	0.5299917925833589	0.5299917925833589	0.5299917925833589	0.5299917925833589	0.5299917925833589	0.5299917925833589	0.5299917925833589	0.5299917925833589	0.5299917925833589	0.5299917925833589	0.5299917925833589	0.5299917925833589	0.5299917925833589	0.5299917925833589	0.5299917925833589	0.5299917925833589	0.5299917925833589	0.5299917925833589	0.5299917925833589	0.5299917925833589	0.5299917925833589	0.5299917925833589	0.5299917925833589	0.5299917925833589	0.5299917925833589	0.5299917925833589	0.5299917925833589	0.5299917925833589	0.5299917925833589	0.5299917925833589
0.7748287449701028	0.8598083635715273	0.6903563538954031	0.6907007215039476	0.846241893621245	0.7812339653810605	0.8998192277846336	0.8826430300167287	0.8243276494047965	0.8033947495896895	0.9558689921210541	0.9391275343585986	0.8951675963058107	0.8726177329491154	0.79559863296885	0.9361788235325724	0.9133321816455405	0.8036529236968979	0.8100050822990756	0.8249185911015973	0.8430727895730222	0.8570927709633593	0.8144962335404333	0.8280181387570316	0.8171593416835286	0.7918413385628918	0.7613438493516216	0.9202552242362652	0.9384555752289779	0.8226990174152518	0.9243855255655425	0.9084146813277687	0.750479593525466	0.7875628776728576	0.9105887533004606	0.8403589446928753	0.8238755101406917	0.8321172274167835	0.8321172274167835	0.8321172274167835	0.8321172274167835	0.8321172274167835	0.8321172274167835	0.8321172274167835	0.8321172274167835	0.8321172274167835	0.8321172274167835	0.8321172274167835	0.8321172274167835	0.8321172274167835
0.7984115925677199	0.8038377258469415	0.5967106458494323	0.7187008805503972	0.6517486861360566	0.6436972923406339	0.5770816237709723	0.7105180725341431	0.5573582011064654	0.9106203271758389	0.685063301710953	0.8008359309558426	0.6070833107523842	0.9338949710422967	0.779742370428442	0.6200590796700938	0.6771621971626536	0.781677484164436	0.6026547223499418	0.7356005579123548	0.8146378729686281	0.4986527480213363	0.5607530403087322	0.8302913919437502	0.6838166304814213	0.5335565256686673	0.8670518479812674	0.5895297455336009	0.6735928172533183	0.731176213084139	0.7074153546254208	0.695675285930761	0.7015453202780909	0.7015453202780909	0.7015453202780909	0.7015453202780909	0.7015453202780909	0.7015453202780909	0.7015453202780909	0.7015453202780909	0.7015453202780909	0.7015453202780909	0.7015453202780909	0.7015453202780909	0.7015453202780909	0.7015453202780909	0.7015453202780909	0.7015453202780909	0.7015453202780909	0.7015453202780909
0.5973890584708083	0.31424702162172125	0.35198057548599654	0.1747648889899545	0.3086428990255845	0.3203257265932614	0.2884427932715759	0.38717320636570757	0.3446202554313888	0.4056292728305722	0.41028539660810004	0.39147039039943193	0.2973337946786819	0.5275499997982119	0.5169559085423007	0.4251420618934548	0.4763163371735525	0.48229965086364923	0.20151878791470856	0.33770229178135996	0.4905009752537695	0.21916984681927246	0.29530571084547624	0.3342251305513605	0.22872275413987386	0.2787284146827635	0.15804895851895437	0.623187072899334	0.3170116095440812	0.30084357959913627	0.3106100064878629	0.4518697803462858	0.21399185043169722	0.385283757149482	0.2996378037905896	0.2996378037905896	0.2996378037905896	0.2996378037905896	0.2996378037905896	0.2996378037905896	0.2996378037905896	0.2996378037905896	0.2996378037905896	0.2996378037905896	0.2996378037905896	0.2996378037905896	0.2996378037905896	0.2996378037905896	0.2996378037905896	0.2996378037905896
0.6488641745534657	0.6730948477467309	0.6179663264343914	0.6058396557292011	0.8512902960149791	0.8214123672779672	0.7109947862720254	0.6930432277148426	0.6162752949324174	0.7785117176928348	0.8432765747111197	0.8681433551997271	0.6301606158545106	0.8323142039080981	0.8731385539272375	0.7281475847456212	0.821258422200648	0.9714989378071783	1.0632093562587508	0.8270722896991766	1.0017506074861808	1.0707399623876062	1.0362452849368937	1.0362452849368937	1.0362452849368937	1.0362452849368937	1.0362452849368937	1.0362452849368937	1.0362452849368937	1.0362452849368937	1.0362452849368937	1.0362452849368937	1.0362452849368937	1.0362452849368937	1.0362452849368937	1.0362452849368937	1.0362452849368937	1.0362452849368937	1.0362452849368937	1.0362452849368937	1.0362452849368937	1.0362452849368937	1.0362452849368937	1.0362452849368937	1.0362452849368937	1.0362452849368937	1.0362452849368937	1.0362452849368937	1.0362452849368937	1.0362452849368937
0.2537989193021388	0.27625579967095365	0.4991297836061892	0.1711577706330783	0.1484616647454875	0.3358908583642213	0.2889841668326142	0.45402353825876496	0.4333653056536812	0.21490106443826382	0.23432133174227507	0.34630699555494737	0.4434526088465935	0.3388831055034969	0.3794083254266586	0.26540860241245645	0.32669602465117137	0.3342536911877622	0.2707933058033859	0.3912881803359158	0.49435806560434903	0.29889083946366257	0.3786398448289656	0.7142935128732903	0.5461701616084074	0.4607473683866656	0.8017584495814044	0.3582964427810537	0.29463156439523086	0.5169228555363279	0.528823934858705	0.5490465620346676	0.6147043448174881	0.14325749817818093	0.7379894145547743	0.4055023739363308	0.6506961771103432	0.08138337032442937	0.275085952926865	0.2327445881466209	0.4328958399660572	0.33282021405633905	0.33282021405633905	0.33282021405633905	0.33282021405633905	0.33282021405633905	0.33282021405633905	0.33282021405633905	0.33282021405633905	0.33282021405633905
0.26576493030379567	0.30701289122898767	0.44164361242154904	0.2759199442465852	0.45585037209909235	0.5155877620721686	0.4347774445405583	0.43485982607552903	0.5446527445221772	0.39783047314897074	0.4010177698794546	0.565650632959272	0.580626670040285	0.5965266575753921	0.6312898248490211	0.6339457324545508	0.633166656059869	0.7354857296210173	0.6441364996718103	0.6495827561058629	0.6266798874484646	0.7673021248975506	0.6172301641627392	1.012883273391657	0.7944912293066841	0.9036872513491706	0.9036872513491706	0.9036872513491706	0.9036872513491706	0.9036872513491706	0.9036872513491706	0.9036872513491706	0.9036872513491706	0.9036872513491706	0.9036872513491706	0.9036872513491706	0.9036872513491706	0.9036872513491706	0.9036872513491706	0.9036872513491706	0.9036872513491706	0.9036872513491706	0.9036872513491706	0.9036872513491706	0.9036872513491706	0.9036872513491706	0.9036872513491706	0.9036872513491706	0.9036872513491706	0.9036872513491706
0.13770434752206057	0.2278478522499794	0.08593789006506962	0.3781421442180991	0.1259316508149391	0.19647115449375496	0.1564501068613332	0.25791775940326706	0.2510113311135253	0.223375958772422	0.40280906791169235	0.34630358407598844	0.16349112036947233	0.2859332525687244	0.44608577663965615	0.41441816347089194	0.45841181596299463	0.32461131390353226	0.27616948779313005	0.6085200344134947	0.35660512342894685	0.281162028471538	0.30596382658441373	0.4094043688732389	0.2927533946784985	0.2962773736097882	0.5263540762876626	0.4186079991456346	0.24958339551670275	0.3845423759100797	0.31706288571339125	0.31706288571339125	0.31706288571339125	0.31706288571339125	0.31706288571339125	0.31706288571339125	0.31706288571339125	0.31706288571339125	0.31706288571339125	0.31706288571339125	0.31706288571339125	0.31706288571339125	0.31706288571339125	0.31706288571339125	0.31706288571339125	0.31706288571339125	0.31706288571339125	0.31706288571339125	0.31706288571339125	0.31706288571339125
0.5778033122540688	0.5704256178740773	0.6372515663008349	0.5273277875173724	0.5707227245679616	0.6937677680506318	0.6094832848503003	0.7081692806746757	0.5613849127102215	0.5147069144320842	0.6221077594958774	0.5891417139580367	0.7191366823737614	0.6987836489131262	0.6656904529089964	0.6026218823013338	0.6165897930145166	0.5211245522518949	0.5688571726332058	0.5688571726332058	0.5688571726332058	0.5688571726332058	0.5688571726332058	0.5688571726332058	0.5688571726332058	0.5688571726332058	0.5688571726332058	0.5688571726332058	0.5688571726332058	0.5688571726332058	0.5688571726332058	0.5688571726332058	0.5688571726332058	0.5688571726332058	0.5688571726332058	0.5688571726332058	0.5688571726332058	0.5688571726332058	0.5688571726332058	0.5688571726332058	0.5688571726332058	0.5688571726332058	0.5688571726332058	0.5688571726332058	0.5688571726332058	0.5688571726332058	0.5688571726332058	0.5688571726332058	0.5688571726332058	0.5688571726332058
0.802494201870822	0.7797637500177337	0.7312323819576069	0.7891176753791118	0.8458427332092316	0.9215884149220481	0.6561117195389413	0.5184142715134169	0.621491130862956	0.6761681104099996	0.7370319219650467	0.7689820838743501	0.5489785470144842	0.7288490496613234	0.697523627250877	0.834301832049964	0.7769384285708687	0.8562654473643088	0.6304487679834305	0.6436706314466301	0.6125057952114514	0.5693217748720865	0.8071714689341015	0.7253453449334815	0.5790728557768919	0.7360494827621068	0.631048123790442	0.7587245745812456	0.7049174275819902	0.731821001081618	0.731821001081618	0.731821001081618	0.731821001081618	0.731821001081618	0.731821001081618	0.731821001081618	0.731821001081618	0.731821001081618	0.731821001081618	0.731821001081618	0.731821001081618	0.731821001081618	0.731821001081618	0.731821001081618	0.731821001081618	0.731821001081618	0.731821001081618	0.731821001081618	0.731821001081618	0.731821001081618
0.5721456790904438	0.5668844685970121	0.6096420877902156	0.4443330069984673	0.6974109575516952	0.518963019579635	0.516661977518713	0.6340039301514534	0.5045580843845462	0.35231534598635794	0.4454050770477189	0.44514950466447867	0.5271757435444469	0.5406060369598332	0.3427865135994937	0.37021030462143906	0.4577743184923318	0.6524957226590261	0.505240901100055	0.6173787392256573	0.5341692063427396	0.5609752471322469	0.5475722267374933	0.5475722267374933	0.5475722267374933	0.5475722267374933	0.5475722267374933	0.5475722267374933	0.5475722267374933	0.5475722267374933	0.5475722267374933	0.5475722267374933	0.5475722267374933	0.5475722267374933	0.5475722267374933	0.5475722267374933	0.5475722267374933	0.5475722267374933	0.5475722267374933	0.5475722267374933	0.5475722267374933	0.5475722267374933	0.5475722267374933	0.5475722267374933	0.5475722267374933	0.5475722267374933	0.5475722267374933	0.5475722267374933	0.5475722267374933	0.5475722267374933
0.9312576632535072	0.9712454968203155	0.9802536239056658	0.8644408131511175	0.8170468537853218	0.9418733244504552	0.8721028361478338	0.7686872523597524	0.6001802562306533	0.656531926905397	0.8390059031500475	0.8680340445015399	0.7573744091461103	0.917534889350154	0.6422225842980859	0.7840140393898477	0.7491397282918526	0.6728680643093375	0.6106481875065004	0.6023178453994201	0.6398657705623589	0.5966646185887265	0.5899455721416093	0.7535579385982298	0.671708053653867	0.7361952732364576	0.7039516634451624	0.7039516634451624	0.7039516634451624	0.7039516634451624	0.7039516634451624	0.7039516634451624	0.7039516634451624	0.7039516634451624	0.7039516634451624	0.7039516634451624	0.7039516634451624	0.7039516634451624	0.7039516634451624	0.7039516634451624	0.7039516634451624	0.7039516634451624	0.7039516634451624	0.7039516634451624	0.7039516634451624	0.7039516634451624	0.7039516634451624	0.7039516634451624	0.7039516634451624	0.7039516634451624
0.3312480762460226	0.47561881625928204	0.49005037671851037	0.4410183134887452	0.46257615174578937	0.2870052296562763	0.24342097242578928	0.29559928822292997	0.3463061199343084	0.37025222732101365	0.37405179483569556	0.31344469660873275	0.5130188279645687	0.4409135917025095	0.563048739286077	0.5029906895016263	0.3322567830412594	0.4667213103449582	0.39009727525479565	0.4919716187249003	0.34134862898340024	0.4266853106161936	0.33580961121046454	0.35427841996990983	0.34504401559018716	0.34504401559018716	0.34504401559018716	0.34504401559018716	0.34504401559018716	0.34504401559018716	0.34504401559018716	0.34504401559018716	0.34504401559018716	0.34504401559018716	0.34504401559018716	0.34504401559018716	0.34504401559018716	0.34504401559018716	0.34504401559018716	0.34504401559018716	0.34504401559018716	0.34504401559018716	0.34504401559018716	0.34504401559018716	0.34504401559018716	0.34504401559018716	0.34504401559018716	0.34504401559018716	0.34504401559018716	0.34504401559018716
0.885666763337189	0.834309586303258	0.7752143608230826	0.7174332257990771	0.815425684926771	0.5877287169896586	0.8516462338969483	0.7842881480542524	0.8203378234540218	0.9683788859525494	0.880493823149157	0.9108168809377368	0.8145444821204275	0.609292768584811	0.9492949742207926	0.7540009973811235	0.8204056214784674	0.7588918149513213	0.6967765756834489	0.6939879916632269	0.7513352645840925	0.7652925409839256	0.612347887803685	0.7619166795666542	0.6871322836851695	0.6871322836851695	0.6871322836851695	0.6871322836851695	0.6871322836851695	0.6871322836851695	0.6871322836851695	0.6871322836851695	0.6871322836851695	0.6871322836851695	0.6871322836851695	0.6871322836851695	0.6871322836851695	0.6871322836851695	0.6871322836851695	0.6871322836851695	0.6871322836851695	0.6871322836851695	0.6871322836851695	0.6871322836851695	0.6871322836851695	0.6871322836851695	0.6871322836851695	0.6871322836851695	0.6871322836851695	0.6871322836851695
0.3780693329963669	0.4295236469639517	0.2999995067189405	0.3138969254531987	0.3792889660143057	0.4304834581149035	0.3893174906537139	0.37476409116305853	0.22149444822473874	0.39777538531803197	0.3562984900041164	0.36746616772405427	0.3302191688593299	0.17050694089812674	0.3956092607829255	0.40887181134029377	0.23654284068572762	0.3395852425147431	0.3460730118590934	0.323399846907621	0.43220982333299446	0.32066154877918934	0.2088112302139244	0.26473638949655687	0.26473638949655687	0.26473638949655687	0.26473638949655687	0.26473638949655687	0.26473638949655687	0.26473638949655687	0.26473638949655687	0.26473638949655687	0.26473638949655687	0.26473638949655687	0.26473638949655687	0.26473638949655687	0.26473638949655687	0.26473638949655687	0.26473638949655687	0.26473638949655687	0.26473638949655687	0.26473638949655687	0.26473638949655687	0.26473638949655687	0.26473638949655687	0.26473638949655687	0.26473638949655687	0.26473638949655687	0.26473638949655687	0.26473638949655687
0.5344362258170635	0.5838192078614003	0.5597740823038708	0.7334940016884115	0.588829383903443	0.5596419364189334	0.48847141843678993	0.6112552868301651	0.6544388308304726	0.7167638711343671	0.547434045293124	0.5477605832061991	0.6009719331435058	0.6830680081120806	0.5526960858941169	0.6896658153856797	0.7363780093056775	0.5833649687677219	0.7391926662001944	0.6397747633992545	0.7226035169634017	0.49612757372957855	0.5030614465704624	0.5558092711633265	0.5294353588668944	0.5294353588668944	0.5294353588668944	0.5294353588668944	0.5294353588668944	0.5294353588668944	0.5294353588668944	0.5294353588668944	0.5294353588668944	0.5294353588668944	0.5294353588668944	0.5294353588668944	0.5294353588668944	0.5294353588668944	0.5294353588668944	0.5294353588668944	0.5294353588668944	0.5294353588668944	0.5294353588668944	0.5294353588668944	0.5294353588668944	0.5294353588668944	0.5294353588668944	0.5294353588668944	0.5294353588668944	0.5294353588668944
0.6427788591481508	1.1491525925952149	1.0284506248662428	0.9341600569836885	1.1511677735000123	1.1684962836415325	1.3348679422874685	1.1486005133031945	1.000578392980971	1.1617739458048584	1.0140776612839393	1.0792223210946519	1.2547187166644265	1.2219164160881917	1.2514786813836953	1.311149849959327	1.2852231606206534	1.0369710566427124	1.2660023958853661	1.4227146793340084	1.1933622466462455	1.3236984466910597	1.3787857724234411	1.2915941902328714	1.2999182242498113	1.3483176308098015	1.5074669559802103	1.1232539455418658	1.4707938670864067	1.3937394111252195	1.432266639105813	1.432266639105813	1.432266639105813	1.432266639105813	1.432266639105813	1.432266639105813	1.432266639105813	1.432266639105813	1.432266639105813	1.432266639105813	1.432266639105813	1.432266639105813	1.432266639105813	1.432266639105813	1.432266639105813	1.432266639105813	1.432266639105813	1.432266639105813	1.432266639105813	1.432266639105813
0.9175634084218406	1.0532707452513552	0.9762800178821817	1.0315940799671872	1.2675492690413894	1.1724486900116982	1.1640728278987247	1.1054683188479677	1.247788554420824	1.078961154726581	1.1816752268729243	1.2077134353345875	1.202635630390935	1.2405225791248196	1.278108885661209	1.1087344692123988	1.1525107211344587	1.2548904641410834	1.2536354898221356	1.1241787864714043	1.2343857828971245	1.1933590349226464	1.09330812732249	1.109370687644328	1.1399116841623413	1.170066080650386	1.265790666538759	1.1776033513360287	1.3245534776367967	1.2404565387313486	1.2003313408196175	1.2203939397754828	1.2203939397754828	1.2203939397754828	1.2203939397754828	1.2203939397754828	1.2203939397754828	1.2203939397754828	1.2203939397754828	1.2203939397754828	1.2203939397754828	1.2203939397754828	1.2203939397754828	1.2203939397754828	1.2203939397754828	1.2203939397754828	1.2203939397754828	1.2203939397754828	1.2203939397754828	1.2203939397754828
0.5603212396958978	0.5877258987192203	0.8108765716660553	0.5638764749600785	0.811048998188154	0.5937586404249904	0.689492475119531	0.8079252987481839	0.6829086629201362	0.9393149274001772	0.8389692785612095	0.9559677788173009	0.9021462049738297	1.0241348556323742	0.9489832134489378	1.2367693754975653	0.7573063974752349	0.9442431305452454	1.1815008594206324	1.0627275649507208	0.8358806902939805	0.9428172546029123	1.2612112637540316	1.0554967233769896	1.0887144784473735	1.2037644641270413	1.3854290287731024	1.35458448095129	1.3318563880875431	1.112852319750374	1.2223543539189587	1.2223543539189587	1.2223543539189587	1.2223543539189587	1.2223543539189587	1.2223543539189587	1.2223543539189587	1.2223543539189587	1.2223543539189587	1.2223543539189587	1.2223543539189587	1.2223543539189587	1.2223543539189587	1.2223543539189587	1.2223543539189587	1.2223543539189587	1.2223543539189587	1.2223543539189587	1.2223543539189587	1.2223543539189587
0.49323859990354746	0.5572759737139356	0.6300371790023407	0.4671136748242179	0.7254743358135806	0.8561830780999631	0.9305071169162786	0.7454333044359485	0.9082053279851865	1.10777760566054	0.9588874620464648	0.8915566142727612	0.9450008594362604	0.7102627129090839	0.831600316188914	0.9530595851787222	1.0937328165647633	0.9904118660059356	1.2302257063275799	1.1435949004002903	1.186910303363935	1.186910303363935	1.186910303363935	1.186910303363935	1.186910303363935	1.186910303363935	1.186910303363935	1.186910303363935	1.186910303363935	1.186910303363935	1.186910303363935	1.186910303363935	1.186910303363935	1.186910303363935	1.186910303363935	1.186910303363935	1.186910303363935	1.186910303363935	1.186910303363935	1.186910303363935	1.186910303363935	1.186910303363935	1.186910303363935	1.186910303363935	1.186910303363935	1.186910303363935	1.186910303363935	1.186910303363935	1.186910303363935	1.186910303363935
0.4921373349839967	0.6352808927828784	0.6359684173858087	0.6525420575402147	0.4630403256758877	0.8323563742528547	0.5689282580342407	0.6619739782787206	0.7076702769733363	0.8885208871790718	0.7403357982970125	0.8370912172277373	0.831577185986416	0.8714782320889415	0.7990252665745763	0.6728966792063489	0.7728077397232513	1.0571414857089332	1.0277883982577527	0.8982232633383892	1.0106416927840984	0.995813235125865	0.7842387998989916	0.7332833904231953	0.7556156816532771	0.7817259961438983	0.9213323988325641	0.8515291974882312	0.8515291974882312	0.8515291974882312	0.8515291974882312	0.8515291974882312	0.8515291974882312	0.8515291974882312	0.8515291974882312	0.8515291974882312	0.8515291974882312	0.8515291974882312	0.8515291974882312	0.8515291974882312	0.8515291974882312	0.8515291974882312	0.8515291974882312	0.8515291974882312	0.8515291974882312	0.8515291974882312	0.8515291974882312	0.8515291974882312	0.8515291974882312	0.8515291974882312
0.6939892456527285	0.8902656753502296	0.921366336002255	1.1571288739366652	1.0208264734787105	1.2675124053163518	1.219588839436447	1.31602758629167	1.3890028570917938	1.3867260258131995	1.4464882968148265	1.4019234884892013	1.418587610267916	1.4404966699302013	1.3429879751877636	1.3921009182437918	1.573653193504201	1.482150292769422	1.4975752864943717	1.4543200319559777	1.4694929425293979	1.529888963116192	1.486262835784995	1.4723312047722068	1.3760779953897573	1.478669171556227	1.4245803290889096	1.4033488093502051	1.500736195588894	1.446684245769061	1.3315058318257587	1.5466704317942557	1.4390881318100073	1.4390881318100073	1.4390881318100073	1.4390881318100073	1.4390881318100073	1.4390881318100073	1.4390881318100073	1.4390881318100073	1.4390881318100073	1.4390881318100073	1.4390881318100073	1.4390881318100073	1.4390881318100073	1.4390881318100073	1.4390881318100073	1.4390881318100073	1.4390881318100073	1.4390881318100073
0.43185949066265417	0.43113294747087455	0.42988910425887483	0.7901322601397925	0.8875213702756484	0.3232305279307849	0.4601815383349848	1.450538576650226	0.821851177425187	1.053380653343882	0.7154991657707535	0.3024918123231961	1.1735778561541996	0.5527056933037027	0.5194334897756504	0.5360695915396765	0.5360695915396765	0.5360695915396765	0.5360695915396765	0.5360695915396765	0.5360695915396765	0.5360695915396765	0.5360695915396765	0.5360695915396765	0.5360695915396765	0.5360695915396765	0.5360695915396765	0.5360695915396765	0.5360695915396765	0.5360695915396765	0.5360695915396765	0.5360695915396765	0.5360695915396765	0.5360695915396765	0.5360695915396765	0.5360695915396765	0.5360695915396765	0.5360695915396765	0.5360695915396765	0.5360695915396765	0.5360695915396765	0.5360695915396765	0.5360695915396765	0.5360695915396765	0.5360695915396765	0.5360695915396765	0.5360695915396765	0.5360695915396765	0.5360695915396765	0.5360695915396765
1.16153362938079	1.262727234869526	1.217871880091001	1.1389466824972037	1.2577314046338763	1.281685758758832	1.3698171462128752	1.190480169543829	1.2697138691708327	1.17718118099824	1.3615248423800785	1.2591384578417442	1.4266657815017907	1.4562871402772688	1.3853916202562253	1.343660521744573	1.355932379465411	1.408564738352675	1.4401334888447253	1.3279446966166721	1.2395114258587108	1.2991945257803519	1.406834474731233	1.2555551777767782	1.3311948262540054	1.3311948262540054	1.3311948262540054	1.3311948262540054	1.3311948262540054	1.3311948262540054	1.3311948262540054	1.3311948262540054	1.3311948262540054	1.3311948262540054	1.3311948262540054	1.3311948262540054	1.3311948262540054	1.3311948262540054	1.3311948262540054	1.3311948262540054	1.3311948262540054	1.3311948262540054	1.3311948262540054	1.3311948262540054	1.3311948262540054	1.3311948262540054	1.3311948262540054	1.3311948262540054	1.3311948262540054	1.3311948262540054
0.1346085953701072	0.3340604574709861	0.541657717637248	0.49517419066765245	0.4642045396515163	0.6785888944334599	0.7618133291058805	0.732627789779795	0.7887905432075456	0.6372010390310162	0.7423727891907351	0.7711525546600366	0.8310720147332199	0.9064531006614079	0.7878972004989837	0.9407828419152359	0.981586682073874	0.9083555047501701	0.7949492482677925	0.6511400945188554	0.7595405515160484	0.7751198119528965	0.9645154445384055	0.8427956190078917	0.9036555317731486	0.9036555317731486	0.9036555317731486	0.9036555317731486	0.9036555317731486	0.9036555317731486	0.9036555317731486	0.9036555317731486	0.9036555317731486	0.9036555317731486	0.9036555317731486	0.9036555317731486	0.9036555317731486	0.9036555317731486	0.9036555317731486	0.9036555317731486	0.9036555317731486	0.9036555317731486	0.9036555317731486	0.9036555317731486	0.9036555317731486	0.9036555317731486	0.9036555317731486	0.9036555317731486	0.9036555317731486	0.9036555317731486
0.2613156966580171	0.5865495956055257	0.3469379715213432	0.4126273354574958	0.5082310558505647	0.4316734161242145	0.3248262656245888	0.38295005143313593	0.3722797617047409	0.3625153054695203	0.4123327213396619	0.4683159048628324	0.6665785673353858	0.7538841625946848	0.43694305875451356	0.44431527939156973	0.6541763003217872	0.5133724810977668	0.44169783484762315	0.7004943898796069	0.633573090984925	0.7500498818082391	0.7661002007127347	0.6861950456625674	0.7453232072349183	0.6567346443470963	0.9372962989542136	0.5979721062222327	0.8323097239711849	0.7623380925929948	0.7973239082820899	0.7973239082820899	0.7973239082820899	0.7973239082820899	0.7973239082820899	0.7973239082820899	0.7973239082820899	0.7973239082820899	0.7973239082820899	0.7973239082820899	0.7973239082820899	0.7973239082820899	0.7973239082820899	0.7973239082820899	0.7973239082820899	0.7973239082820899	0.7973239082820899	0.7973239082820899	0.7973239082820899	0.7973239082820899
1.193924046516644	1.457592032795246	1.3502978900141722	1.5910896715678722	1.4813742909945464	1.5607889071554453	1.7405651688691601	1.6378399033447142	1.679916870862641	1.6352652111656525	1.6182717654169592	1.5980996638515998	1.6638001702029106	1.6309499170272552	1.6309499170272552	1.6309499170272552	1.6309499170272552	1.6309499170272552	1.6309499170272552	1.6309499170272552	1.6309499170272552	1.6309499170272552	1.6309499170272552	1.6309499170272552	1.6309499170272552	1.6309499170272552	1.6309499170272552	1.6309499170272552	1.6309499170272552	1.6309499170272552	1.6309499170272552	1.6309499170272552	1.6309499170272552	1.6309499170272552	1.6309499170272552	1.6309499170272552	1.6309499170272552	1.6309499170272552	1.6309499170272552	1.6309499170272552	1.6309499170272552	1.6309499170272552	1.6309499170272552	1.6309499170272552	1.6309499170272552	1.6309499170272552	1.6309499170272552	1.6309499170272552	1.6309499170272552	1.6309499170272552
0.5858720817323866	0.6401940996350413	0.7695472508901616	0.5587572537131156	0.8413695241248736	0.7082825452490793	0.49246672847510214	0.42878501851450745	0.4394757677179886	0.5925374592501088	0.7295178663982786	0.571029653288248	0.6447142155484074	0.47153302171421313	0.6754216109062707	0.643786874254656	0.6571758317002061	0.7888528208012909	0.5979793839010892	0.6358995819517685	0.5728445147837852	0.6436445760127885	0.5699157323549652	0.5504606121505408	0.46489285208616526	0.507676732118353	0.507676732118353	0.507676732118353	0.507676732118353	0.507676732118353	0.507676732118353	0.507676732118353	0.507676732118353	0.507676732118353	0.507676732118353	0.507676732118353	0.507676732118353	0.507676732118353	0.507676732118353	0.507676732118353	0.507676732118353	0.507676732118353	0.507676732118353	0.507676732118353	0.507676732118353	0.507676732118353	0.507676732118353	0.507676732118353	0.507676732118353	0.507676732118353
1.2845727907504445	1.523141915010787	1.344594290792457	1.3605704044213522	1.3586533108871974	1.614447839520206	1.3983196279913281	1.7087077623539537	1.6283389483008315	1.4987133536589465	1.5915986589157438	1.740419196065075	1.4500844622858364	1.6323439517251874	1.5169754583407882	1.5212993747885797	1.6202976485557825	1.6236395886101447	1.4009211070732903	1.604821886894864	1.909038552444173	1.5817940053145674	1.4140152912750443	1.7298818911533183	1.5680423650502848	1.9361035074165758	1.7520729362334304	1.7520729362334304	1.7520729362334304	1.7520729362334304	1.7520729362334304	1.7520729362334304	1.7520729362334304	1.7520729362334304	1.7520729362334304	1.7520729362334304	1.7520729362334304	1.7520729362334304	1.7520729362334304	1.7520729362334304	1.7520729362334304	1.7520729362334304	1.7520729362334304	1.7520729362334304	1.7520729362334304	1.7520729362334304	1.7520729362334304	1.7520729362334304	1.7520729362334304	1.7520729362334304
0.11008754695290625	0.2712924358134174	0.012953851464802177	0.17813776793865493	0.15267907161135996	0.27553094006875123	0.28436779371575904	0.34389501718655124	0.21320177334919374	0.25247658759896396	0.6456008292670856	0.5968667198486403	0.4248379853438063	0.2694124238449295	0.6286628879417864	0.30160270930835176	0.4696763168194783	0.2077280889948671	0.5505830193689946	0.4659503612457028	0.5923663762002133	0.776185938437745	0.7397317285784607	0.5945674800835175	0.38136226079781116	0.5317943889399387	0.4565783248688749	0.4565783248688749	0.4565783248688749	0.4565783248688749	0.4565783248688749	0.4565783248688749	0.4565783248688749	0.4565783248688749	0.4565783248688749	0.4565783248688749	0.4565783248688749	0.4565783248688749	0.4565783248688749	0.4565783248688749	0.4565783248688749	0.4565783248688749	0.4565783248688749	0.4565783248688749	0.4565783248688749	0.4565783248688749	0.4565783248688749	0.4565783248688749	0.4565783248688749	0.4565783248688749
0.6309425453858896	0.7369183229509338	0.7309817267893335	0.6862934705815952	0.7448376498306347	0.8551887616494124	0.8671663457215656	0.9528391898811632	1.0035876269150736	1.0115130499822902	1.0403304061562255	0.9999804634076013	0.968879126024023	0.8800532760303047	0.9320718900800637	0.9943850050811703	0.995680652641555	1.0313023529671412	0.9350073006219279	1.1011781024955662	1.0946848158305889	1.2096930828466441	1.1354596365742053	1.0857769220187616	1.0312215011592782	0.99320802255037	1.012214761854824	1.012214761854824	1.012214761854824	1.012214761854824	1.012214761854824	1.012214761854824	1.012214761854824	1.012214761854824	1.012214761854824	1.012214761854824	1.012214761854824	1.012214761854824	1.012214761854824	1.012214761854824	1.012214761854824	1.012214761854824	1.012214761854824	1.012214761854824	1.012214761854824	1.012214761854824	1.012214761854824	1.012214761854824	1.012214761854824	1.012214761854824
0.9262654597338501	1.0643020095342821	0.858028379133351	1.153992919709192	1.2836486794488282	0.9958847314924717	1.028790153409473	1.2754740052741909	1.3079929577535687	1.4168823344763708	1.2720469321241186	1.4258942078369237	1.1988168230117315	1.3752078134263905	1.3547904578906345	1.2574095290695673	1.3178057673917702	1.3429819909459535	1.3174562266271161	1.398091479418675	1.2999795910511789	1.346966848858088	1.1877735461906533	1.1700210132348803	1.3243288400216684	1.2471749266282743	1.2471749266282743	1.2471749266282743	1.2471749266282743	1.2471749266282743	1.2471749266282743	1.2471749266282743	1.2471749266282743	1.2471749266282743	1.2471749266282743	1.2471749266282743	1.2471749266282743	1.2471749266282743	1.2471749266282743	1.2471749266282743	1.2471749266282743	1.2471749266282743	1.2471749266282743	1.2471749266282743	1.2471749266282743	1.2471749266282743	1.2471749266282743	1.2471749266282743	1.2471749266282743	1.2471749266282743
0.8108601553552278	0.901512789450347	0.7837608855394916	1.0130306181112358	0.6781759737840497	0.9465330017621136	1.0582530736900742	0.8083425057391612	0.6715596668412482	1.0239816743409627	0.9579503024816302	0.6570346408879392	0.8407415683130582	0.9508753588870338	0.6999343152677229	0.755753486117798	0.8036962999617931	0.9365895800296008	0.7106149801500611	0.8801084265170822	0.5418340008334992	0.8118477224451873	0.754993862348811	0.8051279870705442	0.8621153866269718	0.833621686848758	0.833621686848758	0.833621686848758	0.833621686848758	0.833621686848758	0.833621686848758	0.833621686848758	0.833621686848758	0.833621686848758	0.833621686848758	0.833621686848758	0.833621686848758	0.833621686848758	0.833621686848758	0.833621686848758	0.833621686848758	0.833621686848758	0.833621686848758	0.833621686848758	0.833621686848758	0.833621686848758	0.833621686848758	0.833621686848758	0.833621686848758	0.833621686848758
0.8083288858712512	1.0233872524914365	1.011637028189366	0.9449400697175699	1.114379022641764	1.2172607129658164	1.2541306144196898	1.1686933349762991	1.311703409324026	1.3898781186497438	1.255360033305663	1.3292776503162	1.1930527123593058	1.1452762285344784	1.1818635470906211	1.2835757936420853	1.3330435969229122	1.247372130977162	1.3348457281822248	1.2466420949004458	1.201667048580246	1.1491892069513505	1.2954316980484226	1.3290437844989205	1.3921389849221568	1.3605913847105386	1.3605913847105386	1.3605913847105386	1.3605913847105386	1.3605913847105386	1.3605913847105386	1.3605913847105386	1.3605913847105386	1.3605913847105386	1.3605913847105386	1.3605913847105386	1.3605913847105386	1.3605913847105386	1.3605913847105386	1.3605913847105386	1.3605913847105386	1.3605913847105386	1.3605913847105386	1.3605913847105386	1.3605913847105386	1.3605913847105386	1.3605913847105386	1.3605913847105386	1.3605913847105386	1.3605913847105386
1.1358962811270907	0.8098364608426954	1.09848935934889	0.6335391509408786	1.0936340688758146	0.8438279030399014	0.9335246565355576	0.8988702059921178	1.0887566220421891	1.0520436961599327	1.1537362880939457	1.0529247693825243	1.0185071708774003	0.7424548810736902	0.9389076130284232	1.0054081420201548	0.8736482401210949	1.2643326953454017	0.9726878245071099	1.2077994368775837	1.0902436306923469	1.0902436306923469	1.0902436306923469	1.0902436306923469	1.0902436306923469	1.0902436306923469	1.0902436306923469	1.0902436306923469	1.0902436306923469	1.0902436306923469	1.0902436306923469	1.0902436306923469	1.0902436306923469	1.0902436306923469	1.0902436306923469	1.0902436306923469	1.0902436306923469	1.0902436306923469	1.0902436306923469	1.0902436306923469	1.0902436306923469	1.0902436306923469	1.0902436306923469	1.0902436306923469	1.0902436306923469	1.0902436306923469	1.0902436306923469	1.0902436306923469	1.0902436306923469	1.0902436306923469
0.9120441372915573	1.0861272716754304	0.9964196268696083	1.0984225263140943	0.9722054659028825	1.131895068011321	1.1380248458812745	1.1667000240936978	1.1767408112166784	1.2580338900837662	1.1728688991214293	1.051784862466598	1.0837655801047315	1.1025812658766878	1.0741143449660218	1.1689591302206188	1.1695519884303214	1.1769322920239351	1.2511363439277894	1.2579681881140925	1.254552266020941	1.254552266020941	1.254552266020941	1.254552266020941	1.254552266020941	1.254552266020941	1.254552266020941	1.254552266020941	1.254552266020941	1.254552266020941	1.254552266020941	1.254552266020941	1.254552266020941	1.254552266020941	1.254552266020941	1.254552266020941	1.254552266020941	1.254552266020941	1.254552266020941	1.254552266020941	1.254552266020941	1.254552266020941	1.254552266020941	1.254552266020941	1.254552266020941	1.254552266020941	1.254552266020941	1.254552266020941	1.254552266020941	1.254552266020941
0.3895669071125312	0.41975271699514843	0.4261052897226484	0.4541756512701169	0.207665742392324	0.43185056066905386	0.19074489643668666	0.18976734247318416	0.31508920416730574	0.23802767017050971	0.2903635337593895	0.326418820921384	0.27296597597550354	0.18581761498540633	0.4058884481263127	0.1887030294612255	0.512396348437757	0.43152922540954985	0.34423464727997105	0.4870901018039752	0.8848145183786281	0.4234524456726923	0.44049960904349644	0.6341710206918417	0.6467840662101411	0.39495117212804554	0.664443487829738	0.5296973299788917	0.5296973299788917	0.5296973299788917	0.5296973299788917	0.5296973299788917	0.5296973299788917	0.5296973299788917	0.5296973299788917	0.5296973299788917	0.5296973299788917	0.5296973299788917	0.5296973299788917	0.5296973299788917	0.5296973299788917	0.5296973299788917	0.5296973299788917	0.5296973299788917	0.5296973299788917	0.5296973299788917	0.5296973299788917	0.5296973299788917	0.5296973299788917	0.5296973299788917
0.4389301286843255	0.5447536539428728	0.547833680265403	0.507078405710971	0.3660313748589455	0.436638214637062	0.44749972999566184	0.3794355776193302	0.5684163068351301	0.7600566657092873	0.3937477778383554	0.38322445853696624	0.5590983932600894	0.6371297734329103	0.5981307552482245	0.5393638215399481	0.4419603077073606	0.2521063237766936	0.5174675544718494	0.5024889327046229	0.5581234997303238	0.5531276227715837	0.4740587458447294	0.43606797319204266	0.45506335951838606	0.45506335951838606	0.45506335951838606	0.45506335951838606	0.45506335951838606	0.45506335951838606	0.45506335951838606	0.45506335951838606	0.45506335951838606	0.45506335951838606	0.45506335951838606	0.45506335951838606	0.45506335951838606	0.45506335951838606	0.45506335951838606	0.45506335951838606	0.45506335951838606	0.45506335951838606	0.45506335951838606	0.45506335951838606	0.45506335951838606	0.45506335951838606	0.45506335951838606	0.45506335951838606	0.45506335951838606	0.45506335951838606
0.5817625203907175	0.5354040456245129	0.8173598121907	0.6696047535296145	0.5929015701860372	0.693655415731699	0.6615840370948245	0.6827825563410528	0.6096162666248043	0.7519098955783369	0.7757088217583383	0.6762429833815777	0.7628309667634207	0.7601304358860205	0.6487293200620303	0.5976388860976295	0.7882073057031307	0.7247984810757475	0.6577417579405423	0.7810088378642442	0.9280662243248095	0.5726639400925182	0.8243155910484231	0.7395847896048264	0.8327529017776317	0.6141407946630837	0.7234468482203577	0.7234468482203577	0.7234468482203577	0.7234468482203577	0.7234468482203577	0.7234468482203577	0.7234468482203577	0.7234468482203577	0.7234468482203577	0.7234468482203577	0.7234468482203577	0.7234468482203577	0.7234468482203577	0.7234468482203577	0.7234468482203577	0.7234468482203577	0.7234468482203577	0.7234468482203577	0.7234468482203577	0.7234468482203577	0.7234468482203577	0.7234468482203577	0.7234468482203577	0.7234468482203577
0.6811599337109642	0.4758928769675498	0.6285478365501697	0.6206221008188265	0.9577624735282003	0.7941240643598136	0.5614156197615191	0.6965224294170567	0.7555823034884622	0.9012345086346779	0.7217715159761487	1.1209901257713852	1.2008893426815552	0.6840378970484849	0.3205113401298018	1.030262938117092	1.004408549615333	1.545870962037545	0.6751882522999829	0.8119192785427018	0.7245603130929009	0.7850642284386684	0.5027362429344627	0.6439002356865655	0.6439002356865655	0.6439002356865655	0.6439002356865655	0.6439002356865655	0.6439002356865655	0.6439002356865655	0.6439002356865655	0.6439002356865655	0.6439002356865655	0.6439002356865655	0.6439002356865655	0.6439002356865655	0.6439002356865655	0.6439002356865655	0.6439002356865655	0.6439002356865655	0.6439002356865655	0.6439002356865655	0.6439002356865655	0.6439002356865655	0.6439002356865655	0.6439002356865655	0.6439002356865655	0.6439002356865655	0.6439002356865655	0.6439002356865655
0.8083096138184299	0.8496219537745031	0.7873765280094018	0.9462599677396593	0.9512295522940134	0.9664875246961979	1.0268516583487965	0.7991978994685756	0.7140897800473238	0.8184488142147565	0.8090434928707804	0.8079614478423511	0.8771886489812228	0.8768869523420709	0.8041500401910665	0.7409213411536262	0.7647525352934815	0.8790365032038139	0.8220886547328751	0.9085246411389141	1.0323938837688207	0.9704592624538674	0.9704592624538674	0.9704592624538674	0.9704592624538674	0.9704592624538674	0.9704592624538674	0.9704592624538674	0.9704592624538674	0.9704592624538674	0.9704592624538674	0.9704592624538674	0.9704592624538674	0.9704592624538674	0.9704592624538674	0.9704592624538674	0.9704592624538674	0.9704592624538674	0.9704592624538674	0.9704592624538674	0.9704592624538674	0.9704592624538674	0.9704592624538674	0.9704592624538674	0.9704592624538674	0.9704592624538674	0.9704592624538674	0.9704592624538674	0.9704592624538674	0.9704592624538674
0.32635317191076285	0.3146167180169251	0.534252467913029	0.5617376680455656	0.6227148285723085	0.5709961246111488	0.5461741781833178	0.4361082452992644	0.5089975082851603	0.46039383649046545	0.5366336328809064	0.47532862975382395	0.44134239266881126	0.5889617272450931	0.5949775117322953	0.4809395223499656	0.6362778152846799	0.5212594584288388	0.49458042376580896	0.3673328278024364	0.439468060526775	0.7031465890993835	0.7508479942604441	0.6342636278212607	0.7609870265941963	0.8287385080593613	0.6591347997420542	0.8095786853116153	0.6928418572679245	0.7274281536036528	0.8150653783083219	0.8386393383733638	0.7909882030648233	0.8148137707190937	0.8148137707190937	0.8148137707190937	0.8148137707190937	0.8148137707190937	0.8148137707190937	0.8148137707190937	0.8148137707190937	0.8148137707190937	0.8148137707190937	0.8148137707190937	0.8148137707190937	0.8148137707190937	0.8148137707190937	0.8148137707190937	0.8148137707190937	0.8148137707190937
0.40103554378247425	0.8016927117259531	0.6843351631165626	0.7712099287544	0.634150877253378	0.8019491409286026	0.6939564795924686	0.9216426263869124	0.7158354212801284	0.7273396220031596	0.7615244705418234	0.7748840505938731	0.6886949513966523	0.7144039109850897	0.8226959627684387	0.9851393663241659	0.8871611498721498	0.6879220949987784	0.9258472885549004	0.9354629639288773	0.8231987903217014	0.7848205616390385	0.9169057983741384	1.0364616421468982	0.9602708874307785	0.9047138715612966	0.8471764895368897	0.9036833102906001	0.8792026866444589	0.8577965504627801	0.7526756923106926	0.8888295759798222	0.8227318928799002	0.8557807344298612	0.8557807344298612	0.8557807344298612	0.8557807344298612	0.8557807344298612	0.8557807344298612	0.8557807344298612	0.8557807344298612	0.8557807344298612	0.8557807344298612	0.8557807344298612	0.8557807344298612	0.8557807344298612	0.8557807344298612	0.8557807344298612	0.8557807344298612	0.8557807344298612
0.7170829911244249	0.8043910073107677	0.8121926898903314	0.8705197602453293	0.8934586716850513	0.6335917167291591	0.8305978490697608	0.8529008448505289	0.889330360362062	0.6618948947036307	0.793788430818623	0.8391278687048923	0.809821623602601	0.7611573925902299	0.5328991274706117	0.8211356178987832	0.69445594650117	0.8151737288890644	0.686446935383467	0.6059927607976874	0.8068732506234888	0.7064330057105881	0.7064330057105881	0.7064330057105881	0.7064330057105881	0.7064330057105881	0.7064330057105881	0.7064330057105881	0.7064330057105881	0.7064330057105881	0.7064330057105881	0.7064330057105881	0.7064330057105881	0.7064330057105881	0.7064330057105881	0.7064330057105881	0.7064330057105881	0.7064330057105881	0.7064330057105881	0.7064330057105881	0.7064330057105881	0.7064330057105881	0.7064330057105881	0.7064330057105881	0.7064330057105881	0.7064330057105881	0.7064330057105881	0.7064330057105881	0.7064330057105881	0.7064330057105881
0.48912540147860345	0.5172423563486206	0.40836731222607625	0.4648334646469018	0.4519614312850362	0.47418307377365726	0.4180629744767014	0.475816284019255	0.4097554756386443	0.41038669360771607	0.47527420625474975	0.4134588740239369	0.3817343988368651	0.5684166348183027	0.47890740185358877	0.47871448693179613	0.5510740087160833	0.41833844378403934	0.5743615289624445	0.5300982936253201	0.36465157539750315	1.001783346005684	0.46699158549296343	0.3907827045984019	0.4288871450456827	0.4288871450456827	0.4288871450456827	0.4288871450456827	0.4288871450456827	0.4288871450456827	0.4288871450456827	0.4288871450456827	0.4288871450456827	0.4288871450456827	0.4288871450456827	0.4288871450456827	0.4288871450456827	0.4288871450456827	0.4288871450456827	0.4288871450456827	0.4288871450456827	0.4288871450456827	0.4288871450456827	0.4288871450456827	0.4288871450456827	0.4288871450456827	0.4288871450456827	0.4288871450456827	0.4288871450456827	0.4288871450456827
0.7427513634630681	0.9833914690490599	1.0584673982870223	1.143273633461466	0.8734704124816455	0.863696342442352	1.121499575667894	0.9380583541132139	0.6975954908798002	0.8886002298488688	0.8673761966891589	0.7905567569431975	0.9396707853049721	0.8998084329128451	0.8115367179931386	0.859845415408958	0.8774925822528865	0.9764374234215045	0.8873203088766265	0.9157192838140495	0.8832022913625313	0.7845098264219006	0.8772438740616373	1.1188714427184068	0.9451060240667991	0.93224628076046	0.9386761524136294	0.9386761524136294	0.9386761524136294	0.9386761524136294	0.9386761524136294	0.9386761524136294	0.9386761524136294	0.9386761524136294	0.9386761524136294	0.9386761524136294	0.9386761524136294	0.9386761524136294	0.9386761524136294	0.9386761524136294	0.9386761524136294	0.9386761524136294	0.9386761524136294	0.9386761524136294	0.9386761524136294	0.9386761524136294	0.9386761524136294	0.9386761524136294	0.9386761524136294	0.9386761524136294
1.0877153072871573	1.2478908807465714	1.2849217236762136	1.221115257434217	1.3294190398645598	1.2114438006440515	1.2287402236403322	1.447517084773904	1.4016888562023702	1.3781764458184649	1.2690584146499884	1.389254381373106	1.6081671977188616	1.3677173342419926	1.4131607069972103	1.270629124069356	1.3060543917861125	1.3472695792602483	1.3789100987346328	1.5058115056591919	1.442360802196912	1.442360802196912	1.442360802196912	1.442360802196912	1.442360802196912	1.442360802196912	1.442360802196912	1.442360802196912	1.442360802196912	1.442360802196912	1.442360802196912	1.442360802196912	1.442360802196912	1.442360802196912	1.442360802196912	1.442360802196912	1.442360802196912	1.442360802196912	1.442360802196912	1.442360802196912	1.442360802196912	1.442360802196912	1.442360802196912	1.442360802196912	1.442360802196912	1.442360802196912	1.442360802196912	1.442360802196912	1.442360802196912	1.442360802196912
0.625102411940132	1.0870979602081907	0.9088522952151251	0.9181351391404388	1.105875728452889	1.1904710536379701	1.2224742971776732	1.1828859959803415	1.2264198998159432	1.2200913458873957	1.1220881613688138	1.2911691678272712	1.3038666905640806	1.2493141199210824	1.4199390427178813	1.4216728564696692	1.2245501034379256	1.4299400215519642	1.348844691735683	1.3179219998929803	1.3591219091030737	1.3377210469330976	1.3484214780180857	1.3484214780180857	1.3484214780180857	1.3484214780180857	1.3484214780180857	1.3484214780180857	1.3484214780180857	1.3484214780180857	1.3484214780180857	1.3484214780180857	1.3484214780180857	1.3484214780180857	1.3484214780180857	1.3484214780180857	1.3484214780180857	1.3484214780180857	1.3484214780180857	1.3484214780180857	1.3484214780180857	1.3484214780180857	1.3484214780180857	1.3484214780180857	1.3484214780180857	1.3484214780180857	1.3484214780180857	1.3484214780180857	1.3484214780180857	1.3484214780180857
0.6674833302920143	0.6332090187292884	0.7904264983773731	0.8209689298072553	1.0056463931844923	0.6912206665606957	0.8856746698902542	0.6920574699428074	0.6946912771412921	0.7301399482735228	0.6186212558159255	0.6690261843076283	0.8989973782792449	0.7255036520580456	1.011767500087915	0.6697744315565416	0.8103113794025577	0.5416472794807653	0.7244867122281055	0.6011690864419045	0.662827899335005	0.662827899335005	0.662827899335005	0.662827899335005	0.662827899335005	0.662827899335005	0.662827899335005	0.662827899335005	0.662827899335005	0.662827899335005	0.662827899335005	0.662827899335005	0.662827899335005	0.662827899335005	0.662827899335005	0.662827899335005	0.662827899335005	0.662827899335005	0.662827899335005	0.662827899335005	0.662827899335005	0.662827899335005	0.662827899335005	0.662827899335005	0.662827899335005	0.662827899335005	0.662827899335005	0.662827899335005	0.662827899335005	0.662827899335005
0.7906624430798511	0.5005896362658827	0.6171140921646104	0.6125184803190021	0.656825120334115	0.5933005815069872	0.6110543871788512	0.6200027217029127	0.7280322158345157	0.8464663130475666	0.702416531796166	0.7733612558721367	0.6212752064608291	0.7861582501484391	0.6018077588541223	0.8199624263867779	0.7200998088643437	0.7371956455415596	0.5349696531824176	1.0556305483521597	0.6216180669967841	0.6970507796826859	0.48990372530389603	0.593477252493291	0.593477252493291	0.593477252493291	0.593477252493291	0.593477252493291	0.593477252493291	0.593477252493291	0.593477252493291	0.593477252493291	0.593477252493291	0.593477252493291	0.593477252493291	0.593477252493291	0.593477252493291	0.593477252493291	0.593477252493291	0.593477252493291	0.593477252493291	0.593477252493291	0.593477252493291	0.593477252493291	0.593477252493291	0.593477252493291	0.593477252493291	0.593477252493291	0.593477252493291	0.593477252493291
0.9583317235509154	0.8051688962117732	0.8982534670810707	0.6902963802028045	0.6511741544724756	0.6823722477707675	0.48964639511967506	0.6251535821237126	0.5870539218372758	0.380910727581996	0.6239940009539208	0.7743842298819947	0.7448943705744584	0.7325020957444591	0.6534728095106398	0.5115294380772385	0.8056687151735212	0.6877544165433451	0.7431572312123779	0.5622620030782922	0.6913648399565868	0.5998917984029563	0.6456283191797716	0.6456283191797716	0.6456283191797716	0.6456283191797716	0.6456283191797716	0.6456283191797716	0.6456283191797716	0.6456283191797716	0.6456283191797716	0.6456283191797716	0.6456283191797716	0.6456283191797716	0.6456283191797716	0.6456283191797716	0.6456283191797716	0.6456283191797716	0.6456283191797716	0.6456283191797716	0.6456283191797716	0.6456283191797716	0.6456283191797716	0.6456283191797716	0.6456283191797716	0.6456283191797716	0.6456283191797716	0.6456283191797716	0.6456283191797716	0.6456283191797716
0.6230112783948655	0.705888730664912	0.5944406534718418	0.7432263770783339	0.5774260095241052	0.5864136281441954	0.6038525694501652	0.8124047610368238	0.715566402775811	0.805238184805096	0.597952303305915	0.71940273643173	0.6106146498075082	0.6666385045891188	0.8279919493956427	0.7286501735596498	0.6335990149487105	0.667278467671159	0.5365258857715091	0.6339477510975675	0.8354103811321649	0.6661628906580608	0.5591037408826056	0.5487821883733655	0.7576490225855629	0.6493536333489041	0.6167817267104456	0.4296854525357388	0.7518458903807156	0.7029106134044354	0.7676493806115693	0.7352799970080024	0.7352799970080024	0.7352799970080024	0.7352799970080024	0.7352799970080024	0.7352799970080024	0.7352799970080024	0.7352799970080024	0.7352799970080024	0.7352799970080024	0.7352799970080024	0.7352799970080024	0.7352799970080024	0.7352799970080024	0.7352799970080024	0.7352799970080024	0.7352799970080024	0.7352799970080024	0.7352799970080024
0.7844762985142698	0.6304504684283223	0.5932675633858058	0.6446063205263627	0.5762098946269274	0.5808896911338062	0.6780016361917155	0.7232617682691996	0.6332228421052742	0.80145903668949	0.6903756351567939	0.6133729053926048	0.6450713591540488	0.5495983502862919	0.715697923621942	0.6186668824950273	0.7675186577213117	0.6948786052286463	0.6281344082646719	0.560338210339686	0.6838125559162477	0.5729369440486246	0.5907312513579539	0.6831344085854131	0.9019220643955982	0.7011578525138935	0.7125168576243214	0.7294362358051575	0.8295976195487814	0.6748266768917777	0.7054278178864021	0.6901272473890898	0.6901272473890898	0.6901272473890898	0.6901272473890898	0.6901272473890898	0.6901272473890898	0.6901272473890898	0.6901272473890898	0.6901272473890898	0.6901272473890898	0.6901272473890898	0.6901272473890898	0.6901272473890898	0.6901272473890898	0.6901272473890898	0.6901272473890898	0.6901272473890898	0.6901272473890898	0.6901272473890898
0.7150407801816142	0.5836131752397588	0.8260907506649782	0.7284902459050573	0.6237803488123238	0.9459911109656083	0.7032033705031043	0.8601031074253442	0.5019212786239496	0.7260811955452177	0.7196466108340944	0.5338377570832092	0.6978014565386125	1.0115846335253578	0.5860675620638995	0.7426787842475712	0.5400486347246797	0.7181394318193717	0.6784514493755883	0.4330270579431011	0.7351754088993434	0.5841012334212222	0.5841012334212222	0.5841012334212222	0.5841012334212222	0.5841012334212222	0.5841012334212222	0.5841012334212222	0.5841012334212222	0.5841012334212222	0.5841012334212222	0.5841012334212222	0.5841012334212222	0.5841012334212222	0.5841012334212222	0.5841012334212222	0.5841012334212222	0.5841012334212222	0.5841012334212222	0.5841012334212222	0.5841012334212222	0.5841012334212222	0.5841012334212222	0.5841012334212222	0.5841012334212222	0.5841012334212222	0.5841012334212222	0.5841012334212222	0.5841012334212222	0.5841012334212222
0.0	1.1369932914205485	0.46037256952603983	0.5588491204495468	0.5950766171634282	0.0	0.49116724668951883	0.05747186015343457	0.0	0.0	0.05747186015343457	0.43369538653608425	0.37546120174038755	0.872823592622571	0.0	0.0012396368224381802	1.8177315026870227	0.8866858235936235	0.3023465084299572	0.0	0.12515373391346252	0.06257686695673126	0.06257686695673126	0.06257686695673126	0.06257686695673126	0.06257686695673126	0.06257686695673126	0.06257686695673126	0.06257686695673126	0.06257686695673126	0.06257686695673126	0.06257686695673126	0.06257686695673126	0.06257686695673126	0.06257686695673126	0.06257686695673126	0.06257686695673126	0.06257686695673126	0.06257686695673126	0.06257686695673126	0.06257686695673126	0.06257686695673126	0.06257686695673126	0.06257686695673126	0.06257686695673126	0.06257686695673126	0.06257686695673126	0.06257686695673126	0.06257686695673126	0.06257686695673126
0.5473337545862904	0.4235296124077094	0.49373631670649326	0.5420669681303799	0.5077204470593019	0.6341812284048611	0.46906767734365173	0.6068894532517944	0.5302895887584249	0.3302436170800236	0.4912127779922631	0.7407096576723382	0.5971306787762614	0.6184480257509466	0.5916664644195752	0.6838907630520122	0.6828828532714016	0.6686612315964354	0.45767276730217943	0.591797612512415	0.45208166741051586	0.5109870832326644	0.6822796346793948	0.5363527542806594	0.5975221121207539	0.5410440714067392	0.5346456953605128	0.6972054882403821	0.5955002701513391	0.6463528791958607	0.6463528791958607	0.6463528791958607	0.6463528791958607	0.6463528791958607	0.6463528791958607	0.6463528791958607	0.6463528791958607	0.6463528791958607	0.6463528791958607	0.6463528791958607	0.6463528791958607	0.6463528791958607	0.6463528791958607	0.6463528791958607	0.6463528791958607	0.6463528791958607	0.6463528791958607	0.6463528791958607	0.6463528791958607	0.6463528791958607
0.494608804466442	0.5561224795082808	0.5540349241176499	0.327674537549407	0.4079771720799511	0.3605924777164992	0.3660873489132342	0.5012765736855274	0.4450131042787774	0.42519815196516275	0.36327561452319257	0.5729448789611217	0.4808739489724233	0.4187237693478472	0.3952208854731352	0.4644808893485361	0.4050769755265434	0.3617401089807543	0.39753579757221325	0.4033239214028557	0.48604245044595434	0.6102869635907997	0.4517493672697738	0.6202950192144859	0.4727122673290795	0.4804213710318893	0.40890471802726835	0.6553850294057758	0.5386582656494356	0.5619092458418078	0.4946515187900044	0.6646889338894012	0.4656504910965578	0.5164103798730302	0.41699143280671896	0.46670090633987454	0.46670090633987454	0.46670090633987454	0.46670090633987454	0.46670090633987454	0.46670090633987454	0.46670090633987454	0.46670090633987454	0.46670090633987454	0.46670090633987454	0.46670090633987454	0.46670090633987454	0.46670090633987454	0.46670090633987454	0.46670090633987454
0.6551074196683456	0.7545637435295078	0.9401650156623684	0.8440293551768486	1.0149920014121414	0.9301495147042029	1.062841739269667	1.020604053706311	1.1068928761221466	1.0540658399496148	0.9863407725009246	0.9564274197522167	1.0015325414021208	0.923395776379391	1.0713372085991075	1.1445100822300023	1.2029957710003591	0.991991150858014	1.128417012424986	1.1341011648480275	1.3618871562523192	1.1377162175993738	1.050370628966938	0.9833781800308657	1.1429496448358891	1.2083239598481468	1.1017887668995459	1.0597563526661786	1.1690220268889948	1.259009861912232	1.1943956641415898	1.335517261123841	1.199272453940365	1.2638812170163722	1.232231793281408	1.165070640175897	1.309639467425059	1.4325226240311246	1.248603662830671	1.2238047542335082	1.2362042085320897	1.2362042085320897	1.2362042085320897	1.2362042085320897	1.2362042085320897	1.2362042085320897	1.2362042085320897	1.2362042085320897	1.2362042085320897	1.2362042085320897
0.8095975441462941	0.9450301301287668	0.8712261895188034	0.7155709803536918	0.885879586877334	0.7300849139271924	0.7933818325411415	0.6950246483458256	0.7170491002957103	0.9706512784793517	0.7311406266567867	0.7700241963791197	0.5949731447668686	0.6716393978527331	0.7662169264603557	0.8049031204186795	0.7602594417363636	0.682956846286014	0.8080264974950105	0.708964069179052	0.7045409267141782	0.6024494533771292	0.7891496212398191	0.7870580753996993	0.6235057621991136	0.7052819187994065	0.7052819187994065	0.7052819187994065	0.7052819187994065	0.7052819187994065	0.7052819187994065	0.7052819187994065	0.7052819187994065	0.7052819187994065	0.7052819187994065	0.7052819187994065	0.7052819187994065	0.7052819187994065	0.7052819187994065	0.7052819187994065	0.7052819187994065	0.7052819187994065	0.7052819187994065	0.7052819187994065	0.7052819187994065	0.7052819187994065	0.7052819187994065	0.7052819187994065	0.7052819187994065	0.7052819187994065
0.5245201609285002	0.6240171594011797	0.37536483219957756	0.41947278002333693	0.5539271841655404	0.5118733281758673	0.5788761429068069	0.42013988744367003	0.44544980903758036	0.47191538000547706	0.46749085555087955	0.4358896843955683	0.44867618361927053	0.49495076765198925	0.7138553169052669	0.4098084540465093	0.44204881302885646	0.5634738353822728	0.33500452829211425	0.34332618475078697	0.5790916356667561	0.47512930748308035	0.5599018088164117	0.25290429886191657	0.45275447254868945	0.49379575790602104	0.5144672626365372	0.4928504382150506	0.5520086184024462	0.5266514450919004	0.3752627036560803	0.45095707437399035	0.45095707437399035	0.45095707437399035	0.45095707437399035	0.45095707437399035	0.45095707437399035	0.45095707437399035	0.45095707437399035	0.45095707437399035	0.45095707437399035	0.45095707437399035	0.45095707437399035	0.45095707437399035	0.45095707437399035	0.45095707437399035	0.45095707437399035	0.45095707437399035	0.45095707437399035	0.45095707437399035
0.47941472762625126	0.21923511705855378	0.6851073536616648	0.022546067493450735	0.2975721352147973	0.5669632245250288	0.25786722253967315	0.273770733594817	0.7293998128935981	0.29921279325619243	0.27507104860484005	0.41592416662365683	0.0	0.0	0.737703681266909	0.3864767440721862	0.5989527735678414	0.8254173749904684	0.5669632245250289	0.04909749787699661	0.32951078791012056	0.28254457160180985	0.2624081898405526	0.22458737128449632	0.24178118455200454	0.7666647973826484	0.5042229909673265	0.5042229909673265	0.5042229909673265	0.5042229909673265	0.5042229909673265	0.5042229909673265	0.5042229909673265	0.5042229909673265	0.5042229909673265	0.5042229909673265	0.5042229909673265	0.5042229909673265	0.5042229909673265	0.5042229909673265	0.5042229909673265	0.5042229909673265	0.5042229909673265	0.5042229909673265	0.5042229909673265	0.5042229909673265	0.5042229909673265	0.5042229909673265	0.5042229909673265	0.5042229909673265
0.47940856111117547	0.4817241990641662	0.5910100430191422	0.6221137833415644	0.5909212888705492	0.5914287489001939	0.6539607219974725	0.6924686914255674	0.7086908264951992	0.7388033596195231	0.7966058022679956	0.8759728328508014	0.8337554651967163	0.9294998187002583	0.9344267342604737	0.9659109608736044	0.8970600759020483	0.9709277078449724	1.0168131626066423	0.9409295310698822	1.0101574798221968	0.9581869202577857	1.0925144981178714	1.0253507091878287	1.0253507091878287	1.0253507091878287	1.0253507091878287	1.0253507091878287	1.0253507091878287	1.0253507091878287	1.0253507091878287	1.0253507091878287	1.0253507091878287	1.0253507091878287	1.0253507091878287	1.0253507091878287	1.0253507091878287	1.0253507091878287	1.0253507091878287	1.0253507091878287	1.0253507091878287	1.0253507091878287	1.0253507091878287	1.0253507091878287	1.0253507091878287	1.0253507091878287	1.0253507091878287	1.0253507091878287	1.0253507091878287	1.0253507091878287
1.2654486858460345	0.914163897829162	1.1566872516072002	0.6897929883150263	0.8172242122309078	0.9141761805519603	0.7777847169113258	0.822864668002898	0.6762345333543892	0.6039864596404458	0.6028161520295013	0.779108355942016	0.6840742347699206	0.7582625933719737	0.9784744682965568	0.6440622787990826	0.7677933488389316	0.8773267968105727	1.0542561440939293	0.8315724459914096	0.9535465344336613	1.0707730642895188	1.2628822874477041	0.9070156276030985	0.9385265246895994	1.0432076705276085	1.0582225837837205	1.3691969348990476	1.1568541971931097	1.4070603875248722	1.0742107961158425	1.2406355918203573	1.2406355918203573	1.2406355918203573	1.2406355918203573	1.2406355918203573	1.2406355918203573	1.2406355918203573	1.2406355918203573	1.2406355918203573	1.2406355918203573	1.2406355918203573	1.2406355918203573	1.2406355918203573	1.2406355918203573	1.2406355918203573	1.2406355918203573	1.2406355918203573	1.2406355918203573	1.2406355918203573
0.020390113204780746	0.14038196055391824	0.4776463747625092	0.3083355709308016	0.17349674653747085	0.41096055409255566	0.1556783575152501	0.4068488706144794	0.12644387001672378	0.26365387348538666	0.38484281429880657	0.21594609892984643	0.15902441051214394	0.15374620148364246	0.18334738241635015	0.15443031505593532	0.2426220711625307	0.2912289028998907	0.25354424928760755	0.4775678851847275	0.3736892525450689	0.36345448013889287	0.2563435774744502	0.5152525378047277	0.6932568748073898	0.1932256229854684	0.6447664947870124	0.22960797238813319	0.44320200547192723	0.44511998438556577	0.6127345080030726	0.17726839227704136	0.31822324290086074	0.37755756375646193	0.25663178145488513	0.5967928938430038	0.44235033984568334	0.3277806428086587	0.385065491327171	0.385065491327171	0.385065491327171	0.385065491327171	0.385065491327171	0.385065491327171	0.385065491327171	0.385065491327171	0.385065491327171	0.385065491327171	0.385065491327171	0.385065491327171
0.0	0.0	0.00020236770911008026	0.0	0.0	0.0	0.0	0.0	0.0	0.0	0.08184862350769069	0.02063341167311996	0.02043104396400988	0.0	0.00020236770911008026	0.07079972152835508	0.004673206129330537	0.05472366308064301	0.02043104396400988	0.09558575100866278	0.22594054488626342	0.0	0.0	0.07079972152835508	0.03650710241172195	0.0	0.08184862350769069	0.001002747538321282	0.0	0.0	0.0	0.09123076549236496	0.004470838420220457	0.0	0.0	0.0	0.0	0.0	0.1255233846089981	0.03650710241172195	0.12426977702218774	0.009382141984674275	0.0641058050653173	0.03689167760626716	0.05049874133579222	0.05049874133579222	0.05049874133579222	0.05049874133579222	0.05049874133579222	0.05049874133579222
0.6404226270249728	0.47840379922353105	0.8213446359016583	0.788571323305276	0.805027011075274	1.0917697910496589	0.8512965453044876	0.8589305797530162	0.99977942830636	0.7297264509716711	1.2574040146421608	1.207235042694405	0.8484855807655483	0.7036942372344334	0.9938408334647479	0.7464480687319861	0.9262210644469536	1.2031042079656806	1.4214598618565097	1.0070402868113741	1.0488209260324914	0.8079168922567358	1.0713675326860677	1.0325483655801657	1.1448566407794836	0.9019207678519834	1.2678952361999598	0.9717896968252465	1.1161205269382812	1.419734767892562	1.4590542911530637	1.2708828663745433	1.2946950247148146	1.3505761841915873	1.2979084422164189	1.126516654362817	1.3747174284324626	1.6054804470579984	1.4659082509657684	1.4898210182562754	1.26272216839039	1.6212221419928587	1.8806093875804915	2.217476090236757	1.4411920437204355	1.8293340669785962	1.8293340669785962	1.8293340669785962	1.8293340669785962	1.8293340669785962
0.2984211363944124	0.16987152475044773	0.19690312109432795	0.3044813025092366	0.23708171049906604	0.6586512581902081	0.47808082428297954	0.44880210478297833	0.3158886689091976	0.2434516612329807	0.6710646430564564	0.45972995411077516	0.5318537191437265	0.43085693285045645	0.7078903292583821	0.3457736217465013	0.5436084435813514	0.6601651833030803	0.5918729534118604	0.5242087697460499	0.5134725312147936	0.5629687839194608	0.8137741073032408	0.531454126106029	0.5008612491628786	0.7181855141917797	0.6488676503488815	0.8619932715655858	1.1628823089885496	0.5851282768324068	0.6453238508797416	0.581206159275776	0.7364230452693672	0.9133935588078859	0.6755656369095023	0.7009193990198985	0.592977602833418	1.1503798074121605	0.8261474498951454	0.988263628653653	0.988263628653653	0.988263628653653	0.988263628653653	0.988263628653653	0.988263628653653	0.988263628653653	0.988263628653653	0.988263628653653	0.988263628653653	0.988263628653653
1.4305297442348566	1.0584945557083105	0.5539839626833228	0.03897807443253466	0.6584322293738618	0.10290625130525072	0.9541461585043413	0.7576358419167888	0.6570161705870454	0.7073260062519171	0.7073260062519171	0.7073260062519171	0.7073260062519171	0.7073260062519171	0.7073260062519171	0.7073260062519171	0.7073260062519171	0.7073260062519171	0.7073260062519171	0.7073260062519171	0.7073260062519171	0.7073260062519171	0.7073260062519171	0.7073260062519171	0.7073260062519171	0.7073260062519171	0.7073260062519171	0.7073260062519171	0.7073260062519171	0.7073260062519171	0.7073260062519171	0.7073260062519171	0.7073260062519171	0.7073260062519171	0.7073260062519171	0.7073260062519171	0.7073260062519171	0.7073260062519171	0.7073260062519171	0.7073260062519171	0.7073260062519171	0.7073260062519171	0.7073260062519171	0.7073260062519171	0.7073260062519171	0.7073260062519171	0.7073260062519171	0.7073260062519171	0.7073260062519171	0.7073260062519171
0.7395942568925062	0.4541085377673177	0.4967796473914717	0.9137196787117176	1.0068027804413728	0.7632195948326485	0.8524542972345298	0.593417614887033	1.9365621223051601	1.508988793320333	1.07981805404593	2.0312911981201447	2.441230858676313	0.9248116366914947	1.3207709099193998	1.6336782673647532	1.5993116810135448	1.2855242633088508	1.843936862936446	1.393677435894383	1.6188071494154146	1.6188071494154146	1.6188071494154146	1.6188071494154146	1.6188071494154146	1.6188071494154146	1.6188071494154146	1.6188071494154146	1.6188071494154146	1.6188071494154146	1.6188071494154146	1.6188071494154146	1.6188071494154146	1.6188071494154146	1.6188071494154146	1.6188071494154146	1.6188071494154146	1.6188071494154146	1.6188071494154146	1.6188071494154146	1.6188071494154146	1.6188071494154146	1.6188071494154146	1.6188071494154146	1.6188071494154146	1.6188071494154146	1.6188071494154146	1.6188071494154146	1.6188071494154146	1.6188071494154146
0.32654289585578977	0.4865893746196276	0.5509267246664142	0.1961594463403486	0.5366214263256011	0.5100437165198566	0.2903718959531446	0.5699858382192564	0.7973726287777786	0.5569397851205022	0.6894274299907996	0.6164472243808301	0.5068040253998828	0.6006121108589002	0.3381227008421773	0.9472679212334119	1.05068648279266	0.6561229566384986	0.8486665404850412	0.4718602956374919	0.8635333302466439	0.916766770777077	0.7330167188811374	0.5110793566484781	0.5655704019889323	0.728447503897173	0.4182681946389712	0.9835618301908701	1.1886957428529172	1.3838572648129084	0.6337907449960488	1.5839015994339762	1.1088461722150125	1.1088461722150125	1.1088461722150125	1.1088461722150125	1.1088461722150125	1.1088461722150125	1.1088461722150125	1.1088461722150125	1.1088461722150125	1.1088461722150125	1.1088461722150125	1.1088461722150125	1.1088461722150125	1.1088461722150125	1.1088461722150125	1.1088461722150125	1.1088461722150125	1.1088461722150125
0.7074268269155184	0.33955365221793316	0.6044567368899677	0.4209054965074303	0.38690041787994284	0.5073153594217485	0.5343308438580957	0.504513583936886	0.5147345905763456	0.44714514591940757	0.6422177721221105	0.5344857079608977	0.5622616816919702	0.5440676093849868	0.4313437607132366	0.4654425527825062	0.6762458942262576	0.43433930842092805	0.6560662180352833	0.6781572441825994	0.4507132117432757	0.4761824645178055	0.6648186992912762	0.5705005819045409	0.5705005819045409	0.5705005819045409	0.5705005819045409	0.5705005819045409	0.5705005819045409	0.5705005819045409	0.5705005819045409	0.5705005819045409	0.5705005819045409	0.5705005819045409	0.5705005819045409	0.5705005819045409	0.5705005819045409	0.5705005819045409	0.5705005819045409	0.5705005819045409	0.5705005819045409	0.5705005819045409	0.5705005819045409	0.5705005819045409	0.5705005819045409	0.5705005819045409	0.5705005819045409	0.5705005819045409	0.5705005819045409	0.5705005819045409
1.0233095607772924	1.0862401517287383	1.1394104547988797	1.0022885848248844	0.7909638415067068	0.6646105363298711	0.7297656680507054	0.7459515671924001	0.2812817398794461	0.5521690186915795	0.8715502258679766	0.7118596222797781	0.7118596222797781	0.7118596222797781	0.7118596222797781	0.7118596222797781	0.7118596222797781	0.7118596222797781	0.7118596222797781	0.7118596222797781	0.7118596222797781	0.7118596222797781	0.7118596222797781	0.7118596222797781	0.7118596222797781	0.7118596222797781	0.7118596222797781	0.7118596222797781	0.7118596222797781	0.7118596222797781	0.7118596222797781	0.7118596222797781	0.7118596222797781	0.7118596222797781	0.7118596222797781	0.7118596222797781	0.7118596222797781	0.7118596222797781	0.7118596222797781	0.7118596222797781	0.7118596222797781	0.7118596222797781	0.7118596222797781	0.7118596222797781	0.7118596222797781	0.7118596222797781	0.7118596222797781	0.7118596222797781	0.7118596222797781	0.7118596222797781
1.0399412155251435	0.8357163211492166	0.7706970964352756	0.8689847165300773	0.8623475375468936	0.8296001931488753	0.6019811536381536	0.8005997097095804	0.5524971200396592	0.7888649561468251	0.7966776460122329	0.6499104277273904	0.8127787214811815	0.711243831202384	0.6260770275174873	0.7676709220567599	0.9539602236045172	0.8020959279798298	0.6908517652604999	0.8846712832495555	0.782280512804863	0.6142025905710142	0.6007528649911833	0.5330399964075547	0.7496207497768225	0.5686291628842494	0.6860865124868368	0.6028458574916962	0.6444661849892664	0.6444661849892664	0.6444661849892664	0.6444661849892664	0.6444661849892664	0.6444661849892664	0.6444661849892664	0.6444661849892664	0.6444661849892664	0.6444661849892664	0.6444661849892664	0.6444661849892664	0.6444661849892664	0.6444661849892664	0.6444661849892664	0.6444661849892664	0.6444661849892664	0.6444661849892664	0.6444661849892664	0.6444661849892664	0.6444661849892664	0.6444661849892664
0.0	0.08450923802632695	0.0	0.0	0.08477743036636083	0.0	0.08923947872696772	0.002298071688200725	0.022717728122689365	0.26244630019632786	0.006485108563004784	0.07353721678668419	0.10646776524612624	0.28565413941626877	0.24152141685299255	0.21145137850400358	0.19622475579003718	0.09848194379686863	0.08237170060637737	0.05696239995745945	0.285328951113857	0.2747988658072929	0.249547335468025	0.23964172451578594	0.3133759393598937	0.14576031071744044	0.3121823705291685	0.19476614177970633	0.015135383686258172	0.4686843787971494	0.31224498715051613	0.5346882364025464	0.4234666117765313	0.4234666117765313	0.4234666117765313	0.4234666117765313	0.4234666117765313	0.4234666117765313	0.4234666117765313	0.4234666117765313	0.4234666117765313	0.4234666117765313	0.4234666117765313	0.4234666117765313	0.4234666117765313	0.4234666117765313	0.4234666117765313	0.4234666117765313	0.4234666117765313	0.4234666117765313
0.24254973636402555	0.11703033090691023	0.09008898728724768	0.03198567987086145	0.30575510826868985	0.17120909039986823	0.4262008807081225	0.16633365030524683	0.2087646492077241	0.4160749908613405	0.22935292388147957	0.3625644494240371	0.17786897031946525	0.4156506111304241	0.4519487511019941	0.5863102596143724	0.6554530244459407	0.3755148432713384	0.6276171263507778	0.2372310421128432	0.5049980800569158	0.6272322261647387	0.1920302460381214	0.3816301114159185	0.4238557098033272	0.6006385489441748	0.5029313294307185	0.5802328837734768	0.7140261521501943	0.3612020222127401	0.8874054601252505	0.8366607384923633	0.8643333339035287	1.1898308604879895	1.4488921524271465	0.7804487638067197	1.114670458116933	1.114670458116933	1.114670458116933	1.114670458116933	1.114670458116933	1.114670458116933	1.114670458116933	1.114670458116933	1.114670458116933	1.114670458116933	1.114670458116933	1.114670458116933	1.114670458116933	1.114670458116933
0.4566572494067906	0.27665756308418676	0.3048777222647692	0.5839040463144107	0.5654779516086356	0.5238857998213804	0.583250091596326	0.4057441927953748	0.40102514328884964	0.36469667119312865	0.5856048764050693	0.36657277322249415	0.430899352337006	0.6168050820068304	0.5110470254500189	0.5797524378082036	0.5316864779735575	0.5949842252421419	0.28528000078423044	0.3491749216015717	0.5447227529598243	0.47862781705635277	0.4340409964560552	0.49407623593544525	0.4598504950636771	0.3681111943562276	0.5315727620510133	0.3495447266934164	0.4448572301451149	0.4155052750958199	0.27546920493629773	0.3454872400160588	0.3454872400160588	0.3454872400160588	0.3454872400160588	0.3454872400160588	0.3454872400160588	0.3454872400160588	0.3454872400160588	0.3454872400160588	0.3454872400160588	0.3454872400160588	0.3454872400160588	0.3454872400160588	0.3454872400160588	0.3454872400160588	0.3454872400160588	0.3454872400160588	0.3454872400160588	0.3454872400160588
0.8709404560535464	0.9083500614224524	0.9148731538364209	0.888105568076203	0.6544729991896509	0.5985951953273698	0.7037953554375561	1.0439688568252128	0.7436768311908291	0.5744752298516815	0.44253914443784353	0.7960924766901816	0.709079648964023	0.48627966080631635	0.6964474024301116	0.682717296193021	0.7757650491470957	0.6397794670318703	0.5705359287128688	0.6099769449606507	0.7552970429320282	0.7935505002876228	0.6191395468019131	0.4168216355227384	0.8522503406713511	0.663590099734148	0.5847058489211413	0.44335534549450395	0.7257712820191388	0.3088183875109086	0.6521070387137177	0.8860430539124492	0.5641608572310304	0.731284336671376	0.7328402530031782	0.6925853148911855	0.657292894761231	0.6749391048262082	0.6749391048262082	0.6749391048262082	0.6749391048262082	0.6749391048262082	0.6749391048262082	0.6749391048262082	0.6749391048262082	0.6749391048262082	0.6749391048262082	0.6749391048262082	0.6749391048262082	0.6749391048262082
0.0051588850601874455	0.0	0.0	0.0	0.04412076791795735	0.0	0.0	0.0	0.24170248190493906	0.5603898340639201	0.025590429986612904	0.0007510002722964978	0.0568529274462493	0.05914027273351175	0.06436323991526299	0.04537054660249235	0.056228038103981796	0.04007538313652932	0.1284482739839471	0.06896019763227375	0.07821794778115986	0.020740130884093523	0.0604243970824644	0.15235143436566906	0.12209740360833406	0.13161273155903022	0.0768077123936287	0.09011620386271721	0.06958508697454127	0.050730582679533315	0.0	0.13236230375387203	0.06618115187693602	0.06618115187693602	0.06618115187693602	0.06618115187693602	0.06618115187693602	0.06618115187693602	0.06618115187693602	0.06618115187693602	0.06618115187693602	0.06618115187693602	0.06618115187693602	0.06618115187693602	0.06618115187693602	0.06618115187693602	0.06618115187693602	0.06618115187693602	0.06618115187693602	0.06618115187693602
0.18314067372528406	0.05266276421895097	0.32518465709759287	0.34062028261825006	0.4085596933442725	0.7957961595904838	0.5309671433323788	0.08894888603488788	0.1825323397616789	0.5760365656643437	0.5031867504701987	0.1476181129732714	0.4466420692537951	0.3799601543115544	0.15855661340951505	0.11106742578282502	0.25653561903337346	0.2308347223953769	0.12507850256537814	0.6909656045053615	0.3495564940696658	0.13335876520314197	0.15054920343040026	0.8552538999182813	0.44609365296469966	0.31280035976871073	0.3055240488686969	0.36640608361932925	0.30508075304074633	0.37517715610265573	0.1042591111588599	0.2397181336307578	0.2397181336307578	0.2397181336307578	0.2397181336307578	0.2397181336307578	0.2397181336307578	0.2397181336307578	0.2397181336307578	0.2397181336307578	0.2397181336307578	0.2397181336307578	0.2397181336307578	0.2397181336307578	0.2397181336307578	0.2397181336307578	0.2397181336307578	0.2397181336307578	0.2397181336307578	0.2397181336307578
0.9131934929562958	0.8957982029899436	0.8300020788833176	0.48257585409777265	0.6752924766601205	1.1077176555748105	0.8536139235324441	0.8788252722301082	0.8099474792990426	0.9207803330951118	0.7058042935806903	0.9004343323176497	1.1524084958062606	1.1901598367666821	1.1300791316383394	1.3546822070677302	1.238494347882547	1.276703018073755	1.3935753530879607	1.4275538851178682	1.6035997059576357	1.602216592310256	1.5902681330496642	1.3494246770659664	1.8677539172264228	2.05100632661581	1.4955654767295068	1.8289261930629093	1.9299362352927654	1.6264389073594347	2.2574212508182074	2.008399984698788	1.9547654563312362	1.90677206280894	2.285393674028035	1.6281240775025907	1.8405743966586197	1.5053888203671053	1.646867156147927	1.746477087930179	1.6966721220390528	1.6966721220390528	1.6966721220390528	1.6966721220390528	1.6966721220390528	1.6966721220390528	1.6966721220390528	1.6966721220390528	1.6966721220390528	1.6966721220390528
0.29835733059378844	0.31922395436762313	0.19972370219062396	0.3956653957174787	0.4092288893715291	0.41498914847336543	0.30225003081876617	0.336497574957903	0.40051286765315525	0.561989041168688	0.4733098398229326	0.4841891713747964	0.5554152260980999	0.34402607574416927	0.4225090722859008	0.5981079846635359	0.4682499725492141	0.42321402784653	0.46317818986294423	0.49486346446197155	0.3070428262711706	0.33458859893685877	0.4539973011974544	0.3863618746992421	0.3065804747354918	0.47196060048629995	0.36708425394703176	0.42399452289049067	0.4146675959136132	0.33824839910852306	0.4729299913889547	0.38931879799068564	0.3420524681288869	0.5096735839093164	0.40797045104667234	0.45882201747799434	0.45882201747799434	0.45882201747799434	0.45882201747799434	0.45882201747799434	0.45882201747799434	0.45882201747799434	0.45882201747799434	0.45882201747799434	0.45882201747799434	0.45882201747799434	0.45882201747799434	0.45882201747799434	0.45882201747799434	0.45882201747799434
0.7221388908234891	0.6668871284587324	0.47896940376567004	0.6775593987157177	0.43644507123264903	0.6126186290025682	0.31433220732562867	0.4085082198733925	0.37388073467318916	0.24721124453867846	0.5577558141278841	0.37877909060465564	0.6353161990622939	0.5932447756225144	0.6693752751070184	0.44570818714745114	0.6117719386353532	0.5981313067442091	0.38314930227586	0.18205547739303277	0.5577278815933197	0.27436163447093115	0.47803928841887167	0.43380259997691356	0.2886975611369437	0.3215732032605917	0.4113579227045931	0.316005260601524	0.4866224885174501	0.5333102339891345	0.5099663612532923	0.5099663612532923	0.5099663612532923	0.5099663612532923	0.5099663612532923	0.5099663612532923	0.5099663612532923	0.5099663612532923	0.5099663612532923	0.5099663612532923	0.5099663612532923	0.5099663612532923	0.5099663612532923	0.5099663612532923	0.5099663612532923	0.5099663612532923	0.5099663612532923	0.5099663612532923	0.5099663612532923	0.5099663612532923
1.2108207267990072	0.9755095641383761	1.156772544070648	0.7667594476335671	1.3258164756949335	0.5710566932461651	0.3122049865945657	1.0892674596913023	0.7096630673163935	1.2173418137927674	0.8819215132605216	2.1956860687720083	0.6289831520276311	0.5375238016703408	0.798397292333287	0.6577309012681789	0.47446948746122386	0.5936036566064311	0.8558416891494804	1.0422726802515638	0.5037038535418072	0.3205988228308746	0.2842510596339509	0.33270880666859076	0.345598529297492	0.46415684137451435	0.3350217910778252	0.7571998943307241	0.41185447026102523	0.6790607734844393	1.3261188076418275	1.3087966018422084	0.1464743540029017	0.32013203204100815	0.3530195444904681	0.3365757882657381	0.3365757882657381	0.3365757882657381	0.3365757882657381	0.3365757882657381	0.3365757882657381	0.3365757882657381	0.3365757882657381	0.3365757882657381	0.3365757882657381	0.3365757882657381	0.3365757882657381	0.3365757882657381	0.3365757882657381	0.3365757882657381
0.5715290498019	0.963812886220731	0.8451028083988219	0.9738214061595936	1.1950951196745712	0.9862754742078491	0.9544575197006538	0.7765700560192644	0.916885235184386	1.0367345148845701	0.8824649643795417	0.9551388854220152	1.0145197397279648	1.0724217528554578	0.7458257848824175	0.9107801696082889	1.0004334749586932	0.9448456710426618	0.9019920407277343	0.880599222957166	1.0383501683793026	0.9956013972756523	0.8995206987626615	0.7465694912427082	0.9532477521129176	1.0733656617197143	0.9487437981375131	0.8685018815748721	0.9112455193934268	1.0098510718231373	0.8688796616782184	0.7894550465454434	0.6791161992659102	0.8670744334247887	0.7955247947191474	0.8312996140719682	0.8312996140719682	0.8312996140719682	0.8312996140719682	0.8312996140719682	0.8312996140719682	0.8312996140719682	0.8312996140719682	0.8312996140719682	0.8312996140719682	0.8312996140719682	0.8312996140719682	0.8312996140719682	0.8312996140719682	0.8312996140719682
0.3009078008404669	0.46442863170130977	0.3484768579536313	0.45558465694490524	0.45200353453049835	0.3433224498718639	0.4236154589702166	0.48379204311925267	0.5112398106073078	0.35974227843267353	0.5870843752763107	0.5493852748352421	0.2727901232443143	0.5986944463527608	0.48267083082621187	0.5042337792300867	0.3590846413663678	0.5388997158251315	0.6096240892315348	0.7604148222948248	0.7537188962020053	0.6726808034216817	0.6302414104776981	0.5463269951635334	0.9453552657177079	0.5827636754657477	0.6256991808991572	0.5279958593734669	0.6065152513594382	0.7373588344334199	0.814844663998426	0.7761017492159229	0.7761017492159229	0.7761017492159229	0.7761017492159229	0.7761017492159229	0.7761017492159229	0.7761017492159229	0.7761017492159229	0.7761017492159229	0.7761017492159229	0.7761017492159229	0.7761017492159229	0.7761017492159229	0.7761017492159229	0.7761017492159229	0.7761017492159229	0.7761017492159229	0.7761017492159229	0.7761017492159229
0.7941545546939449	0.6861082903327872	0.7616878252539907	0.7492239084331115	0.9044283949969479	0.6668225878461019	0.6216773868262547	0.9177759122930171	0.9002747876183542	0.8076735800136103	0.8410096358116951	0.9494016323521501	0.8539285880126349	0.9173285220862414	0.7405864471210851	0.7147321092672462	0.7870306186687986	1.006824752289043	0.9367713900970731	0.8311085299834716	0.7499282291494354	0.961821589789582	0.8241057425928598	0.9937029072682745	0.9643348406591072	1.0151373733283193	0.9382078630766644	1.0584295197815257	0.7421829532465437	0.7691899510440278	0.9091461956980439	0.7939474236875818	0.8515468096928128	0.8515468096928128	0.8515468096928128	0.8515468096928128	0.8515468096928128	0.8515468096928128	0.8515468096928128	0.8515468096928128	0.8515468096928128	0.8515468096928128	0.8515468096928128	0.8515468096928128	0.8515468096928128	0.8515468096928128	0.8515468096928128	0.8515468096928128	0.8515468096928128	0.8515468096928128
0.05437285351702094	0.13188271932762513	0.023993854602589047	0.08935347704987188	0.092657077469031	0.2129868144288327	0.24743663315154774	0.3401174176442094	0.3761060089382931	0.4824820170826885	0.5386305984025852	0.6478581545032052	0.7631996177739337	0.5990981099111335	0.7191221562540393	0.7545500866963633	0.8661043344117447	0.8698748584490797	0.9038722071149551	1.0099971021335552	0.9737655254278599	0.7827748155745227	0.9923449119453893	1.043234555873324	1.0804373742116007	1.1426894951756346	1.2445018361234883	1.1935956656495612	1.1935956656495612	1.1935956656495612	1.1935956656495612	1.1935956656495612	1.1935956656495612	1.1935956656495612	1.1935956656495612	1.1935956656495612	1.1935956656495612	1.1935956656495612	1.1935956656495612	1.1935956656495612	1.1935956656495612	1.1935956656495612	1.1935956656495612	1.1935956656495612	1.1935956656495612	1.1935956656495612	1.1935956656495612	1.1935956656495612	1.1935956656495612	1.1935956656495612
0.360941609761158	0.3193684450537056	0.3756960827131937	0.41323360238473766	0.40494401887614556	0.43042960413079645	0.38871769925694816	0.5128952528933342	0.5569151587598645	0.6092864556288803	0.7410248126684909	0.7703477164861202	0.8170301894414627	0.7879833393680965	0.7355136318418618	0.8561727334906769	1.0076195228688123	0.9131364694894317	0.9851061326530911	0.9829273938533114	0.977029497731734	0.978457600024567	1.122738944342494	1.1021601727846349	1.2133623498059243	1.080646105711796	0.9282941294430556	0.7638264497255738	0.6737730080908038	0.6446435783540109	0.6247968147221562	1.0219460670474192	0.9442024362023996	1.0894223875048747	1.2502956966863776	1.1133481303799517	1.138706708283458	1.2385147317642686	1.0745039820241657	1.1166150198737541	1.3501383879267985	1.204504858526486	1.1988996113208006	1.0641199734815134	1.0102575467115247	1.0373955962997394	0.8763676228847116	0.9568816095922256	0.9568816095922256	0.9568816095922256
0.0	0.0	0.0037668285888474537	0.0	0.029325760111179655	0.0	0.0	0.0	0.0	0.17104974733162395	0.0	0.0	0.000632540724847838	0.25583423298620317	0.17104974733162395	0.49561846318427205	0.25583423298620317	0.3246934237502334	0.0	0.22129868135340797	0.0	0.0	0.0031342878639996157	0.0	0.0	0.0	0.000632540724847838	0.5557129463393994	0.0	0.0	0.22129868135340797	0.0	0.07533406373534145	0.037667031867670724	0.037667031867670724	0.037667031867670724	0.037667031867670724	0.037667031867670724	0.037667031867670724	0.037667031867670724	0.037667031867670724	0.037667031867670724	0.037667031867670724	0.037667031867670724	0.037667031867670724	0.037667031867670724	0.037667031867670724	0.037667031867670724	0.037667031867670724	0.037667031867670724
0.0	0.0	0.0	0.2096154032910854	0.21537294951521052	0.001161948940230935	0.0	0.0	0.0	0.0	0.0	0.0	0.0	0.2096154032910854	0.0057575462241251174	0.0	0.0	0.721888414452017	0.001161948940230935	0.5169066218899587	0.5169066218899587	0.053870105977522335	1.1552849716687954	0.4192308065821708	0.3269257685968436	0.5039131351731231	0.3142107137632294	0.3142107137632294	0.5238261170543148	0.3142107137632294	0.6342169871957168	0.7853286737802528	0.7097728304879848	0.7097728304879848	0.7097728304879848	0.7097728304879848	0.7097728304879848	0.7097728304879848	0.7097728304879848	0.7097728304879848	0.7097728304879848	0.7097728304879848	0.7097728304879848	0.7097728304879848	0.7097728304879848	0.7097728304879848	0.7097728304879848	0.7097728304879848	0.7097728304879848	0.7097728304879848
0.8303153715087516	1.0634589608747633	1.1841448463767181	1.2676558362376638	1.1949187186714303	1.2060577958168024	1.1983810200513814	1.2536312114312342	1.2570384335798337	1.3526681475451892	1.3729731454368597	1.390335299253371	1.3501801078393125	1.3169552176690378	1.447061245345569	1.448280258417041	1.3919020874006118	1.3535166655917845	1.3344691863443994	1.2850777877356316	1.2555615003060518	1.2703196440208417	1.2703196440208417	1.2703196440208417	1.2703196440208417	1.2703196440208417	1.2703196440208417	1.2703196440208417	1.2703196440208417	1.2703196440208417	1.2703196440208417	1.2703196440208417	1.2703196440208417	1.2703196440208417	1.2703196440208417	1.2703196440208417	1.2703196440208417	1.2703196440208417	1.2703196440208417	1.2703196440208417	1.2703196440208417	1.2703196440208417	1.2703196440208417	1.2703196440208417	1.2703196440208417	1.2703196440208417	1.2703196440208417	1.2703196440208417	1.2703196440208417	1.2703196440208417
1.09021142380038	1.1517742238527613	1.2413445280728501	1.2053320351002543	1.3090793473353022	1.1986023654309848	1.1322601828224712	1.2599912159006421	1.3489439297966261	1.3796392243461004	1.350905498663621	1.2719169816731057	1.253692652267679	1.3383286495772078	1.2893214000664552	1.2574493118048264	1.4005268225336387	1.2323889212928323	1.254603144828923	1.3641027126474317	1.3961141354684556	1.3552287426711611	1.3756714390698084	1.3756714390698084	1.3756714390698084	1.3756714390698084	1.3756714390698084	1.3756714390698084	1.3756714390698084	1.3756714390698084	1.3756714390698084	1.3756714390698084	1.3756714390698084	1.3756714390698084	1.3756714390698084	1.3756714390698084	1.3756714390698084	1.3756714390698084	1.3756714390698084	1.3756714390698084	1.3756714390698084	1.3756714390698084	1.3756714390698084	1.3756714390698084	1.3756714390698084	1.3756714390698084	1.3756714390698084	1.3756714390698084	1.3756714390698084	1.3756714390698084
1.027651225095353	1.2174574812159504	1.1911227193050817	1.2740628811624741	1.188313505261462	1.3204763029498805	1.18646143065778	1.364520315189796	1.4460894287055361	1.2882803172735202	1.3150832770686924	1.2844618964523484	1.3854304205572823	1.388167156592506	1.4059592231894926	1.4958599968271096	1.4500585331981934	1.2750282556362835	1.41067866377057	1.3312718193680768	1.3410236511511056	1.453275374390042	1.3971495127705738	1.3971495127705738	1.3971495127705738	1.3971495127705738	1.3971495127705738	1.3971495127705738	1.3971495127705738	1.3971495127705738	1.3971495127705738	1.3971495127705738	1.3971495127705738	1.3971495127705738	1.3971495127705738	1.3971495127705738	1.3971495127705738	1.3971495127705738	1.3971495127705738	1.3971495127705738	1.3971495127705738	1.3971495127705738	1.3971495127705738	1.3971495127705738	1.3971495127705738	1.3971495127705738	1.3971495127705738	1.3971495127705738	1.3971495127705738	1.3971495127705738
0.8588935307358897	1.1220185596602588	1.2278362683572666	1.1858704549054935	1.278656050169047	1.2422688368845676	1.3452064968480273	1.1493446667314533	1.0921057809873211	1.199290944267383	1.274287427937096	1.3619108651297502	1.2693893693400764	1.339791582446265	1.1497202858563542	1.2511814207648337	1.2882554693358201	1.2777223015363794	1.282959413828403	1.2803408576823911	1.2803408576823911	1.2803408576823911	1.2803408576823911	1.2803408576823911	1.2803408576823911	1.2803408576823911	1.2803408576823911	1.2803408576823911	1.2803408576823911	1.2803408576823911	1.2803408576823911	1.2803408576823911	1.2803408576823911	1.2803408576823911	1.2803408576823911	1.2803408576823911	1.2803408576823911	1.2803408576823911	1.2803408576823911	1.2803408576823911	1.2803408576823911	1.2803408576823911	1.2803408576823911	1.2803408576823911	1.2803408576823911	1.2803408576823911	1.2803408576823911	1.2803408576823911	1.2803408576823911	1.2803408576823911
[truncated: 6 more columns]
