# Supplementary material for: Neuronal tuning aligns dynamically with object and texture manifolds across the visual hierarchy
Source: Nat Neurosci. 2026 Mar 10;29(4):864–75. doi: 10.1038/s41593-026-02207-1 (PMC13061647; doi:10.1038/s41593-026-02207-1)
Supplement: Supplementary file 6 — Average PSTH for each session and thread before or after optimization Fig. 5a. Response rate for each 10 ms time window in csv format to reproduce Fig. 5c. [file 41593_2026_2207_MOESM6_ESM.zip › Figure5C_src_normresp_wdw_80-90_DeePSim_sem.csv]

0	1	2	3	4	5	6	7	8	9	10	11	12	13	14	15	16	17	18	19	20	21	22	23	24	25	26	27	28	29	30	31	32	33	34	35	36	37	38	39	40	41	42	43	44	45	46	47	48	49
0.05428650938602066	0.03683507988805302	0.0574993745722891	0.05714837230328539	0.048964407567539225	0.052291974400983654	0.04576492661334029	0.0706023891549038	0.062413454230912255	0.07432599272999384	0.07572982705796	0.07364471385084011	0.06785052153158883	0.08131605657942617	0.06983689429817515	0.07133967912436481	0.08509544298911549	0.08146037769246897	0.07538718516782808	0.08126949242102174	0.08561051887158995	0.091533260014544	0.07222910772798141	0.07365885567800785	0.08275900015096947	0.08409280629139279	0.08101769985584464	0.08292213325748744	0.07939572948269831	0.08363807638282753	0.07330906981646954	0.0828097208538195	0.08489907152860376	0.08128702405078136	0.08232989384560126	0.08814265892679345	0.0819358818984944	0.06971584730084245	0.0918566509602887	0.07332177379208844	0.06696751571034293	0.07245300441130113	0.08942158970391864	0.06536439554673622	0.07943916312553681	0.07337429816167655	0.07012467450025843	0.0717494863309675	0.0717494863309675	0.0717494863309675
0.06173128583156172	0.0730992317187993	0.08351295897684562	0.09467452013817278	0.1141460276023377	0.1222309300848474	0.11921400036404324	0.09609261385151446	0.11171873663126757	0.10415157986437508	0.12023072315308643	0.10712375451842779	0.08893772075522927	0.12654584872816454	0.11812244215021887	0.12603791816379836	0.10698716645567219	0.10885017397777569	0.12862627542128907	0.12169988291011441	0.12241667156938753	0.1074608652847342	0.11064290611257832	0.15208820565812547	0.11050021374243749	0.12692256263401588	0.10489850245389734	0.14688629141077447	0.11176044901406013	0.11532852691838175	0.13752103052397818	0.13514113018632196	0.14796481375622572	0.12619201348963496	0.10407735969862267	0.11513468659412882	0.11513468659412882	0.11513468659412882	0.11513468659412882	0.11513468659412882	0.11513468659412882	0.11513468659412882	0.11513468659412882	0.11513468659412882	0.11513468659412882	0.11513468659412882	0.11513468659412882	0.11513468659412882	0.11513468659412882	0.11513468659412882
0.06682905336145892	0.1002696674275692	0.09307362600243171	0.09722818353448771	0.12279063093915235	0.11494323083693057	0.11272615797741646	0.11673945102314462	0.12556634880250045	0.12178913321899533	0.18841741895491682	0.1057584982269809	0.13128625082393447	0.12635377814726234	0.11577366982888425	0.18393800968046345	0.13683213563359972	0.1307627257981493	0.15095927884857288	0.14193094296410355	0.16511276969970207	0.10897015184544531	0.11158813920549247	0.1328816641007552	0.13939957685303295	0.18292585431173736	0.16221997722989231	0.12133192808902402	0.13139412672256592	0.13238415611503207	0.12092146322636088	0.12588683669569567	0.16788236697138856	0.1468846018335421	0.1468846018335421	0.1468846018335421	0.1468846018335421	0.1468846018335421	0.1468846018335421	0.1468846018335421	0.1468846018335421	0.1468846018335421	0.1468846018335421	0.1468846018335421	0.1468846018335421	0.1468846018335421	0.1468846018335421	0.1468846018335421	0.1468846018335421	0.1468846018335421
0.07038804563437571	0.05630308858416272	0.06299512364116573	0.061138876240786046	0.058661379007027364	0.05995905929847229	0.06756116581713849	0.054565043148242114	0.06081477348580142	0.050649875557386134	0.056054615693732976	0.06948481168546647	0.04935617240653158	0.0668446410645707	0.06552106543027059	0.06193988975611684	0.05140163586879576	0.05384332919617757	0.0546783388266939	0.05314166443331532	0.06072085695785289	0.05594500750757881	0.06949302558012475	0.06728992743559688	0.05499573851393548	0.06592910405409497	0.06025087527679783	0.054512575037238206	0.06423237135327484	0.07986390130169127	0.05598541730961404	0.07459917924175	0.06346691427569778	0.05990641466254115	0.07064353590488036	0.05480143519933596	0.059605022687956415	0.07254233235954369	0.06607367752375005	0.06607367752375005	0.06607367752375005	0.06607367752375005	0.06607367752375005	0.06607367752375005	0.06607367752375005	0.06607367752375005	0.06607367752375005	0.06607367752375005	0.06607367752375005	0.06607367752375005
0.06492631907531803	0.05807172076014394	0.06256650793598727	0.040539081878737934	0.04946095854340898	0.062357154419000985	0.0646398500607114	0.07774136059360341	0.08544401078179256	0.06523441423396449	0.07626748659990544	0.0912824109425099	0.0725704996449886	0.08787501846701452	0.08350452364408763	0.09516267826371157	0.07646786856063477	0.10136655503803536	0.09326538992038826	0.08723894478731584	0.09134756791190611	0.08779369719580568	0.10128928205222539	0.10147168824409827	0.10072194770261694	0.09907564354597968	0.10242614535128322	0.11375432774004327	0.08406984634992307	0.1045246348830907	0.09429724061650688	0.09429724061650688	0.09429724061650688	0.09429724061650688	0.09429724061650688	0.09429724061650688	0.09429724061650688	0.09429724061650688	0.09429724061650688	0.09429724061650688	0.09429724061650688	0.09429724061650688	0.09429724061650688	0.09429724061650688	0.09429724061650688	0.09429724061650688	0.09429724061650688	0.09429724061650688	0.09429724061650688	0.09429724061650688
0.13388743973147677	0.11737833009092594	0.10033697089979239	0.10515709082962446	0.09812576969515703	0.10248458806756454	0.08915698977219737	0.11743086493158267	0.13825390010171418	0.1321505078399258	0.10826403816042587	0.09618362965414022	0.10712823361162886	0.09558750774023514	0.11804846224418285	0.11369797297026522	0.10765603157324245	0.10417760199142075	0.10216957334589552	0.11445185890999643	0.09955366034289788	0.10841788521889006	0.09064187844313737	0.09417987555525652	0.10516281404859275	0.1282168822232551	0.135125224300596	0.1273146788413123	0.08658400709924494	0.11282313968864467	0.1242110170169251	0.1371168509813819	0.10466475158230366	0.1298238074507779	0.12004539889491025	0.12576806623974224	0.1078783635168901	0.13217858390266293	0.10481870716240685	0.12036384506205558	0.11259127611223121	0.11259127611223121	0.11259127611223121	0.11259127611223121	0.11259127611223121	0.11259127611223121	0.11259127611223121	0.11259127611223121	0.11259127611223121	0.11259127611223121
0.19897635512279188	0.09481071655571434	0.09769609862521322	0.12727528609189617	0.14539341639502887	0.13658486515415144	0.1594523285469237	0.14625614659365135	0.12003232805269151	0.15244369007174255	0.1514903888503158	0.13190287097814554	0.14245524596670073	0.15856983724492324	0.11438997277554841	0.1591083996388134	0.16830750196205121	0.15889345235579067	0.1442439821278066	0.14411873018557458	0.17122517740465082	0.1666256655091002	0.16848707322747886	0.15751620987045223	0.13278394459611895	0.15487016710715054	0.14382705585163474	0.14382705585163474	0.14382705585163474	0.14382705585163474	0.14382705585163474	0.14382705585163474	0.14382705585163474	0.14382705585163474	0.14382705585163474	0.14382705585163474	0.14382705585163474	0.14382705585163474	0.14382705585163474	0.14382705585163474	0.14382705585163474	0.14382705585163474	0.14382705585163474	0.14382705585163474	0.14382705585163474	0.14382705585163474	0.14382705585163474	0.14382705585163474	0.14382705585163474	0.14382705585163474
0.0659517549476407	0.047000293891258385	0.05215477468912816	0.05668083872939159	0.05118817494114043	0.041990143196193375	0.05111581734296947	0.04199632199490235	0.04282568262314729	0.05441757276721763	0.04368217999164012	0.05145576867593721	0.047485276748046715	0.0504972270108039	0.0398630669946275	0.05376757942240902	0.05412074924641135	0.04609314832428439	0.053271119504518655	0.05250777982313331	0.05275687791975294	0.05410506749913763	0.0490862159649037	0.06287547099716924	0.05398661984843097	0.04345014965446364	0.06108825294120948	0.05226920129783657	0.05226920129783657	0.05226920129783657	0.05226920129783657	0.05226920129783657	0.05226920129783657	0.05226920129783657	0.05226920129783657	0.05226920129783657	0.05226920129783657	0.05226920129783657	0.05226920129783657	0.05226920129783657	0.05226920129783657	0.05226920129783657	0.05226920129783657	0.05226920129783657	0.05226920129783657	0.05226920129783657	0.05226920129783657	0.05226920129783657	0.05226920129783657	0.05226920129783657
0.0697785501338041	0.0689615706378588	0.07749233802997343	0.08269889648567187	0.07115765430637448	0.06176306965061191	0.07245213539319453	0.08470859846296866	0.07995258555209721	0.08041046313781079	0.07705630741094356	0.08585325408327658	0.08611423467531637	0.07257017732756867	0.07750780975466195	0.08890841265440154	0.07302417298352516	0.0643438911371258	0.08587273225518943	0.09019010226013327	0.07629979385722108	0.07695820195220004	0.07228024641389329	0.06353418200002202	0.07278434423455912	0.07199444046521478	0.06478950392668166	0.06551858467930158	0.08535713929000119	0.07071675200332427	0.07141839591512382	0.08251395462747635	0.06866592147483455	0.05593223957910824	0.0622990805269714	0.0622990805269714	0.0622990805269714	0.0622990805269714	0.0622990805269714	0.0622990805269714	0.0622990805269714	0.0622990805269714	0.0622990805269714	0.0622990805269714	0.0622990805269714	0.0622990805269714	0.0622990805269714	0.0622990805269714	0.0622990805269714	0.0622990805269714
0.11576935961291511	0.10759406474997214	0.08935249278121661	0.0819678369130009	0.0977169497597633	0.10240791520091701	0.10667481980981129	0.0892277183212107	0.07517492141718916	0.09251676444449101	0.11758053016656662	0.10250123062162846	0.12322095148683868	0.10401277349405709	0.07219277741642552	0.10991901599977973	0.11316445843934861	0.11257433503832105	0.12265254661274232	0.09625685767868164	0.11765679221685914	0.11773567498973776	0.11914983058982431	0.10805438442152575	0.11961491127467262	0.11582354291446931	0.13631873794975088	0.12711843047773297	0.10861102043273108	0.13022395420520302	0.0953686377454057	0.1386257330194575	0.13934986444196298	0.13898779873071024	0.13898779873071024	0.13898779873071024	0.13898779873071024	0.13898779873071024	0.13898779873071024	0.13898779873071024	0.13898779873071024	0.13898779873071024	0.13898779873071024	0.13898779873071024	0.13898779873071024	0.13898779873071024	0.13898779873071024	0.13898779873071024	0.13898779873071024	0.13898779873071024
0.08837453931153229	0.09000950771969354	0.08939260426601756	0.07556866409985173	0.08401939446601166	0.08778196435488361	0.07824202208780497	0.0942200887918021	0.08754019052422861	0.08414107160990147	0.0809778381198949	0.1008955576138586	0.08546714899195745	0.08337107069709386	0.09233559109183587	0.10395031176485266	0.07950370958263087	0.09050183536938246	0.08943399977492823	0.0985295472336244	0.10540101069936994	0.08104478547621582	0.10887373095766405	0.10443254471623988	0.0809051051765734	0.1031320511808721	0.1112769651760328	0.0945029993697647	0.09593252153179606	0.08571854507710074	0.09921629508325362	0.09246742008017718	0.09246742008017718	0.09246742008017718	0.09246742008017718	0.09246742008017718	0.09246742008017718	0.09246742008017718	0.09246742008017718	0.09246742008017718	0.09246742008017718	0.09246742008017718	0.09246742008017718	0.09246742008017718	0.09246742008017718	0.09246742008017718	0.09246742008017718	0.09246742008017718	0.09246742008017718	0.09246742008017718
0.05202913195889838	0.047330161786149995	0.051160137077974344	0.04837732427001143	0.044424794497540276	0.05803696017546966	0.051479300660326625	0.05502229470672492	0.06749291748981293	0.05691502863080509	0.061526783626761956	0.056153630740964286	0.049170113715259485	0.05687294936060494	0.06353951174250626	0.057280957675150804	0.0578960416197954	0.047422736755740894	0.05281124723303041	0.05575158634175152	0.05030128688095341	0.06049166275179024	0.0670104496201845	0.06364667153747543	0.07163791334216327	0.07777745223054684	0.06257194507298122	0.06699923869906554	0.057769862996008295	0.06333084227657133	0.06279911728371965	0.06306497978014548	0.06306497978014548	0.06306497978014548	0.06306497978014548	0.06306497978014548	0.06306497978014548	0.06306497978014548	0.06306497978014548	0.06306497978014548	0.06306497978014548	0.06306497978014548	0.06306497978014548	0.06306497978014548	0.06306497978014548	0.06306497978014548	0.06306497978014548	0.06306497978014548	0.06306497978014548	0.06306497978014548
0.08450618978360623	0.08387003895485844	0.07317506804597732	0.06762931786390806	0.07162776690570995	0.06435972227702094	0.07546169815100678	0.087807441853386	0.08167482686115868	0.10077516194265033	0.07872329351084514	0.1018237033797719	0.08350333597219303	0.093893703426207	0.08845724684034556	0.0861124851282522	0.10066492695239725	0.08861296378384521	0.09394158143065282	0.10750104956638468	0.11893675949253422	0.08315194106309891	0.09490107301075248	0.08331286797630395	0.11558382277266556	0.08655028977526744	0.09679322981349427	0.06966382354855045	0.09567015290568484	0.10728236175012741	0.1072546693824558	0.1072685155662916	0.1072685155662916	0.1072685155662916	0.1072685155662916	0.1072685155662916	0.1072685155662916	0.1072685155662916	0.1072685155662916	0.1072685155662916	0.1072685155662916	0.1072685155662916	0.1072685155662916	0.1072685155662916	0.1072685155662916	0.1072685155662916	0.1072685155662916	0.1072685155662916	0.1072685155662916	0.1072685155662916
0.08444135393960896	0.08955715834651927	0.08108263655244101	0.06871601908852888	0.07120492839985976	0.08349060354931097	0.10171406408762856	0.08875112883926109	0.07967802708727763	0.09506891577915359	0.09276116222915923	0.09165951303337364	0.08578635782185585	0.11752977725446243	0.07525166636399874	0.08617820040185094	0.10150940069237274	0.08778317216849504	0.1125861904929391	0.09544731507060673	0.11044621085004902	0.12380196164242095	0.11242380316629279	0.09263357344355777	0.09375703319111928	0.10775698134202202	0.10007254076135694	0.08017126369495634	0.11374613069854903	0.08900911098220426	0.12775141953075522	0.11142580134395998	0.11958861043735759	0.11958861043735759	0.11958861043735759	0.11958861043735759	0.11958861043735759	0.11958861043735759	0.11958861043735759	0.11958861043735759	0.11958861043735759	0.11958861043735759	0.11958861043735759	0.11958861043735759	0.11958861043735759	0.11958861043735759	0.11958861043735759	0.11958861043735759	0.11958861043735759	0.11958861043735759
0.06847813590192041	0.07482821097115376	0.09027137410346994	0.0670528688636844	0.107584988791787	0.09009970171685254	0.11736961528761797	0.11779282746327714	0.08763648524261348	0.11404385859817866	0.11398135094186483	0.12481989476012748	0.1257267245677165	0.09057898454650637	0.12216804298458643	0.11872422910946841	0.11413759785841075	0.09982402350914892	0.1108673110039696	0.10210008762596051	0.10658701835220769	0.10542590360982056	0.07940007819931344	0.09628497581776897	0.08586765031018141	0.1024394494852267	0.10060668984141818	0.1307593247849214	0.11250532069600978	0.08872054785233563	0.10061293427417271	0.10061293427417271	0.10061293427417271	0.10061293427417271	0.10061293427417271	0.10061293427417271	0.10061293427417271	0.10061293427417271	0.10061293427417271	0.10061293427417271	0.10061293427417271	0.10061293427417271	0.10061293427417271	0.10061293427417271	0.10061293427417271	0.10061293427417271	0.10061293427417271	0.10061293427417271	0.10061293427417271	0.10061293427417271
0.08819250953388111	0.07662899977644616	0.07874248139740585	0.06628023884862441	0.07172009774894547	0.0766641183527364	0.07669417240588536	0.06913416000437039	0.07616482734363578	0.07564701820235226	0.0929290166885174	0.08189359145306711	0.06710317711240305	0.062332707651992045	0.06589246106609223	0.08272441263936352	0.07403584640681558	0.09148138110542332	0.07773373533624862	0.08088519424588482	0.070596577325995	0.08287174905674258	0.07102359155829145	0.07694767030751701	0.07694767030751701	0.07694767030751701	0.07694767030751701	0.07694767030751701	0.07694767030751701	0.07694767030751701	0.07694767030751701	0.07694767030751701	0.07694767030751701	0.07694767030751701	0.07694767030751701	0.07694767030751701	0.07694767030751701	0.07694767030751701	0.07694767030751701	0.07694767030751701	0.07694767030751701	0.07694767030751701	0.07694767030751701	0.07694767030751701	0.07694767030751701	0.07694767030751701	0.07694767030751701	0.07694767030751701	0.07694767030751701	0.07694767030751701
0.07813206724490061	0.050914957608995615	0.06749381948105496	0.06023307878941406	0.08014337400733469	0.06135516933010648	0.06726680809023677	0.07183137937565187	0.07236227926227927	0.06653274681831242	0.07304307349710311	0.07294498630712999	0.06143622583828484	0.06811126138095601	0.07659008477936366	0.06487427110833902	0.07033597658572094	0.06849649670530698	0.07622674642449478	0.06241857946350872	0.07779731464778004	0.06327428816816887	0.06749170353600538	0.06538299585208712	0.06538299585208712	0.06538299585208712	0.06538299585208712	0.06538299585208712	0.06538299585208712	0.06538299585208712	0.06538299585208712	0.06538299585208712	0.06538299585208712	0.06538299585208712	0.06538299585208712	0.06538299585208712	0.06538299585208712	0.06538299585208712	0.06538299585208712	0.06538299585208712	0.06538299585208712	0.06538299585208712	0.06538299585208712	0.06538299585208712	0.06538299585208712	0.06538299585208712	0.06538299585208712	0.06538299585208712	0.06538299585208712	0.06538299585208712
0.13006947733039617	0.10498143010578252	0.12527144439972834	0.10368882847069767	0.12065480430539789	0.11030863752526418	0.12726580406085164	0.12229925344645466	0.10631330970782484	0.14152511854025704	0.13411841088001134	0.15038155443814896	0.13583560690023683	0.1353273555509119	0.1676605532854034	0.1589194584146363	0.14217500899669439	0.1443412680167542	0.13993946402628088	0.19349144378063438	0.18849867397669406	0.17155805647604175	0.1707037599048855	0.15963302669237603	0.1677692424708234	0.17969465008380964	0.14950410888786117	0.16867415887495713	0.13082128702476778	0.1546367726198909	0.14272902982232932	0.14272902982232932	0.14272902982232932	0.14272902982232932	0.14272902982232932	0.14272902982232932	0.14272902982232932	0.14272902982232932	0.14272902982232932	0.14272902982232932	0.14272902982232932	0.14272902982232932	0.14272902982232932	0.14272902982232932	0.14272902982232932	0.14272902982232932	0.14272902982232932	0.14272902982232932	0.14272902982232932	0.14272902982232932
0.06624439749134069	0.06645897337434538	0.06116503442906331	0.0735279441219888	0.07015902206831846	0.08346831773964232	0.07711323625354961	0.0680957579045427	0.08565225059713752	0.09899812834029237	0.0640906912832335	0.05442381818770889	0.06263895498201506	0.08941237238102549	0.05264440739320802	0.08766816988851789	0.06302210079121455	0.07193435423062026	0.06881442021052223	0.06898869208459897	0.0662356008394638	0.084992443521213	0.07383340237596665	0.07360962539896301	0.05565629867377563	0.07320532428135089	0.05978489832036282	0.07930959637572993	0.06383761572724385	0.06365778240679353	0.08289336213502144	0.08457865059952928	0.08373600636727536	0.08373600636727536	0.08373600636727536	0.08373600636727536	0.08373600636727536	0.08373600636727536	0.08373600636727536	0.08373600636727536	0.08373600636727536	0.08373600636727536	0.08373600636727536	0.08373600636727536	0.08373600636727536	0.08373600636727536	0.08373600636727536	0.08373600636727536	0.08373600636727536	0.08373600636727536
0.07844211807320774	0.06961937002363933	0.09612098362364498	0.07678260286587597	0.08148413541267367	0.07843714281311193	0.07778037135883957	0.08158223426887855	0.07943247795285473	0.07577130093265133	0.07378544530272224	0.07591193177065995	0.0856870046158676	0.08609973602822106	0.11209403733671082	0.08547688924149893	0.09217516394198855	0.09158504016930892	0.08105638105617881	0.080773087618725	0.0932536520575298	0.0954105260341376	0.08366562108289229	0.08326843876665521	0.07881034947200881	0.10726522164613694	0.08377003129883902	0.08199027157819586	0.08665873918101986	0.07364030492766041	0.10034049734338424	0.10549909821255597	0.09887985559266776	0.11544262549294924	0.1033887885964518	0.10941570704470052	0.10941570704470052	0.10941570704470052	0.10941570704470052	0.10941570704470052	0.10941570704470052	0.10941570704470052	0.10941570704470052	0.10941570704470052	0.10941570704470052	0.10941570704470052	0.10941570704470052	0.10941570704470052	0.10941570704470052	0.10941570704470052
0.04749893823797951	0.0518179217115204	0.04289403311917344	0.05811837672464637	0.05736713212091694	0.07651842231396866	0.07716813478482112	0.0763022001737299	0.0964822995493713	0.07162311473905737	0.09471224058461716	0.09164051728168839	0.09154334091628649	0.08408298980223916	0.12029124147059889	0.09214781957327535	0.10000135803337405	0.11014152502656983	0.10557283330388824	0.09172097198194201	0.11080059471761376	0.09329590223852774	0.0972748804274885	0.10681335344321963	0.09733481257676357	0.09965320437047297	0.10564771593408745	0.11322160164593796	0.10943465879001271	0.10943465879001271	0.10943465879001271	0.10943465879001271	0.10943465879001271	0.10943465879001271	0.10943465879001271	0.10943465879001271	0.10943465879001271	0.10943465879001271	0.10943465879001271	0.10943465879001271	0.10943465879001271	0.10943465879001271	0.10943465879001271	0.10943465879001271	0.10943465879001271	0.10943465879001271	0.10943465879001271	0.10943465879001271	0.10943465879001271	0.10943465879001271
0.16168133392749454	0.16397967336556205	0.17105903052588303	0.17927086330199946	0.17285090691789676	0.17117922042283062	0.20608592580682608	0.20327275086838137	0.1921395490869478	0.16886925489549603	0.1628546015037753	0.16946213198395504	0.17033842546224492	0.1770915889492868	0.17455146486191966	0.20115253700062544	0.191557876816124	0.17890084750419114	0.14527295327328343	0.18369170198026138	0.21764974611501556	0.168560035544477	0.21070796058602184	0.17351975307337275	0.19270682373823897	0.1463492278856891	0.18161945030678217	0.17905975204335225	0.16436277154718992	0.17171126179527108	0.17171126179527108	0.17171126179527108	0.17171126179527108	0.17171126179527108	0.17171126179527108	0.17171126179527108	0.17171126179527108	0.17171126179527108	0.17171126179527108	0.17171126179527108	0.17171126179527108	0.17171126179527108	0.17171126179527108	0.17171126179527108	0.17171126179527108	0.17171126179527108	0.17171126179527108	0.17171126179527108	0.17171126179527108	0.17171126179527108
0.08692244891895816	0.07453586353535892	0.09324894079270633	0.07994376044620718	0.07335760079686979	0.07476847912069051	0.0657016660265132	0.07323087031292846	0.06658741403706786	0.0651674220914538	0.07476534811172614	0.06439323171138724	0.06885868167122565	0.056745935318274834	0.06244258336545822	0.07517644093579787	0.07103302397012021	0.06160196252423261	0.06521638527410777	0.0651587988270216	0.06359306654128095	0.06281478166543228	0.07046720888654108	0.06608874076963912	0.056776446332873175	0.056530988074863536	0.05665371720386836	0.05665371720386836	0.05665371720386836	0.05665371720386836	0.05665371720386836	0.05665371720386836	0.05665371720386836	0.05665371720386836	0.05665371720386836	0.05665371720386836	0.05665371720386836	0.05665371720386836	0.05665371720386836	0.05665371720386836	0.05665371720386836	0.05665371720386836	0.05665371720386836	0.05665371720386836	0.05665371720386836	0.05665371720386836	0.05665371720386836	0.05665371720386836	0.05665371720386836	0.05665371720386836
0.09213967619947626	0.07171534078160627	0.08018319008869702	0.07822488645954497	0.06278682619822921	0.07113999904561848	0.056028322947411224	0.07516091254083798	0.06684609329566968	0.0566934279943545	0.07143673155234731	0.06652775930659166	0.06873643980118738	0.06553325887550433	0.06088780084234027	0.06474738739250892	0.06003939096430735	0.07107768229147583	0.058386826933804814	0.06572328346489043	0.06531680927256596	0.06569330344374434	0.06550505635815516	0.06550505635815516	0.06550505635815516	0.06550505635815516	0.06550505635815516	0.06550505635815516	0.06550505635815516	0.06550505635815516	0.06550505635815516	0.06550505635815516	0.06550505635815516	0.06550505635815516	0.06550505635815516	0.06550505635815516	0.06550505635815516	0.06550505635815516	0.06550505635815516	0.06550505635815516	0.06550505635815516	0.06550505635815516	0.06550505635815516	0.06550505635815516	0.06550505635815516	0.06550505635815516	0.06550505635815516	0.06550505635815516	0.06550505635815516	0.06550505635815516
0.07477104391135146	0.052499444243062035	0.0547234938953055	0.0655344616374371	0.06870124675879875	0.0723432202390933	0.072396563134602	0.06482144359640174	0.062353718253094007	0.057816655403209724	0.04725248127859689	0.056610779870840254	0.06093846777829144	0.058371920409567894	0.07686662523299444	0.07019310197589136	0.06690176961881372	0.04928844131718166	0.07500449399393254	0.08078307331881107	0.0769454332070164	0.07130359072389819	0.05859358213734495	0.06207365996110076	0.0665779644155068	0.06290736844400557	0.07277084741248485	0.06783910792824521	0.06783910792824521	0.06783910792824521	0.06783910792824521	0.06783910792824521	0.06783910792824521	0.06783910792824521	0.06783910792824521	0.06783910792824521	0.06783910792824521	0.06783910792824521	0.06783910792824521	0.06783910792824521	0.06783910792824521	0.06783910792824521	0.06783910792824521	0.06783910792824521	0.06783910792824521	0.06783910792824521	0.06783910792824521	0.06783910792824521	0.06783910792824521	0.06783910792824521
0.13775037162799603	0.11235967099530646	0.11579886990142695	0.11289912539440114	0.11426608021368857	0.09805344054204139	0.09024708904562799	0.11388307186472917	0.09356115113300899	0.08817210752064279	0.1029435495427542	0.1042656797700325	0.11402028793748192	0.12185816420930463	0.10047764699066199	0.11373626089234395	0.0973275134312435	0.11326689708181574	0.11638451273668046	0.11275311989030264	0.10360838767343236	0.10908183965485702	0.1224216775935387	0.13163285411935222	0.08522557540586685	0.11350285831257396	0.10713887269037067	0.10630971474710703	0.09535629449023302	0.10083300461867004	0.10083300461867004	0.10083300461867004	0.10083300461867004	0.10083300461867004	0.10083300461867004	0.10083300461867004	0.10083300461867004	0.10083300461867004	0.10083300461867004	0.10083300461867004	0.10083300461867004	0.10083300461867004	0.10083300461867004	0.10083300461867004	0.10083300461867004	0.10083300461867004	0.10083300461867004	0.10083300461867004	0.10083300461867004	0.10083300461867004
0.13175897563200212	0.11583194356405702	0.09745188906844486	0.10977521742163938	0.09239694298966133	0.08792915189314476	0.09337574975976708	0.09445523838236117	0.0962046505855551	0.10134308974633684	0.10734340877726198	0.08853140488534267	0.1010937854050268	0.1099951725436861	0.08278688282341322	0.08997767481681984	0.07477358946832227	0.08120752732116862	0.09812235682384762	0.11307230373039139	0.10315627392333729	0.10564330009830283	0.1003333952177124	0.090048789532277	0.08999792241357828	0.11430759796390413	0.08942264971738774	0.0907254146957545	0.11521714344538359	0.10570297017977634	0.10422823103549839	0.09212769079213318	0.08316480125949961	0.10461913365566886	0.10192325958233797	0.07948627856401219	0.12652102534161228	0.1060072750231718	0.11626415018239204	0.11626415018239204	0.11626415018239204	0.11626415018239204	0.11626415018239204	0.11626415018239204	0.11626415018239204	0.11626415018239204	0.11626415018239204	0.11626415018239204	0.11626415018239204	0.11626415018239204
0.1922010483848617	0.13527809937987378	0.11113838710706121	0.12279607643000243	0.1109349730517334	0.1358714983512627	0.11881897122050479	0.12215495016810578	0.12700088898983852	0.10987194827194964	0.1468464631137852	0.11915212054239743	0.11095908618344656	0.14026569541898878	0.13126638155402243	0.12584565166510026	0.14740704269599286	0.14570460736043472	0.14655140092123298	0.14529781311507103	0.11974507954393164	0.13999608319157059	0.146766165151458	0.1412494818674195	0.158385039956046	0.14935427187686895	0.14465468243483373	0.15881119399644494	0.17132317824726734	0.18484970663248357	0.13426226387989632	0.14658168893567125	0.17438304809346306	0.11802014100413867	0.13912300786650242	0.17625348563136195	0.15660585389931575	0.16410648407405312	0.15239438290687438	0.16451139362808745	0.16964962838703493	0.2559875798951165	0.2128186041410757	0.2128186041410757	0.2128186041410757	0.2128186041410757	0.2128186041410757	0.2128186041410757	0.2128186041410757	0.2128186041410757
0.05746313307043127	0.05666434844880049	0.07203265563425933	0.08622312858692004	0.06878581178896376	0.06259990038029582	0.07095262487957384	0.06645153346540468	0.08233846076932191	0.06482343750940135	0.07282016386048659	0.06720984750412687	0.07640496221754514	0.060539839984160536	0.05151448811235689	0.06096493953913864	0.0642343253347167	0.07112757896556371	0.06610753075717472	0.056363158186653745	0.05641349219786275	0.057995609660233885	0.06619758265764754	0.0633819568430194	0.05936767108123122	0.04961917172833507	0.05739794224849355	0.053876179762977275	0.055637061005735414	0.055637061005735414	0.055637061005735414	0.055637061005735414	0.055637061005735414	0.055637061005735414	0.055637061005735414	0.055637061005735414	0.055637061005735414	0.055637061005735414	0.055637061005735414	0.055637061005735414	0.055637061005735414	0.055637061005735414	0.055637061005735414	0.055637061005735414	0.055637061005735414	0.055637061005735414	0.055637061005735414	0.055637061005735414	0.055637061005735414	0.055637061005735414
0.07052748815169026	0.08408343395521084	0.07113770903653939	0.08049231245122473	0.10052920628036065	0.06663909611726553	0.08348631921598397	0.07969270624334691	0.08484538925668411	0.07541353389310002	0.08873405728753707	0.08717168273807784	0.08276399187048511	0.07339675640268381	0.0748085944615339	0.08051838530483352	0.08665350967433212	0.08354608535996719	0.06883142633182007	0.08046241456020052	0.09081689254400416	0.06967088144382144	0.08729682575721803	0.07492607744375654	0.09024241774256181	0.08258424759315917	0.08258424759315917	0.08258424759315917	0.08258424759315917	0.08258424759315917	0.08258424759315917	0.08258424759315917	0.08258424759315917	0.08258424759315917	0.08258424759315917	0.08258424759315917	0.08258424759315917	0.08258424759315917	0.08258424759315917	0.08258424759315917	0.08258424759315917	0.08258424759315917	0.08258424759315917	0.08258424759315917	0.08258424759315917	0.08258424759315917	0.08258424759315917	0.08258424759315917	0.08258424759315917	0.08258424759315917
0.05965462639648553	0.061972100566636656	0.05810554856416139	0.058953380573449794	0.038889855607230954	0.054981768060445774	0.04964474815896862	0.044533455496891486	0.051330504189714514	0.049752501333845754	0.05532089327134995	0.053666413119909905	0.04750829766423092	0.05862976992195907	0.05407207478504152	0.044799990323014245	0.060478145044700914	0.05376686770931994	0.053350413938543624	0.04537376525390812	0.042175724438896396	0.04377474484640226	0.04377474484640226	0.04377474484640226	0.04377474484640226	0.04377474484640226	0.04377474484640226	0.04377474484640226	0.04377474484640226	0.04377474484640226	0.04377474484640226	0.04377474484640226	0.04377474484640226	0.04377474484640226	0.04377474484640226	0.04377474484640226	0.04377474484640226	0.04377474484640226	0.04377474484640226	0.04377474484640226	0.04377474484640226	0.04377474484640226	0.04377474484640226	0.04377474484640226	0.04377474484640226	0.04377474484640226	0.04377474484640226	0.04377474484640226	0.04377474484640226	0.04377474484640226
0.08444182705081765	0.057346161870380795	0.06151812904259239	0.061610663169223215	0.07194861177763426	0.07615333595858433	0.08779738479641562	0.0921499962700645	0.09172628009972365	0.09211196217849375	0.0947616851965499	0.09380612274666617	0.09391645607040892	0.10223168343430417	0.09587990486429565	0.09483824253586988	0.09292999110189136	0.08792539875524912	0.0901222035342944	0.08809107269680201	0.07326867318202154	0.08461019781820334	0.08856187168171084	0.08658603474995707	0.08658603474995707	0.08658603474995707	0.08658603474995707	0.08658603474995707	0.08658603474995707	0.08658603474995707	0.08658603474995707	0.08658603474995707	0.08658603474995707	0.08658603474995707	0.08658603474995707	0.08658603474995707	0.08658603474995707	0.08658603474995707	0.08658603474995707	0.08658603474995707	0.08658603474995707	0.08658603474995707	0.08658603474995707	0.08658603474995707	0.08658603474995707	0.08658603474995707	0.08658603474995707	0.08658603474995707	0.08658603474995707	0.08658603474995707
0.0722531769287584	0.059657552568632616	0.06852677976951475	0.0567625738962284	0.06564182539385265	0.0691180336336153	0.07085119094757343	0.0652539747773026	0.07349134832164368	0.05557315134976126	0.06025243387825599	0.06432256064110027	0.06423527863652644	0.07738082522515519	0.07942476563584816	0.06702597904608154	0.07054239813798369	0.062182209354846155	0.06516740406747944	0.06935377063971099	0.06185792640147286	0.06560584852059193	0.06560584852059193	0.06560584852059193	0.06560584852059193	0.06560584852059193	0.06560584852059193	0.06560584852059193	0.06560584852059193	0.06560584852059193	0.06560584852059193	0.06560584852059193	0.06560584852059193	0.06560584852059193	0.06560584852059193	0.06560584852059193	0.06560584852059193	0.06560584852059193	0.06560584852059193	0.06560584852059193	0.06560584852059193	0.06560584852059193	0.06560584852059193	0.06560584852059193	0.06560584852059193	0.06560584852059193	0.06560584852059193	0.06560584852059193	0.06560584852059193	0.06560584852059193
0.05203548429263946	0.08774164351404437	0.0896113570491198	0.06871684686996773	0.07519565322205365	0.07829231276377771	0.08672294821467366	0.0766221906069921	0.08567357149366281	0.10305641434600965	0.08617702638641139	0.06556943043192125	0.08684024619059297	0.09084107640022247	0.10217724244177691	0.0857415671764071	0.07928869582735384	0.09351804228051416	0.09323318387413462	0.07587647180547397	0.07901522946081041	0.09532311162696873	0.09677733834886161	0.09172377200473002	0.10553178201499384	0.09862777700986194	0.09862777700986194	0.09862777700986194	0.09862777700986194	0.09862777700986194	0.09862777700986194	0.09862777700986194	0.09862777700986194	0.09862777700986194	0.09862777700986194	0.09862777700986194	0.09862777700986194	0.09862777700986194	0.09862777700986194	0.09862777700986194	0.09862777700986194	0.09862777700986194	0.09862777700986194	0.09862777700986194	0.09862777700986194	0.09862777700986194	0.09862777700986194	0.09862777700986194	0.09862777700986194	0.09862777700986194
0.09392822121658187	0.09107659949034631	0.09020761943696795	0.0948125021612794	0.07567215067613699	0.09360411262297585	0.07794630320904768	0.07629966676836919	0.08298896203027827	0.10249682175796163	0.10820011102713134	0.08730322491487884	0.09092845148689072	0.07653172826572144	0.09932448182939924	0.08595939889924553	0.08646842762384925	0.0857863452957698	0.07755806872412861	0.08898474968707157	0.08327140920560008	0.08327140920560008	0.08327140920560008	0.08327140920560008	0.08327140920560008	0.08327140920560008	0.08327140920560008	0.08327140920560008	0.08327140920560008	0.08327140920560008	0.08327140920560008	0.08327140920560008	0.08327140920560008	0.08327140920560008	0.08327140920560008	0.08327140920560008	0.08327140920560008	0.08327140920560008	0.08327140920560008	0.08327140920560008	0.08327140920560008	0.08327140920560008	0.08327140920560008	0.08327140920560008	0.08327140920560008	0.08327140920560008	0.08327140920560008	0.08327140920560008	0.08327140920560008	0.08327140920560008
0.07060783865916483	0.06477682165160155	0.05998255919742524	0.0585476168503695	0.06096775414236421	0.07357953225566884	0.05264069042632204	0.055522725376966835	0.050505627575012924	0.057577249396400056	0.06241794229418985	0.049356666971058935	0.057452278059027466	0.050655116335996515	0.05920327541684143	0.060466136358850155	0.04803629548383279	0.05328147700314949	0.05583970993805143	0.06719401755983093	0.051616107072272044	0.05937464839398532	0.05549537773312869	0.05549537773312869	0.05549537773312869	0.05549537773312869	0.05549537773312869	0.05549537773312869	0.05549537773312869	0.05549537773312869	0.05549537773312869	0.05549537773312869	0.05549537773312869	0.05549537773312869	0.05549537773312869	0.05549537773312869	0.05549537773312869	0.05549537773312869	0.05549537773312869	0.05549537773312869	0.05549537773312869	0.05549537773312869	0.05549537773312869	0.05549537773312869	0.05549537773312869	0.05549537773312869	0.05549537773312869	0.05549537773312869	0.05549537773312869	0.05549537773312869
0.06958671525678246	0.0675975629890222	0.062379112621978594	0.07712529337611485	0.07429629232701275	0.0645135159468835	0.06658713322639188	0.05971381879481413	0.07453148489953212	0.07086305917092685	0.06190574455296569	0.07939763763963141	0.0611066541436151	0.05204852250759541	0.07064282561048754	0.06947208506236945	0.06235625348081124	0.063405345636576	0.057551686456411136	0.06456899887539898	0.061060342665905064	0.061060342665905064	0.061060342665905064	0.061060342665905064	0.061060342665905064	0.061060342665905064	0.061060342665905064	0.061060342665905064	0.061060342665905064	0.061060342665905064	0.061060342665905064	0.061060342665905064	0.061060342665905064	0.061060342665905064	0.061060342665905064	0.061060342665905064	0.061060342665905064	0.061060342665905064	0.061060342665905064	0.061060342665905064	0.061060342665905064	0.061060342665905064	0.061060342665905064	0.061060342665905064	0.061060342665905064	0.061060342665905064	0.061060342665905064	0.061060342665905064	0.061060342665905064	0.061060342665905064
0.1280350013640635	0.11468721609035105	0.06523547807401651	0.1291428107805599	0.1094407368782383	0.09460721725207485	0.10175060366926902	0.14981286079027023	0.14149620543709623	0.12084884301058402	0.13860694966300505	0.12327074936373836	0.1395591561194333	0.1185423366638419	0.13427761090390958	0.13522431945671678	0.14409080083011006	0.13068452345768158	0.18359483982276348	0.1659772606628683	0.11413114059872158	0.14234498180089622	0.13014628789837754	0.1207883503481444	0.1463563466704526	0.16502124731545748	0.13423418458236291	0.12630988770657137	0.1713698185742082	0.13005832347410298	0.11862318021064933	0.13911610986825146	0.13368549925423734	0.14621237189535566	0.1225062261097813	0.1343592990025685	0.1343592990025685	0.1343592990025685	0.1343592990025685	0.1343592990025685	0.1343592990025685	0.1343592990025685	0.1343592990025685	0.1343592990025685	0.1343592990025685	0.1343592990025685	0.1343592990025685	0.1343592990025685	0.1343592990025685	0.1343592990025685
0.08507555003744963	0.08574823499245099	0.08272813124428352	0.09781676251627525	0.07210457824079558	0.06479288363627096	0.08454736858269148	0.06800564658045215	0.05827803903732008	0.0709145811246779	0.0739596279309596	0.06531360067275398	0.062448035606049446	0.06827791106828981	0.06044704052290465	0.06922167588621467	0.06483435820455966	0.06483435820455966	0.06483435820455966	0.06483435820455966	0.06483435820455966	0.06483435820455966	0.06483435820455966	0.06483435820455966	0.06483435820455966	0.06483435820455966	0.06483435820455966	0.06483435820455966	0.06483435820455966	0.06483435820455966	0.06483435820455966	0.06483435820455966	0.06483435820455966	0.06483435820455966	0.06483435820455966	0.06483435820455966	0.06483435820455966	0.06483435820455966	0.06483435820455966	0.06483435820455966	0.06483435820455966	0.06483435820455966	0.06483435820455966	0.06483435820455966	0.06483435820455966	0.06483435820455966	0.06483435820455966	0.06483435820455966	0.06483435820455966	0.06483435820455966
0.08550961026511941	0.06941935352554801	0.07411650455718695	0.06829086980326854	0.06559278011938231	0.06302859169626492	0.060936925371175066	0.0748060911066472	0.06039969434471573	0.08019977452268479	0.062190351078101024	0.06145860036138031	0.07731431744424637	0.07369838844483141	0.06718303405407015	0.06620860749783009	0.06544444966439175	0.06399979666143861	0.058975626920280314	0.06513277576152549	0.06504762914007665	0.06898412405903058	0.0572904118864136	0.058329550247919575	0.05780998106716659	0.05780998106716659	0.05780998106716659	0.05780998106716659	0.05780998106716659	0.05780998106716659	0.05780998106716659	0.05780998106716659	0.05780998106716659	0.05780998106716659	0.05780998106716659	0.05780998106716659	0.05780998106716659	0.05780998106716659	0.05780998106716659	0.05780998106716659	0.05780998106716659	0.05780998106716659	0.05780998106716659	0.05780998106716659	0.05780998106716659	0.05780998106716659	0.05780998106716659	0.05780998106716659	0.05780998106716659	0.05780998106716659
0.10465279118469686	0.12657823052663808	0.12301088456183351	0.12626808427590638	0.10485574592539963	0.1051641278969947	0.1351063090138297	0.10919797952280884	0.11050836318605857	0.12325471081051496	0.13007978353257652	0.1288632707430715	0.1029001359900996	0.09448228614530163	0.13392629566118383	0.12380172933718349	0.10309148783366054	0.12002163880992085	0.11155656332179069	0.11155656332179069	0.11155656332179069	0.11155656332179069	0.11155656332179069	0.11155656332179069	0.11155656332179069	0.11155656332179069	0.11155656332179069	0.11155656332179069	0.11155656332179069	0.11155656332179069	0.11155656332179069	0.11155656332179069	0.11155656332179069	0.11155656332179069	0.11155656332179069	0.11155656332179069	0.11155656332179069	0.11155656332179069	0.11155656332179069	0.11155656332179069	0.11155656332179069	0.11155656332179069	0.11155656332179069	0.11155656332179069	0.11155656332179069	0.11155656332179069	0.11155656332179069	0.11155656332179069	0.11155656332179069	0.11155656332179069
0.08953744704040324	0.08539751082547338	0.07972723406358852	0.09953785068939859	0.06729536053625612	0.0794810884818793	0.0779877045100899	0.06927259610283339	0.09221768442725814	0.08469004435181385	0.08055236812316359	0.0745965018882868	0.0843415404232088	0.07183809150076179	0.07930917073499186	0.07632849380368842	0.07993344263537915	0.07262843327552229	0.06968897792262362	0.07382096660896702	0.07403160653470843	0.07392628657183772	0.07392628657183772	0.07392628657183772	0.07392628657183772	0.07392628657183772	0.07392628657183772	0.07392628657183772	0.07392628657183772	0.07392628657183772	0.07392628657183772	0.07392628657183772	0.07392628657183772	0.07392628657183772	0.07392628657183772	0.07392628657183772	0.07392628657183772	0.07392628657183772	0.07392628657183772	0.07392628657183772	0.07392628657183772	0.07392628657183772	0.07392628657183772	0.07392628657183772	0.07392628657183772	0.07392628657183772	0.07392628657183772	0.07392628657183772	0.07392628657183772	0.07392628657183772
0.1078268910276088	0.09583198716094742	0.0852809035559729	0.0917391378110551	0.09244025972761673	0.11283505565391368	0.11580059921096714	0.1090044008577736	0.07382121421726236	0.10503310845256603	0.0894271613349142	0.0894271613349142	0.0894271613349142	0.0894271613349142	0.0894271613349142	0.0894271613349142	0.0894271613349142	0.0894271613349142	0.0894271613349142	0.0894271613349142	0.0894271613349142	0.0894271613349142	0.0894271613349142	0.0894271613349142	0.0894271613349142	0.0894271613349142	0.0894271613349142	0.0894271613349142	0.0894271613349142	0.0894271613349142	0.0894271613349142	0.0894271613349142	0.0894271613349142	0.0894271613349142	0.0894271613349142	0.0894271613349142	0.0894271613349142	0.0894271613349142	0.0894271613349142	0.0894271613349142	0.0894271613349142	0.0894271613349142	0.0894271613349142	0.0894271613349142	0.0894271613349142	0.0894271613349142	0.0894271613349142	0.0894271613349142	0.0894271613349142	0.0894271613349142
0.10511648014000337	0.10106600833017246	0.11278107483750445	0.087831084504262	0.0894433508873885	0.09429223502958312	0.09506103658516214	0.07511280885478748	0.09575117733427242	0.07658615300495632	0.08973067266505277	0.08357658979049207	0.08151639351290792	0.08549012315446805	0.10014037031385485	0.09199433829405529	0.09123831991729563	0.10273847251401196	0.09698839621565379	0.09698839621565379	0.09698839621565379	0.09698839621565379	0.09698839621565379	0.09698839621565379	0.09698839621565379	0.09698839621565379	0.09698839621565379	0.09698839621565379	0.09698839621565379	0.09698839621565379	0.09698839621565379	0.09698839621565379	0.09698839621565379	0.09698839621565379	0.09698839621565379	0.09698839621565379	0.09698839621565379	0.09698839621565379	0.09698839621565379	0.09698839621565379	0.09698839621565379	0.09698839621565379	0.09698839621565379	0.09698839621565379	0.09698839621565379	0.09698839621565379	0.09698839621565379	0.09698839621565379	0.09698839621565379	0.09698839621565379
0.05516021374675793	0.04597342962317413	0.09374641401330067	0.1037199581260317	0.10187929750365707	0.09923628684389711	0.12441121510726046	0.09546460693724704	0.10527100301906135	0.10541165655224301	0.09410955341790811	0.09038841329153573	0.12898452593933674	0.12618856748557342	0.1240862836144238	0.13545236727341037	0.11870392589029699	0.0824112998796851	0.11794463897772532	0.09376826126854618	0.12699480589345752	0.10345182930904756	0.11424822217165288	0.15221770556552996	0.10599331860908934	0.15276809850121678	0.18962657528390908	0.1922740612583734	0.16476408859882785	0.20931664523243038	0.1685000683289926	0.18890835678071147	0.18890835678071147	0.18890835678071147	0.18890835678071147	0.18890835678071147	0.18890835678071147	0.18890835678071147	0.18890835678071147	0.18890835678071147	0.18890835678071147	0.18890835678071147	0.18890835678071147	0.18890835678071147	0.18890835678071147	0.18890835678071147	0.18890835678071147	0.18890835678071147	0.18890835678071147	0.18890835678071147
0.07622834905590233	0.05110501952193569	0.08238472955733758	0.08549929819179333	0.0950231169454879	0.08939843528348507	0.1015926683936751	0.11459115061324006	0.10258435755997604	0.11971559736482325	0.11235584414418981	0.09717100625937442	0.11371269335414044	0.11600539925284427	0.10538075153998727	0.1260105222077918	0.10998683188890088	0.12082647010515646	0.10964202391629065	0.11470521498354519	0.11654266280032782	0.12880304843953091	0.10129046477915483	0.1201030856304595	0.11069677520480718	0.11069677520480718	0.11069677520480718	0.11069677520480718	0.11069677520480718	0.11069677520480718	0.11069677520480718	0.11069677520480718	0.11069677520480718	0.11069677520480718	0.11069677520480718	0.11069677520480718	0.11069677520480718	0.11069677520480718	0.11069677520480718	0.11069677520480718	0.11069677520480718	0.11069677520480718	0.11069677520480718	0.11069677520480718	0.11069677520480718	0.11069677520480718	0.11069677520480718	0.11069677520480718	0.11069677520480718	0.11069677520480718
0.07077378103115554	0.07393815930540285	0.06757788930582802	0.07057247739032482	0.0839643845361778	0.06627074701667171	0.06853936108372316	0.06834695113626832	0.08541154862513099	0.0700277888107069	0.06302667954220248	0.06652723417645467	0.06652723417645467	0.06652723417645467	0.06652723417645467	0.06652723417645467	0.06652723417645467	0.06652723417645467	0.06652723417645467	0.06652723417645467	0.06652723417645467	0.06652723417645467	0.06652723417645467	0.06652723417645467	0.06652723417645467	0.06652723417645467	0.06652723417645467	0.06652723417645467	0.06652723417645467	0.06652723417645467	0.06652723417645467	0.06652723417645467	0.06652723417645467	0.06652723417645467	0.06652723417645467	0.06652723417645467	0.06652723417645467	0.06652723417645467	0.06652723417645467	0.06652723417645467	0.06652723417645467	0.06652723417645467	0.06652723417645467	0.06652723417645467	0.06652723417645467	0.06652723417645467	0.06652723417645467	0.06652723417645467	0.06652723417645467	0.06652723417645467
0.13961316436490648	0.14764670210492828	0.09043677183741441	0.11777055109448215	0.12108568110130231	0.12143662129956756	0.12170149376660151	0.12506923322114463	0.1416206248975897	0.12072413741973968	0.13151152453630416	0.117639162847857	0.1315000607834459	0.12610075902279874	0.12939093518461636	0.09756850579544772	0.12223565621344046	0.10804726881459449	0.11514146251401747	0.11514146251401747	0.11514146251401747	0.11514146251401747	0.11514146251401747	0.11514146251401747	0.11514146251401747	0.11514146251401747	0.11514146251401747	0.11514146251401747	0.11514146251401747	0.11514146251401747	0.11514146251401747	0.11514146251401747	0.11514146251401747	0.11514146251401747	0.11514146251401747	0.11514146251401747	0.11514146251401747	0.11514146251401747	0.11514146251401747	0.11514146251401747	0.11514146251401747	0.11514146251401747	0.11514146251401747	0.11514146251401747	0.11514146251401747	0.11514146251401747	0.11514146251401747	0.11514146251401747	0.11514146251401747	0.11514146251401747
0.10368147300500556	0.10589231317234392	0.12198384441364907	0.12682789670961847	0.12906592029642847	0.1207584673254012	0.12812901324573958	0.1449490320193301	0.139830306378761	0.12028281272010685	0.11192048058059445	0.1377542136455395	0.11940937463083168	0.1559415398096987	0.14253752122573551	0.1492395305177171	0.1492395305177171	0.1492395305177171	0.1492395305177171	0.1492395305177171	0.1492395305177171	0.1492395305177171	0.1492395305177171	0.1492395305177171	0.1492395305177171	0.1492395305177171	0.1492395305177171	0.1492395305177171	0.1492395305177171	0.1492395305177171	0.1492395305177171	0.1492395305177171	0.1492395305177171	0.1492395305177171	0.1492395305177171	0.1492395305177171	0.1492395305177171	0.1492395305177171	0.1492395305177171	0.1492395305177171	0.1492395305177171	0.1492395305177171	0.1492395305177171	0.1492395305177171	0.1492395305177171	0.1492395305177171	0.1492395305177171	0.1492395305177171	0.1492395305177171	0.1492395305177171
0.07886446852137502	0.1281254698658301	0.11044882305492626	0.14463948431457277	0.14620355847189945	0.1659017080650938	0.14999844352028197	0.17252329556914467	0.12895745184707338	0.1205808288282611	0.16093566707801965	0.1624912756470796	0.17664242394587285	0.13069391617378148	0.16671214131106193	0.15647123688132533	0.17321417314774926	0.1433244583952655	0.17951602271462488	0.16900239117658936	0.15872528150907372	0.1840781667820538	0.16772586807173112	0.1752990803698717	0.15977089242808953	0.1421237179690508	0.16195759387258735	0.15627107309051017	0.15911433348154877	0.15911433348154877	0.15911433348154877	0.15911433348154877	0.15911433348154877	0.15911433348154877	0.15911433348154877	0.15911433348154877	0.15911433348154877	0.15911433348154877	0.15911433348154877	0.15911433348154877	0.15911433348154877	0.15911433348154877	0.15911433348154877	0.15911433348154877	0.15911433348154877	0.15911433348154877	0.15911433348154877	0.15911433348154877	0.15911433348154877	0.15911433348154877
0.0916274649210011	0.10394058284386483	0.11586064759714668	0.11997764267713823	0.09440110725552973	0.10665816614938718	0.10624400066515738	0.11380091770831924	0.09575601044126418	0.1112967120924031	0.11311766638938503	0.08186019281001351	0.12306964381501527	0.1330196866573112	0.10620234395052422	0.0902285882781167	0.09132162802843369	0.10542398733356624	0.08857745078430693	0.11833112753370095	0.09336377618146813	0.11137130214471849	0.10497554613022765	0.10817342413747308	0.10817342413747308	0.10817342413747308	0.10817342413747308	0.10817342413747308	0.10817342413747308	0.10817342413747308	0.10817342413747308	0.10817342413747308	0.10817342413747308	0.10817342413747308	0.10817342413747308	0.10817342413747308	0.10817342413747308	0.10817342413747308	0.10817342413747308	0.10817342413747308	0.10817342413747308	0.10817342413747308	0.10817342413747308	0.10817342413747308	0.10817342413747308	0.10817342413747308	0.10817342413747308	0.10817342413747308	0.10817342413747308	0.10817342413747308
0.11037561010181321	0.10759582036041873	0.1194912820542047	0.10822244135366892	0.0855674077753931	0.09990713739486949	0.10129994768315591	0.1286943659247524	0.10571755671140308	0.09661493613468901	0.09363379216509754	0.08447030706793976	0.09142421474329189	0.10135035533047727	0.09327648975640168	0.09101753816560237	0.11771930807479528	0.10962969512720663	0.10072196614000924	0.08877978037509208	0.09782662743839775	0.0933032039067449	0.0933032039067449	0.0933032039067449	0.0933032039067449	0.0933032039067449	0.0933032039067449	0.0933032039067449	0.0933032039067449	0.0933032039067449	0.0933032039067449	0.0933032039067449	0.0933032039067449	0.0933032039067449	0.0933032039067449	0.0933032039067449	0.0933032039067449	0.0933032039067449	0.0933032039067449	0.0933032039067449	0.0933032039067449	0.0933032039067449	0.0933032039067449	0.0933032039067449	0.0933032039067449	0.0933032039067449	0.0933032039067449	0.0933032039067449	0.0933032039067449	0.0933032039067449
0.15863034956975816	0.1251715277427416	0.15872846362752335	0.11604870909240136	0.17228635811760215	0.1692141474427192	0.12861646267695992	0.14404386793428928	0.15222195429602325	0.12919813823242027	0.12957774774737668	0.11346906064564646	0.14694621971480104	0.15495817045691354	0.14100988862624106	0.142490407235974	0.15080081373787252	0.15611783914941257	0.15345932644364255	0.15345932644364255	0.15345932644364255	0.15345932644364255	0.15345932644364255	0.15345932644364255	0.15345932644364255	0.15345932644364255	0.15345932644364255	0.15345932644364255	0.15345932644364255	0.15345932644364255	0.15345932644364255	0.15345932644364255	0.15345932644364255	0.15345932644364255	0.15345932644364255	0.15345932644364255	0.15345932644364255	0.15345932644364255	0.15345932644364255	0.15345932644364255	0.15345932644364255	0.15345932644364255	0.15345932644364255	0.15345932644364255	0.15345932644364255	0.15345932644364255	0.15345932644364255	0.15345932644364255	0.15345932644364255	0.15345932644364255
0.07552031088159405	0.07724981134124392	0.08220337068232432	0.07035886583929285	0.06522768392603286	0.07762620673493802	0.055901459587377064	0.06686298956485913	0.07403900355193192	0.06617061406462951	0.05807843503645151	0.07031651673732901	0.06951579765684884	0.08389609398433948	0.07348340925260954	0.062467967667549834	0.056712267546462615	0.06671159997016946	0.042131725660505354	0.08090354300895279	0.061517634334729066	0.061517634334729066	0.061517634334729066	0.061517634334729066	0.061517634334729066	0.061517634334729066	0.061517634334729066	0.061517634334729066	0.061517634334729066	0.061517634334729066	0.061517634334729066	0.061517634334729066	0.061517634334729066	0.061517634334729066	0.061517634334729066	0.061517634334729066	0.061517634334729066	0.061517634334729066	0.061517634334729066	0.061517634334729066	0.061517634334729066	0.061517634334729066	0.061517634334729066	0.061517634334729066	0.061517634334729066	0.061517634334729066	0.061517634334729066	0.061517634334729066	0.061517634334729066	0.061517634334729066
0.02034240612946832	0.11741247406861757	0.04098868389575336	0.0	0.10271157304088241	0.14692165054936251	0.009846898731952986	0.13816256718038517	0.1466482543032503	0.1403211496701931	0.11800069498839388	0.16219527620344962	0.17855481543454094	0.11071773422590399	0.1798221657214416	0.10948296781218471	0.1513369078049286	0.1480914624287893	0.1697603782628438	0.25828398926638213	0.1962937508249011	0.18464678157712852	0.2078358817036861	0.2179437660383551	0.18105311536143193	0.22057230869394862	0.2008553477128502	0.20404282388998807	0.18634245424117812	0.23679891927791397	0.21071618364581396	0.20380769971725363	0.19656119685318452	0.20885939272294868	0.23472275588496336	0.19864817814697677	0.20869630770303887	0.23428752019752824	0.21601330436561966	0.21692386812757775	0.20207669861050603	0.20950028336904186	0.20950028336904186	0.20950028336904186	0.20950028336904186	0.20950028336904186	0.20950028336904186	0.20950028336904186	0.20950028336904186	0.20950028336904186
0.23901843827897298	0.1343843500276845	0.1784789079091595	0.1850889074835093	0.14307627170600246	0.20519949457591713	0.20026488329370074	0.21394375561900428	0.1886140096644504	0.1831672921416652	0.1235869235478542	0.1894764530437469	0.17757012586290144	0.1657326225725481	0.23189421269181307	0.24540780933244286	0.237521926931918	0.14554198744670505	0.27768427916221944	0.24387566916440126	0.18387942684214	0.2873547978979793	0.2094893762704845	0.23668886088285784	0.19766432085455102	0.20906740812003963	0.3284683112109926	0.24580727328009183	0.23434005424554008	0.24201787961189544	0.20950133307514268	0.2630604693993724	0.19732666089340958	0.23109845389502665	0.2155649057711211	0.27128154136476806	0.23996995757215647	0.20270048313933042	0.284961499108297	0.24234580522215213	0.2740767321560585	0.21378191527978216	0.2718742844072369	0.17443458834489836	0.20344115850050104	0.25387601577749036	0.2286585871389957	0.2286585871389957	0.2286585871389957	0.2286585871389957
0.0704349712654485	0.06186651911639962	0.05273250009705421	0.06770052087176212	0.06536930199896203	0.05549171883277397	0.06353064061199284	0.048608398882010705	0.06159881073114245	0.06160710320482247	0.06509915813484911	0.04363390913471754	0.03872808419215362	0.07104501769579534	0.057837047310634646	0.05921136529005128	0.06728172303447603	0.05339127112480701	0.05812250626596751	0.048531331823190964	0.0875131627703952	0.061644287944497354	0.06506262889776138	0.07123306337179877	0.07270320763835346	0.06980938442601776	0.06015848716753095	0.05363398204737712	0.0724284889245526	0.060337411143195324	0.05253336563893318	0.08373488914842908	0.05956224348177745	0.06374239590330481	0.05309252670680191	0.0679824599589261	0.06717741847285344	0.07021301134664615	0.08897285386178409	0.07240655660548252	0.07461367260921332	0.07351011460734792	0.07351011460734792	0.07351011460734792	0.07351011460734792	0.07351011460734792	0.07351011460734792	0.07351011460734792	0.07351011460734792	0.07351011460734792
0.054426473844219635	0.06712233453861828	0.062455970659232675	0.06501997212363098	0.06863635982980562	0.07140164431916783	0.055428986323502766	0.07252297993089783	0.09367023538479519	0.07146301965323948	0.06578243589651611	0.07091273231099214	0.0868269355469446	0.0663070185570853	0.09532385750238888	0.08565799435868265	0.07953018766420324	0.08050976972405091	0.08783247056810045	0.07785995388216368	0.09175729501359683	0.10283027210997557	0.0989385628901847	0.0738410200261211	0.07679218576820392	0.0894858809424039	0.09547885350284156	0.11710416455400324	0.10019147346759791	0.08113246211414554	0.10697416579409631	0.09533532358999033	0.10178584591803244	0.10539705820275723	0.09960904122422004	0.06671861901003039	0.07794426312337567	0.07838649377744009	0.08025491639327778	0.07686418894369841	0.10163712689185825	0.11132021248679537	0.10115574120578809	0.08284669935758258	0.10122958848939692	0.09296856007377073	0.09709907428158382	0.09709907428158382	0.09709907428158382	0.09709907428158382
0.12598586865206648	0.12044949177547425	0.06876646364947153	0.12221028383557041	0.10732588380111961	0.12412688236153234	0.13992811905515787	0.11435494799320031	0.13218979758242178	0.08334434051652	0.10801905859951413	0.12852539057408274	0.10291723239296402	0.13109514685238208	0.18370092821523767	0.11546933335220654	0.11528753865832687	0.09109253624941585	0.10733165322095288	0.10987098697431656	0.143297671792146	0.13314274505449825	0.1921745509694858	0.11993050215016383	0.10773822665538046	0.11431246140276605	0.17245820294680775	0.1336624758496088	0.1471647764066771	0.12372951624136941	0.12601339358386754	0.15692162647427388	0.10261897258079777	0.12904258174699215	0.16237207105176973	0.14972884843156095	0.16822962008045703	0.12963746690628242	0.1666222149650408	0.15477959640158018	0.1335715965839297	0.08282645804803636	0.08912847281311004	0.0859774654305732	0.0859774654305732	0.0859774654305732	0.0859774654305732	0.0859774654305732	0.0859774654305732	0.0859774654305732
0.13364444840006248	0.14906794389408742	0.13554866509615918	0.11589655302862553	0.15743231749593306	0.14229698459378026	0.14689147682851747	0.16464115318365144	0.15236060733973658	0.15521488535670683	0.15201951850448964	0.13637848013281925	0.14419899931865443	0.14419899931865443	0.14419899931865443	0.14419899931865443	0.14419899931865443	0.14419899931865443	0.14419899931865443	0.14419899931865443	0.14419899931865443	0.14419899931865443	0.14419899931865443	0.14419899931865443	0.14419899931865443	0.14419899931865443	0.14419899931865443	0.14419899931865443	0.14419899931865443	0.14419899931865443	0.14419899931865443	0.14419899931865443	0.14419899931865443	0.14419899931865443	0.14419899931865443	0.14419899931865443	0.14419899931865443	0.14419899931865443	0.14419899931865443	0.14419899931865443	0.14419899931865443	0.14419899931865443	0.14419899931865443	0.14419899931865443	0.14419899931865443	0.14419899931865443	0.14419899931865443	0.14419899931865443	0.14419899931865443	0.14419899931865443
0.13046794640175757	0.1387156131324928	0.11117717090417875	0.14984379641136394	0.16531512981402594	0.14777974628041432	0.11944433959197687	0.15370320850889796	0.14353173549773948	0.1487357843115431	0.16401930869830245	0.1439270565738859	0.11493326252958713	0.15734613051106336	0.13929079747286868	0.131840732691603	0.14893379611902294	0.14904222421902094	0.12375913308005172	0.1837053149754415	0.14518265768780872	0.11433327356686213	0.17060222687677754	0.14435084168065795	0.13218279518810408	0.11498136913506808	0.18624367278371537	0.1502250959320302	0.17684914307162078	0.14397473200018288	0.14842043476086542	0.15890458464757745	0.14255589492990578	0.161117634208388	0.1700163070837267	0.14234670055316717	0.11864600900977011	0.15396099186596815	0.16178235702128027	0.13836365439119214	0.16146141822614518	0.14991253630866863	0.14991253630866863	0.14991253630866863	0.14991253630866863	0.14991253630866863	0.14991253630866863	0.14991253630866863	0.14991253630866863	0.14991253630866863
0.07532174659785475	0.08611921467569841	0.0762186371992271	0.07165857037888117	0.08736975847646647	0.10056332496796186	0.0831667508811774	0.0857155626270761	0.10393936151743965	0.10276416886303023	0.07325898067721359	0.08353888822143751	0.10158095993822476	0.06487240391320043	0.0663304774879068	0.07419202780098764	0.09750037098765735	0.06979496617263642	0.0697790522562547	0.09031154314389347	0.07248135809816911	0.0869365878597664	0.09119311128587686	0.09366379400142594	0.08563937096997067	0.0680843523093738	0.07823076033257349	0.08657038665096968	0.08539841993939254	0.08570335737128704	0.0840211421302055	0.08675362469768223	0.08841364445153192	0.07755391017611798	0.07250822843713116	0.08629900529949987	0.08191949760130693	0.08761775526279098	0.09414134840922339	0.0784937655143877	0.10346870633574623	0.09143743826621134	0.08037417252368351	0.08024109669840879	0.08176982264415364	0.08100545967128121	0.08100545967128121	0.08100545967128121	0.08100545967128121	0.08100545967128121
0.09187397090903111	0.010492748848615459	0.24317118672805677	0.35574368784440774	0.20776903543444064	0.16067084340847812	0.3480115531972415	0.3523327308925681	0.20874425353157752	0.47546725522817607	0.29904240671672716	0.44433014254937997	0.24029104758175665	0.3507304230210888	0.3423990095701102	0.06049727584207511	0.010182452263673389	0.4469731937369959	0.31753427706362003	0.6354673554430885	0.3345308337851472	0.4158125818413732	0.522778043138978	0.27561890181530296	0.35500655326252	0.40225208256592393	0.6326725110268664	0.5585337650508584	0.7200448385035804	0.5496605924980669	0.5082393093272348	0.42129361778852276	0.46916983612387253	0.24637046596908255	0.45965912371169687	0.16325722560219816	0.479543732942488	0.5569704936808106	0.5292313253652435	0.610140530087137	0.6225751937065975	0.4913997512421393	0.8800465158512469	0.3993896654245771	0.4648267582692607	0.4321082118469189	0.4321082118469189	0.4321082118469189	0.4321082118469189	0.4321082118469189
0.11666524978465703	0.08054930734777753	0.11310538408998541	0.08335033684554156	0.05944073012307592	0.07531788116021704	0.12419383996804437	0.08878658767533966	0.09660405964429876	0.14379399347905544	0.12700010075732143	0.0652587249299716	0.08089468992180557	0.10515679268952194	0.0682048981412566	0.06676859920609898	0.12560450537770645	0.06982261350760424	0.095422620913774	0.10354201359838847	0.14362565502697683	0.07708072219911112	0.1265489277307338	0.16922038284229143	0.16991555725210386	0.06922061432420404	0.06818575583827219	0.16396380700764782	0.1755097414380662	0.1385491297210403	0.14323636110989404	0.09544339192078051	0.16120412815726012	0.13319601813382534	0.0997302554695485	0.10514965509744734	0.10137397546917232	0.10596672845954777	0.09085853030728304	0.041846405823423596	0.10156703579730976	0.08866419768144641	0.14148092419986422	0.11507256094065531	0.11507256094065531	0.11507256094065531	0.11507256094065531	0.11507256094065531	0.11507256094065531	0.11507256094065531
0.06111537259933077	0.0853751097748344	0.08769976557237621	0.11101455301257922	0.07656214468853931	0.08242782022751499	0.09643760082619739	0.07267327595727849	0.08752581385210893	0.05682407276040575	0.10206729547188582	0.1109993654609859	0.0691201121305893	0.06255287502025049	0.0938564304928414	0.08637293424206263	0.10959353895082855	0.11681527603478145	0.07160075418632221	0.07812704354104665	0.09268407965533214	0.10708599660962176	0.08027749485597852	0.1084214669168132	0.07356486740432219	0.07772225427748795	0.09494405436545549	0.09370943699154709	0.09922948514453132	0.12058110149185883	0.09003194416143911	0.06823696544823529	0.0923383763235571	0.1090800363042893	0.07543183998676979	0.07677547545249491	0.0959425702851495	0.10571121687322084	0.068793347149935	0.10023352904387198	0.08451343809690348	0.08451343809690348	0.08451343809690348	0.08451343809690348	0.08451343809690348	0.08451343809690348	0.08451343809690348	0.08451343809690348	0.08451343809690348	0.08451343809690348
0.09338074000058053	0.10335098181275615	0.06305981386769309	0.0818118584757207	0.09554328349113049	0.08142531691122906	0.11020877352334467	0.07331866068767219	0.13629386909067098	0.1289641339781659	0.10350638554767352	0.06235406874140922	0.0708724761433606	0.05648362945794539	0.11652251444554458	0.11094193222828123	0.12975560214756499	0.0693716475321251	0.10473075740989671	0.11979477247788085	0.11193341965424002	0.13177176103157537	0.14806770153838564	0.14916903136527532	0.07207126676970849	0.0898454903925893	0.15051525910348762	0.13636348110375746	0.0986209441877062	0.07907703384618484	0.12454340536457788	0.10856026755928165	0.08658748098764169	0.09176849413476229	0.13979882832132692	0.09523135347304308	0.07653851063734628	0.08884953459481677	0.12696997821574144	0.1116722695169225	0.055589918810607195	0.08363109416376484	0.08363109416376484	0.08363109416376484	0.08363109416376484	0.08363109416376484	0.08363109416376484	0.08363109416376484	0.08363109416376484	0.08363109416376484
0.051326499384970956	0.05599109340845778	0.048782219847802136	0.035093855084575465	0.06017684857605313	0.054052569376713225	0.03553194758896702	0.03818695537571938	0.06383354079218218	0.05468756413513422	0.0760349512093531	0.053767007687360126	0.05569459575022098	0.03435340044563936	0.04132068390974669	0.044507576520808265	0.05118005436791241	0.03962084523352998	0.03302201874566532	0.05494757380836151	0.037867953101768576	0.04786342210967013	0.05989473214926354	0.04800394021098802	0.05969893707807981	0.07311958942304955	0.05174450220812738	0.07810233461741342	0.05292418559673276	0.06922229783410351	0.08638216920260552	0.07357759241750397	0.05811069236018026	0.057606803342958174	0.056983554883780485	0.040190726408480024	0.04187381286283532	0.0478654681543005	0.036331329368304764	0.025452140711920805	0.05277699178946249	0.05205169584427105	0.05992156729590573	0.056509447589746624	0.08457372133293467	0.07903572256917163	0.049118897429839395	0.08769917748775354	0.07110617932266507	0.0633252349341894
0.01200711995743201	0.0	0.0	0.0024983021959791513	0.0931410208959188	0.0005041904095934028	0.1363416437553891	0.0	0.008640598690084154	0.0	0.0	0.0	0.0	0.008637922489470116	0.0	0.050903063882743946	0.0	0.0	0.0005041904095934027	0.0	0.002531570952238322	0.0025315709522383224	0.22429502053716993	0.17639444925999861	0.09090401692687866	0.17639444925999861	0.1363416437553891	0.0910682667768548	0.2649878648485703	0.0024983021959791513	0.0	0.0	0.09095586938735345	0.050903063882743946	0.0	0.22278770338428294	0.13627836996405526	0.0005041904095934027	0.0005041904095934027	0.20392231148177384	0.3132829151328948	0.09095586938735345	0.2906100423522694	0.0	0.0	0.050903063882743946	0.0005041904095934027	0.0	0.0005041904095934027	0.0
0.1446293639778308	0.09677346609428669	0.11853873290620025	0.126378185268481	0.11667216358021643	0.12901886627750148	0.1188305011181795	0.13919063061648604	0.12061746827786679	0.1193992877553003	0.09729701281262164	0.12019646325485724	0.145199694810477	0.1703056404398994	0.10650844225805871	0.14134751853051028	0.13716998880318892	0.13775537268060253	0.10915640589075153	0.10694126937312963	0.1059813772296546	0.12356926401394262	0.12640812170650542	0.15160779853464665	0.16879097539875781	0.13810137940944936	0.11839507403080347	0.1400729892330983	0.11496485263597729	0.1174507099808407	0.1554255205582974	0.14795427732520167	0.09282474902031813	0.1335184100910364	0.1367557282799898	0.12794360981212813	0.14631280507285702	0.12351673489824552	0.15771045854837823	0.1315609169477931	0.16624864746006635	0.15050135720544344	0.12149869568178621	0.14032340902778992	0.1066279490873607	0.14040864812744283	0.12305114250721443	0.09869012048513208	0.1326576822954493	0.10556199498419566
0.09193650705313229	0.06865633677012416	0.0740991100721733	0.08405264794137636	0.07788518578024077	0.08720682532536925	0.08098160847547278	0.06196316999773819	0.08372045062193816	0.07913417709763516	0.11286693871599156	0.07983715676122814	0.06918485691941939	0.07914530278765429	0.0714050506776834	0.062209247801804854	0.0822303196094196	0.08016772248018177	0.09012631630297997	0.10038195183740978	0.08699277650982769	0.08444407531585486	0.08819149389215487	0.08636128018534328	0.08386934470220891	0.06918966385071125	0.08890204458492885	0.07076430479515969	0.08051938328014942	0.05684107148566925	0.06607642764975831	0.0764573029170356	0.06298885751937276	0.07239854485562262	0.0970435120715706	0.06754201157774008	0.07897551135964666	0.0814447391376561	0.07543231775925656	0.08210954178431423	0.09729305721651524	0.08496082109452975	0.10257149594083428	0.09902208165973742	0.0986669764035047	0.10778574985193966	0.09093836324239732	0.07671243119896702	0.09001131802032668	0.08044648592777703
0.0924511354675494	0.08725837042632117	0.07896952520809278	0.07058705883269234	0.09484219848945179	0.08108389368506697	0.0891708806235234	0.061324029725160635	0.07492231578314812	0.05508197625717206	0.10651229112202848	0.1016999554266784	0.08281999731347987	0.07398478645493421	0.07412905707259233	0.07301502796705078	0.08491761553677794	0.07114228343224276	0.06822406911067488	0.11327664348111419	0.0834551598982532	0.07426913306911466	0.08110974843406016	0.09398297289697738	0.06737962213421102	0.09959295178152353	0.07022398336048707	0.07861187192477048	0.09076317249226172	0.07152867552423296	0.08696208089795407	0.12704850699411002	0.08948681538892364	0.06056987779947679	0.06873216349848717	0.08225424620657586	0.09932952717720489	0.06189550939658079	0.09363471041521049	0.0774169946768692	0.06506469779987128	0.06870965953212772	0.07399424672181873	0.08396967934262328	0.0755877652951552	0.0994027397490174	0.08287751450938582	0.06342226774266801	0.06625019390760017	0.08989278557034648
0.07521172405813686	0.05788740147427413	0.09149801631541195	0.08610442925286459	0.08997616351194113	0.08625641817253493	0.09767133387744975	0.09601826014750466	0.08013294297663331	0.10573770731900319	0.0850765122421427	0.08357250593933808	0.07079026711393671	0.07044101199001972	0.10666256322056963	0.10030158406765009	0.08708537137396002	0.07583458265280435	0.08290243711290636	0.08565544852491183	0.07134073861204134	0.08422177818699846	0.08182554679375187	0.08044197962963351	0.08426267314052145	0.09851211272994391	0.08008597222915353	0.09547804335358451	0.07810605615488868	0.10149203863302497	0.087413084573022	0.0762262450273325	0.07716113688044672	0.0901634361807517	0.10660877494593578	0.08510147374487	0.10228985956821497	0.09566073615620867	0.08360934591669948	0.10385712496763272	0.07503623325561158	0.08377480242444678	0.09108801783814033	0.08743141013129355	0.08743141013129355	0.08743141013129355	0.08743141013129355	0.08743141013129355	0.08743141013129355	0.08743141013129355
0.1337089483692594	0.14130317658153255	0.1397540578238874	0.1367873121617079	0.14611781603895047	0.10391279081475974	0.11158740993651219	0.12128601741099271	0.1268755915209516	0.12881744921805474	0.11926052862502425	0.12403898892153949	0.12403898892153949	0.12403898892153949	0.12403898892153949	0.12403898892153949	0.12403898892153949	0.12403898892153949	0.12403898892153949	0.12403898892153949	0.12403898892153949	0.12403898892153949	0.12403898892153949	0.12403898892153949	0.12403898892153949	0.12403898892153949	0.12403898892153949	0.12403898892153949	0.12403898892153949	0.12403898892153949	0.12403898892153949	0.12403898892153949	0.12403898892153949	0.12403898892153949	0.12403898892153949	0.12403898892153949	0.12403898892153949	0.12403898892153949	0.12403898892153949	0.12403898892153949	0.12403898892153949	0.12403898892153949	0.12403898892153949	0.12403898892153949	0.12403898892153949	0.12403898892153949	0.12403898892153949	0.12403898892153949	0.12403898892153949	0.12403898892153949
0.11758680181212383	0.10841526908713411	0.12721432571278501	0.11202470508101037	0.1195839268675677	0.09340821973855552	0.10649607330306161	0.10649607330306161	0.10649607330306161	0.10649607330306161	0.10649607330306161	0.10649607330306161	0.10649607330306161	0.10649607330306161	0.10649607330306161	0.10649607330306161	0.10649607330306161	0.10649607330306161	0.10649607330306161	0.10649607330306161	0.10649607330306161	0.10649607330306161	0.10649607330306161	0.10649607330306161	0.10649607330306161	0.10649607330306161	0.10649607330306161	0.10649607330306161	0.10649607330306161	0.10649607330306161	0.10649607330306161	0.10649607330306161	0.10649607330306161	0.10649607330306161	0.10649607330306161	0.10649607330306161	0.10649607330306161	0.10649607330306161	0.10649607330306161	0.10649607330306161	0.10649607330306161	0.10649607330306161	0.10649607330306161	0.10649607330306161	0.10649607330306161	0.10649607330306161	0.10649607330306161	0.10649607330306161	0.10649607330306161	0.10649607330306161
0.26776371644004626	0.2082361149806885	0.267076747358513	0.14827665548698346	0.13607659803031857	0.16913077749501249	0.10317100355464329	0.2403383057772855	0.22872232513940097	0.19139256051499584	0.24877838299793278	0.2122266080087469	0.21001021825089033	0.29454066909254584	0.19530709259678117	0.14240926776800408	0.20574443456374597	0.1333134043136434	0.13282026208463843	0.24441281173537027	0.3029725961455123	0.15775804782713757	0.21187805000607646	0.11153779384176897	0.275165333591515	0.18545261887699882	0.253126279188756	0.2549780471291075	0.25081533119390825	0.24557662233817865	0.2367208092687076	0.30430757711350426	0.2333821765793686	0.2583578515416994	0.3192734372740037	0.2571403491011227	0.2882068931875632	0.2882068931875632	0.2882068931875632	0.2882068931875632	0.2882068931875632	0.2882068931875632	0.2882068931875632	0.2882068931875632	0.2882068931875632	0.2882068931875632	0.2882068931875632	0.2882068931875632	0.2882068931875632	0.2882068931875632
0.09307356503668864	0.0838698248464489	0.07459342916003191	0.08515653613291985	0.07353076440815899	0.08589699819781943	0.07750537111982109	0.08171602096643762	0.07585198524365679	0.09436267927652614	0.0793740551555136	0.08866277768634763	0.06774933760927908	0.08101364369340931	0.07982386752786912	0.06882887284977879	0.08144338259370701	0.06404019092120387	0.07687663071402527	0.08062009851088615	0.07884691603614097	0.08172189668345156	0.07931873170712293	0.057870294088924024	0.07867060901251224	0.08148711800849406	0.0812125459752465	0.08134983199187028	0.08134983199187028	0.08134983199187028	0.08134983199187028	0.08134983199187028	0.08134983199187028	0.08134983199187028	0.08134983199187028	0.08134983199187028	0.08134983199187028	0.08134983199187028	0.08134983199187028	0.08134983199187028	0.08134983199187028	0.08134983199187028	0.08134983199187028	0.08134983199187028	0.08134983199187028	0.08134983199187028	0.08134983199187028	0.08134983199187028	0.08134983199187028	0.08134983199187028
0.12134170426764236	0.09394270132832902	0.1008792589417454	0.1019737579299624	0.13204428586201364	0.09474670279394912	0.1133783852041963	0.11124178123547461	0.12253684500113327	0.10075566410286964	0.10134121430679945	0.10243975604525024	0.09749586502294273	0.10070774033565001	0.09693786902970274	0.09866571896854945	0.10032757410979921	0.11687796906143919	0.09068093489129728	0.09931170260435378	0.09499631874782552	0.09499631874782552	0.09499631874782552	0.09499631874782552	0.09499631874782552	0.09499631874782552	0.09499631874782552	0.09499631874782552	0.09499631874782552	0.09499631874782552	0.09499631874782552	0.09499631874782552	0.09499631874782552	0.09499631874782552	0.09499631874782552	0.09499631874782552	0.09499631874782552	0.09499631874782552	0.09499631874782552	0.09499631874782552	0.09499631874782552	0.09499631874782552	0.09499631874782552	0.09499631874782552	0.09499631874782552	0.09499631874782552	0.09499631874782552	0.09499631874782552	0.09499631874782552	0.09499631874782552
0.10939837607379942	0.0702930412997171	0.06703748637986467	0.08463816026215404	0.07855743847088176	0.08331493669036477	0.09686264518762479	0.09125129798692806	0.08512050293485855	0.07116014129267063	0.08409387123707708	0.06453558302946398	0.07417247165912513	0.08690393592830789	0.08888770424465685	0.08823045849015651	0.07710167160075901	0.06220964276743311	0.07827277499543986	0.07018013370488181	0.07906511620365625	0.07909153896410354	0.07124664648849653	0.08772052303671653	0.06816486100115518	0.06877446940246185	0.06811226453546651	0.06954525140629722	0.06644840009153251	0.08506933261825982	0.06490956129473012	0.07482854460577125	0.06960963794111515	0.08718154670690939	0.08182166235249431	0.0722356575603098	0.07095866575080279	0.0715971616555563	0.0715971616555563	0.0715971616555563	0.0715971616555563	0.0715971616555563	0.0715971616555563	0.0715971616555563	0.0715971616555563	0.0715971616555563	0.0715971616555563	0.0715971616555563	0.0715971616555563	0.0715971616555563
0.10452273719644269	0.10115349848197025	0.10182952689908309	0.10673300425653297	0.10199980681877091	0.10974001955254668	0.08684199131908164	0.09206168140353127	0.09489976137497391	0.10657028441445252	0.08934262725146289	0.11200588976411704	0.11072456113128243	0.09824675877303649	0.0990880389335175	0.0987175001180068	0.09638716901163336	0.0921544166493755	0.0787826775203392	0.11218228585961533	0.11678986989366566	0.07745053589083704	0.07945526267848613	0.11479585985398703	0.11267786290650235	0.08732848410157032	0.13040390532320398	0.09583034869367074	0.09777700472776892	0.084730579472008	0.10676970452634542	0.10191519635241814	0.10434245043938177	0.10434245043938177	0.10434245043938177	0.10434245043938177	0.10434245043938177	0.10434245043938177	0.10434245043938177	0.10434245043938177	0.10434245043938177	0.10434245043938177	0.10434245043938177	0.10434245043938177	0.10434245043938177	0.10434245043938177	0.10434245043938177	0.10434245043938177	0.10434245043938177	0.10434245043938177
0.19574335702245746	0.12179478804452704	0.13844157471498122	0.08310086592877963	0.1213419801204399	0.13890340613573715	0.10166310689307463	0.12404974314528085	0.1246447698428451	0.1279281508511786	0.12956375319168256	0.14223922543588557	0.11730374767508733	0.1465779535144401	0.1373718841068205	0.12495115564351571	0.1414022093866215	0.15670193950850736	0.09876716682026404	0.12029676649100007	0.16085047853087261	0.08424603247446733	0.11936458919691155	0.1306060856892569	0.09893608667193685	0.1182217486941075	0.0768968591327969	0.18138103603797553	0.13068926675008452	0.11594061494922181	0.10215441483466087	0.15208101051937176	0.10642218972433842	0.13325812465521275	0.1198401571897756	0.1198401571897756	0.1198401571897756	0.1198401571897756	0.1198401571897756	0.1198401571897756	0.1198401571897756	0.1198401571897756	0.1198401571897756	0.1198401571897756	0.1198401571897756	0.1198401571897756	0.1198401571897756	0.1198401571897756	0.1198401571897756	0.1198401571897756
0.10813264507932918	0.11118959509387182	0.09624052383002214	0.08626659090467241	0.09047057989770116	0.11328841187615278	0.10433953359718881	0.0872683028322656	0.09245717468083876	0.10681934207069516	0.11656687099242723	0.11489022859436333	0.08314302615589274	0.09342870218105856	0.10459865534075306	0.0982870227983062	0.09232574255734625	0.09659006944390644	0.12316732492873944	0.09449190268014744	0.11107321270117362	0.13740087100929538	0.12423704185523451	0.12423704185523451	0.12423704185523451	0.12423704185523451	0.12423704185523451	0.12423704185523451	0.12423704185523451	0.12423704185523451	0.12423704185523451	0.12423704185523451	0.12423704185523451	0.12423704185523451	0.12423704185523451	0.12423704185523451	0.12423704185523451	0.12423704185523451	0.12423704185523451	0.12423704185523451	0.12423704185523451	0.12423704185523451	0.12423704185523451	0.12423704185523451	0.12423704185523451	0.12423704185523451	0.12423704185523451	0.12423704185523451	0.12423704185523451	0.12423704185523451
0.11930203520073913	0.12250706361683454	0.15034390945492906	0.09429141475654572	0.10700737776443194	0.1158451229555019	0.10738043525888748	0.13175168826704808	0.144189993471867	0.14225695622949033	0.09374651436073063	0.11526406684970981	0.14075353845387903	0.12191724304877895	0.15547718114094514	0.12894958482081914	0.09526426754941009	0.14659022183450596	0.10775142473053045	0.15484651198328336	0.1814533064148426	0.12735678644598142	0.14404553656745045	0.17940369503340997	0.1600263238965447	0.11885662972643465	0.21187299835653803	0.1457134487988738	0.118846693019404	0.1648791297626532	0.19134395850615657	0.18991172815074442	0.19208711278792195	0.07345045720171185	0.2095292691603302	0.14291935095742223	0.18305316721280737	0.05049831297914324	0.09934602761795897	0.08947958221931732	0.14440961554034823	0.11694459887983277	0.11694459887983277	0.11694459887983277	0.11694459887983277	0.11694459887983277	0.11694459887983277	0.11694459887983277	0.11694459887983277	0.11694459887983277
0.08138974777328802	0.0655055645222302	0.07777592116056972	0.06290904106975	0.08620690897409919	0.09395516822248584	0.07247324086724341	0.07367666227204098	0.10605964399523314	0.07848615745881427	0.06958187835273494	0.09499165559376427	0.09160166237007929	0.09388484955909676	0.08762661377170906	0.09088906435568683	0.10841083083163268	0.09757714637161857	0.10300277967003903	0.11430823977847915	0.10047826545326213	0.10095780086646763	0.09226355024139303	0.13935621208488527	0.12238381835564946	0.13087001522026737	0.13087001522026737	0.13087001522026737	0.13087001522026737	0.13087001522026737	0.13087001522026737	0.13087001522026737	0.13087001522026737	0.13087001522026737	0.13087001522026737	0.13087001522026737	0.13087001522026737	0.13087001522026737	0.13087001522026737	0.13087001522026737	0.13087001522026737	0.13087001522026737	0.13087001522026737	0.13087001522026737	0.13087001522026737	0.13087001522026737	0.13087001522026737	0.13087001522026737	0.13087001522026737	0.13087001522026737
0.12086450736890247	0.09204189776417558	0.061288837359160075	0.12166184235443993	0.07423441313068219	0.09461517802265108	0.06946344737214659	0.11360176796983003	0.10824804379908623	0.09510617516495327	0.1329232755135538	0.11451581939167972	0.07702057207640144	0.11495913588458573	0.13772876665536807	0.12888293904634698	0.13443774894995533	0.11536989869679029	0.10096379021776959	0.19035530391782093	0.11291616525222044	0.11150060363480371	0.11607939253712454	0.1293538833656029	0.11149762493893982	0.099825187194349	0.1437049384776312	0.15810361680194301	0.09710080038762284	0.11352850902434336	0.1053146547059831	0.1053146547059831	0.1053146547059831	0.1053146547059831	0.1053146547059831	0.1053146547059831	0.1053146547059831	0.1053146547059831	0.1053146547059831	0.1053146547059831	0.1053146547059831	0.1053146547059831	0.1053146547059831	0.1053146547059831	0.1053146547059831	0.1053146547059831	0.1053146547059831	0.1053146547059831	0.1053146547059831	0.1053146547059831
0.1134035385830875	0.07293601155121252	0.10113959880284042	0.07067531764114873	0.08121100865426849	0.08511736275746765	0.09144990765864068	0.08649693372320133	0.07798034579073441	0.08471712162849891	0.07904194438403511	0.10303336579554138	0.09599222721081663	0.09871217437036374	0.08476411264096995	0.08468327830786743	0.09081438076224634	0.07711037614195734	0.08396237845210183	0.08396237845210183	0.08396237845210183	0.08396237845210183	0.08396237845210183	0.08396237845210183	0.08396237845210183	0.08396237845210183	0.08396237845210183	0.08396237845210183	0.08396237845210183	0.08396237845210183	0.08396237845210183	0.08396237845210183	0.08396237845210183	0.08396237845210183	0.08396237845210183	0.08396237845210183	0.08396237845210183	0.08396237845210183	0.08396237845210183	0.08396237845210183	0.08396237845210183	0.08396237845210183	0.08396237845210183	0.08396237845210183	0.08396237845210183	0.08396237845210183	0.08396237845210183	0.08396237845210183	0.08396237845210183	0.08396237845210183
0.1149231758980596	0.11205099085112168	0.11124996407883707	0.11384931887074803	0.1138985352486279	0.08346874708959244	0.10190548028818187	0.11200657272071632	0.0922740747234091	0.10362078643990726	0.10593381504040666	0.13365798268341086	0.09074897589946407	0.10679823854822307	0.10372138016391222	0.08835772993931718	0.08939718749771251	0.08561703904046289	0.09069832659735813	0.08917340467103815	0.08567860245621924	0.0946623120437026	0.10478025067348566	0.11436149464282434	0.0790128425348477	0.10498674505192335	0.09049287402277245	0.11311149035598311	0.10525190977426764	0.10918170006512537	0.10918170006512537	0.10918170006512537	0.10918170006512537	0.10918170006512537	0.10918170006512537	0.10918170006512537	0.10918170006512537	0.10918170006512537	0.10918170006512537	0.10918170006512537	0.10918170006512537	0.10918170006512537	0.10918170006512537	0.10918170006512537	0.10918170006512537	0.10918170006512537	0.10918170006512537	0.10918170006512537	0.10918170006512537	0.10918170006512537
0.12077258396405373	0.10423339510824987	0.08478577225554294	0.09669523861255135	0.10908580303959406	0.08258201619766002	0.07886482057748202	0.12223379798504738	0.0987736829366161	0.06606787275491524	0.09126699387178518	0.08892854161669639	0.09402622788787607	0.0873368114446897	0.07880647310569526	0.0699755615339104	0.08882258083675683	0.12294684465046582	0.09225862379742311	0.08917904405804745	0.08201951643162679	0.11607286681691548	0.09904619162427114	0.09904619162427114	0.09904619162427114	0.09904619162427114	0.09904619162427114	0.09904619162427114	0.09904619162427114	0.09904619162427114	0.09904619162427114	0.09904619162427114	0.09904619162427114	0.09904619162427114	0.09904619162427114	0.09904619162427114	0.09904619162427114	0.09904619162427114	0.09904619162427114	0.09904619162427114	0.09904619162427114	0.09904619162427114	0.09904619162427114	0.09904619162427114	0.09904619162427114	0.09904619162427114	0.09904619162427114	0.09904619162427114	0.09904619162427114	0.09904619162427114
0.12157527057451041	0.08887119287338716	0.09965305507043953	0.09646572692570736	0.0837937209521913	0.09794267831492218	0.10198506435915612	0.08863399886617981	0.09274061654905674	0.08926573899672237	0.09616198300886797	0.08103857367838262	0.0817574270945804	0.09877016747187214	0.10263705116934925	0.08700806829298337	0.09959682352348048	0.09858850391267464	0.08862826164627577	0.08450564390727354	0.10210947984656478	0.10482412506825609	0.0815332996136611	0.09312464688604155	0.10172325220909796	0.10288543697186647	0.10230434459048221	0.10230434459048221	0.10230434459048221	0.10230434459048221	0.10230434459048221	0.10230434459048221	0.10230434459048221	0.10230434459048221	0.10230434459048221	0.10230434459048221	0.10230434459048221	0.10230434459048221	0.10230434459048221	0.10230434459048221	0.10230434459048221	0.10230434459048221	0.10230434459048221	0.10230434459048221	0.10230434459048221	0.10230434459048221	0.10230434459048221	0.10230434459048221	0.10230434459048221	0.10230434459048221
0.08842805701311358	0.08753890756828775	0.0805243029616772	0.08041412718174161	0.06939278473472778	0.0686520837611868	0.05814042161531261	0.05408513043250057	0.07542425315603904	0.06993802877541164	0.06874942142661497	0.07879933123497794	0.08731896582903353	0.07366420640296853	0.09552321550815378	0.0919366484172197	0.06082745522923035	0.1020069922214467	0.07311374944799294	0.06875416068973866	0.06181711544329241	0.07357349954193212	0.06090007092527079	0.07508077269546676	0.06799042181036877	0.06799042181036877	0.06799042181036877	0.06799042181036877	0.06799042181036877	0.06799042181036877	0.06799042181036877	0.06799042181036877	0.06799042181036877	0.06799042181036877	0.06799042181036877	0.06799042181036877	0.06799042181036877	0.06799042181036877	0.06799042181036877	0.06799042181036877	0.06799042181036877	0.06799042181036877	0.06799042181036877	0.06799042181036877	0.06799042181036877	0.06799042181036877	0.06799042181036877	0.06799042181036877	0.06799042181036877	0.06799042181036877
0.10543954992321747	0.08652199418805864	0.11157588340552091	0.07469208604088258	0.09695708977196262	0.06469052354494101	0.0852211958023945	0.08004931324268515	0.09467220357787914	0.09705226890212779	0.0994149972925991	0.11010915797388007	0.095145335507478	0.08065678235041475	0.10889599723544786	0.09981058357222504	0.09152423272390033	0.0988853107149114	0.09566222741676436	0.10417621174362453	0.08747119828487016	0.09597617723419494	0.08082752920193045	0.09892132812620927	0.08987442866406986	0.08987442866406986	0.08987442866406986	0.08987442866406986	0.08987442866406986	0.08987442866406986	0.08987442866406986	0.08987442866406986	0.08987442866406986	0.08987442866406986	0.08987442866406986	0.08987442866406986	0.08987442866406986	0.08987442866406986	0.08987442866406986	0.08987442866406986	0.08987442866406986	0.08987442866406986	0.08987442866406986	0.08987442866406986	0.08987442866406986	0.08987442866406986	0.08987442866406986	0.08987442866406986	0.08987442866406986	0.08987442866406986
0.06609775198875516	0.07736364527572082	0.06759350826900509	0.06514268484693612	0.06750949750435799	0.062268882751362914	0.07076024609456281	0.0594332801016176	0.04642362424522747	0.06820569241528607	0.0748648013095038	0.062919065143659	0.06935252513535944	0.04637049391146855	0.06751153602967366	0.07219611536114244	0.0476174265606145	0.07226637344268202	0.05728232449917065	0.05332108774643013	0.06521627920268713	0.0518042508294582	0.050519206680649714	0.05116172875505396	0.05116172875505396	0.05116172875505396	0.05116172875505396	0.05116172875505396	0.05116172875505396	0.05116172875505396	0.05116172875505396	0.05116172875505396	0.05116172875505396	0.05116172875505396	0.05116172875505396	0.05116172875505396	0.05116172875505396	0.05116172875505396	0.05116172875505396	0.05116172875505396	0.05116172875505396	0.05116172875505396	0.05116172875505396	0.05116172875505396	0.05116172875505396	0.05116172875505396	0.05116172875505396	0.05116172875505396	0.05116172875505396	0.05116172875505396
0.09958527121599729	0.09960714376324149	0.0794585704638008	0.0772176459269432	0.07483775815024638	0.08546417729260533	0.087064631762789	0.07876855066699306	0.07431762137116331	0.07702405405056229	0.09731704049956029	0.07511218957581117	0.08828359175188727	0.08755796910234531	0.0815444996675584	0.08620754309301315	0.09261600211015056	0.07600956368243796	0.09374974996482255	0.08145388510426899	0.08825772286969623	0.07152003148446409	0.05567610867881858	0.09100701440011938	0.07334156153946898	0.07334156153946898	0.07334156153946898	0.07334156153946898	0.07334156153946898	0.07334156153946898	0.07334156153946898	0.07334156153946898	0.07334156153946898	0.07334156153946898	0.07334156153946898	0.07334156153946898	0.07334156153946898	0.07334156153946898	0.07334156153946898	0.07334156153946898	0.07334156153946898	0.07334156153946898	0.07334156153946898	0.07334156153946898	0.07334156153946898	0.07334156153946898	0.07334156153946898	0.07334156153946898	0.07334156153946898	0.07334156153946898
0.08242344152536937	0.10031918183259386	0.11621713069750887	0.08988630175296873	0.10189712248368192	0.0925626214464619	0.07481492468925616	0.08802302224862796	0.0765740753127915	0.07851467023146069	0.09710273532646725	0.0838936147727523	0.09362850601594239	0.10703944769864214	0.10235711258449855	0.09368936513143818	0.0858414442730317	0.1099308280985113	0.0982256647013069	0.08839807175962086	0.1055558622919268	0.0976148086517484	0.08770182026823023	0.09197744686638787	0.09922238720756602	0.10436736261607786	0.0935427703601966	0.08616296044948665	0.10147885259752709	0.11685486749336214	0.10916686004544462	0.10916686004544462	0.10916686004544462	0.10916686004544462	0.10916686004544462	0.10916686004544462	0.10916686004544462	0.10916686004544462	0.10916686004544462	0.10916686004544462	0.10916686004544462	0.10916686004544462	0.10916686004544462	0.10916686004544462	0.10916686004544462	0.10916686004544462	0.10916686004544462	0.10916686004544462	0.10916686004544462	0.10916686004544462
0.10214534652997484	0.07556843005306157	0.07659158298562879	0.07665929569788217	0.074588016900838	0.06292529900115548	0.07177652804622812	0.0708451679667152	0.07215921013827559	0.0673032730114837	0.0749189725533626	0.08476830447256048	0.07529384513281531	0.06901086936148133	0.0796303827710279	0.08454621723432855	0.07217594657835641	0.09031033449331416	0.07223220299591984	0.074403757391749	0.07395460890433306	0.07152272709437069	0.07096524792368253	0.07122540539055497	0.06563104513808844	0.0888209718857501	0.06686799163229658	0.07558664758738584	0.07201295794206758	0.07498124092302963	0.08123216989973002	0.07810670541137983	0.07810670541137983	0.07810670541137983	0.07810670541137983	0.07810670541137983	0.07810670541137983	0.07810670541137983	0.07810670541137983	0.07810670541137983	0.07810670541137983	0.07810670541137983	0.07810670541137983	0.07810670541137983	0.07810670541137983	0.07810670541137983	0.07810670541137983	0.07810670541137983	0.07810670541137983	0.07810670541137983
0.10580155495706392	0.08249932293455275	0.09304590403715207	0.07448005452239276	0.09812296670724263	0.08186213377347293	0.09853071186475662	0.09440532891644689	0.0935549896852118	0.09575794994599875	0.09679505369470601	0.11799302756380034	0.09171725637394097	0.11011418552785006	0.08575906291743582	0.1048566102878777	0.08545440982510587	0.08764337153337193	0.09944207324670393	0.10027058912432106	0.09550704102674679	0.07508295001078702	0.10513532048627051	0.11717235392819156	0.09024399899027791	0.11347013856818601	0.10259323906690195	0.11519503477295615	0.1221851771770426	0.11388832120719027	0.11803674919211642	0.11803674919211642	0.11803674919211642	0.11803674919211642	0.11803674919211642	0.11803674919211642	0.11803674919211642	0.11803674919211642	0.11803674919211642	0.11803674919211642	0.11803674919211642	0.11803674919211642	0.11803674919211642	0.11803674919211642	0.11803674919211642	0.11803674919211642	0.11803674919211642	0.11803674919211642	0.11803674919211642	0.11803674919211642
0.0827161508824738	0.0727526744066736	0.07379185742147885	0.07575001421050605	0.0837673936858409	0.09674669878300596	0.07642935721579495	0.09986608432322137	0.08924257579418428	0.112151377240703	0.10121089300315646	0.08399824591506319	0.08439013585993264	0.08307639038467256	0.08169874725259865	0.08771633825898015	0.09485809760031452	0.10101765930616638	0.09650258151165676	0.07642475257798853	0.08646366704482265	0.08646366704482265	0.08646366704482265	0.08646366704482265	0.08646366704482265	0.08646366704482265	0.08646366704482265	0.08646366704482265	0.08646366704482265	0.08646366704482265	0.08646366704482265	0.08646366704482265	0.08646366704482265	0.08646366704482265	0.08646366704482265	0.08646366704482265	0.08646366704482265	0.08646366704482265	0.08646366704482265	0.08646366704482265	0.08646366704482265	0.08646366704482265	0.08646366704482265	0.08646366704482265	0.08646366704482265	0.08646366704482265	0.08646366704482265	0.08646366704482265	0.08646366704482265	0.08646366704482265
0.10706434240202488	0.09591822242921216	0.09930453679270149	0.08271697528990021	0.07226096794515474	0.09273151706582854	0.07100935019159724	0.08683295324281495	0.0906501150715542	0.1035590387848238	0.09538671074747351	0.10528677449283436	0.10296590378141685	0.09055799796956912	0.09008588922373847	0.09393488860366779	0.09354749331489248	0.08241377396333228	0.09492365470105006	0.07946731811538514	0.10594630844901455	0.11329388331734203	0.07794550289100922	0.085786492152957	0.08781807810698758	0.09138398018547635	0.11728930318276708	0.10433664168412171	0.10433664168412171	0.10433664168412171	0.10433664168412171	0.10433664168412171	0.10433664168412171	0.10433664168412171	0.10433664168412171	0.10433664168412171	0.10433664168412171	0.10433664168412171	0.10433664168412171	0.10433664168412171	0.10433664168412171	0.10433664168412171	0.10433664168412171	0.10433664168412171	0.10433664168412171	0.10433664168412171	0.10433664168412171	0.10433664168412171	0.10433664168412171	0.10433664168412171
0.09279265429614066	0.09291932749728136	0.0799313084250251	0.08966865642056791	0.07925279618949024	0.08647986343570578	0.0912227597487628	0.0943125715392034	0.07597823157056506	0.08451186113832715	0.09132057452815497	0.07870377231239704	0.08459834609606492	0.06714347213377778	0.08025394188733281	0.09250433870469199	0.08834299464340938	0.07913090057712964	0.08815833423092956	0.07882791288383405	0.09087444661504177	0.09601722614740271	0.08443941331295024	0.09405687049615079	0.0845123945885019	0.0874094264780123	0.08106524315412493	0.08897667238330224	0.09125846084874825	0.09680618267027909	0.08055430405397992	0.06344724473429857	0.07200077439413924	0.07200077439413924	0.07200077439413924	0.07200077439413924	0.07200077439413924	0.07200077439413924	0.07200077439413924	0.07200077439413924	0.07200077439413924	0.07200077439413924	0.07200077439413924	0.07200077439413924	0.07200077439413924	0.07200077439413924	0.07200077439413924	0.07200077439413924	0.07200077439413924	0.07200077439413924
0.22131090613338372	0.21023897169928024	0.19008502402978583	0.3211621555655313	0.34015276079153145	0.16288911140096696	0.20713636563251103	0.4637848223755674	0.2757762300381965	0.29126182016323826	0.29896386867543295	0.15548871141555107	0.35895808661215034	0.22016255046504404	0.2503173911950683	0.23523997083005616	0.23523997083005616	0.23523997083005616	0.23523997083005616	0.23523997083005616	0.23523997083005616	0.23523997083005616	0.23523997083005616	0.23523997083005616	0.23523997083005616	0.23523997083005616	0.23523997083005616	0.23523997083005616	0.23523997083005616	0.23523997083005616	0.23523997083005616	0.23523997083005616	0.23523997083005616	0.23523997083005616	0.23523997083005616	0.23523997083005616	0.23523997083005616	0.23523997083005616	0.23523997083005616	0.23523997083005616	0.23523997083005616	0.23523997083005616	0.23523997083005616	0.23523997083005616	0.23523997083005616	0.23523997083005616	0.23523997083005616	0.23523997083005616	0.23523997083005616	0.23523997083005616
0.10048636739305343	0.08211254159919096	0.08974757925133509	0.07563211847327875	0.08562457267066383	0.08749977822585135	0.09566656696425462	0.08136357615417224	0.09906220372247702	0.07685362233577148	0.08824146434331952	0.08376613090749138	0.08237960276422164	0.07066285400355006	0.07495110825344675	0.08327797335659137	0.08094153635779788	0.0878586702786328	0.11702893015765552	0.09197832966091003	0.09416013151583404	0.07827062627991299	0.08497650113887817	0.08757578138477297	0.08627614126182558	0.08627614126182558	0.08627614126182558	0.08627614126182558	0.08627614126182558	0.08627614126182558	0.08627614126182558	0.08627614126182558	0.08627614126182558	0.08627614126182558	0.08627614126182558	0.08627614126182558	0.08627614126182558	0.08627614126182558	0.08627614126182558	0.08627614126182558	0.08627614126182558	0.08627614126182558	0.08627614126182558	0.08627614126182558	0.08627614126182558	0.08627614126182558	0.08627614126182558	0.08627614126182558	0.08627614126182558	0.08627614126182558
0.0596846886116537	0.11037091804371241	0.16568364401466631	0.10805609446421492	0.08054295912531528	0.10744427050316992	0.11435241883587581	0.11996541648289416	0.14011535866094668	0.12670038515722626	0.12859294031598678	0.14416210358185186	0.11785088016886325	0.16096632427449176	0.12014745291980884	0.13408721597852566	0.13132442890506	0.13155638297561012	0.1278388893147996	0.11355802318710222	0.11076216705814673	0.10871742157918453	0.14028268541810007	0.1317499282125328	0.13601630681531643	0.13601630681531643	0.13601630681531643	0.13601630681531643	0.13601630681531643	0.13601630681531643	0.13601630681531643	0.13601630681531643	0.13601630681531643	0.13601630681531643	0.13601630681531643	0.13601630681531643	0.13601630681531643	0.13601630681531643	0.13601630681531643	0.13601630681531643	0.13601630681531643	0.13601630681531643	0.13601630681531643	0.13601630681531643	0.13601630681531643	0.13601630681531643	0.13601630681531643	0.13601630681531643	0.13601630681531643	0.13601630681531643
0.07279858989007039	0.10077749216114242	0.1031808294903771	0.08797090566093937	0.11930249144864719	0.08195166238990573	0.0846294769757232	0.08951545600484151	0.0787909287953931	0.08436580574002366	0.08823857703400516	0.1001993116557846	0.09316766963444553	0.1295473519207612	0.07920229884634185	0.09219732315940699	0.10250855545365142	0.09130394685894029	0.11321259652420178	0.10867691720068838	0.11067060676453866	0.10833099759118597	0.11825420958916824	0.1160889885562044	0.11594676243677104	0.11429417894870783	0.10508500514324613	0.10228934301829305	0.1124541408611636	0.110494919845138	0.1114745303531508	0.1114745303531508	0.1114745303531508	0.1114745303531508	0.1114745303531508	0.1114745303531508	0.1114745303531508	0.1114745303531508	0.1114745303531508	0.1114745303531508	0.1114745303531508	0.1114745303531508	0.1114745303531508	0.1114745303531508	0.1114745303531508	0.1114745303531508	0.1114745303531508	0.1114745303531508	0.1114745303531508	0.1114745303531508
0.12406052204270145	0.11513469022133714	0.0935585475532257	0.09812106876788595	0.09296265599620447	0.08179491184145261	0.11585563076315511	0.09170542772726369	0.10332163916920781	0.0919935070554986	0.0971347461178249	0.10178491132518713	0.1843306567960973	0.1430577840606422	0.1430577840606422	0.1430577840606422	0.1430577840606422	0.1430577840606422	0.1430577840606422	0.1430577840606422	0.1430577840606422	0.1430577840606422	0.1430577840606422	0.1430577840606422	0.1430577840606422	0.1430577840606422	0.1430577840606422	0.1430577840606422	0.1430577840606422	0.1430577840606422	0.1430577840606422	0.1430577840606422	0.1430577840606422	0.1430577840606422	0.1430577840606422	0.1430577840606422	0.1430577840606422	0.1430577840606422	0.1430577840606422	0.1430577840606422	0.1430577840606422	0.1430577840606422	0.1430577840606422	0.1430577840606422	0.1430577840606422	0.1430577840606422	0.1430577840606422	0.1430577840606422	0.1430577840606422	0.1430577840606422
0.1472698764774106	0.11722241195038027	0.10864869576826652	0.10582629914283621	0.13153358961911885	0.11527520975074876	0.09196216057860813	0.08800481936472453	0.09046801578094017	0.09666492787419936	0.13066074840201225	0.10577091121035102	0.12750876089871374	0.09095493736041542	0.1003341299334846	0.1026515444684116	0.12508951266416246	0.13001280984312086	0.10956435468238794	0.11730404077919465	0.10017348115228264	0.08493766913764794	0.10333130641101475	0.10096550118072731	0.09679592342941107	0.09888071230506919	0.09888071230506919	0.09888071230506919	0.09888071230506919	0.09888071230506919	0.09888071230506919	0.09888071230506919	0.09888071230506919	0.09888071230506919	0.09888071230506919	0.09888071230506919	0.09888071230506919	0.09888071230506919	0.09888071230506919	0.09888071230506919	0.09888071230506919	0.09888071230506919	0.09888071230506919	0.09888071230506919	0.09888071230506919	0.09888071230506919	0.09888071230506919	0.09888071230506919	0.09888071230506919	0.09888071230506919
0.11371595250629422	0.10881124705732104	0.10227510088335424	0.09908649306128268	0.0957196240764915	0.09969613014007381	0.08900359011782925	0.10003599172982978	0.09702958377085337	0.09606291927879984	0.09767244738910177	0.10808928102518635	0.11043276956096475	0.08505048146443163	0.09290622834360839	0.09190737018699859	0.10078350004090698	0.07713571999616785	0.08846027885887058	0.08522431091921978	0.11520409764415905	0.09683401045037063	0.10810318967925983	0.09466181895041027	0.10638611016875187	0.1819159806801872	0.14415104542446952	0.14415104542446952	0.14415104542446952	0.14415104542446952	0.14415104542446952	0.14415104542446952	0.14415104542446952	0.14415104542446952	0.14415104542446952	0.14415104542446952	0.14415104542446952	0.14415104542446952	0.14415104542446952	0.14415104542446952	0.14415104542446952	0.14415104542446952	0.14415104542446952	0.14415104542446952	0.14415104542446952	0.14415104542446952	0.14415104542446952	0.14415104542446952	0.14415104542446952	0.14415104542446952
0.0890853080837519	0.12524337996315263	0.007782565540150688	0.09345032445490094	0.10515347998179093	0.1140091382076539	0.11752148871041815	0.13232079630354898	0.08763465458478832	0.13915015269919637	0.2142200967980432	0.19595065859266808	0.17533200126431595	0.11884871411368608	0.22972688007899653	0.11313859328375604	0.1416831417328989	0.09825812653083214	0.18528868648750288	0.17264892098760354	0.232299734189029	0.20760194266114987	0.20270854432128685	0.1709162432156067	0.12640594930410687	0.21100380182858353	0.1687048755663452	0.1687048755663452	0.1687048755663452	0.1687048755663452	0.1687048755663452	0.1687048755663452	0.1687048755663452	0.1687048755663452	0.1687048755663452	0.1687048755663452	0.1687048755663452	0.1687048755663452	0.1687048755663452	0.1687048755663452	0.1687048755663452	0.1687048755663452	0.1687048755663452	0.1687048755663452	0.1687048755663452	0.1687048755663452	0.1687048755663452	0.1687048755663452	0.1687048755663452	0.1687048755663452
0.07527990970305147	0.07845454896538041	0.06611584909937523	0.05806246972370001	0.06647462935839421	0.05336333817399392	0.07196721059808107	0.06383205834066655	0.07276187987695194	0.06853077936887543	0.057234905796071565	0.059676921803171426	0.05199806388628499	0.0569503103696209	0.05781159423469303	0.05448000105032229	0.05820573569269573	0.06683067382013382	0.06456992917974672	0.06775453450216824	0.05902718293715153	0.07118485296082454	0.052443912487742515	0.06148887333828869	0.05076802786978804	0.06079652707752193	0.055782277473654995	0.055782277473654995	0.055782277473654995	0.055782277473654995	0.055782277473654995	0.055782277473654995	0.055782277473654995	0.055782277473654995	0.055782277473654995	0.055782277473654995	0.055782277473654995	0.055782277473654995	0.055782277473654995	0.055782277473654995	0.055782277473654995	0.055782277473654995	0.055782277473654995	0.055782277473654995	0.055782277473654995	0.055782277473654995	0.055782277473654995	0.055782277473654995	0.055782277473654995	0.055782277473654995
0.11637988321301197	0.1342854838879938	0.11305299362943233	0.14185138646066614	0.13370436809303213	0.13564936151165205	0.124161988739697	0.1299882634053764	0.14870688837447282	0.1402077650742255	0.1177283717784166	0.13678392780831783	0.15368154914355425	0.13606161971622444	0.14501658915997664	0.1305924900239511	0.14447362431099994	0.12624786399026697	0.146351069136541	0.12376112584585552	0.13033672576563343	0.13514392462655778	0.13178622911783774	0.12859638508492052	0.1303481608746046	0.12947227297976255	0.12947227297976255	0.12947227297976255	0.12947227297976255	0.12947227297976255	0.12947227297976255	0.12947227297976255	0.12947227297976255	0.12947227297976255	0.12947227297976255	0.12947227297976255	0.12947227297976255	0.12947227297976255	0.12947227297976255	0.12947227297976255	0.12947227297976255	0.12947227297976255	0.12947227297976255	0.12947227297976255	0.12947227297976255	0.12947227297976255	0.12947227297976255	0.12947227297976255	0.12947227297976255	0.12947227297976255
0.16779923819250692	0.11054681121159313	0.12998436873371005	0.16701096824629252	0.10704143093873673	0.12202501209315186	0.1217258962042167	0.13172685252366648	0.12524392674453036	0.14575787390975925	0.10806385010887505	0.13147876982040424	0.12702364829693868	0.12799487581449376	0.14824958023997428	0.11170249750974454	0.11582151645610453	0.14107576863705582	0.14024295592293	0.13617675165792226	0.09421179865210606	0.12873170306908394	0.12474652264453107	0.15001018788637285	0.14049350949119974	0.1452518486887863	0.1452518486887863	0.1452518486887863	0.1452518486887863	0.1452518486887863	0.1452518486887863	0.1452518486887863	0.1452518486887863	0.1452518486887863	0.1452518486887863	0.1452518486887863	0.1452518486887863	0.1452518486887863	0.1452518486887863	0.1452518486887863	0.1452518486887863	0.1452518486887863	0.1452518486887863	0.1452518486887863	0.1452518486887863	0.1452518486887863	0.1452518486887863	0.1452518486887863	0.1452518486887863	0.1452518486887863
0.08815809154803449	0.09613127088613141	0.08071673904255831	0.0638681527179689	0.07256187256045052	0.0670974671868272	0.08472988409971824	0.08164633503789176	0.07502469967198806	0.08605761391852895	0.08179717228612131	0.07323143853503014	0.08145647331894791	0.08541875566094063	0.07227760375881445	0.06729925725959311	0.08898773124297239	0.07273379860592316	0.08530973276163517	0.06822411650588069	0.07472903465140765	0.07569849814494974	0.07106552031522027	0.07064507704636959	0.09022815774924497	0.08043661739780728	0.08043661739780728	0.08043661739780728	0.08043661739780728	0.08043661739780728	0.08043661739780728	0.08043661739780728	0.08043661739780728	0.08043661739780728	0.08043661739780728	0.08043661739780728	0.08043661739780728	0.08043661739780728	0.08043661739780728	0.08043661739780728	0.08043661739780728	0.08043661739780728	0.08043661739780728	0.08043661739780728	0.08043661739780728	0.08043661739780728	0.08043661739780728	0.08043661739780728	0.08043661739780728	0.08043661739780728
0.17523976295867463	0.128605951101992	0.1597454465665542	0.11109850322189019	0.10016701987931642	0.11388651916576849	0.12424899177422015	0.10756840657916651	0.1229736984477525	0.14961095199061622	0.13404062949579382	0.14101949038534517	0.11185431194440285	0.1205757310121979	0.11120519610545856	0.11463349617545027	0.1384678656167036	0.1460482015944036	0.12514962530801207	0.18606791860544775	0.1556087719567299	0.1556087719567299	0.1556087719567299	0.1556087719567299	0.1556087719567299	0.1556087719567299	0.1556087719567299	0.1556087719567299	0.1556087719567299	0.1556087719567299	0.1556087719567299	0.1556087719567299	0.1556087719567299	0.1556087719567299	0.1556087719567299	0.1556087719567299	0.1556087719567299	0.1556087719567299	0.1556087719567299	0.1556087719567299	0.1556087719567299	0.1556087719567299	0.1556087719567299	0.1556087719567299	0.1556087719567299	0.1556087719567299	0.1556087719567299	0.1556087719567299	0.1556087719567299	0.1556087719567299
0.07932273642795654	0.07699312474314977	0.05732253202021353	0.06317649206991142	0.05518136069708133	0.06213519650309541	0.06263865387802862	0.04779564146887874	0.07030937419915306	0.05269932291121545	0.057575363528579525	0.06331653042306644	0.06673595027898956	0.04376386995370967	0.057913396755226276	0.054637822718683476	0.06116601735122328	0.054930708145973735	0.05580848995377445	0.058281746849616956	0.05704511840169571	0.05704511840169571	0.05704511840169571	0.05704511840169571	0.05704511840169571	0.05704511840169571	0.05704511840169571	0.05704511840169571	0.05704511840169571	0.05704511840169571	0.05704511840169571	0.05704511840169571	0.05704511840169571	0.05704511840169571	0.05704511840169571	0.05704511840169571	0.05704511840169571	0.05704511840169571	0.05704511840169571	0.05704511840169571	0.05704511840169571	0.05704511840169571	0.05704511840169571	0.05704511840169571	0.05704511840169571	0.05704511840169571	0.05704511840169571	0.05704511840169571	0.05704511840169571	0.05704511840169571
0.13834163440013783	0.13753953918753076	0.15017845159908655	0.1741990772215295	0.07772260503733286	0.14294772133207675	0.08231974509550381	0.09452099850537607	0.099447661982226	0.08921549070701822	0.10234315237787144	0.13304129773191412	0.11196885889967993	0.08078564274865	0.13171141358073515	0.0928456289184725	0.14940960412007928	0.1348227175604274	0.13763986653008428	0.137538630065979	0.18013102811324067	0.11777529950276051	0.11296430178070847	0.15673376082876525	0.16493082681876348	0.11613370834373875	0.1875383831477041	0.15183604574572143	0.15183604574572143	0.15183604574572143	0.15183604574572143	0.15183604574572143	0.15183604574572143	0.15183604574572143	0.15183604574572143	0.15183604574572143	0.15183604574572143	0.15183604574572143	0.15183604574572143	0.15183604574572143	0.15183604574572143	0.15183604574572143	0.15183604574572143	0.15183604574572143	0.15183604574572143	0.15183604574572143	0.15183604574572143	0.15183604574572143	0.15183604574572143	0.15183604574572143
0.11384557942494349	0.09266238433359861	0.1131868520965623	0.10375898282873287	0.07225787407085323	0.08841511469475256	0.08383291616787211	0.09221419079277923	0.10567425576521183	0.12185134526562108	0.08849482082813868	0.07718887484075228	0.09700386911528043	0.12004659810564201	0.11758342098001652	0.0888725632899533	0.07981733924773439	0.05520955014333272	0.09931744147271157	0.09067478815757929	0.09988914806845074	0.11084201421781623	0.09294397444144917	0.13656416811133326	0.11475407127639121	0.11475407127639121	0.11475407127639121	0.11475407127639121	0.11475407127639121	0.11475407127639121	0.11475407127639121	0.11475407127639121	0.11475407127639121	0.11475407127639121	0.11475407127639121	0.11475407127639121	0.11475407127639121	0.11475407127639121	0.11475407127639121	0.11475407127639121	0.11475407127639121	0.11475407127639121	0.11475407127639121	0.11475407127639121	0.11475407127639121	0.11475407127639121	0.11475407127639121	0.11475407127639121	0.11475407127639121	0.11475407127639121
0.12083991381733812	0.07636849568531584	0.09281345585070587	0.10431510050152357	0.1043143898551877	0.08623508193264996	0.09383310612035788	0.10396302016804425	0.09376336079513437	0.0988291154334972	0.10267925478449588	0.11053795129463223	0.12841618681708808	0.11051233514048166	0.11171406010930686	0.092273451048221	0.10548492481295271	0.11163784887451939	0.09551012159845287	0.11012442651406538	0.1100230805388383	0.08867861745482682	0.09761883753752414	0.09730241849381081	0.10962537273518898	0.11679008359147144	0.11320772816333022	0.11320772816333022	0.11320772816333022	0.11320772816333022	0.11320772816333022	0.11320772816333022	0.11320772816333022	0.11320772816333022	0.11320772816333022	0.11320772816333022	0.11320772816333022	0.11320772816333022	0.11320772816333022	0.11320772816333022	0.11320772816333022	0.11320772816333022	0.11320772816333022	0.11320772816333022	0.11320772816333022	0.11320772816333022	0.11320772816333022	0.11320772816333022	0.11320772816333022	0.11320772816333022
0.22527407288006798	0.13886098648472378	0.17774658281111702	0.15040088504866025	0.22018579416122439	0.18859045937482216	0.17458908070952445	0.15794960872837255	0.1955908351639586	0.24160815335210378	0.20855114984443698	0.2173400378294095	0.23861111762519843	0.1921394936174572	0.09662384428915546	0.2059701011478007	0.1833700177611197	0.2503005251080998	0.16455367679919108	0.1716909410697068	0.1929359029432283	0.16721441290346972	0.14152907203736162	0.15437174247041566	0.15437174247041566	0.15437174247041566	0.15437174247041566	0.15437174247041566	0.15437174247041566	0.15437174247041566	0.15437174247041566	0.15437174247041566	0.15437174247041566	0.15437174247041566	0.15437174247041566	0.15437174247041566	0.15437174247041566	0.15437174247041566	0.15437174247041566	0.15437174247041566	0.15437174247041566	0.15437174247041566	0.15437174247041566	0.15437174247041566	0.15437174247041566	0.15437174247041566	0.15437174247041566	0.15437174247041566	0.15437174247041566	0.15437174247041566
0.1052345468581001	0.0920373869104899	0.08019299136560123	0.08871916658709038	0.08546785172012526	0.0818070387014958	0.07852754103553222	0.08653683441375742	0.09546561912709738	0.08724664505217325	0.09664364836085482	0.07885617647686789	0.08307300961748647	0.09478961302296629	0.09029078973554815	0.08127057342849367	0.08446925002014334	0.08477532138433337	0.07884752194869722	0.0652822228502228	0.07403721954899535	0.06965972119960907	0.06965972119960907	0.06965972119960907	0.06965972119960907	0.06965972119960907	0.06965972119960907	0.06965972119960907	0.06965972119960907	0.06965972119960907	0.06965972119960907	0.06965972119960907	0.06965972119960907	0.06965972119960907	0.06965972119960907	0.06965972119960907	0.06965972119960907	0.06965972119960907	0.06965972119960907	0.06965972119960907	0.06965972119960907	0.06965972119960907	0.06965972119960907	0.06965972119960907	0.06965972119960907	0.06965972119960907	0.06965972119960907	0.06965972119960907	0.06965972119960907	0.06965972119960907
0.07886806786767918	0.06473142987451032	0.0795443119342724	0.07111921157698092	0.08657631972459987	0.08143352729378191	0.07225225815029507	0.06716816546001333	0.07518302632057308	0.07525157500090433	0.07659288837263907	0.07480138964443842	0.07244238848790206	0.08309346853271479	0.07743552368814334	0.07960499195434839	0.07776749251721154	0.07365147101952418	0.07566179746832108	0.0734611024255015	0.07662799087520177	0.08970806380484754	0.08280272703542264	0.07413852880864982	0.06998756322265123	0.06840151440772928	0.0817615390543693	0.08007848908439376	0.08203209612845391	0.07939794467652098	0.07084882956846515	0.0831341104540364	0.10386811977181314	0.09350111511292478	0.09350111511292478	0.09350111511292478	0.09350111511292478	0.09350111511292478	0.09350111511292478	0.09350111511292478	0.09350111511292478	0.09350111511292478	0.09350111511292478	0.09350111511292478	0.09350111511292478	0.09350111511292478	0.09350111511292478	0.09350111511292478	0.09350111511292478	0.09350111511292478
0.08379358253657394	0.09670047504368477	0.10142386428755526	0.09059132234932524	0.08014051659890326	0.09619559573520266	0.07937772801465454	0.09038689907397662	0.09072476959470746	0.09424422563164724	0.10111644102766544	0.08974368803182434	0.10085698251420937	0.09923734574721191	0.08427683993102976	0.10086659984974233	0.08661186667072224	0.1013193368757858	0.10100162602707076	0.096398717544923	0.09922103278357289	0.06598138988085314	0.08446410530312126	0.10302806045690957	0.08047787242367761	0.08698028456889395	0.09300849717785988	0.0734573325647078	0.0877010606500729	0.08583578231092373	0.09638287225772332	0.0763864292669235	0.09755884621452943	0.08697263774072646	0.08697263774072646	0.08697263774072646	0.08697263774072646	0.08697263774072646	0.08697263774072646	0.08697263774072646	0.08697263774072646	0.08697263774072646	0.08697263774072646	0.08697263774072646	0.08697263774072646	0.08697263774072646	0.08697263774072646	0.08697263774072646	0.08697263774072646	0.08697263774072646
0.08028746670113207	0.08981593709979378	0.09073273232483628	0.08716368372651633	0.09326503687495091	0.07414868591489411	0.07914364462434914	0.10371525916646097	0.10338800255274617	0.07569450729047983	0.08723385073404134	0.07162871843733873	0.09963627045762372	0.08604030487606097	0.07191628745773812	0.07461996949195354	0.08385569121116626	0.10491005580163543	0.07937642869521265	0.07880318411004662	0.09587562963815754	0.08733940687410208	0.08733940687410208	0.08733940687410208	0.08733940687410208	0.08733940687410208	0.08733940687410208	0.08733940687410208	0.08733940687410208	0.08733940687410208	0.08733940687410208	0.08733940687410208	0.08733940687410208	0.08733940687410208	0.08733940687410208	0.08733940687410208	0.08733940687410208	0.08733940687410208	0.08733940687410208	0.08733940687410208	0.08733940687410208	0.08733940687410208	0.08733940687410208	0.08733940687410208	0.08733940687410208	0.08733940687410208	0.08733940687410208	0.08733940687410208	0.08733940687410208	0.08733940687410208
0.07746248889782163	0.059932387666444854	0.05239531697850176	0.04789566535809709	0.05980074819519224	0.06748189297219633	0.055307064496991604	0.06187057364327836	0.06263668947807281	0.06630405108230866	0.0674431902231692	0.05512238094697169	0.054941529979696035	0.06704900865684454	0.06208557016365938	0.07334965220031345	0.07659450348036603	0.049193646656963644	0.062256563837066556	0.06220717670468017	0.05211274795368755	0.09282151887937863	0.06291526318434727	0.06968295800765646	0.06629911059600187	0.06629911059600187	0.06629911059600187	0.06629911059600187	0.06629911059600187	0.06629911059600187	0.06629911059600187	0.06629911059600187	0.06629911059600187	0.06629911059600187	0.06629911059600187	0.06629911059600187	0.06629911059600187	0.06629911059600187	0.06629911059600187	0.06629911059600187	0.06629911059600187	0.06629911059600187	0.06629911059600187	0.06629911059600187	0.06629911059600187	0.06629911059600187	0.06629911059600187	0.06629911059600187	0.06629911059600187	0.06629911059600187
0.12067982583025667	0.0907231190420414	0.14843179210960517	0.1407072261396027	0.0851801965104299	0.1251649137492678	0.1497011061538929	0.11135586074994919	0.11285792184578373	0.09914173702735755	0.11711209622752031	0.10766898910948608	0.12012768515471235	0.12430841763537923	0.10883461544725574	0.13044716314837862	0.10745416344377565	0.11718299187437077	0.12845822941214177	0.11921720790015329	0.11185418175752086	0.09880399926872811	0.11288928381978951	0.12411373499090868	0.11252585059933858	0.15510369927148332	0.13381477493541097	0.13381477493541097	0.13381477493541097	0.13381477493541097	0.13381477493541097	0.13381477493541097	0.13381477493541097	0.13381477493541097	0.13381477493541097	0.13381477493541097	0.13381477493541097	0.13381477493541097	0.13381477493541097	0.13381477493541097	0.13381477493541097	0.13381477493541097	0.13381477493541097	0.13381477493541097	0.13381477493541097	0.13381477493541097	0.13381477493541097	0.13381477493541097	0.13381477493541097	0.13381477493541097
0.12833640809315067	0.09004481054623457	0.08171132729896396	0.09150542231543637	0.08144122059843124	0.07451232053028141	0.07515507252427962	0.08612992851297183	0.08222889312377546	0.08258003836350265	0.08562685917290101	0.09599472289238105	0.09840167841207224	0.06549680613735025	0.07202421598477889	0.06596984711730562	0.08286600894424503	0.10326301416706764	0.07886404039802529	0.07542508148552199	0.07714456094177363	0.07714456094177363	0.07714456094177363	0.07714456094177363	0.07714456094177363	0.07714456094177363	0.07714456094177363	0.07714456094177363	0.07714456094177363	0.07714456094177363	0.07714456094177363	0.07714456094177363	0.07714456094177363	0.07714456094177363	0.07714456094177363	0.07714456094177363	0.07714456094177363	0.07714456094177363	0.07714456094177363	0.07714456094177363	0.07714456094177363	0.07714456094177363	0.07714456094177363	0.07714456094177363	0.07714456094177363	0.07714456094177363	0.07714456094177363	0.07714456094177363	0.07714456094177363	0.07714456094177363
0.0834922288834551	0.08910080241953591	0.08119057440261601	0.07429489164063116	0.10526524955419087	0.06574577574171951	0.10280091648266114	0.0773457855721172	0.071582117709926	0.08440564663237062	0.0790471961175995	0.07889990455189316	0.09047398476550232	0.080830982169747	0.08833751973746119	0.08387119234200616	0.08478940567336204	0.08786237711811724	0.07829748012952799	0.09257378501437419	0.09230754743056462	0.09085535543178008	0.09158145143117236	0.09158145143117236	0.09158145143117236	0.09158145143117236	0.09158145143117236	0.09158145143117236	0.09158145143117236	0.09158145143117236	0.09158145143117236	0.09158145143117236	0.09158145143117236	0.09158145143117236	0.09158145143117236	0.09158145143117236	0.09158145143117236	0.09158145143117236	0.09158145143117236	0.09158145143117236	0.09158145143117236	0.09158145143117236	0.09158145143117236	0.09158145143117236	0.09158145143117236	0.09158145143117236	0.09158145143117236	0.09158145143117236	0.09158145143117236	0.09158145143117236
0.12981779946520802	0.12975054278385528	0.14299528984253843	0.14874255831602837	0.14979130914176345	0.1413709402525532	0.12652764589368912	0.11569979674320664	0.13047760138931977	0.124205422422845	0.12176485492102311	0.11493942107173911	0.12755388584918828	0.10973297833007678	0.11208126043862604	0.13362220046019888	0.1253677982717511	0.09978197005263245	0.11445583318377396	0.12417267077670704	0.11931425198024051	0.11931425198024051	0.11931425198024051	0.11931425198024051	0.11931425198024051	0.11931425198024051	0.11931425198024051	0.11931425198024051	0.11931425198024051	0.11931425198024051	0.11931425198024051	0.11931425198024051	0.11931425198024051	0.11931425198024051	0.11931425198024051	0.11931425198024051	0.11931425198024051	0.11931425198024051	0.11931425198024051	0.11931425198024051	0.11931425198024051	0.11931425198024051	0.11931425198024051	0.11931425198024051	0.11931425198024051	0.11931425198024051	0.11931425198024051	0.11931425198024051	0.11931425198024051	0.11931425198024051
0.1364403244773938	0.10285273166729524	0.12089016627330677	0.11385775713184748	0.12980939940761724	0.10204216835810156	0.12762223155713098	0.10160917313125825	0.1262853196621013	0.11564769848449541	0.11018186229238142	0.1137332653796809	0.12748630772853706	0.12228707411881505	0.119588442167351	0.11424662291394241	0.1465208532882786	0.14553779089972613	0.10770656315680609	0.16270989806900463	0.11593005906112536	0.13152663073543383	0.09920719971937579	0.1153669152274048	0.1153669152274048	0.1153669152274048	0.1153669152274048	0.1153669152274048	0.1153669152274048	0.1153669152274048	0.1153669152274048	0.1153669152274048	0.1153669152274048	0.1153669152274048	0.1153669152274048	0.1153669152274048	0.1153669152274048	0.1153669152274048	0.1153669152274048	0.1153669152274048	0.1153669152274048	0.1153669152274048	0.1153669152274048	0.1153669152274048	0.1153669152274048	0.1153669152274048	0.1153669152274048	0.1153669152274048	0.1153669152274048	0.1153669152274048
0.10963118308689225	0.1209897019989619	0.1439953814779828	0.10251196477888565	0.10863944043403496	0.11748663674857436	0.09163407602597982	0.10044355537339208	0.08777387757835452	0.07430583893103355	0.09842187454300826	0.11096602982432653	0.1105184151416127	0.10092558984512838	0.11112155123482534	0.09964519729030624	0.12415442271048893	0.08619902815928637	0.1073831649013237	0.09246780224120696	0.10097814823226024	0.09805319592288128	0.09951567207757077	0.09951567207757077	0.09951567207757077	0.09951567207757077	0.09951567207757077	0.09951567207757077	0.09951567207757077	0.09951567207757077	0.09951567207757077	0.09951567207757077	0.09951567207757077	0.09951567207757077	0.09951567207757077	0.09951567207757077	0.09951567207757077	0.09951567207757077	0.09951567207757077	0.09951567207757077	0.09951567207757077	0.09951567207757077	0.09951567207757077	0.09951567207757077	0.09951567207757077	0.09951567207757077	0.09951567207757077	0.09951567207757077	0.09951567207757077	0.09951567207757077
0.121176996815198	0.13303770524851405	0.12354859993037799	0.11495693316935213	0.11464452297057794	0.11041096831580374	0.12020427493001097	0.1278498742362102	0.11584539628374153	0.12019768293987558	0.12448476283913737	0.11117030385026536	0.11991643052434377	0.13329126512518694	0.14782958822491618	0.11101099480534833	0.12373657410154763	0.11604330289481492	0.11567715144869616	0.11797730526242467	0.12532631945934006	0.11147409453101702	0.11686267824609195	0.10877757476743671	0.13733168244248392	0.12112907319832486	0.11789735633098056	0.10071155305473496	0.11515428537667546	0.13076728342525418	0.15801599893229637	0.1443916411787753	0.1443916411787753	0.1443916411787753	0.1443916411787753	0.1443916411787753	0.1443916411787753	0.1443916411787753	0.1443916411787753	0.1443916411787753	0.1443916411787753	0.1443916411787753	0.1443916411787753	0.1443916411787753	0.1443916411787753	0.1443916411787753	0.1443916411787753	0.1443916411787753	0.1443916411787753	0.1443916411787753
0.08573013071795219	0.07206377554621583	0.0869313582124663	0.10099407548932138	0.08914254052727846	0.07058739527541937	0.09516790321840093	0.08122159749197243	0.08605922960876651	0.08027167930663925	0.08431395036134966	0.0647611440539236	0.055045325125860876	0.08438272260498107	0.0902121780992235	0.07969373554971675	0.08402891955894629	0.08540953591711704	0.07644419778453566	0.06217099633151706	0.07312701493494994	0.1100028382785364	0.07065076966697349	0.09579528977456761	0.10792591415862923	0.07120981939228156	0.09368875651319146	0.0719432609991757	0.09180182358675815	0.09177434885711408	0.08890803703501172	0.09034119294606291	0.09034119294606291	0.09034119294606291	0.09034119294606291	0.09034119294606291	0.09034119294606291	0.09034119294606291	0.09034119294606291	0.09034119294606291	0.09034119294606291	0.09034119294606291	0.09034119294606291	0.09034119294606291	0.09034119294606291	0.09034119294606291	0.09034119294606291	0.09034119294606291	0.09034119294606291	0.09034119294606291
0.12956891650951996	0.13014823010994425	0.11348826165814843	0.11894055869269689	0.10886764681581289	0.17171700337808307	0.13479396724248915	0.12531119915357128	0.1035456941573704	0.11944880954004353	0.11128674359043465	0.10770887703755351	0.11314168930681816	0.14807747948455766	0.12160239289683158	0.12749213323340722	0.11076136987620712	0.10302472851400177	0.13220792869088516	0.09068403755253428	0.1296787349158299	0.1101813862341821	0.1101813862341821	0.1101813862341821	0.1101813862341821	0.1101813862341821	0.1101813862341821	0.1101813862341821	0.1101813862341821	0.1101813862341821	0.1101813862341821	0.1101813862341821	0.1101813862341821	0.1101813862341821	0.1101813862341821	0.1101813862341821	0.1101813862341821	0.1101813862341821	0.1101813862341821	0.1101813862341821	0.1101813862341821	0.1101813862341821	0.1101813862341821	0.1101813862341821	0.1101813862341821	0.1101813862341821	0.1101813862341821	0.1101813862341821	0.1101813862341821	0.1101813862341821
0.0	0.6528011258701639	0.354800850304872	0.39816806599666366	0.5392007237325884	0.0	0.43602348961267634	0.057471860153434584	0.0	0.0	0.057471860153434584	0.4336953865360842	0.21114120560600153	0.6262178018035365	0.0	0.00123963682243818	1.0196442925945493	0.6379713142319671	0.22978140493982577	0.0	0.12515373391346252	0.06257686695673126	0.06257686695673126	0.06257686695673126	0.06257686695673126	0.06257686695673126	0.06257686695673126	0.06257686695673126	0.06257686695673126	0.06257686695673126	0.06257686695673126	0.06257686695673126	0.06257686695673126	0.06257686695673126	0.06257686695673126	0.06257686695673126	0.06257686695673126	0.06257686695673126	0.06257686695673126	0.06257686695673126	0.06257686695673126	0.06257686695673126	0.06257686695673126	0.06257686695673126	0.06257686695673126	0.06257686695673126	0.06257686695673126	0.06257686695673126	0.06257686695673126	0.06257686695673126
0.12057710821519592	0.0807723201265115	0.07815461081417559	0.09826729170181252	0.08114021873103822	0.11086424231767503	0.0737266960198469	0.10638935730291328	0.11334028583210554	0.07005331213053875	0.10569458511545386	0.12146478669430846	0.1160049366153248	0.11399893668677777	0.08842068235628543	0.11271949208734544	0.1126344656164544	0.10711742975479273	0.09099179662557444	0.08571141792698532	0.0987092639000027	0.09800344878328898	0.10078030690387316	0.09605406234171243	0.11377672838599198	0.08316574452150469	0.07903889976549741	0.12101001314830265	0.09918950448227158	0.11009975881528711	0.11009975881528711	0.11009975881528711	0.11009975881528711	0.11009975881528711	0.11009975881528711	0.11009975881528711	0.11009975881528711	0.11009975881528711	0.11009975881528711	0.11009975881528711	0.11009975881528711	0.11009975881528711	0.11009975881528711	0.11009975881528711	0.11009975881528711	0.11009975881528711	0.11009975881528711	0.11009975881528711	0.11009975881528711	0.11009975881528711
0.08809159113916575	0.07899541439087103	0.06819001467128373	0.06130729772722772	0.05690181418920285	0.058834377309546916	0.0610365395133771	0.07276586085557518	0.06328494833441266	0.0814007239414891	0.05571734209828049	0.07800024316541188	0.07863663242687365	0.06994757923599797	0.07524377674368991	0.05994490681913329	0.05038362960187107	0.06349583891852281	0.059045058153187994	0.06170740423219496	0.06685525355704167	0.07655511776968948	0.07703865896674279	0.08380146562111886	0.0719722643837514	0.07087532458475979	0.06782582310579416	0.07489709814518394	0.08813426198920142	0.07151444824453213	0.06664206160681203	0.0803059265622231	0.05924240863436156	0.07497222055070914	0.07055003397994805	0.0727611272653286	0.0727611272653286	0.0727611272653286	0.0727611272653286	0.0727611272653286	0.0727611272653286	0.0727611272653286	0.0727611272653286	0.0727611272653286	0.0727611272653286	0.0727611272653286	0.0727611272653286	0.0727611272653286	0.0727611272653286	0.0727611272653286
0.10622188172996244	0.0758775508280013	0.08704478053731668	0.09735646577357585	0.09957159151356156	0.09790549804241226	0.09612070266243514	0.1042144073482256	0.10399728104084159	0.11372181216874808	0.09101893931977992	0.0888530149295794	0.08878055022192326	0.08654143738607283	0.0977648185614082	0.09539240331964925	0.11111484088220581	0.07607639995354153	0.10173490619535229	0.08169546674496918	0.11428770824647273	0.09700553743348372	0.09631069539488495	0.08905009162069806	0.11987451901348177	0.09704070076460253	0.08943152064045404	0.10657778014294689	0.08020785812290936	0.11416961612494157	0.10295158466605522	0.10327248135382647	0.08541064411347846	0.0901264439196804	0.09657366405330128	0.1088621644612364	0.10165798208205605	0.09973637803271883	0.08835616295129675	0.0858197330716945	0.08708794801149562	0.08708794801149562	0.08708794801149562	0.08708794801149562	0.08708794801149562	0.08708794801149562	0.08708794801149562	0.08708794801149562	0.08708794801149562	0.08708794801149562
0.1362556346727456	0.11516130455124764	0.10076161379737178	0.09026671089367293	0.08934623234819766	0.1167191712052957	0.08260601775084182	0.07892464313400908	0.09392015932447191	0.09852112151652757	0.09273191926275104	0.08331766880611559	0.0827606044954108	0.09524627088607095	0.0804606442799317	0.06491077355696824	0.09491081811668889	0.09367136187281931	0.11104278135420109	0.07654522202486509	0.11084380820441657	0.07113551267577661	0.11556121681530246	0.08929415596036944	0.07751497904014756	0.08340456750025851	0.08340456750025851	0.08340456750025851	0.08340456750025851	0.08340456750025851	0.08340456750025851	0.08340456750025851	0.08340456750025851	0.08340456750025851	0.08340456750025851	0.08340456750025851	0.08340456750025851	0.08340456750025851	0.08340456750025851	0.08340456750025851	0.08340456750025851	0.08340456750025851	0.08340456750025851	0.08340456750025851	0.08340456750025851	0.08340456750025851	0.08340456750025851	0.08340456750025851	0.08340456750025851	0.08340456750025851
0.07453944480738564	0.06597618410026837	0.06744969450213563	0.06275561315111368	0.0727255594831674	0.061199660699443964	0.07174337180165823	0.07094979877385793	0.06257235568983872	0.05904984699620264	0.06061182852359521	0.06192180140537128	0.06591685246543577	0.07079281630106178	0.07230579606323663	0.05713859732050661	0.07027010410033799	0.06092503998165606	0.04856300668795496	0.060010792850487875	0.06772489299789342	0.07109580494865862	0.06961577518193164	0.0438887284085973	0.06721685525604022	0.07299302991413177	0.06973579761220096	0.06896618546793734	0.06291309882106952	0.06861611976823408	0.05753647453859557	0.06307629715341483	0.06307629715341483	0.06307629715341483	0.06307629715341483	0.06307629715341483	0.06307629715341483	0.06307629715341483	0.06307629715341483	0.06307629715341483	0.06307629715341483	0.06307629715341483	0.06307629715341483	0.06307629715341483	0.06307629715341483	0.06307629715341483	0.06307629715341483	0.06307629715341483	0.06307629715341483	0.06307629715341483
0.3656940066234769	0.15620033988339674	0.3452102176384748	0.022546067493450735	0.21303763169852713	0.3094391280533885	0.18941449638464583	0.22050961557074478	0.34469880690195287	0.21554660701778539	0.17703450633221096	0.25962326387767454	0.0	0.0	0.33710010500033927	0.27177539666478895	0.3021940291186464	0.3429122988318426	0.2708775539866547	0.04909749787699661	0.23160318521963483	0.21579272584175832	0.2152497746748299	0.2132431794224778	0.211455428926714	0.4405257408448547	0.3259905848857843	0.3259905848857843	0.3259905848857843	0.3259905848857843	0.3259905848857843	0.3259905848857843	0.3259905848857843	0.3259905848857843	0.3259905848857843	0.3259905848857843	0.3259905848857843	0.3259905848857843	0.3259905848857843	0.3259905848857843	0.3259905848857843	0.3259905848857843	0.3259905848857843	0.3259905848857843	0.3259905848857843	0.3259905848857843	0.3259905848857843	0.3259905848857843	0.3259905848857843	0.3259905848857843
0.07618138602473508	0.060709771098733774	0.06298447098912412	0.06470723282484692	0.057717989902408985	0.0571469818091277	0.06081303571125015	0.058346698926906665	0.06995221692682208	0.06472637220605684	0.07269169910557255	0.061392261987906926	0.08235321498676722	0.0870147661668275	0.07966997307292172	0.06675043242450715	0.07600921392841349	0.0686074336662313	0.0858771536595129	0.0756877940885908	0.08226791460374833	0.0649098255691172	0.06640808555520737	0.0656589555621623	0.0656589555621623	0.0656589555621623	0.0656589555621623	0.0656589555621623	0.0656589555621623	0.0656589555621623	0.0656589555621623	0.0656589555621623	0.0656589555621623	0.0656589555621623	0.0656589555621623	0.0656589555621623	0.0656589555621623	0.0656589555621623	0.0656589555621623	0.0656589555621623	0.0656589555621623	0.0656589555621623	0.0656589555621623	0.0656589555621623	0.0656589555621623	0.0656589555621623	0.0656589555621623	0.0656589555621623	0.0656589555621623	0.0656589555621623
0.14358802950093155	0.1644866967961511	0.13173925234825698	0.14116999125005047	0.15275855279366812	0.1614973706869694	0.1312439456353713	0.13817597951494393	0.13824175305109	0.14331999441409132	0.12957961608795046	0.13928208318701246	0.147147796851483	0.1296170895906707	0.13683404416218503	0.13365924717340588	0.1742637629467214	0.14789230173070456	0.11641820445586101	0.14971153040136734	0.16443243268179294	0.17005807815285073	0.17140583345335797	0.14860236476333635	0.13473190956245462	0.16601221713696265	0.13264519564687585	0.1609705508839069	0.13562671150033198	0.17049205139471868	0.1572888535781178	0.16389045248641826	0.16389045248641826	0.16389045248641826	0.16389045248641826	0.16389045248641826	0.16389045248641826	0.16389045248641826	0.16389045248641826	0.16389045248641826	0.16389045248641826	0.16389045248641826	0.16389045248641826	0.16389045248641826	0.16389045248641826	0.16389045248641826	0.16389045248641826	0.16389045248641826	0.16389045248641826	0.16389045248641826
0.010061572879936663	0.12487007167427759	0.20804835590560106	0.19670187202469186	0.12633930944404256	0.20439327844238617	0.1121724154105692	0.1881143439657425	0.11651624506641299	0.170942714838037	0.18800602741713218	0.11859750122567421	0.13069680547141832	0.11935110184528203	0.12661624264073246	0.086965404388792	0.14227227161297906	0.18446242520457884	0.1500578889562151	0.22064623912644718	0.18757987498718157	0.193468247042922	0.15397419885689617	0.23009439246709115	0.31355209027567615	0.10425646102589671	0.3167897840572527	0.1307574748777684	0.1979909425352814	0.21093776465243338	0.24063386817974503	0.13412469005856023	0.1532116267401784	0.18143319283191492	0.16015319074403625	0.2382326730352931	0.2116218280333481	0.1788749130292716	0.19524837053130986	0.19524837053130986	0.19524837053130986	0.19524837053130986	0.19524837053130986	0.19524837053130986	0.19524837053130986	0.19524837053130986	0.19524837053130986	0.19524837053130986	0.19524837053130986	0.19524837053130986
0.0	0.0	0.0002023677091100802	0.0	0.0	0.0	0.0	0.0	0.0	0.0	0.08184862350769068	0.020426856836595116	0.020431043964009875	0.0	0.0002023677091100802	0.07079972152835508	0.0035846021546912512	0.05472366308064301	0.020431043964009875	0.060773801043854735	0.12951111336604293	0.0	0.0	0.07079972152835508	0.03650710241172195	0.0	0.08184862350769068	0.0010027475383212823	0.0	0.0	0.0	0.08214524624737737	0.0035853615611730182	0.0	0.0	0.0	0.0	0.0	0.08836623596620354	0.03650710241172195	0.09418465847229264	0.009382141984674278	0.055284486005847754	0.030475581146674	0.04288003357626088	0.04288003357626088	0.04288003357626088	0.04288003357626088	0.04288003357626088	0.04288003357626088
0.23920712745000078	0.11294438167425529	0.15184333109428852	0.1538454895223745	0.16640150869708217	0.1482986989740046	0.1821285966627564	0.14972399718929708	0.16607452961861752	0.1448654580369369	0.1630156951597744	0.16003867725026727	0.18868968814915138	0.13085281805215185	0.1861962343535161	0.13838386731363303	0.14426769889200192	0.1716855460777403	0.1632579667896093	0.1845179438945705	0.17181818937323207	0.1393270266925311	0.2091076370845086	0.17906629607453145	0.15111259106665142	0.1609759539519004	0.16995218158504186	0.14813780333382795	0.16854336351041674	0.1447742292945248	0.16463583439461568	0.16105397802733118	0.18713861880171484	0.17353705651043194	0.19077078203296277	0.16792754511684105	0.14793459334499107	0.20679508813850822	0.18753234074729808	0.17578970447622982	0.1560455464237374	0.20980161562279678	0.22481456845998118	0.20348248013724482	0.1915443072892564	0.1975133937132506	0.1975133937132506	0.1975133937132506	0.1975133937132506	0.1975133937132506
0.11512931581095182	0.06951966541045994	0.0892982679861547	0.10152261586830483	0.07165940398580614	0.1381180441529278	0.11625886094492997	0.13956274328037338	0.11109646166685419	0.07561268256551548	0.14113150074293368	0.14832801520237363	0.13743025118825922	0.126554827209043	0.15701673838104016	0.10971582955459486	0.1232217664879658	0.14617932091553898	0.14321957383431827	0.12730893474229266	0.1170934677228682	0.1233277385232018	0.162596268089111	0.12533977033897706	0.10120656949897451	0.17684986292971716	0.13558364343618237	0.16083077230629692	0.1798496601459052	0.15027100605953303	0.15147174451057085	0.14023271061180437	0.16870950198560059	0.18098734406434427	0.1539684926019676	0.1583272848504083	0.14174829388661372	0.1926434409395052	0.23689456275597068	0.21476900184773792	0.21476900184773792	0.21476900184773792	0.21476900184773792	0.21476900184773792	0.21476900184773792	0.21476900184773792	0.21476900184773792	0.21476900184773792	0.21476900184773792	0.21476900184773792
0.5059143531056461	0.3582624391001532	0.22705401001540587	0.02210201118736447	0.27796438859678085	0.0681745078074631	0.29363186669486535	0.322394882573734	0.25959136429538804	0.290993123434561	0.290993123434561	0.290993123434561	0.290993123434561	0.290993123434561	0.290993123434561	0.290993123434561	0.290993123434561	0.290993123434561	0.290993123434561	0.290993123434561	0.290993123434561	0.290993123434561	0.290993123434561	0.290993123434561	0.290993123434561	0.290993123434561	0.290993123434561	0.290993123434561	0.290993123434561	0.290993123434561	0.290993123434561	0.290993123434561	0.290993123434561	0.290993123434561	0.290993123434561	0.290993123434561	0.290993123434561	0.290993123434561	0.290993123434561	0.290993123434561	0.290993123434561	0.290993123434561	0.290993123434561	0.290993123434561	0.290993123434561	0.290993123434561	0.290993123434561	0.290993123434561	0.290993123434561	0.290993123434561
0.3234329654078575	0.21941821868386227	0.20462388065143247	0.26454573614843774	0.33766234597727174	0.236387261612068	0.24558190176459682	0.1990507184378462	0.42541108080622947	0.30510204656626955	0.2651739548677407	0.3797802385664402	0.4722665884639689	0.27065169439874354	0.38833980653512107	0.33543681223994104	0.3437749632001212	0.307774648845931	0.4184451588313984	0.38065911818100784	0.39955213850620314	0.39955213850620314	0.39955213850620314	0.39955213850620314	0.39955213850620314	0.39955213850620314	0.39955213850620314	0.39955213850620314	0.39955213850620314	0.39955213850620314	0.39955213850620314	0.39955213850620314	0.39955213850620314	0.39955213850620314	0.39955213850620314	0.39955213850620314	0.39955213850620314	0.39955213850620314	0.39955213850620314	0.39955213850620314	0.39955213850620314	0.39955213850620314	0.39955213850620314	0.39955213850620314	0.39955213850620314	0.39955213850620314	0.39955213850620314	0.39955213850620314	0.39955213850620314	0.39955213850620314
0.22024624661563072	0.17909659235374686	0.20209227512888753	0.13716063650877933	0.213111652547264	0.23426515890347693	0.16505015266094156	0.22460945112799757	0.32009865095708584	0.24066336088510562	0.26578054507477306	0.22087445812482376	0.2269393245056518	0.2537215483638598	0.15006199027546735	0.28584174925513484	0.3159094222754765	0.27050065262320067	0.28013959673536865	0.19848132183001846	0.2854229066923935	0.2912272211842907	0.2631816612347445	0.2366576941654843	0.19457409771354447	0.2566222342549996	0.20336495822724188	0.2666527484023604	0.3265492957244914	0.40566340507753107	0.300619574210067	0.36583008603429035	0.33322483012217863	0.33322483012217863	0.33322483012217863	0.33322483012217863	0.33322483012217863	0.33322483012217863	0.33322483012217863	0.33322483012217863	0.33322483012217863	0.33322483012217863	0.33322483012217863	0.33322483012217863	0.33322483012217863	0.33322483012217863	0.33322483012217863	0.33322483012217863	0.33322483012217863	0.33322483012217863
0.14503345592790734	0.08606467914458489	0.10537952393671661	0.09425968337784464	0.08653075187698263	0.08499951201571748	0.10337311035442347	0.1018954158975125	0.10067574281950836	0.08888597422064973	0.11238445579316637	0.08698997863172513	0.09773152957515521	0.09419340419719052	0.09069009125484842	0.0998601209019921	0.10189210589485986	0.0995128073395246	0.09860083362029406	0.11402389032549821	0.08681900173015276	0.0735862795931551	0.11952099485257908	0.0965536372228671	0.0965536372228671	0.0965536372228671	0.0965536372228671	0.0965536372228671	0.0965536372228671	0.0965536372228671	0.0965536372228671	0.0965536372228671	0.0965536372228671	0.0965536372228671	0.0965536372228671	0.0965536372228671	0.0965536372228671	0.0965536372228671	0.0965536372228671	0.0965536372228671	0.0965536372228671	0.0965536372228671	0.0965536372228671	0.0965536372228671	0.0965536372228671	0.0965536372228671	0.0965536372228671	0.0965536372228671	0.0965536372228671	0.0965536372228671
0.26131752777301726	0.1901499077100235	0.21325252669681657	0.217178736933016	0.17764553572584768	0.18715748373932656	0.16685991993699992	0.17032047149744345	0.10257956614871337	0.16886999514548248	0.20796310143407287	0.1884165482897777	0.1884165482897777	0.1884165482897777	0.1884165482897777	0.1884165482897777	0.1884165482897777	0.1884165482897777	0.1884165482897777	0.1884165482897777	0.1884165482897777	0.1884165482897777	0.1884165482897777	0.1884165482897777	0.1884165482897777	0.1884165482897777	0.1884165482897777	0.1884165482897777	0.1884165482897777	0.1884165482897777	0.1884165482897777	0.1884165482897777	0.1884165482897777	0.1884165482897777	0.1884165482897777	0.1884165482897777	0.1884165482897777	0.1884165482897777	0.1884165482897777	0.1884165482897777	0.1884165482897777	0.1884165482897777	0.1884165482897777	0.1884165482897777	0.1884165482897777	0.1884165482897777	0.1884165482897777	0.1884165482897777	0.1884165482897777	0.1884165482897777
0.13161962551565273	0.11930877169181	0.0954059414094815	0.1290486607632382	0.10373285555456689	0.11390686807077414	0.08954652450138371	0.13929065033445281	0.10541935613468834	0.1388190361373107	0.12555332172101563	0.09478634243653315	0.11637342804121248	0.10940407747215948	0.10253580736738363	0.11065792104639637	0.10949874336263625	0.1359275275187373	0.09750946677682315	0.12166429541558248	0.1285585167807395	0.10963756118309641	0.08952553742367476	0.08257886589453121	0.11309667568828473	0.09471430332689791	0.11294461100999482	0.10390582640826151	0.10842521870912818	0.10842521870912818	0.10842521870912818	0.10842521870912818	0.10842521870912818	0.10842521870912818	0.10842521870912818	0.10842521870912818	0.10842521870912818	0.10842521870912818	0.10842521870912818	0.10842521870912818	0.10842521870912818	0.10842521870912818	0.10842521870912818	0.10842521870912818	0.10842521870912818	0.10842521870912818	0.10842521870912818	0.10842521870912818	0.10842521870912818	0.10842521870912818
0.0	0.08450923802632698	0.0	0.0	0.06214161402699492	0.0	0.06640516278633107	0.0022980716882007256	0.014755058427940126	0.12618417000750765	0.006213453295298446	0.05197329612378272	0.0668226551388857	0.11274492783515239	0.1033550998277521	0.08553782234656648	0.11531478016202973	0.06864854466617917	0.06068645586266197	0.0381365812981423	0.12164308049886764	0.10744605661326974	0.09846146964540964	0.13428129578755266	0.1483268818584223	0.13864257821754833	0.10854019301642774	0.08743288509765305	0.013515054209580707	0.12568164209198435	0.10914465077327806	0.16210533831777532	0.1356249945455267	0.1356249945455267	0.1356249945455267	0.1356249945455267	0.1356249945455267	0.1356249945455267	0.1356249945455267	0.1356249945455267	0.1356249945455267	0.1356249945455267	0.1356249945455267	0.1356249945455267	0.1356249945455267	0.1356249945455267	0.1356249945455267	0.1356249945455267	0.1356249945455267	0.1356249945455267
0.14743087249542283	0.07254200429060413	0.06061267515562101	0.03198567987086145	0.14305246911255715	0.07966340083189215	0.16006743564244025	0.07781974947822183	0.08343708233932483	0.12284717754285344	0.09492993224808488	0.12334336849564129	0.10272427092224751	0.1188400057306959	0.1502725855778417	0.14859396788765267	0.20233416323269446	0.11681696518314486	0.20477676147353252	0.11446178959533375	0.1494254597976581	0.1522402718558241	0.07093080374964246	0.1091894782683017	0.1203761864132785	0.14620708906399085	0.1476521916856193	0.18586237580163037	0.15796795186290796	0.12267940902246585	0.19199206346247735	0.21134364886812454	0.21541946279721305	0.25169443183993134	0.25614183491379805	0.23768962574056518	0.24691573032718162	0.24691573032718162	0.24691573032718162	0.24691573032718162	0.24691573032718162	0.24691573032718162	0.24691573032718162	0.24691573032718162	0.24691573032718162	0.24691573032718162	0.24691573032718162	0.24691573032718162	0.24691573032718162	0.24691573032718162
0.08932137460222063	0.07009495172239696	0.06885453739852844	0.08566378250714586	0.09426643313445435	0.10409320933944446	0.14520820929354744	0.07514633133269329	0.08741189822154022	0.07730119858066617	0.08903382761536746	0.08538402345075363	0.10133660597684736	0.09997050892414658	0.07620576418797442	0.10808920045277084	0.09198637895979335	0.10310351311116041	0.06046730669549767	0.07935104106683105	0.11078918960559984	0.08352825980075843	0.08862682141523079	0.09875845623923803	0.07163319676739635	0.07394529416737423	0.09940920217305868	0.07900237469920134	0.09553345150078395	0.06905317228868806	0.05796872294826088	0.06351094761847448	0.06351094761847448	0.06351094761847448	0.06351094761847448	0.06351094761847448	0.06351094761847448	0.06351094761847448	0.06351094761847448	0.06351094761847448	0.06351094761847448	0.06351094761847448	0.06351094761847448	0.06351094761847448	0.06351094761847448	0.06351094761847448	0.06351094761847448	0.06351094761847448	0.06351094761847448	0.06351094761847448
0.19420596793042708	0.18203493523538905	0.18464539316356204	0.21657486735591147	0.13416073344527438	0.1480515045885298	0.1214228021109407	0.19504396795513312	0.16865707131719446	0.19446965054971366	0.15020016783529866	0.19120144424263297	0.15159722384485808	0.13129725352276317	0.18626990525066559	0.13182818760839993	0.15908172856943573	0.16564056337806438	0.1607987331423679	0.1344242543863437	0.15727327742174643	0.16032002545448543	0.15681595208275054	0.1071342541702506	0.17185654746212795	0.1674499930477813	0.1328086350813275	0.1194184155722295	0.18181058756516877	0.10524808553750288	0.15529215154218012	0.16575935930487437	0.11155084262883107	0.19654152131340552	0.17335579308743806	0.17314404311544507	0.16449544410913516	0.16881974361229013	0.16881974361229013	0.16881974361229013	0.16881974361229013	0.16881974361229013	0.16881974361229013	0.16881974361229013	0.16881974361229013	0.16881974361229013	0.16881974361229013	0.16881974361229013	0.16881974361229013	0.16881974361229013
0.005158885060187444	0.0	0.0	0.0	0.044120767917957354	0.0	0.0	0.0	0.13196081227216314	0.23922732818975584	0.01768701080701157	0.0006332107099748666	0.04549734591672407	0.05328249009552012	0.05212097012706075	0.04408620378167562	0.05609772010516404	0.03439599968309345	0.09124961463428669	0.0570936894357165	0.06377821900458001	0.013894605069180827	0.056033221490597265	0.08076701593284215	0.05991231600902164	0.07328108918789228	0.05211178226035836	0.0612267530278581	0.05222485463293364	0.046225777300465495	0.0	0.13236230375387203	0.06618115187693602	0.06618115187693602	0.06618115187693602	0.06618115187693602	0.06618115187693602	0.06618115187693602	0.06618115187693602	0.06618115187693602	0.06618115187693602	0.06618115187693602	0.06618115187693602	0.06618115187693602	0.06618115187693602	0.06618115187693602	0.06618115187693602	0.06618115187693602	0.06618115187693602	0.06618115187693602
0.12426336308996504	0.03377506436280986	0.15729048466338802	0.18659619065530092	0.23706497365132426	0.24398481182095605	0.20469239881018572	0.08405356843410539	0.12724228841196186	0.2063543401561452	0.18404811734943435	0.09154439361070836	0.1975475638334073	0.1761335772898481	0.11378103932108699	0.1068847213822016	0.13512746020341448	0.14278466123156483	0.0992708277049609	0.24475916305933537	0.16589462080085762	0.10720765160134225	0.10460576226067979	0.28626331730942783	0.17643499041664967	0.17432641749183153	0.16549698290275264	0.16058397846901828	0.1335523443982888	0.18199435935248393	0.10425911115885997	0.14312673525567196	0.14312673525567196	0.14312673525567196	0.14312673525567196	0.14312673525567196	0.14312673525567196	0.14312673525567196	0.14312673525567196	0.14312673525567196	0.14312673525567196	0.14312673525567196	0.14312673525567196	0.14312673525567196	0.14312673525567196	0.14312673525567196	0.14312673525567196	0.14312673525567196	0.14312673525567196	0.14312673525567196
0.24820551028746166	0.20530530286603085	0.16084616813711888	0.15190079044744195	0.14916329345436904	0.18390312224417985	0.1555480793796201	0.1765762285963231	0.19150372757398676	0.15865341929919566	0.1440546839354968	0.19564329345413867	0.17359993697252557	0.21713200114971334	0.18249802224940057	0.21212895549044836	0.18707837287280207	0.1698761261164873	0.17374719614137574	0.2203907703904445	0.19621877519674824	0.21383351009295357	0.18520053009538345	0.16007725153947272	0.21150563118495339	0.16831153648669014	0.1960224111431544	0.1668860314098426	0.18836764561508365	0.25805304292102543	0.18194245514327612	0.17570509177664373	0.21261995440887652	0.21772067903720568	0.16992694571441677	0.18947686797940314	0.19103381545580012	0.1830764752087621	0.20189092258384353	0.191521254529588	0.19670608855671573	0.19670608855671573	0.19670608855671573	0.19670608855671573	0.19670608855671573	0.19670608855671573	0.19670608855671573	0.19670608855671573	0.19670608855671573	0.19670608855671573
0.07112715163092981	0.07427093277318984	0.056706102136673556	0.09534613552491704	0.07545260321367299	0.08229984483946458	0.06517594659318242	0.08591834865405688	0.06854613024309553	0.09352484352866133	0.11835719900399753	0.06780528654729233	0.11999968340139647	0.08893453884807145	0.07732415050559134	0.10590425368647786	0.08531121964715283	0.08913869447428989	0.09271950009005442	0.112720813652012	0.06809369425661613	0.09234260707640365	0.1010864673159632	0.07594871717409228	0.06209849518498421	0.0768817925196954	0.09077746330489556	0.08697604151331421	0.09015714928906995	0.07147657567680175	0.08701380515793412	0.07057632335507572	0.07342054464021402	0.09665299247342608	0.0892139073238981	0.0929334498986621	0.0929334498986621	0.0929334498986621	0.0929334498986621	0.0929334498986621	0.0929334498986621	0.0929334498986621	0.0929334498986621	0.0929334498986621	0.0929334498986621	0.0929334498986621	0.0929334498986621	0.0929334498986621	0.0929334498986621	0.0929334498986621
0.20050291760725544	0.1954605774766577	0.13000287539373753	0.16913593913253053	0.12163278780748041	0.16496874430634348	0.10983524202043486	0.10250061379069532	0.12898354932742778	0.09038452225946636	0.15755968079700633	0.10958650344556964	0.21520040307600172	0.16731369377668867	0.18722539242418765	0.13944836040521214	0.17833969892505908	0.1672335596544765	0.13204965577590383	0.08124849803724647	0.16367528372624218	0.10920051619814705	0.1553052076429689	0.12845525636663738	0.10839485828524684	0.12350377048833266	0.11200858317882538	0.12664177040953284	0.12403643469407642	0.13998983859989678	0.1320131366469866	0.1320131366469866	0.1320131366469866	0.1320131366469866	0.1320131366469866	0.1320131366469866	0.1320131366469866	0.1320131366469866	0.1320131366469866	0.1320131366469866	0.1320131366469866	0.1320131366469866	0.1320131366469866	0.1320131366469866	0.1320131366469866	0.1320131366469866	0.1320131366469866	0.1320131366469866	0.1320131366469866	0.1320131366469866
0.39015464685990836	0.39211900363448177	0.4223601045752918	0.31321442979165015	0.40034074127558245	0.28006033292046867	0.17523262877699405	0.4127743344884908	0.301604464280804	0.4825206822355863	0.4090303281410463	0.6302217155378761	0.2989644115866691	0.296102884359307	0.3436429050800612	0.30088589142231026	0.24849376161238299	0.28029368670480886	0.3675526384138799	0.35259449699857065	0.2838562455276158	0.20727317413075644	0.20370241302083528	0.2165350283071133	0.2392611708008807	0.29122087927918244	0.22609003594126	0.3613917876433364	0.22935420324868022	0.2710053174563415	0.4329381460182657	0.3820756296630086	0.078526325135807	0.20729750760894355	0.20723871160959134	0.20726810960926745	0.20726810960926745	0.20726810960926745	0.20726810960926745	0.20726810960926745	0.20726810960926745	0.20726810960926745	0.20726810960926745	0.20726810960926745	0.20726810960926745	0.20726810960926745	0.20726810960926745	0.20726810960926745	0.20726810960926745	0.20726810960926745
0.10023981171117713	0.1410907601209601	0.13453928801454443	0.12232829801891644	0.1271743036027966	0.1425697907756545	0.13299272682941457	0.12820452391983292	0.15749184368666064	0.16440147658774873	0.12026476638944314	0.1469848063037178	0.1514317393622472	0.15325532560455815	0.10566782215591135	0.11027772039798102	0.11443592358280429	0.14665813236149391	0.12597367288402347	0.12845205699213927	0.1256431858107624	0.11038782577209018	0.12807004412048795	0.13479155140522445	0.10639614306792937	0.1018528354597832	0.11937753114639509	0.12255057521347222	0.1250968400868575	0.1252188154689008	0.1380304961280787	0.13478191880665072	0.10872610691414872	0.1293656550061867	0.13653554059220888	0.1329505977991978	0.1329505977991978	0.1329505977991978	0.1329505977991978	0.1329505977991978	0.1329505977991978	0.1329505977991978	0.1329505977991978	0.1329505977991978	0.1329505977991978	0.1329505977991978	0.1329505977991978	0.1329505977991978	0.1329505977991978	0.1329505977991978
0.09688967281411237	0.10280422351336342	0.10088318502669343	0.11609473617569527	0.10493855764957334	0.10679403442398583	0.12117657292303757	0.1020290259600075	0.11884953000689756	0.10220139632663015	0.1161769361908127	0.12650675605229222	0.07793483187616035	0.11693509697050114	0.10533485874514843	0.09926379968604129	0.10087584631233548	0.11792526154179073	0.11791390987294245	0.11149603088836797	0.1292485646154918	0.12663822884149953	0.11731291356496099	0.11228544642404109	0.1100962840578238	0.11488219588681897	0.10962857014674653	0.11199307394957136	0.11833610364946158	0.13166115141377743	0.1371471496936937	0.13440415055373556	0.13440415055373556	0.13440415055373556	0.13440415055373556	0.13440415055373556	0.13440415055373556	0.13440415055373556	0.13440415055373556	0.13440415055373556	0.13440415055373556	0.13440415055373556	0.13440415055373556	0.13440415055373556	0.13440415055373556	0.13440415055373556	0.13440415055373556	0.13440415055373556	0.13440415055373556	0.13440415055373556
0.08850033504722495	0.09931935188288334	0.11448905128583749	0.08804327213507031	0.11189857996093198	0.12302434312920707	0.08464493802007507	0.10333639442123373	0.1127081413866562	0.13054681051136444	0.09141726977454466	0.10434298686257637	0.10523002560314293	0.09423765816834442	0.10501305453665942	0.11605021559429722	0.10092139904958225	0.11849538783728102	0.12692179621374233	0.10300996659107732	0.0866834662453507	0.09333000155018742	0.11553279194596365	0.11048105252652511	0.11490358072305486	0.11753313577436557	0.08457086133064078	0.10502949352052393	0.11015767436086134	0.09678939879385355	0.10674432024613405	0.09301614173025875	0.09988023098819641	0.09988023098819641	0.09988023098819641	0.09988023098819641	0.09988023098819641	0.09988023098819641	0.09988023098819641	0.09988023098819641	0.09988023098819641	0.09988023098819641	0.09988023098819641	0.09988023098819641	0.09988023098819641	0.09988023098819641	0.09988023098819641	0.09988023098819641	0.09988023098819641	0.09988023098819641
0.028351767579446383	0.05159912169543211	0.022485613207810416	0.038104156791474754	0.04756626849284802	0.06947306000499198	0.0536898050490608	0.07362651318678512	0.07532493792367599	0.08082349225633152	0.09122993780865786	0.08171022990735269	0.08628168250170068	0.0869365267655957	0.08962417686318377	0.08923908726662567	0.09207846909535425	0.0896375046108368	0.10342868672233925	0.08548620340254284	0.08724814505755739	0.08946179408795829	0.09254141399420948	0.08321137493539682	0.10325885277304321	0.09905406515527895	0.119471232621827	0.10926264888855297	0.10926264888855297	0.10926264888855297	0.10926264888855297	0.10926264888855297	0.10926264888855297	0.10926264888855297	0.10926264888855297	0.10926264888855297	0.10926264888855297	0.10926264888855297	0.10926264888855297	0.10926264888855297	0.10926264888855297	0.10926264888855297	0.10926264888855297	0.10926264888855297	0.10926264888855297	0.10926264888855297	0.10926264888855297	0.10926264888855297	0.10926264888855297	0.10926264888855297
0.07021600230742234	0.06698464812023673	0.059807042024849946	0.06676783737812042	0.059782747110059556	0.06856950570079752	0.05911830429515131	0.08168334437530916	0.06927334602049295	0.0800843192511662	0.09410627963237582	0.09228688774248717	0.0866147988967122	0.08997020421950655	0.09146780001663692	0.09868113373307641	0.08973861261928318	0.09306385792817184	0.09442281187212394	0.08867381654936415	0.08657429017982789	0.10540503300371185	0.10130459008968827	0.0802869860966798	0.07509666099658746	0.09480298771666285	0.1043788719017069	0.07930028344643598	0.07577740948073354	0.09877526424868625	0.0814708578577522	0.08510171583967083	0.09320529724757896	0.08599645601382232	0.10240128985750668	0.10442110831169264	0.10654183990627031	0.1018660045044308	0.10046316618835313	0.10244130047711994	0.09527516643466905	0.07966484660870868	0.09445835334366363	0.08636825348998875	0.0818917695280546	0.0974110300225551	0.1009803796996456	0.09919570486110037	0.09919570486110037	0.09919570486110037
0.0	0.0	0.0031815402240895577	0.0	0.029325760111179655	0.0	0.0	0.0	0.0	0.17104974733162395	0.0	0.0	0.0006325407248478378	0.25583423298620317	0.17104974733162395	0.3480104736800856	0.25583423298620317	0.2819961841772696	0.0	0.22129868135340794	0.0	0.0	0.003134287863999616	0.0	0.0	0.0	0.0006325407248478378	0.38791095167362644	0.0	0.0	0.22129868135340794	0.0	0.0644845192852257	0.03224225964261285	0.03224225964261285	0.03224225964261285	0.03224225964261285	0.03224225964261285	0.03224225964261285	0.03224225964261285	0.03224225964261285	0.03224225964261285	0.03224225964261285	0.03224225964261285	0.03224225964261285	0.03224225964261285	0.03224225964261285	0.03224225964261285	0.03224225964261285	0.03224225964261285
0.0	0.0	0.0	0.2096154032910854	0.20954683449532363	0.0011619489402309347	0.0	0.0	0.0	0.0	0.0	0.0	0.0	0.2096154032910854	0.005757546224125118	0.0	0.0	0.5073376533213063	0.0011619489402309347	0.5169066218899587	0.5169066218899587	0.053870105977522335	0.6811167204357582	0.2926157414909312	0.23756959066979563	0.5039131351731231	0.3142107137632294	0.3142107137632294	0.503795979895303	0.3142107137632294	0.5271095812609521	0.5585419176883563	0.5428257494746542	0.5428257494746542	0.5428257494746542	0.5428257494746542	0.5428257494746542	0.5428257494746542	0.5428257494746542	0.5428257494746542	0.5428257494746542	0.5428257494746542	0.5428257494746542	0.5428257494746542	0.5428257494746542	0.5428257494746542	0.5428257494746542	0.5428257494746542	0.5428257494746542	0.5428257494746542
0.08015450579174126	0.06649604501766923	0.07488156629038742	0.0758937508828309	0.07030634514078675	0.0632570279242877	0.08355870674018445	0.06568157389679445	0.060563048857181875	0.08282231644083911	0.07862750035759222	0.06590647610131799	0.0663519661277838	0.0658774928135664	0.07117724329014426	0.07698435231861805	0.06773801797415274	0.07600553323980341	0.07320043841469628	0.07959444960068734	0.060551679683067614	0.07007306464187749	0.07007306464187749	0.07007306464187749	0.07007306464187749	0.07007306464187749	0.07007306464187749	0.07007306464187749	0.07007306464187749	0.07007306464187749	0.07007306464187749	0.07007306464187749	0.07007306464187749	0.07007306464187749	0.07007306464187749	0.07007306464187749	0.07007306464187749	0.07007306464187749	0.07007306464187749	0.07007306464187749	0.07007306464187749	0.07007306464187749	0.07007306464187749	0.07007306464187749	0.07007306464187749	0.07007306464187749	0.07007306464187749	0.07007306464187749	0.07007306464187749	0.07007306464187749
0.07480125326259682	0.07556203745425763	0.0770439173248754	0.06396120963807841	0.05822107438175186	0.05481636099331222	0.06322208073318888	0.049315998904424334	0.0615108496866549	0.054254298539520025	0.059567102466686075	0.0657686437899363	0.056403175965603874	0.05278409543783057	0.06268369386963557	0.06035150811728032	0.07659139204786873	0.06190565141561496	0.06997661743438842	0.055527107479918215	0.054217069441927966	0.06556871176579745	0.05989289060386271	0.05989289060386271	0.05989289060386271	0.05989289060386271	0.05989289060386271	0.05989289060386271	0.05989289060386271	0.05989289060386271	0.05989289060386271	0.05989289060386271	0.05989289060386271	0.05989289060386271	0.05989289060386271	0.05989289060386271	0.05989289060386271	0.05989289060386271	0.05989289060386271	0.05989289060386271	0.05989289060386271	0.05989289060386271	0.05989289060386271	0.05989289060386271	0.05989289060386271	0.05989289060386271	0.05989289060386271	0.05989289060386271	0.05989289060386271	0.05989289060386271
0.06765270191916677	0.07430845222312477	0.07229948278038849	0.07450653460215315	0.06121017697539914	0.059699595058546745	0.07309859506497852	0.06531638532297737	0.06007858761071909	0.06915876158133819	0.057725974166719	0.0782751939170987	0.07289528579096766	0.06322472161342212	0.07855649858057973	0.06246719911171859	0.06311177350211279	0.06738096937608364	0.06252096830363292	0.06868291984893066	0.06750169346119349	0.06746808351507677	0.06748488848813514	0.06748488848813514	0.06748488848813514	0.06748488848813514	0.06748488848813514	0.06748488848813514	0.06748488848813514	0.06748488848813514	0.06748488848813514	0.06748488848813514	0.06748488848813514	0.06748488848813514	0.06748488848813514	0.06748488848813514	0.06748488848813514	0.06748488848813514	0.06748488848813514	0.06748488848813514	0.06748488848813514	0.06748488848813514	0.06748488848813514	0.06748488848813514	0.06748488848813514	0.06748488848813514	0.06748488848813514	0.06748488848813514	0.06748488848813514	0.06748488848813514
0.07284143602292861	0.05236066884964106	0.06731261889429133	0.06492734815633575	0.0600114225404927	0.06053573462896469	0.05406583762592928	0.06087828572290445	0.05385371550241076	0.05969049326097016	0.061203715084621864	0.05315845135549904	0.05119577518782532	0.057167357628082706	0.05112777086210522	0.06281223765075493	0.05571609438766235	0.05945848126466737	0.050840354869810915	0.055149418067239143	0.055149418067239143	0.055149418067239143	0.055149418067239143	0.055149418067239143	0.055149418067239143	0.055149418067239143	0.055149418067239143	0.055149418067239143	0.055149418067239143	0.055149418067239143	0.055149418067239143	0.055149418067239143	0.055149418067239143	0.055149418067239143	0.055149418067239143	0.055149418067239143	0.055149418067239143	0.055149418067239143	0.055149418067239143	0.055149418067239143	0.055149418067239143	0.055149418067239143	0.055149418067239143	0.055149418067239143	0.055149418067239143	0.055149418067239143	0.055149418067239143	0.055149418067239143	0.055149418067239143	0.055149418067239143
[truncated: 6 more columns]
