# Supplementary material for: Neuronal tuning aligns dynamically with object and texture manifolds across the visual hierarchy
Source: Nat Neurosci. 2026 Mar 10;29(4):864–75. doi: 10.1038/s41593-026-02207-1 (PMC13061647; doi:10.1038/s41593-026-02207-1)
Supplement: Supplementary file 6 — Average PSTH for each session and thread before or after optimization Fig. 5a. Response rate for each 10 ms time window in csv format to reproduce Fig. 5c. [file 41593_2026_2207_MOESM6_ESM.zip › Figure5C_src_normresp_wdw_90-100_BigGAN_mean.csv]

0	1	2	3	4	5	6	7	8	9	10	11	12	13	14	15	16	17	18	19	20	21	22	23	24	25	26	27	28	29	30	31	32	33	34	35	36	37	38	39	40	41	42	43	44	45	46	47	48	49
0.4251785789267189	0.6659082190963844	0.5968858402435555	0.6556225024337798	0.6370248215444271	1.0296137108936056	0.8121364726574672	1.0129125689464316	0.9617545564411063	1.1460735435113327	1.0396624845983438	1.1562266421684844	1.3096708107189907	1.0659969350004517	1.243988689355259	1.2876614869544503	1.1105030746508042	1.2735955645112238	1.4954833411798998	1.3611813950183445	1.159765688216417	1.4832858195422494	1.3906098734037324	1.3252499288429456	1.0869839413574103	1.4234424102082477	1.4308570918052579	1.4124524743815376	1.4519051690940386	1.485370675566641	1.4093563558818816	1.4622462302498154	1.3705127840309612	1.3405912575185948	1.4392170954685832	1.3852269017971304	1.316932208168247	1.4887066807582092	1.496853714069401	1.4370627762474502	1.2197104400433323	1.4477167874720822	1.3837954830128079	1.3454042606655812	1.497677374494017	1.5530960429671317	1.5354574586181622	1.544276750792647	1.544276750792647	1.544276750792647
0.486619820535488	0.5777898977327653	0.7469767665212185	0.7733613503991132	0.9212064776972767	0.8624589686973123	1.007735175751372	0.9875522477975704	1.0730525988776927	0.918854622135056	0.9801656880462156	1.238577935199639	1.1860836325539685	1.1057353872738112	1.1751885937282023	1.2758195903721807	1.2155494429908398	1.2028167390712008	1.091252656829273	1.2766943720056856	1.1251222920378177	1.2497089047459886	1.3531292867463074	1.2854599069472479	1.3233927394317795	1.3263581547717174	1.2217532189665	1.389457907261036	1.208714360825951	1.5518325780625815	1.4914613653941	1.0894351898587524	1.4528758608823926	1.3641018731336152	1.3946484222344828	1.379375147684049	1.379375147684049	1.379375147684049	1.379375147684049	1.379375147684049	1.379375147684049	1.379375147684049	1.379375147684049	1.379375147684049	1.379375147684049	1.379375147684049	1.379375147684049	1.379375147684049	1.379375147684049	1.379375147684049
0.5736589707457327	0.3925410415140772	0.4772599248193272	0.3939859816839897	0.18573442513317354	0.3614579714268991	0.4451155668919182	0.4769684958911444	0.2608916229045754	0.2556801085638009	0.4407947175041487	0.4020675498887782	0.6615228969046363	0.2934580857249087	0.41655065986410633	0.508402932863137	0.9721330739755562	0.560844239989022	0.47178790911300583	0.8199319265929641	0.6655867831739317	0.46711384644908605	0.5975050334746987	0.7340761422386044	0.4603068567362993	0.8514282009407111	0.7363706973197796	0.7956571801257094	0.7082815989988511	0.6542067607409762	0.48661720766184074	0.812752151979495	0.6708819124002846	0.7418170321898898	0.7418170321898898	0.7418170321898898	0.7418170321898898	0.7418170321898898	0.7418170321898898	0.7418170321898898	0.7418170321898898	0.7418170321898898	0.7418170321898898	0.7418170321898898	0.7418170321898898	0.7418170321898898	0.7418170321898898	0.7418170321898898	0.7418170321898898	0.7418170321898898
0.3851519669509436	0.4850893663638262	0.6199177252660721	0.6700332736855096	0.699413599238357	0.6347457165920248	0.7602603073443508	0.8556682723055694	0.7585440290211344	0.8169809535487125	0.8425761314328236	0.9098032391508316	0.8096368105766958	0.7552919919715579	0.8269159232944013	0.7266528657101777	0.8930192514834815	0.7293316500378682	0.8277271121023411	0.6748108517859731	0.5287631001314523	0.7242919561488853	0.8636767869228891	0.9430330339439963	0.8380280542357329	0.6748586080248588	0.630726594352826	0.8377425223854488	0.8137202774525926	0.7697563367177025	0.7713552819658225	0.7836073760496581	0.8166589769604174	0.7650618918707837	0.850893517649517	0.6053377158423855	0.9598881264920844	0.7982593187671132	0.8790737226295988	0.8790737226295988	0.8790737226295988	0.8790737226295988	0.8790737226295988	0.8790737226295988	0.8790737226295988	0.8790737226295988	0.8790737226295988	0.8790737226295988	0.8790737226295988	0.8790737226295988
0.5425272620787253	0.42655208627657126	0.5500146419970149	0.5022834141954174	0.5545789816784435	0.512957791684562	0.5973530241103285	0.7246056569270478	0.3329851463092178	0.4183271747094778	0.6809230044554359	0.6017549641638639	0.46007653624201195	0.692535534007631	0.517682696706885	0.44781669838035537	0.9067712603954005	0.5849535662957188	0.5745304837103073	0.6466474823723205	0.5539766038405891	0.6684046646770048	0.5570442416689249	0.4552790313317314	0.5507796741980113	0.738131295129193	0.7140567355515375	0.5789279554213922	0.763871622957669	0.9356048977581444	0.8497382603579067	0.8497382603579067	0.8497382603579067	0.8497382603579067	0.8497382603579067	0.8497382603579067	0.8497382603579067	0.8497382603579067	0.8497382603579067	0.8497382603579067	0.8497382603579067	0.8497382603579067	0.8497382603579067	0.8497382603579067	0.8497382603579067	0.8497382603579067	0.8497382603579067	0.8497382603579067	0.8497382603579067	0.8497382603579067
0.6901053541716464	0.8575909363722558	0.8564919490896318	0.942248752362724	0.943453190451757	0.862054634332802	0.7673649026728654	0.8147159126061437	0.8938148338250193	0.9414878265040908	0.7383535341819242	0.9945453079455977	1.0319851243796208	0.8941265845462314	0.7693733335913426	0.48572133840710346	0.8664060233460914	0.9824706138541228	0.8191103298580268	1.0205214887443947	1.1236402240367758	0.9504727521911628	1.0186365475131125	0.6808443659481089	1.2090722645046634	0.8809129417965101	0.9440296647706359	0.8664162791714263	0.8304585805449688	1.185820107931276	0.8576782129590891	0.97308813348957	0.871628352796519	1.0152364974643735	0.7562858207102736	1.1619473995067178	0.6012495636739199	0.8893398434073213	0.9800401268307365	0.6234697344749618	0.8017549306528492	0.8017549306528492	0.8017549306528492	0.8017549306528492	0.8017549306528492	0.8017549306528492	0.8017549306528492	0.8017549306528492	0.8017549306528492	0.8017549306528492
0.969462975099959	0.7122043385284931	1.1548138561388093	0.9838950627042113	0.7021956670780322	0.6760798105722111	0.853343072453027	0.9141173439773501	1.0548250548474067	0.8258482839461849	1.0172410984766154	0.9435047070809363	0.9577285058742943	0.7991006256406635	0.9635590679386278	1.157501279099932	0.40884903536575185	0.8743884848349308	0.5965801398920767	0.7545745077442148	1.0409987395426445	1.0673538906400386	0.6481057907513361	1.0941079426023548	0.8165017568249984	0.6583152886104505	0.7374085227177244	0.7374085227177244	0.7374085227177244	0.7374085227177244	0.7374085227177244	0.7374085227177244	0.7374085227177244	0.7374085227177244	0.7374085227177244	0.7374085227177244	0.7374085227177244	0.7374085227177244	0.7374085227177244	0.7374085227177244	0.7374085227177244	0.7374085227177244	0.7374085227177244	0.7374085227177244	0.7374085227177244	0.7374085227177244	0.7374085227177244	0.7374085227177244	0.7374085227177244	0.7374085227177244
0.8226357056889462	0.7388548345401099	0.7722801499641462	0.8292115930869447	0.6932880122967694	0.7589256851831524	0.7466637710560922	0.7851086797687196	0.8867242145507077	0.9117420892232583	0.8216316555951801	0.7987326353149121	0.7880091565252691	0.8007461587462108	0.8630218776781394	0.8233433761794547	0.8430693785834344	0.8692272877582957	0.933488854961401	0.8893757179657492	1.1065084374686327	1.0488499347267823	1.0543472926373119	1.0332748006396564	0.909005929842097	0.9121399251870957	0.8779110869748985	0.8950255060809972	0.8950255060809972	0.8950255060809972	0.8950255060809972	0.8950255060809972	0.8950255060809972	0.8950255060809972	0.8950255060809972	0.8950255060809972	0.8950255060809972	0.8950255060809972	0.8950255060809972	0.8950255060809972	0.8950255060809972	0.8950255060809972	0.8950255060809972	0.8950255060809972	0.8950255060809972	0.8950255060809972	0.8950255060809972	0.8950255060809972	0.8950255060809972	0.8950255060809972
0.635829502578384	0.6964134560262718	0.7231228235942385	0.5454395376347814	0.6626154972409918	0.9981822464177791	1.066948034226723	0.8256280251890599	0.7883138934229319	0.8269102758647301	0.9622776153839699	1.244597647448494	0.9430303290113004	0.9952201899707627	1.0187592997601156	1.0302659616313714	1.138438605279704	1.1387326315171493	1.0858214744284023	1.0475855652592097	1.0285723485554343	1.2283231216861832	0.8836398585847424	1.0339732116443	0.9613021874732512	1.0797316179056669	0.9176789956580481	1.1332386567618422	1.1574701059633832	1.0607282609953845	1.077482360823152	0.8803377511719936	0.9671190681837877	0.8058828844726306	0.8865009763282091	0.8865009763282091	0.8865009763282091	0.8865009763282091	0.8865009763282091	0.8865009763282091	0.8865009763282091	0.8865009763282091	0.8865009763282091	0.8865009763282091	0.8865009763282091	0.8865009763282091	0.8865009763282091	0.8865009763282091	0.8865009763282091	0.8865009763282091
0.5614348844449762	0.6057877886439151	0.7202391678884112	0.6664724132484287	0.9024768163704568	0.9049683280911056	0.8204360121375467	0.8644405085059413	0.935188067373046	0.7672177916463423	0.6024140122232904	0.8854161627489014	0.8280117108770692	0.6759884079077279	0.7951731008609101	0.7942300722182019	0.9169152211899427	0.8462999201785778	0.7927298557240053	0.7420565475736965	0.8306780813700076	0.9821983191193574	0.7572864616273004	0.7674043617169855	1.054584369044824	0.9951615684994863	0.9041920933009604	1.045902248250109	0.9167313903222614	0.9972634792655849	0.9695216602029689	1.070841297589036	0.8621928948160323	0.9665170962025341	0.9665170962025341	0.9665170962025341	0.9665170962025341	0.9665170962025341	0.9665170962025341	0.9665170962025341	0.9665170962025341	0.9665170962025341	0.9665170962025341	0.9665170962025341	0.9665170962025341	0.9665170962025341	0.9665170962025341	0.9665170962025341	0.9665170962025341	0.9665170962025341
0.7807988201795151	0.6431039955738739	0.8276053102356195	0.5381190688089902	0.640529890032263	0.5825456838009712	0.7286162227127558	0.7536647880941652	0.6138424865579025	0.6170605024501011	0.6973208279269902	0.30846201964876285	0.6952738477701415	0.8931732452347078	0.5670960918334422	0.9012606356072075	0.7967081202024202	0.8381589302486108	0.7226951278255975	0.945410045703299	1.0139471091472307	0.7720772701968832	0.950258159579251	0.8972847486933194	1.0441190669395801	1.12094971035702	1.0564498095869468	0.9338964278624122	1.1647378506533954	0.9769179528001448	0.8598168597712476	0.9183674062856962	0.9183674062856962	0.9183674062856962	0.9183674062856962	0.9183674062856962	0.9183674062856962	0.9183674062856962	0.9183674062856962	0.9183674062856962	0.9183674062856962	0.9183674062856962	0.9183674062856962	0.9183674062856962	0.9183674062856962	0.9183674062856962	0.9183674062856962	0.9183674062856962	0.9183674062856962	0.9183674062856962
0.4913128077818185	0.37275803494964815	0.4431114949953337	0.3615520944483926	0.4393410404264585	0.41612686526294107	0.43088099450126655	0.5266217380392593	0.5310402915721743	0.529133851288056	0.5264358319769087	0.6044768719235619	0.7261674231178985	0.6335995069509289	0.6339731363191038	0.716088847032824	0.6376964098291239	0.7473750449587055	0.740506646793441	0.693623215077966	0.6758872566678563	0.6894234405880227	0.6563032109975859	0.6571187765112776	0.7145551812652334	0.697512281701113	0.8914100953954638	0.788306158294357	0.9447862641934889	0.9028109303434018	0.9995126616342688	0.9511617959888353	0.9511617959888353	0.9511617959888353	0.9511617959888353	0.9511617959888353	0.9511617959888353	0.9511617959888353	0.9511617959888353	0.9511617959888353	0.9511617959888353	0.9511617959888353	0.9511617959888353	0.9511617959888353	0.9511617959888353	0.9511617959888353	0.9511617959888353	0.9511617959888353	0.9511617959888353	0.9511617959888353
0.7708522250112685	0.8648361908354076	0.858067776398308	1.0430481319752887	0.9208339316245188	1.009226638898713	0.9226414308560916	0.978435877447981	1.0144910133525227	1.0652575286198296	0.6545135281243397	0.7330019925214146	0.9551634970688476	0.7658414675343491	1.0660458017927597	1.1609338662107889	1.0563306855658383	1.0245599121058724	1.0452356680690085	1.1969920319867593	0.9113202753459387	1.0222652793726452	1.0222339455075677	0.789174368231961	0.8916851758422578	0.7631977633666504	1.0424363568467963	0.6274145551013495	1.0138433293171847	1.0122880933556315	0.895214648232134	0.9537513707938826	0.9537513707938826	0.9537513707938826	0.9537513707938826	0.9537513707938826	0.9537513707938826	0.9537513707938826	0.9537513707938826	0.9537513707938826	0.9537513707938826	0.9537513707938826	0.9537513707938826	0.9537513707938826	0.9537513707938826	0.9537513707938826	0.9537513707938826	0.9537513707938826	0.9537513707938826	0.9537513707938826
0.549310428109556	0.6081799892817172	1.0539008950142719	1.1047241418935485	1.1520965679220656	1.1315007116610725	1.0747151865874183	0.9158268701107684	1.0321559864122378	0.9014321761467622	0.9436115756147221	0.9955203082308559	1.0560427171106972	1.0465516429164607	0.9677695731079249	0.9838645998209846	1.0291180863086975	0.9301338620315546	1.2047579275682962	0.997307745754119	1.0197711757128731	0.8502229517520209	1.0440612503472968	1.2729459281107813	1.099568504250534	1.1077633530671043	1.157858463803993	1.0318121183469187	1.1817190738454861	0.877807027497349	1.123196080154565	1.1293225907214608	1.1262593354380128	1.1262593354380128	1.1262593354380128	1.1262593354380128	1.1262593354380128	1.1262593354380128	1.1262593354380128	1.1262593354380128	1.1262593354380128	1.1262593354380128	1.1262593354380128	1.1262593354380128	1.1262593354380128	1.1262593354380128	1.1262593354380128	1.1262593354380128	1.1262593354380128	1.1262593354380128
0.6469230875821931	0.43333187384414473	0.6004468703087892	0.7412052601049648	0.6138344495012411	0.858229429535725	0.5393466987949364	0.5607509438501609	0.7244961006962026	0.9188610322909733	1.0052727343346328	1.0094194432376395	0.8735004662466758	0.8414396400368918	0.9208964873780924	1.0808498103320117	1.1976060678913012	0.9650080868100078	0.8215413050085616	0.8719389573425275	1.1113083033098374	1.0562277638945998	1.222432915667503	1.0182356525413532	1.003807478481651	1.1270259785492582	1.3067843529698389	1.0564033898027507	1.2410428378813956	1.3573033009477566	1.299173069414576	1.299173069414576	1.299173069414576	1.299173069414576	1.299173069414576	1.299173069414576	1.299173069414576	1.299173069414576	1.299173069414576	1.299173069414576	1.299173069414576	1.299173069414576	1.299173069414576	1.299173069414576	1.299173069414576	1.299173069414576	1.299173069414576	1.299173069414576	1.299173069414576	1.299173069414576
0.5659811303578192	0.6021781659002762	0.5763529640581257	0.7037680376679905	0.6519829659399663	0.7195902557068676	0.6317697595339611	0.8181570810803453	0.895136195120278	1.0897528395585594	1.014461040039336	0.8193598578294826	0.6945551822270348	0.995647277521792	0.6855180563432118	0.9128624623361179	0.7489248111870161	0.8429760253572461	0.9398324118769621	0.6927159406315349	1.0481492445557645	0.9516412832671103	0.8992395831656866	0.9254404332163985	0.9254404332163985	0.9254404332163985	0.9254404332163985	0.9254404332163985	0.9254404332163985	0.9254404332163985	0.9254404332163985	0.9254404332163985	0.9254404332163985	0.9254404332163985	0.9254404332163985	0.9254404332163985	0.9254404332163985	0.9254404332163985	0.9254404332163985	0.9254404332163985	0.9254404332163985	0.9254404332163985	0.9254404332163985	0.9254404332163985	0.9254404332163985	0.9254404332163985	0.9254404332163985	0.9254404332163985	0.9254404332163985	0.9254404332163985
0.399461217747907	0.4570219129933543	0.5117385432661387	0.7558779675852332	0.5994599737890538	0.7777473857337834	0.7838657538422253	0.6478742993193484	0.8639256617572604	0.8419718104663202	0.7362556715882231	0.8286171115923131	0.9490815563353848	0.9725292376860754	1.039677160351441	0.9669312236752833	0.8020450506092865	0.9233931855493361	0.8946044112272695	0.9413494601253982	0.8435669808902697	1.1831459473989914	1.124586077270011	1.153866012334501	1.153866012334501	1.153866012334501	1.153866012334501	1.153866012334501	1.153866012334501	1.153866012334501	1.153866012334501	1.153866012334501	1.153866012334501	1.153866012334501	1.153866012334501	1.153866012334501	1.153866012334501	1.153866012334501	1.153866012334501	1.153866012334501	1.153866012334501	1.153866012334501	1.153866012334501	1.153866012334501	1.153866012334501	1.153866012334501	1.153866012334501	1.153866012334501	1.153866012334501	1.153866012334501
0.9121446992573461	0.9184059328796094	0.9369493567449517	0.8867861853885528	0.5550291232389891	0.6289768072756842	0.5373340130562394	0.5579093859894074	0.4441475510493611	0.5519320026512465	0.6128122779470004	0.8958484090766321	0.6002195730184978	0.9997585251860867	1.156081829468583	0.814383168716218	1.243360500299625	0.762558902932249	0.544101985603572	0.6021446437589308	0.7048902535392446	0.9245952435049392	1.0707494740127694	1.2097970468685342	0.6919837338151777	1.1607432932728294	1.0551447139325123	0.9672208379455938	1.1363268292034576	0.8806292653899557	1.0084780472967065	1.0084780472967065	1.0084780472967065	1.0084780472967065	1.0084780472967065	1.0084780472967065	1.0084780472967065	1.0084780472967065	1.0084780472967065	1.0084780472967065	1.0084780472967065	1.0084780472967065	1.0084780472967065	1.0084780472967065	1.0084780472967065	1.0084780472967065	1.0084780472967065	1.0084780472967065	1.0084780472967065	1.0084780472967065
0.5938718105647067	0.8095057199389828	1.1250508892544873	1.0759577611696005	0.9240511392960542	0.9016138113424988	1.0494024615096431	0.9940718704878859	0.7027830860947938	0.8591163744725552	0.7154623253470255	1.0457933612540877	0.8786369335165645	0.7368444443142799	0.963273850959987	0.9106005415496701	0.9372171594410178	1.201086284571625	0.7460862502646333	1.0306023393136579	0.919375104821121	0.9681097957186857	0.8371085749300784	1.1914538679524789	1.1055299525490039	1.2865813668832355	1.0197030511085157	1.0564587640194563	1.1274165832255607	1.0638763035155718	1.2671744109583243	1.1357338028006572	1.2014541068794906	1.2014541068794906	1.2014541068794906	1.2014541068794906	1.2014541068794906	1.2014541068794906	1.2014541068794906	1.2014541068794906	1.2014541068794906	1.2014541068794906	1.2014541068794906	1.2014541068794906	1.2014541068794906	1.2014541068794906	1.2014541068794906	1.2014541068794906	1.2014541068794906	1.2014541068794906
0.5816565545611573	0.5557810400041127	0.9122652779882515	0.8161139042227427	0.7327906955179033	0.5976898637206046	0.621692345238252	0.814860709763122	0.669068034817705	0.7054373601413408	0.5724593424718647	0.8679035769282595	1.0875037529355802	0.7719784543394702	0.7340859235688728	0.755371513644915	0.813924020800447	0.8056489387788197	0.7074628828156224	0.9455846020565557	0.9983849286685273	0.8226003196529591	1.0296342198902044	0.7836687015510918	1.0430958237239905	0.9310826668303875	1.0028066524748778	1.0010109820741455	0.8585828022762978	0.8849173381354042	1.1595480561651543	0.9246239640701488	1.1998454971714418	0.9442526257764189	1.0046115723114155	0.9744320990439173	0.9744320990439173	0.9744320990439173	0.9744320990439173	0.9744320990439173	0.9744320990439173	0.9744320990439173	0.9744320990439173	0.9744320990439173	0.9744320990439173	0.9744320990439173	0.9744320990439173	0.9744320990439173	0.9744320990439173	0.9744320990439173
0.4305441376172648	0.4544092264384951	0.35182669207902983	0.5048904505287742	0.4529825989689728	0.4330789101562228	0.5920987697330607	0.505921170076764	0.6175236541032404	0.5607647947056061	0.39175750721465513	0.4709292313695319	0.3508607235164068	0.49924416362964996	0.48938575503418047	0.6064902709156899	0.7760933082032561	0.6744766041039696	0.4832516775859505	0.4907307787638342	0.47973402987786495	0.6878485107090975	0.44258789934499027	0.5384426160488228	0.5604068199878319	0.6661090842008347	0.7863602561247279	0.6909788294040891	0.7386695427644085	0.7386695427644085	0.7386695427644085	0.7386695427644085	0.7386695427644085	0.7386695427644085	0.7386695427644085	0.7386695427644085	0.7386695427644085	0.7386695427644085	0.7386695427644085	0.7386695427644085	0.7386695427644085	0.7386695427644085	0.7386695427644085	0.7386695427644085	0.7386695427644085	0.7386695427644085	0.7386695427644085	0.7386695427644085	0.7386695427644085	0.7386695427644085
0.6509022996801819	0.9600378917207867	0.7405807717702622	0.8334770129446056	0.5586256582883877	0.6171608065946796	0.8937019938162235	1.2133494782047445	0.9779427066586048	0.6419966968949501	1.0408471638964572	1.038263220431107	0.8334134532533632	0.9999806849454186	1.0814659483360818	1.0282987122818172	1.0958666981130378	1.1163108280903977	0.8513593722088614	0.7569981627857673	0.8531204360235963	0.7442085796171829	1.010609699072603	1.0963741239907778	1.0387516057239554	0.8944196973198818	0.6129544260343293	0.7566369406819403	1.168114525599587	0.9623757331407636	0.9623757331407636	0.9623757331407636	0.9623757331407636	0.9623757331407636	0.9623757331407636	0.9623757331407636	0.9623757331407636	0.9623757331407636	0.9623757331407636	0.9623757331407636	0.9623757331407636	0.9623757331407636	0.9623757331407636	0.9623757331407636	0.9623757331407636	0.9623757331407636	0.9623757331407636	0.9623757331407636	0.9623757331407636	0.9623757331407636
0.7763025047459204	0.8451579611104892	0.904639836867475	0.8042542846200533	1.009595195794182	1.0072140226149062	1.0531685615330317	0.8486926554186517	0.9935485802966653	1.1341224622550314	1.218581054918837	1.2184973473173126	1.042043291196987	1.155358630362993	1.0513632979031953	1.131449085529251	1.1759834151342656	1.1691370277584274	0.9483712494925871	1.0206494080494866	1.245093585456593	1.0785810529969568	1.0110087913464814	0.9694464946142791	1.0515184570812335	1.0097039093369016	1.0306111832090676	1.0306111832090676	1.0306111832090676	1.0306111832090676	1.0306111832090676	1.0306111832090676	1.0306111832090676	1.0306111832090676	1.0306111832090676	1.0306111832090676	1.0306111832090676	1.0306111832090676	1.0306111832090676	1.0306111832090676	1.0306111832090676	1.0306111832090676	1.0306111832090676	1.0306111832090676	1.0306111832090676	1.0306111832090676	1.0306111832090676	1.0306111832090676	1.0306111832090676	1.0306111832090676
0.8853900265195755	0.9918484564233628	1.0583743233467549	0.9254479236248887	0.9647166958331467	1.0181471499199064	0.9531508976650978	1.0069363643727187	1.0979827703828968	0.9214034435914352	1.079479822341862	0.8489175612857822	0.9825298197714839	1.0481909754865624	1.070721464476152	1.1170560053840686	1.0319288208082238	1.0642618545902385	1.0407502469103171	1.0425927527501393	1.0629870410026039	1.0461264286618284	1.0545567348322162	1.0545567348322162	1.0545567348322162	1.0545567348322162	1.0545567348322162	1.0545567348322162	1.0545567348322162	1.0545567348322162	1.0545567348322162	1.0545567348322162	1.0545567348322162	1.0545567348322162	1.0545567348322162	1.0545567348322162	1.0545567348322162	1.0545567348322162	1.0545567348322162	1.0545567348322162	1.0545567348322162	1.0545567348322162	1.0545567348322162	1.0545567348322162	1.0545567348322162	1.0545567348322162	1.0545567348322162	1.0545567348322162	1.0545567348322162	1.0545567348322162
0.7342980933420311	0.6820772201695364	0.5688454916710063	0.7406273474857292	0.8874628562758948	0.8673537767211768	0.9063766784555408	0.9680544000966926	0.7406415851325906	0.9160795886122395	0.8827032149845808	0.8377284206701928	0.8162821366810953	0.8006243170797637	0.8640827201021432	0.941469630717182	0.8250669448416759	0.7996562246385128	0.5739439658845518	0.5892932045967565	0.6684046161525204	0.9129517950801987	0.9618501510413272	1.0699487040769549	0.8995069857440635	0.8401152275680674	0.8215955137593671	0.8308553706637173	0.8308553706637173	0.8308553706637173	0.8308553706637173	0.8308553706637173	0.8308553706637173	0.8308553706637173	0.8308553706637173	0.8308553706637173	0.8308553706637173	0.8308553706637173	0.8308553706637173	0.8308553706637173	0.8308553706637173	0.8308553706637173	0.8308553706637173	0.8308553706637173	0.8308553706637173	0.8308553706637173	0.8308553706637173	0.8308553706637173	0.8308553706637173	0.8308553706637173
0.996190319999038	0.834807456170998	1.1985042059294286	1.179080379602883	0.9549563283508501	0.7987909383608339	0.7504392228429553	0.7100044083299654	0.8887616213801869	0.7744321017104214	1.2427694483916325	1.01927077931209	1.0298209894334809	1.015425994783286	0.8132304947152751	0.7576151463493414	1.1409586453247782	1.0432717994728138	0.9300096308510954	0.9747229468847555	0.6686270570728996	0.7716552732876034	0.8580871527292128	0.6835646519643886	0.9842720830472115	0.7797546231992495	0.7075055562751585	0.8973415686429094	0.9550904630015651	0.9262160158222372	0.9262160158222372	0.9262160158222372	0.9262160158222372	0.9262160158222372	0.9262160158222372	0.9262160158222372	0.9262160158222372	0.9262160158222372	0.9262160158222372	0.9262160158222372	0.9262160158222372	0.9262160158222372	0.9262160158222372	0.9262160158222372	0.9262160158222372	0.9262160158222372	0.9262160158222372	0.9262160158222372	0.9262160158222372	0.9262160158222372
0.9031442230885646	0.8088855940581482	0.6766923365442383	0.6530973101742349	0.5636880851099625	1.0265175962319448	0.7650618413020107	0.8571297621367278	0.7371426126427562	0.8742229450359228	0.8774396252118251	0.7192628819291942	0.8363616882880018	1.4176927632584695	0.7747736627523125	0.8657090900290445	0.9115487441199601	0.9094790894699035	0.9402571278557518	1.2025611378109113	1.1428086971841291	1.1265937866121438	0.9994592241465777	0.9201831824994608	1.1269913883725224	0.7326589189232411	0.9257902479943017	0.8960369300831503	0.9052415922043305	0.9704728047474401	0.938251123855974	0.9986971591163032	0.9817259199794482	0.6684415274394632	0.865148837363896	0.9642851919945634	1.042358675409971	0.8263856716701161	0.9343721735400435	0.9343721735400435	0.9343721735400435	0.9343721735400435	0.9343721735400435	0.9343721735400435	0.9343721735400435	0.9343721735400435	0.9343721735400435	0.9343721735400435	0.9343721735400435	0.9343721735400435
0.33932816641143454	0.41880963213280115	0.4236721354711275	0.46740621509024605	0.4085784325642171	0.43589126831195507	0.5240011510336481	0.46580980918106735	0.3188706483933662	0.4551749277978212	0.5267769385638467	0.3453312440925583	0.47110625810875173	0.3961440992739953	0.4473235567790904	0.3773649120905015	0.1657774642943579	0.5051501154765271	0.5337487559953853	0.3955551830250916	0.2827925594267351	0.4397930294931532	0.5189876347430693	0.30248774382222754	0.29093755510224045	0.23312199242947926	0.604919483655494	0.5059064768455791	0.12819355123574264	0.38812003495903963	0.3821400124458215	0.31418787957846517	0.47709928339196145	0.5264922791272046	0.15697505521948196	0.17688431453258413	0.22460181238352986	0.19839553800398324	0.22301207304474516	0.38348692321685485	0.3334541791967873	0.11818162829110665	0.225817903743947	0.225817903743947	0.225817903743947	0.225817903743947	0.225817903743947	0.225817903743947	0.225817903743947	0.225817903743947
0.4976199050825207	0.34161541668749984	0.5918269230712812	0.5062523750127548	0.5936565144904782	0.522181649539444	0.6300245621083729	0.6579099238340348	0.638489608688125	0.6555385166970337	0.5960927123454874	0.7481775624757163	0.6502430526726618	0.7594449308144536	1.0525318968705761	1.081421982825159	0.9607799875292383	0.9810901239588525	1.0523767630290928	0.8518406327181912	0.889484455294828	0.9518575536027588	0.9694453597965135	0.9016270976786019	0.9177102396120117	0.9629750075127337	1.0072972286859359	0.834388189206908	0.9208427089464221	0.9208427089464221	0.9208427089464221	0.9208427089464221	0.9208427089464221	0.9208427089464221	0.9208427089464221	0.9208427089464221	0.9208427089464221	0.9208427089464221	0.9208427089464221	0.9208427089464221	0.9208427089464221	0.9208427089464221	0.9208427089464221	0.9208427089464221	0.9208427089464221	0.9208427089464221	0.9208427089464221	0.9208427089464221	0.9208427089464221	0.9208427089464221
0.8027590322103404	0.9585919063058227	1.0403397147092839	0.7273906064790086	0.7805634056860487	1.1357296566964905	0.8102099465201377	0.9028803587109424	0.7999337762035251	0.8012214240131623	1.0670500721988467	1.0711709803072489	0.76903225384755	0.7749684703313646	0.9428286252959347	0.9510271317675949	0.8281864763241988	0.9307315140801324	0.8506671532580502	1.0799489179044777	0.8735534804429121	0.8302396891534695	1.021665058812713	0.8843760547278667	0.9729233045945214	0.9286496796611942	0.9286496796611942	0.9286496796611942	0.9286496796611942	0.9286496796611942	0.9286496796611942	0.9286496796611942	0.9286496796611942	0.9286496796611942	0.9286496796611942	0.9286496796611942	0.9286496796611942	0.9286496796611942	0.9286496796611942	0.9286496796611942	0.9286496796611942	0.9286496796611942	0.9286496796611942	0.9286496796611942	0.9286496796611942	0.9286496796611942	0.9286496796611942	0.9286496796611942	0.9286496796611942	0.9286496796611942
1.0522026796604047	1.022787111936528	1.1144875691946114	1.0224806183832513	0.9942644307658747	1.0015853902772116	1.0863624876315718	1.053214930222991	1.0486991863141688	1.1228254643765654	1.0068318587540055	1.1249423275436148	1.0812853444827732	1.0113164788021862	1.1130907318199346	0.9909930653688591	1.0879710092940003	0.9989597406364374	1.0714890585704744	1.172772880399034	0.9476411825777916	1.0602070314884129	1.0602070314884129	1.0602070314884129	1.0602070314884129	1.0602070314884129	1.0602070314884129	1.0602070314884129	1.0602070314884129	1.0602070314884129	1.0602070314884129	1.0602070314884129	1.0602070314884129	1.0602070314884129	1.0602070314884129	1.0602070314884129	1.0602070314884129	1.0602070314884129	1.0602070314884129	1.0602070314884129	1.0602070314884129	1.0602070314884129	1.0602070314884129	1.0602070314884129	1.0602070314884129	1.0602070314884129	1.0602070314884129	1.0602070314884129	1.0602070314884129	1.0602070314884129
0.48148408990638175	0.6030367422758993	0.5015501884968374	0.5478149005322295	0.5732107979099161	0.6457829252101595	0.619557093724715	0.7476446023569164	0.8767863764668842	0.8121977065959065	0.8126846763023059	0.7152162895248236	0.6809273951338665	0.8595448202086948	0.7820536671248279	0.6855668505395153	1.1173889319105172	0.7548939120085736	0.99373748156141	1.178933094281339	0.932191397732751	0.8104713922507462	0.9603751357978226	0.8854232640242845	0.8854232640242845	0.8854232640242845	0.8854232640242845	0.8854232640242845	0.8854232640242845	0.8854232640242845	0.8854232640242845	0.8854232640242845	0.8854232640242845	0.8854232640242845	0.8854232640242845	0.8854232640242845	0.8854232640242845	0.8854232640242845	0.8854232640242845	0.8854232640242845	0.8854232640242845	0.8854232640242845	0.8854232640242845	0.8854232640242845	0.8854232640242845	0.8854232640242845	0.8854232640242845	0.8854232640242845	0.8854232640242845	0.8854232640242845
0.7518148917577929	0.5179621747678402	0.7844769769315649	0.7442076910675779	0.7314984134221436	0.8113169520025391	0.7912666717445561	0.759486176549957	0.8054130168207652	1.0724822355881178	0.6684647417696009	0.6701341928203972	0.8309798329267407	1.0019726030144775	1.0409554348004686	0.9323102851974658	0.6514730647502969	0.6082439860245044	0.646580114645992	0.6585550223519253	0.6759201146055116	0.6672375684787184	0.6672375684787184	0.6672375684787184	0.6672375684787184	0.6672375684787184	0.6672375684787184	0.6672375684787184	0.6672375684787184	0.6672375684787184	0.6672375684787184	0.6672375684787184	0.6672375684787184	0.6672375684787184	0.6672375684787184	0.6672375684787184	0.6672375684787184	0.6672375684787184	0.6672375684787184	0.6672375684787184	0.6672375684787184	0.6672375684787184	0.6672375684787184	0.6672375684787184	0.6672375684787184	0.6672375684787184	0.6672375684787184	0.6672375684787184	0.6672375684787184	0.6672375684787184
0.7733629995683701	0.8263642712870388	0.7768487090388996	0.7932516336161788	0.7910645902319422	0.6489245927345717	0.6782523921280137	1.0083846194609365	0.9056665395113966	0.964744569092147	1.0780910233492569	1.0584129808494616	0.7624374539515504	1.13462026641195	1.0347423797186706	1.169851977377273	1.0608600784815148	0.8830485317324261	1.053479291716516	0.8402674743345745	1.0011881985058266	0.8643339410319502	0.9911845933815837	0.8857463654326364	0.90124314971413	0.8934947575733833	0.8934947575733833	0.8934947575733833	0.8934947575733833	0.8934947575733833	0.8934947575733833	0.8934947575733833	0.8934947575733833	0.8934947575733833	0.8934947575733833	0.8934947575733833	0.8934947575733833	0.8934947575733833	0.8934947575733833	0.8934947575733833	0.8934947575733833	0.8934947575733833	0.8934947575733833	0.8934947575733833	0.8934947575733833	0.8934947575733833	0.8934947575733833	0.8934947575733833	0.8934947575733833	0.8934947575733833
0.7998986351112419	0.657753345414451	0.7845948631031963	0.9031811673268325	0.7891984649139203	0.771505084865016	0.7022563391881649	1.0935687351494183	0.8678554549819109	0.9377617884574204	0.8332119305159879	0.8905446362224643	0.7513221417341573	0.8535037734668892	0.9896867139510873	1.029173877312401	1.0638183439319588	0.7770101832088456	0.9595882467535766	0.9489616994692303	0.9542749731114034	0.9542749731114034	0.9542749731114034	0.9542749731114034	0.9542749731114034	0.9542749731114034	0.9542749731114034	0.9542749731114034	0.9542749731114034	0.9542749731114034	0.9542749731114034	0.9542749731114034	0.9542749731114034	0.9542749731114034	0.9542749731114034	0.9542749731114034	0.9542749731114034	0.9542749731114034	0.9542749731114034	0.9542749731114034	0.9542749731114034	0.9542749731114034	0.9542749731114034	0.9542749731114034	0.9542749731114034	0.9542749731114034	0.9542749731114034	0.9542749731114034	0.9542749731114034	0.9542749731114034
0.5730735711994318	0.7272679230017142	0.7956781948569212	0.6414515390381962	0.6206705781575864	0.7505340573488486	0.7427363312190058	0.6346893945080878	0.7614410249891176	0.7992025287935874	0.654260647615926	0.7295671917286588	0.7639346191038872	0.9125755134856471	1.068958133650148	1.0197914788192242	0.7633489855891383	0.7174200589143195	0.7620605126366655	0.7440341034413726	0.8036442754436987	0.6871138639536679	0.7453790696986833	0.7453790696986833	0.7453790696986833	0.7453790696986833	0.7453790696986833	0.7453790696986833	0.7453790696986833	0.7453790696986833	0.7453790696986833	0.7453790696986833	0.7453790696986833	0.7453790696986833	0.7453790696986833	0.7453790696986833	0.7453790696986833	0.7453790696986833	0.7453790696986833	0.7453790696986833	0.7453790696986833	0.7453790696986833	0.7453790696986833	0.7453790696986833	0.7453790696986833	0.7453790696986833	0.7453790696986833	0.7453790696986833	0.7453790696986833	0.7453790696986833
1.1373561831320318	0.9530046131877605	0.9200842045143754	1.132082382257381	1.0166930819664008	1.1705988989709029	1.054949894102346	1.3110029448518836	1.0815619065615025	1.1314165806184626	1.119066681485782	1.0331922554401145	1.1150997570579522	1.0395545987624832	0.9907335625406959	1.1521950547153432	1.1167380084591076	1.2387145535322708	1.0970332265018266	1.2342339017699966	1.1656335641359117	1.1656335641359117	1.1656335641359117	1.1656335641359117	1.1656335641359117	1.1656335641359117	1.1656335641359117	1.1656335641359117	1.1656335641359117	1.1656335641359117	1.1656335641359117	1.1656335641359117	1.1656335641359117	1.1656335641359117	1.1656335641359117	1.1656335641359117	1.1656335641359117	1.1656335641359117	1.1656335641359117	1.1656335641359117	1.1656335641359117	1.1656335641359117	1.1656335641359117	1.1656335641359117	1.1656335641359117	1.1656335641359117	1.1656335641359117	1.1656335641359117	1.1656335641359117	1.1656335641359117
0.766802769251911	0.5058063932218694	0.43134903487459125	0.9155544280588618	0.8029428557861618	0.8216900712208105	0.7217314674217168	0.7251763305445053	0.7101836781064302	0.5586123046999549	0.7542119362230788	0.8207303401263559	0.367937047640314	0.9095273998906142	0.929962594365542	0.6265516067015868	0.6416378451338722	0.6260780805988535	0.667580317882775	0.8336099694450498	0.708098643813368	0.7176454911984335	0.8655301547539744	0.9465599324663675	0.9095913806283963	0.6404715803384249	0.9556969406376206	0.942460858732186	0.7577635760632062	0.8394098809332855	0.7307908526424647	0.6916205498352498	0.6474570951051332	0.7894665180988006	0.6330851277501912	0.711275822924496	0.711275822924496	0.711275822924496	0.711275822924496	0.711275822924496	0.711275822924496	0.711275822924496	0.711275822924496	0.711275822924496	0.711275822924496	0.711275822924496	0.711275822924496	0.711275822924496	0.711275822924496	0.711275822924496
0.9910918205270169	0.9879719496989294	1.1410095033657948	0.85807138193626	1.0711674376887808	0.8399776415633842	1.0052050804337769	0.9391887315716355	1.0448086623804647	1.0281171792227959	1.0077004808052292	1.1480464514682354	1.1472638326357703	1.1550680363687533	1.2330337058199994	1.2176508916181135	1.2253422987190565	1.2253422987190565	1.2253422987190565	1.2253422987190565	1.2253422987190565	1.2253422987190565	1.2253422987190565	1.2253422987190565	1.2253422987190565	1.2253422987190565	1.2253422987190565	1.2253422987190565	1.2253422987190565	1.2253422987190565	1.2253422987190565	1.2253422987190565	1.2253422987190565	1.2253422987190565	1.2253422987190565	1.2253422987190565	1.2253422987190565	1.2253422987190565	1.2253422987190565	1.2253422987190565	1.2253422987190565	1.2253422987190565	1.2253422987190565	1.2253422987190565	1.2253422987190565	1.2253422987190565	1.2253422987190565	1.2253422987190565	1.2253422987190565	1.2253422987190565
0.8617920412534419	1.1497964570424615	1.0472884972383534	1.0408834321540963	0.9279713091010479	0.9584270098744974	0.916859972054919	0.7862863915948511	0.9862791367588799	0.8964076041749072	0.9755633979548949	1.2189526812750395	0.986630027950604	0.8859368622456555	1.0011860108957173	1.0544975404321242	0.9518918548562288	0.8461039139433472	1.1201447292744666	1.057927654282131	0.9852424141187928	0.9289237721889174	1.1052181696994	1.1664078827552666	1.1358130262273334	1.1358130262273334	1.1358130262273334	1.1358130262273334	1.1358130262273334	1.1358130262273334	1.1358130262273334	1.1358130262273334	1.1358130262273334	1.1358130262273334	1.1358130262273334	1.1358130262273334	1.1358130262273334	1.1358130262273334	1.1358130262273334	1.1358130262273334	1.1358130262273334	1.1358130262273334	1.1358130262273334	1.1358130262273334	1.1358130262273334	1.1358130262273334	1.1358130262273334	1.1358130262273334	1.1358130262273334	1.1358130262273334
0.8948516940142778	0.8261953426182852	0.6630246136223993	0.8519147525806162	0.8657258524994065	0.916811360248463	0.8711023857691617	0.5777148534485709	0.7938587383303163	0.7566982859277427	0.8385727852648752	1.1650485691734696	1.0665666817719976	0.9211315529946215	1.1521479941761816	0.861511242357065	0.8242068046035561	0.5670223898411242	0.6956145972223402	0.6956145972223402	0.6956145972223402	0.6956145972223402	0.6956145972223402	0.6956145972223402	0.6956145972223402	0.6956145972223402	0.6956145972223402	0.6956145972223402	0.6956145972223402	0.6956145972223402	0.6956145972223402	0.6956145972223402	0.6956145972223402	0.6956145972223402	0.6956145972223402	0.6956145972223402	0.6956145972223402	0.6956145972223402	0.6956145972223402	0.6956145972223402	0.6956145972223402	0.6956145972223402	0.6956145972223402	0.6956145972223402	0.6956145972223402	0.6956145972223402	0.6956145972223402	0.6956145972223402	0.6956145972223402	0.6956145972223402
1.067536469205441	0.9152161567831519	0.9130714408396373	0.8664182352902164	0.9753490519841098	0.8294134418924457	0.7782017360618839	0.91794060762476	1.0301044939651987	1.1511917713397026	1.0424308419461261	0.9237513877144318	1.0618952114878968	0.953632090714907	0.9376253560399799	1.08444997859637	1.08560556708029	0.9854112969473371	0.9717777090649304	0.9942065650661867	0.878007789470632	0.9361071772684093	0.9361071772684093	0.9361071772684093	0.9361071772684093	0.9361071772684093	0.9361071772684093	0.9361071772684093	0.9361071772684093	0.9361071772684093	0.9361071772684093	0.9361071772684093	0.9361071772684093	0.9361071772684093	0.9361071772684093	0.9361071772684093	0.9361071772684093	0.9361071772684093	0.9361071772684093	0.9361071772684093	0.9361071772684093	0.9361071772684093	0.9361071772684093	0.9361071772684093	0.9361071772684093	0.9361071772684093	0.9361071772684093	0.9361071772684093	0.9361071772684093	0.9361071772684093
1.1738066387191906	1.1723063775980198	1.0694178518286084	0.984637105136739	1.1295543879609624	1.0380683274699114	1.1405837799513687	0.8929157343683318	1.0714241159312636	1.037297332629248	1.0543607242802557	1.0543607242802557	1.0543607242802557	1.0543607242802557	1.0543607242802557	1.0543607242802557	1.0543607242802557	1.0543607242802557	1.0543607242802557	1.0543607242802557	1.0543607242802557	1.0543607242802557	1.0543607242802557	1.0543607242802557	1.0543607242802557	1.0543607242802557	1.0543607242802557	1.0543607242802557	1.0543607242802557	1.0543607242802557	1.0543607242802557	1.0543607242802557	1.0543607242802557	1.0543607242802557	1.0543607242802557	1.0543607242802557	1.0543607242802557	1.0543607242802557	1.0543607242802557	1.0543607242802557	1.0543607242802557	1.0543607242802557	1.0543607242802557	1.0543607242802557	1.0543607242802557	1.0543607242802557	1.0543607242802557	1.0543607242802557	1.0543607242802557	1.0543607242802557
0.811378006381572	0.90451035067254	0.7506047644534932	0.9101703740916363	0.7291050042092138	0.7513605587613637	0.9127263908225793	0.9358377250042986	0.952703515283076	0.971156868029143	0.7385268926727029	0.9572971328060107	0.8624915882555688	0.9200342797802414	0.842156059431462	1.0048915649568237	1.0591642961483494	1.0533955857874107	1.05627994096788	1.05627994096788	1.05627994096788	1.05627994096788	1.05627994096788	1.05627994096788	1.05627994096788	1.05627994096788	1.05627994096788	1.05627994096788	1.05627994096788	1.05627994096788	1.05627994096788	1.05627994096788	1.05627994096788	1.05627994096788	1.05627994096788	1.05627994096788	1.05627994096788	1.05627994096788	1.05627994096788	1.05627994096788	1.05627994096788	1.05627994096788	1.05627994096788	1.05627994096788	1.05627994096788	1.05627994096788	1.05627994096788	1.05627994096788	1.05627994096788	1.05627994096788
0.29320221918049777	0.46529590321843417	0.7975866355671942	0.5889951661720617	0.5698750898841556	0.8072263836190557	0.8409988132234981	0.8045301778514456	0.7774011443531312	1.0566374184399934	0.8997329272991275	0.5789491554862417	0.9091982863032387	0.8599246203259252	0.9760469896782731	0.9805973653259326	1.2778986500198017	1.3040562866746837	1.1479926390890511	1.4682427354942547	1.4701385264523492	1.5086353221867765	1.45255202202377	1.2645533235099704	1.8719606999458498	1.382844508861052	1.5687467598849885	1.4733543454570233	1.4446698402229525	1.2396268570721196	1.8964893686032538	1.5680581128376867	1.5680581128376867	1.5680581128376867	1.5680581128376867	1.5680581128376867	1.5680581128376867	1.5680581128376867	1.5680581128376867	1.5680581128376867	1.5680581128376867	1.5680581128376867	1.5680581128376867	1.5680581128376867	1.5680581128376867	1.5680581128376867	1.5680581128376867	1.5680581128376867	1.5680581128376867	1.5680581128376867
0.4158103672774943	0.44542448310912197	0.5257430447482792	0.6423531461614185	0.4798303169050323	0.36507395951974225	0.47073088194693985	0.48980568007692427	0.7790706401860872	0.4817755393285819	0.45067641818394427	0.46492044144700834	0.5790476806167866	0.6305181042538652	0.5397208270563235	0.8208747489607178	0.780730461509366	0.5871913332075844	0.4894273090904354	0.62721262467252	0.8547035653910391	0.5998944879508606	0.7003923860808753	0.7719493604482085	0.7361708732645419	0.7361708732645419	0.7361708732645419	0.7361708732645419	0.7361708732645419	0.7361708732645419	0.7361708732645419	0.7361708732645419	0.7361708732645419	0.7361708732645419	0.7361708732645419	0.7361708732645419	0.7361708732645419	0.7361708732645419	0.7361708732645419	0.7361708732645419	0.7361708732645419	0.7361708732645419	0.7361708732645419	0.7361708732645419	0.7361708732645419	0.7361708732645419	0.7361708732645419	0.7361708732645419	0.7361708732645419	0.7361708732645419
0.8016162007569957	1.0613081971438838	1.0362368705163307	0.8527937875824573	0.9991289809701311	0.848885901195517	0.943157305794802	1.013738756059568	0.9514949909697505	0.6868901062247662	0.9539999319656217	0.820445019095194	0.820445019095194	0.820445019095194	0.820445019095194	0.820445019095194	0.820445019095194	0.820445019095194	0.820445019095194	0.820445019095194	0.820445019095194	0.820445019095194	0.820445019095194	0.820445019095194	0.820445019095194	0.820445019095194	0.820445019095194	0.820445019095194	0.820445019095194	0.820445019095194	0.820445019095194	0.820445019095194	0.820445019095194	0.820445019095194	0.820445019095194	0.820445019095194	0.820445019095194	0.820445019095194	0.820445019095194	0.820445019095194	0.820445019095194	0.820445019095194	0.820445019095194	0.820445019095194	0.820445019095194	0.820445019095194	0.820445019095194	0.820445019095194	0.820445019095194	0.820445019095194
0.829353358744035	0.9766446237962908	0.8052843919476587	0.7620136361343247	0.9900215170231734	0.7399839488025937	0.7498821482380121	1.0519050582471414	1.0472237820640742	0.827933086435921	0.915615585853093	0.8820030077968544	0.8275076515178632	0.8576477208322022	0.7689385246138103	0.5524517409919543	0.7903837881814786	0.7156014981969735	0.7529926431892261	0.7529926431892261	0.7529926431892261	0.7529926431892261	0.7529926431892261	0.7529926431892261	0.7529926431892261	0.7529926431892261	0.7529926431892261	0.7529926431892261	0.7529926431892261	0.7529926431892261	0.7529926431892261	0.7529926431892261	0.7529926431892261	0.7529926431892261	0.7529926431892261	0.7529926431892261	0.7529926431892261	0.7529926431892261	0.7529926431892261	0.7529926431892261	0.7529926431892261	0.7529926431892261	0.7529926431892261	0.7529926431892261	0.7529926431892261	0.7529926431892261	0.7529926431892261	0.7529926431892261	0.7529926431892261	0.7529926431892261
0.845064534256933	0.5030190781321315	0.5280771701453248	0.6020051146420666	0.6333855928312133	0.6188414117069981	0.5724144926650367	0.7341246632413572	0.8310007295821195	0.619361153359045	0.6712038124428996	0.777211123234559	0.7174417834714044	0.9711578862405231	0.9464410838365582	0.9587994850385408	0.9587994850385408	0.9587994850385408	0.9587994850385408	0.9587994850385408	0.9587994850385408	0.9587994850385408	0.9587994850385408	0.9587994850385408	0.9587994850385408	0.9587994850385408	0.9587994850385408	0.9587994850385408	0.9587994850385408	0.9587994850385408	0.9587994850385408	0.9587994850385408	0.9587994850385408	0.9587994850385408	0.9587994850385408	0.9587994850385408	0.9587994850385408	0.9587994850385408	0.9587994850385408	0.9587994850385408	0.9587994850385408	0.9587994850385408	0.9587994850385408	0.9587994850385408	0.9587994850385408	0.9587994850385408	0.9587994850385408	0.9587994850385408	0.9587994850385408	0.9587994850385408
1.0324876053066567	0.7554340647623057	0.7455285001908831	0.9429864421209126	0.8397979106882388	0.8658093255773752	0.7677114944043437	0.49055005775204924	0.8491842991626882	0.7728441853310808	0.994152125158279	0.869624734102721	1.0657475860582872	1.017271224281731	0.8392726355061644	0.9496317465679722	0.87452348134953	0.9760548405194442	0.9567193282761337	0.9017807617797805	0.7558995459337147	1.0932990515663532	0.9417772623319492	0.862953909750112	1.0607548967492872	1.1521927844130109	0.8372841927075154	1.1974682983362883	1.017376245521902	1.017376245521902	1.017376245521902	1.017376245521902	1.017376245521902	1.017376245521902	1.017376245521902	1.017376245521902	1.017376245521902	1.017376245521902	1.017376245521902	1.017376245521902	1.017376245521902	1.017376245521902	1.017376245521902	1.017376245521902	1.017376245521902	1.017376245521902	1.017376245521902	1.017376245521902	1.017376245521902	1.017376245521902
1.0688108221515196	1.1261998468430028	0.8766806163855371	1.0439399209578792	0.9243994177482789	0.8764087675148603	1.2583319608169656	1.1817327806059301	1.110656585174354	1.1052833871399366	1.139694029522108	1.1246089622260622	1.0087353011647195	1.0733885279626174	1.3012885937445267	1.0927668696006887	1.3786792882672436	1.1079536308976985	1.026258675388348	1.1653204428109123	0.8910259193460861	1.352730922196295	1.1200752235408016	1.2364030728685482	1.2364030728685482	1.2364030728685482	1.2364030728685482	1.2364030728685482	1.2364030728685482	1.2364030728685482	1.2364030728685482	1.2364030728685482	1.2364030728685482	1.2364030728685482	1.2364030728685482	1.2364030728685482	1.2364030728685482	1.2364030728685482	1.2364030728685482	1.2364030728685482	1.2364030728685482	1.2364030728685482	1.2364030728685482	1.2364030728685482	1.2364030728685482	1.2364030728685482	1.2364030728685482	1.2364030728685482	1.2364030728685482	1.2364030728685482
1.0130999336337743	1.1042728230940688	1.0010793142636827	0.8036195762762025	0.8887205962090682	1.0396920927916549	0.934968935538939	0.9279872861250088	0.7974568303381581	0.8102339133328619	0.8183192510289004	0.9771874737180971	0.9627674894592364	0.8872285357253189	1.1483978409168105	1.243978336480778	1.0313968095814865	0.9509624239338446	0.9140046709234573	0.8621582222334976	0.9651755897572414	0.9136669059953696	0.9136669059953696	0.9136669059953696	0.9136669059953696	0.9136669059953696	0.9136669059953696	0.9136669059953696	0.9136669059953696	0.9136669059953696	0.9136669059953696	0.9136669059953696	0.9136669059953696	0.9136669059953696	0.9136669059953696	0.9136669059953696	0.9136669059953696	0.9136669059953696	0.9136669059953696	0.9136669059953696	0.9136669059953696	0.9136669059953696	0.9136669059953696	0.9136669059953696	0.9136669059953696	0.9136669059953696	0.9136669059953696	0.9136669059953696	0.9136669059953696	0.9136669059953696
1.245320247649747	1.0874717412932182	1.3076469061965503	1.4605367580006976	1.2081220681130962	1.550911841754934	1.4032952080553491	1.2332679823794706	1.2273964028928108	1.1540159788894349	1.2414252832718131	1.198908414004172	1.2989118590247326	1.5859511218743714	1.4618362238365856	1.4699324035154908	1.2689686171018288	1.0092152291589263	1.1390919231303775	1.1390919231303775	1.1390919231303775	1.1390919231303775	1.1390919231303775	1.1390919231303775	1.1390919231303775	1.1390919231303775	1.1390919231303775	1.1390919231303775	1.1390919231303775	1.1390919231303775	1.1390919231303775	1.1390919231303775	1.1390919231303775	1.1390919231303775	1.1390919231303775	1.1390919231303775	1.1390919231303775	1.1390919231303775	1.1390919231303775	1.1390919231303775	1.1390919231303775	1.1390919231303775	1.1390919231303775	1.1390919231303775	1.1390919231303775	1.1390919231303775	1.1390919231303775	1.1390919231303775	1.1390919231303775	1.1390919231303775
1.1265778255685648	1.2418916224603247	0.9519857721764373	0.9791040830763187	0.9568163751803774	1.037373942166355	1.1031561119638527	0.9852509517662172	0.9787289900431826	0.9510431506307537	0.9573224225185193	1.0499789746671666	1.0528070905693052	1.0504754613118397	1.023447002178359	1.166595278205109	0.8693469964355323	1.1016896830346217	1.0525208707672469	1.1360265153302507	1.0942736930487489	1.0942736930487489	1.0942736930487489	1.0942736930487489	1.0942736930487489	1.0942736930487489	1.0942736930487489	1.0942736930487489	1.0942736930487489	1.0942736930487489	1.0942736930487489	1.0942736930487489	1.0942736930487489	1.0942736930487489	1.0942736930487489	1.0942736930487489	1.0942736930487489	1.0942736930487489	1.0942736930487489	1.0942736930487489	1.0942736930487489	1.0942736930487489	1.0942736930487489	1.0942736930487489	1.0942736930487489	1.0942736930487489	1.0942736930487489	1.0942736930487489	1.0942736930487489	1.0942736930487489
0.18066495270817004	0.19941576828245375	0.001069711316293369	0.0838215215728131	0.16915123997436673	0.1373379519194518	0.09732318306626568	0.12625955639449016	0.0	0.10910993399631345	0.19228399898629545	0.19599075263465696	0.44976771846236996	0.2725364812063169	0.42724875621802655	0.4958649797768524	0.6212590910676989	0.23621434074366637	0.40460140809753475	1.0104597211366129	0.3198199798742846	0.9069533906042229	0.5747305966843379	0.8038790239689451	1.0491524530252399	0.4642340736891382	1.0169773420017145	0.7746459011160544	1.1489397085874953	1.2189247164747548	1.1018761880101084	0.6889266211630597	0.8591366078003767	0.9841285537723147	0.6320616046947636	0.5706127566140684	0.8126511450405449	0.9405532045361508	0.9699935600247592	0.7557759456616919	0.8387616247623648	0.7972687852120284	0.7972687852120284	0.7972687852120284	0.7972687852120284	0.7972687852120284	0.7972687852120284	0.7972687852120284	0.7972687852120284	0.7972687852120284
0.1600930969472353	0.6423335538185561	0.18123950993571725	0.3113143194982193	0.2856296582850017	0.3285605270635265	0.17350432818972916	0.3675446368482888	0.30889476742368827	0.20128373858795548	0.07135111774624979	0.0326716543913475	0.4754631899446647	0.5800450088678725	0.4966500288964744	0.6563839572145782	0.5869444535506627	0.5490500042506343	0.5712573478443613	0.5309359006839487	0.4121468672246043	0.6128603002489305	0.561706688285999	0.38953513944303747	0.5913240550159965	0.42472840639473924	0.8694221353150282	0.8065587757346607	0.9996383589739359	1.1802034980566853	1.1393136055383335	0.6577577614937256	0.8271591553027898	0.8036889683652612	1.2998929479024308	1.332112476198924	1.6818485882084464	1.6426512006396379	1.2817621698680775	0.8824793686893664	1.7035725040481282	1.060437436274306	1.3765620286422773	0.6231391115069574	1.0564936185816596	1.1505235132144687	1.1035085658980641	1.1035085658980641	1.1035085658980641	1.1035085658980641
0.44453894929261145	0.33202715113821074	0.47276489309646	0.4705550185583261	0.3499240488067868	0.36349101847975607	0.5477303403688463	0.5426577269370058	0.4780962978997723	0.870977383630162	0.6729073298672217	0.5717965508075684	0.49828350074107286	0.6349352502683403	0.6857129486279843	0.7453361167695454	0.617346842216986	0.7504322090868417	0.7310273223667875	0.7356808673224695	0.562959779983192	0.7793161192362625	0.6903493440338756	0.7644691238711974	0.7324381895086096	0.8600055839455776	0.5515579648315786	0.6605983353109057	0.5741404018893106	0.8568040631436112	0.6279254897802942	0.7560458284377308	0.7156172459270733	0.8233903526150029	0.7595732440622097	0.722985484027471	0.7486431441091713	0.7676539230951265	0.7895511761597125	0.6589024601832968	0.7142887302199638	0.6865955952016303	0.6865955952016303	0.6865955952016303	0.6865955952016303	0.6865955952016303	0.6865955952016303	0.6865955952016303	0.6865955952016303	0.6865955952016303
0.4068772191476844	0.3598178680225401	0.4185498761072996	0.4368035722673223	0.20640986723937366	0.4600677722364727	0.33864055770132206	0.599637215195478	0.34553163107917984	0.4637672413723606	0.4839577939097448	0.4924843639674563	0.5290817808636353	0.5254131953593811	0.4363171352930448	0.6875448042394975	0.7816530366850971	0.7470169269377138	0.7792748034635626	0.4947289321016467	0.5939765931900179	0.7556974878272315	0.580045401973596	0.7580043893963986	0.6101812933941004	0.7937728620004851	0.736854325714766	0.7617708596504931	0.9260578817287696	0.9519746202087536	0.5875704209148892	0.8727198472145189	0.7977033630829395	0.8986499643047646	1.0734767544226	0.9266479850094884	0.8730905424746176	0.9577196003255107	0.829576731461613	0.6882385273613157	0.9101022191782665	0.953998808003042	0.7429206664328282	0.9315278421329896	1.1205999330045793	1.0619249855207635	1.0912624592626714	1.0912624592626714	1.0912624592626714	1.0912624592626714
0.4387976623904598	0.38853508512720514	0.2044399009068997	0.38111113673806235	0.5901867601734757	0.39746860670883793	0.4485494764189378	0.39272171356325714	0.23370435983642998	0.6124731507632364	0.40857889029674177	0.3948276269488746	0.4581122046084943	0.4376992444306746	0.3186389227264953	0.23334613080310393	0.449553381789315	0.27868590469062166	0.5429062564498608	0.5264138215844313	0.27474317159235195	0.761166031420315	0.4416941456995396	0.307797676218148	0.3725747719898758	0.3227800780750969	0.4772160759473927	0.578725243623311	0.2800404481597749	0.5101880951783286	0.4207451336279235	0.4171427792077598	0.6332339444153661	0.5508704684692487	0.3006864486494422	0.45069368957928585	0.395913820837119	0.3263172648143414	0.4110148738950833	0.3304822898838632	0.3504634170897532	0.2831945513234682	0.6935194784803431	0.48835701490190564	0.48835701490190564	0.48835701490190564	0.48835701490190564	0.48835701490190564	0.48835701490190564	0.48835701490190564
1.301586094022993	1.2736041085177892	1.1250026739860672	1.2774390794644168	1.00640073036427	1.2856740688867156	1.1879799179686816	1.3756954112679307	1.4163021059877545	1.276137883413243	0.9182812925314473	1.4273357112456047	1.172808501888526	1.172808501888526	1.172808501888526	1.172808501888526	1.172808501888526	1.172808501888526	1.172808501888526	1.172808501888526	1.172808501888526	1.172808501888526	1.172808501888526	1.172808501888526	1.172808501888526	1.172808501888526	1.172808501888526	1.172808501888526	1.172808501888526	1.172808501888526	1.172808501888526	1.172808501888526	1.172808501888526	1.172808501888526	1.172808501888526	1.172808501888526	1.172808501888526	1.172808501888526	1.172808501888526	1.172808501888526	1.172808501888526	1.172808501888526	1.172808501888526	1.172808501888526	1.172808501888526	1.172808501888526	1.172808501888526	1.172808501888526	1.172808501888526	1.172808501888526
1.239272689891745	0.8914997359807197	1.2003968124325122	1.2292724227823155	1.2459721603411928	1.2040537615397913	1.209571197241153	1.3064713294746857	0.9999616494612072	1.19103356162041	1.0609294445348956	1.128687821431018	1.167514909365739	1.2556261791603234	1.1604285494322393	1.2937945131731006	1.306625752334889	1.3834211474188347	0.9996705532684356	1.4466818260639658	1.1601407665934713	1.55070329678302	1.4098104682579122	1.2111191756544821	1.324539324456475	1.146092361800212	0.9811319049319301	1.2538794672922067	1.13933861302712	1.274120707501155	1.1904573533862568	1.2207048086290426	0.9281335033383642	1.4050722291918216	1.3669649991339212	1.3250932304368503	1.5012297568393815	1.2850231845449356	1.319718827567429	1.1025468623740393	1.1556787722742277	1.1291128173241336	1.1291128173241336	1.1291128173241336	1.1291128173241336	1.1291128173241336	1.1291128173241336	1.1291128173241336	1.1291128173241336	1.1291128173241336
0.9971508880416472	1.0795705181993551	0.9942812557547677	1.1384625612660588	0.8921598646957473	1.0303142402437089	1.0965033731562253	1.0518949254621868	1.1438658742886065	1.1954222846791178	0.9147045107257127	1.1780878157028536	1.1529619609249635	1.070454495601742	1.3415371914310448	1.1679674975209418	1.2578915125035421	1.0918962187293464	0.9917003911994707	0.9512391893382742	1.0909875682564107	1.003554792592989	1.0274744957349211	1.0078364256936527	1.0675035005117859	1.208811490983553	1.0349537594319933	0.9479279787011198	1.0535536580086917	1.0760108553893593	0.9627063057553176	0.986820239810721	1.1915504003613895	0.9892409916350235	1.0351689108968658	0.9845081063075921	0.9898540108210426	1.0206686173765722	1.2046535704150994	1.0370168734848169	1.1088453964972642	1.0385942890966717	1.0204423642732838	1.0573480621341627	1.0801012769434315	1.068724669538797	1.068724669538797	1.068724669538797	1.068724669538797	1.068724669538797
1.388730547887837	0.7755153522514382	0.28698979585965834	1.0246602200723933	0.4117409851387464	0.8611219318607102	0.0	0.7756408595475385	0.5745891556893745	0.4235908254719912	0.7324271988822988	0.516674717926704	0.8135524181227968	0.9403972641822628	0.46673995589587947	0.02624713956841838	0.5103180575053811	0.42111317330310805	0.3915590887992557	0.02951393642677853	0.4545361574640659	0.6382506836018766	0.29078079527724665	0.17975015757044274	1.0465921538283403	0.6498027072259811	1.2663413135409272	1.2404980621648423	0.7456965730170982	0.7036143974882195	0.17911355798462705	0.8957265455005348	0.42107302522603424	1.4849045724985948	0.4886510593042743	0.3634438596621351	0.8173912818598429	0.5701885923017285	1.1798993526104071	1.2006839079186487	0.17278393180918517	0.34847093543011637	1.799664464965471	1.5210666487315008	0.6601826228373308	1.0906246357844158	1.0906246357844158	1.0906246357844158	1.0906246357844158	1.0906246357844158
0.1922938212079555	0.28670265178942156	0.13998032482397432	0.08109631791029075	0.30279620701806104	0.272085429370781	0.12408824629704167	0.23204532220815371	0.4500733253655092	0.11740833635524121	0.22908139144633977	0.2222797251418269	0.29271814702248855	0.16920953751251702	0.2833889164879023	0.37811558546419616	0.10231361094914974	0.11991586379416372	0.3426272483540843	0.2762419774714015	0.3443154575301153	0.43719017919054676	0.645859355897321	0.30897231450139767	0.18674233152114483	0.34424314861341526	0.6276356465594731	0.13329292736038517	0.24837925280631346	0.6594749765179184	0.46874050121507027	0.5116988270474561	0.3947206977925965	0.4304608211342923	0.42458194048450765	0.28481695038864707	0.2960781159546914	0.16794960574908513	0.4815865269822921	0.36751431517104505	0.2637155166187223	0.4941040049581215	0.5762079657836684	0.535155985370895	0.535155985370895	0.535155985370895	0.535155985370895	0.535155985370895	0.535155985370895	0.535155985370895
0.4363064804686363	0.3370525053414241	0.3617029847286543	0.40236361750634175	0.5964243458263893	0.4147857604521157	0.48079664653232557	0.5382266111945575	0.47580898169519925	0.39102608653410265	0.541800142717982	0.4674006220222679	0.5161398765973696	0.5133702245746649	0.400876355516518	0.4178434566470218	0.4599405724275877	0.40680652884559515	0.569173680414168	0.7020100734485872	0.41469117438407477	0.6631023180300329	0.5474036317903697	0.48834906597719085	0.6220951697123647	0.47824685695194064	0.2870553126092056	0.40139273510397666	0.39635812107121954	0.6733039109656693	0.6625947380535819	0.4063602186810663	0.5052022036587042	0.4348963872159727	0.4536042882384031	0.5679731402008441	0.5820704360231911	0.7132685793563431	0.692978643075578	0.5537460290583397	0.6233623360669588	0.6233623360669588	0.6233623360669588	0.6233623360669588	0.6233623360669588	0.6233623360669588	0.6233623360669588	0.6233623360669588	0.6233623360669588	0.6233623360669588
0.28453290491611954	0.2055930563678058	0.22515779339418615	0.34730791259952387	0.14986135191271618	0.12659880649872904	0.19036967132260824	0.11469605140447159	0.1870452649794658	0.2282486935482733	0.2622712191824899	0.27212449484142837	0.25933391697652547	0.24675703109625816	0.09887369854987049	0.5399049245076373	0.25946901691208213	0.15477674583382148	0.11350886906799752	0.17525606958039594	0.2971569015829924	0.5684390007006602	0.511615223237443	0.3204467366395855	0.4007384943099037	0.4884335562426525	0.7727322572750248	0.43293104470398336	0.5156460990363192	0.3970020340520568	0.3476404322269291	0.42598616846840287	0.19876990104602038	0.4222053499839185	0.3335884469712245	0.5111905294627824	0.5336564176291612	0.6707096150611734	0.5136221514627697	0.2719004797489125	0.6648461562847516	0.4683733180168321	0.4683733180168321	0.4683733180168321	0.4683733180168321	0.4683733180168321	0.4683733180168321	0.4683733180168321	0.4683733180168321	0.4683733180168321
0.17790831847846278	0.12025176998561353	0.1422088324807557	0.13836024459947777	0.08895236743494353	0.08202605274325411	0.13893624425010553	0.1603402783765449	0.14618224748398578	0.10627282648503938	0.1352564913552181	0.09811712220594924	0.12165011770474896	0.14407641777927863	0.12474973386397091	0.14080298572300368	0.20413090038328954	0.09388324147559253	0.14888702528527842	0.23483033792281569	0.2538014512733317	0.18112220050265473	0.35628177250450604	0.2633539744538357	0.16525276361480165	0.19231577114419948	0.24782180457520944	0.24175068673977032	0.1349207060016661	0.16434766456959238	0.18186594832644143	0.2272649222272567	0.27985059409402063	0.17983991050907028	0.2240047383847866	0.2396776595299912	0.28889908744115655	0.19941818001494205	0.21914761290816448	0.16806998189461758	0.14846869259125556	0.18120993749365272	0.2862400713786154	0.3101849724076796	0.2678758122246637	0.1553958798056446	0.25039655271455347	0.1826182866710941	0.13299447180473914	0.21746552517810747
0.13634164375538912	0.4588042843060113	0.31385912142468336	0.1460573896205571	0.21671566405387122	0.05453899701722567	0.002676752352834805	0.45276345635832027	0.10462871486215866	0.10907799403445134	0.025044858922466492	0.1803829758283307	0.2348154694952698	0.14770094160353475	0.2735673919008334	0.07958385593969217	0.15143383730072937	0.24031609343268212	0.2184881908733291	0.7419369448267561	0.2348154694952698	0.4396531340994931	0.0401963519492192	0.2408562974429608	0.10725070552181892	0.33561458938390837	0.0	0.6510152934476947	0.05507920102750431	0.1224975761232023	0.05453899701722567	0.2070709152454658	0.28644676997930574	0.009257784310804448	0.09745271720073582	0.8718709768439348	0.05989250172289528	0.40802244254741304	0.2184881908733291	0.604884616901071	0.23962877019066073	0.0	0.31653587493996466	0.2009285894422092	0.025585062932745137	0.19167080513140472	0.20152355514566234	0.4330673065846442	0.12303778013348096	0.28752717799986305
0.5520152606720229	0.5239360424465219	0.6255486754118178	0.5125606852189533	0.6565003979547455	0.4946476322234796	0.32597159493327604	0.7463936467292763	0.7141952795637045	0.6653086437496274	0.5719295565319953	0.31841341864741707	0.6587692404568986	0.7106180479756873	0.6512769141914402	0.46400000280782133	0.6254417802372539	0.6832354758364648	0.7486556529357675	0.4113525084239431	0.5610657432400756	0.7975720890488698	0.6530380866872192	0.46927482497352446	0.5986307173653228	0.6879982032095844	0.5847950225857674	0.6167522486041079	0.5945266323253534	0.7266089891777664	0.3849686771624991	0.7376522251784342	0.5806408795062454	0.6255472128758132	0.49154821577606367	0.6914494559002248	0.5315474103903847	0.6725038632517166	0.3517357481211322	0.633680606373085	0.5763670743759041	0.6860632404629934	0.6074072184415392	0.3420198161168966	0.6670861564110061	0.5027685422895115	0.5796168731398745	0.5240685172267052	0.5458638900351126	0.7237566192854389
0.9810457746700199	0.845555737784635	0.805597566487951	0.730145904141742	0.7799274069325645	0.8155537191113604	0.8451572962581316	0.7131255185939075	1.0030154850983615	1.1138703887538448	0.9978888816969891	1.0287736170243313	1.043217133055395	1.149989707405645	0.8519751221653235	1.065922785578701	1.0760667820431316	1.0626289408602243	0.8188859240645754	0.9838554130613036	0.8317405098631593	1.1047594733104773	0.9840703664301793	0.8751973767367821	1.2307696624110362	1.0666928862367222	1.005912839454411	0.8682213116000115	0.7635762635678812	0.6781428945251022	0.9341869101460754	0.9567161918293623	0.9904714258486607	0.9747153061374861	1.0165056795247387	1.0252907439358776	0.888135953632616	0.8913509271698606	0.9966209144286242	0.9135161914296875	0.8954513802317602	0.8270124805049208	0.9839726468095211	0.9474767866622616	0.955149191188464	0.7203383559374669	0.8374167175735391	0.8636497323141948	0.828709968566186	0.7439641705324289
0.3558472583918287	0.31915003333152087	0.48269762426102525	0.2714819819260701	0.22548301517983735	0.15918554357490639	0.03683259786305195	0.23471050712630853	0.2793471975731477	0.068560615424723	0.32531725416649365	0.4360666264570075	0.18032920202338823	0.33759968216956615	0.34748525207508496	0.31326484126706006	0.3220147433530081	0.27349780243843674	0.2723451513699192	0.3220071324694376	0.3008277153941397	0.35902664337848117	0.3328570938323259	0.29045847366599203	0.14285614669561997	0.2533223806707371	0.2053016969545269	0.332197070914219	0.23245738629706914	0.26483757565326915	0.3170330909990491	0.37892656423543947	0.3426448782559105	0.28499341570194875	0.25764035072157004	0.5213961493282451	0.24347635515765495	0.23537052951971774	0.4072032493466757	0.2486488349218683	0.2978569387296565	0.44697555928862376	0.5930657794958808	0.21650238077616288	0.33098331593387803	0.3537185832729044	0.24675577302265841	0.39042192127951353	0.31883103481259883	0.2759779049268295
0.8483095988427323	0.7451974032256654	0.7496258462010406	0.9070943307954369	0.8993351379944383	0.9944026556709411	0.8527841925154876	0.6887675770872476	0.9196423022896575	1.0604901953327364	0.9654981491196392	0.7959394651652367	0.9143490733585987	0.7325146975698451	0.914105424190983	0.7253353767546107	0.8311769810137901	0.8964757088985786	0.6949902975929002	0.9451768487905309	0.8032374098053604	0.7726711233153997	0.8027012758181346	0.8983886130261585	1.046347401407506	1.0839542923475693	1.106652218960198	0.9870698257550052	0.8413331623614665	0.7611661295943324	0.7600431033541253	0.9179740877678262	0.9074755355485209	0.7463128500796553	0.7475187146334672	0.8682486939166417	0.8679757497390788	0.9938203534065262	0.8504770275890305	0.7189041918247748	0.6989935674870672	1.0016557684153744	0.9112300427076506	0.9564429055615125	0.9564429055615125	0.9564429055615125	0.9564429055615125	0.9564429055615125	0.9564429055615125	0.9564429055615125
1.0591988671339514	1.0139897648376817	1.1564973195198243	0.9991423424204274	1.003127790077993	0.8960653862364248	0.7240345137972338	0.868898821629941	0.7920723977353169	1.202213430465602	0.9476102623372453	1.0749118464014236	1.0749118464014236	1.0749118464014236	1.0749118464014236	1.0749118464014236	1.0749118464014236	1.0749118464014236	1.0749118464014236	1.0749118464014236	1.0749118464014236	1.0749118464014236	1.0749118464014236	1.0749118464014236	1.0749118464014236	1.0749118464014236	1.0749118464014236	1.0749118464014236	1.0749118464014236	1.0749118464014236	1.0749118464014236	1.0749118464014236	1.0749118464014236	1.0749118464014236	1.0749118464014236	1.0749118464014236	1.0749118464014236	1.0749118464014236	1.0749118464014236	1.0749118464014236	1.0749118464014236	1.0749118464014236	1.0749118464014236	1.0749118464014236	1.0749118464014236	1.0749118464014236	1.0749118464014236	1.0749118464014236	1.0749118464014236	1.0749118464014236
0.6202871991571881	0.7634137977590895	1.1074868552291166	1.044322585642426	0.9738779218839468	1.0233929820798742	0.9986354519819106	0.9986354519819106	0.9986354519819106	0.9986354519819106	0.9986354519819106	0.9986354519819106	0.9986354519819106	0.9986354519819106	0.9986354519819106	0.9986354519819106	0.9986354519819106	0.9986354519819106	0.9986354519819106	0.9986354519819106	0.9986354519819106	0.9986354519819106	0.9986354519819106	0.9986354519819106	0.9986354519819106	0.9986354519819106	0.9986354519819106	0.9986354519819106	0.9986354519819106	0.9986354519819106	0.9986354519819106	0.9986354519819106	0.9986354519819106	0.9986354519819106	0.9986354519819106	0.9986354519819106	0.9986354519819106	0.9986354519819106	0.9986354519819106	0.9986354519819106	0.9986354519819106	0.9986354519819106	0.9986354519819106	0.9986354519819106	0.9986354519819106	0.9986354519819106	0.9986354519819106	0.9986354519819106	0.9986354519819106	0.9986354519819106
0.2838189622665412	0.19431464897045145	0.02459368415094305	0.507977577328863	0.6154506780348077	0.21258635685391855	0.00047925088747286074	0.059452341430764104	0.04443791840432077	0.3020318899765283	0.0	0.030911405961127767	0.13245154954253222	0.20784116141364442	0.02459368415094305	0.2020485939544731	0.0	0.4059425040494243	0.2885053775333354	0.19383539808297856	0.6857554348237922	0.22141357732037797	0.4238955186987834	0.09466997945035677	0.0	0.2132003814488834	0.450061729219637	0.23243484556458746	0.0	0.29249695713302526	0.4722806884217975	0.41858220212708486	0.42161527995182907	0.6032459025636232	0.20784116141364442	0.15419125785721974	0.18101620963543208	0.18101620963543208	0.18101620963543208	0.18101620963543208	0.18101620963543208	0.18101620963543208	0.18101620963543208	0.18101620963543208	0.18101620963543208	0.18101620963543208	0.18101620963543208	0.18101620963543208	0.18101620963543208	0.18101620963543208
0.860850098147774	0.7487512373269675	0.7903392892799619	0.8144030035786333	0.8774867092158628	0.7729223473509024	0.8280803608220225	0.8895960404017418	0.8961066609939305	0.9199314805893455	0.638171988640982	0.9850886151233206	0.8559618312434492	0.9801107134878686	0.7042155625296964	1.0386159061343918	0.8348922532546551	0.8153549940998766	0.9738993344473564	0.9675057611225413	0.9171053013059354	0.7322935201370442	0.771621348046807	0.9473136712526589	0.8105589966551787	0.8950935381134432	0.7562791131741295	0.8256863256437864	0.8256863256437864	0.8256863256437864	0.8256863256437864	0.8256863256437864	0.8256863256437864	0.8256863256437864	0.8256863256437864	0.8256863256437864	0.8256863256437864	0.8256863256437864	0.8256863256437864	0.8256863256437864	0.8256863256437864	0.8256863256437864	0.8256863256437864	0.8256863256437864	0.8256863256437864	0.8256863256437864	0.8256863256437864	0.8256863256437864	0.8256863256437864	0.8256863256437864
1.0572086479980862	0.9101607441715741	1.1454212541007267	0.8307716752366385	0.8126275684438714	1.0376541761754234	0.7646518982931785	0.7152462179278682	0.6264352923712883	0.701248451857521	0.8953223199641288	1.0276004431999621	0.946532631099875	0.5712757278965848	0.7945514428712283	0.7892578493367595	0.9482176607177423	0.915875856519757	0.975549284358781	0.891145369258105	0.933347326808443	0.933347326808443	0.933347326808443	0.933347326808443	0.933347326808443	0.933347326808443	0.933347326808443	0.933347326808443	0.933347326808443	0.933347326808443	0.933347326808443	0.933347326808443	0.933347326808443	0.933347326808443	0.933347326808443	0.933347326808443	0.933347326808443	0.933347326808443	0.933347326808443	0.933347326808443	0.933347326808443	0.933347326808443	0.933347326808443	0.933347326808443	0.933347326808443	0.933347326808443	0.933347326808443	0.933347326808443	0.933347326808443	0.933347326808443
0.7570241034610421	0.8193070872956276	0.896801632647165	0.763796399014792	0.8745879726168326	0.8686647468608956	0.7595077729509245	0.8459708726101014	1.1417941030206165	0.9365219043916089	0.9012675603373452	0.8931943098162133	1.062004463776117	1.0017690062803992	0.9922115945075928	0.9512790531234391	1.0278910172639226	1.113340318767996	0.864271461403697	0.9395679316684741	0.8329666502125135	0.833127105849558	0.7835938715666132	0.8422106515464372	1.083201992588338	0.8976290777369242	1.0817689028698332	1.086978943178464	1.0540043353953463	1.1821376231750855	1.0545007109016151	0.9199886724336485	0.9425361944676244	1.0075976539364018	0.9235758341075391	0.8976629684997803	0.9217321965968363	0.9096975825483083	0.9096975825483083	0.9096975825483083	0.9096975825483083	0.9096975825483083	0.9096975825483083	0.9096975825483083	0.9096975825483083	0.9096975825483083	0.9096975825483083	0.9096975825483083	0.9096975825483083	0.9096975825483083
0.6649951316047474	0.3633765844695475	0.678293114746886	0.6761805699627466	0.5891859953125558	0.7878931361967245	0.48653362399304007	0.8383357246893748	0.5983804020451747	0.44775754604405943	0.7130285253327363	0.7276286379536537	0.7492061606093009	0.6609729844067865	0.6555822846644559	0.7994372573715581	0.831804927769404	0.42915867631854293	0.6567973727111367	0.7162076228396573	0.9040036119199218	0.8549134402652475	0.8083455124905747	0.6815925035068899	0.7984619133421612	0.7249336446312228	0.8238738353527337	0.7873206656953845	0.7251411011459068	0.826110386467619	0.46580121365887595	0.7024510588865133	0.5841261362726946	0.5841261362726946	0.5841261362726946	0.5841261362726946	0.5841261362726946	0.5841261362726946	0.5841261362726946	0.5841261362726946	0.5841261362726946	0.5841261362726946	0.5841261362726946	0.5841261362726946	0.5841261362726946	0.5841261362726946	0.5841261362726946	0.5841261362726946	0.5841261362726946	0.5841261362726946
0.44234932629720836	0.11714298444137394	0.0928327637301948	0.25138212823540657	0.48794840401077083	0.6653736352246991	0.381226671184129	0.5234014698909644	0.4955659550335556	0.3754603214302249	0.19692798733300923	0.34627919262249857	0.14972167797649502	0.13335461997887246	0.1840046127470209	0.13674126567869063	0.23444834744809384	0.5934750174268966	0.4203509111654342	0.3591738291560909	0.24721705406822359	0.2482374459226086	0.2578177611265623	0.7307509115386578	0.3744108186227039	0.3916836302920022	0.7772067197791771	0.43960477762433237	0.42774924456096103	0.6030790908037742	0.4963478175463048	0.9727678712078855	1.0650537604447068	0.526555522544931	0.7958046414948189	0.7958046414948189	0.7958046414948189	0.7958046414948189	0.7958046414948189	0.7958046414948189	0.7958046414948189	0.7958046414948189	0.7958046414948189	0.7958046414948189	0.7958046414948189	0.7958046414948189	0.7958046414948189	0.7958046414948189	0.7958046414948189	0.7958046414948189
0.9039583777695284	0.9523260679980728	1.0433288522037263	0.9305560884908711	0.8764060374566979	0.8456612785157601	1.114861378695839	0.9381032409061358	0.9435084577875502	1.1318921460635227	0.8940073425091225	1.0561897719568272	0.8626567501191441	0.9193592209282917	0.8911829053236762	1.09849712040466	1.042380931286356	0.8950209019063826	1.2209864135614685	1.0192479900113782	1.2340094394551722	1.055568778914021	1.1447891091845965	1.1447891091845965	1.1447891091845965	1.1447891091845965	1.1447891091845965	1.1447891091845965	1.1447891091845965	1.1447891091845965	1.1447891091845965	1.1447891091845965	1.1447891091845965	1.1447891091845965	1.1447891091845965	1.1447891091845965	1.1447891091845965	1.1447891091845965	1.1447891091845965	1.1447891091845965	1.1447891091845965	1.1447891091845965	1.1447891091845965	1.1447891091845965	1.1447891091845965	1.1447891091845965	1.1447891091845965	1.1447891091845965	1.1447891091845965	1.1447891091845965
0.007285125844535527	0.04153331049881764	0.0	0.0	0.22673242217050657	0.0935995268725849	0.15176226920073738	0.0	0.2498227435952752	0.20105203894961743	0.39847199321761273	0.21303802896243168	0.08990846201026147	0.3161236213938277	0.2410805957594001	0.015253311156518897	0.018635410407221047	0.04277077157950837	0.28314788050811657	0.02830985956419104	0.14149984422591516	0.19857291779167255	0.08060317811657851	0.21541108164643788	0.11173371231151552	0.17985115420746142	0.12190558487446664	0.08328379288064437	0.0020138192256748343	0.30421817953939007	0.21524037755717415	0.5054261572165237	0.42299583600653695	0.19006725612673753	0.3796381217952467	0.2352978302865437	0.3002193938775107	0.00965676956863565	0.0800494317707121	0.16549858429506314	0.06865521794647153	0.11707690112076734	0.11707690112076734	0.11707690112076734	0.11707690112076734	0.11707690112076734	0.11707690112076734	0.11707690112076734	0.11707690112076734	0.11707690112076734
0.4878689622866375	0.4621027058745653	0.5164078752618207	0.8170477195176878	0.6499379100064187	0.6074147027508671	0.5701303316632871	0.7473009558294825	0.6628551709844951	0.7254507454652153	0.7735270300273427	0.6441669220268699	0.7656395794841117	0.829470924279425	0.7519998080283943	0.6023605785871439	0.8609045400527463	0.6613459702054105	0.5540150479160421	0.8553701559031616	0.9034573357953648	0.6174824208139322	0.7230253580174583	0.8122492206310451	0.8337086228214319	0.8229789217262384	0.8229789217262384	0.8229789217262384	0.8229789217262384	0.8229789217262384	0.8229789217262384	0.8229789217262384	0.8229789217262384	0.8229789217262384	0.8229789217262384	0.8229789217262384	0.8229789217262384	0.8229789217262384	0.8229789217262384	0.8229789217262384	0.8229789217262384	0.8229789217262384	0.8229789217262384	0.8229789217262384	0.8229789217262384	0.8229789217262384	0.8229789217262384	0.8229789217262384	0.8229789217262384	0.8229789217262384
0.26256085539345775	0.10552384842394853	0.20590933204749334	0.2101915991169257	0.11787265611072649	0.0	0.0	0.22240094054856901	0.2258759101761027	0.26761430374535333	0.19330082476926572	0.17576404804582826	0.038846241814688195	0.09551993438426637	0.13961278945249553	0.1773849894323343	0.1164084047252722	0.38096682293292455	0.22194139868556306	0.3318485251612782	0.3303707796034445	0.2344247183666729	0.09230979756253098	0.05401750000832644	0.31939427176195795	0.17726171342236896	0.0319387565313329	0.098358575136296	0.17241235442825992	0.2899464004037619	0.2311793774160109	0.2311793774160109	0.2311793774160109	0.2311793774160109	0.2311793774160109	0.2311793774160109	0.2311793774160109	0.2311793774160109	0.2311793774160109	0.2311793774160109	0.2311793774160109	0.2311793774160109	0.2311793774160109	0.2311793774160109	0.2311793774160109	0.2311793774160109	0.2311793774160109	0.2311793774160109	0.2311793774160109	0.2311793774160109
0.5737452473050991	0.6848289579938702	0.8000164996801757	0.49260970526297865	0.7616613822040668	0.5259382018596164	0.7878637464281493	0.7587640208237768	0.6000621122668813	0.6182588647623816	0.8936917190641146	0.7115412863200387	0.7312624012672043	0.7867743009459053	0.6818402554127361	0.8258699129234158	0.7340911653043749	0.7637215115986179	0.7489063384514963	0.7489063384514963	0.7489063384514963	0.7489063384514963	0.7489063384514963	0.7489063384514963	0.7489063384514963	0.7489063384514963	0.7489063384514963	0.7489063384514963	0.7489063384514963	0.7489063384514963	0.7489063384514963	0.7489063384514963	0.7489063384514963	0.7489063384514963	0.7489063384514963	0.7489063384514963	0.7489063384514963	0.7489063384514963	0.7489063384514963	0.7489063384514963	0.7489063384514963	0.7489063384514963	0.7489063384514963	0.7489063384514963	0.7489063384514963	0.7489063384514963	0.7489063384514963	0.7489063384514963	0.7489063384514963	0.7489063384514963
0.9391412012490173	0.9533440302664554	0.7065780951107726	0.8148196528412786	1.1407862629983887	0.9145546891344757	0.9379639402958246	0.5906640100685141	0.8048229367140949	0.8562187221845687	0.9174213053973335	0.6847014737284336	1.25108355712373	1.1021714800501856	0.8339050363277141	1.1170376660425507	0.7180588982806532	0.9432435248665556	0.9626465690907611	1.0394191454785207	0.9631821190588531	0.9012107472960419	0.7424271748180544	0.9729919862427409	0.9751136400354997	0.9544406739134416	0.8934586126371058	0.9649027339146536	1.2252332798819596	1.0950680068983065	1.0950680068983065	1.0950680068983065	1.0950680068983065	1.0950680068983065	1.0950680068983065	1.0950680068983065	1.0950680068983065	1.0950680068983065	1.0950680068983065	1.0950680068983065	1.0950680068983065	1.0950680068983065	1.0950680068983065	1.0950680068983065	1.0950680068983065	1.0950680068983065	1.0950680068983065	1.0950680068983065	1.0950680068983065	1.0950680068983065
0.6600390557547549	0.7619526030401513	0.44164804505888977	0.34424288671607545	0.35711001038556917	0.4946642469551088	0.5451151401485275	0.3536019511559321	0.4884847673897019	0.4571793402152753	0.5832640508019863	0.5398410983628577	0.5633464307700332	0.4045568916140657	0.6890505752093896	0.406655109091741	0.543976983597216	0.5170617514340672	0.43607402081948776	0.4811446052843804	0.5353785543987237	0.6852502203048122	0.610314387351768	0.610314387351768	0.610314387351768	0.610314387351768	0.610314387351768	0.610314387351768	0.610314387351768	0.610314387351768	0.610314387351768	0.610314387351768	0.610314387351768	0.610314387351768	0.610314387351768	0.610314387351768	0.610314387351768	0.610314387351768	0.610314387351768	0.610314387351768	0.610314387351768	0.610314387351768	0.610314387351768	0.610314387351768	0.610314387351768	0.610314387351768	0.610314387351768	0.610314387351768	0.610314387351768	0.610314387351768
1.093543817078223	0.9584877380700731	1.0011474946471146	0.9893061246563903	0.9830181733508502	1.0801217428329413	0.8643481892307295	0.9930617661385968	0.7653271523202837	1.0378942038898982	1.0476961895376646	0.9634588835487715	0.8616825980970189	0.9489862103169001	0.9639681330977039	1.007939696506235	1.0369397427440612	1.0243016740566162	1.0705944499962965	0.9328510890008181	0.9862239745517423	0.7862214688222846	0.9168160946070245	1.0045069461189078	0.735581309952345	1.0646218950861297	0.9001016025192374	0.9001016025192374	0.9001016025192374	0.9001016025192374	0.9001016025192374	0.9001016025192374	0.9001016025192374	0.9001016025192374	0.9001016025192374	0.9001016025192374	0.9001016025192374	0.9001016025192374	0.9001016025192374	0.9001016025192374	0.9001016025192374	0.9001016025192374	0.9001016025192374	0.9001016025192374	0.9001016025192374	0.9001016025192374	0.9001016025192374	0.9001016025192374	0.9001016025192374	0.9001016025192374
0.5527944609138906	0.6314221311450562	0.2895726328839206	0.514766138693312	0.4990150061108789	0.35674472147914416	0.4952203456538498	0.37092761986831324	0.49124103181829876	0.5484362576424467	0.45650169892139897	0.6365593617572067	0.4294703231422731	0.8268903598060965	0.7943452823440459	0.7197805438523917	0.7762441039066197	0.581696343108297	0.6570362505810979	0.49873112031853906	0.40672051717674385	0.4857651734312969	0.5147681714070881	0.6577603985728876	0.5862642849899878	0.5862642849899878	0.5862642849899878	0.5862642849899878	0.5862642849899878	0.5862642849899878	0.5862642849899878	0.5862642849899878	0.5862642849899878	0.5862642849899878	0.5862642849899878	0.5862642849899878	0.5862642849899878	0.5862642849899878	0.5862642849899878	0.5862642849899878	0.5862642849899878	0.5862642849899878	0.5862642849899878	0.5862642849899878	0.5862642849899878	0.5862642849899878	0.5862642849899878	0.5862642849899878	0.5862642849899878	0.5862642849899878
1.0088726842268052	0.8476731375575066	0.8055035166351181	0.9544906570955539	0.9097052090675709	0.8552629213579578	0.8968461633541643	0.8671087707909492	0.8665655491595973	0.9584712419338439	0.8040755750749086	1.0209283902922968	0.9399962018127324	1.0814295521144164	0.9377617540156032	1.050257300522264	0.921107047842243	0.973689609384804	1.1831341633766552	0.9883375934122061	1.0044379450726348	1.0835842579152646	0.8687770255692783	1.1484840679472506	1.0086305467582646	1.0086305467582646	1.0086305467582646	1.0086305467582646	1.0086305467582646	1.0086305467582646	1.0086305467582646	1.0086305467582646	1.0086305467582646	1.0086305467582646	1.0086305467582646	1.0086305467582646	1.0086305467582646	1.0086305467582646	1.0086305467582646	1.0086305467582646	1.0086305467582646	1.0086305467582646	1.0086305467582646	1.0086305467582646	1.0086305467582646	1.0086305467582646	1.0086305467582646	1.0086305467582646	1.0086305467582646	1.0086305467582646
0.328942502202038	0.2513276976698929	0.32424940645523986	0.4468564838892314	0.5762784174788148	0.7201890275100724	0.8015512563353597	1.0892044049325897	1.005202893977259	1.1083097991970015	1.0094730019384395	1.0234408839153197	0.84965536422632	0.9537244768982633	0.9159192544886553	1.1100216242074086	1.1560198619196316	1.5015099074589546	1.3332446122111787	1.3394044854179916	1.1057365099690717	1.3657012202108496	1.2854779182099143	1.3255895692103818	1.3255895692103818	1.3255895692103818	1.3255895692103818	1.3255895692103818	1.3255895692103818	1.3255895692103818	1.3255895692103818	1.3255895692103818	1.3255895692103818	1.3255895692103818	1.3255895692103818	1.3255895692103818	1.3255895692103818	1.3255895692103818	1.3255895692103818	1.3255895692103818	1.3255895692103818	1.3255895692103818	1.3255895692103818	1.3255895692103818	1.3255895692103818	1.3255895692103818	1.3255895692103818	1.3255895692103818	1.3255895692103818	1.3255895692103818
0.84947497792026	0.6868905220150605	0.6485371014727633	0.6123442757515157	0.8751804469089984	0.9420421405560438	0.7340699129431134	1.008735248845637	0.8582362068080168	0.744135474137172	0.6020397786331957	0.7913519155467476	0.7838228133176396	0.8568607490280316	0.6903449061020932	1.0220444649863385	0.8190713776950452	0.7745837040032536	1.1104603464748954	0.9752025326029222	0.922615601429207	0.9408248991369684	0.8798647922374708	0.9242753648876508	0.9020700785625608	0.9020700785625608	0.9020700785625608	0.9020700785625608	0.9020700785625608	0.9020700785625608	0.9020700785625608	0.9020700785625608	0.9020700785625608	0.9020700785625608	0.9020700785625608	0.9020700785625608	0.9020700785625608	0.9020700785625608	0.9020700785625608	0.9020700785625608	0.9020700785625608	0.9020700785625608	0.9020700785625608	0.9020700785625608	0.9020700785625608	0.9020700785625608	0.9020700785625608	0.9020700785625608	0.9020700785625608	0.9020700785625608
0.7868432875677486	0.9225698425388971	1.019892295360657	0.9415596710090874	0.8005996780340103	0.8398907129265867	0.941716010746713	0.8378609402110061	0.9336215221717137	0.6233877250375823	0.7230161013885614	0.7407740639832958	0.8580040998071281	0.9235485247541543	0.9398774004016618	0.722000188766131	0.8812786699798698	0.7915023945956556	0.953840019095654	0.8718019502768184	0.9106323578997173	1.1169358693994598	0.980440001043848	0.9610505489650256	0.8327885524357657	0.8723891897802368	0.9195704827662666	1.0570341294575092	0.8988911088388183	0.9963434092807707	0.9476172590597945	0.9476172590597945	0.9476172590597945	0.9476172590597945	0.9476172590597945	0.9476172590597945	0.9476172590597945	0.9476172590597945	0.9476172590597945	0.9476172590597945	0.9476172590597945	0.9476172590597945	0.9476172590597945	0.9476172590597945	0.9476172590597945	0.9476172590597945	0.9476172590597945	0.9476172590597945	0.9476172590597945	0.9476172590597945
0.9415668247148165	0.9064682145275126	0.8545203347766139	0.9090935011445567	0.9287961883909784	0.8748923412374766	0.9140804047276542	1.05601642226721	1.1018172903194454	0.8774087712877676	0.9739587745587959	1.0533988813953918	1.0751286937704425	0.9755228968607521	0.9761958545867614	1.2561150992130385	1.042478716417926	0.8945083213805888	1.0695901738751494	0.8927961784991505	0.744058759040817	0.8822607302488944	1.1641026585338754	0.8315661397782306	1.0043807976980452	0.8327362309864845	0.9446109483346121	0.9629074240986623	1.113245011782152	0.8922545354069596	0.8868858977000594	0.8895702165535095	0.8895702165535095	0.8895702165535095	0.8895702165535095	0.8895702165535095	0.8895702165535095	0.8895702165535095	0.8895702165535095	0.8895702165535095	0.8895702165535095	0.8895702165535095	0.8895702165535095	0.8895702165535095	0.8895702165535095	0.8895702165535095	0.8895702165535095	0.8895702165535095	0.8895702165535095	0.8895702165535095
0.7000906432212632	0.5717831506392309	0.5781967158519848	0.6274402749427163	0.5573659665297716	0.6045017637234432	0.6687310785009408	0.3770741708774585	0.3264907567387791	0.7576244690269849	0.6410028760155214	0.818373426423304	0.7541877590330909	0.6376728818883624	0.7313812525854559	0.7145018217480574	0.7170331592203585	0.9340917425250002	0.6223374876384582	0.6718440354124022	0.6740025617943813	0.7585366376310214	0.6313683063298974	0.6536156469671196	0.5678755089937784	0.649336239499896	0.5615168087672335	0.9591850158020582	0.720487059669582	0.6136894456739069	0.6670882526717444	0.6670882526717444	0.6670882526717444	0.6670882526717444	0.6670882526717444	0.6670882526717444	0.6670882526717444	0.6670882526717444	0.6670882526717444	0.6670882526717444	0.6670882526717444	0.6670882526717444	0.6670882526717444	0.6670882526717444	0.6670882526717444	0.6670882526717444	0.6670882526717444	0.6670882526717444	0.6670882526717444	0.6670882526717444
0.5415131532050632	0.5082345705100001	0.5129570529070282	0.7349493415355954	0.5209803253564453	0.6700272117653779	0.7688553350046821	0.874588190409602	0.3819432793790601	0.8051145077122095	0.8059604545425232	0.7215914471884445	0.8360261132820769	0.8712754102636301	0.7368186116468477	0.6372692532965303	0.6874088100026943	0.6877732814941523	0.7962964171490984	0.7326597766737637	0.764478096911431	0.764478096911431	0.764478096911431	0.764478096911431	0.764478096911431	0.764478096911431	0.764478096911431	0.764478096911431	0.764478096911431	0.764478096911431	0.764478096911431	0.764478096911431	0.764478096911431	0.764478096911431	0.764478096911431	0.764478096911431	0.764478096911431	0.764478096911431	0.764478096911431	0.764478096911431	0.764478096911431	0.764478096911431	0.764478096911431	0.764478096911431	0.764478096911431	0.764478096911431	0.764478096911431	0.764478096911431	0.764478096911431	0.764478096911431
0.7184531653970496	0.4764503889400018	0.6066166457139216	0.5317181970390977	0.5519101471324811	0.6477194956661645	0.6881215796918934	0.7709380371270702	0.611629104059571	0.5616577202953885	0.6605782291729689	0.8595180172476683	0.8964720830711443	0.7761489342709954	0.408950732748988	0.5923373651692766	0.7072145795157688	0.6939364453536477	0.7877981094907047	0.7720368426552533	0.6922614956282688	0.7038395518541436	0.6386144484897688	0.5289732344038212	0.6618205545567252	0.5794986802653497	0.7481626518100435	0.6638306660376966	0.6638306660376966	0.6638306660376966	0.6638306660376966	0.6638306660376966	0.6638306660376966	0.6638306660376966	0.6638306660376966	0.6638306660376966	0.6638306660376966	0.6638306660376966	0.6638306660376966	0.6638306660376966	0.6638306660376966	0.6638306660376966	0.6638306660376966	0.6638306660376966	0.6638306660376966	0.6638306660376966	0.6638306660376966	0.6638306660376966	0.6638306660376966	0.6638306660376966
0.6701191610578402	0.6021908827350345	0.5248369309608939	0.6181457649384848	0.5859373272608702	0.6298876978590975	0.7371134177386687	0.7951818724134495	0.8086939583112257	0.7446202641051659	0.8399850805529995	0.6710996270881557	0.6357375513177983	0.7447938725082296	0.715285851941446	0.5938523826566963	0.7923564787495421	0.6885014011441848	0.6351914517252075	0.6925466970742843	0.7106123022105543	0.6843777028592012	0.8923670966731342	0.8621957175559152	0.8486467147054931	0.9984399025025695	0.6650469168617706	0.934167026847078	0.8139565594113151	0.7314882022506952	0.7700673040067542	0.8083238782222958	0.789195591114525	0.789195591114525	0.789195591114525	0.789195591114525	0.789195591114525	0.789195591114525	0.789195591114525	0.789195591114525	0.789195591114525	0.789195591114525	0.789195591114525	0.789195591114525	0.789195591114525	0.789195591114525	0.789195591114525	0.789195591114525	0.789195591114525	0.789195591114525
0.992989675656648	0.04908607063773779	0.0986583351531318	0.2990472978020092	1.54217117295655	0.6334161472192427	0.570259354355248	1.3206989129644786	1.6338323229274059	2.7735895834954	2.0271172468465974	2.5676196136853995	1.554702975370726	1.308852833727689	2.075234167070605	1.692043500399147	1.692043500399147	1.692043500399147	1.692043500399147	1.692043500399147	1.692043500399147	1.692043500399147	1.692043500399147	1.692043500399147	1.692043500399147	1.692043500399147	1.692043500399147	1.692043500399147	1.692043500399147	1.692043500399147	1.692043500399147	1.692043500399147	1.692043500399147	1.692043500399147	1.692043500399147	1.692043500399147	1.692043500399147	1.692043500399147	1.692043500399147	1.692043500399147	1.692043500399147	1.692043500399147	1.692043500399147	1.692043500399147	1.692043500399147	1.692043500399147	1.692043500399147	1.692043500399147	1.692043500399147	1.692043500399147
0.9563448426379887	0.8896181345978218	0.7586308869267847	0.8091427040403466	0.8229187066981829	0.7611919000496982	0.9907405486576657	0.8608391445559916	0.8182670626382059	0.9242946910355708	0.9172229670408927	0.8735828679066754	0.948323291056315	0.8018568475682198	1.0368694391827749	0.8524723809910153	0.9777253483479612	0.7469554351209398	0.8115008600089785	0.9212228475078199	0.7857220374764774	1.135588792685261	0.8510832321412917	0.9843599316467871	0.9177215818940394	0.9177215818940394	0.9177215818940394	0.9177215818940394	0.9177215818940394	0.9177215818940394	0.9177215818940394	0.9177215818940394	0.9177215818940394	0.9177215818940394	0.9177215818940394	0.9177215818940394	0.9177215818940394	0.9177215818940394	0.9177215818940394	0.9177215818940394	0.9177215818940394	0.9177215818940394	0.9177215818940394	0.9177215818940394	0.9177215818940394	0.9177215818940394	0.9177215818940394	0.9177215818940394	0.9177215818940394	0.9177215818940394
0.3178415490011858	0.47209231041350574	0.42079544869643554	0.41487356398685377	0.5043500051519607	0.6795626069809809	0.4007048669063622	0.3948456778410101	0.6485168781495644	0.5288279932582924	0.7490890599484697	0.6160585091105402	0.7705792078078662	0.21785827290904225	0.5094301114074123	0.39956939636966926	0.6956716907376341	0.45011708840065084	0.7860160515002029	0.5951055031518723	0.62673018875069	0.4411878871216246	0.6809864164606702	0.574424792861141	0.6277056046609055	0.6277056046609055	0.6277056046609055	0.6277056046609055	0.6277056046609055	0.6277056046609055	0.6277056046609055	0.6277056046609055	0.6277056046609055	0.6277056046609055	0.6277056046609055	0.6277056046609055	0.6277056046609055	0.6277056046609055	0.6277056046609055	0.6277056046609055	0.6277056046609055	0.6277056046609055	0.6277056046609055	0.6277056046609055	0.6277056046609055	0.6277056046609055	0.6277056046609055	0.6277056046609055	0.6277056046609055	0.6277056046609055
0.5111154474262342	0.5396838734450268	0.42983851893225655	0.622174861895888	0.3881977097669211	0.8276388460063268	0.8650582683957116	0.8954547271631205	0.9084783972057757	1.027536307993562	1.005544989694838	1.0853445161983268	0.9844555565645619	0.9570250779037737	1.4928869211528832	0.9155702830962731	0.6027318166293287	0.8385228270070111	0.9063088777957726	0.8382982875421345	0.9142856068328723	0.7756069498661757	0.9755371188949837	1.1562702865426455	1.062795395783659	0.807810078689038	1.109089512980347	0.9334155108829139	1.2320425346649915	1.0574586408536797	1.1447505877593354	1.1447505877593354	1.1447505877593354	1.1447505877593354	1.1447505877593354	1.1447505877593354	1.1447505877593354	1.1447505877593354	1.1447505877593354	1.1447505877593354	1.1447505877593354	1.1447505877593354	1.1447505877593354	1.1447505877593354	1.1447505877593354	1.1447505877593354	1.1447505877593354	1.1447505877593354	1.1447505877593354	1.1447505877593354
1.0897468924385634	0.7798446977501489	1.0392628616934	0.8338776033855153	0.8911232670886456	1.037873483364098	1.0505115365235338	1.1030693961681737	1.090128454801647	0.877851213981845	1.0360016612295535	1.2304886407686282	1.0395159323607606	1.1350022865646943	1.1350022865646943	1.1350022865646943	1.1350022865646943	1.1350022865646943	1.1350022865646943	1.1350022865646943	1.1350022865646943	1.1350022865646943	1.1350022865646943	1.1350022865646943	1.1350022865646943	1.1350022865646943	1.1350022865646943	1.1350022865646943	1.1350022865646943	1.1350022865646943	1.1350022865646943	1.1350022865646943	1.1350022865646943	1.1350022865646943	1.1350022865646943	1.1350022865646943	1.1350022865646943	1.1350022865646943	1.1350022865646943	1.1350022865646943	1.1350022865646943	1.1350022865646943	1.1350022865646943	1.1350022865646943	1.1350022865646943	1.1350022865646943	1.1350022865646943	1.1350022865646943	1.1350022865646943	1.1350022865646943
0.5694038981632245	0.6886432882873793	0.44101681934469744	0.6013358479363986	0.6989143591962163	0.9806797179850999	0.5366836233608296	0.6169712996946938	0.40002017604044726	0.5076917924623223	0.7457874933635892	0.6089155174593321	0.49046598728568364	0.5250207851692716	0.834682624098343	0.4883915113503287	0.6789848983911313	0.5274359436854902	0.6250690842975148	0.6291097856511586	0.2953702041896411	0.4659518729959417	0.5059068760872852	0.5920654919930012	0.3490311507729692	0.4705483213829852	0.4705483213829852	0.4705483213829852	0.4705483213829852	0.4705483213829852	0.4705483213829852	0.4705483213829852	0.4705483213829852	0.4705483213829852	0.4705483213829852	0.4705483213829852	0.4705483213829852	0.4705483213829852	0.4705483213829852	0.4705483213829852	0.4705483213829852	0.4705483213829852	0.4705483213829852	0.4705483213829852	0.4705483213829852	0.4705483213829852	0.4705483213829852	0.4705483213829852	0.4705483213829852	0.4705483213829852
0.7367625090161368	1.1189166069948908	0.7681597653349233	0.8555658522438304	1.060311881003514	1.2517765261436273	1.1510025585931671	1.221624176884808	1.2382648626031116	1.054483659460114	1.010476712029954	1.1104219597078884	1.4451098024152915	1.4742151731843238	1.1091227251691333	1.3285759164581536	1.3918081421399717	1.2958808661680024	1.1054603676178472	1.227883887416933	1.3683674882129246	1.1803566365211298	1.145944992144683	1.0853631428371786	1.298623416566387	1.2813100082530575	1.2899667124097223	1.2899667124097223	1.2899667124097223	1.2899667124097223	1.2899667124097223	1.2899667124097223	1.2899667124097223	1.2899667124097223	1.2899667124097223	1.2899667124097223	1.2899667124097223	1.2899667124097223	1.2899667124097223	1.2899667124097223	1.2899667124097223	1.2899667124097223	1.2899667124097223	1.2899667124097223	1.2899667124097223	1.2899667124097223	1.2899667124097223	1.2899667124097223	1.2899667124097223	1.2899667124097223
0.2297010285125427	0.024447514073327528	0.08471800028922367	0.1792812899953972	0.16016825004284757	0.5404778283079591	0.5495410009041448	0.6103282571503602	0.46553642876020634	0.2024254073103709	0.03687393404533746	0.2983720991651196	0.5004594858251873	0.20710448305213897	0.12448390593632416	0.34803633647049703	0.10424428833386068	0.27529393279566555	0.5099113604247466	0.35902073060595713	0.2979667732944272	0.35755415951441427	0.5309145031916533	0.11187336075398892	0.08591787458827015	0.17586939002132215	0.13089363230479617	0.13089363230479617	0.13089363230479617	0.13089363230479617	0.13089363230479617	0.13089363230479617	0.13089363230479617	0.13089363230479617	0.13089363230479617	0.13089363230479617	0.13089363230479617	0.13089363230479617	0.13089363230479617	0.13089363230479617	0.13089363230479617	0.13089363230479617	0.13089363230479617	0.13089363230479617	0.13089363230479617	0.13089363230479617	0.13089363230479617	0.13089363230479617	0.13089363230479617	0.13089363230479617
0.7641418865379741	0.8996501029961053	0.6886246956804256	0.7733984763402231	0.7328907351975835	0.8349911239893731	0.7535976000895398	0.8559830170502947	0.6734939233645052	0.7273690541707623	0.6598509003324745	0.8620317698698436	0.8236712911427083	0.87253936699726	0.7352423828775981	0.7677152412288194	0.8802789349456949	0.9084288140194389	0.8405529743343719	0.8096591872119827	0.7545845127730626	0.8076802875103481	0.7787218737334412	0.9893494478908261	0.8959833115491979	0.7593637946024149	0.8276735530758064	0.8276735530758064	0.8276735530758064	0.8276735530758064	0.8276735530758064	0.8276735530758064	0.8276735530758064	0.8276735530758064	0.8276735530758064	0.8276735530758064	0.8276735530758064	0.8276735530758064	0.8276735530758064	0.8276735530758064	0.8276735530758064	0.8276735530758064	0.8276735530758064	0.8276735530758064	0.8276735530758064	0.8276735530758064	0.8276735530758064	0.8276735530758064	0.8276735530758064	0.8276735530758064
0.6862424963334914	0.8549030865230726	0.9771374393940273	0.770578137926301	0.715814020333533	0.9841487325656931	0.7851562845632258	1.0353488062387517	0.8890853304391204	0.9215574678080616	1.125176726401585	0.9637107153641864	1.0561989406620156	0.8167766809097977	1.006826749966597	0.7334621257643688	0.8492287951372607	0.9764617021075257	0.9230463900296928	0.5440192994636902	0.8118868650869874	0.8135367902565744	0.9498817528237389	0.7410013400721415	0.8466643627968043	0.7938328514344728	0.7938328514344728	0.7938328514344728	0.7938328514344728	0.7938328514344728	0.7938328514344728	0.7938328514344728	0.7938328514344728	0.7938328514344728	0.7938328514344728	0.7938328514344728	0.7938328514344728	0.7938328514344728	0.7938328514344728	0.7938328514344728	0.7938328514344728	0.7938328514344728	0.7938328514344728	0.7938328514344728	0.7938328514344728	0.7938328514344728	0.7938328514344728	0.7938328514344728	0.7938328514344728	0.7938328514344728
0.8181192055610649	0.6327425205065361	0.6757011347291688	0.9035116104071105	0.8494050515937038	0.825622440908451	0.8471848861281495	0.6038782027021599	0.6732337556748067	0.5558426124763673	0.8037426370616246	0.5862158118073874	0.5943544986991117	0.46657525186244	0.5519559783198628	0.5680968247996424	0.9709990933044875	0.6454354986235283	0.7994358204666681	0.8320294745562659	0.7052734206562549	0.7404097537272875	0.6867862729621358	0.5931097149713579	0.5489850397526214	0.5710473773619896	0.5710473773619896	0.5710473773619896	0.5710473773619896	0.5710473773619896	0.5710473773619896	0.5710473773619896	0.5710473773619896	0.5710473773619896	0.5710473773619896	0.5710473773619896	0.5710473773619896	0.5710473773619896	0.5710473773619896	0.5710473773619896	0.5710473773619896	0.5710473773619896	0.5710473773619896	0.5710473773619896	0.5710473773619896	0.5710473773619896	0.5710473773619896	0.5710473773619896	0.5710473773619896	0.5710473773619896
1.0001708349740002	0.8831879589971731	0.8531027719689376	1.146716632415038	0.9182968058496533	1.0578820202804189	1.0414275626046858	1.006364561486542	0.9623499971387277	0.9143599278810952	0.8941694340602635	0.944099895753087	0.9266373182273256	0.6858963699644294	0.8495406770875982	0.9571226483823374	0.8697136729652851	1.0208080620667321	0.8294055844242255	1.0413145775611867	0.8346493729228756	0.6958566116982371	1.052269928243936	0.8071705424600081	0.8725228413647268	0.8398466919123674	0.8398466919123674	0.8398466919123674	0.8398466919123674	0.8398466919123674	0.8398466919123674	0.8398466919123674	0.8398466919123674	0.8398466919123674	0.8398466919123674	0.8398466919123674	0.8398466919123674	0.8398466919123674	0.8398466919123674	0.8398466919123674	0.8398466919123674	0.8398466919123674	0.8398466919123674	0.8398466919123674	0.8398466919123674	0.8398466919123674	0.8398466919123674	0.8398466919123674	0.8398466919123674	0.8398466919123674
0.9673058009501723	0.9363207234321331	0.8369780402321966	0.9123920242870215	0.6523188172262883	1.0681348616372295	0.9779237938203087	0.6045888745347408	0.7295655550089745	0.5777035004612914	0.7148478329285626	0.5660354869304441	0.9174739024976184	0.8049859234455395	0.796724109880318	0.7238539063314559	1.0110583063837992	0.8524541113054888	0.8649430386031962	0.7673014973932838	0.8161222679982401	0.8161222679982401	0.8161222679982401	0.8161222679982401	0.8161222679982401	0.8161222679982401	0.8161222679982401	0.8161222679982401	0.8161222679982401	0.8161222679982401	0.8161222679982401	0.8161222679982401	0.8161222679982401	0.8161222679982401	0.8161222679982401	0.8161222679982401	0.8161222679982401	0.8161222679982401	0.8161222679982401	0.8161222679982401	0.8161222679982401	0.8161222679982401	0.8161222679982401	0.8161222679982401	0.8161222679982401	0.8161222679982401	0.8161222679982401	0.8161222679982401	0.8161222679982401	0.8161222679982401
0.8410100704674445	0.8828094982799168	0.9913400601181044	0.8991613102388213	0.933631369123331	1.0377567778583943	1.0794392620445021	1.0400892347520432	1.0023655453324285	0.9205909644186319	0.8877454000568806	0.9673738875420173	1.2035644088794009	0.9802738554918382	1.0361602747303005	0.9281434283533965	0.966030441422156	1.0066053021858603	1.1031297469022454	0.9427546624711042	1.0229422046866747	1.0229422046866747	1.0229422046866747	1.0229422046866747	1.0229422046866747	1.0229422046866747	1.0229422046866747	1.0229422046866747	1.0229422046866747	1.0229422046866747	1.0229422046866747	1.0229422046866747	1.0229422046866747	1.0229422046866747	1.0229422046866747	1.0229422046866747	1.0229422046866747	1.0229422046866747	1.0229422046866747	1.0229422046866747	1.0229422046866747	1.0229422046866747	1.0229422046866747	1.0229422046866747	1.0229422046866747	1.0229422046866747	1.0229422046866747	1.0229422046866747	1.0229422046866747	1.0229422046866747
0.11818489076493306	0.28336028760336596	0.5478745955878647	0.17894368741866337	0.1391886997190003	0.5334861630251553	0.23332115492249586	0.38341230701637236	0.3743221868119828	0.10968313057439352	0.1526999876906639	0.1883736505294306	0.17520623904040616	0.15063905461193808	0.20780285239611399	0.30216244167825324	0.08923931278122359	0.05066646056089343	0.15327222584945133	0.6010630143767408	0.07643457965268378	0.183043812482846	0.3187274574742466	0.149631625602293	0.3163833565810962	0.5438373736653194	0.14368027658468344	0.3437588251250014	0.3437588251250014	0.3437588251250014	0.3437588251250014	0.3437588251250014	0.3437588251250014	0.3437588251250014	0.3437588251250014	0.3437588251250014	0.3437588251250014	0.3437588251250014	0.3437588251250014	0.3437588251250014	0.3437588251250014	0.3437588251250014	0.3437588251250014	0.3437588251250014	0.3437588251250014	0.3437588251250014	0.3437588251250014	0.3437588251250014	0.3437588251250014	0.3437588251250014
0.5238643069131144	0.6902798551849801	0.572676269515801	0.6052488856700682	0.6884338679812814	0.8720135770334044	0.7380839834453431	1.0952748051575811	0.7594168769534979	0.7658238390044777	0.9494094884690242	0.9272833682086854	1.016508148723933	0.8729441142787742	0.9707570702800514	0.7979181842664211	0.9168605090839056	0.7289279323588439	0.7627960782845642	0.5605063352057377	1.1418271375132922	1.0206453298988531	0.775711837718423	0.35486112488248595	0.5652864813004544	0.5652864813004544	0.5652864813004544	0.5652864813004544	0.5652864813004544	0.5652864813004544	0.5652864813004544	0.5652864813004544	0.5652864813004544	0.5652864813004544	0.5652864813004544	0.5652864813004544	0.5652864813004544	0.5652864813004544	0.5652864813004544	0.5652864813004544	0.5652864813004544	0.5652864813004544	0.5652864813004544	0.5652864813004544	0.5652864813004544	0.5652864813004544	0.5652864813004544	0.5652864813004544	0.5652864813004544	0.5652864813004544
0.693114754783249	0.6096111481903366	0.7084380418032953	0.6702756757225855	0.688947399360105	0.7830811859454411	0.7620723602419565	0.8675327609685678	0.7560475420785354	1.1021528883911555	1.0091064775839267	0.7153216891251591	0.7155270193283547	0.7131352105759933	0.5197841917546357	0.7407957529705924	0.7025701859724686	0.9032293074616571	0.642277092888041	0.772625622812596	0.784828908262611	0.809780413872916	0.7228780635000408	0.5779527518721737	0.6408318850461003	0.6280592355315389	0.6344455602888195	0.6344455602888195	0.6344455602888195	0.6344455602888195	0.6344455602888195	0.6344455602888195	0.6344455602888195	0.6344455602888195	0.6344455602888195	0.6344455602888195	0.6344455602888195	0.6344455602888195	0.6344455602888195	0.6344455602888195	0.6344455602888195	0.6344455602888195	0.6344455602888195	0.6344455602888195	0.6344455602888195	0.6344455602888195	0.6344455602888195	0.6344455602888195	0.6344455602888195	0.6344455602888195
1.4703960383092105	1.3074638179074658	1.2006533544188824	0.7816019878786583	0.9218458766656102	1.2631319036368285	0.9219507929076262	0.9950809250870096	0.7470584725558563	1.256021966053457	1.3847563126724378	1.1449817237770066	1.2850118367919448	0.6586690645891234	1.2426393038174315	1.0419062329579256	1.2409378726051676	1.480639850101037	0.9590783154144404	1.1301517069999187	1.0447500055697234	1.1009346748858164	1.1143138633469973	1.1076242691164069	1.1076242691164069	1.1076242691164069	1.1076242691164069	1.1076242691164069	1.1076242691164069	1.1076242691164069	1.1076242691164069	1.1076242691164069	1.1076242691164069	1.1076242691164069	1.1076242691164069	1.1076242691164069	1.1076242691164069	1.1076242691164069	1.1076242691164069	1.1076242691164069	1.1076242691164069	1.1076242691164069	1.1076242691164069	1.1076242691164069	1.1076242691164069	1.1076242691164069	1.1076242691164069	1.1076242691164069	1.1076242691164069	1.1076242691164069
0.8899294507526789	0.8954994355261687	1.1207138005459538	0.8327086377795812	0.8522544028004801	1.0715659081610316	0.8241738188937606	0.5949473635933689	0.9322717193568212	0.751971192397869	0.7980656110188363	0.8637263827464436	0.7012136272595515	0.7152351333298861	0.8559351430110652	0.6881055104293402	0.9675836298640479	0.7793964041143533	0.9212241637098044	0.8958848642486843	0.8818346209316761	0.8888597425901803	0.8888597425901803	0.8888597425901803	0.8888597425901803	0.8888597425901803	0.8888597425901803	0.8888597425901803	0.8888597425901803	0.8888597425901803	0.8888597425901803	0.8888597425901803	0.8888597425901803	0.8888597425901803	0.8888597425901803	0.8888597425901803	0.8888597425901803	0.8888597425901803	0.8888597425901803	0.8888597425901803	0.8888597425901803	0.8888597425901803	0.8888597425901803	0.8888597425901803	0.8888597425901803	0.8888597425901803	0.8888597425901803	0.8888597425901803	0.8888597425901803	0.8888597425901803
0.5685369844102874	0.32144193128382625	0.35406795266356206	0.6050044370030244	0.40976982892301683	0.4581215590475374	0.48270773582219567	0.6434223803485499	0.6712806815892696	0.8048937498082516	0.51047598472557	0.52729278900094	0.6486038194044714	0.9555686187693575	0.6952056310317433	0.7728213077071988	0.9307598022014129	0.7279592058998144	0.8706795407944945	0.6210968538393301	0.6776159189320761	1.0389039530305817	1.10325533081477	1.057722626643311	0.8757794541620916	1.0363543561439765	1.039402675334205	1.166752591531018	1.0899853370245405	1.3527568947810058	1.1135914905565045	1.2531919830901719	1.0316968645579305	1.1424444238240512	1.1424444238240512	1.1424444238240512	1.1424444238240512	1.1424444238240512	1.1424444238240512	1.1424444238240512	1.1424444238240512	1.1424444238240512	1.1424444238240512	1.1424444238240512	1.1424444238240512	1.1424444238240512	1.1424444238240512	1.1424444238240512	1.1424444238240512	1.1424444238240512
0.8956451419774523	0.6772301623958781	0.9618317818347635	0.9967728398960912	0.7826776225462007	0.9135696112512981	0.9064832514890031	0.8684856632018172	0.9392365119858535	1.0855563370366206	1.0480085537721824	1.0050379139339662	1.1125727687904676	1.2290348812970928	0.8082710394553743	1.1936379100188832	1.11803457969286	1.0396903896088503	1.2347982754784368	1.1406225588282581	1.275227531507553	1.1681262698524468	1.14739657707467	1.3394033270065164	1.3237126203113063	1.3328311768576715	1.405506148063129	1.3787563373687175	1.308090116704411	1.0477688724666254	1.2262737114137274	1.1619610104061282	1.2013487769869522	1.18165489369654	1.18165489369654	1.18165489369654	1.18165489369654	1.18165489369654	1.18165489369654	1.18165489369654	1.18165489369654	1.18165489369654	1.18165489369654	1.18165489369654	1.18165489369654	1.18165489369654	1.18165489369654	1.18165489369654	1.18165489369654	1.18165489369654
1.0134001808716186	0.7064032820673947	0.966834481993625	0.8082548184192199	0.7608777215533441	0.8013559282589224	0.9176189691623904	0.9947316828153377	0.9406343725919115	0.6541428792969702	0.9311199644672783	0.9399696108418291	0.6730054637944334	0.9211917690434847	1.0094084602361753	0.6217205186177822	0.7423902216981468	0.7592075967179401	0.6850052684573978	0.7328753795193229	0.6259133235438651	0.679394351531594	0.679394351531594	0.679394351531594	0.679394351531594	0.679394351531594	0.679394351531594	0.679394351531594	0.679394351531594	0.679394351531594	0.679394351531594	0.679394351531594	0.679394351531594	0.679394351531594	0.679394351531594	0.679394351531594	0.679394351531594	0.679394351531594	0.679394351531594	0.679394351531594	0.679394351531594	0.679394351531594	0.679394351531594	0.679394351531594	0.679394351531594	0.679394351531594	0.679394351531594	0.679394351531594	0.679394351531594	0.679394351531594
0.5054945180137765	0.48383180561423983	0.39524597398808387	0.4293352864723453	0.5857468827909295	0.49887497822505844	0.572231416896402	0.6366722187827573	0.5987735428299112	0.4036894226560523	0.5053581495336451	0.469541879843961	0.46824113072339996	0.6620176310605547	0.4981585363184193	0.5463450467272395	0.6148380123816778	0.5254289874047973	0.6403085853414853	0.8834263766145717	0.6549404875486239	1.134458719481157	0.6805058380793982	0.6748422277355477	0.677674032907473	0.677674032907473	0.677674032907473	0.677674032907473	0.677674032907473	0.677674032907473	0.677674032907473	0.677674032907473	0.677674032907473	0.677674032907473	0.677674032907473	0.677674032907473	0.677674032907473	0.677674032907473	0.677674032907473	0.677674032907473	0.677674032907473	0.677674032907473	0.677674032907473	0.677674032907473	0.677674032907473	0.677674032907473	0.677674032907473	0.677674032907473	0.677674032907473	0.677674032907473
0.6616146326839619	0.7361793499358775	0.6715374473814305	1.0013673959079479	0.5704659137385465	0.8142700046014776	0.9157351831500515	0.5813962979062612	0.7849838602939067	1.0342824940124091	0.7030289588913834	1.0665161386159645	0.9045844417539846	0.7802679961791311	0.7727528103253132	0.8510786967293327	0.9742881727471103	0.8342011283432516	0.857531217592594	1.03514997370239	0.8765549600540108	0.6649495955191297	0.8047540288300407	0.8990566316796567	0.687367310976579	0.5371445906852356	0.6122559508309073	0.6122559508309073	0.6122559508309073	0.6122559508309073	0.6122559508309073	0.6122559508309073	0.6122559508309073	0.6122559508309073	0.6122559508309073	0.6122559508309073	0.6122559508309073	0.6122559508309073	0.6122559508309073	0.6122559508309073	0.6122559508309073	0.6122559508309073	0.6122559508309073	0.6122559508309073	0.6122559508309073	0.6122559508309073	0.6122559508309073	0.6122559508309073	0.6122559508309073	0.6122559508309073
1.1658599102252014	1.005536479731468	1.2522444443812863	1.1649554533991469	1.0118783135159337	1.036309209439372	1.1942082438521398	0.9428974985864257	1.022160686000267	1.0868671882725511	1.0551271087422371	0.8984169363084491	0.9222564892146204	1.0290576955419684	0.9674488511027751	0.9352273304091816	1.0342481289120502	1.1325786456877738	1.1369342064800276	1.1822359721684246	1.159585089324226	1.159585089324226	1.159585089324226	1.159585089324226	1.159585089324226	1.159585089324226	1.159585089324226	1.159585089324226	1.159585089324226	1.159585089324226	1.159585089324226	1.159585089324226	1.159585089324226	1.159585089324226	1.159585089324226	1.159585089324226	1.159585089324226	1.159585089324226	1.159585089324226	1.159585089324226	1.159585089324226	1.159585089324226	1.159585089324226	1.159585089324226	1.159585089324226	1.159585089324226	1.159585089324226	1.159585089324226	1.159585089324226	1.159585089324226
0.7589542689567758	0.8966388175848772	0.7622300874235207	0.7852297383430294	0.7468410802893101	0.8420922373023042	0.8916668032866849	0.8443547145756736	0.8231771320837159	0.7460540255470881	0.9062614855802182	0.7996692721649897	1.023112031983084	0.6663184972332574	0.7912210088880245	0.6640749496139083	0.8578784518819038	1.024361872715174	1.1342758851423673	0.9814256557380067	1.0358562948803007	0.983477169042245	1.0096667319612729	1.0096667319612729	1.0096667319612729	1.0096667319612729	1.0096667319612729	1.0096667319612729	1.0096667319612729	1.0096667319612729	1.0096667319612729	1.0096667319612729	1.0096667319612729	1.0096667319612729	1.0096667319612729	1.0096667319612729	1.0096667319612729	1.0096667319612729	1.0096667319612729	1.0096667319612729	1.0096667319612729	1.0096667319612729	1.0096667319612729	1.0096667319612729	1.0096667319612729	1.0096667319612729	1.0096667319612729	1.0096667319612729	1.0096667319612729	1.0096667319612729
1.0059797932144032	0.9497859509017864	0.8613115429221313	0.6042781817949852	0.5993452454124816	0.8346942718317896	0.5095540740476999	0.6198087923964345	0.5480164486608745	0.6991822982725047	0.796934934118469	0.6269232688716267	0.7239742889340125	0.9105994583699473	0.6452386286336637	0.6497052224191316	0.6249043748672446	0.6424941352751561	0.5610804348849678	0.7221205185829923	0.6416004767339801	0.6416004767339801	0.6416004767339801	0.6416004767339801	0.6416004767339801	0.6416004767339801	0.6416004767339801	0.6416004767339801	0.6416004767339801	0.6416004767339801	0.6416004767339801	0.6416004767339801	0.6416004767339801	0.6416004767339801	0.6416004767339801	0.6416004767339801	0.6416004767339801	0.6416004767339801	0.6416004767339801	0.6416004767339801	0.6416004767339801	0.6416004767339801	0.6416004767339801	0.6416004767339801	0.6416004767339801	0.6416004767339801	0.6416004767339801	0.6416004767339801	0.6416004767339801	0.6416004767339801
0.6927162188619811	0.6401386638980358	0.8431863435926749	0.9084999209611463	0.9040312548249616	0.7071258753943489	0.6533615437461411	0.889764433304258	0.8717771870008374	1.1422430557882362	0.7277639554019653	0.8951214108565083	1.2048795025437347	0.9627677965409167	0.5981220588581192	0.7833565741881466	0.6345151061085564	0.6392809067283347	0.6071928500397725	1.046258509311888	0.7088298884548193	0.7618476303495771	0.5957346100492648	0.6787911201994209	0.6787911201994209	0.6787911201994209	0.6787911201994209	0.6787911201994209	0.6787911201994209	0.6787911201994209	0.6787911201994209	0.6787911201994209	0.6787911201994209	0.6787911201994209	0.6787911201994209	0.6787911201994209	0.6787911201994209	0.6787911201994209	0.6787911201994209	0.6787911201994209	0.6787911201994209	0.6787911201994209	0.6787911201994209	0.6787911201994209	0.6787911201994209	0.6787911201994209	0.6787911201994209	0.6787911201994209	0.6787911201994209	0.6787911201994209
0.7881948780431429	0.770320267961484	0.7080755488793465	0.6926502722442573	0.9059004471091474	1.0252068711982898	0.6817603657252913	0.880542664713274	0.8221746967660579	0.711187402996875	0.7414026024694947	0.8102493016025563	0.5342343115825305	0.7038356483609793	0.7965647429266549	0.8624165613044478	0.7247906893824468	0.8240291032807436	0.6507205395921422	0.7616553487416589	0.8198238765138939	0.8007371189554028	0.8102804977346483	0.8102804977346483	0.8102804977346483	0.8102804977346483	0.8102804977346483	0.8102804977346483	0.8102804977346483	0.8102804977346483	0.8102804977346483	0.8102804977346483	0.8102804977346483	0.8102804977346483	0.8102804977346483	0.8102804977346483	0.8102804977346483	0.8102804977346483	0.8102804977346483	0.8102804977346483	0.8102804977346483	0.8102804977346483	0.8102804977346483	0.8102804977346483	0.8102804977346483	0.8102804977346483	0.8102804977346483	0.8102804977346483	0.8102804977346483	0.8102804977346483
0.8507648736312966	0.6750455318757562	0.8106192803692301	0.5807887853711868	0.8079598768096267	0.8709407037726639	1.0138063402690718	0.6428543248068993	0.804205803005953	0.9347318039049098	0.956584293959419	0.7639094443048369	0.7534185295330954	0.8967989089224035	0.9154627624755154	0.7382492859483707	0.822744790658538	0.9379770628717131	0.9731504736138912	0.8544953652512461	1.3718792376201587	0.910579975002393	0.7965020001346867	1.2029244072799943	1.042304911662884	1.202559815620517	1.1210221880715912	1.3413333944187058	1.0133877138912937	0.9818303536538489	0.9809821809847137	0.9814062673192813	0.9814062673192813	0.9814062673192813	0.9814062673192813	0.9814062673192813	0.9814062673192813	0.9814062673192813	0.9814062673192813	0.9814062673192813	0.9814062673192813	0.9814062673192813	0.9814062673192813	0.9814062673192813	0.9814062673192813	0.9814062673192813	0.9814062673192813	0.9814062673192813	0.9814062673192813	0.9814062673192813
0.7838639677642097	0.6867178816265875	0.8866489920505443	0.7126444942432568	0.5869660123509217	0.9422552414227421	0.69562262084391	0.533040193265129	0.8262487084923926	0.7364193012080759	0.8412401293724356	0.871436068221908	0.9337056440246319	0.7895944567536645	0.6024789356690398	0.9213060579826368	0.7821178390851947	1.0764274223470203	0.9334855029031653	0.9184329986313113	1.01527718727608	0.7148620116305664	1.0331293836574227	0.977137014514388	1.0023851313776324	0.74124589210358	0.8568836103457905	1.1846706155300195	0.8860067585817855	0.7956625965653646	0.9707105840098204	0.8831865902875925	0.8831865902875925	0.8831865902875925	0.8831865902875925	0.8831865902875925	0.8831865902875925	0.8831865902875925	0.8831865902875925	0.8831865902875925	0.8831865902875925	0.8831865902875925	0.8831865902875925	0.8831865902875925	0.8831865902875925	0.8831865902875925	0.8831865902875925	0.8831865902875925	0.8831865902875925	0.8831865902875925
0.8321173319921992	0.7052388470640586	0.7559347447546831	0.7004217331530598	0.5898125317525792	0.900892920352437	0.7011797734585266	0.9382681519966966	1.0027526495298653	0.9631945110315877	0.7561791705873542	0.63230082101761	0.9115520295720191	1.0122528833020574	0.9014063274973495	0.7983686445380247	0.7634456918677486	0.8541615520175123	1.0078087541543947	0.9683927456242951	0.7600320215579297	0.8642123835911125	0.8642123835911125	0.8642123835911125	0.8642123835911125	0.8642123835911125	0.8642123835911125	0.8642123835911125	0.8642123835911125	0.8642123835911125	0.8642123835911125	0.8642123835911125	0.8642123835911125	0.8642123835911125	0.8642123835911125	0.8642123835911125	0.8642123835911125	0.8642123835911125	0.8642123835911125	0.8642123835911125	0.8642123835911125	0.8642123835911125	0.8642123835911125	0.8642123835911125	0.8642123835911125	0.8642123835911125	0.8642123835911125	0.8642123835911125	0.8642123835911125	0.8642123835911125
0.22988744061373828	1.6845507972434532	0.8699956042496897	0.5723245373993099	0.8415628692270826	0.09195497624549533	1.0517210741968859	0.0	0.9743021570151691	0.043818974536984995	0.20024597426154003	0.0	1.5540802296737246	0.8823471807696738	0.8823471807696738	0.9039865857529747	0.0	0.5363501369801237	1.240155636508825	0.009827993033699928	0.5363501369801237	0.27308906500691177	0.27308906500691177	0.27308906500691177	0.27308906500691177	0.27308906500691177	0.27308906500691177	0.27308906500691177	0.27308906500691177	0.27308906500691177	0.27308906500691177	0.27308906500691177	0.27308906500691177	0.27308906500691177	0.27308906500691177	0.27308906500691177	0.27308906500691177	0.27308906500691177	0.27308906500691177	0.27308906500691177	0.27308906500691177	0.27308906500691177	0.27308906500691177	0.27308906500691177	0.27308906500691177	0.27308906500691177	0.27308906500691177	0.27308906500691177	0.27308906500691177	0.27308906500691177
0.6648384946747139	0.6053317531481113	0.8352896838742666	0.5397745332669203	0.5772263877467649	0.6511712016243841	0.903758183371196	0.6874283245924563	0.8222325357435573	0.9136815357182442	0.8327732208335361	0.614438432225328	0.7158212237230731	0.4955542303915644	0.7176289248822704	0.778851322296166	0.7130149207149098	0.8757164029411071	0.5014576945142744	0.8485484691324835	0.6244306351274183	0.6476323286018792	0.6810246796835028	0.578556142975859	0.6431955649223681	0.5492365335263149	0.8149638246063448	0.6680749069335602	0.5453828849544443	0.6067288959440023	0.6067288959440023	0.6067288959440023	0.6067288959440023	0.6067288959440023	0.6067288959440023	0.6067288959440023	0.6067288959440023	0.6067288959440023	0.6067288959440023	0.6067288959440023	0.6067288959440023	0.6067288959440023	0.6067288959440023	0.6067288959440023	0.6067288959440023	0.6067288959440023	0.6067288959440023	0.6067288959440023	0.6067288959440023	0.6067288959440023
0.5802897098331415	0.4406829726788316	0.4448077849380517	0.49127537825393297	0.44504717499503393	0.44823694436597705	0.503885189647659	0.3567174226190434	0.5712655165814449	0.5376508722543134	0.5533341807084337	0.7040376935303185	0.42948740152245296	0.61445349388735	0.6692996598426586	0.3133830452131422	0.46921357515213286	0.40884875719751573	0.44677331911205553	0.48969777409720827	0.3904191846369618	0.45096114313153685	0.54553516624443	0.6200280868628737	0.5123059577358413	0.4583782863084612	0.4430936007082192	0.7174092373386045	0.5244964407201052	0.6468490930111587	0.710030574539011	0.6657592271107339	0.5471916749850029	0.6574675338130762	0.7114994255211408	0.6844834796671084	0.6844834796671084	0.6844834796671084	0.6844834796671084	0.6844834796671084	0.6844834796671084	0.6844834796671084	0.6844834796671084	0.6844834796671084	0.6844834796671084	0.6844834796671084	0.6844834796671084	0.6844834796671084	0.6844834796671084	0.6844834796671084
0.8532919797480657	0.8731052941415067	0.8170427223299667	0.7063715427401824	0.8851505262290519	0.8831305412871069	0.9026238352081681	0.9277924769781137	1.0539336305959972	0.7378774343708453	1.0116184566368078	0.9892301016317006	0.9434396619383788	1.109809611946234	1.1067442881692189	0.9815778341268786	1.217819606487972	1.2556599869373621	1.2135704875685045	1.3369013676862695	1.0691929931775408	1.0145615706519595	1.2826195917677674	1.04039978508135	1.3284084588341256	1.2376243271161393	1.2258204830408344	1.426946392809427	1.3257720375569328	0.9045851888861014	1.2944070129939114	1.0797093074795954	1.0377790069066657	1.2229239003395058	1.3923681795062666	1.3050140676487578	1.150641669572132	1.2820484276306778	1.3178057075588518	1.4202788478251294	1.3690422776919908	1.3690422776919908	1.3690422776919908	1.3690422776919908	1.3690422776919908	1.3690422776919908	1.3690422776919908	1.3690422776919908	1.3690422776919908	1.3690422776919908
0.6934733787990393	0.6630861777571553	0.800203836738071	0.8172663793458036	0.849805778821465	1.1435085395341684	0.9218567837779819	0.8092361195455688	1.1061837332030264	0.9148562605442291	1.365948942022898	1.002054394415143	1.4122857373604332	0.9709141185494184	1.1365626337870645	1.155379168615211	1.0645123883154173	1.4804711918962843	1.1416191926271577	1.2096454919389268	1.4097069573065424	1.1189572179605092	1.3237170476573945	1.2495595256691545	1.024641806439559	1.1371006660543568	1.1371006660543568	1.1371006660543568	1.1371006660543568	1.1371006660543568	1.1371006660543568	1.1371006660543568	1.1371006660543568	1.1371006660543568	1.1371006660543568	1.1371006660543568	1.1371006660543568	1.1371006660543568	1.1371006660543568	1.1371006660543568	1.1371006660543568	1.1371006660543568	1.1371006660543568	1.1371006660543568	1.1371006660543568	1.1371006660543568	1.1371006660543568	1.1371006660543568	1.1371006660543568	1.1371006660543568
0.48043308700155224	0.41719736439779365	0.40103953462213954	0.5212860113117077	0.5625028064279272	0.49083550432479744	0.4865788198370596	0.645372398819259	0.46288632423770293	0.49908685582188095	0.5728810626135945	0.5281037465626125	0.484116832004157	0.6391489704274533	0.5953557205035219	0.48954678197084917	0.6273743410154156	0.5066374475555468	0.5341974694836356	0.6699405948717302	0.5107092928454009	0.4861122818974816	0.47370234905613867	0.6013787404048171	0.6064392353257262	0.6322297194530614	0.57797359024946	0.5469196591265503	0.39176209049804245	0.5455780174856975	0.48441041429152065	0.514994215888609	0.514994215888609	0.514994215888609	0.514994215888609	0.514994215888609	0.514994215888609	0.514994215888609	0.514994215888609	0.514994215888609	0.514994215888609	0.514994215888609	0.514994215888609	0.514994215888609	0.514994215888609	0.514994215888609	0.514994215888609	0.514994215888609	0.514994215888609	0.514994215888609
0.7107337282476721	0.4738160954132067	0.017190074495015667	0.5658440520983566	0.3461425998250065	0.11848520176422535	0.5658440520983566	0.4957771401353511	0.8625529111950453	0.21196500251504025	1.2392201725497796	0.844997150183389	0.41985310374488416	0.5212227578235814	0.5177381768206354	0.9486595912251912	1.5075357849633586	0.9328788200203159	0.4324026834247249	0.775474783721887	0.017190074495015667	0.5658440520983566	0.3594771771485127	0.4826290159598837	0.34515260431319916	1.8087663115526902	1.0769594579329447	1.0769594579329447	1.0769594579329447	1.0769594579329447	1.0769594579329447	1.0769594579329447	1.0769594579329447	1.0769594579329447	1.0769594579329447	1.0769594579329447	1.0769594579329447	1.0769594579329447	1.0769594579329447	1.0769594579329447	1.0769594579329447	1.0769594579329447	1.0769594579329447	1.0769594579329447	1.0769594579329447	1.0769594579329447	1.0769594579329447	1.0769594579329447	1.0769594579329447	1.0769594579329447
0.5250616766389041	0.5145559155635757	0.6153716831250714	0.7157421456824004	0.8397425127667884	0.6455672311741806	0.8079299054139006	0.6883523369843113	0.8941201395666376	0.8645274883215354	0.8634595363302977	0.9179287493402326	0.9311436398063522	0.809140576129357	0.8272910791850716	0.8366564822372554	0.725960035054634	0.821814146509628	0.8333122202232517	0.9261258755326804	0.7822555694831799	1.0692755517886574	0.9762296593876	1.0227526055881289	1.0227526055881289	1.0227526055881289	1.0227526055881289	1.0227526055881289	1.0227526055881289	1.0227526055881289	1.0227526055881289	1.0227526055881289	1.0227526055881289	1.0227526055881289	1.0227526055881289	1.0227526055881289	1.0227526055881289	1.0227526055881289	1.0227526055881289	1.0227526055881289	1.0227526055881289	1.0227526055881289	1.0227526055881289	1.0227526055881289	1.0227526055881289	1.0227526055881289	1.0227526055881289	1.0227526055881289	1.0227526055881289	1.0227526055881289
1.0578455326092417	0.8140090064443082	0.9010930807297651	0.7382051091469021	0.8223799547837484	0.5804578868888974	0.6683278834288208	0.6102442505560349	0.7838583377347703	0.5932195900044991	0.6348751607685365	1.0979680250215027	0.9525223559082594	0.6363728877693158	0.6751219046065412	0.664409028616832	0.877906348572452	0.825400296179256	0.6867316125070052	0.9469676612841245	0.4880910592089047	0.7979271673416588	0.88556772447205	0.5837486339482916	0.4996619471714954	0.6740027844525395	0.9571742511381964	0.8688666342160077	0.6037764716489975	0.9349434608225389	0.7522851326609165	0.8436142967417277	0.8436142967417277	0.8436142967417277	0.8436142967417277	0.8436142967417277	0.8436142967417277	0.8436142967417277	0.8436142967417277	0.8436142967417277	0.8436142967417277	0.8436142967417277	0.8436142967417277	0.8436142967417277	0.8436142967417277	0.8436142967417277	0.8436142967417277	0.8436142967417277	0.8436142967417277	0.8436142967417277
0.31924435388484645	0.8292205904032653	1.2227827109507778	0.6252035173736817	0.16315322715440175	0.23831382372363127	0.5849342715134463	0.919191937467811	0.31235240454898133	0.731347417436145	0.17398993422952905	0.8673968235005273	0.4684847169988289	0.4334629452318356	0.3973648971786601	0.5539677886329986	0.6998547857594017	0.4014625912751488	0.20808961204565837	0.4259782091465667	0.5377432178616894	0.0	0.18315861888003934	0.3495688186940733	0.7273921379084953	0.6713394427686679	0.4118526057216278	0.3694164854572284	0.3545845989816502	0.38941287398743735	1.148427257160461	0.17357821390309233	0.545913455758474	0.19266633116049675	0.4019689534187393	0.5293758191990724	0.8629687780477416	0.28662589063789945	0.5747973343428205	0.5747973343428205	0.5747973343428205	0.5747973343428205	0.5747973343428205	0.5747973343428205	0.5747973343428205	0.5747973343428205	0.5747973343428205	0.5747973343428205	0.5747973343428205	0.5747973343428205
0.06438078009487413	0.0	0.18076107522379367	0.0	0.10736386832642222	0.2265177087697441	0.22040761500827813	0.10114245932622154	0.0	0.0	0.0	0.0	0.0002890967273001147	0.22018779193174423	0.15485155183369392	0.25742650801649003	0.2898465362631542	0.10143155443606855	0.2120282455951227	0.1169266050109867	0.13032966498909282	0.12823767501437813	0.04783377791384773	0.2472562717419521	0.3046943675762914	0.0	0.21712047511386529	0.3486878233163728	0.05244210017261718	0.28505762424394754	0.3388359884114746	0.05215300344531707	0.014835556585841696	0.08134020910818833	0.02947630239017137	0.11721570173828681	0.41033664667352054	0.0	0.20879542326016867	0.0014324964833161173	0.3015280022841273	0.1434436268712846	0.13061876171639294	0.03983189140984842	0.08522532656312067	0.08522532656312067	0.08522532656312067	0.08522532656312067	0.08522532656312067	0.08522532656312067
0.9046078533790263	0.798673544297101	0.2998791444074501	0.7883681485231138	0.5362369946567141	0.49773096519225835	0.5491700948476839	0.4841303382590246	0.4506996656957931	0.5042833638990303	0.4079229159274519	0.3447077543736597	0.30838001498521145	0.3624008196509658	0.42370591989936834	0.561244748844076	0.45807554096745795	0.5215032597839007	0.4649480447813377	0.6552200354763911	0.3966603311364704	0.4779446963094341	0.5251989641994481	0.3624693747094688	0.1950784789804728	0.2655062323851687	0.50667573405247	0.24305152550559997	0.6524659501099911	0.8177832892106107	0.3761447481751548	0.4386350915398978	0.7244255633520442	0.4942889362910744	0.4375261308149581	0.7059595766136951	0.54781291196061	0.7860244069705965	1.208247881479089	0.7584768862182327	0.7749331254578786	0.9712784875363278	1.2441916791803813	1.230312837774055	0.9404322887167739	1.0853725632454143	1.0853725632454143	1.0853725632454143	1.0853725632454143	1.0853725632454143
0.47891913948092124	0.27246060726292154	0.3425162424899	0.5131735213828268	0.15766612205351097	0.7579289315823631	0.4820338346716924	0.36604176872111044	0.4560994787948387	0.43434050054041523	0.8285265735995415	0.8347399252887436	0.8664034083100232	0.8464450989980561	0.8688013023604103	0.7860974129182637	1.055718020297484	1.2112642775224822	0.865659238216595	0.5779667952924716	1.0216834257889724	0.884519252781757	0.7681131764999543	0.8896184158935702	1.0063949718404017	0.5827916930560877	0.9319316019457025	1.2447538972489904	0.9809174588865708	0.8681875804444669	1.0425183088030967	0.7881197311907644	1.1406706154371846	0.7392649638093514	1.130037176566424	0.7159004060342626	1.1878185804541117	0.9338006488355824	1.2467308162766273	1.090265732556105	1.090265732556105	1.090265732556105	1.090265732556105	1.090265732556105	1.090265732556105	1.090265732556105	1.090265732556105	1.090265732556105	1.090265732556105	1.090265732556105
1.161754218532024	0.6230994933845344	0.7901545603570633	0.31958255437372457	0.41961850841407455	0.459956920428613	0.2600433234034576	0.870050400301672	0.9937497650909767	0.9319000826963244	0.9319000826963244	0.9319000826963244	0.9319000826963244	0.9319000826963244	0.9319000826963244	0.9319000826963244	0.9319000826963244	0.9319000826963244	0.9319000826963244	0.9319000826963244	0.9319000826963244	0.9319000826963244	0.9319000826963244	0.9319000826963244	0.9319000826963244	0.9319000826963244	0.9319000826963244	0.9319000826963244	0.9319000826963244	0.9319000826963244	0.9319000826963244	0.9319000826963244	0.9319000826963244	0.9319000826963244	0.9319000826963244	0.9319000826963244	0.9319000826963244	0.9319000826963244	0.9319000826963244	0.9319000826963244	0.9319000826963244	0.9319000826963244	0.9319000826963244	0.9319000826963244	0.9319000826963244	0.9319000826963244	0.9319000826963244	0.9319000826963244	0.9319000826963244	0.9319000826963244
0.27242718790415416	0.3640645988958515	0.22730411997005992	0.36318486417119944	0.0021581190542434158	0.37705577450498856	0.1289461821802751	0.4484165155750122	0.6933479898765843	0.16121783503972323	0.47225541161691015	0.09979479459555103	0.08576984655625336	0.07374565105826525	0.14657442458888428	0.27196590568899387	0.5810679073157156	0.275883006639151	0.3797670727901511	0.48528332638599125	0.43252519958807123	0.43252519958807123	0.43252519958807123	0.43252519958807123	0.43252519958807123	0.43252519958807123	0.43252519958807123	0.43252519958807123	0.43252519958807123	0.43252519958807123	0.43252519958807123	0.43252519958807123	0.43252519958807123	0.43252519958807123	0.43252519958807123	0.43252519958807123	0.43252519958807123	0.43252519958807123	0.43252519958807123	0.43252519958807123	0.43252519958807123	0.43252519958807123	0.43252519958807123	0.43252519958807123	0.43252519958807123	0.43252519958807123	0.43252519958807123	0.43252519958807123	0.43252519958807123	0.43252519958807123
0.47053912578566603	0.49006331845015044	0.8073786690313668	0.2734820095149776	0.6471874842349523	0.47586651361477356	0.4217038078148457	0.819743469633037	0.48633024399883323	0.7353773033531611	0.5272265162210161	0.6420645946717384	0.3837497233780823	0.4907781253590292	0.4190851034618409	0.8450016259188577	0.6866031988118618	0.38843834338371025	0.7540281132757595	0.9685220199940034	0.2968390955831876	0.5666384959705288	0.5322348833838442	0.6373759750280651	0.5304483355666194	0.8358376094966729	0.42183001935448333	0.7659837769917566	0.3961396615380509	0.5292056897022173	0.28577118008808194	0.2521859708524507	0.2689785754702663	0.2689785754702663	0.2689785754702663	0.2689785754702663	0.2689785754702663	0.2689785754702663	0.2689785754702663	0.2689785754702663	0.2689785754702663	0.2689785754702663	0.2689785754702663	0.2689785754702663	0.2689785754702663	0.2689785754702663	0.2689785754702663	0.2689785754702663	0.2689785754702663	0.2689785754702663
0.7048269349550508	0.8056016315184632	0.7178901046379442	0.6581322089661096	0.89360870913953	0.7865521345281321	1.0851657363927485	0.7142200933524305	0.77805587219941	0.8514082423821556	0.7897355863421125	0.9300667890845399	0.670792917338716	0.5481265235976212	0.7367942497679086	0.9547804688937448	0.7707347191503954	1.1332961515134055	0.7439524754850823	0.89038918442761	0.6051632032854931	0.6249839103969779	1.247363671772976	0.9361737910849768	0.9361737910849768	0.9361737910849768	0.9361737910849768	0.9361737910849768	0.9361737910849768	0.9361737910849768	0.9361737910849768	0.9361737910849768	0.9361737910849768	0.9361737910849768	0.9361737910849768	0.9361737910849768	0.9361737910849768	0.9361737910849768	0.9361737910849768	0.9361737910849768	0.9361737910849768	0.9361737910849768	0.9361737910849768	0.9361737910849768	0.9361737910849768	0.9361737910849768	0.9361737910849768	0.9361737910849768	0.9361737910849768	0.9361737910849768
1.2684909078442903	1.425654063201088	1.2431960049905089	0.9516342203653767	0.5383062203960067	0.8118076360909099	0.8035557661623386	0.6307346983073722	1.307962410589227	0.8003011773310985	1.0798079156327296	0.940054546481914	0.940054546481914	0.940054546481914	0.940054546481914	0.940054546481914	0.940054546481914	0.940054546481914	0.940054546481914	0.940054546481914	0.940054546481914	0.940054546481914	0.940054546481914	0.940054546481914	0.940054546481914	0.940054546481914	0.940054546481914	0.940054546481914	0.940054546481914	0.940054546481914	0.940054546481914	0.940054546481914	0.940054546481914	0.940054546481914	0.940054546481914	0.940054546481914	0.940054546481914	0.940054546481914	0.940054546481914	0.940054546481914	0.940054546481914	0.940054546481914	0.940054546481914	0.940054546481914	0.940054546481914	0.940054546481914	0.940054546481914	0.940054546481914	0.940054546481914	0.940054546481914
1.116339161175817	0.5669673060337505	0.787602323147123	1.0056141987428564	1.1815513172619183	0.7919043843515914	0.8521665051224844	0.513420069974391	0.7500117125498851	0.6457751134242193	0.7826711750825476	0.6835324108263476	0.8301668612374472	0.6892778427896623	0.6826809627904828	0.3837010390674153	0.49728450215663533	1.029983589359993	0.8889112018504309	0.7282148351295726	1.027877019357904	0.5363821524136079	0.8873340685515888	0.8657357678263478	0.8769104424265727	0.7210322892252745	0.8666245553917161	0.8344616188070885	0.8505430870994023	0.8505430870994023	0.8505430870994023	0.8505430870994023	0.8505430870994023	0.8505430870994023	0.8505430870994023	0.8505430870994023	0.8505430870994023	0.8505430870994023	0.8505430870994023	0.8505430870994023	0.8505430870994023	0.8505430870994023	0.8505430870994023	0.8505430870994023	0.8505430870994023	0.8505430870994023	0.8505430870994023	0.8505430870994023	0.8505430870994023	0.8505430870994023
0.0935944163685184	0.006660983027802329	0.0	0.050977166788377375	0.0	0.0007119146507097455	0.05810957592885311	0.006660983027802329	0.11146671216721167	0.014505305644154325	0.0	0.003174134316639094	0.09767332117376708	0.18286992848351383	0.17300171434846776	0.2340582223096383	0.0908329612923152	0.0	0.11328550725393695	0.09806218382278523	0.03885183059420423	0.050265253312501104	0.062308339290726086	0.0	0.0008555884384182867	0.03885183059420423	0.179060027585159	0.06666453769775024	0.06723277917908486	0.07057595354603947	0.006660983027802329	0.045512813622006563	0.026086898324904444	0.026086898324904444	0.026086898324904444	0.026086898324904444	0.026086898324904444	0.026086898324904444	0.026086898324904444	0.026086898324904444	0.026086898324904444	0.026086898324904444	0.026086898324904444	0.026086898324904444	0.026086898324904444	0.026086898324904444	0.026086898324904444	0.026086898324904444	0.026086898324904444	0.026086898324904444
0.21904916034419358	0.1378825115799401	0.23721164633599023	0.11286042114063767	0.2947415602061381	0.2724149516533776	0.3047206785775777	0.30326807526788635	0.3564949975535463	0.15573358822737401	0.09916665179275279	0.2899941222888546	0.22378347757788483	0.36699921021478066	0.4596362747548183	0.4274201572353279	0.6076690193025066	0.34761759564969624	0.7199701325280224	0.6146755732609329	0.43993126146928446	0.6233193904901464	0.6710931210357639	0.9384309487916744	0.6797517490557329	0.4525927908222219	0.3382848750908606	0.7157818396092896	0.6250450641171328	0.1482284975073878	0.4346824760296178	0.5335645608966203	0.5826333364287816	0.6078658965338104	0.6975473080227006	0.6254014501434625	0.6614743790830815	0.6614743790830815	0.6614743790830815	0.6614743790830815	0.6614743790830815	0.6614743790830815	0.6614743790830815	0.6614743790830815	0.6614743790830815	0.6614743790830815	0.6614743790830815	0.6614743790830815	0.6614743790830815	0.6614743790830815
0.5760167802328048	0.9250008833060192	0.7411076272243822	0.6864604952416182	0.8436560915818714	1.0303380109882565	1.095793818443699	0.9919027173011873	1.0491867393295464	0.9952149763749073	0.9595317861184653	1.1062217899498012	1.0689103753357307	1.059472910184873	1.2466905445857834	0.9601007301186025	1.3443359356270372	1.231239371723332	1.0000501672074549	1.3884107764481526	1.3579699702971844	1.232412542769385	1.0970522626772228	1.0570958335286817	1.504279787091022	1.4330538783671671	1.1546787676763888	1.012943664041614	1.0993376455731383	1.3683583950528737	1.2395862762033134	1.3039723356280934	1.3039723356280934	1.3039723356280934	1.3039723356280934	1.3039723356280934	1.3039723356280934	1.3039723356280934	1.3039723356280934	1.3039723356280934	1.3039723356280934	1.3039723356280934	1.3039723356280934	1.3039723356280934	1.3039723356280934	1.3039723356280934	1.3039723356280934	1.3039723356280934	1.3039723356280934	1.3039723356280934
0.9783884422520898	1.1471088819474955	1.069396031514561	0.8468802025876376	0.7513267751897769	1.1037879085335656	1.0217948293158183	0.7070173777032966	1.0355704833742956	0.7138937187172253	1.1298353955172153	0.7652403046267945	1.1952371577440273	1.246737767621894	1.1975612805655274	1.0632166602958197	0.9983351929531659	0.6435780474219004	1.047030348290573	1.1410404568181047	1.0986246965808246	0.8559419224550988	0.7959554942217006	0.7262862269102495	0.7529371261011412	1.1962358830630742	1.4785928216397204	0.9263422106808472	1.003050435248097	0.7804109574107427	1.018366728948692	1.1099701011115921	1.0829908122882241	0.9358234620193498	0.7654466175541274	0.9021146592323162	0.8237540797114142	0.8629343694718652	0.8629343694718652	0.8629343694718652	0.8629343694718652	0.8629343694718652	0.8629343694718652	0.8629343694718652	0.8629343694718652	0.8629343694718652	0.8629343694718652	0.8629343694718652	0.8629343694718652	0.8629343694718652
0.0	0.0	0.0	0.0	0.0	0.0	0.0	0.0	0.11406531742280106	0.47397744517330825	0.187668064941889	0.20760640049695048	0.1379394648251233	0.23533398240921966	0.0762788887154611	0.16499620257689	0.06717821126549472	0.1399387608559796	0.18721101388304243	0.0555892524075311	0.24285076019217933	0.03653843121959417	0.019905959924826137	0.054649490405039504	0.08297366157138027	0.029811280523681608	0.1424089245159701	0.07263792895389393	0.12577645322120207	0.051658618604869984	0.15688754534836025	0.0054030873856394865	0.08114531636699987	0.08114531636699987	0.08114531636699987	0.08114531636699987	0.08114531636699987	0.08114531636699987	0.08114531636699987	0.08114531636699987	0.08114531636699987	0.08114531636699987	0.08114531636699987	0.08114531636699987	0.08114531636699987	0.08114531636699987	0.08114531636699987	0.08114531636699987	0.08114531636699987	0.08114531636699987
0.37986528520418233	0.39046488482694985	0.33795345733394117	0.2440006910411577	0.17823541807623036	0.7237658712711883	0.18393693545972364	0.1041786610598706	0.6340470961465711	0.9112803248465581	0.8029849492637963	0.7390753914337077	0.5709161801393214	0.9957076396863742	0.6024245267872126	0.13273407642298124	0.6506453274889049	0.34109139854272247	0.5175941210636086	0.6542118396257427	0.19018814662829384	0.8963022819341336	0.26916901401487187	1.004749703158105	0.9108933848151471	0.9678010985135879	0.6733803892096595	1.0736611128135507	1.135934484673287	0.8973650644233531	0.8016840622564142	0.8495245633398836	0.8495245633398836	0.8495245633398836	0.8495245633398836	0.8495245633398836	0.8495245633398836	0.8495245633398836	0.8495245633398836	0.8495245633398836	0.8495245633398836	0.8495245633398836	0.8495245633398836	0.8495245633398836	0.8495245633398836	0.8495245633398836	0.8495245633398836	0.8495245633398836	0.8495245633398836	0.8495245633398836
0.4248734824349112	0.37249112915925336	0.7892396723547024	0.7207121028956448	0.8924817398705768	0.7941870260185098	0.7401252443132533	1.189494548965601	1.5465545499081208	1.4076310580644982	1.2808430187123512	1.1571536522163937	1.471959935128015	1.3548667370931364	1.6621463432516388	1.3899285246132396	1.311722483899877	1.3756081670806695	1.6627911596589444	1.7397622897423781	1.9432055231521732	1.720209295442301	1.6401393755465095	1.641118669310064	1.9262160177955843	1.9513084357043087	1.5395485375363498	1.964963941898721	2.3193842547601764	1.8434191185310655	1.9527058671317665	1.89862212309421	1.901268173364574	1.89238359976198	1.438298462581766	1.724321554153334	1.5684252106517587	1.5828307547134157	1.7173812065843668	1.6123332101514618	1.6648572083679145	1.6648572083679145	1.6648572083679145	1.6648572083679145	1.6648572083679145	1.6648572083679145	1.6648572083679145	1.6648572083679145	1.6648572083679145	1.6648572083679145
0.831353089813449	0.4764445633980166	0.6369116820356308	0.6433524286513038	0.7000650660521964	0.7123550568868711	0.6442623273290173	0.5640492250162702	0.6015921989519444	0.7735100336616009	1.0425486689193255	1.0251286356022928	0.9037716743581108	1.0860574836914414	1.0938361076085752	0.826582656690809	0.8808440843654677	1.0513098757996377	1.0279763235013595	0.9421723432775393	0.7718037873097058	1.111313354119063	0.9677040849464748	0.8590788583660536	1.0739958336478215	0.7029068075368535	0.8056671818013005	0.8661631556424199	0.8436635507518241	0.8989898817893409	0.8002912052876359	0.9152391711487065	0.9157863685742264	0.7853955093394249	0.8964364767806627	0.8409159930600439	0.8409159930600439	0.8409159930600439	0.8409159930600439	0.8409159930600439	0.8409159930600439	0.8409159930600439	0.8409159930600439	0.8409159930600439	0.8409159930600439	0.8409159930600439	0.8409159930600439	0.8409159930600439	0.8409159930600439	0.8409159930600439
0.733797980740738	0.5325216521381149	0.7954696821717102	0.9075745737215901	0.511240368590392	0.762559303078379	0.7934851878979187	1.0590687520660607	0.9378380391989659	1.041958555068289	0.885167857743241	1.0849173454344994	1.2608388291235688	0.9157612563713411	0.7914100611635033	0.794795582986604	1.2181824847880625	1.1068882731532292	1.5915317876200152	0.6943606042208846	0.8148252683630661	1.231882599412437	1.0903027089263284	0.8059004474068259	0.8854318739797554	0.8812121790832547	0.9188505775765101	1.2983276990231627	1.7478468459426966	1.0621916483517537	1.4050192471472251	1.4050192471472251	1.4050192471472251	1.4050192471472251	1.4050192471472251	1.4050192471472251	1.4050192471472251	1.4050192471472251	1.4050192471472251	1.4050192471472251	1.4050192471472251	1.4050192471472251	1.4050192471472251	1.4050192471472251	1.4050192471472251	1.4050192471472251	1.4050192471472251	1.4050192471472251	1.4050192471472251	1.4050192471472251
1.1536020524216561	1.6338276067435362	0.7474139481025008	1.233934471491151	1.672779559127076	0.5275303880786324	0.5146487088527107	0.8960132500022016	0.505049125929102	0.8923373104558108	0.44895773769573427	0.06210380001855854	0.5241140839875331	0.2779339572027707	0.39026477640070567	0.4089087820661936	0.36379186830522015	0.9615937986037676	0.2875335492871562	0.46143180985172055	0.12702032393823587	0.9167471188345343	0.42599143580619214	0.6893214296725201	0.46876231805792185	0.5176637699618492	0.7245168763718293	0.7015811999229508	0.5010543479618217	0.6042619335330599	1.1101930966462992	1.1045644888582604	0.8326549262186969	0.5304585201673218	0.5485138907267294	0.5394862054470255	0.5394862054470255	0.5394862054470255	0.5394862054470255	0.5394862054470255	0.5394862054470255	0.5394862054470255	0.5394862054470255	0.5394862054470255	0.5394862054470255	0.5394862054470255	0.5394862054470255	0.5394862054470255	0.5394862054470255	0.5394862054470255
1.0592701077180093	1.2127881646298784	1.0870364531359213	1.079403198346113	1.1753588834298876	1.2557887832076873	1.0836548677005893	1.0948908873868477	1.252039348284836	1.040569137701532	0.9939972445373177	1.1546154615454014	1.0796175111691966	1.194632311027515	1.145390673196635	1.0446397876545477	1.0199462078030253	1.1293689467274866	1.1050615875388112	1.2605844757573703	1.0502444149605294	1.2122186268420243	1.2123432628670525	1.1434285607411374	1.4304386557627986	1.136917863609909	1.458756291776103	1.0367333912877328	1.0731758544395904	1.0647353299028548	1.4360097026528187	1.2839201908501818	1.1999553248958863	1.1872915805898063	1.1509421064336818	1.169116843511744	1.169116843511744	1.169116843511744	1.169116843511744	1.169116843511744	1.169116843511744	1.169116843511744	1.169116843511744	1.169116843511744	1.169116843511744	1.169116843511744	1.169116843511744	1.169116843511744	1.169116843511744	1.169116843511744
0.6126229833411677	0.41654949407985886	0.37722025092091094	0.6322422202969439	0.8208053733637309	0.7065118384304825	0.4665867839995461	0.6937949773018762	0.8574492523644387	0.6898606758790236	0.7715406794596612	0.5610836765344445	0.6140917248652308	0.8282117463284707	1.029155084163006	0.8595584534724177	0.5688421945141373	0.939441156516374	0.748959076067845	0.9489264421274681	0.9218867404951838	0.754476072636337	0.9366383474933684	0.6429934988006965	0.46996396160907405	0.7916803182177983	0.9883435370490052	0.6488638538439088	0.9230509996737387	0.9030685348374066	0.9247370744490777	0.9139028046432421	0.9139028046432421	0.9139028046432421	0.9139028046432421	0.9139028046432421	0.9139028046432421	0.9139028046432421	0.9139028046432421	0.9139028046432421	0.9139028046432421	0.9139028046432421	0.9139028046432421	0.9139028046432421	0.9139028046432421	0.9139028046432421	0.9139028046432421	0.9139028046432421	0.9139028046432421	0.9139028046432421
0.8067165504997207	0.8170912597472317	0.7522984499414113	0.8399622037895601	0.7954470873848075	0.8186453532785531	0.7943574070373336	1.086318283380545	0.9742161038359107	1.0057352160112607	1.0058025144650775	1.0646353499224719	1.1504770221552825	1.065751581806448	1.1111665665001875	1.3026827280973596	1.2974260724475624	1.1514680037617722	1.1194972274049793	1.0387141763383534	1.3098781772565786	1.362650381229422	1.4098718361721059	1.1694493003522601	0.9920947585986272	0.9786002055672923	1.3704716477071726	1.0718933956638896	1.4570013921980245	1.4436407142270176	1.2712899331030911	1.2390417560907636	1.2551658445969274	1.2551658445969274	1.2551658445969274	1.2551658445969274	1.2551658445969274	1.2551658445969274	1.2551658445969274	1.2551658445969274	1.2551658445969274	1.2551658445969274	1.2551658445969274	1.2551658445969274	1.2551658445969274	1.2551658445969274	1.2551658445969274	1.2551658445969274	1.2551658445969274	1.2551658445969274
0.5135779445594338	0.45084694312462253	0.5101322175304048	0.4153384582088345	0.4725337786949659	0.49578897642995207	0.49187649759929786	0.7049407068147729	0.3792996535983751	0.5802610535063444	0.4345393481351708	0.5187524019844691	0.5252374874889543	0.6615920433302342	0.5143355303756477	0.4964745869656484	0.5264354760444387	0.3382283281151927	0.34754579419285625	0.32638196393925856	0.20771904346660505	0.39396979247969854	0.41679750122221554	0.2592437046814877	0.4934488507566832	0.43826180880299354	0.49644930626981026	0.4673555575364019	0.4673555575364019	0.4673555575364019	0.4673555575364019	0.4673555575364019	0.4673555575364019	0.4673555575364019	0.4673555575364019	0.4673555575364019	0.4673555575364019	0.4673555575364019	0.4673555575364019	0.4673555575364019	0.4673555575364019	0.4673555575364019	0.4673555575364019	0.4673555575364019	0.4673555575364019	0.4673555575364019	0.4673555575364019	0.4673555575364019	0.4673555575364019	0.4673555575364019
0.48484021113814496	0.5353003803100912	0.6330636667326555	0.7431515234102986	0.6599832249862563	0.7428751157790332	0.7712637595116233	0.8991344175695509	1.1602978202050418	1.1775221008230983	1.0427627251915026	0.9595277514127736	0.7587093252533407	0.9499977078150869	1.0820311336391988	1.2847826039851984	1.2580620653255181	1.0484650394446557	1.0624777674328525	1.0026346441390421	0.9003810270654325	0.9623312626009337	1.007445624504036	1.2048403622590715	1.0483669293303102	1.0754131929116233	1.0415687948015975	0.5691436084371337	0.8169070968004538	0.7831325666016927	0.8486630851861267	0.9867024259396193	1.0284674322079104	1.0287902596002723	1.0242027576464772	1.0978141856910058	1.209507209700345	1.3841867989992647	1.086819431801138	1.2050757159841714	1.1913376767424861	1.233778653175247	1.199438499700825	1.227119530111393	1.153892395782023	1.1454943282198298	1.2523472478747788	1.1989207880473043	1.1989207880473043	1.1989207880473043
0.0	0.0	0.0	0.0	0.0	0.9360619303209265	0.0	0.6277574858960512	0.0	0.006026925742155925	0.4502290632136566	0.04692121617788745	0.0	0.0010120651597565408	0.04692121617788745	0.01734433802643	0.5919111660031392	0.18257639322521418	0.0	0.27869445631299766	0.0	0.0	0.18257639322521418	0.0	0.0	0.5115128715682848	0.5919111660031392	0.18257639322521418	0.48583286710727	0.4399237160891391	0.10217809879035977	0.4562559889558125	0.37585769452095813	0.41605684173838536	0.41605684173838536	0.41605684173838536	0.41605684173838536	0.41605684173838536	0.41605684173838536	0.41605684173838536	0.41605684173838536	0.41605684173838536	0.41605684173838536	0.41605684173838536	0.41605684173838536	0.41605684173838536	0.41605684173838536	0.41605684173838536	0.41605684173838536	0.41605684173838536
0.0	0.0	0.8362626689825341	0.0	0.08619216956403575	0.3353846452657367	0.9858098480634273	0.0	0.0	0.08619216956403575	0.18769658448921311	0.0	0.0	0.0	0.0	0.08619216956403575	0.001859118304369496	0.08619216956403575	0.0	0.1969086584478133	1.6108409837567088	0.0	3.0675272028313962	0.8062610162769969	0.6504252027976906	0.0	0.001859118304369496	0.9016652597996327	0.0	1.0165454763053037	0.8381217872869038	1.4023548205205585	1.1202383039037311	1.1202383039037311	1.1202383039037311	1.1202383039037311	1.1202383039037311	1.1202383039037311	1.1202383039037311	1.1202383039037311	1.1202383039037311	1.1202383039037311	1.1202383039037311	1.1202383039037311	1.1202383039037311	1.1202383039037311	1.1202383039037311	1.1202383039037311	1.1202383039037311	1.1202383039037311
0.8109280024447706	0.9012050952249113	0.7410296072508139	0.6260553197839492	0.7430883111123193	0.8692989005870353	0.8126380830985864	0.711847528674444	0.9275741036479749	0.8245737666879982	0.9946694562543417	0.9028399966895554	0.9627512069813917	0.9270616707648678	0.9129374242384984	1.0158784420086722	1.0689056679067854	0.8434294485457753	0.9650384789237791	0.9082540585653139	0.936861661835327	0.9225578602003204	0.9225578602003204	0.9225578602003204	0.9225578602003204	0.9225578602003204	0.9225578602003204	0.9225578602003204	0.9225578602003204	0.9225578602003204	0.9225578602003204	0.9225578602003204	0.9225578602003204	0.9225578602003204	0.9225578602003204	0.9225578602003204	0.9225578602003204	0.9225578602003204	0.9225578602003204	0.9225578602003204	0.9225578602003204	0.9225578602003204	0.9225578602003204	0.9225578602003204	0.9225578602003204	0.9225578602003204	0.9225578602003204	0.9225578602003204	0.9225578602003204	0.9225578602003204
0.8051710684894079	0.7198987812103962	0.7895868659668805	0.793405675564195	0.7747398850657308	0.8660490847231108	0.7998261681818493	0.6925845234118675	0.548169883677602	0.8049205736387995	0.8129105737685959	0.9153333683260566	0.8539460706558422	0.8895734557654414	0.9317609698049361	0.8938833058653335	0.8877959687902804	0.8529400756546439	0.846476092627596	0.8845602098523176	0.7612657717631529	1.0034437755941608	0.8823547736786568	0.8823547736786568	0.8823547736786568	0.8823547736786568	0.8823547736786568	0.8823547736786568	0.8823547736786568	0.8823547736786568	0.8823547736786568	0.8823547736786568	0.8823547736786568	0.8823547736786568	0.8823547736786568	0.8823547736786568	0.8823547736786568	0.8823547736786568	0.8823547736786568	0.8823547736786568	0.8823547736786568	0.8823547736786568	0.8823547736786568	0.8823547736786568	0.8823547736786568	0.8823547736786568	0.8823547736786568	0.8823547736786568	0.8823547736786568	0.8823547736786568
1.0119065313669373	1.0146333496839077	1.0504352886326958	1.010322628990685	1.1145891216461392	1.1994753042545707	0.8917343284080338	0.9743485396887234	1.0363903834766188	1.0854858349408862	0.9798926848846805	1.0893599726571548	1.1051303597411701	1.0049734908855732	1.143740078476048	0.9955929509705864	1.1429490623798597	1.045660684355607	1.043147668899914	0.9317486446661959	1.0444243623661313	1.2197316553672128	1.132078008866672	1.132078008866672	1.132078008866672	1.132078008866672	1.132078008866672	1.132078008866672	1.132078008866672	1.132078008866672	1.132078008866672	1.132078008866672	1.132078008866672	1.132078008866672	1.132078008866672	1.132078008866672	1.132078008866672	1.132078008866672	1.132078008866672	1.132078008866672	1.132078008866672	1.132078008866672	1.132078008866672	1.132078008866672	1.132078008866672	1.132078008866672	1.132078008866672	1.132078008866672	1.132078008866672	1.132078008866672
0.9505539225522753	0.9103109534109538	0.9307633158225113	0.9002920815943132	1.0018062928468732	1.1633417841388876	0.9762172948076903	1.0477311994138803	1.0403929851439444	1.1391471965289661	1.0313208075145648	1.0292828686474185	1.067951679342218	1.01281740126088	0.9046983703332817	0.9610616822266529	0.9882081002964243	0.9771301549604935	1.1026586391083324	1.039894397034413	1.039894397034413	1.039894397034413	1.039894397034413	1.039894397034413	1.039894397034413	1.039894397034413	1.039894397034413	1.039894397034413	1.039894397034413	1.039894397034413	1.039894397034413	1.039894397034413	1.039894397034413	1.039894397034413	1.039894397034413	1.039894397034413	1.039894397034413	1.039894397034413	1.039894397034413	1.039894397034413	1.039894397034413	1.039894397034413	1.039894397034413	1.039894397034413	1.039894397034413	1.039894397034413	1.039894397034413	1.039894397034413	1.039894397034413	1.039894397034413
[truncated: 6 more columns]
