# Supplementary material for: Neuronal tuning aligns dynamically with object and texture manifolds across the visual hierarchy
Source: Nat Neurosci. 2026 Mar 10;29(4):864–75. doi: 10.1038/s41593-026-02207-1 (PMC13061647; doi:10.1038/s41593-026-02207-1)
Supplement: Supplementary file 6 — Average PSTH for each session and thread before or after optimization Fig. 5a. Response rate for each 10 ms time window in csv format to reproduce Fig. 5c. [file 41593_2026_2207_MOESM6_ESM.zip › Figure5C_src_normresp_wdw_90-100_BigGAN_sem.csv]

0	1	2	3	4	5	6	7	8	9	10	11	12	13	14	15	16	17	18	19	20	21	22	23	24	25	26	27	28	29	30	31	32	33	34	35	36	37	38	39	40	41	42	43	44	45	46	47	48	49
0.059647038479269845	0.09748204555009188	0.08611555745046595	0.09286043177031143	0.08396573055847391	0.08760769059744487	0.09659510601662019	0.11844199881596001	0.12450870552116268	0.0952107031774229	0.11683367104867337	0.10015673144416877	0.11168967624417805	0.08954742067867863	0.10446630638608753	0.08938803749837912	0.12618303310181456	0.08851674324076908	0.07077316958571557	0.11239456510159967	0.11231507187569331	0.07211337801067134	0.07090569580348445	0.08470547080607443	0.08296037065102779	0.08156134025669716	0.07616238662084757	0.06291052650052253	0.09842425072213712	0.0707942745357999	0.09204371394988381	0.1117614846219872	0.08571623081797543	0.10742383970769245	0.0870789631694234	0.12187726507469165	0.09131265775267221	0.09365858727236338	0.08845055862005642	0.10323584978660993	0.06834360930402271	0.09235525624719218	0.08818348424786951	0.0761902774669653	0.0995576771039232	0.0888133438483739	0.07081553035725166	0.07981443710281279	0.07981443710281279	0.07981443710281279
0.07831557024976452	0.08748439940791032	0.12172911961896958	0.12418278365786949	0.12146805639977612	0.10444816882684596	0.09925860713461072	0.10037387888215721	0.11273430777032498	0.08055114975897765	0.1005476811076192	0.09577513106741893	0.10340379102822761	0.0857142505911831	0.09744221535317463	0.11445509787853991	0.11955446181915337	0.09524211307449737	0.06461063805743081	0.1129233721926323	0.13396968373038123	0.10346408414237049	0.09405543955930883	0.10889288744729195	0.10000163478128216	0.10060052181905674	0.12601272147467207	0.10406248309841265	0.09538987795488363	0.1161980176183959	0.09890518676307718	0.09585846485876927	0.09806176354259147	0.08894367923827709	0.11967073447252166	0.10430720685539936	0.10430720685539936	0.10430720685539936	0.10430720685539936	0.10430720685539936	0.10430720685539936	0.10430720685539936	0.10430720685539936	0.10430720685539936	0.10430720685539936	0.10430720685539936	0.10430720685539936	0.10430720685539936	0.10430720685539936	0.10430720685539936
0.15012901211016977	0.11492736743254303	0.16749733759519692	0.12727872046170935	0.08543007373966242	0.10395855210151797	0.10696189375139578	0.16817879596652827	0.09301563093131864	0.1027311900337061	0.11317959811059936	0.10255411889032656	0.17199189467246145	0.11702807215342402	0.09893120161452762	0.10863205827582234	0.14486728221282416	0.1387755651913388	0.15184724760217572	0.16761065698417324	0.12791805242339477	0.12456120866740411	0.15166504495542676	0.17708530052496366	0.11877971012874872	0.17002401419971802	0.14559054734448676	0.16017679773857618	0.17158252631306406	0.17179663545102025	0.12346242444485643	0.18132403718516193	0.14572184711823105	0.1635229421516965	0.1635229421516965	0.1635229421516965	0.1635229421516965	0.1635229421516965	0.1635229421516965	0.1635229421516965	0.1635229421516965	0.1635229421516965	0.1635229421516965	0.1635229421516965	0.1635229421516965	0.1635229421516965	0.1635229421516965	0.1635229421516965	0.1635229421516965	0.1635229421516965
0.06937808466308296	0.09160718039409786	0.08709059853732819	0.07778909198516469	0.11087465688590015	0.09421874060769862	0.07827148582963867	0.07749505141081914	0.1190825226984383	0.10715561459548613	0.08874005648929009	0.11426355990409319	0.07478425133517849	0.08193719527551015	0.08851166386265913	0.0927920973464858	0.10600914596109001	0.08537103614864863	0.09983852613155723	0.06734996439346179	0.06694251137743654	0.08942249355196771	0.061360281392557905	0.10646997055363824	0.07617498797201472	0.07023515285702875	0.08128135831937301	0.10273045637657853	0.07052739734089636	0.06949928791680204	0.08633815565462122	0.07155028343715608	0.09031755203522156	0.09501252162890736	0.09718408079951349	0.07843186759918074	0.09499247086948659	0.08843083213786751	0.09171165150367706	0.09171165150367706	0.09171165150367706	0.09171165150367706	0.09171165150367706	0.09171165150367706	0.09171165150367706	0.09171165150367706	0.09171165150367706	0.09171165150367706	0.09171165150367706	0.09171165150367706
0.087719092617584	0.09657348441031299	0.12463799206389843	0.0845323793548203	0.09984664113812723	0.08371265832610242	0.10504025687322005	0.11628059553187309	0.06654139659219423	0.09302528610935738	0.10732792718564868	0.10267678841994811	0.08963274732255434	0.10053161196885763	0.0956068004279758	0.06034105934567921	0.11930676194776291	0.11464891365805067	0.08842151716904623	0.10522719957629822	0.0976073192996404	0.09107651710021902	0.09345972722780727	0.0796324004406343	0.07575967933993295	0.08849389286364169	0.0981223949447758	0.11270357796421152	0.1178376438197747	0.08932731757852796	0.10358248069915134	0.10358248069915134	0.10358248069915134	0.10358248069915134	0.10358248069915134	0.10358248069915134	0.10358248069915134	0.10358248069915134	0.10358248069915134	0.10358248069915134	0.10358248069915134	0.10358248069915134	0.10358248069915134	0.10358248069915134	0.10358248069915134	0.10358248069915134	0.10358248069915134	0.10358248069915134	0.10358248069915134	0.10358248069915134
0.09247250173728722	0.13094284515887022	0.12570079631287145	0.1937523472497559	0.14670433359262497	0.12925453801012565	0.13103128514915988	0.12437964972749892	0.13939725717165735	0.15297874040632067	0.1639616996164042	0.13120153796496262	0.1611085817665484	0.1592173022384666	0.1263681490496835	0.0880449376050912	0.15767424727615137	0.16090974905910754	0.11402350963833616	0.15123450506353184	0.16054879657793283	0.17267045107190143	0.14286165029903602	0.11311476806657186	0.18351098873596838	0.11689643486839497	0.1444970449623803	0.1614358759082853	0.11409887843523499	0.16624964207733925	0.1328131286532417	0.1267929265430368	0.16862485952253753	0.16546003881479365	0.10657853619592993	0.19006753549770716	0.1030821551562077	0.1357552812754857	0.13380572079088757	0.09298617760699464	0.11339594919894111	0.11339594919894111	0.11339594919894111	0.11339594919894111	0.11339594919894111	0.11339594919894111	0.11339594919894111	0.11339594919894111	0.11339594919894111	0.11339594919894111
0.18366028455420147	0.16913511537756326	0.20978370376680924	0.27487514926816925	0.1755149202551175	0.13719397850821455	0.1505216665636401	0.15369078020473673	0.168649393042205	0.15598031639149806	0.1575084870380641	0.20106535251579372	0.19742278360370258	0.15140698916989184	0.17582143133401415	0.18201047819787025	0.1315219833315434	0.18065260923349133	0.1784628821465703	0.17871886916698893	0.1872833813805204	0.22702610907526494	0.16962135140624024	0.20147794934110583	0.18546414971987046	0.2102801961862924	0.19787217295308143	0.19787217295308143	0.19787217295308143	0.19787217295308143	0.19787217295308143	0.19787217295308143	0.19787217295308143	0.19787217295308143	0.19787217295308143	0.19787217295308143	0.19787217295308143	0.19787217295308143	0.19787217295308143	0.19787217295308143	0.19787217295308143	0.19787217295308143	0.19787217295308143	0.19787217295308143	0.19787217295308143	0.19787217295308143	0.19787217295308143	0.19787217295308143	0.19787217295308143	0.19787217295308143
0.05512557071151997	0.06559925699070085	0.0542186348084587	0.06955506763009789	0.06232424342468123	0.07903179997561104	0.06693587003809824	0.055643026644376696	0.06689905477450886	0.08263470908867808	0.04857359249949645	0.05908429019376819	0.058521449088774075	0.049944110696831356	0.037818496846420566	0.06350134330240492	0.059662091834638255	0.05467254035683183	0.05248784323485397	0.05296424002631865	0.05466449618737439	0.08343518718262402	0.056027854029955935	0.06028081023242072	0.0789799805039332	0.05219347212427207	0.08771452192803574	0.0699539970261539	0.0699539970261539	0.0699539970261539	0.0699539970261539	0.0699539970261539	0.0699539970261539	0.0699539970261539	0.0699539970261539	0.0699539970261539	0.0699539970261539	0.0699539970261539	0.0699539970261539	0.0699539970261539	0.0699539970261539	0.0699539970261539	0.0699539970261539	0.0699539970261539	0.0699539970261539	0.0699539970261539	0.0699539970261539	0.0699539970261539	0.0699539970261539	0.0699539970261539
0.08948254751658975	0.1103257499075783	0.10755797923428816	0.1048195237556609	0.08847891613673894	0.09839535480176918	0.09014068431980386	0.10744528138195478	0.08116994931221609	0.0973140969621958	0.0971030571178183	0.0806742981106586	0.089278453840734	0.11090316023125352	0.0967539967164819	0.0938859229234837	0.08355953908170188	0.11269868068517869	0.10645360945495105	0.09548058856060194	0.08559759449126797	0.1075525782962516	0.10105648000923122	0.09956870229087918	0.10004447870978408	0.10353063337083286	0.09046795242455473	0.09042689622331233	0.0873527654525302	0.09245487073789345	0.11318999098755338	0.11082778617385525	0.07988415363028702	0.08569165252983924	0.08278790308006313	0.08278790308006313	0.08278790308006313	0.08278790308006313	0.08278790308006313	0.08278790308006313	0.08278790308006313	0.08278790308006313	0.08278790308006313	0.08278790308006313	0.08278790308006313	0.08278790308006313	0.08278790308006313	0.08278790308006313	0.08278790308006313	0.08278790308006313
0.0906459208639008	0.07515524431513496	0.11346552278512433	0.10190829708395165	0.10230177973352517	0.12791084410325304	0.12588120883829107	0.12428779154074471	0.11411700614229094	0.10828179095933951	0.10789342455704035	0.10611955105999622	0.10577078299053737	0.12534646031374116	0.12823031976766272	0.1249175471883146	0.10533231013780764	0.11573884357394318	0.13149747316158553	0.09503385203312595	0.11974603660903173	0.1315383526437304	0.11155944654345128	0.12746014418315865	0.12452337400970902	0.13173663979083133	0.12391907413943744	0.0995868054136917	0.10617759063346405	0.11559635342600766	0.10281047763512624	0.10719325773792128	0.11073726326230506	0.10896526050011317	0.10896526050011317	0.10896526050011317	0.10896526050011317	0.10896526050011317	0.10896526050011317	0.10896526050011317	0.10896526050011317	0.10896526050011317	0.10896526050011317	0.10896526050011317	0.10896526050011317	0.10896526050011317	0.10896526050011317	0.10896526050011317	0.10896526050011317	0.10896526050011317
0.1080024096262644	0.09518886888659576	0.13669895282411765	0.09201189722812819	0.11763820597146568	0.10486840551679666	0.10583678974065519	0.15408067095556408	0.10687453438322025	0.09332849928793208	0.11024478979041329	0.06567138547505187	0.1461901911572366	0.13387899772039275	0.1255338808360487	0.1361871047515627	0.14277894106999195	0.1324404691194559	0.12457643001839624	0.15375357590419886	0.09924413478589471	0.11075256634487114	0.14753088223349142	0.1273275425812755	0.1320412654319681	0.13312444069673593	0.10561643773973664	0.1290394429827703	0.13614484387377346	0.1256848124351476	0.11061102016940191	0.11814791630227475	0.11814791630227475	0.11814791630227475	0.11814791630227475	0.11814791630227475	0.11814791630227475	0.11814791630227475	0.11814791630227475	0.11814791630227475	0.11814791630227475	0.11814791630227475	0.11814791630227475	0.11814791630227475	0.11814791630227475	0.11814791630227475	0.11814791630227475	0.11814791630227475	0.11814791630227475	0.11814791630227475
0.05716364939724095	0.04799308777272988	0.07337716318218063	0.06143530928737559	0.055754463587646574	0.061775098204400226	0.06732382551882925	0.06542696094642676	0.07763127049728	0.06424570359488953	0.05616572090217605	0.06522187925908388	0.07333802176404972	0.06906769741010414	0.07248109015652293	0.060814744003503306	0.06868342756916083	0.07360664045336067	0.07295113414463957	0.0829544862429365	0.08728203148713606	0.07880578118929588	0.06217447384018006	0.06780792261140087	0.07553460703870887	0.08754515243626157	0.08545880541059286	0.08379914335811064	0.08908452829893879	0.08098703326435018	0.07290959047543577	0.07694831186989298	0.07694831186989298	0.07694831186989298	0.07694831186989298	0.07694831186989298	0.07694831186989298	0.07694831186989298	0.07694831186989298	0.07694831186989298	0.07694831186989298	0.07694831186989298	0.07694831186989298	0.07694831186989298	0.07694831186989298	0.07694831186989298	0.07694831186989298	0.07694831186989298	0.07694831186989298	0.07694831186989298
0.10960030840008674	0.10015411412062127	0.10076796606690473	0.11854127872094193	0.09961046994535477	0.12386383918269493	0.10885252975073409	0.1049178843830632	0.12079121763394898	0.1257414593066334	0.10908918981652974	0.09253595524528127	0.14356129855430244	0.11593058475855147	0.15048229156060208	0.13948927279294865	0.12045857624303224	0.12114998820394085	0.11694506993107635	0.11747658533222033	0.11788742598884715	0.11964989368620961	0.09150817471339388	0.1108317479098115	0.11202387389354304	0.11150539982017067	0.11612771468949015	0.09587229939339834	0.11660218444485652	0.11665871726296181	0.08942890545199837	0.1030438113574801	0.1030438113574801	0.1030438113574801	0.1030438113574801	0.1030438113574801	0.1030438113574801	0.1030438113574801	0.1030438113574801	0.1030438113574801	0.1030438113574801	0.1030438113574801	0.1030438113574801	0.1030438113574801	0.1030438113574801	0.1030438113574801	0.1030438113574801	0.1030438113574801	0.1030438113574801	0.1030438113574801
0.09855572800739199	0.11174621081264749	0.1327663431684071	0.12942350348683387	0.13013744418980297	0.14061740457382138	0.14252814275425726	0.11438162930407833	0.11569291609927554	0.08872202857150323	0.08024580471114186	0.10986854152481225	0.12357811868718145	0.13520185063125884	0.12591836543488755	0.08786498840360428	0.11769971814152366	0.16273422801661455	0.12970341108950667	0.12036707760323136	0.10780180819880948	0.13220575236723875	0.1349321879766339	0.10435158339524031	0.10468711685174831	0.11707783858017952	0.12058620905333121	0.10299202261716052	0.12830606541115183	0.11262755964111268	0.10572711308651599	0.14339437266754404	0.12456074287703002	0.12456074287703002	0.12456074287703002	0.12456074287703002	0.12456074287703002	0.12456074287703002	0.12456074287703002	0.12456074287703002	0.12456074287703002	0.12456074287703002	0.12456074287703002	0.12456074287703002	0.12456074287703002	0.12456074287703002	0.12456074287703002	0.12456074287703002	0.12456074287703002	0.12456074287703002
0.09476636933930933	0.08469851064389221	0.08481967367687968	0.11032311823540174	0.1267381065002435	0.11548677116566425	0.1097877094350439	0.08722224033363883	0.14692925522773273	0.1263474264882899	0.151109960417222	0.14396106703292197	0.11174898877273005	0.125784762887557	0.1487922445334433	0.14017245585852647	0.136334959250712	0.13910943694865927	0.12495793874581038	0.12674061844288637	0.10953445130628828	0.14783958119930407	0.12329418348126142	0.12013988963969882	0.09847674785682611	0.1616970098490487	0.1543850086097482	0.10365829886194017	0.11921218095484534	0.13697088058270812	0.12809153076877675	0.12809153076877675	0.12809153076877675	0.12809153076877675	0.12809153076877675	0.12809153076877675	0.12809153076877675	0.12809153076877675	0.12809153076877675	0.12809153076877675	0.12809153076877675	0.12809153076877675	0.12809153076877675	0.12809153076877675	0.12809153076877675	0.12809153076877675	0.12809153076877675	0.12809153076877675	0.12809153076877675	0.12809153076877675
0.0821734828128866	0.11327986359218893	0.10123608590273064	0.08937891835351457	0.07107159401444824	0.09435264564567312	0.0990674297503923	0.10547205174810192	0.10558605712371248	0.11457761586066478	0.10704130041192647	0.09711975648611323	0.08581483349177889	0.11202382490143868	0.07471551487274	0.11466370136945742	0.11900734646770773	0.0935850574924575	0.10183239640031193	0.10644061747110177	0.09524691731204842	0.06601407689442094	0.10297893131651958	0.08449650410547027	0.08449650410547027	0.08449650410547027	0.08449650410547027	0.08449650410547027	0.08449650410547027	0.08449650410547027	0.08449650410547027	0.08449650410547027	0.08449650410547027	0.08449650410547027	0.08449650410547027	0.08449650410547027	0.08449650410547027	0.08449650410547027	0.08449650410547027	0.08449650410547027	0.08449650410547027	0.08449650410547027	0.08449650410547027	0.08449650410547027	0.08449650410547027	0.08449650410547027	0.08449650410547027	0.08449650410547027	0.08449650410547027	0.08449650410547027
0.07982064953728454	0.08483259123476337	0.07892308580092863	0.08608671779777276	0.09870576640695701	0.09741626966778674	0.11729096621410537	0.08896794863928878	0.10497658749623259	0.10757639417312308	0.10670334760730289	0.10313932805834651	0.14276270319825898	0.09513100621389459	0.0945281524684337	0.09649779526009489	0.08782493084141163	0.09884045645434766	0.08976527651032985	0.1134000729618008	0.07660178867827189	0.086535790797255	0.10816662643723761	0.0973512086172463	0.0973512086172463	0.0973512086172463	0.0973512086172463	0.0973512086172463	0.0973512086172463	0.0973512086172463	0.0973512086172463	0.0973512086172463	0.0973512086172463	0.0973512086172463	0.0973512086172463	0.0973512086172463	0.0973512086172463	0.0973512086172463	0.0973512086172463	0.0973512086172463	0.0973512086172463	0.0973512086172463	0.0973512086172463	0.0973512086172463	0.0973512086172463	0.0973512086172463	0.0973512086172463	0.0973512086172463	0.0973512086172463	0.0973512086172463
0.20707623706454945	0.17175667675385217	0.2075638731014998	0.22513990015598054	0.12569240190762968	0.20345892335959423	0.14247817810031815	0.15042827439684278	0.1369143202538748	0.1282893709523104	0.18802743161290603	0.20356617568684215	0.14383272391813584	0.15635810992475493	0.22396504875948864	0.16053062238484697	0.1995104918337719	0.1582240477746104	0.13056710655311102	0.13824679222801656	0.12079533932707684	0.18480390657314877	0.24774390377046956	0.21332089447113375	0.15715691353107775	0.21327792788854869	0.15040703310794065	0.15197519649416114	0.190702067650374	0.19845986535366267	0.19458096650201834	0.19458096650201834	0.19458096650201834	0.19458096650201834	0.19458096650201834	0.19458096650201834	0.19458096650201834	0.19458096650201834	0.19458096650201834	0.19458096650201834	0.19458096650201834	0.19458096650201834	0.19458096650201834	0.19458096650201834	0.19458096650201834	0.19458096650201834	0.19458096650201834	0.19458096650201834	0.19458096650201834	0.19458096650201834
0.12114150695068591	0.11180195504297694	0.10117486549692874	0.12524782934861098	0.1474688233566742	0.11255993188459881	0.14365610469712906	0.12421861917069132	0.1235638342036463	0.12598401427900296	0.13293462699446693	0.13213338124747814	0.12801838324545348	0.11655701818311914	0.11255917025756842	0.1373352751354572	0.10111381753976038	0.16013911136470352	0.11896284452526487	0.10600021069245336	0.10005084634169249	0.12536054686028256	0.13052830821172381	0.13985437061999742	0.1616689852687357	0.16917656300859887	0.15503453119285088	0.18432430623705437	0.15015272839132246	0.10939783392462019	0.12679409896411656	0.15462260454984544	0.14070835175698101	0.14070835175698101	0.14070835175698101	0.14070835175698101	0.14070835175698101	0.14070835175698101	0.14070835175698101	0.14070835175698101	0.14070835175698101	0.14070835175698101	0.14070835175698101	0.14070835175698101	0.14070835175698101	0.14070835175698101	0.14070835175698101	0.14070835175698101	0.14070835175698101	0.14070835175698101
0.09499813298477068	0.1012736500856376	0.1432231541298784	0.10876597100657272	0.11377556105427726	0.11329546518510104	0.1288864657869513	0.1320796254933893	0.08000100766121493	0.12112264005892284	0.08988339667114621	0.11712394883288146	0.1305671775344538	0.14228355489424158	0.12231882287694024	0.14129277625724	0.14459136896532235	0.12534434182830267	0.1109140886076339	0.12618432032223142	0.11994881901335865	0.09486722788179164	0.09151856430043102	0.12989817234699583	0.1386581070350641	0.12053477389268048	0.13224503268739446	0.1441469447044994	0.10515784942696779	0.13749345738851557	0.12524745019556044	0.09391030830358461	0.16226904156003955	0.1084697545622238	0.11363847578733623	0.11105411517478	0.11105411517478	0.11105411517478	0.11105411517478	0.11105411517478	0.11105411517478	0.11105411517478	0.11105411517478	0.11105411517478	0.11105411517478	0.11105411517478	0.11105411517478	0.11105411517478	0.11105411517478	0.11105411517478
0.07215252433906179	0.07646769480920738	0.07590301887649178	0.08237418809554119	0.0846921884331644	0.08939106339524941	0.09842598456294543	0.07759264576155799	0.11508930550054594	0.10211646376668003	0.07449114225551572	0.09028754033820686	0.07209509354651797	0.08711843213828203	0.09349613320879577	0.10311027360045018	0.08911543039513055	0.12957119241322862	0.0803542722057655	0.08040675923130387	0.07919903368330822	0.11980109538732273	0.10684691346836725	0.09951042668243637	0.06923182733302756	0.09763532922889433	0.10525067005075965	0.10768314036261185	0.10646690520668575	0.10646690520668575	0.10646690520668575	0.10646690520668575	0.10646690520668575	0.10646690520668575	0.10646690520668575	0.10646690520668575	0.10646690520668575	0.10646690520668575	0.10646690520668575	0.10646690520668575	0.10646690520668575	0.10646690520668575	0.10646690520668575	0.10646690520668575	0.10646690520668575	0.10646690520668575	0.10646690520668575	0.10646690520668575	0.10646690520668575	0.10646690520668575
0.17991626237646666	0.1942762872644488	0.19336710747728697	0.20391548262906686	0.16407840455837905	0.14125441837378752	0.18172919393095763	0.21860353659534573	0.22936538504600296	0.12141777770252937	0.24067453247915035	0.1714688160475641	0.12328772265336387	0.2064904374828607	0.20632250858720305	0.1969365713455673	0.2264980270346167	0.18029109390257111	0.17525938867123575	0.14708352118005313	0.16963400281946273	0.15322076470834772	0.1870622828799467	0.20883543788434236	0.1667100492725403	0.18066628235671575	0.13955458713151384	0.13705666822458762	0.19300357753398373	0.16503012287928567	0.16503012287928567	0.16503012287928567	0.16503012287928567	0.16503012287928567	0.16503012287928567	0.16503012287928567	0.16503012287928567	0.16503012287928567	0.16503012287928567	0.16503012287928567	0.16503012287928567	0.16503012287928567	0.16503012287928567	0.16503012287928567	0.16503012287928567	0.16503012287928567	0.16503012287928567	0.16503012287928567	0.16503012287928567	0.16503012287928567
0.0715810412554694	0.10849898981329811	0.11335243193569565	0.09968715956604282	0.08405946554964723	0.1107830830183866	0.07622763154282848	0.10214493270517822	0.09341897280123501	0.0923473280893876	0.07946536494906652	0.07979102386865485	0.08479294988431604	0.0876876399342303	0.07544313873788205	0.08482004868547871	0.08676827161740762	0.07597335330209123	0.08913367247118069	0.0839467737335127	0.0933776811329145	0.10059579595463528	0.0764646843756867	0.08283203584812364	0.06832366370864161	0.07370437436600462	0.07101401903732311	0.07101401903732311	0.07101401903732311	0.07101401903732311	0.07101401903732311	0.07101401903732311	0.07101401903732311	0.07101401903732311	0.07101401903732311	0.07101401903732311	0.07101401903732311	0.07101401903732311	0.07101401903732311	0.07101401903732311	0.07101401903732311	0.07101401903732311	0.07101401903732311	0.07101401903732311	0.07101401903732311	0.07101401903732311	0.07101401903732311	0.07101401903732311	0.07101401903732311	0.07101401903732311
0.06612449523937904	0.09091428935257781	0.09297190111425892	0.08191959148954672	0.10020256374770531	0.09093735168908802	0.07536161014871949	0.0718562827141344	0.0827390078975382	0.061787058607777605	0.08777002864812325	0.06441542186809661	0.0954056364527566	0.10273370227262381	0.08392334574982269	0.081547967424361	0.09105620064645147	0.0766946508983818	0.07966309511360131	0.07649494765014411	0.08592835184009445	0.06445646041259628	0.07519240612634535	0.07519240612634535	0.07519240612634535	0.07519240612634535	0.07519240612634535	0.07519240612634535	0.07519240612634535	0.07519240612634535	0.07519240612634535	0.07519240612634535	0.07519240612634535	0.07519240612634535	0.07519240612634535	0.07519240612634535	0.07519240612634535	0.07519240612634535	0.07519240612634535	0.07519240612634535	0.07519240612634535	0.07519240612634535	0.07519240612634535	0.07519240612634535	0.07519240612634535	0.07519240612634535	0.07519240612634535	0.07519240612634535	0.07519240612634535	0.07519240612634535
0.07207527920793881	0.05874542844915152	0.07970402442779442	0.06979524548465929	0.05373518861897127	0.07547224643278369	0.10068083721046762	0.10039215835707664	0.07975447525860038	0.09461054598231776	0.09139286103049526	0.07855831480859518	0.0861492296508746	0.08468202722695452	0.10363555045940595	0.08075619887895434	0.08942656596972189	0.08130243045657162	0.07946321890299682	0.07196771448267668	0.07150601352112897	0.0793825702179074	0.07348011595619261	0.09795514026228432	0.08703168370363845	0.08130270517198498	0.06583502351926702	0.07356886434562601	0.07356886434562601	0.07356886434562601	0.07356886434562601	0.07356886434562601	0.07356886434562601	0.07356886434562601	0.07356886434562601	0.07356886434562601	0.07356886434562601	0.07356886434562601	0.07356886434562601	0.07356886434562601	0.07356886434562601	0.07356886434562601	0.07356886434562601	0.07356886434562601	0.07356886434562601	0.07356886434562601	0.07356886434562601	0.07356886434562601	0.07356886434562601	0.07356886434562601
0.11616597438270063	0.12163087760762067	0.15863944568356075	0.14585580094497835	0.1275020813502121	0.12494333107320187	0.12575751327501175	0.11286067098419379	0.11537409897162872	0.13851484642257475	0.19942792451058758	0.12915624841556275	0.13951275819637515	0.17908022567967521	0.13876915474638057	0.1090281435472277	0.13730382633530566	0.14778989503236678	0.1704128854776411	0.14637170894930138	0.1258745432755204	0.12767105502519022	0.16725100400663045	0.10812005732784497	0.15096699002806385	0.10929713065302012	0.11696038120641455	0.13706111474013732	0.1499113068106187	0.14348621077537801	0.14348621077537801	0.14348621077537801	0.14348621077537801	0.14348621077537801	0.14348621077537801	0.14348621077537801	0.14348621077537801	0.14348621077537801	0.14348621077537801	0.14348621077537801	0.14348621077537801	0.14348621077537801	0.14348621077537801	0.14348621077537801	0.14348621077537801	0.14348621077537801	0.14348621077537801	0.14348621077537801	0.14348621077537801	0.14348621077537801
0.12454701130083468	0.12177206241343878	0.13421156222472835	0.120154566301108	0.11421602293703936	0.1278973950157586	0.13875006060962233	0.15063836928466612	0.12617877272785724	0.13721089904679956	0.1204831929861347	0.1003365301579958	0.11394389728545944	0.16095388034652258	0.13308153279955476	0.1499154009020434	0.14284527485058954	0.12519006031869015	0.12985615654421592	0.14673275731868848	0.17487469965486163	0.1341056110987589	0.1403726969038243	0.1415026460385467	0.12387488565700452	0.11639138731240693	0.13894876362303032	0.14220166652475497	0.10409465628024304	0.13611248126173456	0.11410880838034645	0.11806218020734181	0.12073143964230565	0.09387805409593189	0.13442725274497422	0.14543158097242356	0.1140994392970634	0.13298858787023723	0.12354401358365032	0.12354401358365032	0.12354401358365032	0.12354401358365032	0.12354401358365032	0.12354401358365032	0.12354401358365032	0.12354401358365032	0.12354401358365032	0.12354401358365032	0.12354401358365032	0.12354401358365032
0.08927447406652243	0.12543669436381472	0.1298433076102052	0.1617219264046713	0.09805400267314829	0.11810746131791112	0.14126996801883557	0.12699412830650733	0.09211029336880486	0.13323329793998165	0.10584976415315596	0.07660023019094792	0.1551353163701748	0.10144570833592928	0.12977424147500596	0.1807216179601113	0.05812669575697919	0.12257853514629684	0.10555671549180179	0.09296009013948996	0.1147777483308514	0.09638496342610747	0.14950334884374816	0.10225610221902959	0.07550173957273425	0.08996137001655155	0.1286712947024729	0.13998266754244904	0.06457216925901405	0.1161767807224462	0.12861276835022323	0.07270984612671927	0.1355648963025163	0.13164161777116246	0.06553722985387479	0.06185211962330608	0.06490786894837931	0.07321291077598122	0.06718762742602151	0.1038518451059079	0.11143343002826352	0.08028215828355573	0.09585779415590963	0.09585779415590963	0.09585779415590963	0.09585779415590963	0.09585779415590963	0.09585779415590963	0.09585779415590963	0.09585779415590963
0.06118534156115683	0.057048597052508754	0.08259556211132145	0.08426174384258191	0.09060644778187868	0.07416036455256216	0.08488654178657967	0.08460137035215179	0.07208175010552263	0.09482634129717579	0.09355267687345946	0.09901937702379215	0.0829146908439466	0.0820323591087962	0.09871886649057683	0.08392753198366548	0.09050742617862569	0.07357965716687757	0.09255103665267785	0.0820278203081166	0.11487440781848206	0.09486712675121653	0.0910225710076612	0.09230491017004754	0.08129821756581726	0.09425859419016168	0.08820342411206031	0.09735375066350169	0.092778587387781	0.092778587387781	0.092778587387781	0.092778587387781	0.092778587387781	0.092778587387781	0.092778587387781	0.092778587387781	0.092778587387781	0.092778587387781	0.092778587387781	0.092778587387781	0.092778587387781	0.092778587387781	0.092778587387781	0.092778587387781	0.092778587387781	0.092778587387781	0.092778587387781	0.092778587387781	0.092778587387781	0.092778587387781
0.07882770377235494	0.07854097845682248	0.08960100177240446	0.096086036404058	0.11056266826410217	0.10512120828083076	0.0815213731918628	0.12568883647348336	0.11070441274537791	0.09968026565329954	0.07506895839667238	0.09976741375995843	0.0899312678226735	0.11401730862025301	0.11056623225908123	0.1122060168875676	0.11474545870904548	0.09184311109507147	0.11002432107200423	0.11232718019106835	0.1034761523000615	0.12201235578164775	0.10944689748157618	0.10109528075429218	0.11355980107417325	0.10732754091423272	0.10732754091423272	0.10732754091423272	0.10732754091423272	0.10732754091423272	0.10732754091423272	0.10732754091423272	0.10732754091423272	0.10732754091423272	0.10732754091423272	0.10732754091423272	0.10732754091423272	0.10732754091423272	0.10732754091423272	0.10732754091423272	0.10732754091423272	0.10732754091423272	0.10732754091423272	0.10732754091423272	0.10732754091423272	0.10732754091423272	0.10732754091423272	0.10732754091423272	0.10732754091423272	0.10732754091423272
0.05021430998542397	0.055978163194927315	0.06677288569139926	0.06450767538484377	0.07741682428165196	0.04535527103288294	0.050570827031782624	0.06452081978985605	0.046702275351391064	0.06826537471177871	0.05694750455402423	0.06281781693353117	0.06188059248769805	0.07407428404155314	0.0684420185863433	0.0596089119441079	0.06441653933037436	0.05838225226645708	0.049461880036848795	0.04946692853791683	0.07161356963401018	0.060540249085963505	0.060540249085963505	0.060540249085963505	0.060540249085963505	0.060540249085963505	0.060540249085963505	0.060540249085963505	0.060540249085963505	0.060540249085963505	0.060540249085963505	0.060540249085963505	0.060540249085963505	0.060540249085963505	0.060540249085963505	0.060540249085963505	0.060540249085963505	0.060540249085963505	0.060540249085963505	0.060540249085963505	0.060540249085963505	0.060540249085963505	0.060540249085963505	0.060540249085963505	0.060540249085963505	0.060540249085963505	0.060540249085963505	0.060540249085963505	0.060540249085963505	0.060540249085963505
0.09229574357129203	0.1195748705834478	0.09696674899302586	0.08193834090245858	0.11657379837123617	0.10530417122402344	0.11067396332666155	0.11127649450676624	0.12255298614331755	0.13674677484822204	0.10364625029507935	0.11484058320694347	0.10081459331674777	0.11781340158695215	0.12918889305908027	0.12937054599160094	0.1437845301567061	0.1143941620750601	0.11081114401371667	0.1392719556960136	0.11790414557251908	0.11411794321263596	0.11233964751234693	0.11322879536249143	0.11322879536249143	0.11322879536249143	0.11322879536249143	0.11322879536249143	0.11322879536249143	0.11322879536249143	0.11322879536249143	0.11322879536249143	0.11322879536249143	0.11322879536249143	0.11322879536249143	0.11322879536249143	0.11322879536249143	0.11322879536249143	0.11322879536249143	0.11322879536249143	0.11322879536249143	0.11322879536249143	0.11322879536249143	0.11322879536249143	0.11322879536249143	0.11322879536249143	0.11322879536249143	0.11322879536249143	0.11322879536249143	0.11322879536249143
0.08437544480225015	0.0581304063019401	0.08567380775955492	0.0791958401199125	0.08316143414593824	0.08797086972721085	0.06155584144842137	0.06808569258083493	0.08560884681285742	0.09492868075709836	0.06227246607126178	0.06884734018097545	0.07604765469773049	0.0868558495008587	0.07748344293568397	0.08274605147799134	0.07511931358234177	0.07286676714581053	0.0706964296131844	0.06889031569912876	0.08706923118660925	0.07797977344286901	0.07797977344286901	0.07797977344286901	0.07797977344286901	0.07797977344286901	0.07797977344286901	0.07797977344286901	0.07797977344286901	0.07797977344286901	0.07797977344286901	0.07797977344286901	0.07797977344286901	0.07797977344286901	0.07797977344286901	0.07797977344286901	0.07797977344286901	0.07797977344286901	0.07797977344286901	0.07797977344286901	0.07797977344286901	0.07797977344286901	0.07797977344286901	0.07797977344286901	0.07797977344286901	0.07797977344286901	0.07797977344286901	0.07797977344286901	0.07797977344286901	0.07797977344286901
0.09886771046255868	0.1236198749792763	0.11298882855067835	0.1268783198348377	0.1368649445398338	0.10487793794194077	0.10364158477082491	0.13420214076698128	0.09004692329882957	0.11090441096090724	0.1276305639632775	0.08915103848876277	0.11404939120174216	0.13920296418627076	0.11243941877142437	0.09949653086093614	0.10841151787271423	0.09548424101242217	0.12854111545826233	0.11260951192723913	0.10664848885440228	0.11211999713853282	0.11702654393391505	0.0840682712723518	0.12235879089740435	0.10321353108487807	0.10321353108487807	0.10321353108487807	0.10321353108487807	0.10321353108487807	0.10321353108487807	0.10321353108487807	0.10321353108487807	0.10321353108487807	0.10321353108487807	0.10321353108487807	0.10321353108487807	0.10321353108487807	0.10321353108487807	0.10321353108487807	0.10321353108487807	0.10321353108487807	0.10321353108487807	0.10321353108487807	0.10321353108487807	0.10321353108487807	0.10321353108487807	0.10321353108487807	0.10321353108487807	0.10321353108487807
0.10268329298645605	0.09777119949169627	0.09699072623913313	0.14539940633266207	0.08370314970439423	0.11253404115899615	0.12722890000504883	0.12615920180222298	0.10665897994981398	0.10820612964234398	0.1229154143060859	0.11529973158390969	0.09389264748455617	0.11209616357539003	0.12705536317731794	0.13086433804928313	0.14889044999065726	0.08997984494430811	0.1282735895553388	0.1264556224453869	0.12736460600036284	0.12736460600036284	0.12736460600036284	0.12736460600036284	0.12736460600036284	0.12736460600036284	0.12736460600036284	0.12736460600036284	0.12736460600036284	0.12736460600036284	0.12736460600036284	0.12736460600036284	0.12736460600036284	0.12736460600036284	0.12736460600036284	0.12736460600036284	0.12736460600036284	0.12736460600036284	0.12736460600036284	0.12736460600036284	0.12736460600036284	0.12736460600036284	0.12736460600036284	0.12736460600036284	0.12736460600036284	0.12736460600036284	0.12736460600036284	0.12736460600036284	0.12736460600036284	0.12736460600036284
0.060190398267009636	0.07448084013862472	0.06635541535572213	0.0642513741581038	0.05100702906583886	0.07594076635863962	0.0617749256727905	0.07348335558075961	0.0734627831474328	0.060345759136939264	0.04559947449457511	0.06560452011509667	0.07048416993094352	0.07974493258572647	0.05947186009236755	0.07596838062516886	0.053879531145792525	0.05999942518612064	0.07728712724700024	0.05891761176300595	0.06376256300219223	0.06364594810675729	0.06370425555447476	0.06370425555447476	0.06370425555447476	0.06370425555447476	0.06370425555447476	0.06370425555447476	0.06370425555447476	0.06370425555447476	0.06370425555447476	0.06370425555447476	0.06370425555447476	0.06370425555447476	0.06370425555447476	0.06370425555447476	0.06370425555447476	0.06370425555447476	0.06370425555447476	0.06370425555447476	0.06370425555447476	0.06370425555447476	0.06370425555447476	0.06370425555447476	0.06370425555447476	0.06370425555447476	0.06370425555447476	0.06370425555447476	0.06370425555447476	0.06370425555447476
0.09088757912859668	0.08573957208074878	0.06826476804512462	0.08776393777565085	0.0971017415772663	0.04811774758730364	0.0755501633572118	0.08560069764758266	0.10453280566458505	0.08818829108288248	0.07593013011674325	0.09895437396298701	0.06456628766994153	0.10510653956453585	0.06834908110927572	0.08458276746011693	0.10699407345889458	0.07627256414695915	0.07909077599082323	0.08452680088720131	0.08180878843901226	0.08180878843901226	0.08180878843901226	0.08180878843901226	0.08180878843901226	0.08180878843901226	0.08180878843901226	0.08180878843901226	0.08180878843901226	0.08180878843901226	0.08180878843901226	0.08180878843901226	0.08180878843901226	0.08180878843901226	0.08180878843901226	0.08180878843901226	0.08180878843901226	0.08180878843901226	0.08180878843901226	0.08180878843901226	0.08180878843901226	0.08180878843901226	0.08180878843901226	0.08180878843901226	0.08180878843901226	0.08180878843901226	0.08180878843901226	0.08180878843901226	0.08180878843901226	0.08180878843901226
0.15312873086499965	0.13958277962399157	0.13531482314375395	0.19036565336927302	0.17832015150791078	0.13681281559142003	0.18653810957119393	0.1569270503332493	0.14045518972210752	0.13781525370336478	0.15864594896920653	0.19799836473548485	0.1176993120988581	0.14681717432435976	0.18169470204186794	0.13751086587064593	0.15002031323923945	0.13180604584340067	0.1341776134703417	0.14761358911009678	0.16390159493559142	0.14181472208969528	0.1602337493568317	0.16779116107117956	0.16043550867109363	0.12493843374246248	0.17951954787188254	0.1575128458957027	0.12758208942670118	0.13828676693736322	0.14487320146147348	0.134291281125219	0.14155160112723503	0.14326257543735949	0.09301322303337224	0.11813789923536586	0.11813789923536586	0.11813789923536586	0.11813789923536586	0.11813789923536586	0.11813789923536586	0.11813789923536586	0.11813789923536586	0.11813789923536586	0.11813789923536586	0.11813789923536586	0.11813789923536586	0.11813789923536586	0.11813789923536586	0.11813789923536586
0.06819732642264317	0.10750674919885075	0.1003555044275918	0.06827611270939898	0.08263049623851296	0.07770291511573282	0.09846724645733425	0.08449995521644676	0.07721748214679083	0.08601935240941047	0.11294245564773456	0.09084394513115814	0.09576804738889258	0.08027315390272188	0.09144072429002849	0.07768418472448552	0.08456245450725701	0.08456245450725701	0.08456245450725701	0.08456245450725701	0.08456245450725701	0.08456245450725701	0.08456245450725701	0.08456245450725701	0.08456245450725701	0.08456245450725701	0.08456245450725701	0.08456245450725701	0.08456245450725701	0.08456245450725701	0.08456245450725701	0.08456245450725701	0.08456245450725701	0.08456245450725701	0.08456245450725701	0.08456245450725701	0.08456245450725701	0.08456245450725701	0.08456245450725701	0.08456245450725701	0.08456245450725701	0.08456245450725701	0.08456245450725701	0.08456245450725701	0.08456245450725701	0.08456245450725701	0.08456245450725701	0.08456245450725701	0.08456245450725701	0.08456245450725701
0.0822113438396901	0.09999290882090628	0.08596757429666375	0.09862414217316906	0.08622394227561199	0.0738755065078164	0.11061685232860248	0.09973823768517574	0.0674402696978969	0.06997995955129835	0.07765141559111235	0.10666242283037024	0.0998751752776141	0.08096246834970952	0.07154614121696642	0.07317774627235189	0.07375486981599425	0.0841689718852933	0.10164010343097098	0.0762751757312183	0.07106801113008862	0.07137266971124553	0.08273237504199468	0.10589757694057791	0.0943149759912863	0.0943149759912863	0.0943149759912863	0.0943149759912863	0.0943149759912863	0.0943149759912863	0.0943149759912863	0.0943149759912863	0.0943149759912863	0.0943149759912863	0.0943149759912863	0.0943149759912863	0.0943149759912863	0.0943149759912863	0.0943149759912863	0.0943149759912863	0.0943149759912863	0.0943149759912863	0.0943149759912863	0.0943149759912863	0.0943149759912863	0.0943149759912863	0.0943149759912863	0.0943149759912863	0.0943149759912863	0.0943149759912863
0.14132538957998628	0.17186921062999097	0.1448512978138349	0.12887225605637653	0.13425764026560236	0.18350248392573495	0.16044567746713115	0.1140300276665699	0.1609349889054779	0.14115646353860048	0.15330212455045955	0.18028844011923065	0.12169679738715786	0.15317519404360994	0.24413955135179266	0.11179974180121917	0.14476920870448515	0.10339533990316309	0.12408227430382412	0.12408227430382412	0.12408227430382412	0.12408227430382412	0.12408227430382412	0.12408227430382412	0.12408227430382412	0.12408227430382412	0.12408227430382412	0.12408227430382412	0.12408227430382412	0.12408227430382412	0.12408227430382412	0.12408227430382412	0.12408227430382412	0.12408227430382412	0.12408227430382412	0.12408227430382412	0.12408227430382412	0.12408227430382412	0.12408227430382412	0.12408227430382412	0.12408227430382412	0.12408227430382412	0.12408227430382412	0.12408227430382412	0.12408227430382412	0.12408227430382412	0.12408227430382412	0.12408227430382412	0.12408227430382412	0.12408227430382412
0.09103137500129178	0.10247867696681978	0.07982060901900068	0.09543693374541821	0.07986241728096403	0.1012387574667638	0.08787933075746271	0.06837628484645197	0.07599889880565533	0.09955055790657341	0.08536040844366558	0.09336627300189809	0.10406115557810186	0.08456621704557354	0.1133079740889823	0.11112027865661704	0.11071289463968752	0.08332539547901491	0.10998054771534732	0.07195695422372882	0.09239966370009105	0.08217830896190995	0.08217830896190995	0.08217830896190995	0.08217830896190995	0.08217830896190995	0.08217830896190995	0.08217830896190995	0.08217830896190995	0.08217830896190995	0.08217830896190995	0.08217830896190995	0.08217830896190995	0.08217830896190995	0.08217830896190995	0.08217830896190995	0.08217830896190995	0.08217830896190995	0.08217830896190995	0.08217830896190995	0.08217830896190995	0.08217830896190995	0.08217830896190995	0.08217830896190995	0.08217830896190995	0.08217830896190995	0.08217830896190995	0.08217830896190995	0.08217830896190995	0.08217830896190995
0.09716667821156752	0.09761227215575144	0.11692711391941377	0.10141276012691612	0.10886637560007856	0.11811368391954495	0.0979897219726495	0.10748788151702286	0.10688372206250707	0.1268802205447394	0.11688197130362325	0.11688197130362325	0.11688197130362325	0.11688197130362325	0.11688197130362325	0.11688197130362325	0.11688197130362325	0.11688197130362325	0.11688197130362325	0.11688197130362325	0.11688197130362325	0.11688197130362325	0.11688197130362325	0.11688197130362325	0.11688197130362325	0.11688197130362325	0.11688197130362325	0.11688197130362325	0.11688197130362325	0.11688197130362325	0.11688197130362325	0.11688197130362325	0.11688197130362325	0.11688197130362325	0.11688197130362325	0.11688197130362325	0.11688197130362325	0.11688197130362325	0.11688197130362325	0.11688197130362325	0.11688197130362325	0.11688197130362325	0.11688197130362325	0.11688197130362325	0.11688197130362325	0.11688197130362325	0.11688197130362325	0.11688197130362325	0.11688197130362325	0.11688197130362325
0.0822800460964385	0.10576512001738271	0.10489260933574304	0.10137771980665014	0.07846036365518054	0.09687702356552698	0.10243026664365397	0.08862930259460854	0.09318178813141337	0.11210106329280736	0.08205292675794161	0.085802284600255	0.1042426100867167	0.08746937755408926	0.12682310272024927	0.10110133432359734	0.12599890565714994	0.11680151930823024	0.12140021248269008	0.12140021248269008	0.12140021248269008	0.12140021248269008	0.12140021248269008	0.12140021248269008	0.12140021248269008	0.12140021248269008	0.12140021248269008	0.12140021248269008	0.12140021248269008	0.12140021248269008	0.12140021248269008	0.12140021248269008	0.12140021248269008	0.12140021248269008	0.12140021248269008	0.12140021248269008	0.12140021248269008	0.12140021248269008	0.12140021248269008	0.12140021248269008	0.12140021248269008	0.12140021248269008	0.12140021248269008	0.12140021248269008	0.12140021248269008	0.12140021248269008	0.12140021248269008	0.12140021248269008	0.12140021248269008	0.12140021248269008
0.10496309121325487	0.13497581737547468	0.18049012468958936	0.1612653360568818	0.15980745997605347	0.244356589735382	0.19949795170047618	0.1687791783273851	0.20251477181537864	0.19710803881973474	0.19197255170160027	0.12956237482850663	0.1739767227490415	0.1801466477130552	0.20520743130875385	0.21885097771309503	0.23941096983448093	0.17693914584481799	0.20903793440388993	0.21176198596976906	0.1654495355222755	0.19645207324342898	0.1435256467822077	0.19404858975545566	0.22780265918808146	0.16087179152816702	0.19750059105463372	0.21944025977169276	0.17935315534795837	0.1551782937310327	0.2081230447882848	0.18165066925965875	0.18165066925965875	0.18165066925965875	0.18165066925965875	0.18165066925965875	0.18165066925965875	0.18165066925965875	0.18165066925965875	0.18165066925965875	0.18165066925965875	0.18165066925965875	0.18165066925965875	0.18165066925965875	0.18165066925965875	0.18165066925965875	0.18165066925965875	0.18165066925965875	0.18165066925965875	0.18165066925965875
0.09099491643755366	0.08960703336472596	0.11044184256624942	0.11909594282825606	0.11285515557400781	0.06771655698932344	0.09759340432507563	0.12501983595382196	0.1464078358822615	0.09241723933535267	0.11737573462937698	0.10139787784638443	0.12949637865075783	0.12182262229358502	0.12409807221398077	0.14114754435086815	0.12055328409521816	0.11392641997317056	0.09123465513981627	0.10793422545734976	0.11071535998211848	0.12935047568436178	0.1034558953783992	0.12347146213141956	0.11346367875490937	0.11346367875490937	0.11346367875490937	0.11346367875490937	0.11346367875490937	0.11346367875490937	0.11346367875490937	0.11346367875490937	0.11346367875490937	0.11346367875490937	0.11346367875490937	0.11346367875490937	0.11346367875490937	0.11346367875490937	0.11346367875490937	0.11346367875490937	0.11346367875490937	0.11346367875490937	0.11346367875490937	0.11346367875490937	0.11346367875490937	0.11346367875490937	0.11346367875490937	0.11346367875490937	0.11346367875490937	0.11346367875490937
0.07377302643462176	0.08983347237361748	0.11088309897671665	0.07507770829903931	0.1010270308701909	0.07433565054579858	0.09481642905977525	0.10122592862902412	0.0882921151481352	0.05630645190112497	0.10158228597008682	0.0789443689356059	0.0789443689356059	0.0789443689356059	0.0789443689356059	0.0789443689356059	0.0789443689356059	0.0789443689356059	0.0789443689356059	0.0789443689356059	0.0789443689356059	0.0789443689356059	0.0789443689356059	0.0789443689356059	0.0789443689356059	0.0789443689356059	0.0789443689356059	0.0789443689356059	0.0789443689356059	0.0789443689356059	0.0789443689356059	0.0789443689356059	0.0789443689356059	0.0789443689356059	0.0789443689356059	0.0789443689356059	0.0789443689356059	0.0789443689356059	0.0789443689356059	0.0789443689356059	0.0789443689356059	0.0789443689356059	0.0789443689356059	0.0789443689356059	0.0789443689356059	0.0789443689356059	0.0789443689356059	0.0789443689356059	0.0789443689356059	0.0789443689356059
0.11299228982071136	0.14732931854354203	0.14416831561496912	0.14433521394922777	0.13604705697698485	0.12950661664901386	0.1830910314624725	0.16112566674807385	0.18942469726620612	0.14374412495604444	0.18398844359924757	0.16109449093276934	0.13705576980841716	0.136202720828732	0.1504195218649207	0.11937826744491739	0.11640601899754842	0.10907352887133433	0.11273977393444137	0.11273977393444137	0.11273977393444137	0.11273977393444137	0.11273977393444137	0.11273977393444137	0.11273977393444137	0.11273977393444137	0.11273977393444137	0.11273977393444137	0.11273977393444137	0.11273977393444137	0.11273977393444137	0.11273977393444137	0.11273977393444137	0.11273977393444137	0.11273977393444137	0.11273977393444137	0.11273977393444137	0.11273977393444137	0.11273977393444137	0.11273977393444137	0.11273977393444137	0.11273977393444137	0.11273977393444137	0.11273977393444137	0.11273977393444137	0.11273977393444137	0.11273977393444137	0.11273977393444137	0.11273977393444137	0.11273977393444137
0.11526186752115639	0.11612416586956345	0.08962502461873299	0.14175783811461998	0.11603728429269018	0.08739476413145911	0.13220151837064137	0.14849654878436827	0.1262376621203209	0.12806703856437562	0.1603723306243181	0.14935314433525113	0.12507039914799856	0.1412195154188722	0.14562151971707543	0.1434205175679738	0.1434205175679738	0.1434205175679738	0.1434205175679738	0.1434205175679738	0.1434205175679738	0.1434205175679738	0.1434205175679738	0.1434205175679738	0.1434205175679738	0.1434205175679738	0.1434205175679738	0.1434205175679738	0.1434205175679738	0.1434205175679738	0.1434205175679738	0.1434205175679738	0.1434205175679738	0.1434205175679738	0.1434205175679738	0.1434205175679738	0.1434205175679738	0.1434205175679738	0.1434205175679738	0.1434205175679738	0.1434205175679738	0.1434205175679738	0.1434205175679738	0.1434205175679738	0.1434205175679738	0.1434205175679738	0.1434205175679738	0.1434205175679738	0.1434205175679738	0.1434205175679738
0.1662381724418126	0.1626518409035036	0.16061609812538086	0.17177325278373573	0.1672741480397508	0.12977187020540912	0.15861407769344404	0.14151130553554145	0.17720264998216195	0.13988333478849393	0.19638469605069983	0.1523599024691677	0.19063544017961795	0.19563868830285047	0.18412833961721375	0.15022795246783344	0.14857165580529316	0.20516555051009186	0.176948415689961	0.15226463353506078	0.1255034235062895	0.16805027645084278	0.19454450426506695	0.14798213210734748	0.18044306724196243	0.21308686623741788	0.14725230229319866	0.16967395632397428	0.15846312930858647	0.15846312930858647	0.15846312930858647	0.15846312930858647	0.15846312930858647	0.15846312930858647	0.15846312930858647	0.15846312930858647	0.15846312930858647	0.15846312930858647	0.15846312930858647	0.15846312930858647	0.15846312930858647	0.15846312930858647	0.15846312930858647	0.15846312930858647	0.15846312930858647	0.15846312930858647	0.15846312930858647	0.15846312930858647	0.15846312930858647	0.15846312930858647
0.11945082509859321	0.11422113714055282	0.1298549239144705	0.16973183324642785	0.11225816502354038	0.10651635775481542	0.14344592756894103	0.11165566469778766	0.1283428150680231	0.1129488687761273	0.131307152574892	0.1375585070248486	0.13783357197023433	0.14756483922546623	0.1707756600521894	0.11689966740869355	0.12942898485084775	0.1459990572409121	0.13087295320517228	0.15797901917520804	0.12282134671287892	0.1268590281768778	0.12085128844734515	0.12385515831211147	0.12385515831211147	0.12385515831211147	0.12385515831211147	0.12385515831211147	0.12385515831211147	0.12385515831211147	0.12385515831211147	0.12385515831211147	0.12385515831211147	0.12385515831211147	0.12385515831211147	0.12385515831211147	0.12385515831211147	0.12385515831211147	0.12385515831211147	0.12385515831211147	0.12385515831211147	0.12385515831211147	0.12385515831211147	0.12385515831211147	0.12385515831211147	0.12385515831211147	0.12385515831211147	0.12385515831211147	0.12385515831211147	0.12385515831211147
0.10623210552463777	0.10558829405271483	0.10447691813112711	0.10891169338917708	0.11308779754261239	0.12461812759019066	0.12751625041051054	0.10678534724400672	0.12836296840438244	0.10820136460338703	0.14829345073936212	0.14244089518310443	0.11854101064880236	0.10817731222132211	0.13142780099435675	0.13292931138212458	0.12933689943968577	0.11789847393656144	0.1339622834803327	0.09719354391523626	0.1395971558740281	0.11839534989463217	0.11839534989463217	0.11839534989463217	0.11839534989463217	0.11839534989463217	0.11839534989463217	0.11839534989463217	0.11839534989463217	0.11839534989463217	0.11839534989463217	0.11839534989463217	0.11839534989463217	0.11839534989463217	0.11839534989463217	0.11839534989463217	0.11839534989463217	0.11839534989463217	0.11839534989463217	0.11839534989463217	0.11839534989463217	0.11839534989463217	0.11839534989463217	0.11839534989463217	0.11839534989463217	0.11839534989463217	0.11839534989463217	0.11839534989463217	0.11839534989463217	0.11839534989463217
0.1571769966422236	0.16233910520538683	0.1806158454369629	0.14780974773765473	0.16524981285028678	0.1907729294755502	0.11359455094031337	0.15951644416934557	0.11855434777340175	0.17142516381737824	0.16431282828996094	0.1550007527984173	0.18858846289386264	0.19005780658050936	0.19494295759661873	0.1730810137877685	0.14182620472671162	0.184392096151377	0.16310915043904428	0.16310915043904428	0.16310915043904428	0.16310915043904428	0.16310915043904428	0.16310915043904428	0.16310915043904428	0.16310915043904428	0.16310915043904428	0.16310915043904428	0.16310915043904428	0.16310915043904428	0.16310915043904428	0.16310915043904428	0.16310915043904428	0.16310915043904428	0.16310915043904428	0.16310915043904428	0.16310915043904428	0.16310915043904428	0.16310915043904428	0.16310915043904428	0.16310915043904428	0.16310915043904428	0.16310915043904428	0.16310915043904428	0.16310915043904428	0.16310915043904428	0.16310915043904428	0.16310915043904428	0.16310915043904428	0.16310915043904428
0.09316548125561695	0.06942468066814689	0.10316965257887747	0.10819894377466115	0.09586490904695809	0.09357163056925605	0.06968129278755618	0.07845231514470344	0.08085656017336325	0.06990498482985552	0.09455959114354122	0.08285446913132698	0.08659642547646501	0.07669928977161097	0.09168391528305832	0.088908546616768	0.09193723327656864	0.07327804558412276	0.09556762255376151	0.08317331228580281	0.08937046741978215	0.08937046741978215	0.08937046741978215	0.08937046741978215	0.08937046741978215	0.08937046741978215	0.08937046741978215	0.08937046741978215	0.08937046741978215	0.08937046741978215	0.08937046741978215	0.08937046741978215	0.08937046741978215	0.08937046741978215	0.08937046741978215	0.08937046741978215	0.08937046741978215	0.08937046741978215	0.08937046741978215	0.08937046741978215	0.08937046741978215	0.08937046741978215	0.08937046741978215	0.08937046741978215	0.08937046741978215	0.08937046741978215	0.08937046741978215	0.08937046741978215	0.08937046741978215	0.08937046741978215
0.1007886892888067	0.12154630100426222	0.0010697113162933694	0.06371576224416871	0.11809321948366727	0.0853454645559784	0.07783022492838161	0.09427965149128965	0.0	0.0892070371757458	0.10777196670270264	0.13312100192739942	0.17210225641640703	0.12085583383429332	0.17505466023141444	0.18064401410305295	0.19454898977008134	0.11764769325143283	0.17948602418244713	0.21161356914353538	0.1431722569323099	0.20124276989044973	0.17650811962824822	0.21808384585258495	0.21361266424751188	0.17530441798367508	0.2638199552281776	0.1907379543974741	0.22952941429143722	0.26668118487421794	0.2025252501497721	0.16655657362641516	0.24573986602452053	0.2187640434740337	0.1887810652760689	0.18774390952349648	0.19364672984451178	0.2101588181061544	0.21690194239810287	0.18476143446644414	0.19687119544243242	0.19081631495443827	0.19081631495443827	0.19081631495443827	0.19081631495443827	0.19081631495443827	0.19081631495443827	0.19081631495443827	0.19081631495443827	0.19081631495443827
0.10865439061900066	0.2061669189679704	0.15936772525379667	0.13717489301364305	0.15814364798697317	0.15120039446111297	0.11614137905154691	0.1999176730213025	0.15298104610425822	0.11150271025190779	0.06043172223564851	0.0326716543913475	0.16701826410449272	0.20688082628960447	0.18786006596925112	0.20764304426281718	0.24096253118542915	0.16511267980950708	0.1943685502279399	0.17256018242269242	0.16448074804074278	0.20728072244093837	0.1941010630196715	0.16425673597099913	0.19705112560765506	0.20890908466163033	0.2503617175619004	0.20278473907709413	0.28497076708811514	0.3215239016499592	0.23009114232887387	0.17331368064767913	0.24110693019928675	0.2837249141548533	0.3112980194208418	0.35979260885658504	0.31798524535378125	0.3409251352960603	0.289039875664432	0.2097595614800224	0.27634887140445247	0.22654854455430454	0.25614758265890447	0.22861506338348406	0.29074204438731305	0.2925852180470324	0.29166363121717276	0.29166363121717276	0.29166363121717276	0.29166363121717276
0.07435847644690817	0.05121627271840164	0.0695112291909551	0.07731078662655551	0.053082754374634326	0.045175397927267866	0.0850383901810614	0.0760572738083277	0.08136285802279228	0.1000770798756402	0.0856300214567934	0.08938073548580197	0.06125115876568918	0.06626544146974508	0.09938496117629654	0.0864127373690186	0.08335755149563778	0.08708938086370772	0.09743428556135514	0.07458575512855337	0.08455184257724038	0.09772207826122807	0.08153938214255081	0.07605365148108462	0.10972260358439839	0.09709748481730557	0.09234195572385731	0.07713480727462589	0.06468087777957562	0.09619751072873214	0.10686550452428184	0.10027159387784423	0.08879380694203716	0.09604749020896075	0.10052253665057725	0.08009166037591038	0.07522894441189641	0.0946145677882604	0.1166203804234752	0.08707535069714739	0.08802742847914893	0.08755138958814816	0.08755138958814816	0.08755138958814816	0.08755138958814816	0.08755138958814816	0.08755138958814816	0.08755138958814816	0.08755138958814816	0.08755138958814816
0.08076867644515542	0.08665374771931282	0.10168606830051125	0.09114722002788675	0.05436026459182582	0.10321157176305823	0.0722066172913551	0.11416587088831638	0.08072921680701697	0.0800986398662805	0.090871383614109	0.08114952922963842	0.08070224554070725	0.09000879228209406	0.08857782638415604	0.12400996120319806	0.10957934826829054	0.11064717759906867	0.09928827419516277	0.0899567521148104	0.10721196029872894	0.133038415169098	0.12026420367009971	0.11800825965681142	0.11808899306201238	0.1062872596039455	0.1149991581621098	0.12974425794292824	0.12952638542900527	0.1424008032496702	0.13380656865062948	0.14345439964676476	0.11974907933380899	0.15450553139322618	0.13004610936465305	0.14274399881972297	0.14884118544742084	0.14026355681676578	0.11910039645047363	0.11805420893650548	0.10175196912925241	0.1259013680894555	0.13022867279400333	0.13112857886069262	0.12675249881963824	0.19467166678549053	0.16071208280256438	0.16071208280256438	0.16071208280256438	0.16071208280256438
0.12399694415756692	0.0870628863221724	0.07215571794394508	0.09899560151096366	0.11861002421284716	0.12880745438544125	0.11525773774155153	0.12898662990836968	0.10460295424877236	0.12004015853971721	0.13351711852856302	0.1009347990536035	0.14071867782296568	0.10280227462990404	0.09909182695224074	0.08120027573803373	0.09283573777613867	0.09569090836512177	0.15078878809317423	0.12115739066721502	0.09125320770983687	0.17286332515950312	0.11412319280138998	0.09188289125160612	0.10520326442560579	0.1266713349531781	0.1273925976192681	0.14953293843677687	0.08615270105105943	0.13554075368299717	0.10668159133986846	0.11008351477997588	0.19478033759599253	0.15793508796820818	0.0928070994006423	0.10592384924818986	0.10467403304996409	0.09346130708746588	0.1427667204197499	0.11347362344715411	0.08797919406854271	0.09438785943167571	0.15200210194432956	0.12319498068800262	0.12319498068800262	0.12319498068800262	0.12319498068800262	0.12319498068800262	0.12319498068800262	0.12319498068800262
0.18329219034553923	0.19195461002215025	0.1565649764650752	0.13353204664210452	0.1596492863154748	0.17295240254230498	0.14766264463878312	0.17450778167240638	0.21857158968799498	0.17826447588551328	0.1212084661199928	0.1882919464872288	0.1547502063036108	0.1547502063036108	0.1547502063036108	0.1547502063036108	0.1547502063036108	0.1547502063036108	0.1547502063036108	0.1547502063036108	0.1547502063036108	0.1547502063036108	0.1547502063036108	0.1547502063036108	0.1547502063036108	0.1547502063036108	0.1547502063036108	0.1547502063036108	0.1547502063036108	0.1547502063036108	0.1547502063036108	0.1547502063036108	0.1547502063036108	0.1547502063036108	0.1547502063036108	0.1547502063036108	0.1547502063036108	0.1547502063036108	0.1547502063036108	0.1547502063036108	0.1547502063036108	0.1547502063036108	0.1547502063036108	0.1547502063036108	0.1547502063036108	0.1547502063036108	0.1547502063036108	0.1547502063036108	0.1547502063036108	0.1547502063036108
0.16726151109425966	0.13803875793435877	0.1599254013757223	0.17394874354096343	0.17083902018094516	0.18076248886428006	0.13152932687983868	0.18586966314921802	0.18135680842186222	0.13952651190532359	0.185863055371671	0.1625840037619674	0.16530693146343112	0.15957784614172554	0.1697867821695	0.1714770471181977	0.20123886885028142	0.2114149902676812	0.1630528125419899	0.15869810814486152	0.16112628511212657	0.18703895580658791	0.16503913496800837	0.15045003190516987	0.19620861938516598	0.14499790895081505	0.13014025802785567	0.18179405222339168	0.18579024305708702	0.15606226524929714	0.16483598953677617	0.15998560243331	0.13186344029446712	0.12121841369430274	0.20963924385261856	0.19379288190217725	0.2181436639015861	0.15664662330103082	0.17160059062963468	0.129417284443312	0.1413553711888235	0.13538632781606774	0.13538632781606774	0.13538632781606774	0.13538632781606774	0.13538632781606774	0.13538632781606774	0.13538632781606774	0.13538632781606774	0.13538632781606774
0.07920906593539385	0.06902158344077187	0.08983989666337786	0.0825332458908808	0.06448742516631109	0.06538240729553031	0.1094434751238713	0.062004615404847904	0.09354251064511897	0.08328158034822777	0.08990735769496998	0.09322972048869492	0.10180081192658459	0.07594068449531045	0.09852108569352988	0.09477260026685	0.08577791494500751	0.09412689512694371	0.0884790627165214	0.08795077837539356	0.07744448152609937	0.07425649891713744	0.09383502600954266	0.08954742475366534	0.06795178444818024	0.07345547618797209	0.08568731761053915	0.09215763558485777	0.0850828370409802	0.0771017410260158	0.07508943256754416	0.076614024967638	0.11605749596421967	0.05574002143297431	0.0935547160564382	0.08763790834569585	0.08312964550350864	0.07579976579222206	0.08341937462464945	0.07930802572706702	0.101143097516367	0.06840862410662552	0.0706148032245338	0.08557979233707787	0.11029846014353262	0.09793912624030524	0.09793912624030524	0.09793912624030524	0.09793912624030524	0.09793912624030524
0.5734795526912374	0.4327268728452774	0.2033692800239437	0.5598209758966575	0.29233645719733803	0.41549002716753947	0.0	0.3698984586334382	0.2848287081922835	0.29493820212804583	0.40271535851606527	0.4100069957286943	0.3492303962704962	0.44229936337255915	0.3008553813982017	0.015248171413410859	0.3948761210186268	0.27543254610142465	0.2952863097633088	0.02951393642677853	0.3195999154790036	0.42381359423656506	0.2293549330129091	0.12947887697660335	0.49594878760833205	0.36117559049400755	0.45629138159101357	0.607577138647143	0.3538434905421178	0.4033524013338025	0.12950992439936318	0.3967104240656612	0.2950549288750685	0.5404408868191484	0.32894611743460617	0.2805037309348395	0.4545148241462469	0.3399121059737368	0.5577517817351101	0.44937087100167067	0.17212493007362098	0.24646299206890804	0.7308246895812431	0.5398634210865325	0.4394770313665087	0.4896702262265206	0.4896702262265206	0.4896702262265206	0.4896702262265206	0.4896702262265206
0.07992575014751156	0.11284784135273629	0.08459792027672228	0.06375201947160455	0.14039312383703242	0.09852904017415151	0.06847613585265792	0.09629244498334757	0.11876706063938956	0.058706297620689143	0.11345557582255637	0.092272229280944	0.17430230864920876	0.07360548191151632	0.12337139434023109	0.12362177103094509	0.08533018397756437	0.060825306011371	0.1253801816647545	0.10425709384963323	0.11699351943554588	0.14985252643361183	0.15790361803703848	0.1263124844554435	0.0845611313175218	0.1236890151138023	0.20001229720995667	0.05006051723992243	0.0926762029924994	0.18844739049571846	0.13142238894782843	0.11789086295411666	0.14415112784886705	0.1532378504985726	0.15968646921931007	0.15352517745408786	0.1078127405329666	0.061676945360780326	0.14319437641076305	0.13215678928695773	0.08877840261733139	0.14818446170695826	0.18104430592609255	0.1646143838165254	0.1646143838165254	0.1646143838165254	0.1646143838165254	0.1646143838165254	0.1646143838165254	0.1646143838165254
0.08425476903413785	0.06441012378211367	0.06564668891165651	0.11785581809645249	0.10811799923457095	0.07872887316990272	0.10377562124967178	0.10667404907843499	0.07813624344145548	0.06772787106945412	0.10778486699603639	0.08873116792689983	0.09675293222342958	0.0869857964848382	0.0831915977000711	0.09085875731286655	0.10518546692474631	0.0954694207733501	0.0762981550924852	0.11416930433816679	0.09180124333043396	0.09292101033934569	0.11169141926447944	0.09350561970437822	0.08996359796430398	0.10902040421560193	0.07340466624402825	0.08323470782262267	0.08305135718660231	0.08961180554986087	0.12598097702069386	0.06866524277203125	0.0885420277981004	0.06838489232480591	0.09512677164440626	0.06939744322685652	0.10792300796507623	0.0977859878408878	0.13285536152692745	0.10174226312939465	0.11729881232816106	0.11729881232816106	0.11729881232816106	0.11729881232816106	0.11729881232816106	0.11729881232816106	0.11729881232816106	0.11729881232816106	0.11729881232816106	0.11729881232816106
0.09650487240977133	0.08548811800557689	0.09628092055902583	0.11900239902886799	0.08467243878458491	0.05489533516769813	0.09867428750347819	0.07478779170386937	0.08724128072580922	0.11066724527829362	0.10974520269429425	0.09863203388580435	0.11594237093395683	0.13393156027174483	0.06315640063961948	0.1334679799806373	0.09230747638237223	0.06663050491796493	0.06979319197081577	0.08444190293426668	0.09621811414952994	0.16272313333748883	0.1496708637608862	0.10619743718137521	0.1318291200828294	0.13072728676164055	0.17243000260820318	0.11677031977133616	0.13410003091119438	0.14120500799927233	0.13030938123331326	0.11607768035851289	0.07958555940642933	0.12047593187570295	0.13078877623867755	0.16698442487679785	0.14409599306159296	0.1487688718800025	0.16527145592300888	0.10654352425748594	0.1629960741371196	0.13476979919730275	0.13476979919730275	0.13476979919730275	0.13476979919730275	0.13476979919730275	0.13476979919730275	0.13476979919730275	0.13476979919730275	0.13476979919730275
0.05374331046822737	0.03624817294589523	0.051709854433392065	0.04260562060981903	0.03412473102665258	0.03401312393351343	0.04803990346707593	0.05945539900333028	0.042562933756808585	0.025562524850790684	0.04030309017296874	0.036558152632316224	0.03618921253882613	0.047249238642413524	0.052267869226449985	0.04454254851283441	0.0626627939719041	0.036714193547351656	0.03546918867498597	0.059168019724983166	0.0686817038251093	0.05389884042859849	0.07345755203840858	0.060536111754827954	0.06368272528839784	0.06840671216582901	0.05187050509174908	0.07497548661806527	0.0337865699000756	0.054713164567465465	0.05179564933434206	0.0707019808745594	0.054811773750424043	0.057508826920913934	0.06196691151629711	0.043643902298955504	0.059688645386874746	0.05252826263329135	0.05911821334177475	0.04648181477092936	0.055164722152860224	0.04873054649512153	0.058392977469927894	0.06176079469690845	0.07252889926007222	0.03686862100986815	0.06413802795018075	0.05230998485078464	0.03593163089349641	0.05356103066340982
0.1363416437553891	0.31874686516919687	0.23875592470592116	0.07826891554310901	0.1896314999108015	0.05453899701722567	0.0026767523528348053	0.3143730362885752	0.0630885947247677	0.07568798382382899	0.025044858922466492	0.1471871578571553	0.23425587994216598	0.1465824301151755	0.22320009474708252	0.05916559629339282	0.14592920824173095	0.24031609343268218	0.21848819087332913	0.367996592523016	0.23425587994216598	0.30308187114342217	0.026356745740959614	0.2402966922530455	0.09752912947949587	0.23452087121462234	0.0	0.3478582095664017	0.05452166204317889	0.09971702577516631	0.05453899701722567	0.12012629596179845	0.2094074711322168	0.009257784310804448	0.09745271720073584	0.39113729031258726	0.054467180023523354	0.4074625885848241	0.21848819087332913	0.3434740370270316	0.23410637762283837	0.0	0.23927413986891136	0.18879276916489177	0.025030673302717157	0.18891385241715458	0.15083930172407073	0.2491472726039466	0.09969390801651432	0.20935406991821126
0.1243746170225453	0.14941447460669674	0.14717281526994172	0.12670978057402396	0.12018890811793859	0.12203765546655211	0.10259660607435	0.13128863287361195	0.15002868417027126	0.1294384200526935	0.14684382537316143	0.0855376954129831	0.15581325360483061	0.12159421954718086	0.1347541913637991	0.14019759936799595	0.13240480082729592	0.13843106388068357	0.17374344638111996	0.11416293085710597	0.12186476667943408	0.15475387682305658	0.11563384831881739	0.13941490363664333	0.14856127546535974	0.14645091815249156	0.12766194432463485	0.1305344715336833	0.13095506426427897	0.13118797974438726	0.09388815032364903	0.13853482481986534	0.13243632513433481	0.11559540082725435	0.12796442890850387	0.16689077887603443	0.13082919476276655	0.12039279172192431	0.10774217677660303	0.14044057205923594	0.1592724844701766	0.13596849791431295	0.11813501977568469	0.10770575223438099	0.13865621563237346	0.12791785967151523	0.1258645421238721	0.12307334961265903	0.1472408568027564	0.14484061581307292
0.09351412429711256	0.08595092975157534	0.08475748989611263	0.06947123930749169	0.08246171366477267	0.08089780486333506	0.08801562236552925	0.07297886956257671	0.0987694180539514	0.062205399115961735	0.08419715871393836	0.08936470030607659	0.0874029970410594	0.11260582995622515	0.09327509780513836	0.11371663623823179	0.0982729495224878	0.08405996115491045	0.09094459956235125	0.0744711709135913	0.07764570338105184	0.10685786152811727	0.09360706452262874	0.07695084697738072	0.07788086071175322	0.08123607863596627	0.08503028790890033	0.07905197440746153	0.09369352412504472	0.07638932451695918	0.10415911878522136	0.09062835688258847	0.08027688578333673	0.08496549708434518	0.10176253272750473	0.0832236355048397	0.09162968949512658	0.06793611397152237	0.08249674182264365	0.0892743346679225	0.08552648446659387	0.08364235098621203	0.08650256372229294	0.07270942084534275	0.10124903993439703	0.06333778368147479	0.08866199612315641	0.0821214906031168	0.08822001523377726	0.08524135516589824
0.07735670730754686	0.08241483019830759	0.09197779353732934	0.08699437520541178	0.061239067884190555	0.05113806980110575	0.02332648603447129	0.05318224256696609	0.07099699354141166	0.03501254444005772	0.0937910510573286	0.09079452657259687	0.05044192799406917	0.0783585770710279	0.06791385348280313	0.07198813083051826	0.0893757986002819	0.07469427045198515	0.06820558758076746	0.08972079964585848	0.08986865466562374	0.08339471274238391	0.08017915652579699	0.06834806955545406	0.05034249858503778	0.058211773400522714	0.06943910095399777	0.07191886514444303	0.06553563834201839	0.06416087576922454	0.07878989137610151	0.08667731189255609	0.08410447773185911	0.062470384557972936	0.06979946351083707	0.08361695747455984	0.06392914345583842	0.06901393099523626	0.10506989699755036	0.05837916274155144	0.08548876009429533	0.07923230527282947	0.10767537681654724	0.0650776880858645	0.0881820831749922	0.07696526393192567	0.07707021626540721	0.12051352813115017	0.08936545042637473	0.06780853642549366
0.10573954479527292	0.08596910747050453	0.08349266269521634	0.07997485132591478	0.1075301008228281	0.08398709637800399	0.08971878269671746	0.0706484202003458	0.09159948679368861	0.10851008694045176	0.07191824622802637	0.10187420267572453	0.1054742596419951	0.06880097057974492	0.07979691241969715	0.07611849119640178	0.08696418358402043	0.0844689470475329	0.08625099194632657	0.06907668156022376	0.08858953478056994	0.07670403188447969	0.09642307159727667	0.1000120167186995	0.0873757788031749	0.09055683836937613	0.0897504695127659	0.11364658095900301	0.07331796747771525	0.08849123680065182	0.09178600412845163	0.11962034947407459	0.0923292484124976	0.06360337224596489	0.07595400689082059	0.08761067317172819	0.08959989046698683	0.0992987974724283	0.0719847555001842	0.0827925701698974	0.08660580695196993	0.08347387772317705	0.07657068808857694	0.080022282905877	0.080022282905877	0.080022282905877	0.080022282905877	0.080022282905877	0.080022282905877	0.080022282905877
0.12278685187395812	0.1308432266583387	0.13583470082511384	0.14824012804460196	0.19334902095100584	0.14840444463544597	0.14904261695270296	0.16988313812525313	0.1495551700411972	0.15424240092468383	0.18700825569314702	0.17062532830891544	0.17062532830891544	0.17062532830891544	0.17062532830891544	0.17062532830891544	0.17062532830891544	0.17062532830891544	0.17062532830891544	0.17062532830891544	0.17062532830891544	0.17062532830891544	0.17062532830891544	0.17062532830891544	0.17062532830891544	0.17062532830891544	0.17062532830891544	0.17062532830891544	0.17062532830891544	0.17062532830891544	0.17062532830891544	0.17062532830891544	0.17062532830891544	0.17062532830891544	0.17062532830891544	0.17062532830891544	0.17062532830891544	0.17062532830891544	0.17062532830891544	0.17062532830891544	0.17062532830891544	0.17062532830891544	0.17062532830891544	0.17062532830891544	0.17062532830891544	0.17062532830891544	0.17062532830891544	0.17062532830891544	0.17062532830891544	0.17062532830891544
0.10986365787482155	0.1430140088432166	0.1778317388159665	0.12300286621359566	0.17231703521931585	0.15801376549032917	0.1651654003548225	0.1651654003548225	0.1651654003548225	0.1651654003548225	0.1651654003548225	0.1651654003548225	0.1651654003548225	0.1651654003548225	0.1651654003548225	0.1651654003548225	0.1651654003548225	0.1651654003548225	0.1651654003548225	0.1651654003548225	0.1651654003548225	0.1651654003548225	0.1651654003548225	0.1651654003548225	0.1651654003548225	0.1651654003548225	0.1651654003548225	0.1651654003548225	0.1651654003548225	0.1651654003548225	0.1651654003548225	0.1651654003548225	0.1651654003548225	0.1651654003548225	0.1651654003548225	0.1651654003548225	0.1651654003548225	0.1651654003548225	0.1651654003548225	0.1651654003548225	0.1651654003548225	0.1651654003548225	0.1651654003548225	0.1651654003548225	0.1651654003548225	0.1651654003548225	0.1651654003548225	0.1651654003548225	0.1651654003548225	0.1651654003548225
0.16780349402925387	0.19381602079253837	0.02224689806572725	0.29896646163139634	0.31180292857308617	0.16861207965819125	0.00047925088747286074	0.048659820431833166	0.030760756119644763	0.2265821385576465	0.0	0.023344070783699548	0.1295008992548436	0.20784116141364442	0.02224689806572725	0.19366711335554607	0.0	0.250168504962213	0.20862890561699307	0.1938353980829786	0.32323752375941933	0.21301628543841392	0.250584230857386	0.0865046711940828	0.0	0.21320038144888342	0.27952528987507974	0.20800698993432512	0.0	0.21634924725827923	0.2884630898631266	0.23914280940318272	0.24588661718980634	0.3323654807934101	0.20784116141364442	0.13047930398302873	0.16916023269833658	0.16916023269833658	0.16916023269833658	0.16916023269833658	0.16916023269833658	0.16916023269833658	0.16916023269833658	0.16916023269833658	0.16916023269833658	0.16916023269833658	0.16916023269833658	0.16916023269833658	0.16916023269833658	0.16916023269833658
0.09652045521882491	0.10284728278853353	0.10719727904917843	0.09085455648593023	0.08408736056000868	0.10447096619922293	0.10418344990850532	0.09550462747160554	0.08840167050867585	0.10579699428292441	0.09892239458983165	0.12668058246780597	0.1142448050848809	0.10583969102438606	0.09378872173755895	0.09980779898621285	0.11037233230961821	0.09540199633561107	0.11605869792129478	0.10280883324334389	0.09257510759147965	0.10110641716973767	0.08853404882017178	0.10341424457450513	0.10152712217410934	0.10378402025567972	0.12050364802664469	0.11214383414116222	0.11214383414116222	0.11214383414116222	0.11214383414116222	0.11214383414116222	0.11214383414116222	0.11214383414116222	0.11214383414116222	0.11214383414116222	0.11214383414116222	0.11214383414116222	0.11214383414116222	0.11214383414116222	0.11214383414116222	0.11214383414116222	0.11214383414116222	0.11214383414116222	0.11214383414116222	0.11214383414116222	0.11214383414116222	0.11214383414116222	0.11214383414116222	0.11214383414116222
0.11571124310376271	0.1800658356359859	0.16356751422414306	0.1439789460747396	0.1523137380296907	0.1593781702150273	0.13921567962229536	0.1396149431586511	0.14360867412905046	0.14334750884806918	0.1533828891387416	0.1639971691480867	0.14503647617382334	0.12128870114148707	0.1655693216231724	0.17941648752752093	0.13942407756139136	0.13372664541156445	0.1529815547932853	0.16988203552901604	0.16143179516115067	0.16143179516115067	0.16143179516115067	0.16143179516115067	0.16143179516115067	0.16143179516115067	0.16143179516115067	0.16143179516115067	0.16143179516115067	0.16143179516115067	0.16143179516115067	0.16143179516115067	0.16143179516115067	0.16143179516115067	0.16143179516115067	0.16143179516115067	0.16143179516115067	0.16143179516115067	0.16143179516115067	0.16143179516115067	0.16143179516115067	0.16143179516115067	0.16143179516115067	0.16143179516115067	0.16143179516115067	0.16143179516115067	0.16143179516115067	0.16143179516115067	0.16143179516115067	0.16143179516115067
0.0899835639538673	0.12067088539050867	0.0948204895507886	0.09200438827901843	0.09098321586425591	0.10331430292592976	0.09416730790352515	0.09195514487830889	0.08882283193998267	0.10145323281749434	0.09370453647352926	0.07524634853410372	0.09825344474734742	0.11302129855898746	0.1114297568219038	0.10284948435218458	0.13955298626058574	0.11281437155346466	0.11329578478866864	0.12865927031716934	0.0941255426199737	0.09268076596910715	0.08055875419588278	0.12097412533510335	0.11848621843275521	0.12144820084092295	0.07214116156404385	0.11890320584444837	0.09803714786041998	0.10568597184746871	0.10570529666642842	0.10576497078976196	0.12591528090657053	0.11124531315139861	0.09814602086680713	0.10443227206161618	0.12168505375862315	0.11305866291011966	0.11305866291011966	0.11305866291011966	0.11305866291011966	0.11305866291011966	0.11305866291011966	0.11305866291011966	0.11305866291011966	0.11305866291011966	0.11305866291011966	0.11305866291011966	0.11305866291011966	0.11305866291011966
0.11964214609714777	0.08567843840451424	0.12237530955192767	0.12487047265817487	0.10378661836573165	0.13498817041174893	0.1068090046291111	0.10903949724607455	0.12369331452843288	0.10289230750545234	0.11413801750384521	0.12183350974783458	0.11687105224787755	0.1194690155724864	0.18237640740305266	0.12518319081273585	0.1294836092032836	0.11062245843816208	0.1345360384065479	0.15605224783332522	0.15246322964310152	0.1369351524995242	0.12532303491998475	0.11454297560539953	0.13226545266105533	0.1323952029645768	0.11418842883598168	0.13471030786384586	0.13350575839228906	0.1404135871372899	0.11770897100323556	0.11872482298523722	0.11821689699423639	0.11821689699423639	0.11821689699423639	0.11821689699423639	0.11821689699423639	0.11821689699423639	0.11821689699423639	0.11821689699423639	0.11821689699423639	0.11821689699423639	0.11821689699423639	0.11821689699423639	0.11821689699423639	0.11821689699423639	0.11821689699423639	0.11821689699423639	0.11821689699423639	0.11821689699423639
0.22005361790428546	0.09468863354125451	0.09283276373019482	0.13291950233567718	0.17612683345394956	0.2538830748198299	0.1694466105511869	0.1884816600199062	0.2311576454297876	0.15631234249899828	0.09669666887636041	0.13984835833031567	0.1094208792100168	0.10127926090809689	0.1250741057973759	0.08864512801744855	0.12359547478678619	0.2019358399351513	0.21909337654832628	0.15397827819661902	0.14295811361081331	0.12335631620066062	0.14237040674395557	0.20765113714849295	0.16697353478676058	0.1693714144388973	0.22887421791960982	0.17607166535318108	0.18111973952001098	0.2128943462440978	0.20863209445966538	0.28103496806846917	0.2325087463951848	0.19528381491444455	0.21389628065481467	0.21389628065481467	0.21389628065481467	0.21389628065481467	0.21389628065481467	0.21389628065481467	0.21389628065481467	0.21389628065481467	0.21389628065481467	0.21389628065481467	0.21389628065481467	0.21389628065481467	0.21389628065481467	0.21389628065481467	0.21389628065481467	0.21389628065481467
0.11408114684378606	0.10822188083835868	0.1219554270250957	0.11903666100611983	0.1197600238012132	0.11534203421575995	0.13991067881887598	0.1385677920284499	0.14276730899465342	0.16579816629352326	0.1276937326371844	0.13636281341809695	0.12688327350404482	0.13008069134963793	0.12695973840367844	0.12021331030572938	0.15584428658181998	0.1330685643406943	0.14800951866166925	0.1370635944200181	0.16124975080420864	0.13773674967490848	0.14949325023955853	0.14949325023955853	0.14949325023955853	0.14949325023955853	0.14949325023955853	0.14949325023955853	0.14949325023955853	0.14949325023955853	0.14949325023955853	0.14949325023955853	0.14949325023955853	0.14949325023955853	0.14949325023955853	0.14949325023955853	0.14949325023955853	0.14949325023955853	0.14949325023955853	0.14949325023955853	0.14949325023955853	0.14949325023955853	0.14949325023955853	0.14949325023955853	0.14949325023955853	0.14949325023955853	0.14949325023955853	0.14949325023955853	0.14949325023955853	0.14949325023955853
0.007127661289259665	0.02574784379920007	0.0	0.0	0.12786233379822556	0.08009136664568246	0.12506975985678614	0.0	0.11352851765493906	0.09495081166501103	0.16493965812903982	0.11360291221055276	0.06644301059150116	0.17899683004179717	0.1304565063432189	0.00935449876633324	0.018635410407221043	0.033998937809617526	0.1338456964942179	0.018964711138315018	0.09413660010303469	0.10548053882172219	0.08002694107290025	0.09172249972819253	0.0691101479057178	0.0977982656507065	0.08877294430241801	0.0352345129962189	0.0012685728716025511	0.13547027445510493	0.11132919444936602	0.18533993983144387	0.14524631857926598	0.11170923529164829	0.1783212790090291	0.13143750102670296	0.13071128529203235	0.008561812938698137	0.0800494317707121	0.09962150023872245	0.06448942405229545	0.08205546214550895	0.08205546214550895	0.08205546214550895	0.08205546214550895	0.08205546214550895	0.08205546214550895	0.08205546214550895	0.08205546214550895	0.08205546214550895
0.10035412021186695	0.09342781813027948	0.120336581797188	0.12532859109820452	0.12386354852199691	0.11068512168833392	0.1337843718233336	0.12265884921208577	0.10541988141956855	0.1100348125426222	0.13415382421396685	0.10336559437479403	0.13603259183915162	0.1267253715000435	0.12710713883396615	0.15988344707998497	0.1666212672719587	0.12896699514068874	0.09309663197026967	0.17571774804923743	0.1475124390241097	0.1301899785004764	0.14562164226297472	0.12390321474557246	0.1453921255318358	0.13464767013870413	0.13464767013870413	0.13464767013870413	0.13464767013870413	0.13464767013870413	0.13464767013870413	0.13464767013870413	0.13464767013870413	0.13464767013870413	0.13464767013870413	0.13464767013870413	0.13464767013870413	0.13464767013870413	0.13464767013870413	0.13464767013870413	0.13464767013870413	0.13464767013870413	0.13464767013870413	0.13464767013870413	0.13464767013870413	0.13464767013870413	0.13464767013870413	0.13464767013870413	0.13464767013870413	0.13464767013870413
0.1194347634110498	0.09553692408055932	0.11415465115748813	0.12329613651270357	0.08318165283954161	0.0	0.0	0.12250944798636114	0.11257320852609946	0.13607245013303867	0.12002696644948915	0.11088714332735405	0.03884624181468819	0.09330867493567709	0.0847246923574799	0.1077028347013939	0.09493811249595	0.16544881154940505	0.12366921161715691	0.19539492114720966	0.16965804577006324	0.121759959260427	0.04801388048068619	0.039618368446216176	0.15023250881396694	0.10869057984884486	0.023530619685983852	0.09569845778140862	0.11259874182128955	0.1325300425341236	0.12256439217770658	0.12256439217770658	0.12256439217770658	0.12256439217770658	0.12256439217770658	0.12256439217770658	0.12256439217770658	0.12256439217770658	0.12256439217770658	0.12256439217770658	0.12256439217770658	0.12256439217770658	0.12256439217770658	0.12256439217770658	0.12256439217770658	0.12256439217770658	0.12256439217770658	0.12256439217770658	0.12256439217770658	0.12256439217770658
0.08801283211208213	0.10025189843936896	0.13217485992433314	0.09628964712778179	0.12125048357263118	0.12987060772392767	0.11995022570521179	0.1406095397417112	0.08288810042729247	0.13997091977330636	0.12090212929924124	0.12657216431333976	0.09720761815330965	0.10369867716795231	0.10390634840582841	0.10704001900404768	0.11564561620505892	0.1017707642053212	0.10870819020519006	0.10870819020519006	0.10870819020519006	0.10870819020519006	0.10870819020519006	0.10870819020519006	0.10870819020519006	0.10870819020519006	0.10870819020519006	0.10870819020519006	0.10870819020519006	0.10870819020519006	0.10870819020519006	0.10870819020519006	0.10870819020519006	0.10870819020519006	0.10870819020519006	0.10870819020519006	0.10870819020519006	0.10870819020519006	0.10870819020519006	0.10870819020519006	0.10870819020519006	0.10870819020519006	0.10870819020519006	0.10870819020519006	0.10870819020519006	0.10870819020519006	0.10870819020519006	0.10870819020519006	0.10870819020519006	0.10870819020519006
0.10952291587418037	0.14819552025534882	0.13431053215531058	0.10378298139478521	0.12570292797940724	0.1384051889904559	0.1282632325720748	0.11557776795915987	0.12449358082307768	0.14560075524336055	0.17016532849041996	0.13506801209286534	0.11425258313927747	0.1328067432103672	0.16979324580048685	0.15253836688548542	0.1132259240745791	0.12476046299982498	0.14379417050615653	0.1449967744284825	0.1626441769089434	0.12787357110414832	0.13101098399219785	0.16495104819719714	0.1926644305691969	0.1226133379563353	0.12612460033910694	0.1400315519660212	0.17614988403978596	0.15809071800290359	0.15809071800290359	0.15809071800290359	0.15809071800290359	0.15809071800290359	0.15809071800290359	0.15809071800290359	0.15809071800290359	0.15809071800290359	0.15809071800290359	0.15809071800290359	0.15809071800290359	0.15809071800290359	0.15809071800290359	0.15809071800290359	0.15809071800290359	0.15809071800290359	0.15809071800290359	0.15809071800290359	0.15809071800290359	0.15809071800290359
0.11292133501551055	0.13780932551268313	0.13026677025922972	0.10171305316071659	0.09792806673717444	0.09692663554996875	0.13054970064543173	0.0952957072842128	0.126490681661832	0.09594526700473575	0.14259934572182684	0.16391794034589	0.11657389046916979	0.11937866191500852	0.13775482177649345	0.09174341244916463	0.10649422995399416	0.1385150386177635	0.10312840803354793	0.10710147537593868	0.12048941456431493	0.13477934350028642	0.12763437903230068	0.12763437903230068	0.12763437903230068	0.12763437903230068	0.12763437903230068	0.12763437903230068	0.12763437903230068	0.12763437903230068	0.12763437903230068	0.12763437903230068	0.12763437903230068	0.12763437903230068	0.12763437903230068	0.12763437903230068	0.12763437903230068	0.12763437903230068	0.12763437903230068	0.12763437903230068	0.12763437903230068	0.12763437903230068	0.12763437903230068	0.12763437903230068	0.12763437903230068	0.12763437903230068	0.12763437903230068	0.12763437903230068	0.12763437903230068	0.12763437903230068
0.11450884556249864	0.1138499578200511	0.142820355244543	0.10578038432103226	0.12868233360862333	0.10308582803380353	0.12772125982325644	0.1293502454428636	0.12461723863096338	0.122502632644424	0.15988105920155574	0.1597150639137402	0.12446271943008196	0.10861308283712175	0.10352408775570168	0.12020360080484128	0.14684490647821502	0.14394880282557093	0.13856500258110166	0.13247399790632938	0.14669105860835646	0.13202320168919593	0.15333465412729197	0.12697438439741368	0.10829251561093003	0.13240719375869786	0.12034985468481393	0.12034985468481393	0.12034985468481393	0.12034985468481393	0.12034985468481393	0.12034985468481393	0.12034985468481393	0.12034985468481393	0.12034985468481393	0.12034985468481393	0.12034985468481393	0.12034985468481393	0.12034985468481393	0.12034985468481393	0.12034985468481393	0.12034985468481393	0.12034985468481393	0.12034985468481393	0.12034985468481393	0.12034985468481393	0.12034985468481393	0.12034985468481393	0.12034985468481393	0.12034985468481393
0.10697278473006858	0.1269467507459508	0.07536899596994466	0.09189613564100402	0.08855003636936438	0.0898503639851448	0.12329147990414409	0.0887267545220003	0.12304991122623381	0.13399635477945473	0.07619991940420454	0.12877639314246186	0.08080360068067918	0.1192192909559527	0.15053265864321938	0.1408863861997049	0.1330775122201698	0.09799883627245279	0.12170081235201918	0.12547242359249539	0.09179773194696038	0.10052378878642597	0.10214260968375313	0.11852003689100217	0.11033132328737764	0.11033132328737764	0.11033132328737764	0.11033132328737764	0.11033132328737764	0.11033132328737764	0.11033132328737764	0.11033132328737764	0.11033132328737764	0.11033132328737764	0.11033132328737764	0.11033132328737764	0.11033132328737764	0.11033132328737764	0.11033132328737764	0.11033132328737764	0.11033132328737764	0.11033132328737764	0.11033132328737764	0.11033132328737764	0.11033132328737764	0.11033132328737764	0.11033132328737764	0.11033132328737764	0.11033132328737764	0.11033132328737764
0.09690553412281439	0.11804076895508392	0.11373322423883614	0.13470784247941187	0.15696586718344044	0.11827912684131062	0.13701872361057058	0.10804922388220829	0.15765209374143863	0.14363324788469578	0.13330222506902725	0.12105569100247658	0.14386975931181692	0.16800875062727705	0.12301705837607095	0.1442889328269646	0.11912905939281848	0.12858931137343005	0.15966603232415272	0.14684440796228845	0.1397642326898744	0.12484970681994127	0.10509614822210586	0.14407842405376672	0.12458728613793629	0.12458728613793629	0.12458728613793629	0.12458728613793629	0.12458728613793629	0.12458728613793629	0.12458728613793629	0.12458728613793629	0.12458728613793629	0.12458728613793629	0.12458728613793629	0.12458728613793629	0.12458728613793629	0.12458728613793629	0.12458728613793629	0.12458728613793629	0.12458728613793629	0.12458728613793629	0.12458728613793629	0.12458728613793629	0.12458728613793629	0.12458728613793629	0.12458728613793629	0.12458728613793629	0.12458728613793629	0.12458728613793629
0.06753095460149243	0.07479871024889223	0.0724537163281188	0.10981462130579457	0.13804866625973353	0.14843638776165327	0.15228058671470224	0.16480984354459252	0.14885109502232988	0.14260488701643106	0.1298470925489996	0.13245267291172422	0.13373855696304077	0.1332322892631549	0.1379448857910698	0.14448614182719555	0.1530886421368097	0.17908397614675559	0.15953919083411827	0.15601925681742124	0.11355417735883636	0.1483858757289067	0.12587988372491887	0.1371328797269128	0.1371328797269128	0.1371328797269128	0.1371328797269128	0.1371328797269128	0.1371328797269128	0.1371328797269128	0.1371328797269128	0.1371328797269128	0.1371328797269128	0.1371328797269128	0.1371328797269128	0.1371328797269128	0.1371328797269128	0.1371328797269128	0.1371328797269128	0.1371328797269128	0.1371328797269128	0.1371328797269128	0.1371328797269128	0.1371328797269128	0.1371328797269128	0.1371328797269128	0.1371328797269128	0.1371328797269128	0.1371328797269128	0.1371328797269128
0.13111081800285435	0.11343356251084166	0.10548884452555106	0.09831438358766434	0.11790481074475714	0.14163667950107106	0.12497412944146435	0.11923142050770318	0.10532011728091831	0.11751124103916083	0.09369653587646402	0.11678810196771698	0.0898802384817727	0.1200428284200253	0.10862010595030032	0.1328785481409268	0.11309933416729057	0.12390353840475986	0.11567946614448221	0.12379404017676204	0.12822204524711533	0.12515204939116692	0.13848085904979102	0.1202129517228162	0.12934690538630358	0.12934690538630358	0.12934690538630358	0.12934690538630358	0.12934690538630358	0.12934690538630358	0.12934690538630358	0.12934690538630358	0.12934690538630358	0.12934690538630358	0.12934690538630358	0.12934690538630358	0.12934690538630358	0.12934690538630358	0.12934690538630358	0.12934690538630358	0.12934690538630358	0.12934690538630358	0.12934690538630358	0.12934690538630358	0.12934690538630358	0.12934690538630358	0.12934690538630358	0.12934690538630358	0.12934690538630358	0.12934690538630358
0.12283254559689626	0.12849062470181213	0.0990836058330339	0.11291261132805629	0.09063943480872318	0.0994957099725755	0.11125292796689149	0.10646920739769927	0.10947799378230082	0.10553374603211615	0.09429288688534523	0.1318031739315464	0.12710876600844775	0.13408669928558026	0.12379370450515688	0.09924698676541467	0.1342103131425295	0.09574636668086137	0.12645163505665105	0.09309744129842253	0.09456721281554184	0.11195706161022029	0.10095686446372998	0.11126773099806458	0.12176011531833737	0.14762711807764206	0.11743571914648257	0.12315324535825409	0.09362373513002027	0.14193219545622507	0.11777796529312268	0.11777796529312268	0.11777796529312268	0.11777796529312268	0.11777796529312268	0.11777796529312268	0.11777796529312268	0.11777796529312268	0.11777796529312268	0.11777796529312268	0.11777796529312268	0.11777796529312268	0.11777796529312268	0.11777796529312268	0.11777796529312268	0.11777796529312268	0.11777796529312268	0.11777796529312268	0.11777796529312268	0.11777796529312268
0.08294517843557887	0.08080075071820564	0.08952652298207998	0.12722719783458583	0.12040557308439734	0.09417164671322696	0.056032929461982794	0.10444872964297866	0.09426979992992038	0.09843364292959793	0.08742850451764062	0.08085200690921819	0.08805500951213782	0.09441282142138555	0.09436353818892639	0.08761545384334979	0.08161646426150898	0.07967755944487369	0.11790500044545232	0.07241758551377904	0.08323703913188929	0.10343819433075808	0.09733588620548872	0.09948820856404371	0.08319155812173214	0.07755589080817811	0.09028513159425712	0.0895779283748551	0.11749295159348976	0.09424586991137934	0.07994464371080603	0.08709525681109268	0.08709525681109268	0.08709525681109268	0.08709525681109268	0.08709525681109268	0.08709525681109268	0.08709525681109268	0.08709525681109268	0.08709525681109268	0.08709525681109268	0.08709525681109268	0.08709525681109268	0.08709525681109268	0.08709525681109268	0.08709525681109268	0.08709525681109268	0.08709525681109268	0.08709525681109268	0.08709525681109268
0.09758543462174693	0.10121481529094677	0.09098690149417162	0.11002770188379318	0.1087671971951932	0.11178930371926207	0.10822344578258394	0.09150384933379797	0.08097330812481483	0.13054036162826932	0.1150308407148671	0.12305740861247476	0.13203052345755775	0.11922469117871325	0.12161568470899217	0.13958821574762983	0.11824633554353872	0.1526661601066755	0.10869123682929666	0.10724091822876296	0.1259989536688386	0.12077124114178482	0.12194951372436985	0.12061952629220109	0.11938793596583455	0.10310802248763515	0.09779376690117661	0.1156263070096215	0.10229892208543008	0.1254584800981965	0.11387870109181329	0.11387870109181329	0.11387870109181329	0.11387870109181329	0.11387870109181329	0.11387870109181329	0.11387870109181329	0.11387870109181329	0.11387870109181329	0.11387870109181329	0.11387870109181329	0.11387870109181329	0.11387870109181329	0.11387870109181329	0.11387870109181329	0.11387870109181329	0.11387870109181329	0.11387870109181329	0.11387870109181329	0.11387870109181329
0.07917629381053726	0.11137939829772865	0.10199371009364695	0.08818724485737942	0.08200256609412981	0.128686919222887	0.10487741375846839	0.1226625799756391	0.08003021632413772	0.12219770634190898	0.0896900871095771	0.10022848383574669	0.12868139322760933	0.12862332375706992	0.10666868901761711	0.0995739632364467	0.0923130893327973	0.1008004983148602	0.12259004581232354	0.10231071649225391	0.11245038115228873	0.11245038115228873	0.11245038115228873	0.11245038115228873	0.11245038115228873	0.11245038115228873	0.11245038115228873	0.11245038115228873	0.11245038115228873	0.11245038115228873	0.11245038115228873	0.11245038115228873	0.11245038115228873	0.11245038115228873	0.11245038115228873	0.11245038115228873	0.11245038115228873	0.11245038115228873	0.11245038115228873	0.11245038115228873	0.11245038115228873	0.11245038115228873	0.11245038115228873	0.11245038115228873	0.11245038115228873	0.11245038115228873	0.11245038115228873	0.11245038115228873	0.11245038115228873	0.11245038115228873
0.1390735202445647	0.10352987800161784	0.1094449072704662	0.09739334274362288	0.09996307097530253	0.12678998190902824	0.10858691043402662	0.12131218683566354	0.09507328962774911	0.11048678397137217	0.12203604383151716	0.15582896146877456	0.10054042735178544	0.11670198786614959	0.08560714637370863	0.09703694732438034	0.1170971806772281	0.14453587179631827	0.1086946999690008	0.12069339054123927	0.10412974046932402	0.12979716765627003	0.12922745835312754	0.09758036745863644	0.13543588258029476	0.1286899150465092	0.12485299872211475	0.12677145688431196	0.12677145688431196	0.12677145688431196	0.12677145688431196	0.12677145688431196	0.12677145688431196	0.12677145688431196	0.12677145688431196	0.12677145688431196	0.12677145688431196	0.12677145688431196	0.12677145688431196	0.12677145688431196	0.12677145688431196	0.12677145688431196	0.12677145688431196	0.12677145688431196	0.12677145688431196	0.12677145688431196	0.12677145688431196	0.12677145688431196	0.12677145688431196	0.12677145688431196
0.09375711817919621	0.0857140216841098	0.08625929751347998	0.09192424854763472	0.11407169011954096	0.0954353929169	0.11329017982004315	0.08893680481582625	0.07547438706844305	0.14925841280346858	0.11086579791122424	0.08350329650006252	0.11144065882165259	0.0910062291085415	0.12447402625253387	0.10612505073068197	0.08135063486122561	0.08760753027070428	0.08510134593667205	0.11147598444850065	0.09244963651463575	0.09777008942648015	0.1076374684247123	0.09674658849967933	0.11238707373189633	0.09722881547859484	0.09495320878020036	0.09427415917449146	0.1091184285988198	0.07391328377055319	0.09768150151910603	0.12265732791028	0.110169414714693	0.110169414714693	0.110169414714693	0.110169414714693	0.110169414714693	0.110169414714693	0.110169414714693	0.110169414714693	0.110169414714693	0.110169414714693	0.110169414714693	0.110169414714693	0.110169414714693	0.110169414714693	0.110169414714693	0.110169414714693	0.110169414714693	0.110169414714693
0.5429904085546111	0.04908607063773778	0.06829404146798536	0.22494096014235512	0.5554438160731174	0.31803958439219915	0.35246898989663844	0.5194265159161088	0.4259139246236114	0.6748423480386552	0.7204520647078343	0.5990462456125946	0.5004600466197154	0.5024785418067854	0.9064057540310717	0.7044421479189286	0.7044421479189286	0.7044421479189286	0.7044421479189286	0.7044421479189286	0.7044421479189286	0.7044421479189286	0.7044421479189286	0.7044421479189286	0.7044421479189286	0.7044421479189286	0.7044421479189286	0.7044421479189286	0.7044421479189286	0.7044421479189286	0.7044421479189286	0.7044421479189286	0.7044421479189286	0.7044421479189286	0.7044421479189286	0.7044421479189286	0.7044421479189286	0.7044421479189286	0.7044421479189286	0.7044421479189286	0.7044421479189286	0.7044421479189286	0.7044421479189286	0.7044421479189286	0.7044421479189286	0.7044421479189286	0.7044421479189286	0.7044421479189286	0.7044421479189286	0.7044421479189286
0.09896052446122676	0.09572965878558451	0.07785616990764534	0.09370975717387915	0.11043055913557535	0.08183571654631679	0.09546091423307897	0.08280226378349595	0.10931064635746214	0.10165592186671278	0.11896073850073215	0.1200959710969927	0.09915718502343286	0.07722550203356267	0.11634286712948773	0.10694482165399351	0.07922856539636643	0.09719098625646129	0.0854933770912857	0.09994566741333583	0.10030738492582565	0.12264403317280237	0.11713018587485902	0.10136075230399355	0.10924546908942628	0.10924546908942628	0.10924546908942628	0.10924546908942628	0.10924546908942628	0.10924546908942628	0.10924546908942628	0.10924546908942628	0.10924546908942628	0.10924546908942628	0.10924546908942628	0.10924546908942628	0.10924546908942628	0.10924546908942628	0.10924546908942628	0.10924546908942628	0.10924546908942628	0.10924546908942628	0.10924546908942628	0.10924546908942628	0.10924546908942628	0.10924546908942628	0.10924546908942628	0.10924546908942628	0.10924546908942628	0.10924546908942628
0.13798706303255492	0.15190494891491965	0.13358263759338976	0.12080742597839526	0.15913397809367316	0.1525840412338231	0.1161264309141057	0.13024547865593708	0.16108081529333715	0.13163833236800707	0.19817517271657542	0.14844733641617616	0.18741942239505352	0.09234040341584969	0.13201368891817933	0.09527881419820855	0.1637662963607449	0.1416520236498761	0.1539425998220446	0.18933535885307318	0.17718011558772237	0.12618341434988836	0.1725088388272065	0.15349885553206336	0.16300384717963493	0.16300384717963493	0.16300384717963493	0.16300384717963493	0.16300384717963493	0.16300384717963493	0.16300384717963493	0.16300384717963493	0.16300384717963493	0.16300384717963493	0.16300384717963493	0.16300384717963493	0.16300384717963493	0.16300384717963493	0.16300384717963493	0.16300384717963493	0.16300384717963493	0.16300384717963493	0.16300384717963493	0.16300384717963493	0.16300384717963493	0.16300384717963493	0.16300384717963493	0.16300384717963493	0.16300384717963493	0.16300384717963493
0.1103182477372854	0.1532937231037614	0.10221714290478696	0.12320384685514149	0.10124393777716643	0.19511875085737249	0.15566048364244842	0.18111948499329508	0.1412532947738614	0.15936181488604872	0.20157684290642633	0.18277374858394596	0.15859329522827537	0.1795242547459722	0.19119709930645448	0.14655434815823265	0.1206587924760566	0.14750407053008288	0.14766397154347732	0.17196836909037005	0.17555063390420458	0.12255396334507453	0.173603114197689	0.13723999849322163	0.17059263258357205	0.10695963351799236	0.16270594485224116	0.1538786234148692	0.17950483689553437	0.16843978127397122	0.17397230908475278	0.17397230908475278	0.17397230908475278	0.17397230908475278	0.17397230908475278	0.17397230908475278	0.17397230908475278	0.17397230908475278	0.17397230908475278	0.17397230908475278	0.17397230908475278	0.17397230908475278	0.17397230908475278	0.17397230908475278	0.17397230908475278	0.17397230908475278	0.17397230908475278	0.17397230908475278	0.17397230908475278	0.17397230908475278
0.09022050835176876	0.10192488204714899	0.1005542349501348	0.08800786573003762	0.0985613180308075	0.092969231214863	0.1272955767132101	0.10752690679428392	0.1001973267543034	0.11766315872099468	0.09126390623302477	0.09250506808435799	0.12993892638238888	0.11122199723337345	0.11122199723337345	0.11122199723337345	0.11122199723337345	0.11122199723337345	0.11122199723337345	0.11122199723337345	0.11122199723337345	0.11122199723337345	0.11122199723337345	0.11122199723337345	0.11122199723337345	0.11122199723337345	0.11122199723337345	0.11122199723337345	0.11122199723337345	0.11122199723337345	0.11122199723337345	0.11122199723337345	0.11122199723337345	0.11122199723337345	0.11122199723337345	0.11122199723337345	0.11122199723337345	0.11122199723337345	0.11122199723337345	0.11122199723337345	0.11122199723337345	0.11122199723337345	0.11122199723337345	0.11122199723337345	0.11122199723337345	0.11122199723337345	0.11122199723337345	0.11122199723337345	0.11122199723337345	0.11122199723337345
0.11725736279286507	0.17751738344289753	0.16126557904504157	0.11879494483414306	0.14528975820536683	0.1918413476047084	0.16701171975642073	0.1570620142411995	0.10956872151795499	0.09799241498781124	0.1581867666876209	0.14276982733151752	0.13938496740732	0.1398141091163648	0.1635120088249751	0.11298835836951332	0.12184643514481569	0.11116605022894033	0.12113137027476514	0.14401231401144052	0.083736100621405	0.10916505983203427	0.09673504328089068	0.15620364613581164	0.10315547146599922	0.12967955880090543	0.12967955880090543	0.12967955880090543	0.12967955880090543	0.12967955880090543	0.12967955880090543	0.12967955880090543	0.12967955880090543	0.12967955880090543	0.12967955880090543	0.12967955880090543	0.12967955880090543	0.12967955880090543	0.12967955880090543	0.12967955880090543	0.12967955880090543	0.12967955880090543	0.12967955880090543	0.12967955880090543	0.12967955880090543	0.12967955880090543	0.12967955880090543	0.12967955880090543	0.12967955880090543	0.12967955880090543
0.12454668599663324	0.12540027485843006	0.1300665469527535	0.11765234637911023	0.09768901542520685	0.15905680687385992	0.1145121511450531	0.12723630761160443	0.13577278877844093	0.12157723455955372	0.10053430489362428	0.10575023317817457	0.13283104608318366	0.12941432269693295	0.13667001019419905	0.12829333983223293	0.12681406041949053	0.14421793761392956	0.11210420325314996	0.11643574164202145	0.12222913149730333	0.13015740131053555	0.128050361394323	0.1508744749561839	0.129405993238815	0.16328748029344234	0.14634673676612867	0.14634673676612867	0.14634673676612867	0.14634673676612867	0.14634673676612867	0.14634673676612867	0.14634673676612867	0.14634673676612867	0.14634673676612867	0.14634673676612867	0.14634673676612867	0.14634673676612867	0.14634673676612867	0.14634673676612867	0.14634673676612867	0.14634673676612867	0.14634673676612867	0.14634673676612867	0.14634673676612867	0.14634673676612867	0.14634673676612867	0.14634673676612867	0.14634673676612867	0.14634673676612867
0.11491998388397677	0.024447514073327525	0.08471800028922366	0.12473562611715955	0.11197334410015047	0.2627311957450382	0.207580860574764	0.22184496022791714	0.22229307912211319	0.1349757259470206	0.026433258918433736	0.16408995222559108	0.1763987008436143	0.12107364917826739	0.0639167182871241	0.15917956921751406	0.08479720229551596	0.15483009525794666	0.20854174110342943	0.19607148642943492	0.21512123495600938	0.17558041915077957	0.2980713618360774	0.10763047160763738	0.08467649236203208	0.09038471279146801	0.08753060257675004	0.08753060257675004	0.08753060257675004	0.08753060257675004	0.08753060257675004	0.08753060257675004	0.08753060257675004	0.08753060257675004	0.08753060257675004	0.08753060257675004	0.08753060257675004	0.08753060257675004	0.08753060257675004	0.08753060257675004	0.08753060257675004	0.08753060257675004	0.08753060257675004	0.08753060257675004	0.08753060257675004	0.08753060257675004	0.08753060257675004	0.08753060257675004	0.08753060257675004	0.08753060257675004
0.07249582826654251	0.06503581352259451	0.0767803878508845	0.07481983946937452	0.08199898573110756	0.07261512674523542	0.06973541446697386	0.06955367866297964	0.06840866091705329	0.0708444449087752	0.07098542530870447	0.07015137274344849	0.08726735632792637	0.057851683414328614	0.07430809820104747	0.08279154626241532	0.08068720146454562	0.06321975198604278	0.08518106562780672	0.07301530350668818	0.06500377368742845	0.05955838126528768	0.0797147919360542	0.08927858696035934	0.07464305118970212	0.067305927555924	0.07097448937281307	0.07097448937281307	0.07097448937281307	0.07097448937281307	0.07097448937281307	0.07097448937281307	0.07097448937281307	0.07097448937281307	0.07097448937281307	0.07097448937281307	0.07097448937281307	0.07097448937281307	0.07097448937281307	0.07097448937281307	0.07097448937281307	0.07097448937281307	0.07097448937281307	0.07097448937281307	0.07097448937281307	0.07097448937281307	0.07097448937281307	0.07097448937281307	0.07097448937281307	0.07097448937281307
0.12056757777392371	0.15090143874224085	0.1489254782713828	0.14111705018914486	0.11948167745551634	0.17801112928325435	0.12905208116982292	0.1520678818402337	0.14745434938504748	0.12905325687242697	0.17559442031723488	0.15123975567920653	0.1376676518435633	0.1758520406386981	0.16785571347227268	0.13521502129260607	0.1608477265274661	0.18301529246053114	0.2145671909027416	0.11214044839540477	0.16000623567557215	0.14256641662361974	0.18617324058819698	0.11776507431586747	0.11399535036131526	0.11588021233859137	0.11588021233859137	0.11588021233859137	0.11588021233859137	0.11588021233859137	0.11588021233859137	0.11588021233859137	0.11588021233859137	0.11588021233859137	0.11588021233859137	0.11588021233859137	0.11588021233859137	0.11588021233859137	0.11588021233859137	0.11588021233859137	0.11588021233859137	0.11588021233859137	0.11588021233859137	0.11588021233859137	0.11588021233859137	0.11588021233859137	0.11588021233859137	0.11588021233859137	0.11588021233859137	0.11588021233859137
0.14537973420196848	0.17017851298616354	0.13701050458900507	0.13785559352987764	0.1755271953346248	0.16394128853278958	0.18710755101982732	0.15786242482324425	0.1608839075292979	0.13188327429066843	0.14348623011205944	0.14204025959206232	0.12870239308530537	0.1275219186795752	0.14343803964601884	0.1501972459091395	0.16932914698662177	0.12544570356403453	0.15141464503616744	0.15102055432605824	0.1608285961769855	0.15622575518892703	0.15490364401143025	0.16039991603633513	0.1330748065262552	0.14673736128129516	0.14673736128129516	0.14673736128129516	0.14673736128129516	0.14673736128129516	0.14673736128129516	0.14673736128129516	0.14673736128129516	0.14673736128129516	0.14673736128129516	0.14673736128129516	0.14673736128129516	0.14673736128129516	0.14673736128129516	0.14673736128129516	0.14673736128129516	0.14673736128129516	0.14673736128129516	0.14673736128129516	0.14673736128129516	0.14673736128129516	0.14673736128129516	0.14673736128129516	0.14673736128129516	0.14673736128129516
0.08660975592596237	0.10522675662183903	0.10848759142341562	0.10122770425624744	0.08601095243599059	0.08399641465157524	0.10983284645851527	0.08626624255639503	0.06685295021747407	0.07731121573950875	0.1011371260818211	0.10580064640077133	0.09637333146521262	0.08280960540504176	0.09901342695215823	0.0989082454287099	0.09694640311495278	0.09968289834472184	0.07780478187401882	0.10376965127849878	0.07835484305165939	0.09996185939513226	0.09605406907675018	0.09129020576362601	0.07551170020973924	0.08340095298668262	0.08340095298668262	0.08340095298668262	0.08340095298668262	0.08340095298668262	0.08340095298668262	0.08340095298668262	0.08340095298668262	0.08340095298668262	0.08340095298668262	0.08340095298668262	0.08340095298668262	0.08340095298668262	0.08340095298668262	0.08340095298668262	0.08340095298668262	0.08340095298668262	0.08340095298668262	0.08340095298668262	0.08340095298668262	0.08340095298668262	0.08340095298668262	0.08340095298668262	0.08340095298668262	0.08340095298668262
0.14453628112376177	0.17503199356616772	0.17783284896736873	0.1702160972802277	0.13384005514555286	0.18457932812689062	0.13064865284260938	0.12175411560954806	0.12638615307127188	0.0824214048913545	0.1340364545295496	0.13915617147938633	0.13333663344323035	0.15515287442403222	0.12002789955474179	0.14086579459952098	0.18770149158811616	0.14934422756434088	0.1942065618517699	0.17336314353035187	0.18378485269106087	0.18378485269106087	0.18378485269106087	0.18378485269106087	0.18378485269106087	0.18378485269106087	0.18378485269106087	0.18378485269106087	0.18378485269106087	0.18378485269106087	0.18378485269106087	0.18378485269106087	0.18378485269106087	0.18378485269106087	0.18378485269106087	0.18378485269106087	0.18378485269106087	0.18378485269106087	0.18378485269106087	0.18378485269106087	0.18378485269106087	0.18378485269106087	0.18378485269106087	0.18378485269106087	0.18378485269106087	0.18378485269106087	0.18378485269106087	0.18378485269106087	0.18378485269106087	0.18378485269106087
0.06880615744610936	0.06471891078000486	0.07242078239222478	0.08765376595626176	0.07673102735989142	0.06948479420804053	0.09327776828078531	0.07950678031399659	0.08710264035717694	0.086223351676087	0.07837185060684991	0.09677909859829724	0.0836681972189973	0.07807228701092504	0.08166107162541525	0.0803403670207074	0.07700901093437428	0.09042808133109663	0.07863088115505844	0.07780970943646313	0.07822029529576079	0.07822029529576079	0.07822029529576079	0.07822029529576079	0.07822029529576079	0.07822029529576079	0.07822029529576079	0.07822029529576079	0.07822029529576079	0.07822029529576079	0.07822029529576079	0.07822029529576079	0.07822029529576079	0.07822029529576079	0.07822029529576079	0.07822029529576079	0.07822029529576079	0.07822029529576079	0.07822029529576079	0.07822029529576079	0.07822029529576079	0.07822029529576079	0.07822029529576079	0.07822029529576079	0.07822029529576079	0.07822029529576079	0.07822029529576079	0.07822029529576079	0.07822029529576079	0.07822029529576079
0.07284702613296629	0.18770264855120344	0.19896399055010006	0.102352156449334	0.12744553336092393	0.2023722609407116	0.11103012537434004	0.20186467210325254	0.14817596823163043	0.08019656793722037	0.08900572265804216	0.10636663492296378	0.10243263797447254	0.08844802687398223	0.11849977276192701	0.12771764172788572	0.0734577146174914	0.03430597058088002	0.08957381643799707	0.169288694724461	0.07329553480505462	0.10076378141752793	0.19482395775272077	0.092880368814798	0.1647771333974872	0.19677227313892834	0.09958043923026579	0.14817635618459707	0.14817635618459707	0.14817635618459707	0.14817635618459707	0.14817635618459707	0.14817635618459707	0.14817635618459707	0.14817635618459707	0.14817635618459707	0.14817635618459707	0.14817635618459707	0.14817635618459707	0.14817635618459707	0.14817635618459707	0.14817635618459707	0.14817635618459707	0.14817635618459707	0.14817635618459707	0.14817635618459707	0.14817635618459707	0.14817635618459707	0.14817635618459707	0.14817635618459707
0.11068912757186428	0.14759167902076514	0.09858254439368883	0.1193176909369181	0.13965121885652867	0.13970239821450564	0.12298260914210206	0.1496164057920057	0.18320946279390926	0.17783041980620995	0.1658773421479762	0.1601470976836071	0.15465648237948154	0.18085024799918956	0.15837637623274894	0.16922053244558408	0.1643943620578952	0.13604970437565966	0.13099776403298416	0.15249643676806174	0.1595847999377901	0.13548757841902365	0.16508348500926862	0.11760993947800073	0.14134671224363468	0.14134671224363468	0.14134671224363468	0.14134671224363468	0.14134671224363468	0.14134671224363468	0.14134671224363468	0.14134671224363468	0.14134671224363468	0.14134671224363468	0.14134671224363468	0.14134671224363468	0.14134671224363468	0.14134671224363468	0.14134671224363468	0.14134671224363468	0.14134671224363468	0.14134671224363468	0.14134671224363468	0.14134671224363468	0.14134671224363468	0.14134671224363468	0.14134671224363468	0.14134671224363468	0.14134671224363468	0.14134671224363468
0.10289502768188845	0.11592270406939845	0.1153172223785744	0.11615314677031836	0.11491149558009535	0.11544240630013257	0.147206627317967	0.11074835976391254	0.12401873323805386	0.14323480967697255	0.14245531927302205	0.10894631986708103	0.13442297807821987	0.13778288020603002	0.09977084951887354	0.13277946856423814	0.13252793983696773	0.15388820921902258	0.12161258569751086	0.12710163986121642	0.15387840519901336	0.1384538120930417	0.130969019657663	0.09023045164240297	0.12205083944704659	0.10146730085649346	0.11175907015177003	0.11175907015177003	0.11175907015177003	0.11175907015177003	0.11175907015177003	0.11175907015177003	0.11175907015177003	0.11175907015177003	0.11175907015177003	0.11175907015177003	0.11175907015177003	0.11175907015177003	0.11175907015177003	0.11175907015177003	0.11175907015177003	0.11175907015177003	0.11175907015177003	0.11175907015177003	0.11175907015177003	0.11175907015177003	0.11175907015177003	0.11175907015177003	0.11175907015177003	0.11175907015177003
0.31032013591510027	0.2875488080772042	0.29241176498042365	0.2729872208039819	0.2533883460129666	0.2518751837940695	0.30808242543004893	0.252358304421388	0.211583118826157	0.29458794677195443	0.31065554613776036	0.2558397491439449	0.2500153547066313	0.282721813919157	0.25837407806781515	0.28563149107340846	0.26698752166129897	0.30252070555078897	0.2150120051007462	0.23915031983038842	0.23241856056746515	0.22169184031813732	0.2537472943909071	0.2377195673545222	0.2377195673545222	0.2377195673545222	0.2377195673545222	0.2377195673545222	0.2377195673545222	0.2377195673545222	0.2377195673545222	0.2377195673545222	0.2377195673545222	0.2377195673545222	0.2377195673545222	0.2377195673545222	0.2377195673545222	0.2377195673545222	0.2377195673545222	0.2377195673545222	0.2377195673545222	0.2377195673545222	0.2377195673545222	0.2377195673545222	0.2377195673545222	0.2377195673545222	0.2377195673545222	0.2377195673545222	0.2377195673545222	0.2377195673545222
0.0995191807973828	0.09701208200724333	0.10878300518269207	0.0991829386609877	0.12833564073110088	0.08285486586038626	0.09891478548878434	0.11037177237548408	0.0986592375581763	0.08873704027227758	0.12389930830835193	0.12997627036601997	0.12214612247170747	0.10282279344880108	0.1001991704899	0.10578383476389461	0.11980473617507507	0.10023655924321025	0.09279796434467967	0.13026277546561077	0.13442966522323116	0.13234622034442098	0.13234622034442098	0.13234622034442098	0.13234622034442098	0.13234622034442098	0.13234622034442098	0.13234622034442098	0.13234622034442098	0.13234622034442098	0.13234622034442098	0.13234622034442098	0.13234622034442098	0.13234622034442098	0.13234622034442098	0.13234622034442098	0.13234622034442098	0.13234622034442098	0.13234622034442098	0.13234622034442098	0.13234622034442098	0.13234622034442098	0.13234622034442098	0.13234622034442098	0.13234622034442098	0.13234622034442098	0.13234622034442098	0.13234622034442098	0.13234622034442098	0.13234622034442098
0.0861407053501748	0.1001523807280687	0.08945120591707068	0.10413951393893663	0.09325273569877637	0.09549220195620704	0.10005184342061012	0.10749769815276818	0.10546743276481788	0.12772179425508404	0.10722346362698143	0.09280991815922267	0.08913049449051896	0.10048014764507608	0.10020051863050958	0.10853794121671673	0.11561447434401069	0.1292141410576627	0.11130695927329161	0.11360676834418731	0.10393311098663832	0.10112214063536634	0.13259218694685396	0.12360273505042399	0.11221286033936065	0.09757043481025263	0.1075149644559752	0.11137762644853728	0.11946113690050264	0.08817770579077022	0.1110351595524781	0.12541587747041472	0.1601126573108982	0.14276426739065645	0.14276426739065645	0.14276426739065645	0.14276426739065645	0.14276426739065645	0.14276426739065645	0.14276426739065645	0.14276426739065645	0.14276426739065645	0.14276426739065645	0.14276426739065645	0.14276426739065645	0.14276426739065645	0.14276426739065645	0.14276426739065645	0.14276426739065645	0.14276426739065645
0.10113733281208509	0.10466025983208828	0.09316048227548467	0.07524516287803211	0.10010344684686996	0.08131871945168989	0.08868311688809428	0.1064288996252919	0.10671105930933222	0.10648024355415808	0.09853399201322177	0.10234661656949694	0.11709870667460356	0.10425424675760815	0.1036060527829593	0.10536104187210615	0.10395927084139114	0.07643111422178776	0.10496033007668921	0.09908196485710581	0.10976840510675946	0.08548453406953527	0.1168586030804945	0.07813118601479509	0.09039654695509738	0.08198626329116852	0.09965333441358	0.10137595246075827	0.10882194377440625	0.11573125715320988	0.09855141297126675	0.09387198171805494	0.07526579703028917	0.08456888937417205	0.08456888937417205	0.08456888937417205	0.08456888937417205	0.08456888937417205	0.08456888937417205	0.08456888937417205	0.08456888937417205	0.08456888937417205	0.08456888937417205	0.08456888937417205	0.08456888937417205	0.08456888937417205	0.08456888937417205	0.08456888937417205	0.08456888937417205	0.08456888937417205
0.11098688455615036	0.13093209334376857	0.11727205222592338	0.10949392404007695	0.12607607704688545	0.12161688122638915	0.13297567192061946	0.1118499118532498	0.10500166772691678	0.1123555403973269	0.1476647890046699	0.1338795149866057	0.10241602710467493	0.13179975635588606	0.10843801791824488	0.08773422854732991	0.10601850983211364	0.13403288246545284	0.127800959057813	0.12631940889774512	0.09527356130393533	0.11079648510084023	0.11079648510084023	0.11079648510084023	0.11079648510084023	0.11079648510084023	0.11079648510084023	0.11079648510084023	0.11079648510084023	0.11079648510084023	0.11079648510084023	0.11079648510084023	0.11079648510084023	0.11079648510084023	0.11079648510084023	0.11079648510084023	0.11079648510084023	0.11079648510084023	0.11079648510084023	0.11079648510084023	0.11079648510084023	0.11079648510084023	0.11079648510084023	0.11079648510084023	0.11079648510084023	0.11079648510084023	0.11079648510084023	0.11079648510084023	0.11079648510084023	0.11079648510084023
0.09061573799311151	0.0868551048411166	0.0725690347658201	0.06960844599932361	0.0913959758519824	0.07227836875974766	0.10564820487252305	0.10564962061399799	0.09859896867509645	0.08333202780330842	0.08846006773486982	0.06208805314225251	0.09218654185472731	0.10891153344590779	0.0797682801407404	0.07794410284887911	0.12020449706687851	0.07441109462700005	0.0814051265793861	0.12803271843504635	0.10792794731974384	0.14942481533863003	0.09042017635923098	0.07825708095795482	0.0843386286585929	0.0843386286585929	0.0843386286585929	0.0843386286585929	0.0843386286585929	0.0843386286585929	0.0843386286585929	0.0843386286585929	0.0843386286585929	0.0843386286585929	0.0843386286585929	0.0843386286585929	0.0843386286585929	0.0843386286585929	0.0843386286585929	0.0843386286585929	0.0843386286585929	0.0843386286585929	0.0843386286585929	0.0843386286585929	0.0843386286585929	0.0843386286585929	0.0843386286585929	0.0843386286585929	0.0843386286585929	0.0843386286585929
0.11885097752897111	0.11091000565446453	0.14646767492469986	0.17543355290107746	0.14546714219314513	0.1395327633681808	0.1543702225877777	0.1050596119470119	0.14957272635295968	0.17099220934916365	0.1377951274557432	0.14963629745336782	0.18185317316039928	0.12881554120784344	0.15103238635723928	0.14478381066986173	0.17056787372221088	0.12412867072137285	0.14720132919499343	0.16380315866592085	0.12475156168407793	0.11304086047579828	0.14603117088620582	0.16053405830676948	0.11497767586639221	0.11800495658799721	0.1164913162271947	0.1164913162271947	0.1164913162271947	0.1164913162271947	0.1164913162271947	0.1164913162271947	0.1164913162271947	0.1164913162271947	0.1164913162271947	0.1164913162271947	0.1164913162271947	0.1164913162271947	0.1164913162271947	0.1164913162271947	0.1164913162271947	0.1164913162271947	0.1164913162271947	0.1164913162271947	0.1164913162271947	0.1164913162271947	0.1164913162271947	0.1164913162271947	0.1164913162271947	0.1164913162271947
0.12090841418829183	0.11194767971069405	0.10975539048226093	0.11978967740133435	0.10696685310949579	0.11661946148229074	0.11769550265952679	0.12616849126346733	0.10799790094956319	0.1342024716988533	0.11269594946316909	0.10198790120239347	0.12138119718448212	0.10928814272162034	0.1001362452148594	0.10413144103602114	0.1027546166897869	0.10588962924633007	0.10237003305679179	0.1095899421105989	0.10597998758369535	0.10597998758369535	0.10597998758369535	0.10597998758369535	0.10597998758369535	0.10597998758369535	0.10597998758369535	0.10597998758369535	0.10597998758369535	0.10597998758369535	0.10597998758369535	0.10597998758369535	0.10597998758369535	0.10597998758369535	0.10597998758369535	0.10597998758369535	0.10597998758369535	0.10597998758369535	0.10597998758369535	0.10597998758369535	0.10597998758369535	0.10597998758369535	0.10597998758369535	0.10597998758369535	0.10597998758369535	0.10597998758369535	0.10597998758369535	0.10597998758369535	0.10597998758369535	0.10597998758369535
0.09971609583826066	0.11096680029314003	0.10256385101955447	0.09606128660412873	0.10537683487912926	0.09037207061034654	0.11066963428759212	0.13176851157463715	0.0984440758689677	0.10408679197422041	0.11068891228919446	0.09566625294678312	0.12532313939547501	0.10720988997644058	0.085296946840541	0.09664409259129568	0.13080818659274784	0.11572080524352056	0.12147742574157111	0.09558993106060461	0.1242004712814563	0.1323625898621262	0.12828153057179123	0.12828153057179123	0.12828153057179123	0.12828153057179123	0.12828153057179123	0.12828153057179123	0.12828153057179123	0.12828153057179123	0.12828153057179123	0.12828153057179123	0.12828153057179123	0.12828153057179123	0.12828153057179123	0.12828153057179123	0.12828153057179123	0.12828153057179123	0.12828153057179123	0.12828153057179123	0.12828153057179123	0.12828153057179123	0.12828153057179123	0.12828153057179123	0.12828153057179123	0.12828153057179123	0.12828153057179123	0.12828153057179123	0.12828153057179123	0.12828153057179123
0.17991144189956257	0.1342251076943867	0.14703620041324908	0.168539830744806	0.11691619047985953	0.1888981658982147	0.14262710968546646	0.11080979958989223	0.14818688641959848	0.15059661772021204	0.17181117067125046	0.09584010608501924	0.13506320571924488	0.179612497804268	0.14194142472904886	0.10341141555112729	0.14711085218061787	0.16442931381955703	0.14146345471196248	0.22990710830832073	0.1856852815101416	0.1856852815101416	0.1856852815101416	0.1856852815101416	0.1856852815101416	0.1856852815101416	0.1856852815101416	0.1856852815101416	0.1856852815101416	0.1856852815101416	0.1856852815101416	0.1856852815101416	0.1856852815101416	0.1856852815101416	0.1856852815101416	0.1856852815101416	0.1856852815101416	0.1856852815101416	0.1856852815101416	0.1856852815101416	0.1856852815101416	0.1856852815101416	0.1856852815101416	0.1856852815101416	0.1856852815101416	0.1856852815101416	0.1856852815101416	0.1856852815101416	0.1856852815101416	0.1856852815101416
0.1291523505522014	0.14292700851781817	0.15514001339050473	0.16739197247195264	0.18053093828563088	0.16204494671731773	0.16018129070287723	0.2147325237999522	0.1501730333571078	0.2158735551573206	0.1774203351858266	0.15988848413834464	0.22190695141787595	0.17389223473414633	0.12719323501002944	0.17368740739425523	0.18247926373177964	0.19479474401586425	0.15040331710678084	0.21133280109017774	0.15050485264568922	0.14587063345506723	0.1559022036077651	0.15088641853141618	0.15088641853141618	0.15088641853141618	0.15088641853141618	0.15088641853141618	0.15088641853141618	0.15088641853141618	0.15088641853141618	0.15088641853141618	0.15088641853141618	0.15088641853141618	0.15088641853141618	0.15088641853141618	0.15088641853141618	0.15088641853141618	0.15088641853141618	0.15088641853141618	0.15088641853141618	0.15088641853141618	0.15088641853141618	0.15088641853141618	0.15088641853141618	0.15088641853141618	0.15088641853141618	0.15088641853141618	0.15088641853141618	0.15088641853141618
0.1484853730633457	0.123536262589382	0.12844746197686008	0.1493005860286801	0.14251269499462763	0.1752192738494031	0.12214952418218927	0.1429330786170716	0.1415644333989484	0.15480449773656432	0.1368569095950181	0.14954808848047124	0.11847795238741768	0.12332046991970778	0.13175424189680082	0.14018960076636652	0.09445558454331136	0.15014885083690444	0.1318966785596965	0.12837716418711861	0.1660309882592041	0.14627582170527473	0.15615340498223942	0.15615340498223942	0.15615340498223942	0.15615340498223942	0.15615340498223942	0.15615340498223942	0.15615340498223942	0.15615340498223942	0.15615340498223942	0.15615340498223942	0.15615340498223942	0.15615340498223942	0.15615340498223942	0.15615340498223942	0.15615340498223942	0.15615340498223942	0.15615340498223942	0.15615340498223942	0.15615340498223942	0.15615340498223942	0.15615340498223942	0.15615340498223942	0.15615340498223942	0.15615340498223942	0.15615340498223942	0.15615340498223942	0.15615340498223942	0.15615340498223942
0.12628996662089767	0.13952771565554134	0.14996362539252134	0.1292524844451845	0.1435180910309422	0.1589745036162584	0.14901562515445366	0.15159047903040654	0.129592446418537	0.13761653147982508	0.1509470282430563	0.13212685901782847	0.1321183083023774	0.12794847696170844	0.1453622923927012	0.15554571379133206	0.15146143048938684	0.16927748194658404	0.1339880331765118	0.14220791937441324	0.15670210799626522	0.1359402261997286	0.16377454425482618	0.14433378058297727	0.14524080924051966	0.14196471610417707	0.1425558634824316	0.1548784429319623	0.169897811910931	0.13851502651686215	0.20627038920409316	0.17239270786047767	0.17239270786047767	0.17239270786047767	0.17239270786047767	0.17239270786047767	0.17239270786047767	0.17239270786047767	0.17239270786047767	0.17239270786047767	0.17239270786047767	0.17239270786047767	0.17239270786047767	0.17239270786047767	0.17239270786047767	0.17239270786047767	0.17239270786047767	0.17239270786047767	0.17239270786047767	0.17239270786047767
0.0977332873203341	0.10510254731234189	0.09367187644261797	0.11868903112234844	0.09911381026773639	0.1053255860822551	0.10140542041585039	0.10149212291639789	0.1244973824413012	0.09142543873705788	0.10896164864310517	0.11618061159425201	0.15099324085131757	0.16242249053735994	0.0856529681344175	0.11968880363391682	0.0949386619073933	0.08393357472756287	0.10366729544451601	0.1050081786614746	0.10140527820328978	0.09048906060531514	0.11160023062462379	0.14157792061376231	0.13178743129588216	0.11378198786294313	0.11114440935871293	0.10279338011065595	0.12811954486206623	0.07691984334212351	0.09201620312594276	0.08446802323403313	0.08446802323403313	0.08446802323403313	0.08446802323403313	0.08446802323403313	0.08446802323403313	0.08446802323403313	0.08446802323403313	0.08446802323403313	0.08446802323403313	0.08446802323403313	0.08446802323403313	0.08446802323403313	0.08446802323403313	0.08446802323403313	0.08446802323403313	0.08446802323403313	0.08446802323403313	0.08446802323403313
0.13354883127183975	0.10937678720056612	0.11796112663819883	0.10007444372151764	0.11845399515026554	0.1794284012463896	0.14239597683855207	0.17527061256527254	0.18043545322608406	0.1051971536349605	0.13612236279799306	0.13713156159141385	0.13832654397745164	0.13148546057832416	0.13326877241836893	0.14231236230116248	0.11793560214281307	0.17035965936537278	0.14663841795156785	0.13493726490242713	0.11869027286157934	0.12681376888200324	0.12681376888200324	0.12681376888200324	0.12681376888200324	0.12681376888200324	0.12681376888200324	0.12681376888200324	0.12681376888200324	0.12681376888200324	0.12681376888200324	0.12681376888200324	0.12681376888200324	0.12681376888200324	0.12681376888200324	0.12681376888200324	0.12681376888200324	0.12681376888200324	0.12681376888200324	0.12681376888200324	0.12681376888200324	0.12681376888200324	0.12681376888200324	0.12681376888200324	0.12681376888200324	0.12681376888200324	0.12681376888200324	0.12681376888200324	0.12681376888200324	0.12681376888200324
0.12806707808227516	1.1675110341002763	0.8598141846107538	0.5359265488855655	0.4972170090889531	0.09195497624549533	0.7673662507896407	0.0	0.883306806210525	0.034987678924280556	0.20024597426154003	0.0	1.0824338062081549	0.8823471807696739	0.8823471807696739	0.7137212427226641	0.0	0.5363501369801237	0.9382186125290195	0.009827993033699927	0.5363501369801237	0.27308906500691177	0.27308906500691177	0.27308906500691177	0.27308906500691177	0.27308906500691177	0.27308906500691177	0.27308906500691177	0.27308906500691177	0.27308906500691177	0.27308906500691177	0.27308906500691177	0.27308906500691177	0.27308906500691177	0.27308906500691177	0.27308906500691177	0.27308906500691177	0.27308906500691177	0.27308906500691177	0.27308906500691177	0.27308906500691177	0.27308906500691177	0.27308906500691177	0.27308906500691177	0.27308906500691177	0.27308906500691177	0.27308906500691177	0.27308906500691177	0.27308906500691177	0.27308906500691177
0.12469623221591368	0.10960226948425156	0.15108462618069693	0.11757812602871465	0.13292030571463492	0.14061106038546686	0.16823449534891452	0.12329403422083961	0.13884019884097204	0.15411868824773328	0.11443273300441942	0.12558605373335716	0.11473500521627254	0.12426185476942167	0.1678592996551618	0.1296031337381286	0.15067064127290994	0.16081877753311066	0.13063491355696832	0.17559482705621285	0.12347406207378923	0.12214523104830943	0.14725303471845982	0.11670575335364915	0.11046702723732009	0.12279255307637234	0.11790390018921877	0.13720447920180578	0.11598326498094005	0.1265938720913729	0.1265938720913729	0.1265938720913729	0.1265938720913729	0.1265938720913729	0.1265938720913729	0.1265938720913729	0.1265938720913729	0.1265938720913729	0.1265938720913729	0.1265938720913729	0.1265938720913729	0.1265938720913729	0.1265938720913729	0.1265938720913729	0.1265938720913729	0.1265938720913729	0.1265938720913729	0.1265938720913729	0.1265938720913729	0.1265938720913729
0.10680832927417298	0.10003760845599376	0.073078862124647	0.09991913938322537	0.08456591398504124	0.08094167108649432	0.08604020208476285	0.0965748034219977	0.11555014954499983	0.08200996740352458	0.08597730006868952	0.10631060654371756	0.09216239750417024	0.09551513551781257	0.09667170455253649	0.0730140631547956	0.08871485102466678	0.07785110148570766	0.09979411473277919	0.08986069088432426	0.08144369841751158	0.08294543758477761	0.08172195525452085	0.09224163940078556	0.10658048963591689	0.09572252038767658	0.0891162558794501	0.1008880918175689	0.11977146953192634	0.09590561201183975	0.101052444361961	0.0919515846105665	0.07793585808908123	0.10343635050710041	0.10886373415116823	0.10615004232913432	0.10615004232913432	0.10615004232913432	0.10615004232913432	0.10615004232913432	0.10615004232913432	0.10615004232913432	0.10615004232913432	0.10615004232913432	0.10615004232913432	0.10615004232913432	0.10615004232913432	0.10615004232913432	0.10615004232913432	0.10615004232913432
0.07370196722386013	0.13467593474010053	0.09027026389216218	0.1040164468388462	0.09467201646468908	0.10990883158029101	0.0787673753485851	0.15092382732575907	0.09535338494264359	0.07219660432866791	0.08821345579599599	0.1033931869748971	0.13639291550677052	0.10878902181246437	0.11989449019760601	0.13252709027825124	0.12855906817619595	0.10839706761350966	0.13995209246082113	0.12134814114081847	0.12539854621022942	0.12553434482007095	0.10750496931033493	0.1128219986567335	0.10585112069438522	0.1111321072804023	0.12412929015454277	0.13873190692628146	0.12414601165035252	0.11940849932874652	0.09985997116171653	0.14298617238757333	0.130756792784473	0.13154360505017376	0.0997446063860185	0.10094744020162841	0.11471991308400352	0.08124560243700718	0.14000556514730403	0.12379510313906583	0.13190033414318494	0.13190033414318494	0.13190033414318494	0.13190033414318494	0.13190033414318494	0.13190033414318494	0.13190033414318494	0.13190033414318494	0.13190033414318494	0.13190033414318494
0.11833745081005191	0.11357262325277424	0.10368234469923841	0.14544689768631205	0.13910624403104874	0.1321501906593994	0.14446518397514221	0.12058680534273644	0.11076663356396628	0.12602837641029205	0.19317207556066301	0.15792551287007126	0.17312582496988024	0.1381605918856169	0.13891365976636746	0.18158246335493694	0.16768973037740942	0.17505625388943882	0.12260885628144343	0.12558460240144462	0.1702066770874468	0.12304089865008928	0.19215956820720312	0.15647207878438263	0.1573464630099715	0.15690927089717707	0.15690927089717707	0.15690927089717707	0.15690927089717707	0.15690927089717707	0.15690927089717707	0.15690927089717707	0.15690927089717707	0.15690927089717707	0.15690927089717707	0.15690927089717707	0.15690927089717707	0.15690927089717707	0.15690927089717707	0.15690927089717707	0.15690927089717707	0.15690927089717707	0.15690927089717707	0.15690927089717707	0.15690927089717707	0.15690927089717707	0.15690927089717707	0.15690927089717707	0.15690927089717707	0.15690927089717707
0.08116355790721537	0.07519363355339882	0.0764957203669191	0.0763988378082322	0.068372988192079	0.09246433588537882	0.08287223262005698	0.11484342751672792	0.09137494409729276	0.08328365840583901	0.09605143194404833	0.08632382898723358	0.09109863430947902	0.08752695964225508	0.1116050363087679	0.10485918135427151	0.09021013254488747	0.06597179934322199	0.07894336597781376	0.08637058846012484	0.10165653740875635	0.0768883553968435	0.09850715963683891	0.10519252432244572	0.10932620710550582	0.08621866261286278	0.09150540030848862	0.07455170111211673	0.07427082923640216	0.087402599805994	0.09350560109874637	0.09045410045237019	0.09045410045237019	0.09045410045237019	0.09045410045237019	0.09045410045237019	0.09045410045237019	0.09045410045237019	0.09045410045237019	0.09045410045237019	0.09045410045237019	0.09045410045237019	0.09045410045237019	0.09045410045237019	0.09045410045237019	0.09045410045237019	0.09045410045237019	0.09045410045237019	0.09045410045237019	0.09045410045237019
0.4015884087320723	0.33876753099173895	0.013725579237561387	0.37204693791352345	0.34614259982500656	0.08493669301425273	0.37204693791352345	0.36005850192233485	0.4867156745912153	0.21034672938248022	0.6074305745990585	0.5885235891558674	0.343089037962237	0.32594723581562307	0.3933158179312013	0.5262292380565765	0.6423909689019487	0.47598578566537175	0.3462851326662154	0.415714956445777	0.013725579237561389	0.37204693791352345	0.3458437097796499	0.4826290159598837	0.33716241920249335	0.6625794971319341	0.4998709581672138	0.4998709581672138	0.4998709581672138	0.4998709581672138	0.4998709581672138	0.4998709581672138	0.4998709581672138	0.4998709581672138	0.4998709581672138	0.4998709581672138	0.4998709581672138	0.4998709581672138	0.4998709581672138	0.4998709581672138	0.4998709581672138	0.4998709581672138	0.4998709581672138	0.4998709581672138	0.4998709581672138	0.4998709581672138	0.4998709581672138	0.4998709581672138	0.4998709581672138	0.4998709581672138
0.07874138426590983	0.07562222408175567	0.103784752874173	0.09935660025213146	0.10657704212973172	0.09101176494835797	0.10340628297109658	0.09596156573064342	0.0913134296457815	0.08502389406288018	0.09037923148536481	0.0894165835292844	0.09549854599138748	0.07787025901982944	0.1126352852319113	0.08431137605339868	0.07196934152427914	0.0784069750111055	0.06473321921109727	0.09693311730528399	0.10592331380501109	0.10110180524682323	0.09347960110190393	0.09729070317436359	0.09729070317436359	0.09729070317436359	0.09729070317436359	0.09729070317436359	0.09729070317436359	0.09729070317436359	0.09729070317436359	0.09729070317436359	0.09729070317436359	0.09729070317436359	0.09729070317436359	0.09729070317436359	0.09729070317436359	0.09729070317436359	0.09729070317436359	0.09729070317436359	0.09729070317436359	0.09729070317436359	0.09729070317436359	0.09729070317436359	0.09729070317436359	0.09729070317436359	0.09729070317436359	0.09729070317436359	0.09729070317436359	0.09729070317436359
0.14670463304560413	0.12428023313908855	0.1447915030397405	0.15007395611217866	0.1509491268797908	0.11737487164473062	0.12576364438214613	0.12621838831246127	0.14493334507635594	0.1318349543981162	0.12700321916229956	0.15666599347134333	0.15228793780184516	0.1320600696824452	0.14081440365388312	0.12686436097386622	0.13572241326736442	0.1667516480925038	0.14360651607813424	0.1475128679832058	0.12643223591524172	0.15696203456106225	0.1434148193253672	0.12996115646414663	0.10655044193720724	0.1375539590824745	0.1548902143326779	0.13166525405795232	0.1509835962106874	0.15801801461108766	0.1659744284145126	0.16199622151280013	0.16199622151280013	0.16199622151280013	0.16199622151280013	0.16199622151280013	0.16199622151280013	0.16199622151280013	0.16199622151280013	0.16199622151280013	0.16199622151280013	0.16199622151280013	0.16199622151280013	0.16199622151280013	0.16199622151280013	0.16199622151280013	0.16199622151280013	0.16199622151280013	0.16199622151280013	0.16199622151280013
0.188446106268661	0.47155183082469027	0.41712783984509066	0.2533891480098506	0.08432854637359433	0.15384034512641112	0.27763573043292933	0.33107668335419393	0.23129135815695795	0.32211539534508093	0.16639505002652438	0.31600854244587984	0.26138881206759823	0.29383231428464845	0.2315541202892255	0.29555383416018666	0.31245091920278417	0.22343590388611387	0.17013169266760592	0.22270527284458824	0.256431644827224	0.0	0.1831586188800394	0.2393787571921341	0.341027809359817	0.29818830458403245	0.24024895759550094	0.21414948700893996	0.2392042899365288	0.2397910687415992	0.37796885295372906	0.1664104471290617	0.24276821997079764	0.17830021798023377	0.22933597794753033	0.35105446566429205	0.3430019920220167	0.224508365520894	0.28375517877145534	0.28375517877145534	0.28375517877145534	0.28375517877145534	0.28375517877145534	0.28375517877145534	0.28375517877145534	0.28375517877145534	0.28375517877145534	0.28375517877145534	0.28375517877145534	0.28375517877145534
0.06438078009487412	0.0	0.13697859345362437	0.0	0.1073638683264222	0.1581437150725975	0.13857766555282333	0.10114245932622154	0.0	0.0	0.0	0.0	0.0002890967273001146	0.15955057018849392	0.12765796738224577	0.15193012124817243	0.15424996734784394	0.10143155443606855	0.1478211132098925	0.11692660501098671	0.125289614390862	0.1151200278407458	0.03178897091088369	0.24216897506534243	0.2239155166765093	0.0	0.1412809648284104	0.24326297482933568	0.052143096484743	0.13993051991045477	0.25295345207514225	0.05215300344531708	0.014835556585841694	0.05881388573127449	0.029177928641284222	0.11691625465719212	0.27080700397404217	0.0	0.1450860952883837	0.0014324964833161177	0.17997763003087222	0.14196529251334952	0.11718651208163357	0.03429017344452259	0.07573834276307807	0.07573834276307807	0.07573834276307807	0.07573834276307807	0.07573834276307807	0.07573834276307807
0.1910316232706046	0.19978573532693542	0.12435967215457504	0.17911106865084192	0.13565144875632396	0.11630185895007664	0.131613612311075	0.1303484869014178	0.1267606354752022	0.12375317469143043	0.11364566932851083	0.15736965177889314	0.09513386674607016	0.10524495232735506	0.12790182953692938	0.1413813362500373	0.14165978714523728	0.11933610970973665	0.13865571145611189	0.18686107574493505	0.13311881876155776	0.129150359107697	0.17386854264765664	0.11865528432780835	0.07763517769858103	0.11708028083706447	0.12462452969057707	0.09438091152745207	0.1527410251182925	0.16680289370824	0.12193581686077815	0.13662363119270837	0.15214743252108837	0.13032263377896922	0.12224807527814521	0.13851679584515378	0.13492553379337907	0.167255024695134	0.26855359634829	0.1823649293520937	0.1615562759649118	0.16612768372934877	0.22984791040123606	0.2170580291747974	0.15922927554567118	0.1881436523602343	0.1881436523602343	0.1881436523602343	0.1881436523602343	0.1881436523602343
0.1387995165261686	0.07487186244945288	0.12272104895047412	0.1474525070853807	0.07268910793748759	0.1850663792358839	0.15069868960441116	0.10109936291486907	0.1505292676193188	0.12501017853661195	0.239693708178863	0.16845629497537865	0.207066197748853	0.18158755739363647	0.16751036055394025	0.14853763053563787	0.25155516026965874	0.21858424125867978	0.2112202860412506	0.18692568695375086	0.23593172389629863	0.1717532414458313	0.18276589707886148	0.15312788223811052	0.19281033553073165	0.1409961461024984	0.1742541684175149	0.21119575248710679	0.18918343968125312	0.1923205997197422	0.18911157850184632	0.20922648637778823	0.177870625186905	0.16148705877386615	0.22527594885946892	0.17372258892076448	0.2111042644834169	0.2075504224705737	0.40362783396685914	0.3055891282187164	0.3055891282187164	0.3055891282187164	0.3055891282187164	0.3055891282187164	0.3055891282187164	0.3055891282187164	0.3055891282187164	0.3055891282187164	0.3055891282187164	0.3055891282187164
0.3919599895877064	0.3111715558426197	0.3772629652882421	0.17008476394115876	0.2645307394763606	0.27016854098389	0.1938058072812639	0.37421204435281274	0.3943153571031434	0.38426370072797805	0.38426370072797805	0.38426370072797805	0.38426370072797805	0.38426370072797805	0.38426370072797805	0.38426370072797805	0.38426370072797805	0.38426370072797805	0.38426370072797805	0.38426370072797805	0.38426370072797805	0.38426370072797805	0.38426370072797805	0.38426370072797805	0.38426370072797805	0.38426370072797805	0.38426370072797805	0.38426370072797805	0.38426370072797805	0.38426370072797805	0.38426370072797805	0.38426370072797805	0.38426370072797805	0.38426370072797805	0.38426370072797805	0.38426370072797805	0.38426370072797805	0.38426370072797805	0.38426370072797805	0.38426370072797805	0.38426370072797805	0.38426370072797805	0.38426370072797805	0.38426370072797805	0.38426370072797805	0.38426370072797805	0.38426370072797805	0.38426370072797805	0.38426370072797805	0.38426370072797805
0.17648981676493183	0.19264185821263907	0.10054754427037978	0.25828668630806556	0.001818718226629296	0.20401382133071064	0.12672115948977236	0.22199226134498784	0.36907091816464294	0.16121783503972326	0.2648690298412977	0.09794900673681281	0.06677881841917131	0.06537962723984604	0.14657442458888426	0.18201258814039678	0.25794381216428985	0.19009217134645556	0.20455040427137203	0.21282357314462114	0.20868698870799657	0.20868698870799657	0.20868698870799657	0.20868698870799657	0.20868698870799657	0.20868698870799657	0.20868698870799657	0.20868698870799657	0.20868698870799657	0.20868698870799657	0.20868698870799657	0.20868698870799657	0.20868698870799657	0.20868698870799657	0.20868698870799657	0.20868698870799657	0.20868698870799657	0.20868698870799657	0.20868698870799657	0.20868698870799657	0.20868698870799657	0.20868698870799657	0.20868698870799657	0.20868698870799657	0.20868698870799657	0.20868698870799657	0.20868698870799657	0.20868698870799657	0.20868698870799657	0.20868698870799657
0.23012472514991408	0.23669265412071402	0.31790815268315475	0.15043180834742506	0.29510051828926404	0.26791562081071746	0.23786152638409186	0.32367601890120923	0.3022361011104155	0.33964620490696384	0.2932441552267807	0.27297010664907195	0.20710955643690268	0.2746325051013376	0.2337667888710892	0.3547337049762654	0.31420177036233393	0.2217589908182751	0.31748700679074787	0.34477115421210563	0.19874004396074876	0.2513064458379238	0.27170551640549234	0.3213504497379785	0.2933293823803368	0.34612104738794625	0.3109172682677221	0.39288800050323863	0.23492160803191942	0.26936506986046027	0.1664897479295286	0.16282148448373496	0.16465561620663177	0.16465561620663177	0.16465561620663177	0.16465561620663177	0.16465561620663177	0.16465561620663177	0.16465561620663177	0.16465561620663177	0.16465561620663177	0.16465561620663177	0.16465561620663177	0.16465561620663177	0.16465561620663177	0.16465561620663177	0.16465561620663177	0.16465561620663177	0.16465561620663177	0.16465561620663177
0.13018296515590577	0.15296860647492377	0.1487420066582841	0.12051201374546332	0.16721886813601444	0.15692763150871142	0.16509598792129787	0.1106129568367809	0.145521546073023	0.16955640164980748	0.14131250303277945	0.16050457203668347	0.11354916956422761	0.11348663222721682	0.1481935293002719	0.11907570854877174	0.19160845810976304	0.17129274995168564	0.13493466927705636	0.14075543668484986	0.10935047774265767	0.1373033257522792	0.18454451545223696	0.16092392060225807	0.16092392060225807	0.16092392060225807	0.16092392060225807	0.16092392060225807	0.16092392060225807	0.16092392060225807	0.16092392060225807	0.16092392060225807	0.16092392060225807	0.16092392060225807	0.16092392060225807	0.16092392060225807	0.16092392060225807	0.16092392060225807	0.16092392060225807	0.16092392060225807	0.16092392060225807	0.16092392060225807	0.16092392060225807	0.16092392060225807	0.16092392060225807	0.16092392060225807	0.16092392060225807	0.16092392060225807	0.16092392060225807	0.16092392060225807
0.3113137191173009	0.36418230277728747	0.30543598286394	0.2736596385365937	0.20785000867476364	0.28063266571563306	0.2150801407349139	0.19411099361172854	0.2962083568253325	0.26669753372197685	0.26423693762612666	0.2654672356740518	0.2654672356740518	0.2654672356740518	0.2654672356740518	0.2654672356740518	0.2654672356740518	0.2654672356740518	0.2654672356740518	0.2654672356740518	0.2654672356740518	0.2654672356740518	0.2654672356740518	0.2654672356740518	0.2654672356740518	0.2654672356740518	0.2654672356740518	0.2654672356740518	0.2654672356740518	0.2654672356740518	0.2654672356740518	0.2654672356740518	0.2654672356740518	0.2654672356740518	0.2654672356740518	0.2654672356740518	0.2654672356740518	0.2654672356740518	0.2654672356740518	0.2654672356740518	0.2654672356740518	0.2654672356740518	0.2654672356740518	0.2654672356740518	0.2654672356740518	0.2654672356740518	0.2654672356740518	0.2654672356740518	0.2654672356740518	0.2654672356740518
0.12454309317109269	0.11849115748032846	0.16448448325538328	0.13944562334620567	0.1794133934987654	0.1355458461478804	0.1303918082843347	0.11316535430608635	0.1376620474441267	0.12665854253135378	0.13633248883778018	0.11949457531826287	0.11962979427602895	0.12176788524058245	0.1475964250076015	0.09452958098533305	0.12974089026298835	0.17775708241720284	0.15035009475863942	0.11760427654191886	0.16968462056997421	0.08996173403003951	0.14328086564562992	0.1538797973336599	0.17425180354163392	0.12510468288597448	0.15458849759682314	0.1359163038981465	0.14525240074748483	0.14525240074748483	0.14525240074748483	0.14525240074748483	0.14525240074748483	0.14525240074748483	0.14525240074748483	0.14525240074748483	0.14525240074748483	0.14525240074748483	0.14525240074748483	0.14525240074748483	0.14525240074748483	0.14525240074748483	0.14525240074748483	0.14525240074748483	0.14525240074748483	0.14525240074748483	0.14525240074748483	0.14525240074748483	0.14525240074748483	0.14525240074748483
0.06648113710088463	0.006660983027802329	0.0	0.050977166788377375	0.0	0.0007119146507097456	0.0581095759288531	0.006660983027802329	0.0694634816379386	0.014505305644154325	0.0	0.00253761786538228	0.06866110142072629	0.10165033982966155	0.09666840703036145	0.12637949798852632	0.06568329661358137	0.0	0.07855889045476065	0.05202348262243308	0.03885183059420423	0.050265253312501104	0.06230833929072609	0.0	0.0007210326438594728	0.03885183059420423	0.09457739824920977	0.06415832386489703	0.06723277917908485	0.0640152802985331	0.006660983027802329	0.039174784023085704	0.022917883525444018	0.022917883525444018	0.022917883525444018	0.022917883525444018	0.022917883525444018	0.022917883525444018	0.022917883525444018	0.022917883525444018	0.022917883525444018	0.022917883525444018	0.022917883525444018	0.022917883525444018	0.022917883525444018	0.022917883525444018	0.022917883525444018	0.022917883525444018	0.022917883525444018	0.022917883525444018
0.09579943948853632	0.07202126711484892	0.1153848835935013	0.07087758902691166	0.11697003374497819	0.10314117160464688	0.1620857020221929	0.10858018073876903	0.11726691510954937	0.07241979268604049	0.060803622572187195	0.11317260975448615	0.10358931637813476	0.16475029572928387	0.18207611739523677	0.18407221343800984	0.20091450811758538	0.10886143676403745	0.20725111292957085	0.17798378221403316	0.13967911419001544	0.20609027038350464	0.16763380015645266	0.23945959779204506	0.1890153283963319	0.16237221333813262	0.13543787231697907	0.2213612127800125	0.1614470186289873	0.07944783209792244	0.14277819675707432	0.18213657759394858	0.20113777789922013	0.19415121509183342	0.18446836099877423	0.16469931477320676	0.1745838378859905	0.1745838378859905	0.1745838378859905	0.1745838378859905	0.1745838378859905	0.1745838378859905	0.1745838378859905	0.1745838378859905	0.1745838378859905	0.1745838378859905	0.1745838378859905	0.1745838378859905	0.1745838378859905	0.1745838378859905
0.08594792884006733	0.1369652843415366	0.11793411214994591	0.1103838752684832	0.10888419938720961	0.10998071529332881	0.12630098980155158	0.13114956953706097	0.12285453670448439	0.11296767569511425	0.11244240489673867	0.15265607172220996	0.13285243407313926	0.12585786337535482	0.12768063625889522	0.14203491802273452	0.1356995465859381	0.11283538864467263	0.10097506390469148	0.1480526556157139	0.13122324504169477	0.12575122591077448	0.14795417008826706	0.15247273735220532	0.1595035227076353	0.1377235990286906	0.1366240693017776	0.144604404320652	0.1281186948148504	0.14325735253953797	0.13335338359384155	0.13830536806668975	0.13830536806668975	0.13830536806668975	0.13830536806668975	0.13830536806668975	0.13830536806668975	0.13830536806668975	0.13830536806668975	0.13830536806668975	0.13830536806668975	0.13830536806668975	0.13830536806668975	0.13830536806668975	0.13830536806668975	0.13830536806668975	0.13830536806668975	0.13830536806668975	0.13830536806668975	0.13830536806668975
0.19201932739769734	0.2383484759889803	0.22978387769907394	0.165727403428485	0.20349408156507115	0.2015249556277341	0.18005819008359417	0.1560353321907316	0.1742853059070546	0.17798774641148427	0.1863107015691665	0.12614287571925337	0.20012745044542224	0.22879024107650797	0.20745906672675787	0.17262535103317225	0.15786807575075704	0.15145316499787279	0.23331655399343443	0.18113985109307215	0.18801106079960372	0.14539384085546153	0.1751092787157091	0.16975159862858427	0.14373011216003656	0.17563770247278668	0.2572343470132821	0.1967618236326282	0.22532839816763361	0.19022051773405607	0.17926792106674128	0.19142405255829442	0.19326046527978274	0.16753745992495173	0.15536268019387808	0.18237564505499543	0.168781048794117	0.1755783469245562	0.1755783469245562	0.1755783469245562	0.1755783469245562	0.1755783469245562	0.1755783469245562	0.1755783469245562	0.1755783469245562	0.1755783469245562	0.1755783469245562	0.1755783469245562	0.1755783469245562	0.1755783469245562
0.0	0.0	0.0	0.0	0.0	0.0	0.0	0.0	0.07736978385952134	0.22078671072572278	0.12883934555339158	0.0943968031071285	0.07527229247558913	0.11279935740706157	0.05224194313871687	0.07333661939556274	0.05865186618542119	0.0809601575690136	0.10605499270382052	0.05461897622193729	0.09907413476470331	0.036538431219594165	0.01479883042657803	0.05464949040503951	0.0626267581712692	0.0243896873180416	0.08069536789338495	0.06643714098524696	0.07433792416533433	0.030054961175066293	0.09561263352166469	0.0054030873856394865	0.05050786045365208	0.05050786045365208	0.05050786045365208	0.05050786045365208	0.05050786045365208	0.05050786045365208	0.05050786045365208	0.05050786045365208	0.05050786045365208	0.05050786045365208	0.05050786045365208	0.05050786045365208	0.05050786045365208	0.05050786045365208	0.05050786045365208	0.05050786045365208	0.05050786045365208	0.05050786045365208
0.1535969677813268	0.173477689970265	0.16509969576656558	0.13824916671285217	0.10912963824865435	0.24226482559593693	0.12278229242981174	0.10417866105987059	0.2504205454223533	0.22777095597824806	0.25699344623599685	0.2557806564218483	0.2238535208571907	0.3017491733685028	0.25553257542712043	0.09297782273803193	0.23062003572566583	0.15283891138285577	0.20891126206497226	0.2288256453560671	0.12912184136227559	0.2902206830768245	0.15730640298632137	0.2923265522419148	0.28665302221368144	0.29006319156220484	0.24201819228649415	0.2975561693362481	0.2742022920692586	0.28472029823693296	0.2966994551045252	0.29070987667072906	0.29070987667072906	0.29070987667072906	0.29070987667072906	0.29070987667072906	0.29070987667072906	0.29070987667072906	0.29070987667072906	0.29070987667072906	0.29070987667072906	0.29070987667072906	0.29070987667072906	0.29070987667072906	0.29070987667072906	0.29070987667072906	0.29070987667072906	0.29070987667072906	0.29070987667072906	0.29070987667072906
0.1081970619260572	0.11059681416357463	0.14261430485275542	0.10875086405443662	0.1850323916646378	0.134335117257561	0.17010440159739712	0.18094012541972743	0.1808316261215592	0.20361071751162055	0.18955766370417484	0.20046641977149385	0.18907188733600794	0.20115046363187714	0.2197175548337191	0.18922725545656713	0.1782032572153791	0.19432627911070552	0.19151063283923475	0.1992055032258386	0.1847135580771496	0.2116733936901901	0.20701296404584896	0.17209755518464354	0.17631522004925806	0.18166936827802488	0.18286873807031628	0.20666910346546916	0.1630480652562873	0.21672674822528104	0.24944070998485587	0.17186570831632184	0.22203521913595595	0.19927901873401344	0.16191712593712865	0.20054288215743624	0.2202411453400922	0.24311043487757444	0.20448322929531648	0.2017074974379734	0.20309536336664494	0.20309536336664494	0.20309536336664494	0.20309536336664494	0.20309536336664494	0.20309536336664494	0.20309536336664494	0.20309536336664494	0.20309536336664494	0.20309536336664494
0.12017926705112186	0.08345975402912964	0.12337542941733108	0.09295692013362375	0.11852285173119759	0.13545867116597213	0.10348700967650819	0.06640793299869868	0.09521963040663042	0.09620421856532908	0.14143709933318632	0.12450154047971046	0.11632533407439236	0.13862369254886886	0.11775076853465787	0.11572150288779813	0.10896615526230348	0.14055750944967246	0.13857752851574304	0.10059722683673893	0.137112560794515	0.1495814275163296	0.12407818983499251	0.12083069420835439	0.1651984076903271	0.12358825852987569	0.12818562995977362	0.09260709153193372	0.10568865545743711	0.09790886490531764	0.12413349342054421	0.139937685270144	0.13640841907533802	0.11243263091701544	0.122460339205811	0.1174464850614132	0.1174464850614132	0.1174464850614132	0.1174464850614132	0.1174464850614132	0.1174464850614132	0.1174464850614132	0.1174464850614132	0.1174464850614132	0.1174464850614132	0.1174464850614132	0.1174464850614132	0.1174464850614132	0.1174464850614132	0.1174464850614132
0.1723224611759648	0.1907349268015695	0.2008446105280669	0.24542547721414704	0.1422619006315493	0.1686169633286591	0.20552724103159117	0.2806771262007283	0.19635023336627838	0.21420175116281917	0.21471345844722317	0.29553917512818006	0.21667138791271262	0.19351986781022976	0.18624033894208988	0.1572555307807817	0.17925393895627142	0.25723751599145556	0.2143163440471069	0.19017856422743598	0.1942810972259858	0.23544241686490527	0.22970272586022486	0.1813214833237506	0.20092010280862393	0.17456991519367912	0.1686053769081362	0.18591166703497627	0.26463772715370176	0.2397894100110811	0.2522135685823914	0.2522135685823914	0.2522135685823914	0.2522135685823914	0.2522135685823914	0.2522135685823914	0.2522135685823914	0.2522135685823914	0.2522135685823914	0.2522135685823914	0.2522135685823914	0.2522135685823914	0.2522135685823914	0.2522135685823914	0.2522135685823914	0.2522135685823914	0.2522135685823914	0.2522135685823914	0.2522135685823914	0.2522135685823914
0.420589572262819	0.5248015165041405	0.3981141708323079	0.46939274947339454	0.5413083413498947	0.3064826394715065	0.4394817623530759	0.39095030413422444	0.294748843717409	0.37490014318936227	0.2920492576153754	0.0564517979932717	0.26067471841689965	0.24934769924935615	0.26742375859524087	0.25535466509079635	0.18375857435448845	0.5658426560394223	0.2490865102151697	0.29226261938778175	0.10328112402252555	0.40366959045494866	0.2669856656238032	0.4439499465261744	0.3050115452174033	0.2712868231747553	0.4141768678577855	0.34000141329873457	0.2824237108039802	0.31900210845261934	0.39667444304534033	0.5076080889103539	0.3686233042174423	0.2969941652456942	0.3372750882442676	0.3171346267449809	0.3171346267449809	0.3171346267449809	0.3171346267449809	0.3171346267449809	0.3171346267449809	0.3171346267449809	0.3171346267449809	0.3171346267449809	0.3171346267449809	0.3171346267449809	0.3171346267449809	0.3171346267449809	0.3171346267449809	0.3171346267449809
0.11208482933139345	0.13768187683479038	0.14012614137602927	0.15816963661159678	0.176581888882839	0.12396778763622411	0.14822678418742902	0.10976867633264017	0.18226494494414225	0.12172262723566517	0.13822417907058224	0.14375130432528543	0.13261825007022743	0.14492383085326174	0.14700381233709048	0.13161767943381916	0.18190381865432828	0.14936982849836822	0.1379162998958253	0.1288366014561802	0.15114799843611015	0.1420536151875557	0.13649869993317038	0.15600404458148395	0.18366810350108498	0.12654171081006116	0.19909634173922908	0.16444444618128357	0.1455629765528575	0.14995401734170438	0.16410608342515434	0.1753175666821274	0.15604856600772293	0.1573328766233161	0.14241142379566046	0.14987215020948827	0.14987215020948827	0.14987215020948827	0.14987215020948827	0.14987215020948827	0.14987215020948827	0.14987215020948827	0.14987215020948827	0.14987215020948827	0.14987215020948827	0.14987215020948827	0.14987215020948827	0.14987215020948827	0.14987215020948827	0.14987215020948827
0.11817781558298535	0.11619789406450785	0.11512568654768812	0.1423789982953187	0.11621438209241582	0.16901882889300668	0.1132750801045827	0.1271876906836729	0.12246748396824211	0.15888669915542109	0.14837781584803417	0.12382416809140315	0.10884468098342956	0.16079656498288686	0.1315362209940322	0.13633159214293425	0.14980384813192418	0.13051970488357867	0.12655257350398985	0.1671125841032164	0.1593700875853067	0.16715892394891493	0.13737944380396738	0.12411194860461185	0.11501446250892328	0.14280388931819235	0.14557395357010358	0.15132711244992186	0.16250344654770218	0.12401869850312429	0.1372298604800263	0.1306242794915753	0.1306242794915753	0.1306242794915753	0.1306242794915753	0.1306242794915753	0.1306242794915753	0.1306242794915753	0.1306242794915753	0.1306242794915753	0.1306242794915753	0.1306242794915753	0.1306242794915753	0.1306242794915753	0.1306242794915753	0.1306242794915753	0.1306242794915753	0.1306242794915753	0.1306242794915753	0.1306242794915753
0.09224250842235275	0.13674732529943706	0.1282435021567299	0.07805505989138266	0.12601298145259407	0.12443765090431151	0.11668068564355155	0.12709238783239013	0.12190158464361316	0.0932790976056916	0.11224090123463429	0.11786030257802506	0.1335089294641679	0.11400363921524376	0.13510565927370916	0.14712608232273952	0.12965782405845835	0.12074138100256283	0.13089513184925372	0.13943173088282979	0.15525599462125247	0.13523013839651837	0.11358736160518358	0.13905598912041453	0.09889405280679621	0.12585373272772168	0.1217316090770508	0.14387910525326617	0.1166823159215064	0.12928305572360654	0.1407390327466491	0.1179488901807211	0.1293439614636851	0.1293439614636851	0.1293439614636851	0.1293439614636851	0.1293439614636851	0.1293439614636851	0.1293439614636851	0.1293439614636851	0.1293439614636851	0.1293439614636851	0.1293439614636851	0.1293439614636851	0.1293439614636851	0.1293439614636851	0.1293439614636851	0.1293439614636851	0.1293439614636851	0.1293439614636851
0.08745598277776945	0.09967260506096846	0.09656233932016915	0.09642250209898133	0.08865845595388926	0.08875997858091697	0.08667774749228753	0.09302957901118895	0.08599431470563795	0.12619896439065084	0.07494740330383944	0.11060874747732537	0.10775011721512934	0.10205927134883665	0.08123317457656315	0.1151672215054111	0.09423691857462081	0.07891186989227514	0.08212799020308388	0.0816142383401087	0.0662936659443089	0.08438251922526142	0.0822809531514873	0.06936410188207265	0.08586439488302375	0.09489506557432842	0.10537154820191352	0.10013330688812097	0.10013330688812097	0.10013330688812097	0.10013330688812097	0.10013330688812097	0.10013330688812097	0.10013330688812097	0.10013330688812097	0.10013330688812097	0.10013330688812097	0.10013330688812097	0.10013330688812097	0.10013330688812097	0.10013330688812097	0.10013330688812097	0.10013330688812097	0.10013330688812097	0.10013330688812097	0.10013330688812097	0.10013330688812097	0.10013330688812097	0.10013330688812097	0.10013330688812097
0.08571005239806094	0.08734400056070533	0.11442194480440349	0.11247602364316205	0.1120487545627051	0.09284281254616202	0.12088897523857182	0.1030759626811908	0.12817114539481114	0.13704473876090992	0.09633266553082241	0.12149021117241969	0.09217625104179861	0.10372359968673155	0.09522253506692895	0.10235545653626768	0.0988781461077798	0.11294622095527344	0.10307868358594034	0.11139613606967012	0.08694052207157178	0.11541388728523648	0.1351928253243524	0.0981290169528442	0.11101646932421727	0.0982763355780539	0.10128881127151915	0.09356465701795742	0.09917227842508236	0.10888793424896878	0.10422374966590989	0.08338030700980559	0.10192925961237152	0.10400682154265103	0.09426810540075829	0.11009987967578637	0.11887105215455028	0.07848358176938056	0.10912540348395694	0.11996166883519462	0.10817946064963417	0.11773716540568106	0.10097867512918565	0.09371038501394427	0.096002216742836	0.08860629357582966	0.09121506054776093	0.08991067706179531	0.08991067706179531	0.08991067706179531
0.0	0.0	0.0	0.0	0.0	0.6144973977056789	0.0	0.4384020402972749	0.0	0.005074461095406017	0.45022906321365663	0.04692121617788745	0.0	0.0010120651597565408	0.04692121617788745	0.017344338026430005	0.44120424978913736	0.18257639322521418	0.0	0.2735165403795322	0.0	0.0	0.18257639322521416	0.0	0.0	0.4177438202295342	0.44120424978913736	0.18257639322521416	0.43946427478368155	0.43887064646841073	0.10217809879035976	0.4500064830163486	0.28811550911782013	0.36906099606708437	0.36906099606708437	0.36906099606708437	0.36906099606708437	0.36906099606708437	0.36906099606708437	0.36906099606708437	0.36906099606708437	0.36906099606708437	0.36906099606708437	0.36906099606708437	0.36906099606708437	0.36906099606708437	0.36906099606708437	0.36906099606708437	0.36906099606708437	0.36906099606708437
0.0	0.0	0.8267179959123446	0.0	0.08619216956403575	0.3353846452657367	0.7192755053212163	0.0	0.0	0.08619216956403575	0.1876965844892131	0.0	0.0	0.0	0.0	0.08619216956403575	0.001859118304369496	0.08619216956403575	0.0	0.18753874417666544	1.0928906616884742	0.0	1.3952680804505917	0.8062610162769969	0.6504252027976904	0.0	0.001859118304369496	0.8069043011330974	0.0	0.6954038083094535	0.753277086918949	0.9734962403292542	0.8633866636241015	0.8633866636241015	0.8633866636241015	0.8633866636241015	0.8633866636241015	0.8633866636241015	0.8633866636241015	0.8633866636241015	0.8633866636241015	0.8633866636241015	0.8633866636241015	0.8633866636241015	0.8633866636241015	0.8633866636241015	0.8633866636241015	0.8633866636241015	0.8633866636241015	0.8633866636241015
0.07688245258333097	0.07942455189882923	0.10451276426155673	0.0779057081209006	0.10014288099177601	0.0890099850223548	0.09839849879515136	0.08384089479582173	0.11196008732356222	0.09303868213538602	0.10116935007174682	0.1008773339363486	0.0937847616225993	0.105745166606886	0.07869117206699154	0.08806468966441867	0.08791815425439004	0.08374457112072452	0.07399752471110117	0.08251369759504776	0.09234087450878001	0.08742728605191388	0.08742728605191388	0.08742728605191388	0.08742728605191388	0.08742728605191388	0.08742728605191388	0.08742728605191388	0.08742728605191388	0.08742728605191388	0.08742728605191388	0.08742728605191388	0.08742728605191388	0.08742728605191388	0.08742728605191388	0.08742728605191388	0.08742728605191388	0.08742728605191388	0.08742728605191388	0.08742728605191388	0.08742728605191388	0.08742728605191388	0.08742728605191388	0.08742728605191388	0.08742728605191388	0.08742728605191388	0.08742728605191388	0.08742728605191388	0.08742728605191388	0.08742728605191388
0.08760607970813881	0.0836377812818824	0.10663872962671847	0.08732778925296314	0.08241292854516023	0.08880699225998644	0.06892837704944871	0.07444888168744936	0.07204076349240922	0.0781171412920414	0.07532126771521676	0.09378591132398559	0.08812895673505203	0.10091160715390993	0.08589515795087309	0.10538822910080786	0.09588180696212126	0.088335416538242	0.09553435335581453	0.0819921293216335	0.0812845956008458	0.07556216139552621	0.07842337849818601	0.07842337849818601	0.07842337849818601	0.07842337849818601	0.07842337849818601	0.07842337849818601	0.07842337849818601	0.07842337849818601	0.07842337849818601	0.07842337849818601	0.07842337849818601	0.07842337849818601	0.07842337849818601	0.07842337849818601	0.07842337849818601	0.07842337849818601	0.07842337849818601	0.07842337849818601	0.07842337849818601	0.07842337849818601	0.07842337849818601	0.07842337849818601	0.07842337849818601	0.07842337849818601	0.07842337849818601	0.07842337849818601	0.07842337849818601	0.07842337849818601
0.07228110374538672	0.09566479261827965	0.11412864549049302	0.06234843291558052	0.11206175545047722	0.09174697434614239	0.06710944689602344	0.057728997895328496	0.07637329292471401	0.10409338059611635	0.0748247317949909	0.08633515158764458	0.0882859431940236	0.09455036808793742	0.09577231275336313	0.09261186622973128	0.07390383976319038	0.07617542481410919	0.11165370451676303	0.07504568945663674	0.11166081839232976	0.09143569745752278	0.10154825792492628	0.10154825792492628	0.10154825792492628	0.10154825792492628	0.10154825792492628	0.10154825792492628	0.10154825792492628	0.10154825792492628	0.10154825792492628	0.10154825792492628	0.10154825792492628	0.10154825792492628	0.10154825792492628	0.10154825792492628	0.10154825792492628	0.10154825792492628	0.10154825792492628	0.10154825792492628	0.10154825792492628	0.10154825792492628	0.10154825792492628	0.10154825792492628	0.10154825792492628	0.10154825792492628	0.10154825792492628	0.10154825792492628	0.10154825792492628	0.10154825792492628
0.07018683269096751	0.08287353073949928	0.06951381992740406	0.07765149176127618	0.05616489716573779	0.07264678222142437	0.09493726358180345	0.06966352654521063	0.047247955427862046	0.09499813140130116	0.051746736575319655	0.09288577117486449	0.07332615938580125	0.08046216049394296	0.08455998766701071	0.08372604889126624	0.07995237412024765	0.09172034800932224	0.08743551336037544	0.08957793068484886	0.08957793068484886	0.08957793068484886	0.08957793068484886	0.08957793068484886	0.08957793068484886	0.08957793068484886	0.08957793068484886	0.08957793068484886	0.08957793068484886	0.08957793068484886	0.08957793068484886	0.08957793068484886	0.08957793068484886	0.08957793068484886	0.08957793068484886	0.08957793068484886	0.08957793068484886	0.08957793068484886	0.08957793068484886	0.08957793068484886	0.08957793068484886	0.08957793068484886	0.08957793068484886	0.08957793068484886	0.08957793068484886	0.08957793068484886	0.08957793068484886	0.08957793068484886	0.08957793068484886	0.08957793068484886
[truncated: 6 more columns]
