# Supplementary material for: Neuronal tuning aligns dynamically with object and texture manifolds across the visual hierarchy
Source: Nat Neurosci. 2026 Mar 10;29(4):864–75. doi: 10.1038/s41593-026-02207-1 (PMC13061647; doi:10.1038/s41593-026-02207-1)
Supplement: Supplementary file 6 — Average PSTH for each session and thread before or after optimization Fig. 5a. Response rate for each 10 ms time window in csv format to reproduce Fig. 5c. [file 41593_2026_2207_MOESM6_ESM.zip › Figure5C_src_normresp_wdw_90-100_DeePSim_mean.csv]

0	1	2	3	4	5	6	7	8	9	10	11	12	13	14	15	16	17	18	19	20	21	22	23	24	25	26	27	28	29	30	31	32	33	34	35	36	37	38	39	40	41	42	43	44	45	46	47	48	49
0.4419113853520209	0.24380555598633802	0.4003129071738102	0.43209877929661666	0.39449779092066123	0.5264522551559934	0.35529726339317336	0.6408983999445625	0.6256079045246494	0.7202773543616308	0.5724912064518989	0.731824005406351	0.7594374401053094	0.7883533604533308	0.7856215750045742	0.7089890968378396	0.8087700350162017	0.8353848722162017	0.9420245318284992	0.7739656931465945	0.8356787878857219	1.0294590449213579	1.0985216177911425	1.0069226161928764	0.9913719627614184	0.9957712215392084	1.0753733844396807	1.0606939720192277	1.1061285487454584	1.183512658198557	1.2414060773009639	1.161391076363016	1.0254866275985135	1.044980221983447	1.0965754561091428	1.1983242164112151	1.0401801563003665	1.2480383787206302	1.149243375673551	1.1848081478012757	1.124766314151453	1.2482215992889714	1.2372718819385522	1.2138176315790483	1.322867165067392	1.1547385076874768	1.1437183870280228	1.1492284473577499	1.1492284473577499	1.1492284473577499
0.6304404693156497	0.9662787844260076	0.9601029171592697	1.012533050461527	0.9121257187261452	1.1391279335591724	0.9961356744279555	0.9944330810037804	1.0518734553362392	1.1853277613173288	1.0827999450543015	1.20372787529215	1.1040538727977964	1.5153192500885282	1.1115359350596727	1.170096953541485	1.2193848565686742	1.1129078229437595	1.3672549562920406	1.1675524546853382	1.1639609762864334	1.2176423393446647	1.474257029808907	1.2282680182431358	1.4486287877894222	1.2690834703131342	1.357951698460512	1.1011367842384403	1.1765213137369679	1.1141516803606661	1.2289699638014735	1.2107692265954328	1.2456159416666897	1.222434954181253	1.5999799449735557	1.4112074495774043	1.4112074495774043	1.4112074495774043	1.4112074495774043	1.4112074495774043	1.4112074495774043	1.4112074495774043	1.4112074495774043	1.4112074495774043	1.4112074495774043	1.4112074495774043	1.4112074495774043	1.4112074495774043	1.4112074495774043	1.4112074495774043
0.16263303198419654	0.4733013907441018	0.3740846866348349	0.44690177963165156	0.6978889013283732	0.7236318011055591	0.5798730592507932	0.5999331816284058	0.7587533466712618	0.5529717416107103	0.7840883391935645	0.8446031442668468	0.4873140480177162	0.7825928955260446	0.8106400639457598	0.5237958502540865	0.7024291610328222	0.6032232002935835	0.7845462858756512	0.6360290144835156	0.5244208359552098	0.6267682899261051	0.7218085412376255	0.7653903728671083	0.6794458887712662	0.932442090949355	0.7404196190681244	0.8223122217608695	0.7553933810822626	1.0806483794831023	1.0167564068010095	1.152683367123897	1.0614769842427947	1.107080175683346	1.107080175683346	1.107080175683346	1.107080175683346	1.107080175683346	1.107080175683346	1.107080175683346	1.107080175683346	1.107080175683346	1.107080175683346	1.107080175683346	1.107080175683346	1.107080175683346	1.107080175683346	1.107080175683346	1.107080175683346	1.107080175683346
0.5509125022849716	0.4911759961566327	0.5871945546365146	0.5500161078593329	0.5183088309164279	0.5507865777847774	0.5788144991227951	0.49405411849306496	0.45504802593056587	0.47415613733857803	0.4804633732745605	0.41794110115492505	0.5123479601693688	0.634462239041984	0.4305203201721759	0.5708350551963489	0.5869061798976607	0.5299715814878804	0.4497716423615078	0.4800955726434483	0.6513984441190039	0.5618339997645205	0.5653475817915884	0.5923190405499079	0.5336289838145644	0.5365768231630803	0.624302770887388	0.7673445627314419	0.5975694023336322	0.6758574793126103	0.5309432863040551	0.5354626590799682	0.7454304942829809	0.4683613739788921	0.5794017875172991	0.5522037732250917	0.5171883350129203	0.48210206500063835	0.4996452000067793	0.4996452000067793	0.4996452000067793	0.4996452000067793	0.4996452000067793	0.4996452000067793	0.4996452000067793	0.4996452000067793	0.4996452000067793	0.4996452000067793	0.4996452000067793	0.4996452000067793
0.36414156579548496	0.5133628855052836	0.4728457300910121	0.4989487541882033	0.5785744415337202	0.8451808432834611	0.5712405565093449	0.6230316162767388	0.7096917205642329	0.7159776225096954	0.8278103461102205	0.757228871445249	0.5185037167096721	0.5363614422034375	0.8243353040072268	0.8232351377248569	0.8832305447050799	0.8125052885258848	0.9573073947200285	0.9882056234523068	1.0599693062265987	0.9051334580451265	1.0525204964876935	1.1547280282715828	1.153627190836199	1.0907790478692538	1.1103061476788825	1.0877191287735408	0.9840321533540443	1.2677331052549035	1.1258826293044737	1.1258826293044737	1.1258826293044737	1.1258826293044737	1.1258826293044737	1.1258826293044737	1.1258826293044737	1.1258826293044737	1.1258826293044737	1.1258826293044737	1.1258826293044737	1.1258826293044737	1.1258826293044737	1.1258826293044737	1.1258826293044737	1.1258826293044737	1.1258826293044737	1.1258826293044737	1.1258826293044737	1.1258826293044737
0.7642564741442097	0.6072088550882546	0.8915836985985863	0.6622645584181117	0.7022828790604806	0.51846062639238	0.7119617147617014	0.6926983316122537	0.8508741264295006	0.705567894094725	0.6563336562857909	0.7775841557159905	0.765112852616373	0.7693077029686329	0.67036740742387	0.8297630522587561	0.6246332160361625	0.7727551306719652	0.7349249183015415	0.5822475400334458	0.7313717933927821	0.7328002933584741	0.6972804451005978	0.9577090114300255	0.5635230778543101	0.686845795536471	0.8451219193394964	0.8184016777407451	0.7805293223883628	0.8539944171054066	0.8132359182916565	0.5973120762152648	0.7926925904317114	0.8437950790516514	0.6231025180237594	1.0964791825080527	0.6384572611834691	0.9456273158855116	0.9083281174987977	0.8294032941036638	0.8688657058012307	0.8688657058012307	0.8688657058012307	0.8688657058012307	0.8688657058012307	0.8688657058012307	0.8688657058012307	0.8688657058012307	0.8688657058012307	0.8688657058012307
0.7050582573570797	0.46081954240775336	0.734657066926196	0.48952114035921446	0.8379049967471623	0.863657971927202	0.8329585985402911	0.798133164162084	0.9622590661240056	1.0717575689206122	0.9714604206944196	0.8209514398995406	0.7480744715453101	0.8147757894708103	1.2825352681470383	1.0389718589621226	0.9898872973256814	0.7292638279550359	1.058022253831885	1.0293129448781342	1.116937768840652	1.0722251843720114	0.9994545608243042	1.2056088056588141	1.0728153489943828	0.9729417104910723	1.0228785297427276	1.0228785297427276	1.0228785297427276	1.0228785297427276	1.0228785297427276	1.0228785297427276	1.0228785297427276	1.0228785297427276	1.0228785297427276	1.0228785297427276	1.0228785297427276	1.0228785297427276	1.0228785297427276	1.0228785297427276	1.0228785297427276	1.0228785297427276	1.0228785297427276	1.0228785297427276	1.0228785297427276	1.0228785297427276	1.0228785297427276	1.0228785297427276	1.0228785297427276	1.0228785297427276
0.7218004553330395	0.6939997700420666	0.7635155351851416	0.6802664934186581	0.7287578151379052	0.7681185789712677	0.6716862369231114	0.8571338054094412	0.88156370161139	0.8377973478299965	0.7781524586967773	0.7977710696290783	0.8007083448848149	0.7541334703001268	0.8159788159632007	0.7668696053732991	0.8075527087227399	0.7585073004971483	0.9223397400685718	0.8117706583314273	1.044777167376628	1.0530192667223734	1.0213446865882698	0.9176168153955896	0.8433643229461284	0.895500582842523	0.9741688312747426	0.9348347070586328	0.9348347070586328	0.9348347070586328	0.9348347070586328	0.9348347070586328	0.9348347070586328	0.9348347070586328	0.9348347070586328	0.9348347070586328	0.9348347070586328	0.9348347070586328	0.9348347070586328	0.9348347070586328	0.9348347070586328	0.9348347070586328	0.9348347070586328	0.9348347070586328	0.9348347070586328	0.9348347070586328	0.9348347070586328	0.9348347070586328	0.9348347070586328	0.9348347070586328
0.5659209220058384	0.5712760487316912	0.6939672479210041	0.5805562233865692	0.6842267412735226	0.7407148017787415	0.9390746204575284	0.9425206088643592	0.9020023698960083	0.892459798914231	0.9238281358033634	0.9716952676326424	0.9934027240132461	0.8838948590924164	1.019599674939088	0.9545363434150704	1.093381968167569	0.9323878861798284	1.0091253647737546	1.1156172701711529	1.057997527746708	0.9122913484342277	1.148938408451896	0.9999181166113771	1.1511394946844358	1.2603034520106282	1.067859511797136	1.1892345582311334	1.072444031772564	1.01957644143046	1.2574176333337865	1.230910693952916	1.1923052564750902	1.0860412460307363	1.1391732512529131	1.1391732512529131	1.1391732512529131	1.1391732512529131	1.1391732512529131	1.1391732512529131	1.1391732512529131	1.1391732512529131	1.1391732512529131	1.1391732512529131	1.1391732512529131	1.1391732512529131	1.1391732512529131	1.1391732512529131	1.1391732512529131	1.1391732512529131
0.7163181406721697	0.5989716311650426	0.5503907421506559	0.5301111634541099	0.767262528824768	0.915142395696347	0.9094586601466174	0.7952720726532801	0.8296648010535009	0.9423887378314558	1.0530523452724916	0.8396585292450394	0.8752603497382813	0.8293727982607592	0.6233666211647849	1.055273646085205	0.7981848649237501	0.9751515120240221	0.9312113421374505	0.8558249333413455	1.1034717628041941	0.7979077384844847	0.8716707394884906	0.9296586205706591	0.8583968230544768	0.7786400270148874	0.9792440655989518	1.0625669172244276	1.083787901459379	0.9991597098496329	0.8931791169360096	1.245109279754729	1.098802774624215	1.1719560271894718	1.1719560271894718	1.1719560271894718	1.1719560271894718	1.1719560271894718	1.1719560271894718	1.1719560271894718	1.1719560271894718	1.1719560271894718	1.1719560271894718	1.1719560271894718	1.1719560271894718	1.1719560271894718	1.1719560271894718	1.1719560271894718	1.1719560271894718	1.1719560271894718
0.830953038962916	0.6904995136410894	0.7021519904083277	0.7654586705297478	0.6902700113700239	0.749101042921767	0.758951371924852	0.7349289679569472	0.602812736203623	0.7264434184510287	0.6772419303621804	0.6983376031904414	0.6686696712212734	0.5097083756626493	0.51071239338668	0.6001728371048218	0.7311529216716494	0.7283583123413335	0.8708685146600764	0.751293672010813	0.8223337820866441	0.834017194529552	0.5815040496210108	0.6665305126581174	0.7919802661101971	0.741255842205451	0.861857042249778	0.8008284145935113	0.8184169768215545	0.7889769909907559	0.8243836467192729	0.8066803188550145	0.8066803188550145	0.8066803188550145	0.8066803188550145	0.8066803188550145	0.8066803188550145	0.8066803188550145	0.8066803188550145	0.8066803188550145	0.8066803188550145	0.8066803188550145	0.8066803188550145	0.8066803188550145	0.8066803188550145	0.8066803188550145	0.8066803188550145	0.8066803188550145	0.8066803188550145	0.8066803188550145
0.4135451811181033	0.5321058083915025	0.44809881367325266	0.49608161014889884	0.5442673441845142	0.4370319912264702	0.44534575099933305	0.41797548150522645	0.46569554195017066	0.5672366037677711	0.5298267040632576	0.5713337896763198	0.5200627524829602	0.6974169285132716	0.5807200509657717	0.66806974625587	0.7149927764989973	0.7374086718859795	0.8330674042719742	0.8315362707373807	0.7140003542746478	0.8713550017929413	0.7773965299958236	0.8725429738501208	0.9192398849674105	0.9572309175953135	1.0021219561483683	0.9317695027288203	1.028047393898052	0.985454998317266	0.9965175180231046	0.9909862581701853	0.9909862581701853	0.9909862581701853	0.9909862581701853	0.9909862581701853	0.9909862581701853	0.9909862581701853	0.9909862581701853	0.9909862581701853	0.9909862581701853	0.9909862581701853	0.9909862581701853	0.9909862581701853	0.9909862581701853	0.9909862581701853	0.9909862581701853	0.9909862581701853	0.9909862581701853	0.9909862581701853
0.5201960323266818	0.6441490019979763	0.5906650953044406	0.5413417141120992	0.7303666195275548	0.7054396871564458	0.746771887767596	0.7728406373398345	0.6111633574706847	0.6430938466586914	0.8443444909488107	1.0000376009868392	0.9278311018436028	0.8620177757155816	0.8673635882380798	1.002827779882314	1.0975795812242408	1.0991191871667068	0.8847562784299501	1.140274938272978	1.216976110065037	1.2014855928919095	1.1018071597214005	1.0688603775228591	1.175710440596185	1.140155430058682	1.0559115972511244	1.0265318634054337	1.0920679834936982	1.1799833883315638	1.0951547338099465	1.1375690610707552	1.1375690610707552	1.1375690610707552	1.1375690610707552	1.1375690610707552	1.1375690610707552	1.1375690610707552	1.1375690610707552	1.1375690610707552	1.1375690610707552	1.1375690610707552	1.1375690610707552	1.1375690610707552	1.1375690610707552	1.1375690610707552	1.1375690610707552	1.1375690610707552	1.1375690610707552	1.1375690610707552
0.6541081639612862	0.515308243777706	0.4732458279963091	0.5604044043241132	0.6452855643646034	0.5293286007527578	0.8826419311076519	0.6918248278241389	0.7227196745584841	0.6817360610753642	0.8509316577721223	0.597869781474533	0.6861404360414292	0.9222174189987761	0.7973057414106894	0.6131112932954145	0.9241599409868886	0.8764552898560554	0.8409530923902636	0.9202012522547093	0.8990845989482354	0.7111687860907533	0.8380331401255442	0.8343255561899652	0.9946732219032162	0.9100596143518226	1.0231040198562324	0.9944894749378852	0.910831142997892	0.7823746246575344	0.8202728623730834	0.818914642247526	0.8195937523103046	0.8195937523103046	0.8195937523103046	0.8195937523103046	0.8195937523103046	0.8195937523103046	0.8195937523103046	0.8195937523103046	0.8195937523103046	0.8195937523103046	0.8195937523103046	0.8195937523103046	0.8195937523103046	0.8195937523103046	0.8195937523103046	0.8195937523103046	0.8195937523103046	0.8195937523103046
0.6907430383521117	0.6889551026558068	0.7988287705422786	0.7422723753702096	0.7883579230380482	0.7404502244500673	0.8699970599690681	0.8854543164488478	0.982754864211235	0.993741195378996	0.9780232066229321	0.9201466752525002	1.0831126473293262	0.8485301495371382	1.261225580538544	0.9727704036545862	0.8763207455978955	0.6566722335406247	0.8108517142268412	0.9913821100681088	0.8728078072992399	1.0926196067882263	0.8988137824741173	0.8386577332735329	0.882779003227424	0.7864854321058282	0.9355976134632549	0.866362825819419	0.922651115460836	0.8561107736818487	0.8893809445713424	0.8893809445713424	0.8893809445713424	0.8893809445713424	0.8893809445713424	0.8893809445713424	0.8893809445713424	0.8893809445713424	0.8893809445713424	0.8893809445713424	0.8893809445713424	0.8893809445713424	0.8893809445713424	0.8893809445713424	0.8893809445713424	0.8893809445713424	0.8893809445713424	0.8893809445713424	0.8893809445713424	0.8893809445713424
0.7175559025768617	0.7080908169487397	0.7082423011033782	0.5886857389789696	0.7282478517993229	0.6802368871555438	0.54424491307036	0.72739164840687	0.6440991653855072	0.660028709155854	0.7105032163478147	0.5923459564547569	0.5463773174806286	0.6488385218679104	0.5808460709160729	0.4161651703276595	0.5234785185728783	0.5570786402921178	0.711833162693094	0.6481785494606196	0.6463234589639362	0.5653318193655894	0.6520229111775028	0.6086773652715461	0.6086773652715461	0.6086773652715461	0.6086773652715461	0.6086773652715461	0.6086773652715461	0.6086773652715461	0.6086773652715461	0.6086773652715461	0.6086773652715461	0.6086773652715461	0.6086773652715461	0.6086773652715461	0.6086773652715461	0.6086773652715461	0.6086773652715461	0.6086773652715461	0.6086773652715461	0.6086773652715461	0.6086773652715461	0.6086773652715461	0.6086773652715461	0.6086773652715461	0.6086773652715461	0.6086773652715461	0.6086773652715461	0.6086773652715461
0.4934986833822737	0.5664827340670401	0.4387923033657975	0.5776470358284139	0.6508379588001104	0.6235558281855529	0.796416331500579	0.7181063501258892	0.5139904748380929	0.6255546618540327	0.6327966299481057	0.6338197057199633	0.634199215296083	0.7568335672510702	0.6035780076297006	0.6430201119491588	0.638341254278988	0.816511056243736	0.6581338651485511	0.5948054406471471	0.6610729273681409	0.7631242125145175	0.7111965890020187	0.7371604007582682	0.7371604007582682	0.7371604007582682	0.7371604007582682	0.7371604007582682	0.7371604007582682	0.7371604007582682	0.7371604007582682	0.7371604007582682	0.7371604007582682	0.7371604007582682	0.7371604007582682	0.7371604007582682	0.7371604007582682	0.7371604007582682	0.7371604007582682	0.7371604007582682	0.7371604007582682	0.7371604007582682	0.7371604007582682	0.7371604007582682	0.7371604007582682	0.7371604007582682	0.7371604007582682	0.7371604007582682	0.7371604007582682	0.7371604007582682
0.7656421721355143	0.5875935185928499	0.7119410331300405	0.6453131548852662	0.6692578870340999	0.7854633732059034	0.5968416410874201	0.5349506167258129	0.6080254891272576	0.6420849000353634	0.8409290016241568	0.3874723014028973	0.7627043949540366	0.7337022972919319	0.7995347769082592	0.7476087865539993	0.8072950545290938	0.7507002642209987	1.0116228768549034	0.709149292072846	0.8402313933433694	0.7739175618342876	0.9992123155701488	0.9455468385512551	1.16375876125978	1.2443371672038082	0.9248318252302026	0.8534162036322035	1.0443396766263837	0.922415747065918	0.9833777118461507	0.9833777118461507	0.9833777118461507	0.9833777118461507	0.9833777118461507	0.9833777118461507	0.9833777118461507	0.9833777118461507	0.9833777118461507	0.9833777118461507	0.9833777118461507	0.9833777118461507	0.9833777118461507	0.9833777118461507	0.9833777118461507	0.9833777118461507	0.9833777118461507	0.9833777118461507	0.9833777118461507	0.9833777118461507
0.49005200809594046	0.5557150458107261	0.4861867336909068	0.6473857517633778	0.5942852023211632	0.47665593789708033	0.45503810423712854	0.4557234069061666	0.3761944540214116	0.4690218425193439	0.532157985426194	0.5325505672138039	0.47308532608280873	0.5448610947485094	0.46121255708510206	0.583328473256197	0.5879192916823442	0.6080541204451296	0.6811448240690324	0.742193733550566	0.5248676840451542	0.8036618711801362	0.7156538007603808	0.6113492562702608	0.5274834599276282	0.6464650019348495	0.6179058919832404	0.69601722571807	0.6359170728854409	0.4490941507517373	0.6253937908998395	0.6889819333652436	0.6571878621325414	0.6571878621325414	0.6571878621325414	0.6571878621325414	0.6571878621325414	0.6571878621325414	0.6571878621325414	0.6571878621325414	0.6571878621325414	0.6571878621325414	0.6571878621325414	0.6571878621325414	0.6571878621325414	0.6571878621325414	0.6571878621325414	0.6571878621325414	0.6571878621325414	0.6571878621325414
0.645057001269387	0.7009741547535202	0.5132975551000765	0.6261149803304145	0.5078053255350435	0.47432020767651667	0.6595816838392743	0.7368716767173206	0.4591499851204152	0.6242626673671667	0.4549853385660104	0.5946421818295411	0.6664482393598529	0.6049926110527616	0.9034138015090013	0.6243905114448811	0.7461876332383475	0.6029460572699943	0.7743156278260446	0.7471433665353346	0.8223472122517491	0.8257754815272116	0.8785369876488809	0.7976171965305936	0.7813090666626624	0.8448545860444032	0.9681395390823014	0.8648334655101829	0.8093933796387008	0.7979546884625077	0.9793015292064543	0.780372141731929	1.1063241957190009	0.9482688490038135	0.9910570136337093	0.9696629313187615	0.9696629313187615	0.9696629313187615	0.9696629313187615	0.9696629313187615	0.9696629313187615	0.9696629313187615	0.9696629313187615	0.9696629313187615	0.9696629313187615	0.9696629313187615	0.9696629313187615	0.9696629313187615	0.9696629313187615	0.9696629313187615
0.3535372101762142	0.3815336184856072	0.32206128741593815	0.4558123880443762	0.5737368321981782	0.576884892957783	0.6352087303294149	0.7178312358711237	0.8123572654894623	0.8773078608695258	1.0029243556689724	1.0355375967395657	1.0529189843815832	1.2497843612460917	1.1058519656034467	1.2739863965997082	1.0905377744201736	1.1046097055926838	1.3384099552757025	1.0841555142512918	1.272537400043997	1.4239309181698994	1.5496906792798857	1.487103358534267	1.3023930728724071	1.5234554833181684	1.5739920396301084	1.547193598593247	1.5605928191116778	1.5605928191116778	1.5605928191116778	1.5605928191116778	1.5605928191116778	1.5605928191116778	1.5605928191116778	1.5605928191116778	1.5605928191116778	1.5605928191116778	1.5605928191116778	1.5605928191116778	1.5605928191116778	1.5605928191116778	1.5605928191116778	1.5605928191116778	1.5605928191116778	1.5605928191116778	1.5605928191116778	1.5605928191116778	1.5605928191116778	1.5605928191116778
0.46832293985479845	0.6209852261693392	1.067969127955978	1.0955454116105838	1.319179643073314	1.156880659291599	0.9751633534073597	1.2844201956507966	0.727254456341796	1.0272010536826963	0.966123338599813	1.1274082285960285	0.9570451634077144	0.9189469947199573	1.2189330167131256	1.238996453159559	1.1431833834185945	1.2896196811345053	1.1984898980638026	1.1115083788674283	1.057719824512085	1.365405117474347	1.4505146648083151	1.350818909366084	1.7249656742906005	1.1615941891455546	1.0721049826752083	1.316433593698323	1.23287733293429	1.2746554633163063	1.2746554633163063	1.2746554633163063	1.2746554633163063	1.2746554633163063	1.2746554633163063	1.2746554633163063	1.2746554633163063	1.2746554633163063	1.2746554633163063	1.2746554633163063	1.2746554633163063	1.2746554633163063	1.2746554633163063	1.2746554633163063	1.2746554633163063	1.2746554633163063	1.2746554633163063	1.2746554633163063	1.2746554633163063	1.2746554633163063
0.7314703653338812	0.9268951366059024	1.085554040002905	1.016474738153334	0.9589628727865575	0.94236398788981	1.184023711957491	1.1923182615295012	1.2796442289021301	1.11738383851778	1.1691664748893849	1.1509823198341451	1.1386221565311743	1.2791580865723555	1.1891483034594823	1.2648506373295827	1.224592933287457	1.1676254925959966	1.1822383763544246	1.1804234858575628	1.0806688608043313	1.1176637063878594	1.126053711350742	1.2703423073788682	1.090667024650581	1.0557119857575061	1.0731895052040437	1.0731895052040437	1.0731895052040437	1.0731895052040437	1.0731895052040437	1.0731895052040437	1.0731895052040437	1.0731895052040437	1.0731895052040437	1.0731895052040437	1.0731895052040437	1.0731895052040437	1.0731895052040437	1.0731895052040437	1.0731895052040437	1.0731895052040437	1.0731895052040437	1.0731895052040437	1.0731895052040437	1.0731895052040437	1.0731895052040437	1.0731895052040437	1.0731895052040437	1.0731895052040437
0.5846909794230992	0.7116003721153059	0.9851764305494891	1.0599697319258057	1.050972605880801	1.123523417287593	1.135447119227832	1.0868704272985932	1.1330440055702637	1.070172077080924	1.2497761411059543	1.1780449800698034	1.1925533687983905	1.191858496451728	1.1585339629981224	1.2084180334336416	1.3233839797715172	1.1446350751426948	1.1237714707199482	1.156843953884264	1.225671695948579	1.2020399012168987	1.213855798582739	1.213855798582739	1.213855798582739	1.213855798582739	1.213855798582739	1.213855798582739	1.213855798582739	1.213855798582739	1.213855798582739	1.213855798582739	1.213855798582739	1.213855798582739	1.213855798582739	1.213855798582739	1.213855798582739	1.213855798582739	1.213855798582739	1.213855798582739	1.213855798582739	1.213855798582739	1.213855798582739	1.213855798582739	1.213855798582739	1.213855798582739	1.213855798582739	1.213855798582739	1.213855798582739	1.213855798582739
0.7283534135233325	0.6456367337048209	0.5730545342690474	0.7488990166870974	0.7535627674084269	0.7397004665349605	0.7581832257615952	0.8579590067867453	0.7222808661277581	0.9519561288040547	0.8579675958408448	0.8833743568385867	0.9492415256926016	0.9359781027848064	0.9713146364261687	0.9431840359304953	0.9350384798932835	1.015522849222454	0.9580609369154095	0.9928007263798966	1.0479202642441583	1.055755572633692	0.821455024989549	0.9871766284449522	0.9916757108518682	1.2043977474526286	1.0715155998672503	1.1379566736599396	1.1379566736599396	1.1379566736599396	1.1379566736599396	1.1379566736599396	1.1379566736599396	1.1379566736599396	1.1379566736599396	1.1379566736599396	1.1379566736599396	1.1379566736599396	1.1379566736599396	1.1379566736599396	1.1379566736599396	1.1379566736599396	1.1379566736599396	1.1379566736599396	1.1379566736599396	1.1379566736599396	1.1379566736599396	1.1379566736599396	1.1379566736599396	1.1379566736599396
0.8895870818340378	0.9553950042662628	0.9885109124948219	0.9373823565330495	0.8969294477611801	0.9758383324713187	0.9935645780892427	0.8320402070464096	0.883183333037708	1.0276798093121067	1.0599450844017644	0.6650030283777552	1.0835387450885787	0.7567551593485541	1.024534080200453	0.9399276898378072	0.9954032011081583	0.8281184959164832	0.7264458047474585	0.9855519441684365	0.904721055954802	1.1233324724565679	0.9006624387007761	1.1739298170675694	0.8431412880697575	0.9998734138093529	0.8986418580835016	0.7660201423206426	0.7580636357385141	0.7620418890295784	0.7620418890295784	0.7620418890295784	0.7620418890295784	0.7620418890295784	0.7620418890295784	0.7620418890295784	0.7620418890295784	0.7620418890295784	0.7620418890295784	0.7620418890295784	0.7620418890295784	0.7620418890295784	0.7620418890295784	0.7620418890295784	0.7620418890295784	0.7620418890295784	0.7620418890295784	0.7620418890295784	0.7620418890295784	0.7620418890295784
0.8799513936836686	0.8063282340035101	0.8174919267805678	0.8395779688183266	0.9407738055256487	0.7925400577460809	0.8662373964776349	0.8251376523321883	0.8338895175669157	0.7699602542991513	0.9482621345098177	0.6687874254708209	0.8143170847261658	0.788111106793041	0.7725953589435124	0.7381167778308383	0.804344855611098	0.9132824910364044	0.7783467014601329	0.8111977200267874	0.8679994201687548	0.933850829003299	0.9532004204315622	0.7889914590336436	0.6676085957627989	0.8544718927742104	0.6859898175807879	0.61216597651954	0.8662382699982067	0.8757832180031325	0.8258938707056099	0.8925800549710972	0.5770649344869522	0.8252277806462851	1.0025184227809494	0.8847039947315507	0.9623830640802556	1.0536121973482095	1.0079976307142327	1.0079976307142327	1.0079976307142327	1.0079976307142327	1.0079976307142327	1.0079976307142327	1.0079976307142327	1.0079976307142327	1.0079976307142327	1.0079976307142327	1.0079976307142327	1.0079976307142327
0.5575762857795862	0.23529889083309904	0.4961356815883069	0.367026248983258	0.33079159297594096	0.5543819923330775	0.6084319671576943	0.44527760823041485	0.5526874074312796	0.3390104235081207	0.5447746959815543	0.36327307051071756	0.7441099295180126	0.6804325345996995	0.5996321853911737	0.8990126123669379	0.8342761351277863	1.3075955670810342	1.0484378478391876	1.0471777645858646	1.1178662270400324	1.3226646162003495	1.2874720402611812	1.107917844953395	1.4341300095474894	1.325284675338435	1.3004000236286242	1.7626555396412371	1.8611269595181752	1.8060162416473426	1.7572071198279338	1.6646554684022248	1.5455339355849258	1.6855532613664455	1.6721008202373464	1.6684196356071532	1.68769708789683	1.7877754616666264	1.8397116528333524	1.9694032482393278	1.7999361500328712	2.3475466792219506	2.0737414146274107	2.0737414146274107	2.0737414146274107	2.0737414146274107	2.0737414146274107	2.0737414146274107	2.0737414146274107	2.0737414146274107
0.3037704081625242	0.5401367456526578	0.6117278833254578	0.6485827229352582	0.7598760062908934	0.5933147321382674	0.7362699341713745	0.8065274075144309	0.8982501018626676	0.9448818785496067	0.9422251268392268	0.972074672178784	0.9431901669073461	1.06347926841025	1.0468966090755336	0.9586547526871577	1.0062943444916372	0.7870990245753461	1.0223166965639163	1.0509967332554995	0.9556225214045116	1.0326956448339006	1.032371866699514	1.0124975900520248	1.0094492540482631	0.9454689152786122	0.8302137648811606	0.9671676455150456	0.8986907051981031	0.8986907051981031	0.8986907051981031	0.8986907051981031	0.8986907051981031	0.8986907051981031	0.8986907051981031	0.8986907051981031	0.8986907051981031	0.8986907051981031	0.8986907051981031	0.8986907051981031	0.8986907051981031	0.8986907051981031	0.8986907051981031	0.8986907051981031	0.8986907051981031	0.8986907051981031	0.8986907051981031	0.8986907051981031	0.8986907051981031	0.8986907051981031
0.6665774829496096	0.7961008475702741	0.7864371137346217	0.5662097612288467	0.5852918488537188	0.6628576256822905	0.9048998689294672	0.795036372402491	0.7808988750222846	0.6888975639516849	0.8228273970885023	0.8975289177233657	0.7984245274649003	0.7311346807599763	0.8035688149963852	0.8583774876151292	0.8356425682680566	0.8498272273412337	0.7645441330029583	0.9000461030389098	0.7593358583643738	0.7683360405301771	0.7759072764374839	0.7666216521774188	0.7530988189322355	0.7598602355548272	0.7598602355548272	0.7598602355548272	0.7598602355548272	0.7598602355548272	0.7598602355548272	0.7598602355548272	0.7598602355548272	0.7598602355548272	0.7598602355548272	0.7598602355548272	0.7598602355548272	0.7598602355548272	0.7598602355548272	0.7598602355548272	0.7598602355548272	0.7598602355548272	0.7598602355548272	0.7598602355548272	0.7598602355548272	0.7598602355548272	0.7598602355548272	0.7598602355548272	0.7598602355548272	0.7598602355548272
0.8407102009909098	0.9299986494848962	1.0136744441370926	1.0766232435445815	1.0508495788981471	1.1946673292320167	1.0444589547169438	1.1353434992492126	1.1791953307111744	1.1370183003414926	1.1564899002049507	1.133164302197295	1.1490183859831473	1.1072398860756618	1.0990492314525733	1.1821909019831693	1.1101709557652693	1.0881779966982368	1.0602609688511333	1.0797504292163793	1.0795372334354016	1.0796438313258905	1.0796438313258905	1.0796438313258905	1.0796438313258905	1.0796438313258905	1.0796438313258905	1.0796438313258905	1.0796438313258905	1.0796438313258905	1.0796438313258905	1.0796438313258905	1.0796438313258905	1.0796438313258905	1.0796438313258905	1.0796438313258905	1.0796438313258905	1.0796438313258905	1.0796438313258905	1.0796438313258905	1.0796438313258905	1.0796438313258905	1.0796438313258905	1.0796438313258905	1.0796438313258905	1.0796438313258905	1.0796438313258905	1.0796438313258905	1.0796438313258905	1.0796438313258905
0.48682636150638203	0.489036152371923	0.6180264222807758	0.5475282589594556	0.7030248581062841	0.7526011087715181	0.8590484919464235	0.8811390029651858	1.1593957480552235	1.0613507279242405	1.3865522661630243	1.205691223112454	1.3378850528025585	1.2756223475101423	1.3220565201692487	1.4630062238516264	1.4808572899127093	1.4222177372552305	1.486368442940247	1.6213081029640473	1.4927408153556103	1.3368142377702217	1.4139034188455226	1.3753588283078721	1.3753588283078721	1.3753588283078721	1.3753588283078721	1.3753588283078721	1.3753588283078721	1.3753588283078721	1.3753588283078721	1.3753588283078721	1.3753588283078721	1.3753588283078721	1.3753588283078721	1.3753588283078721	1.3753588283078721	1.3753588283078721	1.3753588283078721	1.3753588283078721	1.3753588283078721	1.3753588283078721	1.3753588283078721	1.3753588283078721	1.3753588283078721	1.3753588283078721	1.3753588283078721	1.3753588283078721	1.3753588283078721	1.3753588283078721
0.5304759372783706	0.8385449348796519	0.6669585159841799	0.7831206034383794	0.7496597881335195	0.86637860747511	0.783965974714367	0.744659043241253	0.8112860583740826	0.9056755179817524	0.8550844244129082	0.9088865873547377	0.8005830157355465	1.0517131028747295	1.0338206813851796	1.076993319827129	0.7375375738787365	0.6430613765568337	0.7933404712817799	0.7700113184146338	0.6768225391269158	0.7234169287707749	0.7234169287707749	0.7234169287707749	0.7234169287707749	0.7234169287707749	0.7234169287707749	0.7234169287707749	0.7234169287707749	0.7234169287707749	0.7234169287707749	0.7234169287707749	0.7234169287707749	0.7234169287707749	0.7234169287707749	0.7234169287707749	0.7234169287707749	0.7234169287707749	0.7234169287707749	0.7234169287707749	0.7234169287707749	0.7234169287707749	0.7234169287707749	0.7234169287707749	0.7234169287707749	0.7234169287707749	0.7234169287707749	0.7234169287707749	0.7234169287707749	0.7234169287707749
0.6437222233782223	0.791653003318711	0.8352092379315985	0.7394123672837478	0.8103543156588343	0.9318848607726533	0.976580774648496	0.8697707295533399	0.911421938147981	0.9561977470663666	1.212104065802893	0.9814565986398531	0.9305684383387187	1.0789388031210825	0.8540538802470212	0.9636993975511796	1.114116539351575	1.090970577594493	1.1310035552108448	0.9892137672201254	1.2585940247744187	1.07745615341203	1.3066274552962804	0.9814888767873512	1.160553478392463	1.071021177589907	1.071021177589907	1.071021177589907	1.071021177589907	1.071021177589907	1.071021177589907	1.071021177589907	1.071021177589907	1.071021177589907	1.071021177589907	1.071021177589907	1.071021177589907	1.071021177589907	1.071021177589907	1.071021177589907	1.071021177589907	1.071021177589907	1.071021177589907	1.071021177589907	1.071021177589907	1.071021177589907	1.071021177589907	1.071021177589907	1.071021177589907	1.071021177589907
0.8035892812431669	0.9487594778493031	0.7931040218795444	0.8052369270236542	0.853756652311488	0.9044271324726565	0.8630535264262496	0.938981907561365	0.748262435391024	0.7203725982067988	0.8525809264193045	1.0724554623696656	0.7965366217531551	0.857799167180882	0.9085761014075663	0.8403674103399991	0.8082545976723352	0.8999903810758296	0.9061924291693891	0.9153154679245483	0.9107539485469687	0.9107539485469687	0.9107539485469687	0.9107539485469687	0.9107539485469687	0.9107539485469687	0.9107539485469687	0.9107539485469687	0.9107539485469687	0.9107539485469687	0.9107539485469687	0.9107539485469687	0.9107539485469687	0.9107539485469687	0.9107539485469687	0.9107539485469687	0.9107539485469687	0.9107539485469687	0.9107539485469687	0.9107539485469687	0.9107539485469687	0.9107539485469687	0.9107539485469687	0.9107539485469687	0.9107539485469687	0.9107539485469687	0.9107539485469687	0.9107539485469687	0.9107539485469687	0.9107539485469687
0.4878136848524516	0.6489025474327723	0.7211556793074795	0.7565167057953173	0.7536380897090915	0.8136875292720128	0.7523357749216546	0.7323131911572789	0.7152605490927749	0.7489072993930639	0.6494990169987802	0.8304760797799898	0.8551557063801829	0.8591921569958344	1.1007341386385572	0.9917653966070874	0.9222766664407284	0.8883406620510274	0.9106609808147972	0.8236962229803747	0.8159543716858483	0.9163809345070678	0.866167653096458	0.866167653096458	0.866167653096458	0.866167653096458	0.866167653096458	0.866167653096458	0.866167653096458	0.866167653096458	0.866167653096458	0.866167653096458	0.866167653096458	0.866167653096458	0.866167653096458	0.866167653096458	0.866167653096458	0.866167653096458	0.866167653096458	0.866167653096458	0.866167653096458	0.866167653096458	0.866167653096458	0.866167653096458	0.866167653096458	0.866167653096458	0.866167653096458	0.866167653096458	0.866167653096458	0.866167653096458
0.6489608972151905	0.8897890597078005	1.020245563180468	1.1224572627485763	1.066599455282288	1.1539382591622056	1.3092154019995128	1.201365919694674	1.115347981222901	1.098405921509919	1.184236151716077	1.1881444733672168	1.218598697467623	1.237447189339669	1.0725199135234984	1.1423447565485574	1.2216177821276726	1.2014012367234754	1.2581421951950167	1.378608355682516	1.3183752754387663	1.3183752754387663	1.3183752754387663	1.3183752754387663	1.3183752754387663	1.3183752754387663	1.3183752754387663	1.3183752754387663	1.3183752754387663	1.3183752754387663	1.3183752754387663	1.3183752754387663	1.3183752754387663	1.3183752754387663	1.3183752754387663	1.3183752754387663	1.3183752754387663	1.3183752754387663	1.3183752754387663	1.3183752754387663	1.3183752754387663	1.3183752754387663	1.3183752754387663	1.3183752754387663	1.3183752754387663	1.3183752754387663	1.3183752754387663	1.3183752754387663	1.3183752754387663	1.3183752754387663
0.425690834872725	0.6039961404637288	0.8712691081593061	0.910605011352075	0.7572558847293844	0.8455934123997572	0.9187485748098979	0.9605143103846226	1.0474338648252566	0.9397286534094461	0.945932289390808	0.8351093863996853	1.0107053763617544	1.2063238910230536	1.0844331058630559	0.9537188507614163	1.1894495804735252	1.1457228285635883	1.1032644358405155	1.163200169622553	1.2956744888001002	1.1393288645119741	1.4941794391643626	1.2943197755101845	1.1717939787628615	1.5824022081789801	1.227431757754619	1.1418625453202973	1.0930870807333017	1.0343404195265522	1.2682634002090587	1.0125394382843147	1.0992675027894008	1.1834080626715138	1.2633404642948627	1.2233742634831883	1.2233742634831883	1.2233742634831883	1.2233742634831883	1.2233742634831883	1.2233742634831883	1.2233742634831883	1.2233742634831883	1.2233742634831883	1.2233742634831883	1.2233742634831883	1.2233742634831883	1.2233742634831883	1.2233742634831883	1.2233742634831883
0.7712011621175314	0.9972511587340953	1.0901336378509	1.1033996946867242	1.1062064670043843	1.2941966767554953	1.2283824845333926	1.2490695439301904	1.228749278345006	1.0627975956897575	1.1995854426179362	1.2181862090026692	1.3019967198142701	1.1784978224460847	1.1846872679807754	1.1521585940997854	1.1684229310402805	1.1684229310402805	1.1684229310402805	1.1684229310402805	1.1684229310402805	1.1684229310402805	1.1684229310402805	1.1684229310402805	1.1684229310402805	1.1684229310402805	1.1684229310402805	1.1684229310402805	1.1684229310402805	1.1684229310402805	1.1684229310402805	1.1684229310402805	1.1684229310402805	1.1684229310402805	1.1684229310402805	1.1684229310402805	1.1684229310402805	1.1684229310402805	1.1684229310402805	1.1684229310402805	1.1684229310402805	1.1684229310402805	1.1684229310402805	1.1684229310402805	1.1684229310402805	1.1684229310402805	1.1684229310402805	1.1684229310402805	1.1684229310402805	1.1684229310402805
0.6788103007629971	0.9276752199250805	1.07992078208139	1.1301102665282543	1.1501416090127279	1.2535341049786113	1.1567821211386622	1.1253221613705584	1.09128285251262	1.1676010559159062	1.023591347960701	1.215767271558629	1.148553707332482	1.1605932972760267	1.1494245800066785	1.267236388772978	1.1763095948256546	1.1799569633508113	1.1495544803075621	1.2722092287521138	1.1176953615566427	1.4673827737114105	1.1855438476951878	1.198907485063664	1.1922256663794257	1.1922256663794257	1.1922256663794257	1.1922256663794257	1.1922256663794257	1.1922256663794257	1.1922256663794257	1.1922256663794257	1.1922256663794257	1.1922256663794257	1.1922256663794257	1.1922256663794257	1.1922256663794257	1.1922256663794257	1.1922256663794257	1.1922256663794257	1.1922256663794257	1.1922256663794257	1.1922256663794257	1.1922256663794257	1.1922256663794257	1.1922256663794257	1.1922256663794257	1.1922256663794257	1.1922256663794257	1.1922256663794257
0.7414444376358423	0.7540539713722076	0.8010911055964236	0.8303852808639348	0.7674714773907438	0.9139737652055625	0.7522944443568441	0.9375980534695963	0.7248271241784187	0.8240261435967802	0.5958256740462442	0.6982134481248824	0.8016219176288216	0.8913192253186516	0.8111635993363608	0.825302320653594	1.0217700385856179	0.6985285394826753	0.8601492890341467	0.8601492890341467	0.8601492890341467	0.8601492890341467	0.8601492890341467	0.8601492890341467	0.8601492890341467	0.8601492890341467	0.8601492890341467	0.8601492890341467	0.8601492890341467	0.8601492890341467	0.8601492890341467	0.8601492890341467	0.8601492890341467	0.8601492890341467	0.8601492890341467	0.8601492890341467	0.8601492890341467	0.8601492890341467	0.8601492890341467	0.8601492890341467	0.8601492890341467	0.8601492890341467	0.8601492890341467	0.8601492890341467	0.8601492890341467	0.8601492890341467	0.8601492890341467	0.8601492890341467	0.8601492890341467	0.8601492890341467
0.647400467348211	1.0109618171089552	1.1585704799433474	1.0920668315621034	1.0385022214119586	1.1660184123375603	1.2185095449851149	1.2739041006506218	1.2468973346972192	1.177570099755552	1.2777140465858732	1.221521859750195	1.1535129501781112	1.0551389794154538	1.2830428593433203	1.2322417730362467	1.311047718262347	1.2746772151456232	1.3013935252215052	1.267633287262472	1.270100258848543	1.2688667730555077	1.2688667730555077	1.2688667730555077	1.2688667730555077	1.2688667730555077	1.2688667730555077	1.2688667730555077	1.2688667730555077	1.2688667730555077	1.2688667730555077	1.2688667730555077	1.2688667730555077	1.2688667730555077	1.2688667730555077	1.2688667730555077	1.2688667730555077	1.2688667730555077	1.2688667730555077	1.2688667730555077	1.2688667730555077	1.2688667730555077	1.2688667730555077	1.2688667730555077	1.2688667730555077	1.2688667730555077	1.2688667730555077	1.2688667730555077	1.2688667730555077	1.2688667730555077
0.9489407831280379	1.1001292482220415	1.1461527848898785	1.3555362637330797	1.223393507019374	1.1749636595001711	1.2221577550250384	1.2706425350037323	1.2785100725438099	1.168177989080013	1.2233440308119115	1.2233440308119115	1.2233440308119115	1.2233440308119115	1.2233440308119115	1.2233440308119115	1.2233440308119115	1.2233440308119115	1.2233440308119115	1.2233440308119115	1.2233440308119115	1.2233440308119115	1.2233440308119115	1.2233440308119115	1.2233440308119115	1.2233440308119115	1.2233440308119115	1.2233440308119115	1.2233440308119115	1.2233440308119115	1.2233440308119115	1.2233440308119115	1.2233440308119115	1.2233440308119115	1.2233440308119115	1.2233440308119115	1.2233440308119115	1.2233440308119115	1.2233440308119115	1.2233440308119115	1.2233440308119115	1.2233440308119115	1.2233440308119115	1.2233440308119115	1.2233440308119115	1.2233440308119115	1.2233440308119115	1.2233440308119115	1.2233440308119115	1.2233440308119115
0.7021144058264329	0.9030914593040024	1.1353386975579431	1.1491818891148335	0.9924641182938807	1.1262840011020265	1.0150336229169765	1.0767133440622467	1.2780146821318352	1.169523542233571	1.2592787118262758	1.0694523454905882	1.014375856967992	0.9936927657155914	1.1725728736658307	1.2334781743323113	1.2463963687505406	1.29358334135039	1.2699898550504654	1.2699898550504654	1.2699898550504654	1.2699898550504654	1.2699898550504654	1.2699898550504654	1.2699898550504654	1.2699898550504654	1.2699898550504654	1.2699898550504654	1.2699898550504654	1.2699898550504654	1.2699898550504654	1.2699898550504654	1.2699898550504654	1.2699898550504654	1.2699898550504654	1.2699898550504654	1.2699898550504654	1.2699898550504654	1.2699898550504654	1.2699898550504654	1.2699898550504654	1.2699898550504654	1.2699898550504654	1.2699898550504654	1.2699898550504654	1.2699898550504654	1.2699898550504654	1.2699898550504654	1.2699898550504654	1.2699898550504654
0.27523594140790825	0.19349702086109838	0.5196069209420324	0.5376488067459894	0.5368936319985433	0.5529728671863722	0.34241184877190156	0.7418718061354408	0.7660612299570381	0.8182472181174073	0.6539422205590811	0.7123823196929935	0.7618028129035151	0.6469093463017961	1.0087214687733261	0.7761199241212529	0.6607005826550474	0.6482038341552373	0.6081201234294039	0.3549271230677643	0.5359523776153686	0.9028917017571524	0.8154693742288494	0.7318724792333006	1.1573104247351242	1.2831583807779923	0.7368139300832625	1.1168771132557056	1.3325574228390815	1.6168326257611856	1.4750115954721006	1.5459221106166432	1.5459221106166432	1.5459221106166432	1.5459221106166432	1.5459221106166432	1.5459221106166432	1.5459221106166432	1.5459221106166432	1.5459221106166432	1.5459221106166432	1.5459221106166432	1.5459221106166432	1.5459221106166432	1.5459221106166432	1.5459221106166432	1.5459221106166432	1.5459221106166432	1.5459221106166432	1.5459221106166432
0.3788879639921984	0.43548373045924854	0.5820635359227656	0.5332911379466909	0.7671987380857745	0.8932863744683134	0.9458271162667508	0.8879018293224615	1.007084405575985	0.9299310068262073	1.1114023935064468	1.1704505502467801	1.2191682054184254	1.562874561849788	1.123328847948464	1.3172014688595044	1.1866451822970663	1.5106476091137242	1.2958574390693895	1.350336909460358	1.4564624126987822	1.4685755975817696	1.6364671876041044	1.787109470854611	1.7117883292293579	1.7117883292293579	1.7117883292293579	1.7117883292293579	1.7117883292293579	1.7117883292293579	1.7117883292293579	1.7117883292293579	1.7117883292293579	1.7117883292293579	1.7117883292293579	1.7117883292293579	1.7117883292293579	1.7117883292293579	1.7117883292293579	1.7117883292293579	1.7117883292293579	1.7117883292293579	1.7117883292293579	1.7117883292293579	1.7117883292293579	1.7117883292293579	1.7117883292293579	1.7117883292293579	1.7117883292293579	1.7117883292293579
0.8839334014615556	0.9686452768565668	0.7873894080606966	1.0278269405463192	1.03654885254355	0.9829937366573953	0.9429956984332195	1.0857490792197184	0.946246242671722	0.6277850607811053	0.7686301967749635	0.6982076287780344	0.6982076287780344	0.6982076287780344	0.6982076287780344	0.6982076287780344	0.6982076287780344	0.6982076287780344	0.6982076287780344	0.6982076287780344	0.6982076287780344	0.6982076287780344	0.6982076287780344	0.6982076287780344	0.6982076287780344	0.6982076287780344	0.6982076287780344	0.6982076287780344	0.6982076287780344	0.6982076287780344	0.6982076287780344	0.6982076287780344	0.6982076287780344	0.6982076287780344	0.6982076287780344	0.6982076287780344	0.6982076287780344	0.6982076287780344	0.6982076287780344	0.6982076287780344	0.6982076287780344	0.6982076287780344	0.6982076287780344	0.6982076287780344	0.6982076287780344	0.6982076287780344	0.6982076287780344	0.6982076287780344	0.6982076287780344	0.6982076287780344
0.6175464213289997	0.8249356188231386	0.6333625494297122	0.9526720087172987	0.7600498116495108	1.151249877664359	0.9945448378126327	0.7735035127951744	0.9751931475112662	0.9083012564381886	1.116142390807706	1.2259720270323804	0.8406224977757225	0.9783606995066874	1.3351702695223353	1.1486063520250662	1.3779239084009651	1.0053200278242471	1.1916219681126061	1.1916219681126061	1.1916219681126061	1.1916219681126061	1.1916219681126061	1.1916219681126061	1.1916219681126061	1.1916219681126061	1.1916219681126061	1.1916219681126061	1.1916219681126061	1.1916219681126061	1.1916219681126061	1.1916219681126061	1.1916219681126061	1.1916219681126061	1.1916219681126061	1.1916219681126061	1.1916219681126061	1.1916219681126061	1.1916219681126061	1.1916219681126061	1.1916219681126061	1.1916219681126061	1.1916219681126061	1.1916219681126061	1.1916219681126061	1.1916219681126061	1.1916219681126061	1.1916219681126061	1.1916219681126061	1.1916219681126061
0.43998408195528765	0.5662008449481425	0.9333304121822691	0.8507950757029059	0.7842159349440855	0.7090186526763703	0.7186253813726625	1.0496482337854196	0.9955681127320907	1.2627956760192705	1.3693761734598122	1.225778704964956	1.0388792872760773	1.1523661489182637	1.2615995965839986	1.2069828727511311	1.2069828727511311	1.2069828727511311	1.2069828727511311	1.2069828727511311	1.2069828727511311	1.2069828727511311	1.2069828727511311	1.2069828727511311	1.2069828727511311	1.2069828727511311	1.2069828727511311	1.2069828727511311	1.2069828727511311	1.2069828727511311	1.2069828727511311	1.2069828727511311	1.2069828727511311	1.2069828727511311	1.2069828727511311	1.2069828727511311	1.2069828727511311	1.2069828727511311	1.2069828727511311	1.2069828727511311	1.2069828727511311	1.2069828727511311	1.2069828727511311	1.2069828727511311	1.2069828727511311	1.2069828727511311	1.2069828727511311	1.2069828727511311	1.2069828727511311	1.2069828727511311
0.5005051851058138	0.7920105549520393	0.8491055411131686	0.6920686513654013	1.1851757201849864	1.1479455738851156	0.7178840969599318	0.7688333670705021	1.1177588280520423	1.057599968313183	0.9042272221807067	1.2597640095737817	1.3070881343957994	1.0695700573171667	1.2642240507992446	1.2305180891127654	1.2520846085292967	1.4097995711837508	1.5765841236833475	1.261746378361583	1.5451897048300949	1.4127607072214188	1.5875198147334384	1.4567381847353391	1.329430931598609	1.1554041836784537	1.404020534233922	1.6502591937573188	1.5271398639956204	1.5271398639956204	1.5271398639956204	1.5271398639956204	1.5271398639956204	1.5271398639956204	1.5271398639956204	1.5271398639956204	1.5271398639956204	1.5271398639956204	1.5271398639956204	1.5271398639956204	1.5271398639956204	1.5271398639956204	1.5271398639956204	1.5271398639956204	1.5271398639956204	1.5271398639956204	1.5271398639956204	1.5271398639956204	1.5271398639956204	1.5271398639956204
0.5065440939007795	0.9159632786776117	1.0541575284595583	1.1151263447547737	1.1033218227845731	1.236004937464535	1.2244013881282418	1.194467339055077	1.490849753769188	1.2694634070833966	1.4493832692667588	1.3349397453557574	1.2967751966841774	1.1566515781572655	1.0571071609155096	1.4483340543810084	1.4888930630944708	1.4136263367296127	1.3143673910458191	1.2426746008059772	1.3575446808218963	1.1994250183449375	1.3903317694009378	1.2948783938729378	1.2948783938729378	1.2948783938729378	1.2948783938729378	1.2948783938729378	1.2948783938729378	1.2948783938729378	1.2948783938729378	1.2948783938729378	1.2948783938729378	1.2948783938729378	1.2948783938729378	1.2948783938729378	1.2948783938729378	1.2948783938729378	1.2948783938729378	1.2948783938729378	1.2948783938729378	1.2948783938729378	1.2948783938729378	1.2948783938729378	1.2948783938729378	1.2948783938729378	1.2948783938729378	1.2948783938729378	1.2948783938729378	1.2948783938729378
0.6635820661754339	1.12054998943477	1.149548377341598	1.2858786534199824	1.2122239805372903	1.1951055344658374	1.2828825478084787	1.3825297544029096	1.557882054288088	1.2692400567263364	1.2407172482322752	1.4971171619882504	1.2988629238975136	1.2913250268079033	1.2719500443829812	1.1802792863330667	1.2314127062313907	1.2761018216977318	1.4904644138727383	1.3418630451499258	1.3393523489354373	1.3406076970426815	1.3406076970426815	1.3406076970426815	1.3406076970426815	1.3406076970426815	1.3406076970426815	1.3406076970426815	1.3406076970426815	1.3406076970426815	1.3406076970426815	1.3406076970426815	1.3406076970426815	1.3406076970426815	1.3406076970426815	1.3406076970426815	1.3406076970426815	1.3406076970426815	1.3406076970426815	1.3406076970426815	1.3406076970426815	1.3406076970426815	1.3406076970426815	1.3406076970426815	1.3406076970426815	1.3406076970426815	1.3406076970426815	1.3406076970426815	1.3406076970426815	1.3406076970426815
0.853053298945764	1.0432630571823962	1.3065351679103188	1.0940162175877148	0.962248236651843	1.1891784360750624	1.4028971222643392	1.370955261273573	1.1449204334754857	1.170880481705005	1.2718836366582147	0.9673727588714723	1.202214468317467	1.2512552083477544	1.2638846013512146	1.0931953736125752	1.1937609307805048	1.3551453764873664	1.2744531536339356	1.2744531536339356	1.2744531536339356	1.2744531536339356	1.2744531536339356	1.2744531536339356	1.2744531536339356	1.2744531536339356	1.2744531536339356	1.2744531536339356	1.2744531536339356	1.2744531536339356	1.2744531536339356	1.2744531536339356	1.2744531536339356	1.2744531536339356	1.2744531536339356	1.2744531536339356	1.2744531536339356	1.2744531536339356	1.2744531536339356	1.2744531536339356	1.2744531536339356	1.2744531536339356	1.2744531536339356	1.2744531536339356	1.2744531536339356	1.2744531536339356	1.2744531536339356	1.2744531536339356	1.2744531536339356	1.2744531536339356
0.8008550956994944	1.033707008174659	1.0377890255019766	1.124725648012005	1.1262160024647931	1.1871030096734203	1.3862066026945907	1.1941355023593445	1.1801434941301925	1.21622501855368	1.1789812210694892	1.217948183919864	1.2643676135094688	1.2211750896521871	1.0943743093828882	1.3250841403504567	1.3520580422653101	1.360431002485432	1.3553832176731024	1.234353247443146	1.2948682325581242	1.2948682325581242	1.2948682325581242	1.2948682325581242	1.2948682325581242	1.2948682325581242	1.2948682325581242	1.2948682325581242	1.2948682325581242	1.2948682325581242	1.2948682325581242	1.2948682325581242	1.2948682325581242	1.2948682325581242	1.2948682325581242	1.2948682325581242	1.2948682325581242	1.2948682325581242	1.2948682325581242	1.2948682325581242	1.2948682325581242	1.2948682325581242	1.2948682325581242	1.2948682325581242	1.2948682325581242	1.2948682325581242	1.2948682325581242	1.2948682325581242	1.2948682325581242	1.2948682325581242
0.09083497086184796	0.09428801581333329	0.33609138741495287	0.29974266704718633	0.3509105219097966	0.4633341021760682	0.4084449708463739	0.61917320055956	0.2240999880334595	0.3517916031761048	0.7109293034995514	0.4492655588633502	0.8115399775344919	0.6844716358132913	0.5814738958277101	0.9051464340860489	0.7268451878308062	0.6711023880883765	1.0487207840237305	1.0446250681105125	1.2807497663698062	1.1324775530567437	0.9368966632037701	1.0155557106778488	1.5706058752145355	0.8729638107627224	0.9421978606600931	1.1869619875488906	1.270007276559385	1.1947217726597736	1.1892459453113862	1.674514499467134	0.8949676017233397	0.8947493257830633	1.3156055318801276	1.2902755845722949	0.8062284236121662	1.0560773756018862	1.143578721025953	1.4487242589182558	1.0989269496629037	1.2738256042905798	1.2738256042905798	1.2738256042905798	1.2738256042905798	1.2738256042905798	1.2738256042905798	1.2738256042905798	1.2738256042905798	1.2738256042905798
0.439261338213143	0.27349431074316083	0.38429348988144124	0.32184446301020014	0.4432010568549025	0.47232826027007	0.5071683862826438	0.5127328469170086	0.1378291258035339	0.45778414399915696	0.5346063543643941	0.32016626706060924	0.6980483091709717	0.26405544845233364	0.7047460370046955	0.5727478199357546	0.7428077987147764	0.7843141377815499	0.6199883748498415	0.9776388704499201	0.45952297687668725	0.6202040510489101	0.5348690832367495	0.8799198093518745	0.6797218623326022	1.1039888441746657	0.9354201294122639	1.131672259203889	1.1499294591521243	1.0653187226664773	0.7445126012496607	0.6545678833028382	0.6498599851400064	0.8861523186214086	1.246505069647935	0.7966389750757721	0.7287377031183283	0.8298152680519028	0.9119931139069555	0.6470147370670304	1.1384114765028357	0.8271134553588637	0.7310070871345503	0.7619102414122811	0.9354368551143294	0.6488143511839932	0.7921256031491614	0.7921256031491614	0.7921256031491614	0.7921256031491614
0.34226544538858217	0.37785217610893046	0.4093696813303479	0.4863665635441692	0.466696954720527	0.3864285650956896	0.38673236250721277	0.3646574887794718	0.4251435489966669	0.49019803804191814	0.5049328931981888	0.5177737310902738	0.42767567606410933	0.4253702094878622	0.5528601392253387	0.5513483137423749	0.5076288494990194	0.4685354615650961	0.5467752500550289	0.4590567502798237	0.6254703293079629	0.6444099155188812	0.7079566374776654	0.6285235934940557	0.6726782308754407	0.6909357243502553	0.7126510872436799	0.8540297022117068	0.8175384221796198	0.8931867790042525	0.7973639998541626	0.779291550470953	0.7929022679124287	0.8786741843947414	0.9179319970312323	0.7697401623815591	0.9610938352507393	0.9741744925514321	0.8975158118374541	1.018264341538863	0.9303330267785737	0.9742986841587182	0.9742986841587182	0.9742986841587182	0.9742986841587182	0.9742986841587182	0.9742986841587182	0.9742986841587182	0.9742986841587182	0.9742986841587182
0.45380627992071265	0.4426812565427493	0.6327325231120472	0.6281343842471918	0.5905104588311857	0.6528944420972742	0.647341027974126	0.7294363947259879	0.6209976052510895	0.6482702478717298	0.6843510122012555	0.7719190391316287	0.8434315944565197	0.7820086574164263	0.6819862534784547	0.7718580148574163	0.6866172823599236	0.9801324185814505	1.069524018756171	0.9775143926563801	0.8390805581418493	0.9614229925898609	1.058117093605026	1.230139457914776	1.3340926531119088	1.0460403186096427	1.1031146908050788	1.07103217284005	1.3113427633045012	1.2380393824109617	1.1213486147813199	1.4341791127118964	1.3554063940437673	1.3238755445967638	1.035446350972116	0.9733985781692766	1.20144345350014	0.8160596468430434	1.1076590683245795	1.1945141683575111	1.1070167752202733	1.3204214048041105	1.0713835606064994	1.3881206430060486	1.2996610860992475	1.497881798110347	1.3987714421047972	1.3987714421047972	1.3987714421047972	1.3987714421047972
0.5280475043314752	0.4709943734959511	0.568242322018193	0.47294697215522935	0.5334591240484938	0.47016670742945654	0.4389405790648222	0.3512401663937652	0.4462889361253145	0.5025103246039139	0.5378291377425765	0.31210172846912115	0.2629806099262873	0.3905447799383105	0.5637374276985112	0.49860272780046416	0.5011677398470662	0.5480666481443357	0.32517806505378777	0.5011278152349944	0.39175351205370107	0.2928837311300157	0.4412603192346088	0.44360035869065406	0.31489214316382447	0.4711498283432717	0.35293066171762466	0.28379592610171617	0.6304458056890961	0.46548620790805534	0.6988910532977527	0.7089635846251333	0.5281704039564782	0.5999774110657312	0.47937284291333737	0.5611520726268433	0.5576888957831871	0.7958627546005503	0.5292311348629941	0.7780146367851021	0.6430025214580212	0.3651460695653275	0.6037969564376774	0.48447151300150243	0.48447151300150243	0.48447151300150243	0.48447151300150243	0.48447151300150243	0.48447151300150243	0.48447151300150243
0.9969808636971584	1.2825891568618744	1.1097425625245279	1.1521172749724364	1.0896167889116934	1.178514190512267	1.2105506201030662	0.9319191965291458	1.2417757238177005	1.2985282324637468	1.2546032046297033	1.0268390647647123	1.140721134697208	1.140721134697208	1.140721134697208	1.140721134697208	1.140721134697208	1.140721134697208	1.140721134697208	1.140721134697208	1.140721134697208	1.140721134697208	1.140721134697208	1.140721134697208	1.140721134697208	1.140721134697208	1.140721134697208	1.140721134697208	1.140721134697208	1.140721134697208	1.140721134697208	1.140721134697208	1.140721134697208	1.140721134697208	1.140721134697208	1.140721134697208	1.140721134697208	1.140721134697208	1.140721134697208	1.140721134697208	1.140721134697208	1.140721134697208	1.140721134697208	1.140721134697208	1.140721134697208	1.140721134697208	1.140721134697208	1.140721134697208	1.140721134697208	1.140721134697208
0.9664682452614203	1.1485293985849927	1.2715961847083586	1.1776753316420778	1.4574427872430673	1.3033011730728978	1.1954405564577182	1.226253681741739	1.1721516865739265	1.334894762597778	1.5371097924993407	1.0285311072517715	1.1140464150322962	1.1463604559753735	1.2220970190987457	1.2847731132775648	0.9726263605448444	1.1623186418527476	1.2871700063977374	1.1624903524185788	0.9831946205434401	1.1234168253215813	1.3317823970083833	1.3627366278224495	1.3894228749181297	1.237843355956552	0.9585969227657005	1.3329174797876016	1.3152817682897344	0.7888737638440434	1.058650655627817	1.27231260509346	0.9015778790419896	1.1457436701553503	1.0790085984863207	1.0708910816509427	1.0640700222376354	1.3924904844726784	1.2426392258844217	1.3436971423938358	1.2723188924933218	1.3080080174435789	1.3080080174435789	1.3080080174435789	1.3080080174435789	1.3080080174435789	1.3080080174435789	1.3080080174435789	1.3080080174435789	1.3080080174435789
0.9520829658491752	1.0693440304116113	1.0883172872145563	1.1097213697786548	1.295052949657624	1.0958945247574323	1.1005255548541264	1.1545460824428946	1.1223352387552634	0.95611797829426	0.9351716490006418	0.9914017908531944	1.0958349203336006	1.0940213227477964	1.0298640319214847	1.0591485856855791	1.1536165254378747	1.0281084492276722	1.083910792069461	1.16135923682676	0.9883256411742524	1.11687307922233	1.0593628946055047	1.0003980780521498	1.1109828247022586	0.9022155690360741	1.012436992553693	1.0373678455066453	1.1039458469712875	1.095936109362996	0.9584142839423119	1.1168194619361553	1.1197319943691646	1.1735559471242154	1.1280428539314382	0.9918955816004741	1.1331011225698011	1.0720965415031725	1.2197121101737867	1.207334233415374	1.1406659020562573	1.2188980054020992	1.2474715913796997	1.05779320832389	1.181491854212949	1.1196425312684193	1.1196425312684193	1.1196425312684193	1.1196425312684193	1.1196425312684193
0.18913474125736607	1.4187279038008085	1.4812819340888363	1.0342939432640696	0.4248473446576596	0.10718629939386966	0.471490601251588	1.0706920264488862	0.2409049617507825	1.2749998360436394	0.4992909528130429	1.6200910811454334	0.05863094745306899	0.7321093982999166	2.1334462109769357	1.0254461706473907	0.6602644733998851	2.12418780231889	0.8526193577472034	0.6582721773153549	1.15174816482669	0.9870687594726036	2.324894623877991	1.3058259270860628	1.8126636890452303	4.351350296563216	2.9782691555936807	3.6379466919189007	4.108206080834244	3.0663328020678566	2.6097328111751135	2.667652463474514	2.2502052550647957	1.5871375390814766	1.8002731536390095	1.4056622391224873	2.037284257434731	3.7867382359931483	2.6779170325134785	3.1476143749436654	2.5121906968320995	2.233568515347265	1.8785130217583086	2.4882069109375395	1.9709898690446808	2.22959838999111	2.22959838999111	2.22959838999111	2.22959838999111	2.22959838999111
0.30878522425169896	0.5118948873642346	0.28811528647075063	0.29541097523524296	0.23627761379103845	0.5067469884445106	0.23082781894301138	0.282520228417622	0.32567643464730195	0.4210272584810898	0.458568634260814	0.7216437455338026	0.5295090641978615	0.3424675697280598	0.7813194213440305	0.22190472699387587	0.7377931868289758	0.6802736095365542	0.6206339782723256	1.0416201143624	0.33237170107625247	0.5703750749822372	0.8715199200416796	0.8634198780038268	1.0591979287598157	0.7354351145769282	1.498359767435411	1.56135323694004	1.3751501095643113	1.5873975094028	1.0161617546394208	1.62857699141758	1.6184257954237824	1.6014579674229361	1.2771554648756074	1.206525343775641	0.8211861094553683	0.9183669782861856	1.0689286432508613	1.0062479484880134	1.0552095529108798	1.0100352038768567	1.2903485131907009	1.150191858533779	1.150191858533779	1.150191858533779	1.150191858533779	1.150191858533779	1.150191858533779	1.150191858533779
0.40694117192450624	0.27711982857358414	0.5436540458861344	0.29010218522252385	0.3909229525026611	0.49351322714124435	0.523468474864358	0.44062384037950264	0.4704179328977391	0.3246307565737275	0.5160763198640702	0.5607113513927097	0.4216054243482412	0.4261847608151188	0.4768926507500706	0.3657279236263544	0.4135859133828004	0.40474803851264457	0.289464663847101	0.4510669309023801	0.3939517176828954	0.5591007103362591	0.4753695054824638	0.5970663977943574	0.4319622824101928	0.5369268812910122	0.4928306704931879	0.4830172198690769	0.5547170727017451	0.5630348942719183	0.5942120738332833	0.5330908419726079	0.28294292147095823	0.7449996951340878	0.6429910014183569	0.519687489538951	0.6653860939380559	0.39206869026031993	0.5184610507673162	0.65286932321099	0.5856651869891532	0.5856651869891532	0.5856651869891532	0.5856651869891532	0.5856651869891532	0.5856651869891532	0.5856651869891532	0.5856651869891532	0.5856651869891532	0.5856651869891532
0.1432661169595116	0.2844617117767658	0.10468648840541352	0.20207440038063873	0.3754061056020723	0.1120373051832832	0.25196189117273926	0.1154967653533384	0.2460714073966564	0.5088477074560432	0.371081027299321	0.13230546822610187	0.4955060910601851	0.3756343983834194	0.1813595435273483	0.27029930483729514	0.26990555689468043	0.07290888343282818	0.24927166567668224	0.11254142110647707	0.4384063933199314	0.4906413810408194	0.56198967170691	0.6698567196923731	0.43132675261104203	0.5197653172326171	0.5694393027575637	0.7747064039620061	0.574213501497652	0.32190995734331845	0.2667871939719363	0.671602382310928	0.6854072490526651	0.3038833028164791	0.3220975606756316	0.6687480088614836	0.7801775719372367	0.681200997446205	0.7474208661952565	0.5713500692348749	0.13684817043102898	0.3540991198329519	0.3540991198329519	0.3540991198329519	0.3540991198329519	0.3540991198329519	0.3540991198329519	0.3540991198329519	0.3540991198329519	0.3540991198329519
0.18079827402215842	0.19824840975480224	0.3197606163233813	0.20723489214978674	0.22294669044117885	0.31680595296808906	0.2909910038668996	0.36750561468067633	0.3461342533282873	0.4207325951581227	0.33587547795003975	0.4476490256374372	0.5346228835091915	0.24440846693399837	0.3872997711823389	0.2347944842057212	0.19206882835042077	0.6798495780143887	0.8047770870942206	0.48558708401654355	0.749441027630828	0.7979201746019042	0.7647424856892763	1.0251979570020562	0.9655630677641241	1.316888756922745	1.1915214858672112	1.2430888062821224	1.4655641778464494	1.3449377369527251	1.5629382389500661	1.4722664019216283	1.2776141752237309	1.2082324632657504	1.0731882531265355	1.0310018206705969	1.298585470051578	0.8980287388466586	0.3717744861876763	0.2674873863371601	0.4074511346600561	0.4932100712503803	1.139595059563531	1.1394450942403502	1.3422428463496012	1.4010252238097358	1.4120280888260923	1.4594030671012825	1.477144872751023	1.0388490510637158
0.023375201660968726	0.0005041904095934028	0.11483526145791556	0.0030024926055725537	0.6732519407381437	0.0035066830151659566	0.11682937324430132	0.0	0.0	0.0024983021959791513	0.0	0.23279830924623435	0.13735002457457593	0.44295193498982843	0.20392231148177384	0.05090306388274395	0.2328148026574508	0.011138900886063303	0.6248636737645352	0.0005041904095934028	0.46637542886410166	0.2415762179173383	0.36601664317527755	0.445954427595401	0.47547192575047476	0.4701224580510816	0.10209477027341674	0.710285758924024	0.024383582480155534	0.40068946979716863	0.168357444106442	0.0	0.28132388620086235	0.5396972416866623	0.6573716456651121	0.18503504795008277	0.847148087802163	0.6641554438517706	0.29543348219235027	0.2156165136910601	0.5659071180437089	0.7700449693985166	0.5946589009577048	0.2384364140288059	0.21506121236783715	0.17639444925999861	0.4262529177033185	0.017281197380168305	0.2563108208882229	0.6309894755454838
0.47139582713564276	0.7400491925395712	0.2999299561750659	0.45166387529213564	0.6289310979734095	0.4889350684450095	0.5046826078512617	0.5246502569188258	0.5955804914817148	0.5211874829738162	0.6070455737640809	0.59081423980927	0.5153314719677636	0.7164338476131631	0.4666558886049479	0.5401013445692275	0.6243258984344042	0.5514356801630055	0.8532372815706684	0.45684768262946546	0.504869411678895	0.894089162487005	0.6500014439942831	0.5773077630190507	0.7428108148863528	0.5902888643455099	0.7013821030467603	0.5264272420500059	0.589722386894002	0.6079339236454355	0.6609376929205344	0.6540788481304366	0.657480883772968	0.5161352699363023	0.5570431758945081	0.7918869100968801	0.6078943780092544	0.7644998166553028	0.6054954897849951	0.6270067664919805	0.6225960941635128	0.5017805945543738	0.6054550445604031	0.7540854342269099	0.5433552000939964	0.7687740145758646	0.539079889290616	0.511158000803991	0.7880558581820265	0.5017936845995149
0.7203822794213555	0.8477250418878158	0.9723775573803691	0.7388793635497471	0.876262121602606	0.7102039546305857	0.7326568545204865	0.8264667320926666	1.1584043951695635	1.0419094210654065	1.036611439961295	1.071012866737324	1.0707451299685773	1.250210395666464	1.2074296082702627	1.069841755736464	1.1810468228676498	1.1025066226411488	1.133514128538401	1.3322460823110673	1.2466527151904705	1.2489136497620272	1.32535395994625	1.3756273352712272	1.1397133419383048	1.3670221160130311	1.1503380713358533	1.1728220962444826	1.0566952860923267	1.1657359087500092	1.052997351876722	1.216812768312621	0.965110282101992	1.1438954391940221	1.104373622020624	1.0668345856252444	1.1513230631713507	1.3131428592359589	1.3236603922501236	1.548975039738566	1.249895145228468	1.1021955070723282	1.341552904990764	1.487562874547503	1.4328531739103993	1.213773186242751	1.1122831558638298	1.0176622063773002	1.2810720999331338	1.164891891543469
0.3160704802242417	0.3511401438929704	0.3610960532154428	0.4607347095676814	0.27126789853103134	0.34762321612138364	0.3501227124695218	0.32572378194229945	0.38489254124966277	0.30454594538215246	0.3298890780159614	0.37536518755644044	0.3412095085761148	0.3547530132283135	0.20298750585453798	0.2364432215715184	0.5340933370801588	0.36766806275377845	0.36363551437086306	0.42735717523923233	0.34464579737679557	0.27315320570158486	0.33622406388032366	0.32695473421009824	0.34981117601717615	0.43948477431568567	0.4275713373023596	0.4219228566086076	0.45654198940433355	0.2834296767097154	0.6078360879855513	0.5595417947619219	0.4005221503340624	0.46092709632550843	0.4494016046637316	0.38833532063749593	0.6905569654621022	0.5706221937341356	0.5570470115476498	0.6289233308792135	0.21562152828447398	0.3024250767684198	0.5382149604476499	0.5619642754058898	0.936897243108122	0.5071373414645531	0.8378309940725311	0.6357204309802494	0.4776485408053212	0.9635795181298503
0.821455661683528	0.7678134158994749	0.7208882130311534	0.8250176622626668	0.9943616320790319	0.7902421359945172	0.8994386205553878	1.1095302411718413	1.0105172249822576	0.8571870031854895	0.9046059825173767	0.9670130586311081	0.9522605988491238	0.953585145077804	1.0546689999710097	1.1450336492281172	1.057010147393034	0.9520453020709534	1.0104624461878815	1.044897537577798	0.9725836246864645	1.0048388203137193	0.8733585688897112	0.9749582267261331	0.9340527180241983	0.8469676833320138	1.1159033394152345	1.2254126265237875	1.0028737513534947	1.0426544523877808	1.0205912838565607	0.9566033601865279	0.9821373959075929	0.9245194061998921	0.9799687943424714	0.9992047547008216	1.0580968180678483	1.136101265834726	1.050523552656082	1.12160758470859	0.8874896439578324	1.1250804702006554	1.003828648890721	1.0644545595456882	1.0644545595456882	1.0644545595456882	1.0644545595456882	1.0644545595456882	1.0644545595456882	1.0644545595456882
0.9960723204911641	1.1789959222295558	1.1702599994289782	1.021446553983255	0.8857485356250404	1.1797222737771162	0.8931079862102232	0.8389586347399677	0.9618479836334105	0.9087064934131156	0.6829648834779662	0.7958356884455409	0.7958356884455409	0.7958356884455409	0.7958356884455409	0.7958356884455409	0.7958356884455409	0.7958356884455409	0.7958356884455409	0.7958356884455409	0.7958356884455409	0.7958356884455409	0.7958356884455409	0.7958356884455409	0.7958356884455409	0.7958356884455409	0.7958356884455409	0.7958356884455409	0.7958356884455409	0.7958356884455409	0.7958356884455409	0.7958356884455409	0.7958356884455409	0.7958356884455409	0.7958356884455409	0.7958356884455409	0.7958356884455409	0.7958356884455409	0.7958356884455409	0.7958356884455409	0.7958356884455409	0.7958356884455409	0.7958356884455409	0.7958356884455409	0.7958356884455409	0.7958356884455409	0.7958356884455409	0.7958356884455409	0.7958356884455409	0.7958356884455409
0.9594364652388903	1.0084597467111087	0.9961396611114984	0.9860400677190018	1.0716531827688849	1.1467091195113195	1.1091811511401022	1.1091811511401022	1.1091811511401022	1.1091811511401022	1.1091811511401022	1.1091811511401022	1.1091811511401022	1.1091811511401022	1.1091811511401022	1.1091811511401022	1.1091811511401022	1.1091811511401022	1.1091811511401022	1.1091811511401022	1.1091811511401022	1.1091811511401022	1.1091811511401022	1.1091811511401022	1.1091811511401022	1.1091811511401022	1.1091811511401022	1.1091811511401022	1.1091811511401022	1.1091811511401022	1.1091811511401022	1.1091811511401022	1.1091811511401022	1.1091811511401022	1.1091811511401022	1.1091811511401022	1.1091811511401022	1.1091811511401022	1.1091811511401022	1.1091811511401022	1.1091811511401022	1.1091811511401022	1.1091811511401022	1.1091811511401022	1.1091811511401022	1.1091811511401022	1.1091811511401022	1.1091811511401022	1.1091811511401022	1.1091811511401022
0.25209261738666766	0.22116570428931884	0.16280767230591234	0.06561470957345164	0.2636810280655878	0.21573292506496422	0.2652342309914102	0.11802814325167456	0.1492203546092326	0.3733769857397626	0.26161387632942806	0.5456529060043845	0.02777369900270048	0.017154787491999113	0.23469396810985582	0.465596103462035	0.454075937501515	0.25371406503089017	0.5006705501539324	0.349753705175552	0.8823896674278852	0.515982548872129	0.5015691455679439	0.5014410918589679	0.9733551140290058	0.45735367474876476	0.7642207490686027	0.5810952386213525	0.5060343295454537	0.7298788541727709	0.8896025248761368	0.9584854355464613	1.1056754083200264	0.8268107740218745	0.28305959426130095	0.4179755762183618	0.3505175852398314	0.3505175852398314	0.3505175852398314	0.3505175852398314	0.3505175852398314	0.3505175852398314	0.3505175852398314	0.3505175852398314	0.3505175852398314	0.3505175852398314	0.3505175852398314	0.3505175852398314	0.3505175852398314	0.3505175852398314
0.8218294641830218	0.9561516073314389	0.7565467244160538	0.7673025741929258	0.781596858740264	0.8664132540893523	0.8590552269942258	0.8226629323189731	0.9090496715710852	0.6890519774215426	0.7980254771608362	0.8166214461571363	0.8696835501516778	0.8038036653890455	0.7730272923530956	0.82359371155122	0.7526369388575408	0.7238371524758153	0.733290880998234	0.7827524987396698	0.9590353502359981	0.8817799789842315	0.8288360430662893	0.7048537009853627	0.7376879891279143	0.6356330826427374	0.7393401105145647	0.6874865965786511	0.6874865965786511	0.6874865965786511	0.6874865965786511	0.6874865965786511	0.6874865965786511	0.6874865965786511	0.6874865965786511	0.6874865965786511	0.6874865965786511	0.6874865965786511	0.6874865965786511	0.6874865965786511	0.6874865965786511	0.6874865965786511	0.6874865965786511	0.6874865965786511	0.6874865965786511	0.6874865965786511	0.6874865965786511	0.6874865965786511	0.6874865965786511	0.6874865965786511
0.8452535277089802	0.8620830709201801	0.794650078948878	1.0644411744880757	0.8051644135722709	0.8132032290388621	0.8748156880084349	0.7267859905860447	0.6865277195625015	0.889436612447529	0.48105217435474307	0.8096321944567486	0.5948752720581694	0.5531838561807186	0.6041020172478141	0.38931735692319674	0.4715381602213112	0.6957280240461807	0.6555110124152665	0.6667221952752094	0.661116603845238	0.661116603845238	0.661116603845238	0.661116603845238	0.661116603845238	0.661116603845238	0.661116603845238	0.661116603845238	0.661116603845238	0.661116603845238	0.661116603845238	0.661116603845238	0.661116603845238	0.661116603845238	0.661116603845238	0.661116603845238	0.661116603845238	0.661116603845238	0.661116603845238	0.661116603845238	0.661116603845238	0.661116603845238	0.661116603845238	0.661116603845238	0.661116603845238	0.661116603845238	0.661116603845238	0.661116603845238	0.661116603845238	0.661116603845238
0.7596235792152003	0.8654852661570416	0.9780372154431336	0.8410419618677986	0.8715353298033918	0.7919070446183807	1.0752604111142388	0.8353956657909793	0.9108183464879414	0.8054816077410937	0.9159126498477055	0.9915432787099969	0.7615027542685673	0.9337364465364052	0.9110888193844818	0.932654793870393	0.9225860741853544	0.9154187239426126	0.7407238053947053	0.7533885843934789	0.8201727716198423	0.671176343560201	0.746252929752902	0.7782860585527729	0.7329500499105017	0.8086872076495412	0.7791236497324678	0.8523152405808845	0.872980727964068	0.9105244746722827	0.8746331581101091	0.7347105629478005	0.7217771026521552	0.7792279829489795	0.8283440378014482	0.8105921730126138	0.8741608391799525	0.8423765060962831	0.8423765060962831	0.8423765060962831	0.8423765060962831	0.8423765060962831	0.8423765060962831	0.8423765060962831	0.8423765060962831	0.8423765060962831	0.8423765060962831	0.8423765060962831	0.8423765060962831	0.8423765060962831
0.5643974599542957	0.5078290742757929	0.49946343227207535	0.5970519115625449	0.4415931047539344	0.4628173453309486	0.374457964684931	0.595360992649276	0.5285297700581779	0.6068850996880772	0.4780891419095915	0.4301445642148472	0.7009028027377778	0.5816046478021413	0.47430912540752806	0.6894870113379461	0.6824047658937741	0.5506505709339684	0.6101883703826564	0.5596177903179829	0.579031035241195	0.44000198871612606	0.5182088190436737	0.4348852339162569	0.4975513113881411	0.38311699794334486	0.518078243139219	0.5483123447859561	0.3971713558677198	0.40918003223795224	0.42390429655555667	0.4651472788605056	0.44452578770803114	0.44452578770803114	0.44452578770803114	0.44452578770803114	0.44452578770803114	0.44452578770803114	0.44452578770803114	0.44452578770803114	0.44452578770803114	0.44452578770803114	0.44452578770803114	0.44452578770803114	0.44452578770803114	0.44452578770803114	0.44452578770803114	0.44452578770803114	0.44452578770803114	0.44452578770803114
0.24349042509957616	0.42334293281730095	0.5483690105773988	0.33146302686409623	0.23986005224986	0.3616776663594577	0.5880976158135971	0.41636022143631074	0.4356270361572397	0.3008569548201666	0.791447655239764	0.43358568354023475	0.8363338715407643	0.6965123862087343	0.9593948656894378	1.1127114246957837	0.6701330146491484	0.42849229549060114	0.5025123833207127	0.6282196029308081	0.5377377545767061	0.6898464756766298	0.7064162870917569	0.2373404691892682	0.42141760875946643	0.6736266319764578	0.5938463556757888	0.8138082965768207	0.5392443196233977	0.41637263193102264	0.7869848806811606	0.34040212937974024	0.3344875115997977	0.9954314529326227	0.6649594822662102	0.6649594822662102	0.6649594822662102	0.6649594822662102	0.6649594822662102	0.6649594822662102	0.6649594822662102	0.6649594822662102	0.6649594822662102	0.6649594822662102	0.6649594822662102	0.6649594822662102	0.6649594822662102	0.6649594822662102	0.6649594822662102	0.6649594822662102
0.8553643493688873	1.098240804166746	0.7774482755808145	1.0061120278551503	1.3303108194982924	1.1119088693470696	1.0025244684756336	1.12882984816445	0.9868307360480859	0.9937801486057646	0.9507589657377246	1.0294693409670979	1.0061378212327732	1.0153331180072167	1.090338016652097	1.066797717044455	1.0363870158810615	1.1403639846354254	1.115193473289612	1.2112006229510217	1.1572463736300376	1.1999700647228055	1.1786082191764216	1.1786082191764216	1.1786082191764216	1.1786082191764216	1.1786082191764216	1.1786082191764216	1.1786082191764216	1.1786082191764216	1.1786082191764216	1.1786082191764216	1.1786082191764216	1.1786082191764216	1.1786082191764216	1.1786082191764216	1.1786082191764216	1.1786082191764216	1.1786082191764216	1.1786082191764216	1.1786082191764216	1.1786082191764216	1.1786082191764216	1.1786082191764216	1.1786082191764216	1.1786082191764216	1.1786082191764216	1.1786082191764216	1.1786082191764216	1.1786082191764216
0.47228153109442167	0.35209980501082194	0.4504834574323353	0.27398835463416055	0.2886719276313824	0.43634291865481695	0.264503229178552	0.44457551681192503	0.30711840236788235	0.48988135142941197	0.8311799400231937	0.3005110356989877	0.6624176746667271	0.5189503017800556	0.45006917765164856	0.35155437103256837	0.864314577355963	0.567650496759121	0.5431154969150757	1.1640486781417472	0.9103218336336188	0.5724007185665215	0.7684132547603294	0.8572798946378452	0.9044915268456996	1.3173962051210069	1.1928794327702794	0.9240266009044652	1.1030491686405284	1.0928087597201177	0.6383990434421296	1.29124448172571	0.7088547206802499	0.6307771121917795	1.1998598812132748	0.6143878890338427	1.0235959016167142	0.9903732543530537	0.630986472829429	1.1169738062045584	1.0175804159266113	1.067277111065585	1.067277111065585	1.067277111065585	1.067277111065585	1.067277111065585	1.067277111065585	1.067277111065585	1.067277111065585	1.067277111065585
0.5089766098154159	0.3573779448463507	0.42197741535881567	0.5468198445104128	0.687119587763811	0.5637908496316851	0.5119659619076374	0.5780928309325365	0.6964131486784628	0.629300047861763	0.6481005378135085	0.6090412217756384	0.889947753661569	0.4654545720891862	0.8662068885486804	0.854973117704316	0.9805148294961681	0.5331064889475661	0.765842265853161	0.9732362194387899	0.9390855330469904	0.9660441235114023	1.058595660836022	1.185236516301164	0.9269824030309226	1.0561094596660434	1.0561094596660434	1.0561094596660434	1.0561094596660434	1.0561094596660434	1.0561094596660434	1.0561094596660434	1.0561094596660434	1.0561094596660434	1.0561094596660434	1.0561094596660434	1.0561094596660434	1.0561094596660434	1.0561094596660434	1.0561094596660434	1.0561094596660434	1.0561094596660434	1.0561094596660434	1.0561094596660434	1.0561094596660434	1.0561094596660434	1.0561094596660434	1.0561094596660434	1.0561094596660434	1.0561094596660434
0.1670318729838623	0.5949633864180369	0.36661876275051486	0.4922933641383982	0.1956055406230078	0.5013086872753629	0.4266643872306618	0.42277329867670643	0.33699081021203	0.4506005016197426	0.36713369184806477	0.4371949197020155	0.5413825523842372	0.557636430841944	0.5961557049624718	0.8506176109804253	0.502563098518309	0.508168027718285	0.8592384351494509	0.5488591547861943	0.7347727848611336	0.6753736810362596	0.2050875769940317	0.611339404088174	0.6785859776956968	0.9285450000415055	0.6731273269173808	0.6481699087250936	0.5706019407018817	0.9414856124449101	0.756043776573396	0.756043776573396	0.756043776573396	0.756043776573396	0.756043776573396	0.756043776573396	0.756043776573396	0.756043776573396	0.756043776573396	0.756043776573396	0.756043776573396	0.756043776573396	0.756043776573396	0.756043776573396	0.756043776573396	0.756043776573396	0.756043776573396	0.756043776573396	0.756043776573396	0.756043776573396
0.6781434644583993	0.5519939776478582	0.45069701524160677	0.6041707255714882	0.5118473033553448	0.6480242633582324	0.5124752498141655	0.44119665356505755	0.6189221256865753	0.5653782375495994	0.49018740874512795	0.46675443097477276	0.5492636347858691	0.6681212136230757	0.47273281439167153	0.6518480545367523	0.5183063223442006	0.6908339324809581	0.6045701274125794	0.6045701274125794	0.6045701274125794	0.6045701274125794	0.6045701274125794	0.6045701274125794	0.6045701274125794	0.6045701274125794	0.6045701274125794	0.6045701274125794	0.6045701274125794	0.6045701274125794	0.6045701274125794	0.6045701274125794	0.6045701274125794	0.6045701274125794	0.6045701274125794	0.6045701274125794	0.6045701274125794	0.6045701274125794	0.6045701274125794	0.6045701274125794	0.6045701274125794	0.6045701274125794	0.6045701274125794	0.6045701274125794	0.6045701274125794	0.6045701274125794	0.6045701274125794	0.6045701274125794	0.6045701274125794	0.6045701274125794
0.9229592844625262	0.6367851685536956	0.6998974699123045	0.5610731478853619	0.8063841960400361	0.5394037653622576	0.6086845777833342	0.5380154246956828	0.7608444494085664	0.6164157448787893	0.671054096488541	0.8566006669533709	0.6720247199523507	0.8579114162808398	0.8470295832308352	0.8193857808489923	0.7788900967453104	0.7255761582783735	0.7700037724811346	0.5754159208678712	0.6211745122334633	0.7169892393681587	0.7878235349223109	0.6793008491776401	0.7945115618915984	0.7556772327933957	0.6471252351490723	0.7260248040031656	0.8913315509998415	0.8086781775015035	0.8086781775015035	0.8086781775015035	0.8086781775015035	0.8086781775015035	0.8086781775015035	0.8086781775015035	0.8086781775015035	0.8086781775015035	0.8086781775015035	0.8086781775015035	0.8086781775015035	0.8086781775015035	0.8086781775015035	0.8086781775015035	0.8086781775015035	0.8086781775015035	0.8086781775015035	0.8086781775015035	0.8086781775015035	0.8086781775015035
0.9455322335805851	0.6933561666736843	0.8877250986538723	0.580834233907237	0.6003894230027553	0.7150144807471496	0.5887229468393422	0.6506930415617576	0.7447503114920135	0.6749593467210113	0.6473149825164082	0.46145738275441395	0.5651356986535145	0.5203323338347182	0.3911930439488593	0.5761448287348118	0.6129673761363297	0.5203625011025259	0.5397492135850587	0.492375255853796	0.5970668919181435	0.7867158643645005	0.6918913781413221	0.6918913781413221	0.6918913781413221	0.6918913781413221	0.6918913781413221	0.6918913781413221	0.6918913781413221	0.6918913781413221	0.6918913781413221	0.6918913781413221	0.6918913781413221	0.6918913781413221	0.6918913781413221	0.6918913781413221	0.6918913781413221	0.6918913781413221	0.6918913781413221	0.6918913781413221	0.6918913781413221	0.6918913781413221	0.6918913781413221	0.6918913781413221	0.6918913781413221	0.6918913781413221	0.6918913781413221	0.6918913781413221	0.6918913781413221	0.6918913781413221
1.1612361523727703	0.7002073027440775	0.8921081668541551	0.8635321766766914	0.8331483619138849	0.8156972761850546	1.0024820583367968	0.7398254271023851	0.6421077232970975	0.9488736551867883	0.8326324761232944	0.8834592867949503	1.044364723850224	0.8713058741427275	0.8412028695059415	0.8242687409938935	0.8701990140139135	0.8640007966421537	0.6778521685145392	0.6799266695100473	0.8063519996392459	0.7549774585350145	0.8268515104142318	0.8216907898075674	0.889408854872762	0.7596760364259343	0.8245424456493482	0.8245424456493482	0.8245424456493482	0.8245424456493482	0.8245424456493482	0.8245424456493482	0.8245424456493482	0.8245424456493482	0.8245424456493482	0.8245424456493482	0.8245424456493482	0.8245424456493482	0.8245424456493482	0.8245424456493482	0.8245424456493482	0.8245424456493482	0.8245424456493482	0.8245424456493482	0.8245424456493482	0.8245424456493482	0.8245424456493482	0.8245424456493482	0.8245424456493482	0.8245424456493482
0.47377811692802657	0.4303191592605436	0.47086838537404496	0.4798117923151875	0.46535568123550286	0.2817877957277749	0.30589208396442613	0.5067169704937924	0.47329062593770693	0.5808683081314332	0.4143163032565838	0.43898069619562996	0.5814853924321609	0.44785643412241083	0.6190877699562886	0.5735695398079291	0.4751404618067388	0.4198630945636596	0.47022099805904316	0.4450303062074936	0.4959229633879639	0.40375098122892894	0.5146456241625263	0.46901118802117725	0.4918284060918518	0.4918284060918518	0.4918284060918518	0.4918284060918518	0.4918284060918518	0.4918284060918518	0.4918284060918518	0.4918284060918518	0.4918284060918518	0.4918284060918518	0.4918284060918518	0.4918284060918518	0.4918284060918518	0.4918284060918518	0.4918284060918518	0.4918284060918518	0.4918284060918518	0.4918284060918518	0.4918284060918518	0.4918284060918518	0.4918284060918518	0.4918284060918518	0.4918284060918518	0.4918284060918518	0.4918284060918518	0.4918284060918518
0.8923192084094655	0.7394127487072167	0.7757905402396945	0.7048527976350758	0.9182662234549464	0.8530844451842172	0.9401509018894804	1.133311904406949	0.8057849878619491	0.8456180851062636	0.9303560641004013	0.9524357161387295	0.8128734996153982	0.8439687493342232	0.8266136765762284	0.894964838019007	0.7359516567596348	0.8184319663006159	0.795460235749713	0.8576075395340135	0.7240490495851618	0.7885556481466615	0.8613698290601444	0.8627128657462084	0.8620413474031765	0.8620413474031765	0.8620413474031765	0.8620413474031765	0.8620413474031765	0.8620413474031765	0.8620413474031765	0.8620413474031765	0.8620413474031765	0.8620413474031765	0.8620413474031765	0.8620413474031765	0.8620413474031765	0.8620413474031765	0.8620413474031765	0.8620413474031765	0.8620413474031765	0.8620413474031765	0.8620413474031765	0.8620413474031765	0.8620413474031765	0.8620413474031765	0.8620413474031765	0.8620413474031765	0.8620413474031765	0.8620413474031765
0.37043349062702874	0.5389221146114078	0.4573080669225295	0.31345046273124244	0.3280224835623086	0.35408363238676727	0.3395748569961781	0.30383473539918376	0.2683134317875864	0.4538757594370503	0.3048370899908356	0.2501488904339699	0.21292648810283288	0.3317505536900861	0.34142496806423356	0.3018119354030443	0.26348513262148954	0.28562643450484837	0.3762423396531241	0.17733243735925275	0.39183697569290243	0.34328962636571564	0.32732695986768107	0.33530829311669835	0.33530829311669835	0.33530829311669835	0.33530829311669835	0.33530829311669835	0.33530829311669835	0.33530829311669835	0.33530829311669835	0.33530829311669835	0.33530829311669835	0.33530829311669835	0.33530829311669835	0.33530829311669835	0.33530829311669835	0.33530829311669835	0.33530829311669835	0.33530829311669835	0.33530829311669835	0.33530829311669835	0.33530829311669835	0.33530829311669835	0.33530829311669835	0.33530829311669835	0.33530829311669835	0.33530829311669835	0.33530829311669835	0.33530829311669835
0.8181465786953124	0.6872384271695995	0.6654090532823451	0.6880194599017443	0.7216218282307655	0.6264999673796608	0.7212967914232546	0.8536036376705533	0.7677709515790971	0.7098317152879036	0.7525296588239555	0.7766398194464333	0.5788151622913013	0.8155862757117294	0.6366261569098439	0.816557858829247	0.780984805249336	0.6460169341574048	0.6868942537579964	0.6298506166479126	0.7386776031574382	0.8246287088147388	0.737155375155919	0.66137789106382	0.6992666331098695	0.6992666331098695	0.6992666331098695	0.6992666331098695	0.6992666331098695	0.6992666331098695	0.6992666331098695	0.6992666331098695	0.6992666331098695	0.6992666331098695	0.6992666331098695	0.6992666331098695	0.6992666331098695	0.6992666331098695	0.6992666331098695	0.6992666331098695	0.6992666331098695	0.6992666331098695	0.6992666331098695	0.6992666331098695	0.6992666331098695	0.6992666331098695	0.6992666331098695	0.6992666331098695	0.6992666331098695	0.6992666331098695
0.7851399794445713	0.9451949682195292	0.949870762561817	0.9202525016755372	0.9245646690795705	1.0852950262776506	1.0608964772828942	1.25073736251446	1.0218008542257613	1.189051708763287	1.3025734680154777	1.151268779130159	1.5166870843860325	1.2848022071123228	1.2562607268174715	1.2881407008350867	1.309372728123785	1.1926774757355625	1.382670386015034	1.402794891822524	1.2971115071114476	1.250275563631295	1.392514680643595	1.3573045613531745	1.43866331707592	1.5948777345459348	1.3041478783146137	1.1978505557601626	1.385255821623009	1.4398971494607569	1.412576485541883	1.412576485541883	1.412576485541883	1.412576485541883	1.412576485541883	1.412576485541883	1.412576485541883	1.412576485541883	1.412576485541883	1.412576485541883	1.412576485541883	1.412576485541883	1.412576485541883	1.412576485541883	1.412576485541883	1.412576485541883	1.412576485541883	1.412576485541883	1.412576485541883	1.412576485541883
0.7193989532408228	0.9109002077817847	0.8326024855479199	0.9583801625636448	1.136326867670058	1.0592187445439833	1.000232117568865	1.1581231186985057	1.1203911176546664	1.0348659535774785	0.9518558286478955	1.0538377476898475	1.1868559997679695	1.0730752218667627	1.133033858311091	1.077258753120854	1.1783143037685686	1.1115813512290085	1.1845214666406407	1.1181367618626727	1.1280409449809807	1.1805633774796636	1.0361611342135688	1.0878597323238448	1.2762584925860176	1.2472306632656747	1.2933939384920043	1.128325462906624	1.2402934771663465	1.1821774424710403	1.1341412277583935	1.1581593351147168	1.1581593351147168	1.1581593351147168	1.1581593351147168	1.1581593351147168	1.1581593351147168	1.1581593351147168	1.1581593351147168	1.1581593351147168	1.1581593351147168	1.1581593351147168	1.1581593351147168	1.1581593351147168	1.1581593351147168	1.1581593351147168	1.1581593351147168	1.1581593351147168	1.1581593351147168	1.1581593351147168
0.3375358195404449	0.4865461132829114	0.6378378195075898	0.5866937705116005	0.6412658751906475	0.7449592232918277	0.6848277927837078	0.45652144998488753	0.7253881340266362	0.515000090011835	0.6295961708821344	0.716839956308506	0.7401087264449226	0.7902496085919886	0.6454163083563436	1.069567214286725	0.8760932447459004	0.7160724770048666	0.9696438355230831	0.8585497671954074	0.8875374293057203	0.8978063840533287	0.8827180999018693	0.8519853427950331	0.9396082868843296	0.9003772370020426	1.0530425017641964	1.235770883815692	0.9021021018109764	1.0230425658746911	0.9625723338428337	0.9625723338428337	0.9625723338428337	0.9625723338428337	0.9625723338428337	0.9625723338428337	0.9625723338428337	0.9625723338428337	0.9625723338428337	0.9625723338428337	0.9625723338428337	0.9625723338428337	0.9625723338428337	0.9625723338428337	0.9625723338428337	0.9625723338428337	0.9625723338428337	0.9625723338428337	0.9625723338428337	0.9625723338428337
0.5632108106405666	0.4517886623383851	0.701613807095953	0.4920766889387663	0.8958455955553819	1.0737553701869726	0.9147465438851381	0.9147612320199092	1.0132027965203203	1.125217321413615	1.0186933625539667	1.0887571324652519	1.0849015379582092	0.8884473766178183	0.9490122711287642	1.1649119654045443	1.1107390767473468	1.1828245337223189	1.2516924797439113	1.3787905177532385	1.3152414987485748	1.3152414987485748	1.3152414987485748	1.3152414987485748	1.3152414987485748	1.3152414987485748	1.3152414987485748	1.3152414987485748	1.3152414987485748	1.3152414987485748	1.3152414987485748	1.3152414987485748	1.3152414987485748	1.3152414987485748	1.3152414987485748	1.3152414987485748	1.3152414987485748	1.3152414987485748	1.3152414987485748	1.3152414987485748	1.3152414987485748	1.3152414987485748	1.3152414987485748	1.3152414987485748	1.3152414987485748	1.3152414987485748	1.3152414987485748	1.3152414987485748	1.3152414987485748	1.3152414987485748
0.6566849093722108	0.8607977603310821	0.6406384155311832	0.8062918019695315	0.8119111657049537	0.8983470210208399	0.9517741744166986	0.8747610308552878	0.9341392747481857	1.0403631679833236	1.0085060888848743	0.8711103214491921	1.0674681110508364	0.8966376579130341	0.9901198741408263	0.8145899219410166	0.9358694656928094	1.1777217421984265	1.133438216276941	1.2286073694554422	1.097334070460589	1.050988761187158	1.066297640668993	0.7783332289037864	1.0661583974294244	0.940216717003676	1.0252890235207968	0.9827528702622365	0.9827528702622365	0.9827528702622365	0.9827528702622365	0.9827528702622365	0.9827528702622365	0.9827528702622365	0.9827528702622365	0.9827528702622365	0.9827528702622365	0.9827528702622365	0.9827528702622365	0.9827528702622365	0.9827528702622365	0.9827528702622365	0.9827528702622365	0.9827528702622365	0.9827528702622365	0.9827528702622365	0.9827528702622365	0.9827528702622365	0.9827528702622365	0.9827528702622365
0.8412595785441506	0.7844311326757338	0.9103610353915045	0.8200965058035483	0.9689492988184604	0.9510841526647281	1.0973924518156195	0.9716745723921075	1.2078857647063304	1.0537342499958713	1.085788422593137	1.1375047329426646	1.167907741398015	1.0583700370207767	1.1858982745620088	1.1555934336280367	1.1949257667063602	1.2976550389345658	1.2417304798783655	1.2975593529685894	1.331794611812247	1.0482655051030565	1.2026769779921576	1.0871642607310124	1.2835024899484924	1.220068573396599	1.4480734900748138	1.2545937302185333	1.2694128345168094	1.1567589300403813	1.25172011020673	1.3037813259788327	1.2777507180927812	1.2777507180927812	1.2777507180927812	1.2777507180927812	1.2777507180927812	1.2777507180927812	1.2777507180927812	1.2777507180927812	1.2777507180927812	1.2777507180927812	1.2777507180927812	1.2777507180927812	1.2777507180927812	1.2777507180927812	1.2777507180927812	1.2777507180927812	1.2777507180927812	1.2777507180927812
0.36530681832195966	0.8304860719376205	1.186150223731658	1.4920594425819178	1.53759496665203	1.547113916789066	1.8717564930649429	1.469020034272247	1.6048666137665175	1.673167822138962	1.5411851178721112	1.5055297813294202	1.763833269126605	1.830889520583077	1.4375903439063635	1.6342399322447203	1.6342399322447203	1.6342399322447203	1.6342399322447203	1.6342399322447203	1.6342399322447203	1.6342399322447203	1.6342399322447203	1.6342399322447203	1.6342399322447203	1.6342399322447203	1.6342399322447203	1.6342399322447203	1.6342399322447203	1.6342399322447203	1.6342399322447203	1.6342399322447203	1.6342399322447203	1.6342399322447203	1.6342399322447203	1.6342399322447203	1.6342399322447203	1.6342399322447203	1.6342399322447203	1.6342399322447203	1.6342399322447203	1.6342399322447203	1.6342399322447203	1.6342399322447203	1.6342399322447203	1.6342399322447203	1.6342399322447203	1.6342399322447203	1.6342399322447203	1.6342399322447203
0.8603486973477046	1.0331909902143734	0.9694541960445094	1.0499020101809644	1.0500801055539521	1.1689014204769217	1.1585982626096454	1.3167436892617754	1.1414138609187479	1.2089489658769124	1.1999435540677796	1.1433159365982921	1.1715408238032399	1.2054411976057755	1.3718005011096999	1.309410614793217	1.1895786593998454	1.3636171721197132	1.3577963230357306	1.2227895880250603	1.1724386218959348	1.2679819580713412	1.4827124882718394	1.2873980854792777	1.3850552868755583	1.3850552868755583	1.3850552868755583	1.3850552868755583	1.3850552868755583	1.3850552868755583	1.3850552868755583	1.3850552868755583	1.3850552868755583	1.3850552868755583	1.3850552868755583	1.3850552868755583	1.3850552868755583	1.3850552868755583	1.3850552868755583	1.3850552868755583	1.3850552868755583	1.3850552868755583	1.3850552868755583	1.3850552868755583	1.3850552868755583	1.3850552868755583	1.3850552868755583	1.3850552868755583	1.3850552868755583	1.3850552868755583
0.4046144140599847	0.6136220650257141	0.5844509893277641	0.9207631538867435	1.0581386409124243	1.0491010620530505	0.7955294357062409	1.3095746566749924	1.0464109851887389	0.7513368489132749	0.975944751907129	0.8087416430012163	1.0980234061236194	1.3074782624673815	1.2586284627101079	1.2447523313647184	1.1977372913638027	1.4336505153049033	1.1529128051552988	1.3363402057695701	1.3503674244129658	1.2230585660980342	1.0586238706830728	1.1718210032696499	1.1152224369763615	1.1152224369763615	1.1152224369763615	1.1152224369763615	1.1152224369763615	1.1152224369763615	1.1152224369763615	1.1152224369763615	1.1152224369763615	1.1152224369763615	1.1152224369763615	1.1152224369763615	1.1152224369763615	1.1152224369763615	1.1152224369763615	1.1152224369763615	1.1152224369763615	1.1152224369763615	1.1152224369763615	1.1152224369763615	1.1152224369763615	1.1152224369763615	1.1152224369763615	1.1152224369763615	1.1152224369763615	1.1152224369763615
0.5867194289692194	0.6497166888267942	0.3310507230508776	0.4212993406642007	0.5536995409338596	0.5849947630890859	0.4160421354867522	0.551765201972065	0.3931433501076599	0.6143964461366853	0.5523175185546606	0.7300437894403389	0.7467739961952032	0.9203120436342851	0.5826061432568145	0.6341446513145975	1.0449160664736639	0.6481886128399407	0.7400824706742265	0.9018412299342297	0.8652952520007678	1.0671681132981456	0.9716273182688216	1.2139848729308103	0.997665015327797	1.1509411212193201	0.9295234408241794	1.0470500514419707	0.8869545670657458	0.8427468867467417	0.8648507269062438	0.8648507269062438	0.8648507269062438	0.8648507269062438	0.8648507269062438	0.8648507269062438	0.8648507269062438	0.8648507269062438	0.8648507269062438	0.8648507269062438	0.8648507269062438	0.8648507269062438	0.8648507269062438	0.8648507269062438	0.8648507269062438	0.8648507269062438	0.8648507269062438	0.8648507269062438	0.8648507269062438	0.8648507269062438
1.0214266382861201	1.265656318231182	1.0996324083632398	1.2989103402226558	1.2723658177963302	1.3954647751161657	1.4752545631654024	1.347895220307988	1.3394224894250837	1.5410905542784867	1.3095696215325197	1.4338270503010038	1.5426102308448724	1.4882186405729378	1.4882186405729378	1.4882186405729378	1.4882186405729378	1.4882186405729378	1.4882186405729378	1.4882186405729378	1.4882186405729378	1.4882186405729378	1.4882186405729378	1.4882186405729378	1.4882186405729378	1.4882186405729378	1.4882186405729378	1.4882186405729378	1.4882186405729378	1.4882186405729378	1.4882186405729378	1.4882186405729378	1.4882186405729378	1.4882186405729378	1.4882186405729378	1.4882186405729378	1.4882186405729378	1.4882186405729378	1.4882186405729378	1.4882186405729378	1.4882186405729378	1.4882186405729378	1.4882186405729378	1.4882186405729378	1.4882186405729378	1.4882186405729378	1.4882186405729378	1.4882186405729378	1.4882186405729378	1.4882186405729378
0.6342633205361673	0.577012073424893	0.6350963730138238	0.6851848432169412	0.6642127249786843	0.8285033596770451	0.5770295351755902	0.5323212687148289	0.5836734973902246	0.49883127609102784	0.641513365433743	0.652614688742511	0.5285202605145973	0.7316864428181563	0.5053296834179747	0.565690769316804	0.6189090963894375	0.6395768174000895	0.6884755899577835	0.5796063687892166	0.5364853720808086	0.41190802649246483	0.3079113512370952	0.6717842384470497	0.4291889327408847	0.5504865855939672	0.5504865855939672	0.5504865855939672	0.5504865855939672	0.5504865855939672	0.5504865855939672	0.5504865855939672	0.5504865855939672	0.5504865855939672	0.5504865855939672	0.5504865855939672	0.5504865855939672	0.5504865855939672	0.5504865855939672	0.5504865855939672	0.5504865855939672	0.5504865855939672	0.5504865855939672	0.5504865855939672	0.5504865855939672	0.5504865855939672	0.5504865855939672	0.5504865855939672	0.5504865855939672	0.5504865855939672
0.8917360197650213	0.9743812322403529	1.2418044379017439	1.328110684801356	1.1432099040912838	1.3049618358378543	1.2829024128209074	1.664909221700477	1.5392573264377125	1.2448086754503476	1.4913819045694663	1.3937029779583583	1.4151468786764598	1.362227595547348	1.2530618141899161	1.5143888354505113	1.5252046067512972	1.5473921617795066	1.4663837508475375	1.5253666610493697	1.770705064052024	1.517152737318265	1.577256249373013	1.6781068839113193	1.5755165519264802	1.7251037886891127	1.6503101703077963	1.6503101703077963	1.6503101703077963	1.6503101703077963	1.6503101703077963	1.6503101703077963	1.6503101703077963	1.6503101703077963	1.6503101703077963	1.6503101703077963	1.6503101703077963	1.6503101703077963	1.6503101703077963	1.6503101703077963	1.6503101703077963	1.6503101703077963	1.6503101703077963	1.6503101703077963	1.6503101703077963	1.6503101703077963	1.6503101703077963	1.6503101703077963	1.6503101703077963	1.6503101703077963
0.4428872964609739	0.3180548053058375	0.5575920414692712	0.18845043813040532	0.3259726602195786	0.8497377278883387	0.6983155560998066	0.5265345782098909	0.5722368927608864	0.3861734967667568	0.6558015944862114	0.9281179530286079	0.7558669374136406	0.6537734863208684	0.7658111976835715	0.8408433709044683	0.5774382307584922	1.0667776623141485	1.1746794163365566	1.0781165768861594	1.1249021217915767	1.1173133511117102	1.3374416054228377	2.1734413759115983	1.2239990791792745	1.0197835347185575	1.121891306948916	1.121891306948916	1.121891306948916	1.121891306948916	1.121891306948916	1.121891306948916	1.121891306948916	1.121891306948916	1.121891306948916	1.121891306948916	1.121891306948916	1.121891306948916	1.121891306948916	1.121891306948916	1.121891306948916	1.121891306948916	1.121891306948916	1.121891306948916	1.121891306948916	1.121891306948916	1.121891306948916	1.121891306948916	1.121891306948916	1.121891306948916
0.6597678016670451	0.5717771202433581	0.8010502461888005	0.7649534361906727	0.8220650003836114	0.8344080276164921	1.0000393623225703	0.972993735862943	1.1116727245411555	1.1168176518705974	1.1487291288896824	1.1385808422738697	1.0222743027440553	1.0374537613582453	1.0418204359402214	1.0940676924083506	1.1407270084145422	1.1991353766756243	1.1260412487816989	1.2373871814858302	1.3492696731923948	1.2225851909218801	1.3149249972372743	1.2149402067276427	1.176708101077426	1.1379271151969137	1.1573176081371699	1.1573176081371699	1.1573176081371699	1.1573176081371699	1.1573176081371699	1.1573176081371699	1.1573176081371699	1.1573176081371699	1.1573176081371699	1.1573176081371699	1.1573176081371699	1.1573176081371699	1.1573176081371699	1.1573176081371699	1.1573176081371699	1.1573176081371699	1.1573176081371699	1.1573176081371699	1.1573176081371699	1.1573176081371699	1.1573176081371699	1.1573176081371699	1.1573176081371699	1.1573176081371699
0.8260973423284667	1.0724182513545844	0.9530089665020233	1.11744230440846	1.0843644384844082	1.034231104172797	1.138186223428907	1.2881024322988819	1.3701435516996854	1.2481153958315707	1.208657468419448	1.2691101601467145	1.3735150048745943	1.3989042905281739	1.3264086380706854	1.3846795961634935	1.4493694523630047	1.5588855234797632	1.4472626510034199	1.5637771287257167	1.25767252860368	1.5039579105120011	1.340492368354214	1.4420427003032552	1.1689980008495737	1.3055203505764146	1.3055203505764146	1.3055203505764146	1.3055203505764146	1.3055203505764146	1.3055203505764146	1.3055203505764146	1.3055203505764146	1.3055203505764146	1.3055203505764146	1.3055203505764146	1.3055203505764146	1.3055203505764146	1.3055203505764146	1.3055203505764146	1.3055203505764146	1.3055203505764146	1.3055203505764146	1.3055203505764146	1.3055203505764146	1.3055203505764146	1.3055203505764146	1.3055203505764146	1.3055203505764146	1.3055203505764146
0.6487704399609885	0.7392158958492087	0.8740321203639215	0.6825077873438089	0.8584484554298006	0.49072741190550606	0.6925020482315232	0.6307719058016454	0.8322790840528518	0.7286283872239161	0.8306544365339804	0.6594768209015394	0.6376309109518459	0.5725094287966241	0.37857082767797845	0.510359191739211	0.7358539134747039	0.7337318846178851	0.5386217463642043	0.5461486916209501	0.5595507499712549	0.49052922088654405	0.6201917376225863	0.5488119437315508	0.7078835830867641	0.6283477634091575	0.6283477634091575	0.6283477634091575	0.6283477634091575	0.6283477634091575	0.6283477634091575	0.6283477634091575	0.6283477634091575	0.6283477634091575	0.6283477634091575	0.6283477634091575	0.6283477634091575	0.6283477634091575	0.6283477634091575	0.6283477634091575	0.6283477634091575	0.6283477634091575	0.6283477634091575	0.6283477634091575	0.6283477634091575	0.6283477634091575	0.6283477634091575	0.6283477634091575	0.6283477634091575	0.6283477634091575
0.8883897957200555	0.963263620064532	0.8979235155670912	0.89376408574803	1.0594206443061254	1.135038815897769	1.1559404576900498	1.279552490202006	1.2479789656778888	1.2795075065707842	1.0994507732527328	1.194395369453781	1.2645323065102525	1.3169175659011603	1.16666827024354	1.3253147356873727	1.2188083638274358	1.160824334959727	1.1420650488850863	1.4195891953301478	1.2639700189895515	1.2667962172700673	1.2018852232718742	1.2661775488921456	1.2714210035990283	1.268799276245587	1.268799276245587	1.268799276245587	1.268799276245587	1.268799276245587	1.268799276245587	1.268799276245587	1.268799276245587	1.268799276245587	1.268799276245587	1.268799276245587	1.268799276245587	1.268799276245587	1.268799276245587	1.268799276245587	1.268799276245587	1.268799276245587	1.268799276245587	1.268799276245587	1.268799276245587	1.268799276245587	1.268799276245587	1.268799276245587	1.268799276245587	1.268799276245587
1.205510828954902	0.9883607615487221	0.9320632639958887	0.7239813549134212	0.6823209550459415	0.9546375337510092	0.8503044425172984	1.010812456626541	0.9584110773740012	0.7780286413345073	0.8868326648766748	0.7527454593111466	0.7641569534953246	0.6723061815986534	0.9443312220020779	0.6082602896073642	0.931928794500163	0.9263726100895199	0.742423246967879	0.811394137719893	0.776908692343886	0.776908692343886	0.776908692343886	0.776908692343886	0.776908692343886	0.776908692343886	0.776908692343886	0.776908692343886	0.776908692343886	0.776908692343886	0.776908692343886	0.776908692343886	0.776908692343886	0.776908692343886	0.776908692343886	0.776908692343886	0.776908692343886	0.776908692343886	0.776908692343886	0.776908692343886	0.776908692343886	0.776908692343886	0.776908692343886	0.776908692343886	0.776908692343886	0.776908692343886	0.776908692343886	0.776908692343886	0.776908692343886	0.776908692343886
0.8084209026638173	0.9706219231140241	1.0989615547121188	1.0247810383928346	0.880347124291434	1.0297607651299818	1.12159879435943	1.0865755252399725	1.0823432631926466	1.1780815328218734	1.2564574016553387	1.0620928319873517	1.1260897832858547	1.2015461677572439	1.1904840404953418	1.1167487083012844	1.2845666110387584	1.21981497233871	1.2587392390383394	1.2233783286891555	1.2410587838637475	1.2410587838637475	1.2410587838637475	1.2410587838637475	1.2410587838637475	1.2410587838637475	1.2410587838637475	1.2410587838637475	1.2410587838637475	1.2410587838637475	1.2410587838637475	1.2410587838637475	1.2410587838637475	1.2410587838637475	1.2410587838637475	1.2410587838637475	1.2410587838637475	1.2410587838637475	1.2410587838637475	1.2410587838637475	1.2410587838637475	1.2410587838637475	1.2410587838637475	1.2410587838637475	1.2410587838637475	1.2410587838637475	1.2410587838637475	1.2410587838637475	1.2410587838637475	1.2410587838637475
0.4797175506107862	1.110288352531731	0.7031760021252248	0.679334940819786	0.7741324925939755	0.30399838114722416	0.5516274167289702	0.40725719404341265	0.6700339561989668	0.8394645165458825	0.27301811697091183	0.6034655901762479	0.7859101503566426	0.8682652026854025	0.7427572155113177	1.05937881084655	0.9185469324246415	1.3110671500166875	0.5426743625074856	1.2744290727978642	1.473550646915423	0.7592105336858098	1.154382910760732	1.1135715215950401	1.1010004277889807	1.1336188854235671	1.3200667854240238	1.2268428354237955	1.2268428354237955	1.2268428354237955	1.2268428354237955	1.2268428354237955	1.2268428354237955	1.2268428354237955	1.2268428354237955	1.2268428354237955	1.2268428354237955	1.2268428354237955	1.2268428354237955	1.2268428354237955	1.2268428354237955	1.2268428354237955	1.2268428354237955	1.2268428354237955	1.2268428354237955	1.2268428354237955	1.2268428354237955	1.2268428354237955	1.2268428354237955	1.2268428354237955
0.8020836000736994	0.6398026089691299	0.6269854355293922	0.5979193894826054	0.49258423964296727	0.5216756834162943	0.6014499400047738	0.406441402409326	0.5027911587832742	0.6749232037651038	0.5851207409107263	0.5852020482893813	0.41114797424185356	0.5039556831430763	0.37316356191777866	0.5607556878426052	0.6542447486760028	0.6265279962676172	0.3958979108725039	0.34547090643166795	0.5261254423020215	0.5884810980292483	0.5792610190444708	0.4016851801175913	0.4904730995810311	0.4904730995810311	0.4904730995810311	0.4904730995810311	0.4904730995810311	0.4904730995810311	0.4904730995810311	0.4904730995810311	0.4904730995810311	0.4904730995810311	0.4904730995810311	0.4904730995810311	0.4904730995810311	0.4904730995810311	0.4904730995810311	0.4904730995810311	0.4904730995810311	0.4904730995810311	0.4904730995810311	0.4904730995810311	0.4904730995810311	0.4904730995810311	0.4904730995810311	0.4904730995810311	0.4904730995810311	0.4904730995810311
0.7574536549734174	0.788781805566269	0.7717512223859927	0.6903347108236323	0.5941659723577489	0.7863366281821539	0.7005288155791422	0.6445816012870774	0.7354364895787331	0.5724300860015553	0.7815581121947957	0.7702116318795493	0.7655975118662492	0.570259580744728	0.6551737383588659	0.6580021411652618	0.9242386808076382	0.8226983537271836	0.8563384621183896	0.8532031271107378	0.7725337748673117	0.6758455945713772	0.7179966833470255	1.0169008517569897	0.664430796926099	0.8347561499061796	0.7495934734161392	0.7495934734161392	0.7495934734161392	0.7495934734161392	0.7495934734161392	0.7495934734161392	0.7495934734161392	0.7495934734161392	0.7495934734161392	0.7495934734161392	0.7495934734161392	0.7495934734161392	0.7495934734161392	0.7495934734161392	0.7495934734161392	0.7495934734161392	0.7495934734161392	0.7495934734161392	0.7495934734161392	0.7495934734161392	0.7495934734161392	0.7495934734161392	0.7495934734161392	0.7495934734161392
1.296116400414337	0.8301636021624014	1.5195488104641464	1.4651763710484103	1.225053588973119	1.3377695901053852	0.9082804288821	1.2066342606730762	1.0002748382344049	1.1503898959417982	1.3644850433285949	1.2421316071046087	1.6142085415318514	0.9056131883653329	0.8956953824876047	1.1813334253548111	1.1436627094827219	1.4057667960319447	1.3694610497498299	1.2354100238142758	1.0622308982349555	1.4183011951348086	1.0049116598406513	1.21160642748773	1.21160642748773	1.21160642748773	1.21160642748773	1.21160642748773	1.21160642748773	1.21160642748773	1.21160642748773	1.21160642748773	1.21160642748773	1.21160642748773	1.21160642748773	1.21160642748773	1.21160642748773	1.21160642748773	1.21160642748773	1.21160642748773	1.21160642748773	1.21160642748773	1.21160642748773	1.21160642748773	1.21160642748773	1.21160642748773	1.21160642748773	1.21160642748773	1.21160642748773	1.21160642748773
0.8617788493457598	0.8626490273913748	1.014887910464428	0.9736412088883414	0.8213932723031044	0.9935526904517717	0.8063723526214719	0.7695490265445543	0.8470366277008913	0.7234341667556399	0.6824386007114006	0.9100221506772187	0.8778333052793467	0.7613455810553705	0.9543490197239053	0.8806552408737806	0.8431218465101266	0.7511201065579756	0.9318003490877921	0.7300778263292113	0.8290903642733863	0.7795840953012988	0.7795840953012988	0.7795840953012988	0.7795840953012988	0.7795840953012988	0.7795840953012988	0.7795840953012988	0.7795840953012988	0.7795840953012988	0.7795840953012988	0.7795840953012988	0.7795840953012988	0.7795840953012988	0.7795840953012988	0.7795840953012988	0.7795840953012988	0.7795840953012988	0.7795840953012988	0.7795840953012988	0.7795840953012988	0.7795840953012988	0.7795840953012988	0.7795840953012988	0.7795840953012988	0.7795840953012988	0.7795840953012988	0.7795840953012988	0.7795840953012988	0.7795840953012988
0.5731661168808037	0.482400587767587	0.549515667226337	0.63743135982223	0.6528683602362668	0.5543200291162458	0.4789815126957706	0.5240799983680857	0.5333914892764013	0.48811878988180357	0.5687128341052632	0.39570597905436183	0.38240087751260665	0.3892159895214019	0.6173522714409087	0.6874618949882266	0.5800935626450152	0.5512012005858618	0.5786483916900694	0.4820212708650682	0.5949198336252676	0.6962125168919444	0.9117990538714736	0.731871633924387	0.6307562997869701	0.8738333470188683	0.6956437241309437	0.7347847478772106	0.7262837405471417	0.8365884092466587	0.881809749244726	0.8347202198362614	1.024312318750691	0.9295162692934763	0.9295162692934763	0.9295162692934763	0.9295162692934763	0.9295162692934763	0.9295162692934763	0.9295162692934763	0.9295162692934763	0.9295162692934763	0.9295162692934763	0.9295162692934763	0.9295162692934763	0.9295162692934763	0.9295162692934763	0.9295162692934763	0.9295162692934763	0.9295162692934763
0.8779327404570993	0.7942222939837178	0.8848259537976084	0.736598178258922	0.7296078306623027	0.736070077715715	0.8304915657851067	0.9161754453091637	0.6957397841143003	0.8189613430957061	0.8354663549398587	0.8113403926037038	0.9154809165564342	0.9513218673029302	0.9227919029391329	0.7632117583724639	0.9363227767774774	0.8418826976886524	0.9712248150664872	0.8871042438880797	1.1175717395304587	0.8895368635567419	0.9465982082886606	0.9992295309691581	0.7889131334414213	1.102688355718021	0.9193723732955306	0.9335983486988813	0.9351946342750665	0.9227020281783916	0.8133524282662539	0.7761397388170533	1.0383335436368384	0.907236641226946	0.907236641226946	0.907236641226946	0.907236641226946	0.907236641226946	0.907236641226946	0.907236641226946	0.907236641226946	0.907236641226946	0.907236641226946	0.907236641226946	0.907236641226946	0.907236641226946	0.907236641226946	0.907236641226946	0.907236641226946	0.907236641226946
0.8471202188464435	0.8207026571872429	0.9898822583870922	0.8301744880460128	0.9811825171459277	0.8472558931657844	0.9464686314927131	0.9786889134810001	1.0158529561016414	0.8242790632257276	0.9536983139977906	0.9768479740558068	0.905290987831766	0.7660041380564525	1.011820668708368	0.9013827896435105	0.7930467737690781	0.8509179946936636	0.900794982195136	0.8940414558922256	0.7537370120450816	0.8238892339686535	0.8238892339686535	0.8238892339686535	0.8238892339686535	0.8238892339686535	0.8238892339686535	0.8238892339686535	0.8238892339686535	0.8238892339686535	0.8238892339686535	0.8238892339686535	0.8238892339686535	0.8238892339686535	0.8238892339686535	0.8238892339686535	0.8238892339686535	0.8238892339686535	0.8238892339686535	0.8238892339686535	0.8238892339686535	0.8238892339686535	0.8238892339686535	0.8238892339686535	0.8238892339686535	0.8238892339686535	0.8238892339686535	0.8238892339686535	0.8238892339686535	0.8238892339686535
0.6297612024573991	0.7338985323508944	0.5305695236750281	0.549295165040273	0.4512154330098483	0.5202371983083397	0.4543882954565223	0.5294056649173776	0.5615271652265187	0.43584295570139864	0.48491450283764614	0.42258711556871964	0.6055815546456913	0.5258632247911519	0.5345709601161204	0.5554545652254724	0.5051826934835189	0.44818285891126036	0.5764966608620178	0.6682100868408937	0.46542581900123015	0.9455273603543773	0.6194406463557693	0.4743125659982504	0.5468766061770098	0.5468766061770098	0.5468766061770098	0.5468766061770098	0.5468766061770098	0.5468766061770098	0.5468766061770098	0.5468766061770098	0.5468766061770098	0.5468766061770098	0.5468766061770098	0.5468766061770098	0.5468766061770098	0.5468766061770098	0.5468766061770098	0.5468766061770098	0.5468766061770098	0.5468766061770098	0.5468766061770098	0.5468766061770098	0.5468766061770098	0.5468766061770098	0.5468766061770098	0.5468766061770098	0.5468766061770098	0.5468766061770098
0.8541782663431131	0.9689230849427014	1.1092938500198224	1.062421049668467	0.9748352636404187	0.797332255578247	0.9568800749772555	1.0206096882797835	0.9165146399213697	0.9015644051294001	0.9786911612064154	0.9629892741708723	0.9486776100327793	1.1365283135944597	0.9428209788239922	0.9551515285966231	0.9637658668928304	1.137209769627186	1.032882007427478	0.8030130255079725	0.9674497410993347	0.7573348772873388	0.8873071558443952	1.2631978094081537	0.7413467407603691	1.1352448197975462	0.9382957802789575	0.9382957802789575	0.9382957802789575	0.9382957802789575	0.9382957802789575	0.9382957802789575	0.9382957802789575	0.9382957802789575	0.9382957802789575	0.9382957802789575	0.9382957802789575	0.9382957802789575	0.9382957802789575	0.9382957802789575	0.9382957802789575	0.9382957802789575	0.9382957802789575	0.9382957802789575	0.9382957802789575	0.9382957802789575	0.9382957802789575	0.9382957802789575	0.9382957802789575	0.9382957802789575
1.059229502153244	1.1829222026679578	1.2892138731327563	1.1598869899126956	1.2378460862713736	1.3199103271316248	1.2901466843547478	1.368371493800363	1.3046154581930638	1.295640627834142	1.4356078146602922	1.4478201436967055	1.5290417776016327	1.4952156875507872	1.423301680951629	1.330202337736896	1.3275109782204524	1.5872112240161145	1.5722928568000418	1.4240925149234362	1.4981926858617391	1.4981926858617391	1.4981926858617391	1.4981926858617391	1.4981926858617391	1.4981926858617391	1.4981926858617391	1.4981926858617391	1.4981926858617391	1.4981926858617391	1.4981926858617391	1.4981926858617391	1.4981926858617391	1.4981926858617391	1.4981926858617391	1.4981926858617391	1.4981926858617391	1.4981926858617391	1.4981926858617391	1.4981926858617391	1.4981926858617391	1.4981926858617391	1.4981926858617391	1.4981926858617391	1.4981926858617391	1.4981926858617391	1.4981926858617391	1.4981926858617391	1.4981926858617391	1.4981926858617391
0.8147612394599895	0.8590947218042905	1.05142194106774	1.0496803040494673	1.1201116108933402	1.1256042358792084	1.085346042969212	1.1015968561992064	1.191483743614252	1.2178178592699467	1.060810922378921	1.301041494596915	1.3256977162100787	1.230991417671441	1.4732194883811511	1.3425954360677588	1.2617893542720753	1.27419000202324	1.1580293916980915	1.2065656361949493	1.3962979346096516	1.3811862177533543	1.388742076181503	1.388742076181503	1.388742076181503	1.388742076181503	1.388742076181503	1.388742076181503	1.388742076181503	1.388742076181503	1.388742076181503	1.388742076181503	1.388742076181503	1.388742076181503	1.388742076181503	1.388742076181503	1.388742076181503	1.388742076181503	1.388742076181503	1.388742076181503	1.388742076181503	1.388742076181503	1.388742076181503	1.388742076181503	1.388742076181503	1.388742076181503	1.388742076181503	1.388742076181503	1.388742076181503	1.388742076181503
0.6298371787932334	0.8827483631300921	0.7240632429149237	0.8812649590151079	0.6769477008105086	0.8398230738926977	0.7674103831864266	0.7727105920150541	0.741901583053462	0.7149190322951725	0.9675895112336176	0.7616872805376961	0.8111611424584491	0.7402890782420097	0.6597789191410458	0.7409514619702389	0.6717211813660494	0.5891968231972671	0.7406438245905711	0.8446846528188441	0.7926642387047076	0.7926642387047076	0.7926642387047076	0.7926642387047076	0.7926642387047076	0.7926642387047076	0.7926642387047076	0.7926642387047076	0.7926642387047076	0.7926642387047076	0.7926642387047076	0.7926642387047076	0.7926642387047076	0.7926642387047076	0.7926642387047076	0.7926642387047076	0.7926642387047076	0.7926642387047076	0.7926642387047076	0.7926642387047076	0.7926642387047076	0.7926642387047076	0.7926642387047076	0.7926642387047076	0.7926642387047076	0.7926642387047076	0.7926642387047076	0.7926642387047076	0.7926642387047076	0.7926642387047076
0.9404652892778725	0.5980269210753721	0.8681889020710488	0.7372774038699251	0.7563467576640797	0.7606589656515377	0.8209768948785686	0.6943741145398192	0.7173924209309535	0.5348213123264292	0.6909893381832681	0.6344132021990967	0.9066492136575932	0.7858024427474021	0.8565485187438375	0.7992909883392478	0.7481864346194065	0.7160294553921251	0.7018596462204416	0.8159806548636434	0.7772969082080503	0.723713252870238	0.7540202007720295	0.7388667268211339	0.7388667268211339	0.7388667268211339	0.7388667268211339	0.7388667268211339	0.7388667268211339	0.7388667268211339	0.7388667268211339	0.7388667268211339	0.7388667268211339	0.7388667268211339	0.7388667268211339	0.7388667268211339	0.7388667268211339	0.7388667268211339	0.7388667268211339	0.7388667268211339	0.7388667268211339	0.7388667268211339	0.7388667268211339	0.7388667268211339	0.7388667268211339	0.7388667268211339	0.7388667268211339	0.7388667268211339	0.7388667268211339	0.7388667268211339
1.054296775255862	0.6978006178325582	0.8803150474997908	0.914069916372002	0.7702140844446683	0.6233880874822225	0.7113563906119643	0.5579106971431872	0.5997731991192099	0.5862153000131702	0.7183037968080828	0.6031535195943141	0.742523033396005	0.6471244525060981	0.6794392957698706	0.5987891772921641	0.8675641149896696	0.6168746541992405	0.8078935440517542	0.6625109511151775	0.7543052771552109	0.5577879955136319	0.6560466363344214	0.6560466363344214	0.6560466363344214	0.6560466363344214	0.6560466363344214	0.6560466363344214	0.6560466363344214	0.6560466363344214	0.6560466363344214	0.6560466363344214	0.6560466363344214	0.6560466363344214	0.6560466363344214	0.6560466363344214	0.6560466363344214	0.6560466363344214	0.6560466363344214	0.6560466363344214	0.6560466363344214	0.6560466363344214	0.6560466363344214	0.6560466363344214	0.6560466363344214	0.6560466363344214	0.6560466363344214	0.6560466363344214	0.6560466363344214	0.6560466363344214
0.8461004115188554	0.7103099600802887	0.523340583327278	0.8579167521241226	0.69588975863191	0.8955066045507184	0.7831498070903857	0.7896386688977408	0.983243137673749	0.8798837979743583	0.6315401380306156	1.0975814440584883	0.889234848647577	1.0542042440681294	0.6675068302053846	0.9360602548802268	0.6793362514526031	0.641732756074306	0.9340386944791563	0.8165952854529028	0.8541799295248201	0.5966543081666141	0.6061337953777365	0.8341696673608637	1.1645615548368153	0.8657616164109849	0.8019523035660422	0.5499395471075534	0.5793659414408541	0.6796440063743704	0.540931947448309	0.6102879769113397	0.6102879769113397	0.6102879769113397	0.6102879769113397	0.6102879769113397	0.6102879769113397	0.6102879769113397	0.6102879769113397	0.6102879769113397	0.6102879769113397	0.6102879769113397	0.6102879769113397	0.6102879769113397	0.6102879769113397	0.6102879769113397	0.6102879769113397	0.6102879769113397	0.6102879769113397	0.6102879769113397
0.9018039971785081	0.6598704857648411	0.6631425197805116	0.6329596332228153	0.7139120051208183	0.8303901750214655	0.7258811138124253	0.7564697163236722	0.807392182353217	0.869099443102888	0.8186776636890596	0.8010718933958689	0.7018051195006089	0.8280323272448165	0.8115145651000496	0.830803775519052	0.970633193040673	0.7000275687798264	0.8421507539788639	0.6499795323085888	0.6966081606184825	0.6411707054251468	0.8134640652868707	0.9652447124055956	0.8280891417681067	0.9136586455577609	0.880459863340473	0.7152849053209427	0.8628865581832933	0.7445377308922657	0.7887661707963117	0.7666519508442888	0.7666519508442888	0.7666519508442888	0.7666519508442888	0.7666519508442888	0.7666519508442888	0.7666519508442888	0.7666519508442888	0.7666519508442888	0.7666519508442888	0.7666519508442888	0.7666519508442888	0.7666519508442888	0.7666519508442888	0.7666519508442888	0.7666519508442888	0.7666519508442888	0.7666519508442888	0.7666519508442888
0.8115496321262616	0.8805877191261601	0.9173912510585507	0.6931872880800372	0.763671776442776	0.9145605058957506	0.9456093091582141	0.9014132576719992	0.8409758158037148	1.1033817044620744	0.8825716366179381	0.6391853349527196	0.8376326236938245	0.8750402528547556	0.7575060146851043	0.6770571524884788	0.9662556267964424	0.9010195396533721	0.9231556017190404	0.6461088418782568	0.5601426516110918	0.6031257467446743	0.6031257467446743	0.6031257467446743	0.6031257467446743	0.6031257467446743	0.6031257467446743	0.6031257467446743	0.6031257467446743	0.6031257467446743	0.6031257467446743	0.6031257467446743	0.6031257467446743	0.6031257467446743	0.6031257467446743	0.6031257467446743	0.6031257467446743	0.6031257467446743	0.6031257467446743	0.6031257467446743	0.6031257467446743	0.6031257467446743	0.6031257467446743	0.6031257467446743	0.6031257467446743	0.6031257467446743	0.6031257467446743	0.6031257467446743	0.6031257467446743	0.6031257467446743
0.16687164521795003	2.532555177094632	0.49116724668951883	0.5813331207115381	1.1955385686056963	0.059951133798310935	1.0676085132141597	0.1826255940668971	0.5376047570099937	0.14639809735301568	0.7529243649454754	0.14763773417545387	1.8611749168802378	0.2522567807450233	0.22363028483696945	0.8866858235936235	1.941671732522547	0.22977278048303187	1.8091358762772056	0.22363028483696945	0.43369538653608425	0.3286628356865269	0.3286628356865269	0.3286628356865269	0.3286628356865269	0.3286628356865269	0.3286628356865269	0.3286628356865269	0.3286628356865269	0.3286628356865269	0.3286628356865269	0.3286628356865269	0.3286628356865269	0.3286628356865269	0.3286628356865269	0.3286628356865269	0.3286628356865269	0.3286628356865269	0.3286628356865269	0.3286628356865269	0.3286628356865269	0.3286628356865269	0.3286628356865269	0.3286628356865269	0.3286628356865269	0.3286628356865269	0.3286628356865269	0.3286628356865269	0.3286628356865269	0.3286628356865269
0.8586703923364772	0.845082938730772	0.87087810752924	0.7087859648481591	0.8183644516254803	0.9268630923055965	0.7930469748790722	0.9603990900949012	0.6593303331080185	0.7056025596590073	0.7170632006175974	0.8446928483036202	0.8062887564496191	0.5474554822247926	0.7696356712013109	0.8623761227993199	0.86587648453759	0.7566481109892547	0.6921513032276053	0.734158243668122	0.8725263242562035	1.0534184425768767	0.750741782945408	0.574191555560007	0.7567582089705301	0.6561711515625827	0.7896848432295227	0.5593590970948776	0.74387583629628	0.6516174666955789	0.6516174666955789	0.6516174666955789	0.6516174666955789	0.6516174666955789	0.6516174666955789	0.6516174666955789	0.6516174666955789	0.6516174666955789	0.6516174666955789	0.6516174666955789	0.6516174666955789	0.6516174666955789	0.6516174666955789	0.6516174666955789	0.6516174666955789	0.6516174666955789	0.6516174666955789	0.6516174666955789	0.6516174666955789	0.6516174666955789
0.5148531747347443	0.4922055813783796	0.5672264521189057	0.5107904415267658	0.49793596388665085	0.43467041129654227	0.43497788833755463	0.43866271160782117	0.47035078354290866	0.49609411232138684	0.3612535397233143	0.5046666114375464	0.45567256246900556	0.5706752214724858	0.5058558225280791	0.5782974006768662	0.4670475766754628	0.6112716861284266	0.48923468586487423	0.4406774246140663	0.6090661504309745	0.7093363317233149	0.46983379531770814	0.5661751330689611	0.6189003747889322	0.6398329175694184	0.566678198079463	0.7529421447054366	0.6761736893917143	0.6797555103501044	0.7138128521540723	0.7121869226422612	0.5554998545958937	0.7731823532858028	0.693429356784908	0.7333058550353554	0.7333058550353554	0.7333058550353554	0.7333058550353554	0.7333058550353554	0.7333058550353554	0.7333058550353554	0.7333058550353554	0.7333058550353554	0.7333058550353554	0.7333058550353554	0.7333058550353554	0.7333058550353554	0.7333058550353554	0.7333058550353554
1.1852020982239362	1.146240945525191	1.1935334379811884	1.0534034375220338	1.270847013713295	0.9948765928761468	1.0607144541778308	1.1068626950601848	0.9948239286679035	1.0612910360921073	1.230059576089317	0.9447838601894218	1.2037449706856294	1.0926158661696117	1.0074502052734646	1.3191930698890364	1.1838428425691359	1.0035590351227497	1.185683047468954	1.2844939550932053	1.2212778133126163	1.3169640003360172	1.1218856287174563	1.1754734551482173	1.160892798139361	1.3795342318663673	1.360567155988313	1.3467338092954704	1.24730688822215	1.3795649081449404	1.2483772875553578	1.2833969489856092	1.219697146414655	1.2943851515471885	1.54181867753598	1.3563058476205885	1.3038557891274514	1.2912442039797882	1.212664777138844	1.377716566714802	1.295190671926823	1.295190671926823	1.295190671926823	1.295190671926823	1.295190671926823	1.295190671926823	1.295190671926823	1.295190671926823	1.295190671926823	1.295190671926823
1.156852369747578	0.8414250658978538	0.9195060164286262	0.8714788447968144	0.9094644765138595	0.6448830211590753	0.9096276461357468	0.9645570844433675	0.8163361722091521	0.859729835369362	0.901783256797331	0.6458764498080142	0.7494587118858057	0.8621767024395807	0.9220937391818802	1.042617189682702	1.0476958996926675	0.637053430622303	0.8843286923788798	0.8134626284552401	0.5744019257126821	0.745871169498524	0.8160362398915753	0.7392170369350858	0.7755045769142896	0.7573608069246877	0.7573608069246877	0.7573608069246877	0.7573608069246877	0.7573608069246877	0.7573608069246877	0.7573608069246877	0.7573608069246877	0.7573608069246877	0.7573608069246877	0.7573608069246877	0.7573608069246877	0.7573608069246877	0.7573608069246877	0.7573608069246877	0.7573608069246877	0.7573608069246877	0.7573608069246877	0.7573608069246877	0.7573608069246877	0.7573608069246877	0.7573608069246877	0.7573608069246877	0.7573608069246877	0.7573608069246877
0.6241777605467571	0.6619691461461443	0.4245692480446746	0.5769091016409733	0.5030997093066143	0.6051051134438133	0.5046953540870738	0.4981299195331176	0.46301062786803543	0.5890546529169831	0.5737142109076406	0.435234517592557	0.5461216126216953	0.5685899247218235	0.607887658620462	0.46513223106375906	0.6185687923410108	0.6561296074690275	0.40819553167657424	0.5457062484275006	0.5346729121999669	0.47588561005865054	0.6231345152876376	0.483150757071502	0.5780944621193947	0.46264474274638057	0.6099478208773824	0.5630157439130482	0.45923049920311343	0.506731145055637	0.49721524585976495	0.5019731954577009	0.5019731954577009	0.5019731954577009	0.5019731954577009	0.5019731954577009	0.5019731954577009	0.5019731954577009	0.5019731954577009	0.5019731954577009	0.5019731954577009	0.5019731954577009	0.5019731954577009	0.5019731954577009	0.5019731954577009	0.5019731954577009	0.5019731954577009	0.5019731954577009	0.5019731954577009	0.5019731954577009
1.0130179152858905	0.0	0.3880358577019222	0.0	0.4634259869241653	0.22515954215355158	0.36169232959060005	0.09013928909030947	0.9808260614486618	0.5723854291545809	0.6394880316193068	0.030880178320642028	0.32819456326554086	0.20101779750219917	0.4403936134135699	0.09013928909030947	0.6140300623233748	0.3982583611126432	0.1926836866750079	0.3402752383631143	0.6789511036590891	0.3692363544788537	0.30164313413775434	0.6435792560126207	0.6189773684635593	0.08772960335811598	0.3533534859108376	0.3533534859108376	0.3533534859108376	0.3533534859108376	0.3533534859108376	0.3533534859108376	0.3533534859108376	0.3533534859108376	0.3533534859108376	0.3533534859108376	0.3533534859108376	0.3533534859108376	0.3533534859108376	0.3533534859108376	0.3533534859108376	0.3533534859108376	0.3533534859108376	0.3533534859108376	0.3533534859108376	0.3533534859108376	0.3533534859108376	0.3533534859108376	0.3533534859108376	0.3533534859108376
0.5043224751455458	0.5087068074918915	0.5854639362446621	0.637958925428655	0.5224505715490313	0.5827650281829473	0.7635745623544723	0.7768873084841761	0.8989094024245454	0.8938923054194245	0.9885839838396033	1.0547074288376506	1.0362174649679965	0.936711034805371	0.7816669729240004	0.9588331601093995	1.020511596333862	1.1276911982876703	0.9851086427939952	0.9736396426990115	1.0004424053197678	1.0068832812486392	1.2496917073769418	1.1282874943127905	1.1282874943127905	1.1282874943127905	1.1282874943127905	1.1282874943127905	1.1282874943127905	1.1282874943127905	1.1282874943127905	1.1282874943127905	1.1282874943127905	1.1282874943127905	1.1282874943127905	1.1282874943127905	1.1282874943127905	1.1282874943127905	1.1282874943127905	1.1282874943127905	1.1282874943127905	1.1282874943127905	1.1282874943127905	1.1282874943127905	1.1282874943127905	1.1282874943127905	1.1282874943127905	1.1282874943127905	1.1282874943127905	1.1282874943127905
1.3669363365739788	1.3187048910806387	1.4239716359600036	0.9378482102976595	1.0133614733143	1.1789061128189267	1.3532226130243492	1.0345146592950814	0.9331083244691656	0.8049160951871219	1.110829827460779	1.4508754042192822	1.2665141736455638	0.9477731327500405	1.3237643002452764	1.1460215261049942	1.1480759599296302	0.8894981790871568	1.0502525524607862	1.1227246076038324	1.2155151479120734	1.2509868809721583	1.4175739000828607	1.263124390270607	1.212306330653513	1.4638318205497989	1.3527250476892256	1.4401182564066302	1.2292854282258603	1.2999035935671392	1.4584125026426067	1.3791580481048729	1.3791580481048729	1.3791580481048729	1.3791580481048729	1.3791580481048729	1.3791580481048729	1.3791580481048729	1.3791580481048729	1.3791580481048729	1.3791580481048729	1.3791580481048729	1.3791580481048729	1.3791580481048729	1.3791580481048729	1.3791580481048729	1.3791580481048729	1.3791580481048729	1.3791580481048729	1.3791580481048729
0.7670481384787865	0.7906992549023931	0.5629119873145492	0.5086247452630355	0.5407134437437714	0.25811667576587927	0.923018479008742	1.3083239122185761	0.36415603680430114	0.8905423519781369	0.48025742421411743	0.9513857908790433	0.8284296884787792	0.7156599302415503	0.7705502388024229	1.0996294134091662	0.8476900088150229	0.7161423443282839	0.9075854407222664	0.8359435136209161	0.786657578223615	0.3887672130610484	0.5857083960957691	1.0074831663208828	0.5530519213991181	1.2957561262942643	0.7384216947054972	0.506374221463142	0.7918572980464409	0.8371128509289881	1.2448143293423297	0.6148372663662812	0.947752240159072	0.33023198841988194	0.7487288178072282	0.7758431069503148	1.2354552128621556	0.7317417929645382	0.9835985029133469	0.9835985029133469	0.9835985029133469	0.9835985029133469	0.9835985029133469	0.9835985029133469	0.9835985029133469	0.9835985029133469	0.9835985029133469	0.9835985029133469	0.9835985029133469	0.9835985029133469
0.08271716928714125	0.08285137104601198	0.09102839778325487	0.06510855260363857	0.08531671438958988	0.08184862350769069	0.03670946898861485	0.08184862350769069	0.0	0.20917333900392665	0.02043104396400988	0.17467835200399617	0.07100208923746516	0.03650710241172195	0.0900256502449336	0.029813185948684158	0.3063265725886975	0.03750984995004323	0.2097888593821686	0.29670453755954157	0.056931525866395646	0.023899134845909054	0.08184862350769069	0.12204669732459146	0.17352402244539442	0.0	0.1236251460337707	0.07535707475376298	0.23976639109671613	0.001002747538321282	0.08776267461046579	0.13752474530698136	0.31120214668841895	0.0	0.016318323748472623	0.09570160225780647	0.020972146755101197	0.16223285472983015	0.10247344069436302	0.10061290747703923	0.3304214546343805	0.20064898261116124	0.2508533147580175	0.976177763886492	0.6135155393222547	0.6135155393222547	0.6135155393222547	0.6135155393222547	0.6135155393222547	0.6135155393222547
1.155096347277429	0.8325491991025551	1.2662793678746191	1.1124546772098767	1.1730412255454508	1.1257011885507027	1.165629465257919	0.8337161338823315	1.292173861205964	1.0582825206383208	1.0560626254174352	0.9761966028023797	0.9392443913220629	1.0972224772670736	1.5394785146098062	0.9357658784839336	1.2497266817901944	1.143965900057111	1.1584082097020192	1.5368531073858223	1.090417795324758	1.3736234769962252	1.1079097577574293	1.8125534065109234	1.4645693396610926	1.1546180646921504	0.977836036813504	1.1294465666563762	1.4652629596243105	1.3321174907978055	1.2593088349323518	1.853766358491338	1.1993924681569903	1.2669477573915933	1.5234309317298758	1.4011494579109447	1.3764980989124607	1.5496715632603888	1.062686184920017	1.5945549956640888	1.3911259659089943	1.1413599018616192	1.4424813343603087	1.4501979010376655	1.5686238456260722	1.5094108733318687	1.5094108733318687	1.5094108733318687	1.5094108733318687	1.5094108733318687
0.9582430022062248	0.9422645324889202	0.6267632925046378	0.7040778302649594	0.8164069912784394	1.1783376767461198	0.7024143169250273	0.6317867520516981	0.5918598009993471	0.6147153617817666	0.8952947503295604	0.550477808574706	0.6429009800601561	0.5707622176879439	0.9106392277163794	0.7009476367820806	1.0438643427571044	0.7723988211802408	0.6855308914204662	0.780736244971007	1.1991725642832283	0.8749858231397352	0.9356997237858915	1.1486215234820465	0.9223175088968795	0.5620147441028915	0.9410267342472415	1.0923987511336897	1.1264114933927043	1.0627107890434313	0.9835279784145589	1.1228372046494102	0.9075438143007871	0.9331400159385984	1.0428949920556239	1.1944996130892374	0.8787534717778422	1.2340937725350845	1.7082415403373479	1.4711676564362162	1.4711676564362162	1.4711676564362162	1.4711676564362162	1.4711676564362162	1.4711676564362162	1.4711676564362162	1.4711676564362162	1.4711676564362162	1.4711676564362162	1.4711676564362162
1.1621162263815448	0.883071740560842	1.2509917483355486	1.0287005446457984	0.9086542622475261	0.5375275805871634	1.0839972450482669	0.8194422960291655	0.5652601015093464	0.692351198769256	0.692351198769256	0.692351198769256	0.692351198769256	0.692351198769256	0.692351198769256	0.692351198769256	0.692351198769256	0.692351198769256	0.692351198769256	0.692351198769256	0.692351198769256	0.692351198769256	0.692351198769256	0.692351198769256	0.692351198769256	0.692351198769256	0.692351198769256	0.692351198769256	0.692351198769256	0.692351198769256	0.692351198769256	0.692351198769256	0.692351198769256	0.692351198769256	0.692351198769256	0.692351198769256	0.692351198769256	0.692351198769256	0.692351198769256	0.692351198769256	0.692351198769256	0.692351198769256	0.692351198769256	0.692351198769256	0.692351198769256	0.692351198769256	0.692351198769256	0.692351198769256	0.692351198769256	0.692351198769256
0.1009637281071597	0.1455791522972555	0.03430643832745068	0.21568918842313536	0.2268458462351051	0.42270253542225855	0.25408417950011364	0.12889192528628096	0.41874096035404224	0.14992660962220358	0.3520828882481802	0.3918981494585252	0.6682497197046435	0.5096533294024946	0.7053453925221467	0.7511418051295982	0.6715681365343567	1.3140849087152844	1.2308915116298265	1.3221573647626699	1.2765244381962482	1.2765244381962482	1.2765244381962482	1.2765244381962482	1.2765244381962482	1.2765244381962482	1.2765244381962482	1.2765244381962482	1.2765244381962482	1.2765244381962482	1.2765244381962482	1.2765244381962482	1.2765244381962482	1.2765244381962482	1.2765244381962482	1.2765244381962482	1.2765244381962482	1.2765244381962482	1.2765244381962482	1.2765244381962482	1.2765244381962482	1.2765244381962482	1.2765244381962482	1.2765244381962482	1.2765244381962482	1.2765244381962482	1.2765244381962482	1.2765244381962482	1.2765244381962482	1.2765244381962482
1.0469815427319977	0.8787498854809567	1.049089567873011	0.45399709377892994	0.7879735083280865	1.259424009625771	0.6620506251876422	1.0422340131190746	0.9647820951739259	0.3158153466414467	0.8570063861190482	0.44047528777194966	0.7570104201148607	0.5351900800126809	0.9514138615522341	1.2121902771750026	0.8968501622635129	0.5470771513441253	0.5734740985623749	1.0270057041366336	0.7716912114363048	0.5640537965359742	0.6186912241805702	0.9279999548005422	0.8397575213081662	0.278115641647973	0.3470601764285511	2.0742712177443394	0.928792760440555	0.9764276153264035	0.6694888339364659	1.111828022168011	0.8906584280522385	0.8906584280522385	0.8906584280522385	0.8906584280522385	0.8906584280522385	0.8906584280522385	0.8906584280522385	0.8906584280522385	0.8906584280522385	0.8906584280522385	0.8906584280522385	0.8906584280522385	0.8906584280522385	0.8906584280522385	0.8906584280522385	0.8906584280522385	0.8906584280522385	0.8906584280522385
0.9682817339859842	0.5431285497461609	0.8475611779042365	0.7087417987612905	0.5563730628842571	0.5053351780257439	0.6139995885057489	0.6174301740385271	0.7050431961088205	0.5823473713549436	0.948051843558554	0.5461379700483966	0.5674768437424755	0.803767356466302	0.612208051771049	0.6300802121061816	0.6913120184942347	0.784333619975499	0.6076483322458734	0.6643157844142614	0.5585385289425356	0.6054435797964564	0.5255207249168776	0.565482152356667	0.565482152356667	0.565482152356667	0.565482152356667	0.565482152356667	0.565482152356667	0.565482152356667	0.565482152356667	0.565482152356667	0.565482152356667	0.565482152356667	0.565482152356667	0.565482152356667	0.565482152356667	0.565482152356667	0.565482152356667	0.565482152356667	0.565482152356667	0.565482152356667	0.565482152356667	0.565482152356667	0.565482152356667	0.565482152356667	0.565482152356667	0.565482152356667	0.565482152356667	0.565482152356667
1.165472573818674	0.8681880225989174	0.9143437698361127	1.2120869114029462	0.5400767741268026	0.8148139373234378	0.6805695107981664	0.6797272300482418	0.573558977465759	0.8007661645839391	0.7278904466643544	0.7643283056241469	0.7643283056241469	0.7643283056241469	0.7643283056241469	0.7643283056241469	0.7643283056241469	0.7643283056241469	0.7643283056241469	0.7643283056241469	0.7643283056241469	0.7643283056241469	0.7643283056241469	0.7643283056241469	0.7643283056241469	0.7643283056241469	0.7643283056241469	0.7643283056241469	0.7643283056241469	0.7643283056241469	0.7643283056241469	0.7643283056241469	0.7643283056241469	0.7643283056241469	0.7643283056241469	0.7643283056241469	0.7643283056241469	0.7643283056241469	0.7643283056241469	0.7643283056241469	0.7643283056241469	0.7643283056241469	0.7643283056241469	0.7643283056241469	0.7643283056241469	0.7643283056241469	0.7643283056241469	0.7643283056241469	0.7643283056241469	0.7643283056241469
1.5968853566259733	0.9362136585928851	0.8765328083834472	0.9437665039599684	1.0216994369505632	0.7998688041583328	0.8193391030670546	0.8320266991727849	0.9713892370133433	0.7476666826000267	0.7650957648915574	0.942062953209002	1.0619551017994204	1.0325751858746466	0.7979540834361563	0.7193818735084581	0.7180345607318069	0.8783383856978789	0.8061992263458103	0.8730518587847608	0.7170033829559558	0.6229709113045755	0.6205443954969868	0.6177541422332172	0.96204710653915	0.6651630425149723	0.78352190247523	0.779723110075023	0.7816225062751265	0.7816225062751265	0.7816225062751265	0.7816225062751265	0.7816225062751265	0.7816225062751265	0.7816225062751265	0.7816225062751265	0.7816225062751265	0.7816225062751265	0.7816225062751265	0.7816225062751265	0.7816225062751265	0.7816225062751265	0.7816225062751265	0.7816225062751265	0.7816225062751265	0.7816225062751265	0.7816225062751265	0.7816225062751265	0.7816225062751265	0.7816225062751265
0.06919978000460354	0.15716675188263632	0.08464333373465495	0.10114984062526393	0.23964610934886293	0.030703549571946986	0.41338328849533523	0.13250819653436166	0.4753397200395902	0.46162291812289646	0.23190886267224076	0.2536701186878923	0.35267423372428325	0.6111327685750352	0.9898409469155389	0.4028731999182185	0.648451729528181	0.5395841452371231	0.6902213681356664	0.8933820613588902	1.0038410506356388	1.0386612012392995	0.863457828419607	0.5117742516371735	0.6652444108508335	0.4562114860810999	0.67532994290967	0.5745596912801941	0.7598323714856959	1.1620663036123022	0.7398675389158605	0.6826162129756468	0.7112418759457537	0.7112418759457537	0.7112418759457537	0.7112418759457537	0.7112418759457537	0.7112418759457537	0.7112418759457537	0.7112418759457537	0.7112418759457537	0.7112418759457537	0.7112418759457537	0.7112418759457537	0.7112418759457537	0.7112418759457537	0.7112418759457537	0.7112418759457537	0.7112418759457537	0.7112418759457537
0.35419647557360023	0.35393659094290036	0.1261954467588821	0.12368529312771938	0.4066754220244964	0.1293947274722421	0.01872745606953162	0.512203496199896	0.4311427964797729	0.5871898878630637	0.22646012218543302	0.2952035822862486	0.413979534586194	0.43049934147386404	0.837169372834277	0.647035146571746	0.4037049438598977	1.032254189207755	0.4472149151166911	0.8648285314698857	0.8594404758475915	0.46779300904828286	0.5082111739938318	0.9189808959766588	0.489924582666906	0.7261073874828942	0.897267349560778	0.7222766514190367	0.9512650319663818	0.41908761231584224	1.1094915494690671	0.4145664224133022	0.6983262665677483	0.9143387296861853	1.0978226410662724	1.0271959068180947	1.0625092739421835	1.0625092739421835	1.0625092739421835	1.0625092739421835	1.0625092739421835	1.0625092739421835	1.0625092739421835	1.0625092739421835	1.0625092739421835	1.0625092739421835	1.0625092739421835	1.0625092739421835	1.0625092739421835	1.0625092739421835
0.8398467183915538	0.7649312885675461	0.6796995361140167	0.8094767170310991	0.5738191712257622	0.8166187875766607	0.6220595356132099	0.7936163633051664	0.5208451250754829	0.7756523859885885	0.83259816954708	0.8619301496027623	0.646671679564419	0.7380527886657612	0.6569981828694116	0.6493825475460323	0.8225662452099521	0.7409980146326242	0.6903514409105356	0.556215443918451	0.6467039352180275	0.7300966013916397	0.8306724043656537	0.7695606652914432	0.6794724627455068	0.8336266759577439	0.6582147267891946	0.6924644142572156	0.7839252220253132	0.678088356953506	0.7301876809305322	0.7041380189420191	0.7041380189420191	0.7041380189420191	0.7041380189420191	0.7041380189420191	0.7041380189420191	0.7041380189420191	0.7041380189420191	0.7041380189420191	0.7041380189420191	0.7041380189420191	0.7041380189420191	0.7041380189420191	0.7041380189420191	0.7041380189420191	0.7041380189420191	0.7041380189420191	0.7041380189420191	0.7041380189420191
1.1919058393704416	0.9911603286777692	1.3924512743849313	0.688416568386158	1.0883466392285701	0.642121506311696	1.0775150172587404	1.167516159666587	0.804292410196196	0.9986749152178349	0.9961967098995334	0.6890594907014461	0.8587603270359558	0.9157384659168699	0.7507425275732519	1.2332356388134955	0.9876690947666193	0.7867400816835148	0.45356145642909407	0.417515486798704	0.9277983405144204	0.796972497638374	0.6643862105187954	0.41781184912831015	0.7460694737813306	0.5908936534162877	0.8185225350714543	0.437743556988737	0.6855029097495389	0.6153806141527403	0.7804397430779774	0.7509065587216633	0.7172777994401829	0.7258369606096786	0.6932251925622079	0.6525333676193387	0.7894969317544402	0.7210151496868894	0.7210151496868894	0.7210151496868894	0.7210151496868894	0.7210151496868894	0.7210151496868894	0.7210151496868894	0.7210151496868894	0.7210151496868894	0.7210151496868894	0.7210151496868894	0.7210151496868894	0.7210151496868894
0.00011127435002558177	0.0	0.005846736401545771	0.054817803422022505	0.06589958552725128	0.0	0.0	0.0	0.18245168323839986	1.0875122697605373	0.25762273517731704	0.2689025725533561	0.09471316098270563	0.1805897981656241	0.11686352709150603	0.20634068599500313	0.18920987411859935	0.29762704112088717	0.18224812836055088	0.13013559439001232	0.3796751590134588	0.2936236363457303	0.21187115941471846	0.6600386585753472	0.3847602884436866	0.39290909856525225	0.4013436522661796	0.39916963696308544	0.2973514342211354	0.41716219355499223	0.17117418749255633	0.07826762519655425	0.1247209063445553	0.1247209063445553	0.1247209063445553	0.1247209063445553	0.1247209063445553	0.1247209063445553	0.1247209063445553	0.1247209063445553	0.1247209063445553	0.1247209063445553	0.1247209063445553	0.1247209063445553	0.1247209063445553	0.1247209063445553	0.1247209063445553	0.1247209063445553	0.1247209063445553	0.1247209063445553
0.5369483875191241	0.23609639584540693	0.382580886919182	0.4061785790041459	0.3403798778150799	0.25891807965107533	0.24997780370778536	0.22378386363674568	0.15549023892075378	0.1794213853996151	0.25600740994440985	0.31596164620574274	0.4897134794015661	0.24126997367923955	0.31037679743734736	0.06620110502550731	0.2955546598060668	0.30813196597328235	0.44646713666470655	0.3341904059792146	0.16026323668350165	0.20001844597599336	0.06764060642539886	0.37636052508992296	0.600848513522575	0.39186162292812615	0.4593915871057283	0.44179874359352833	0.3896317418496338	0.2120654091028935	0.26524356690776596	0.23865448800532973	0.23865448800532973	0.23865448800532973	0.23865448800532973	0.23865448800532973	0.23865448800532973	0.23865448800532973	0.23865448800532973	0.23865448800532973	0.23865448800532973	0.23865448800532973	0.23865448800532973	0.23865448800532973	0.23865448800532973	0.23865448800532973	0.23865448800532973	0.23865448800532973	0.23865448800532973	0.23865448800532973
0.920644542498957	0.9722542028150728	1.2628533307003547	0.7429709668886102	0.9807141987746618	1.4680852412308396	1.4135527847515084	1.399910958688528	1.3292460977983016	1.0236464080606271	0.9552607631012637	1.2441791738118566	1.7079581693346002	1.4476722138615197	1.015355178342839	1.350639758897461	1.5847675108976245	1.4128421143227587	1.5876251519172628	1.422725739702845	1.2975642818031183	1.586211807098826	1.5379954844508779	1.8289753575975816	1.6005863776910247	1.7880686966832697	1.3000350562142684	1.6631347498989384	1.5250714165790882	1.688466477296865	1.3438469510891016	1.3046819111238344	1.3038438014165843	1.0343489089106475	1.2591473105282023	1.5176620065797475	1.2257395024268556	1.312536009134137	1.4764668251682618	0.9328865216226767	1.2046766733954692	1.2046766733954692	1.2046766733954692	1.2046766733954692	1.2046766733954692	1.2046766733954692	1.2046766733954692	1.2046766733954692	1.2046766733954692	1.2046766733954692
0.36394158001569316	0.8097016735692263	0.4209203906878246	0.5897346550232894	0.7525532786744363	0.6391369578317194	0.6927918940147183	0.6284022590710797	0.7190137070829766	0.6635754951460492	0.724281805785829	0.7074429570312775	0.8346995098311186	0.6921926066719245	0.6928880469316564	0.7197595181580722	0.7340666178224825	0.73697662407822	0.6978960540173256	0.8321409528947664	0.8541845043356168	0.7631763299884762	0.5290253886898841	0.7656004227041482	0.6901400895640671	0.8083043528066065	0.807415295247242	0.9540013454704701	0.6941228924412002	0.7744175659862547	0.8058588915330394	0.8436490447910496	0.6895493563280007	0.9702633938911267	0.8722645074499688	0.9212639506705478	0.9212639506705478	0.9212639506705478	0.9212639506705478	0.9212639506705478	0.9212639506705478	0.9212639506705478	0.9212639506705478	0.9212639506705478	0.9212639506705478	0.9212639506705478	0.9212639506705478	0.9212639506705478	0.9212639506705478	0.9212639506705478
1.053450048051756	0.982036063952121	0.7995525207967994	0.5509675666667503	0.48427032602348774	0.6598842562969386	0.7555986618106478	0.493670723597989	0.5116736001250682	0.6783634577175983	0.638782556929971	0.48597112966934214	0.5612957740369646	0.6350007718374553	0.6121319596694154	0.5240694141171364	0.4058105862988556	0.5970876600271693	0.6010844058176272	0.21264014106132817	0.5162485097647864	0.4624824855722791	0.6035690973172013	0.3538543475856623	0.4817946675075982	0.5029810832730074	0.4064307348883502	0.575994215108343	0.4365685901463435	0.4359838430556871	0.4362762166010153	0.4362762166010153	0.4362762166010153	0.4362762166010153	0.4362762166010153	0.4362762166010153	0.4362762166010153	0.4362762166010153	0.4362762166010153	0.4362762166010153	0.4362762166010153	0.4362762166010153	0.4362762166010153	0.4362762166010153	0.4362762166010153	0.4362762166010153	0.4362762166010153	0.4362762166010153	0.4362762166010153	0.4362762166010153
1.6425760098140487	1.5601647157542216	1.3825815028854722	0.5926979796363366	0.8855020476171445	0.3846338092305309	0.8682351773282194	0.9648855040786497	0.8235282711222758	1.3530524119187182	0.7441357217863591	0.7916946206473999	0.4771725043921615	0.8515943963021765	0.9517778158362119	0.8054831958695733	0.8734550696325261	0.4896427558614195	0.5977586903880666	0.5826525670655802	0.5767433695099345	0.5193035269658215	0.5174614773925265	0.7165699714865975	0.8974246081921363	0.25803112485911056	0.44358040888644695	0.876390219237746	0.7443352808683203	0.19546342688734641	0.4730942308876316	1.5536925416645198	0.4336270293753561	0.029640946058704116	0.43173612252744	0.23068853429307204	0.23068853429307204	0.23068853429307204	0.23068853429307204	0.23068853429307204	0.23068853429307204	0.23068853429307204	0.23068853429307204	0.23068853429307204	0.23068853429307204	0.23068853429307204	0.23068853429307204	0.23068853429307204	0.23068853429307204	0.23068853429307204
1.0474204884060685	1.065381464452788	1.0513402944243537	1.192103607694209	1.0526566860100726	0.9758550535679633	1.2012449971613122	1.027229318157497	1.0098186891847534	1.0499640624923159	1.034932075908036	1.0107637847565953	1.0947144021274227	0.9862583345507275	1.2362023476524773	1.0597764709231632	1.0261447711228053	1.3124220142063285	1.0049716664226378	0.8351714671262753	0.9854475657060351	0.9675179723300684	0.8701704269690248	0.978691984346843	0.9267849583997672	0.936980278929276	0.9610643589107378	0.8771406238956877	1.1636678011651516	0.9936883307153769	0.7976876877135094	0.8882328209314729	0.9359926055657873	0.687707330744267	1.050912787319089	0.869310059031678	0.869310059031678	0.869310059031678	0.869310059031678	0.869310059031678	0.869310059031678	0.869310059031678	0.869310059031678	0.869310059031678	0.869310059031678	0.869310059031678	0.869310059031678	0.869310059031678	0.869310059031678	0.869310059031678
0.3591120402310148	0.39136133006235535	0.42973657982349	0.47654329541047963	0.2542222043645673	0.3084626683074062	0.6464697931641202	0.3789051858140372	0.6453273792012213	0.7263331542574873	0.6145029351709436	0.5457889793343065	0.42278510565095384	0.36456413053280334	0.7538127320069997	0.714955754557258	0.7062703656174897	0.631371451851106	0.7321634931609408	0.8541255495174457	0.9602587448294598	0.6108688125846043	0.7649958055529135	0.6264346969662864	0.8997418525065224	0.6863566674994911	0.9308623450167091	0.6983960219043718	0.7545283540024209	0.5997177925384601	0.562884611308411	0.5813012019234356	0.5813012019234356	0.5813012019234356	0.5813012019234356	0.5813012019234356	0.5813012019234356	0.5813012019234356	0.5813012019234356	0.5813012019234356	0.5813012019234356	0.5813012019234356	0.5813012019234356	0.5813012019234356	0.5813012019234356	0.5813012019234356	0.5813012019234356	0.5813012019234356	0.5813012019234356	0.5813012019234356
0.8901471589099949	0.7891427085247918	0.8995607250905779	0.7599488782739715	0.7520834009951134	0.6930080610075968	0.8130574692867175	0.6945268650213992	0.8487026439774161	0.7291829432064015	0.7110368722988458	0.8311029126073843	0.7847860212452944	0.6323246077263344	0.6774186001868802	0.8339323397339392	0.7213439008208785	0.7456189560538578	0.7323606102184627	0.942125670494169	0.8352280544703956	0.7616227107990827	0.8502877909896543	0.7727876093997621	0.864990936011109	0.8445331925032573	1.0337919219852667	0.8291663552778946	0.7696738282794631	0.8216914892368761	0.8027540528458812	0.7459181083450479	0.7743360805954647	0.7743360805954647	0.7743360805954647	0.7743360805954647	0.7743360805954647	0.7743360805954647	0.7743360805954647	0.7743360805954647	0.7743360805954647	0.7743360805954647	0.7743360805954647	0.7743360805954647	0.7743360805954647	0.7743360805954647	0.7743360805954647	0.7743360805954647	0.7743360805954647	0.7743360805954647
0.19799253735782524	0.14726543729241248	0.146131322767673	0.17003890405320374	0.11806821388920323	0.24703198894903433	0.49518136413482505	0.4983536722216765	0.5378244822659125	0.5622135767355481	0.5926116955487478	0.7997252632659853	0.8435212437063255	0.6531182982990953	0.7548774343833051	0.6657341821404616	1.0352074091111787	0.9573501041590536	0.9183808373531177	1.0437419331050348	1.132493236365569	0.8299442842710895	1.0725455626788634	0.9506656999483742	1.25341094031089	1.1033202044746626	1.2007110113315034	1.152015607903083	1.152015607903083	1.152015607903083	1.152015607903083	1.152015607903083	1.152015607903083	1.152015607903083	1.152015607903083	1.152015607903083	1.152015607903083	1.152015607903083	1.152015607903083	1.152015607903083	1.152015607903083	1.152015607903083	1.152015607903083	1.152015607903083	1.152015607903083	1.152015607903083	1.152015607903083	1.152015607903083	1.152015607903083	1.152015607903083
0.5522972647811452	0.40589717421699806	0.6233541376483008	0.6521991575148479	0.5684856243632668	0.5665100059250187	0.7190741328460647	0.6929428367901612	0.6978857546438676	0.6750111228779344	0.9260115403496514	0.7428380205402837	0.7272630755199234	0.7342864221889076	0.7850663912399201	0.814780772787294	0.9373840644664895	0.8893177127262339	1.0475544672951724	0.9907354973429945	0.9343689357486644	0.9976118460978323	0.9428391162351525	1.0894600586686738	1.1981271469495616	1.0379539323371705	1.1273090314179466	1.018519447388347	1.0255551237232152	1.101451793837666	1.1269922941360793	0.9710239162203216	1.10240026622033	1.286287102833914	1.201022297757673	1.1089759812261035	1.1429984088807086	1.3197664640824733	1.345028621967354	1.1517791890286515	1.2120639884933582	1.0078119691760108	1.2904888531728147	1.2502581718179842	1.1829930201963748	1.2778230787873073	1.1857152231285308	1.2317691509579192	1.2317691509579192	1.2317691509579192
0.0	0.0	0.28139316450853535	0.01084021126651875	0.0	0.0	0.0	0.0	0.06386131174397486	0.11411024576575887	0.17104974733162395	0.17104974733162395	0.0	0.0	0.22129868135340797	0.04016597137769841	0.029325760111179655	0.2774540696948637	0.0	0.0	0.0031342878639996157	0.0	0.01084021126651875	0.01084021126651875	0.0	0.06386131174397486	0.28139316450853535	0.000632540724847838	0.0	0.029325760111179655	0.000632540724847838	0.0	0.28139316450853535	0.14069658225426768	0.14069658225426768	0.14069658225426768	0.14069658225426768	0.14069658225426768	0.14069658225426768	0.14069658225426768	0.14069658225426768	0.14069658225426768	0.14069658225426768	0.14069658225426768	0.14069658225426768	0.14069658225426768	0.14069658225426768	0.14069658225426768	0.14069658225426768	0.14069658225426768
0.0	0.0	0.0	0.3142107137632294	0.3142107137632294	0.0	0.0	0.11731036530575818	0.4699560110767925	0.0	0.0	0.0	0.0	0.0	0.0	0.11731036530575818	0.0	0.5169066218899587	0.4699560110767925	0.001161948940230935	0.001161948940230935	0.4699560110767925	0.5238261170543148	0.0	0.7207264655117861	0.0	0.0	0.2096154032910854	0.2096154032910854	0.0	0.0057575462241251174	0.8977024964643247	0.45173002134422485	0.45173002134422485	0.45173002134422485	0.45173002134422485	0.45173002134422485	0.45173002134422485	0.45173002134422485	0.45173002134422485	0.45173002134422485	0.45173002134422485	0.45173002134422485	0.45173002134422485	0.45173002134422485	0.45173002134422485	0.45173002134422485	0.45173002134422485	0.45173002134422485	0.45173002134422485
0.599614003742954	0.8171256826132476	0.8809137587930186	1.0307729979310423	1.0001368868378344	0.8594547716631133	1.0846005712805002	1.1404783216600962	1.1651883403957866	1.2463918620370258	1.277349232363938	1.3693730235950121	1.085362982295585	1.2287944283323577	1.301959940628537	1.2421080529258794	1.205342709371071	1.309260763781151	1.1968319145556896	1.2352155795587965	1.1956363254664837	1.2154259525126403	1.2154259525126403	1.2154259525126403	1.2154259525126403	1.2154259525126403	1.2154259525126403	1.2154259525126403	1.2154259525126403	1.2154259525126403	1.2154259525126403	1.2154259525126403	1.2154259525126403	1.2154259525126403	1.2154259525126403	1.2154259525126403	1.2154259525126403	1.2154259525126403	1.2154259525126403	1.2154259525126403	1.2154259525126403	1.2154259525126403	1.2154259525126403	1.2154259525126403	1.2154259525126403	1.2154259525126403	1.2154259525126403	1.2154259525126403	1.2154259525126403	1.2154259525126403
1.004788304897596	0.9725248237892126	1.0542495434969397	1.1496251313611556	1.088295198914554	1.0748453335336785	1.0353029839665626	1.2251438240989847	1.2719565973191245	1.1632923837780835	1.2629813611248968	1.1673073478166185	1.2244869874061242	1.275474494601211	1.2328245336631463	1.283699220905701	1.2512075103327565	1.178981589144664	1.1208832390982357	1.2930588642618905	1.3256358950954967	1.3404724522110099	1.3330541736532533	1.3330541736532533	1.3330541736532533	1.3330541736532533	1.3330541736532533	1.3330541736532533	1.3330541736532533	1.3330541736532533	1.3330541736532533	1.3330541736532533	1.3330541736532533	1.3330541736532533	1.3330541736532533	1.3330541736532533	1.3330541736532533	1.3330541736532533	1.3330541736532533	1.3330541736532533	1.3330541736532533	1.3330541736532533	1.3330541736532533	1.3330541736532533	1.3330541736532533	1.3330541736532533	1.3330541736532533	1.3330541736532533	1.3330541736532533	1.3330541736532533
1.0129658507629977	1.0516265390929573	1.0389001368430075	1.064643712407481	1.216229959568377	1.1153011675791313	1.1966262987706582	1.157186038702418	1.2067113405876062	1.2030515150928676	1.1865405948809156	1.2117277403320352	1.2476945409389884	1.176177036356223	1.2014023395518314	1.2454776261189162	1.2204107753373825	1.1630894733875454	1.1779261435787722	1.0944036153819319	1.1974833274202263	1.1397861364333768	1.1686347319268016	1.1686347319268016	1.1686347319268016	1.1686347319268016	1.1686347319268016	1.1686347319268016	1.1686347319268016	1.1686347319268016	1.1686347319268016	1.1686347319268016	1.1686347319268016	1.1686347319268016	1.1686347319268016	1.1686347319268016	1.1686347319268016	1.1686347319268016	1.1686347319268016	1.1686347319268016	1.1686347319268016	1.1686347319268016	1.1686347319268016	1.1686347319268016	1.1686347319268016	1.1686347319268016	1.1686347319268016	1.1686347319268016	1.1686347319268016	1.1686347319268016
0.6338906573083724	0.9098411959928583	1.0858042969150308	1.070551498975772	1.1134765632020975	1.0584034521787562	1.1629015984310342	1.0898102225236415	1.0643369469508668	1.1138901804935255	1.100489532205375	1.1296475133479067	1.071171692166219	1.2066628731192084	1.071224806266645	1.179271175270878	1.1911707490735461	1.1501995352274546	1.1650758893571416	1.1576377122922983	1.1576377122922983	1.1576377122922983	1.1576377122922983	1.1576377122922983	1.1576377122922983	1.1576377122922983	1.1576377122922983	1.1576377122922983	1.1576377122922983	1.1576377122922983	1.1576377122922983	1.1576377122922983	1.1576377122922983	1.1576377122922983	1.1576377122922983	1.1576377122922983	1.1576377122922983	1.1576377122922983	1.1576377122922983	1.1576377122922983	1.1576377122922983	1.1576377122922983	1.1576377122922983	1.1576377122922983	1.1576377122922983	1.1576377122922983	1.1576377122922983	1.1576377122922983	1.1576377122922983	1.1576377122922983
[truncated: 6 more columns]
