# Supplementary material for: Neuronal tuning aligns dynamically with object and texture manifolds across the visual hierarchy
Source: Nat Neurosci. 2026 Mar 10;29(4):864–75. doi: 10.1038/s41593-026-02207-1 (PMC13061647; doi:10.1038/s41593-026-02207-1)
Supplement: Supplementary file 6 — Average PSTH for each session and thread before or after optimization Fig. 5a. Response rate for each 10 ms time window in csv format to reproduce Fig. 5c. [file 41593_2026_2207_MOESM6_ESM.zip › Figure5C_src_normresp_wdw_90-100_DeePSim_sem.csv]

0	1	2	3	4	5	6	7	8	9	10	11	12	13	14	15	16	17	18	19	20	21	22	23	24	25	26	27	28	29	30	31	32	33	34	35	36	37	38	39	40	41	42	43	44	45	46	47	48	49
0.07551298130040503	0.057332228960481124	0.06108002196680585	0.057858745233836405	0.05638040160408702	0.06939189846159327	0.04570176223704432	0.07137359227098844	0.08372045560635268	0.07519965397910547	0.062211416562726524	0.06672304224165876	0.07479694450875515	0.07033262906841076	0.06424769507111672	0.058861956469719846	0.07117719888998085	0.06481555693877888	0.07874704523328172	0.08985696773028107	0.07961711861092774	0.08093462151298313	0.07296312461373798	0.07365581137049958	0.06744876586361509	0.08593508862220602	0.08468963027794044	0.07152755984133023	0.08556038042869234	0.0753020973707638	0.06598636430303131	0.0662573467200354	0.07182115606853706	0.057163362450632076	0.06305197942732331	0.08880830378439296	0.08254294197906337	0.07043567885418062	0.06221428552619543	0.08216101749495686	0.06484058030731729	0.07721244703837564	0.07504293122078362	0.07830471708161714	0.07367229289144153	0.0723904197587719	0.07555439586526032	0.07397240781201611	0.07397240781201611	0.07397240781201611
0.08635935822595968	0.10528060702730976	0.10909122481325009	0.10301413573839328	0.12412422342534309	0.10473309911004797	0.11611560376774227	0.0917188864476227	0.11625668013187734	0.11500663433818369	0.09845202821339402	0.08631655698568211	0.10367360253823091	0.10775563243640608	0.08944638788576927	0.11182874685288188	0.10504708207108371	0.12052081552142548	0.09260355811917216	0.1215156947406424	0.11972436405932016	0.09787609125208643	0.08855603835923131	0.08636739181318473	0.10152173898981952	0.08498738759015419	0.11478974170764547	0.14136833348567077	0.105081889039552	0.12373586971385896	0.1390653011106155	0.11675395724371491	0.12757294099383712	0.08735289523536495	0.07711858139744218	0.08223573831640356	0.08223573831640356	0.08223573831640356	0.08223573831640356	0.08223573831640356	0.08223573831640356	0.08223573831640356	0.08223573831640356	0.08223573831640356	0.08223573831640356	0.08223573831640356	0.08223573831640356	0.08223573831640356	0.08223573831640356	0.08223573831640356
0.08578307245717803	0.10581383305130455	0.09945769074748483	0.08744570943907365	0.1274810238367421	0.13390529630612952	0.11397614871966998	0.11802393092675041	0.1334671211554565	0.11113505679634267	0.13177291883212988	0.13276933625622625	0.10343891252296131	0.11729244606129025	0.12131987581823164	0.11268705390360209	0.10034411399671975	0.10005806327431259	0.13769600440226237	0.11947598290034066	0.11868056199768579	0.11722452506450332	0.1354475513409653	0.10694829198184788	0.13154159835789037	0.12001284492392103	0.14865133687090715	0.12877717522403867	0.13611262731114748	0.14163624948667897	0.1252863232059364	0.138561451283235	0.15196864007868016	0.14526504568095755	0.14526504568095755	0.14526504568095755	0.14526504568095755	0.14526504568095755	0.14526504568095755	0.14526504568095755	0.14526504568095755	0.14526504568095755	0.14526504568095755	0.14526504568095755	0.14526504568095755	0.14526504568095755	0.14526504568095755	0.14526504568095755	0.14526504568095755	0.14526504568095755
0.0701881136011346	0.05455804618212971	0.06961435802041208	0.053040126379463585	0.055064186447276155	0.06107688252637157	0.06219275789608343	0.05921490565698619	0.05558599306021064	0.050877521502505976	0.0484799752845832	0.050122516590522005	0.059171576251851286	0.061443030695173255	0.0586381240693634	0.07087027055928963	0.05864678489625941	0.07053326371532652	0.05147548424327948	0.05983515659614739	0.06913901619312965	0.05869690656917072	0.05423630985894996	0.06827524787238459	0.06027302855510849	0.0593928544123498	0.06229466839972912	0.07118148135152766	0.05587510217327862	0.07640750517572593	0.06435471924154633	0.05079962598997645	0.0711914356058383	0.05748206112175286	0.062295495696513443	0.06105127267997269	0.052489326647491334	0.06765459155856345	0.060071959103027386	0.060071959103027386	0.060071959103027386	0.060071959103027386	0.060071959103027386	0.060071959103027386	0.060071959103027386	0.060071959103027386	0.060071959103027386	0.060071959103027386	0.060071959103027386	0.060071959103027386
0.06603450514694242	0.07333256568410948	0.06625631333959284	0.10584344923122149	0.07873129163988549	0.08026146083205019	0.07718923877693508	0.08500116868156408	0.09336790352312892	0.07777399006044602	0.09394337293911989	0.08433652426675796	0.07593924192364238	0.06967503382562718	0.08297315667532663	0.07992307110876265	0.08593247186571779	0.08793152718808597	0.08227488745832896	0.11380758548805968	0.0863533640513322	0.09981274026097134	0.09965079599162631	0.09723424126592109	0.0959547171132355	0.08027448742961676	0.09100569550880525	0.0851131820295816	0.09016449399193938	0.11510202687728886	0.10263326043461411	0.10263326043461411	0.10263326043461411	0.10263326043461411	0.10263326043461411	0.10263326043461411	0.10263326043461411	0.10263326043461411	0.10263326043461411	0.10263326043461411	0.10263326043461411	0.10263326043461411	0.10263326043461411	0.10263326043461411	0.10263326043461411	0.10263326043461411	0.10263326043461411	0.10263326043461411	0.10263326043461411	0.10263326043461411
0.1418216042746807	0.12465013776138505	0.11652082794135366	0.13036836401108645	0.11053477118193444	0.09923999230751993	0.10221768721404441	0.10385592971880213	0.11338828928819715	0.13430777094211596	0.11982262093248836	0.1314850551322123	0.12364219609698404	0.1171043456271714	0.12108064036942874	0.12802976401838023	0.09923622970139068	0.12363932759651385	0.12546578132069058	0.10411969473229118	0.13126635216312538	0.11623102657973522	0.11296170829668305	0.12968250418125823	0.13905636668217541	0.13747322721658908	0.1475716484648211	0.14455179966423126	0.14044882951624643	0.12736830969912266	0.1669618513433282	0.10600375431919198	0.14942664276062634	0.13492324926088323	0.11168412898958054	0.141935456685801	0.11266015276957313	0.13962892009490524	0.12983393469692803	0.1399313401379564	0.13488263741744222	0.13488263741744222	0.13488263741744222	0.13488263741744222	0.13488263741744222	0.13488263741744222	0.13488263741744222	0.13488263741744222	0.13488263741744222	0.13488263741744222
0.19498086392966907	0.11046902409471009	0.14744800468921127	0.09956231833739207	0.17848502554253678	0.1496098509932295	0.1287805498003764	0.13134431979059719	0.14816126955647158	0.16506242093845583	0.1491913338270511	0.15595469907650594	0.13275156206169308	0.13465140472506287	0.2073118183122764	0.1622501645144323	0.14873394167459175	0.14911896619455384	0.16826386773245178	0.16323071385067184	0.14727058296358927	0.1712086077276173	0.1623378863062594	0.1821390183101284	0.16127322788411502	0.13673860448522296	0.14900591618466896	0.14900591618466896	0.14900591618466896	0.14900591618466896	0.14900591618466896	0.14900591618466896	0.14900591618466896	0.14900591618466896	0.14900591618466896	0.14900591618466896	0.14900591618466896	0.14900591618466896	0.14900591618466896	0.14900591618466896	0.14900591618466896	0.14900591618466896	0.14900591618466896	0.14900591618466896	0.14900591618466896	0.14900591618466896	0.14900591618466896	0.14900591618466896	0.14900591618466896	0.14900591618466896
0.05213720714075265	0.04244453492305738	0.044793287136720976	0.04921131857625752	0.05733944651373223	0.046506788975290925	0.03793584045960581	0.043391813128372994	0.05748760470131313	0.055735957938979036	0.059218046958576256	0.04751643112106882	0.05004910625947147	0.04764090769740978	0.0502457978638452	0.04234614298357632	0.039944961476977243	0.047469629841572006	0.06217136217557448	0.05064919909234249	0.05890792231437971	0.04836702499771998	0.04291015518805626	0.05496879103843767	0.0460140342193416	0.04536036993860153	0.06081143016621337	0.05308590005240745	0.05308590005240745	0.05308590005240745	0.05308590005240745	0.05308590005240745	0.05308590005240745	0.05308590005240745	0.05308590005240745	0.05308590005240745	0.05308590005240745	0.05308590005240745	0.05308590005240745	0.05308590005240745	0.05308590005240745	0.05308590005240745	0.05308590005240745	0.05308590005240745	0.05308590005240745	0.05308590005240745	0.05308590005240745	0.05308590005240745	0.05308590005240745	0.05308590005240745
0.08023414502755855	0.0694082957051583	0.07437173801454997	0.07669504480610333	0.08178667457967594	0.06637992447358775	0.07542349536359569	0.07831653919741116	0.08528661363611346	0.06826327512919494	0.0730042212933771	0.08477852885040055	0.08768824200370125	0.08095665828658644	0.07749198311266939	0.06938596004366783	0.0772758840260675	0.08661988141706525	0.05993183290830866	0.06703044687112557	0.07057565403000336	0.07328551068247947	0.08357652538128743	0.07062330604911525	0.07985894118440055	0.06899765291570319	0.06792655242757667	0.07852905499943576	0.07273257344921237	0.06094759990526216	0.07963999305218437	0.06606873869435542	0.07035618439325023	0.06773806028245823	0.06904712233785422	0.06904712233785422	0.06904712233785422	0.06904712233785422	0.06904712233785422	0.06904712233785422	0.06904712233785422	0.06904712233785422	0.06904712233785422	0.06904712233785422	0.06904712233785422	0.06904712233785422	0.06904712233785422	0.06904712233785422	0.06904712233785422	0.06904712233785422
0.10620431867195212	0.11276483685967188	0.09193282412027415	0.10117828374900405	0.12653772846637482	0.12494357668311441	0.14081221928124393	0.11374991532218799	0.1279662426271544	0.09699696444043987	0.13087969159991492	0.13260904779274704	0.11344443148110121	0.1282270023252174	0.09119446967432926	0.14623576669401817	0.10525497776554509	0.11372152555615456	0.10608365410678958	0.10969645532426757	0.10222311841468684	0.13056243152889294	0.10684450819694064	0.10735483975049512	0.11339855683265762	0.11639159422801071	0.11878089245914092	0.11716546970423618	0.0986750740512405	0.10916529833535484	0.097201306048634	0.10179278831122116	0.1187474259927843	0.11027010715200274	0.11027010715200274	0.11027010715200274	0.11027010715200274	0.11027010715200274	0.11027010715200274	0.11027010715200274	0.11027010715200274	0.11027010715200274	0.11027010715200274	0.11027010715200274	0.11027010715200274	0.11027010715200274	0.11027010715200274	0.11027010715200274	0.11027010715200274	0.11027010715200274
0.10771683797589333	0.07516139333289196	0.1071754619117034	0.09274751464172805	0.07172375902049587	0.09284097449269235	0.09193123734136839	0.09456959268505559	0.08229014545792764	0.07145614497031837	0.09754840683570894	0.10499905003746976	0.09045978320173571	0.0760060611561852	0.06859649459182715	0.08010814532928082	0.07809181153760754	0.08711420501425485	0.09509429730073737	0.08197824599775276	0.08740248512624542	0.09062506107268992	0.0920206183887269	0.07496684488264063	0.10459434512979225	0.09814482370243688	0.08738353424370941	0.09792286827268538	0.09814607879766168	0.08644601136195817	0.0856252456902489	0.08603562852610354	0.08603562852610354	0.08603562852610354	0.08603562852610354	0.08603562852610354	0.08603562852610354	0.08603562852610354	0.08603562852610354	0.08603562852610354	0.08603562852610354	0.08603562852610354	0.08603562852610354	0.08603562852610354	0.08603562852610354	0.08603562852610354	0.08603562852610354	0.08603562852610354	0.08603562852610354	0.08603562852610354
0.06331028855712105	0.05705253168964522	0.058346357146007395	0.052632520527179746	0.05753972689327386	0.048539427211622105	0.05425671383762831	0.0413474402873912	0.05498239935355165	0.05333230772874668	0.06319802615297983	0.05416951053215658	0.04453154135308876	0.04695632670900972	0.058546836289229715	0.05332307587316934	0.05298233973250654	0.05483741308413822	0.06216736621136707	0.07335720651197045	0.05158774912345744	0.06275261366231852	0.05846387714920634	0.04552630750117191	0.07527140671238115	0.06547989678822269	0.06051459377607627	0.06276135606391299	0.06745375168662458	0.060758939276629696	0.05566680730631859	0.058212873291474135	0.058212873291474135	0.058212873291474135	0.058212873291474135	0.058212873291474135	0.058212873291474135	0.058212873291474135	0.058212873291474135	0.058212873291474135	0.058212873291474135	0.058212873291474135	0.058212873291474135	0.058212873291474135	0.058212873291474135	0.058212873291474135	0.058212873291474135	0.058212873291474135	0.058212873291474135	0.058212873291474135
0.07867460103565621	0.08329009509971887	0.07288225070153745	0.06832781399109546	0.07925759178925704	0.08035450705480005	0.08950959838268797	0.09117869863290441	0.09356422227925358	0.07901433029927094	0.09049373766278894	0.0839048175326311	0.09730340493085089	0.08427950014193801	0.08123690874728438	0.10227857592714597	0.108662351651254	0.09789503026696861	0.10500548920098371	0.0979084463566922	0.10062996362896742	0.08713985995934795	0.09739511395639852	0.09624949050891263	0.09067771209684826	0.09715524460275973	0.09052423264436961	0.09769292625367845	0.10347119302478101	0.093451562188047	0.09960665463368623	0.09652910841086662	0.09652910841086662	0.09652910841086662	0.09652910841086662	0.09652910841086662	0.09652910841086662	0.09652910841086662	0.09652910841086662	0.09652910841086662	0.09652910841086662	0.09652910841086662	0.09652910841086662	0.09652910841086662	0.09652910841086662	0.09652910841086662	0.09652910841086662	0.09652910841086662	0.09652910841086662	0.09652910841086662
0.11135853851255945	0.07380355138407693	0.08323686463028437	0.09874118780840917	0.096365845565718	0.08203727904574723	0.09818583661083932	0.08901786782261534	0.08719349423538308	0.09860705114033226	0.09022285546546678	0.08646572068007881	0.06544704495701695	0.11232479373143307	0.08480446750603668	0.09485453229733093	0.10821894754220311	0.10719864308299702	0.10227790231592127	0.08946673872390003	0.09952720806745025	0.08911021429046018	0.10810766867578829	0.09056020606860085	0.10742058943956878	0.10959936433049396	0.12830607653488865	0.08887563942124632	0.09320651829394766	0.10879841711693793	0.09712907776969774	0.08618102571114139	0.09165505174041957	0.09165505174041957	0.09165505174041957	0.09165505174041957	0.09165505174041957	0.09165505174041957	0.09165505174041957	0.09165505174041957	0.09165505174041957	0.09165505174041957	0.09165505174041957	0.09165505174041957	0.09165505174041957	0.09165505174041957	0.09165505174041957	0.09165505174041957	0.09165505174041957	0.09165505174041957
0.0721756390362585	0.07175693893583089	0.07424795652856726	0.07427293037309263	0.07915481329194128	0.07636570823159759	0.11272038168217738	0.08046407846108913	0.0981955806198244	0.09112245624138293	0.10753201791675338	0.09779649735359722	0.1142210828283308	0.08788400151846418	0.10673846301353807	0.11578685341027711	0.08469012081155268	0.07430478715014595	0.09004325717839155	0.11927003733109379	0.08353959439689448	0.10431979132717312	0.07897343121480012	0.08162346580391588	0.09493110178743698	0.06600576922771131	0.0902220388273143	0.08807432346413799	0.1053087472782953	0.10698711291276185	0.10614793009552857	0.10614793009552857	0.10614793009552857	0.10614793009552857	0.10614793009552857	0.10614793009552857	0.10614793009552857	0.10614793009552857	0.10614793009552857	0.10614793009552857	0.10614793009552857	0.10614793009552857	0.10614793009552857	0.10614793009552857	0.10614793009552857	0.10614793009552857	0.10614793009552857	0.10614793009552857	0.10614793009552857	0.10614793009552857
0.08806210821811264	0.06044248556688309	0.07013998656825082	0.06597603753329034	0.07859149389672968	0.06887196982674247	0.06763989652257534	0.07590825421215419	0.07837253695934913	0.07819507268643097	0.07317019925722659	0.05850860342458913	0.06840923722660652	0.05832602736207505	0.06759670804251328	0.05892077390960319	0.07304806923226467	0.07847333063344561	0.06686067307565123	0.07114773253480432	0.07226683548444852	0.070096675608447	0.06974282275448937	0.06991974918146819	0.06991974918146819	0.06991974918146819	0.06991974918146819	0.06991974918146819	0.06991974918146819	0.06991974918146819	0.06991974918146819	0.06991974918146819	0.06991974918146819	0.06991974918146819	0.06991974918146819	0.06991974918146819	0.06991974918146819	0.06991974918146819	0.06991974918146819	0.06991974918146819	0.06991974918146819	0.06991974918146819	0.06991974918146819	0.06991974918146819	0.06991974918146819	0.06991974918146819	0.06991974918146819	0.06991974918146819	0.06991974918146819	0.06991974918146819
0.080469477723141	0.056865066376554065	0.049587267993923025	0.08022478360928106	0.07278170466241957	0.07636945026340784	0.07683620723559245	0.06657405833380323	0.05998161696564641	0.06706875865811748	0.06927449142440721	0.07539333515323189	0.065714684918435	0.06626509970598166	0.06045979389029067	0.06492739245670175	0.06933934526556168	0.0657979341399782	0.06955262567609026	0.05887626405255656	0.06772700066339615	0.058276698074322016	0.07393772405899607	0.06610721106665904	0.06610721106665904	0.06610721106665904	0.06610721106665904	0.06610721106665904	0.06610721106665904	0.06610721106665904	0.06610721106665904	0.06610721106665904	0.06610721106665904	0.06610721106665904	0.06610721106665904	0.06610721106665904	0.06610721106665904	0.06610721106665904	0.06610721106665904	0.06610721106665904	0.06610721106665904	0.06610721106665904	0.06610721106665904	0.06610721106665904	0.06610721106665904	0.06610721106665904	0.06610721106665904	0.06610721106665904	0.06610721106665904	0.06610721106665904
0.11441301029313555	0.12610668938612554	0.14275250178767818	0.1110196741417994	0.10838891431159703	0.1363262571314518	0.1184742863220223	0.1463723998330481	0.12491904010544766	0.14296627278289567	0.1362792334275065	0.1028564714151413	0.12022225996353732	0.13528417563833406	0.1424677011705274	0.13072179493378908	0.12012100509597579	0.14238153399209644	0.15152827474504513	0.1597302164672607	0.14530438554818148	0.14241144782144027	0.1675665239036738	0.14458869576603428	0.13171605902241773	0.18776911549135955	0.1419605068704594	0.13971175975334277	0.18739465839467584	0.1392331789750491	0.16331391868486245	0.16331391868486245	0.16331391868486245	0.16331391868486245	0.16331391868486245	0.16331391868486245	0.16331391868486245	0.16331391868486245	0.16331391868486245	0.16331391868486245	0.16331391868486245	0.16331391868486245	0.16331391868486245	0.16331391868486245	0.16331391868486245	0.16331391868486245	0.16331391868486245	0.16331391868486245	0.16331391868486245	0.16331391868486245
0.10077003958718385	0.07697848602693222	0.07366170510254078	0.0688906022085362	0.08143197849903981	0.07785423798991802	0.07006012714073014	0.061195703380706234	0.07039595613360232	0.0710557078623332	0.08070242672378643	0.07338135909407041	0.07802722772476786	0.0893872095687088	0.06052669066242658	0.07705824936026383	0.08579372322633286	0.09441717289384158	0.06697990634487094	0.06554611717998184	0.08579489230312695	0.08624707534024416	0.08901682072423708	0.07023630281471394	0.08273194869692936	0.06920104076155077	0.07277596041672711	0.08224367576182905	0.0954050745343399	0.0759970015244091	0.07842505033271134	0.0844942161375274	0.08145963323511937	0.08145963323511937	0.08145963323511937	0.08145963323511937	0.08145963323511937	0.08145963323511937	0.08145963323511937	0.08145963323511937	0.08145963323511937	0.08145963323511937	0.08145963323511937	0.08145963323511937	0.08145963323511937	0.08145963323511937	0.08145963323511937	0.08145963323511937	0.08145963323511937	0.08145963323511937
0.09380213248912798	0.07770769686695579	0.07542959515368572	0.07843267649243983	0.07632478279553104	0.06782385883289137	0.0869355232602945	0.08078117090610334	0.08130738042515007	0.09412007154069829	0.06864693492751542	0.07950676831043803	0.07976138052992303	0.07143035597133279	0.1139225057402118	0.10370098409951622	0.08820294680679684	0.06755448551951028	0.09935394380286128	0.11430510918229037	0.11341185538864361	0.08843805348460512	0.11081138417970529	0.08144026022878756	0.0766517347445345	0.08533904136140685	0.09967427730637284	0.09768119061859595	0.09870220898578509	0.0909343467902523	0.0772968780966679	0.09085192636376137	0.1189957085178748	0.1016322028282564	0.11028815083775831	0.10596017683300736	0.10596017683300736	0.10596017683300736	0.10596017683300736	0.10596017683300736	0.10596017683300736	0.10596017683300736	0.10596017683300736	0.10596017683300736	0.10596017683300736	0.10596017683300736	0.10596017683300736	0.10596017683300736	0.10596017683300736	0.10596017683300736
0.05677974337952692	0.06716994542870067	0.057668843909388236	0.07551911389381002	0.06453886034966967	0.061448851276564104	0.0891917914080768	0.08063636905868103	0.10441105244723596	0.06863199904958195	0.07774655369510702	0.10089863184571744	0.07378442010447996	0.07589769523494047	0.09162784574758714	0.08241665212661922	0.07003608400581735	0.09611277296164576	0.09316945013804105	0.0787836695075622	0.08290328068598408	0.07263579718473076	0.08145227254442466	0.07099055212558815	0.08755851039825303	0.09289264534890822	0.08489572980249838	0.06922007806432276	0.07705790393341057	0.07705790393341057	0.07705790393341057	0.07705790393341057	0.07705790393341057	0.07705790393341057	0.07705790393341057	0.07705790393341057	0.07705790393341057	0.07705790393341057	0.07705790393341057	0.07705790393341057	0.07705790393341057	0.07705790393341057	0.07705790393341057	0.07705790393341057	0.07705790393341057	0.07705790393341057	0.07705790393341057	0.07705790393341057	0.07705790393341057	0.07705790393341057
0.11814757027043644	0.1328937366341235	0.1821515227694154	0.1489244332265401	0.14867681526104934	0.17782163274645235	0.17402952937663224	0.21117816021595587	0.13051555658517522	0.17172220739305974	0.1482541887109379	0.14968447480941996	0.153814534223573	0.13407188966040529	0.13914534659286648	0.16978898863060982	0.1483041703075638	0.16868242980544465	0.16379956876853197	0.13761866517736088	0.15335395746519886	0.1571999100856827	0.16995785981802916	0.1462038621271667	0.17151535206405583	0.14329169856619278	0.16739697663041617	0.1506152753464928	0.15903828500750058	0.1548267801769967	0.1548267801769967	0.1548267801769967	0.1548267801769967	0.1548267801769967	0.1548267801769967	0.1548267801769967	0.1548267801769967	0.1548267801769967	0.1548267801769967	0.1548267801769967	0.1548267801769967	0.1548267801769967	0.1548267801769967	0.1548267801769967	0.1548267801769967	0.1548267801769967	0.1548267801769967	0.1548267801769967	0.1548267801769967	0.1548267801769967
0.07962886769838345	0.05635779768304739	0.08225227182893793	0.07523984252342708	0.06815892617560652	0.06660093442929339	0.06269695069597082	0.048886057494627065	0.05805038281190322	0.07121312327374824	0.0629158703822194	0.05268737701904144	0.056941316605245346	0.059715082406029636	0.04711605773250469	0.06221657388948125	0.05649821784040803	0.06493289298480177	0.06898127254833208	0.06497962083618637	0.05681330050585529	0.06461988369120947	0.06491820639590898	0.05821005751740021	0.07777572873825146	0.07795946692386498	0.07786759783105822	0.07786759783105822	0.07786759783105822	0.07786759783105822	0.07786759783105822	0.07786759783105822	0.07786759783105822	0.07786759783105822	0.07786759783105822	0.07786759783105822	0.07786759783105822	0.07786759783105822	0.07786759783105822	0.07786759783105822	0.07786759783105822	0.07786759783105822	0.07786759783105822	0.07786759783105822	0.07786759783105822	0.07786759783105822	0.07786759783105822	0.07786759783105822	0.07786759783105822	0.07786759783105822
0.07647575163814263	0.05734192171399243	0.060650257441385476	0.07320329053471035	0.06561283903442908	0.07156718732149624	0.0648287254972282	0.06673202273650145	0.06820754716821655	0.06502515172710328	0.07323485684774679	0.06514755194382114	0.07220705102279537	0.055635818268939874	0.06411416818526486	0.06127036655629057	0.06051886521298598	0.07722754325826427	0.06815812392429048	0.05799472910471806	0.06216498474971314	0.05884865019333005	0.06050681747152159	0.06050681747152159	0.06050681747152159	0.06050681747152159	0.06050681747152159	0.06050681747152159	0.06050681747152159	0.06050681747152159	0.06050681747152159	0.06050681747152159	0.06050681747152159	0.06050681747152159	0.06050681747152159	0.06050681747152159	0.06050681747152159	0.06050681747152159	0.06050681747152159	0.06050681747152159	0.06050681747152159	0.06050681747152159	0.06050681747152159	0.06050681747152159	0.06050681747152159	0.06050681747152159	0.06050681747152159	0.06050681747152159	0.06050681747152159	0.06050681747152159
0.07297204692872984	0.0460980648534928	0.0544288549608849	0.06560125247158348	0.06594278139688074	0.0659985067403854	0.06211832414763589	0.061174295993834935	0.06473730662578112	0.05969606951896989	0.06316472062826148	0.06648762434920899	0.07342420337678807	0.06516007889089147	0.07486035974213578	0.07455811147218357	0.06211278018440156	0.07068761583302288	0.07278714758740408	0.07048496994941587	0.06463402289184893	0.07147271818816764	0.06661593938014455	0.07803981202630325	0.061104829754302564	0.06502943581870271	0.07326485962804255	0.06914714772337263	0.06914714772337263	0.06914714772337263	0.06914714772337263	0.06914714772337263	0.06914714772337263	0.06914714772337263	0.06914714772337263	0.06914714772337263	0.06914714772337263	0.06914714772337263	0.06914714772337263	0.06914714772337263	0.06914714772337263	0.06914714772337263	0.06914714772337263	0.06914714772337263	0.06914714772337263	0.06914714772337263	0.06914714772337263	0.06914714772337263	0.06914714772337263	0.06914714772337263
0.12547670962717383	0.10435822658919514	0.10579452310188737	0.10686220557403385	0.11926843761728519	0.11793361653521771	0.10222141051455777	0.08938244095271844	0.10351101539160805	0.12221201375723373	0.11751747386275538	0.1042731947025588	0.13609214499946506	0.11630005792590689	0.149404869351678	0.10054391646987736	0.11933024185076206	0.09665909823422265	0.0900747170318492	0.12119710647061605	0.12276558369332527	0.11178115667520992	0.10490906284265818	0.12687843674214636	0.09556316450920947	0.0960622563544361	0.12852927094538574	0.09614269708989402	0.12276959413686124	0.10945614561337763	0.10945614561337763	0.10945614561337763	0.10945614561337763	0.10945614561337763	0.10945614561337763	0.10945614561337763	0.10945614561337763	0.10945614561337763	0.10945614561337763	0.10945614561337763	0.10945614561337763	0.10945614561337763	0.10945614561337763	0.10945614561337763	0.10945614561337763	0.10945614561337763	0.10945614561337763	0.10945614561337763	0.10945614561337763	0.10945614561337763
0.10890325398679146	0.09274836515014356	0.11847504176362797	0.07600275308181616	0.12273786792970585	0.0844583666516469	0.09618042131112503	0.0958816625007876	0.11391553175771575	0.10656288893941315	0.10344863970607879	0.08886941454501658	0.10695727486516678	0.10091494896843399	0.10535142207545116	0.09425949649003217	0.09359785178088416	0.08691896504630181	0.09576223405787589	0.1063408788046527	0.09809392293801866	0.09774078346866033	0.11127168701039902	0.11088912747407124	0.09511798338285285	0.10433961371774927	0.09965106050823451	0.08791847948189031	0.09631634286219909	0.09680678396594389	0.10923301994378626	0.09927607910295733	0.0821683439049403	0.12192865116095411	0.1110725134439677	0.09400272963872305	0.08456906372615869	0.10714952037052579	0.09585929204834223	0.09585929204834223	0.09585929204834223	0.09585929204834223	0.09585929204834223	0.09585929204834223	0.09585929204834223	0.09585929204834223	0.09585929204834223	0.09585929204834223	0.09585929204834223	0.09585929204834223
0.10786132333773958	0.05318120434856438	0.08850321429531904	0.09961927941497405	0.09102284807938012	0.09768258118893663	0.1050089997799058	0.0980859529304554	0.10224106548694628	0.08603690244989506	0.12467502882924791	0.07186138682025223	0.1086521942846659	0.13502515909184215	0.12090894116860361	0.13998464281574027	0.1122137954550228	0.15226899340521874	0.16447510929529102	0.14222348981505797	0.12528130924207317	0.14586300555777176	0.15603378713516666	0.15478913483313558	0.18646848283907003	0.14033073321231854	0.1648234481429997	0.1700388898067065	0.16229509216802526	0.1888792582942353	0.14916641985703918	0.1756192861667885	0.1519861546499602	0.15046584560503062	0.1660312857192683	0.17713898406564688	0.16875046882954153	0.21422994507268234	0.17218252121797487	0.17955855385306818	0.16681297594743025	0.3096574879025203	0.23823523192497525	0.23823523192497525	0.23823523192497525	0.23823523192497525	0.23823523192497525	0.23823523192497525	0.23823523192497525	0.23823523192497525
0.06491239897356613	0.05808098859424109	0.053708037739621586	0.07287961910254416	0.05957061723945838	0.06839118025701434	0.05837607976436634	0.062179196243370864	0.0640532532247948	0.058791155263013394	0.05655862891883404	0.0733792738259729	0.056498995841420395	0.06486399489572056	0.04227852409844405	0.061139975816262154	0.05619831236776742	0.05031386727727262	0.05896484753443272	0.07063638014191445	0.05358285957300365	0.0653115810932409	0.0524069000116284	0.05099257511011927	0.05922008709131868	0.0609653251682722	0.057214454361668256	0.060139479235914436	0.05867696679879135	0.05867696679879135	0.05867696679879135	0.05867696679879135	0.05867696679879135	0.05867696679879135	0.05867696679879135	0.05867696679879135	0.05867696679879135	0.05867696679879135	0.05867696679879135	0.05867696679879135	0.05867696679879135	0.05867696679879135	0.05867696679879135	0.05867696679879135	0.05867696679879135	0.05867696679879135	0.05867696679879135	0.05867696679879135	0.05867696679879135	0.05867696679879135
0.08302364932916315	0.06432322210617779	0.08463630916497736	0.07338412988034589	0.0704751169191865	0.0863604585590389	0.08064507797312985	0.08891797402612385	0.09554397796341255	0.07913763059247436	0.08126136020272097	0.08372056113616339	0.09351686180907189	0.07858788171886112	0.07740107936188075	0.07915309631494324	0.0923339644854687	0.08630257440981506	0.06993490002126465	0.10203971179970797	0.07579803565567583	0.09606395504734691	0.09328320667294825	0.08284685688226873	0.07509725594110468	0.0789720564116867	0.0789720564116867	0.0789720564116867	0.0789720564116867	0.0789720564116867	0.0789720564116867	0.0789720564116867	0.0789720564116867	0.0789720564116867	0.0789720564116867	0.0789720564116867	0.0789720564116867	0.0789720564116867	0.0789720564116867	0.0789720564116867	0.0789720564116867	0.0789720564116867	0.0789720564116867	0.0789720564116867	0.0789720564116867	0.0789720564116867	0.0789720564116867	0.0789720564116867	0.0789720564116867	0.0789720564116867
0.054784436683024726	0.05282967396485737	0.04462382955136812	0.048504471255624376	0.047429411159221085	0.05115974582759003	0.05388212564434347	0.03816220058805748	0.05092877136458954	0.06015347310411501	0.04089619181314251	0.04344988674421869	0.05560402365737052	0.039950257063450914	0.045168723551869246	0.04728170925683194	0.04611929644213822	0.04246741037507384	0.05134430896454872	0.04866320246946007	0.043646057234803935	0.04615462985213199	0.04615462985213199	0.04615462985213199	0.04615462985213199	0.04615462985213199	0.04615462985213199	0.04615462985213199	0.04615462985213199	0.04615462985213199	0.04615462985213199	0.04615462985213199	0.04615462985213199	0.04615462985213199	0.04615462985213199	0.04615462985213199	0.04615462985213199	0.04615462985213199	0.04615462985213199	0.04615462985213199	0.04615462985213199	0.04615462985213199	0.04615462985213199	0.04615462985213199	0.04615462985213199	0.04615462985213199	0.04615462985213199	0.04615462985213199	0.04615462985213199	0.04615462985213199
0.07325601003610442	0.08177897540673551	0.07433950654443548	0.07123119343083158	0.0865232700396182	0.08239155550597706	0.07674185781240835	0.09364758548394696	0.08948956758164459	0.0935897337524451	0.0942256622644738	0.0939548242415252	0.09164823095621051	0.07048392158875909	0.10280242154350061	0.07370872584526514	0.07928733881290088	0.08294434958377046	0.08484342165261605	0.11713460871970467	0.10657206005031927	0.0888605269216887	0.07488891166272382	0.08187471929220626	0.08187471929220626	0.08187471929220626	0.08187471929220626	0.08187471929220626	0.08187471929220626	0.08187471929220626	0.08187471929220626	0.08187471929220626	0.08187471929220626	0.08187471929220626	0.08187471929220626	0.08187471929220626	0.08187471929220626	0.08187471929220626	0.08187471929220626	0.08187471929220626	0.08187471929220626	0.08187471929220626	0.08187471929220626	0.08187471929220626	0.08187471929220626	0.08187471929220626	0.08187471929220626	0.08187471929220626	0.08187471929220626	0.08187471929220626
0.05313031540746036	0.05511233087255833	0.055006928396819824	0.05264503827540222	0.052431021138276454	0.06254445245861476	0.06863653977225606	0.0625293279942755	0.06258424866175885	0.050552545459630074	0.06803592832729213	0.06544313428342816	0.059709388069046285	0.05667335043332321	0.06474441968257351	0.05220536811556202	0.060970935120885236	0.054617360143587625	0.05972860069208149	0.05484627050277394	0.066163277955728	0.06050477422925097	0.06050477422925097	0.06050477422925097	0.06050477422925097	0.06050477422925097	0.06050477422925097	0.06050477422925097	0.06050477422925097	0.06050477422925097	0.06050477422925097	0.06050477422925097	0.06050477422925097	0.06050477422925097	0.06050477422925097	0.06050477422925097	0.06050477422925097	0.06050477422925097	0.06050477422925097	0.06050477422925097	0.06050477422925097	0.06050477422925097	0.06050477422925097	0.06050477422925097	0.06050477422925097	0.06050477422925097	0.06050477422925097	0.06050477422925097	0.06050477422925097	0.06050477422925097
0.0944076895552581	0.0822078539204892	0.0860689624735001	0.07244284922332374	0.10647835857439747	0.08877687699436868	0.09338272373961862	0.0710614945894641	0.08257746944777772	0.09181394768493169	0.09419788241029306	0.09508114507094477	0.08143822801009715	0.10040670649684566	0.07737072238123721	0.09446187319058069	0.10506595231994949	0.08939299390897214	0.10615525876186277	0.08763051439334082	0.08622025700143351	0.09704598875701834	0.09318986828435394	0.0912484206530241	0.08464858800469044	0.08794850432885727	0.08794850432885727	0.08794850432885727	0.08794850432885727	0.08794850432885727	0.08794850432885727	0.08794850432885727	0.08794850432885727	0.08794850432885727	0.08794850432885727	0.08794850432885727	0.08794850432885727	0.08794850432885727	0.08794850432885727	0.08794850432885727	0.08794850432885727	0.08794850432885727	0.08794850432885727	0.08794850432885727	0.08794850432885727	0.08794850432885727	0.08794850432885727	0.08794850432885727	0.08794850432885727	0.08794850432885727
0.08753535681148887	0.0996166529494259	0.09064909160789232	0.08636058634853848	0.10138637574059257	0.08899595186417406	0.08790553019586979	0.11191429709467914	0.08705198686690278	0.06975659307739504	0.07965025709888214	0.0925084971200657	0.0827432622625299	0.09226035365217618	0.09096748007239783	0.07690152081285423	0.08585205721152739	0.10279618125400983	0.09627965448987626	0.09921451505616075	0.0977470847730185	0.0977470847730185	0.0977470847730185	0.0977470847730185	0.0977470847730185	0.0977470847730185	0.0977470847730185	0.0977470847730185	0.0977470847730185	0.0977470847730185	0.0977470847730185	0.0977470847730185	0.0977470847730185	0.0977470847730185	0.0977470847730185	0.0977470847730185	0.0977470847730185	0.0977470847730185	0.0977470847730185	0.0977470847730185	0.0977470847730185	0.0977470847730185	0.0977470847730185	0.0977470847730185	0.0977470847730185	0.0977470847730185	0.0977470847730185	0.0977470847730185	0.0977470847730185	0.0977470847730185
0.049428640180015644	0.054144356996030714	0.04850735591803913	0.058236796280440935	0.06117592177792977	0.058312036975632975	0.04986126630571032	0.06539870555267152	0.05686566163473497	0.06806808676021561	0.057875506662504954	0.04647006454547864	0.06695124317800008	0.051410516123193625	0.0548055767628252	0.055546657955132785	0.05366912026686467	0.05792493309851673	0.054392189012536125	0.05762384366484287	0.0570353344293066	0.0404365868596166	0.0487359606444616	0.0487359606444616	0.0487359606444616	0.0487359606444616	0.0487359606444616	0.0487359606444616	0.0487359606444616	0.0487359606444616	0.0487359606444616	0.0487359606444616	0.0487359606444616	0.0487359606444616	0.0487359606444616	0.0487359606444616	0.0487359606444616	0.0487359606444616	0.0487359606444616	0.0487359606444616	0.0487359606444616	0.0487359606444616	0.0487359606444616	0.0487359606444616	0.0487359606444616	0.0487359606444616	0.0487359606444616	0.0487359606444616	0.0487359606444616	0.0487359606444616
0.05059721293008029	0.06731520954397407	0.07350720199093905	0.05071562696119008	0.059022014037427566	0.06807946329928827	0.0631840393752511	0.056476854682337076	0.062109229875536236	0.057136404323417087	0.06663889327771212	0.06052783432807011	0.06154790709408872	0.05544719591298206	0.05414561682511616	0.06324135139919781	0.05186147756333316	0.06293661723907365	0.06507455289053737	0.05623692065040348	0.060655736770470425	0.060655736770470425	0.060655736770470425	0.060655736770470425	0.060655736770470425	0.060655736770470425	0.060655736770470425	0.060655736770470425	0.060655736770470425	0.060655736770470425	0.060655736770470425	0.060655736770470425	0.060655736770470425	0.060655736770470425	0.060655736770470425	0.060655736770470425	0.060655736770470425	0.060655736770470425	0.060655736770470425	0.060655736770470425	0.060655736770470425	0.060655736770470425	0.060655736770470425	0.060655736770470425	0.060655736770470425	0.060655736770470425	0.060655736770470425	0.060655736770470425	0.060655736770470425	0.060655736770470425
0.1229726403291015	0.09411838188819478	0.17673558709060963	0.1310989863530919	0.11683575130460483	0.12410486051634903	0.09856416252629294	0.13150791309274668	0.10911734174375122	0.11597921242602882	0.13131823802697376	0.12650996501594863	0.10911412491736368	0.15855102543032207	0.15039080600263655	0.10757762382984601	0.14702862430455463	0.10464970073879146	0.13974109413591979	0.14074219232871682	0.15672749365985117	0.1368456550039067	0.16415376095193196	0.12633842527001066	0.12774447940739886	0.1564397692507554	0.1336728224407007	0.12648911268251098	0.1369131997105601	0.11945807168535075	0.1456170198398898	0.1253787810523105	0.14688597592475233	0.10884922344468131	0.14101739652549533	0.12493330998508832	0.12493330998508832	0.12493330998508832	0.12493330998508832	0.12493330998508832	0.12493330998508832	0.12493330998508832	0.12493330998508832	0.12493330998508832	0.12493330998508832	0.12493330998508832	0.12493330998508832	0.12493330998508832	0.12493330998508832	0.12493330998508832
0.08223870512518866	0.07945098606914963	0.06877069494356103	0.07519455756642393	0.06717181956295813	0.06498889001369099	0.07322232640463489	0.07420891398827381	0.059051805914239336	0.06431277987204294	0.05827719809850147	0.07410116667271105	0.06680121001714041	0.05223400272715802	0.07185116392921782	0.06984588164591105	0.07084852278756444	0.07084852278756444	0.07084852278756444	0.07084852278756444	0.07084852278756444	0.07084852278756444	0.07084852278756444	0.07084852278756444	0.07084852278756444	0.07084852278756444	0.07084852278756444	0.07084852278756444	0.07084852278756444	0.07084852278756444	0.07084852278756444	0.07084852278756444	0.07084852278756444	0.07084852278756444	0.07084852278756444	0.07084852278756444	0.07084852278756444	0.07084852278756444	0.07084852278756444	0.07084852278756444	0.07084852278756444	0.07084852278756444	0.07084852278756444	0.07084852278756444	0.07084852278756444	0.07084852278756444	0.07084852278756444	0.07084852278756444	0.07084852278756444	0.07084852278756444
0.06683034880663014	0.07064048350639057	0.07209865438776243	0.06871325455793753	0.07116191231993824	0.054520549110786826	0.07243863402949198	0.057468300670736425	0.061891552918132496	0.0691349586926556	0.06515975040482311	0.0684173013598817	0.07221043117456252	0.07479238397854529	0.0703066425194294	0.06322342349993912	0.058719707405028534	0.07210380540538364	0.05988183961414132	0.0627866718016452	0.06789390679927146	0.06598554941949657	0.07315004430078725	0.06610286955443075	0.06962645692760899	0.06962645692760899	0.06962645692760899	0.06962645692760899	0.06962645692760899	0.06962645692760899	0.06962645692760899	0.06962645692760899	0.06962645692760899	0.06962645692760899	0.06962645692760899	0.06962645692760899	0.06962645692760899	0.06962645692760899	0.06962645692760899	0.06962645692760899	0.06962645692760899	0.06962645692760899	0.06962645692760899	0.06962645692760899	0.06962645692760899	0.06962645692760899	0.06962645692760899	0.06962645692760899	0.06962645692760899	0.06962645692760899
0.1416726505789663	0.14014806616174358	0.09891614244511923	0.11786253551282402	0.0922809418121895	0.12762668966781276	0.11964559581657952	0.12482376587618849	0.11001109783803628	0.11108985958308809	0.11117325168740096	0.09358897861216517	0.10961008971954003	0.11984729986408837	0.1018551062403147	0.13805914252632298	0.13419982840713107	0.11866070420772107	0.12643026630742607	0.12643026630742607	0.12643026630742607	0.12643026630742607	0.12643026630742607	0.12643026630742607	0.12643026630742607	0.12643026630742607	0.12643026630742607	0.12643026630742607	0.12643026630742607	0.12643026630742607	0.12643026630742607	0.12643026630742607	0.12643026630742607	0.12643026630742607	0.12643026630742607	0.12643026630742607	0.12643026630742607	0.12643026630742607	0.12643026630742607	0.12643026630742607	0.12643026630742607	0.12643026630742607	0.12643026630742607	0.12643026630742607	0.12643026630742607	0.12643026630742607	0.12643026630742607	0.12643026630742607	0.12643026630742607	0.12643026630742607
0.07681131081967607	0.08049695427479252	0.06642488295837705	0.08473960798611835	0.07448942664301325	0.0692394238965076	0.07379840526089021	0.0735356928043672	0.06725007757505654	0.07093360570969964	0.06633398721760403	0.06369591816384816	0.07555492655395897	0.06196582834509676	0.08599497044871703	0.06692705607897843	0.07343458246145253	0.06844209030718257	0.06571219162516734	0.06491449185004534	0.08290020804530956	0.07390734994767745	0.07390734994767745	0.07390734994767745	0.07390734994767745	0.07390734994767745	0.07390734994767745	0.07390734994767745	0.07390734994767745	0.07390734994767745	0.07390734994767745	0.07390734994767745	0.07390734994767745	0.07390734994767745	0.07390734994767745	0.07390734994767745	0.07390734994767745	0.07390734994767745	0.07390734994767745	0.07390734994767745	0.07390734994767745	0.07390734994767745	0.07390734994767745	0.07390734994767745	0.07390734994767745	0.07390734994767745	0.07390734994767745	0.07390734994767745	0.07390734994767745	0.07390734994767745
0.10334924695066779	0.09527332299746626	0.088013962962212	0.09396611003854032	0.08475207520967841	0.10281459347834357	0.09775117193337253	0.08758636524977804	0.08233390225647058	0.0781823751445425	0.08025813870050653	0.08025813870050653	0.08025813870050653	0.08025813870050653	0.08025813870050653	0.08025813870050653	0.08025813870050653	0.08025813870050653	0.08025813870050653	0.08025813870050653	0.08025813870050653	0.08025813870050653	0.08025813870050653	0.08025813870050653	0.08025813870050653	0.08025813870050653	0.08025813870050653	0.08025813870050653	0.08025813870050653	0.08025813870050653	0.08025813870050653	0.08025813870050653	0.08025813870050653	0.08025813870050653	0.08025813870050653	0.08025813870050653	0.08025813870050653	0.08025813870050653	0.08025813870050653	0.08025813870050653	0.08025813870050653	0.08025813870050653	0.08025813870050653	0.08025813870050653	0.08025813870050653	0.08025813870050653	0.08025813870050653	0.08025813870050653	0.08025813870050653	0.08025813870050653
0.09298521993181151	0.10873565322212722	0.10356858776360538	0.09429499675986051	0.0738240499132001	0.08930647819105157	0.08776148920964803	0.09275895653089501	0.08911956367816812	0.0920890537178828	0.07337844659681281	0.07488402978172107	0.072799982461107	0.08557444583206442	0.0746051848966225	0.08962748271046395	0.0859251943548593	0.09712722102415432	0.09152620768950681	0.09152620768950681	0.09152620768950681	0.09152620768950681	0.09152620768950681	0.09152620768950681	0.09152620768950681	0.09152620768950681	0.09152620768950681	0.09152620768950681	0.09152620768950681	0.09152620768950681	0.09152620768950681	0.09152620768950681	0.09152620768950681	0.09152620768950681	0.09152620768950681	0.09152620768950681	0.09152620768950681	0.09152620768950681	0.09152620768950681	0.09152620768950681	0.09152620768950681	0.09152620768950681	0.09152620768950681	0.09152620768950681	0.09152620768950681	0.09152620768950681	0.09152620768950681	0.09152620768950681	0.09152620768950681	0.09152620768950681
0.09051522097110638	0.06346399641450268	0.1242983293179832	0.12624924489711667	0.12523118523103113	0.11569187086717707	0.08888053316001823	0.15672198842984286	0.13743177936398113	0.16218547798535965	0.16094211373222464	0.1208891829212015	0.1437880981712885	0.11966570431970576	0.13201612486373274	0.12502074806311023	0.12877016789041662	0.10848885030275547	0.12484613897299983	0.08578277937386412	0.11965745203799681	0.14841663464178337	0.15835164309426714	0.14242329772051388	0.16759125249557774	0.194697197097472	0.11319371483026672	0.1236293487004604	0.13552674825634517	0.18700031142623494	0.18883052609911868	0.1879154187626768	0.1879154187626768	0.1879154187626768	0.1879154187626768	0.1879154187626768	0.1879154187626768	0.1879154187626768	0.1879154187626768	0.1879154187626768	0.1879154187626768	0.1879154187626768	0.1879154187626768	0.1879154187626768	0.1879154187626768	0.1879154187626768	0.1879154187626768	0.1879154187626768	0.1879154187626768	0.1879154187626768
0.09462673255926715	0.08287227324014274	0.07675471306719818	0.05837870986773784	0.10898364086325549	0.1100756222113264	0.1133227400197988	0.10200095774225748	0.12141893302954046	0.11226850716706294	0.11327915744647794	0.12333084456411936	0.11774361017081947	0.12203358471921069	0.10046333008412338	0.11043885894246216	0.10360466404142578	0.13290168817778497	0.11425647300742209	0.14057600590159688	0.13183389352815947	0.10927756928229415	0.11924915649965866	0.12172004137577061	0.12048459893771464	0.12048459893771464	0.12048459893771464	0.12048459893771464	0.12048459893771464	0.12048459893771464	0.12048459893771464	0.12048459893771464	0.12048459893771464	0.12048459893771464	0.12048459893771464	0.12048459893771464	0.12048459893771464	0.12048459893771464	0.12048459893771464	0.12048459893771464	0.12048459893771464	0.12048459893771464	0.12048459893771464	0.12048459893771464	0.12048459893771464	0.12048459893771464	0.12048459893771464	0.12048459893771464	0.12048459893771464	0.12048459893771464
0.07222005762443245	0.08598590054550888	0.062483489556998555	0.07735158903528011	0.06427109086765073	0.07178344899110839	0.08171577757503795	0.06501072528217194	0.0815564000578401	0.05411287728834412	0.061248106261617655	0.057680491774980885	0.057680491774980885	0.057680491774980885	0.057680491774980885	0.057680491774980885	0.057680491774980885	0.057680491774980885	0.057680491774980885	0.057680491774980885	0.057680491774980885	0.057680491774980885	0.057680491774980885	0.057680491774980885	0.057680491774980885	0.057680491774980885	0.057680491774980885	0.057680491774980885	0.057680491774980885	0.057680491774980885	0.057680491774980885	0.057680491774980885	0.057680491774980885	0.057680491774980885	0.057680491774980885	0.057680491774980885	0.057680491774980885	0.057680491774980885	0.057680491774980885	0.057680491774980885	0.057680491774980885	0.057680491774980885	0.057680491774980885	0.057680491774980885	0.057680491774980885	0.057680491774980885	0.057680491774980885	0.057680491774980885	0.057680491774980885	0.057680491774980885
0.10539936603736536	0.10953703088373305	0.11010382328748283	0.122843397588093	0.12422040934588814	0.14022893181756527	0.12975319000169994	0.10032096023096737	0.12809841865925561	0.1128019122764517	0.1156155619420349	0.1288746721671018	0.11108697884928678	0.13399993054665316	0.11942928711538212	0.12527740688358335	0.16447088251034392	0.10999346804608513	0.13723217527821455	0.13723217527821455	0.13723217527821455	0.13723217527821455	0.13723217527821455	0.13723217527821455	0.13723217527821455	0.13723217527821455	0.13723217527821455	0.13723217527821455	0.13723217527821455	0.13723217527821455	0.13723217527821455	0.13723217527821455	0.13723217527821455	0.13723217527821455	0.13723217527821455	0.13723217527821455	0.13723217527821455	0.13723217527821455	0.13723217527821455	0.13723217527821455	0.13723217527821455	0.13723217527821455	0.13723217527821455	0.13723217527821455	0.13723217527821455	0.13723217527821455	0.13723217527821455	0.13723217527821455	0.13723217527821455	0.13723217527821455
0.09003952566705843	0.09746133309833752	0.13418003498864856	0.11889043248716555	0.14524333495561356	0.1140595838378746	0.09848939600672701	0.1356303541653508	0.11957553810270859	0.12879095269688676	0.12744980134403447	0.11758685182568272	0.12468504016895536	0.12376474676261323	0.15410477426521774	0.1389347605139155	0.1389347605139155	0.1389347605139155	0.1389347605139155	0.1389347605139155	0.1389347605139155	0.1389347605139155	0.1389347605139155	0.1389347605139155	0.1389347605139155	0.1389347605139155	0.1389347605139155	0.1389347605139155	0.1389347605139155	0.1389347605139155	0.1389347605139155	0.1389347605139155	0.1389347605139155	0.1389347605139155	0.1389347605139155	0.1389347605139155	0.1389347605139155	0.1389347605139155	0.1389347605139155	0.1389347605139155	0.1389347605139155	0.1389347605139155	0.1389347605139155	0.1389347605139155	0.1389347605139155	0.1389347605139155	0.1389347605139155	0.1389347605139155	0.1389347605139155	0.1389347605139155
0.10942745206100461	0.15097645399009674	0.13042098323746065	0.13293405203376846	0.15526662763419077	0.12724697783192368	0.11720064539436151	0.11586019696100061	0.13554594028895964	0.1453955369774156	0.10072754704074054	0.1424110289743987	0.16095964837755908	0.12586783665404183	0.13085149788634964	0.15464288120568045	0.10637183510690651	0.1464426476600577	0.15312118024079002	0.13465938405553377	0.1908049041949275	0.1517499354423509	0.17105400381856442	0.1260954189720216	0.14202948025957146	0.11701290931039575	0.1314797594043754	0.17596160122137577	0.15372068031287558	0.15372068031287558	0.15372068031287558	0.15372068031287558	0.15372068031287558	0.15372068031287558	0.15372068031287558	0.15372068031287558	0.15372068031287558	0.15372068031287558	0.15372068031287558	0.15372068031287558	0.15372068031287558	0.15372068031287558	0.15372068031287558	0.15372068031287558	0.15372068031287558	0.15372068031287558	0.15372068031287558	0.15372068031287558	0.15372068031287558	0.15372068031287558
0.09030415941011447	0.09591830756284894	0.1009525057870528	0.11973928851824787	0.10747578875367095	0.10035805966682561	0.11541527104383244	0.1253273674554595	0.11176723993325359	0.10207433957747895	0.09263060917399818	0.09035184016591558	0.10957118192712757	0.08822098704251531	0.08367816626303742	0.10438760913269528	0.09901331260169653	0.11506799336150104	0.07685123466916727	0.09526821097198389	0.10471596005528999	0.10943139050160708	0.08908405283712743	0.09925772166936726	0.09925772166936726	0.09925772166936726	0.09925772166936726	0.09925772166936726	0.09925772166936726	0.09925772166936726	0.09925772166936726	0.09925772166936726	0.09925772166936726	0.09925772166936726	0.09925772166936726	0.09925772166936726	0.09925772166936726	0.09925772166936726	0.09925772166936726	0.09925772166936726	0.09925772166936726	0.09925772166936726	0.09925772166936726	0.09925772166936726	0.09925772166936726	0.09925772166936726	0.09925772166936726	0.09925772166936726	0.09925772166936726	0.09925772166936726
0.09297342129572848	0.10821579211000028	0.10046504592977828	0.11537688039459626	0.09707732065954693	0.09265859720421529	0.0982099603295632	0.09788582237526226	0.1403913958511142	0.08641558031960733	0.08293761375712343	0.08474669393464238	0.10699241707935389	0.11150931027597676	0.09220184132695407	0.10332693830935788	0.10449716986601026	0.09347301890891674	0.09847144921282962	0.0832686458069281	0.09975417106349618	0.09151140843521215	0.09151140843521215	0.09151140843521215	0.09151140843521215	0.09151140843521215	0.09151140843521215	0.09151140843521215	0.09151140843521215	0.09151140843521215	0.09151140843521215	0.09151140843521215	0.09151140843521215	0.09151140843521215	0.09151140843521215	0.09151140843521215	0.09151140843521215	0.09151140843521215	0.09151140843521215	0.09151140843521215	0.09151140843521215	0.09151140843521215	0.09151140843521215	0.09151140843521215	0.09151140843521215	0.09151140843521215	0.09151140843521215	0.09151140843521215	0.09151140843521215	0.09151140843521215
0.1272973115461303	0.13517966874302903	0.12506216787008875	0.13905822130632922	0.12291033940337019	0.12546209350748733	0.13566464089026634	0.13687250312190577	0.13640366524473466	0.11574735326509171	0.12316261155392483	0.09735428439876384	0.12358702233127987	0.15076615703534024	0.11663446435826365	0.1206750612359658	0.15128506806276756	0.12578308888010753	0.13853407847143756	0.13853407847143756	0.13853407847143756	0.13853407847143756	0.13853407847143756	0.13853407847143756	0.13853407847143756	0.13853407847143756	0.13853407847143756	0.13853407847143756	0.13853407847143756	0.13853407847143756	0.13853407847143756	0.13853407847143756	0.13853407847143756	0.13853407847143756	0.13853407847143756	0.13853407847143756	0.13853407847143756	0.13853407847143756	0.13853407847143756	0.13853407847143756	0.13853407847143756	0.13853407847143756	0.13853407847143756	0.13853407847143756	0.13853407847143756	0.13853407847143756	0.13853407847143756	0.13853407847143756	0.13853407847143756	0.13853407847143756
0.06912243543172276	0.07582268485278877	0.0738857028553502	0.059269374183679356	0.060373261290832106	0.0650748045740948	0.056066483101095244	0.06557212359892106	0.07832478998537538	0.07105526110672206	0.054781761886792575	0.0766971603499859	0.07307566634181889	0.06955297812375516	0.06812275067616569	0.05603421770216821	0.055321900572353755	0.06402817238731352	0.06889035245882612	0.06211260800146593	0.06550148023014603	0.06550148023014603	0.06550148023014603	0.06550148023014603	0.06550148023014603	0.06550148023014603	0.06550148023014603	0.06550148023014603	0.06550148023014603	0.06550148023014603	0.06550148023014603	0.06550148023014603	0.06550148023014603	0.06550148023014603	0.06550148023014603	0.06550148023014603	0.06550148023014603	0.06550148023014603	0.06550148023014603	0.06550148023014603	0.06550148023014603	0.06550148023014603	0.06550148023014603	0.06550148023014603	0.06550148023014603	0.06550148023014603	0.06550148023014603	0.06550148023014603	0.06550148023014603	0.06550148023014603
0.07269194879268603	0.08513787474345183	0.15493140157455343	0.14460755302485623	0.14535878103003888	0.15688269150342846	0.170076836676306	0.2384592220226755	0.0997539003034729	0.137143735086852	0.17496812283006302	0.17895292935588056	0.19935901837776165	0.18802681609458247	0.16745283252414114	0.19663091576387343	0.19747045816523062	0.18322804066067871	0.19991049180591097	0.2337575688151942	0.22265911672231795	0.17815949962027974	0.20778147992341436	0.21337626833043585	0.188296319894724	0.18670479910842738	0.1872958688061187	0.17088612097322262	0.20866271432376296	0.21087076412588723	0.22927893996130452	0.1886017477223792	0.22927850084054816	0.17223713833868237	0.20929386789411547	0.2536320554763831	0.17798227358941363	0.19043079730146775	0.19667939431335774	0.21934981796120437	0.21786428951218773	0.21860705373669606	0.21860705373669606	0.21860705373669606	0.21860705373669606	0.21860705373669606	0.21860705373669606	0.21860705373669606	0.21860705373669606	0.21860705373669606
0.17341459350162117	0.1360286643747095	0.15143652005336142	0.16938491779521178	0.1721896386166632	0.17474469562101536	0.1659162603376516	0.16320050525164803	0.07932986858738574	0.1705052515386728	0.17802338053333014	0.13230250024325502	0.23635049403434416	0.11274915437437545	0.19652474451657287	0.17309303474861118	0.24754042142319238	0.20052573122106757	0.20018388144165375	0.2366061329686311	0.16174682843153093	0.16771393888095182	0.17996457273469943	0.22482831608418358	0.2001507831139339	0.2672831033806076	0.2319645298408507	0.24743837732587645	0.25796528582358713	0.2691118066705829	0.1964576783986037	0.24654166283741868	0.18806712548170657	0.21349036066298166	0.3004869613489998	0.22055411676017334	0.21608557460992378	0.1960595897911	0.21798360517069926	0.22356573625051146	0.28908826962362094	0.21249875167253618	0.21371714240336584	0.20513290115997854	0.23106909068793083	0.20042832111994194	0.21574870590393638	0.21574870590393638	0.21574870590393638	0.21574870590393638
0.05960910405830971	0.05371579975942265	0.06272460445226727	0.06387746108322188	0.06044011148208593	0.06230415598700661	0.057770178712286895	0.057246627206489084	0.05469216082874573	0.06391761497995689	0.08354781527878258	0.04804219552369675	0.06311121475728562	0.06765927754161334	0.0503658236973604	0.06600369797874626	0.06626510616937362	0.05480246646192911	0.0732675343082638	0.06696643766348313	0.07374521892825152	0.07148490647433282	0.07897638891763668	0.06711818459375457	0.08692237857344416	0.0996731621802922	0.08713454362749834	0.10142826708352594	0.10942697658290648	0.06569145685343977	0.07747427124898416	0.08365332653029339	0.07177511678738285	0.08946724887028215	0.08186347905125466	0.09185592918661016	0.1034911802229655	0.09521739750321351	0.09485196266311785	0.08818751075469881	0.06500526027871871	0.07659638551670876	0.07659638551670876	0.07659638551670876	0.07659638551670876	0.07659638551670876	0.07659638551670876	0.07659638551670876	0.07659638551670876	0.07659638551670876
0.10097752833909844	0.09579180222655606	0.11237007170425553	0.10190628952628747	0.11078297311700018	0.10849403152777927	0.11441433884587314	0.11409535132815407	0.10134976486255096	0.08592711930566686	0.11081893999551407	0.12860604988018662	0.10053677737410945	0.0718518786404766	0.1036747675028445	0.09848362125524376	0.12596891458742315	0.1154301343380394	0.14120711331294045	0.10459989335700698	0.1150882094152786	0.1084331576982068	0.12245023435494837	0.11255393172558184	0.12108557639416401	0.1377078938458594	0.13823425031586486	0.1175539248362854	0.14185461621755688	0.13253691342565893	0.12705626066129988	0.12966184486545493	0.12148745334805	0.1221339369239863	0.1154169719007398	0.10607720012414643	0.1685642878946372	0.13003654059599398	0.13540148609126343	0.10918816234837865	0.17725395866800991	0.14171450550580025	0.13720423774591187	0.11131986797178187	0.13032748066482117	0.16120444168265335	0.14576596117373725	0.14576596117373725	0.14576596117373725	0.14576596117373725
0.12728456381935785	0.11970354671417865	0.11277679352044052	0.11606895450436241	0.15526539238224812	0.11614230961669031	0.17626277207225388	0.09140790792917877	0.11882309146644354	0.1393750450675641	0.1684615262977624	0.1383129883561495	0.08411442083148025	0.10743383298490307	0.1449493779585529	0.12435809553538336	0.1418445270614126	0.12543261101044295	0.08686995385042541	0.12020035721718275	0.11295284987789496	0.0866697399732473	0.13739885314606823	0.1335398453739923	0.08618909402801285	0.11488586498549967	0.102008774029469	0.0893221583120858	0.13589595596819853	0.1333151128472299	0.136422444798229	0.1395590225376597	0.1295374983600512	0.16448541065900815	0.11508042570213944	0.12079321382228606	0.12461891898844077	0.13808430720071557	0.13259940226353156	0.16950081860632607	0.157345821560285	0.10477034611349335	0.12209695207260264	0.113433649093048	0.113433649093048	0.113433649093048	0.113433649093048	0.113433649093048	0.113433649093048	0.113433649093048
0.1369774937920918	0.14079223272575075	0.17921040221456916	0.11394081375565523	0.11355492578485195	0.1434554416630149	0.15660780504556085	0.17016849272221013	0.16529001111694655	0.2027194502121393	0.13213175800286625	0.14844907638523816	0.1402904171940522	0.1402904171940522	0.1402904171940522	0.1402904171940522	0.1402904171940522	0.1402904171940522	0.1402904171940522	0.1402904171940522	0.1402904171940522	0.1402904171940522	0.1402904171940522	0.1402904171940522	0.1402904171940522	0.1402904171940522	0.1402904171940522	0.1402904171940522	0.1402904171940522	0.1402904171940522	0.1402904171940522	0.1402904171940522	0.1402904171940522	0.1402904171940522	0.1402904171940522	0.1402904171940522	0.1402904171940522	0.1402904171940522	0.1402904171940522	0.1402904171940522	0.1402904171940522	0.1402904171940522	0.1402904171940522	0.1402904171940522	0.1402904171940522	0.1402904171940522	0.1402904171940522	0.1402904171940522	0.1402904171940522	0.1402904171940522
0.14678160269829732	0.1540477761837119	0.17750473864978233	0.14752097025964478	0.20273053489902604	0.17586761839440215	0.1533040471088022	0.1303120279893079	0.17932052016770225	0.15609841695173823	0.14392835212840063	0.1322229547248323	0.13021600197399122	0.13765293689946917	0.10408203086456609	0.17890725026870036	0.16025202780898343	0.18826392447981385	0.1470936325374506	0.13749721406928442	0.12605252030823128	0.1661593934569341	0.17259174044648964	0.12889764356233752	0.176800345072916	0.16161632861657182	0.12062798696026528	0.14147069843884405	0.15210811987701076	0.13437318851219274	0.15908210635169934	0.13456932318256676	0.1464466377699693	0.14346969030066384	0.16826005160657176	0.1359220688211166	0.13256418818373766	0.15067095320438567	0.1831642146723027	0.16217032205557966	0.14652720814049605	0.15434876509803783	0.15434876509803783	0.15434876509803783	0.15434876509803783	0.15434876509803783	0.15434876509803783	0.15434876509803783	0.15434876509803783	0.15434876509803783
0.06331308913232175	0.08709087106950482	0.07399758428361648	0.0781956734710326	0.100669931748701	0.08656063721482646	0.09204666606151757	0.07153307328928322	0.07500534214808141	0.0888237846720899	0.08245966361482321	0.0736610005515131	0.08831973991162063	0.08224562452756591	0.07479981513761647	0.0660288755669074	0.08324205834832857	0.08420295362340313	0.10106221504197217	0.06622900013112754	0.08906299351547857	0.06340591229241281	0.07675942117335108	0.07124305752422133	0.09563892819187264	0.07115148677336391	0.07882058919333917	0.07797452773837672	0.09222052232254455	0.09520000864915001	0.08558797452084362	0.08339303660091538	0.07474575235820968	0.09049582221171242	0.0822583916605463	0.08775078391136122	0.07583887964740121	0.08299867807199336	0.08447255287543393	0.09382762485988909	0.08887685943702424	0.08864297122900017	0.07787985248920838	0.09580323299392532	0.09321686197218168	0.0945100474830535	0.0945100474830535	0.0945100474830535	0.0945100474830535	0.0945100474830535
0.18913474125736607	0.6912904935900133	0.7543922570374458	0.46279863932312454	0.2794088639272375	0.10718629939386966	0.3114462355031925	0.504470112528471	0.24029104758175665	0.5910235985887794	0.2460273860881585	0.6492194963906552	0.038659924939502884	0.3828961876397585	0.6777930421567294	0.42365013244945054	0.3387414912033422	0.8154304253329462	0.4098132533114689	0.3982689901919233	0.5359870680661789	0.3670504054878838	0.6428096898085803	0.4256097857664316	0.629091745485627	1.0017471044657322	0.7547817048632949	0.7797225764396011	0.7856701963480895	0.6547549760543372	0.6448456663594565	0.7374079572464914	0.5748950818940448	0.47060139657014377	0.5390640392553817	0.48721563012994423	0.6980021010349	0.7720711608010568	0.7321910553127354	0.8761304732265404	0.6703322258117835	0.5313612095756061	0.6431801544453262	0.6817728691732032	0.5280155518760442	0.6048942105246238	0.6048942105246238	0.6048942105246238	0.6048942105246238	0.6048942105246238
0.11080907470999914	0.16998058666967714	0.11996473047808749	0.09755481756011074	0.08388988432022468	0.16380977094381155	0.11283721572645951	0.10380559591215553	0.10953957474532772	0.1116739295951962	0.11952899087970754	0.18051113487535095	0.1664179903031482	0.12402821772510651	0.1670893290573631	0.0659592416428242	0.18530378353739285	0.15937787519787286	0.15940760352409983	0.25008834828230353	0.1190804382359265	0.16691740265819535	0.1835805229163724	0.17592544541384122	0.2021700098416241	0.2129262043169211	0.20627562079305903	0.2519302492363637	0.2471536871071749	0.2665754579936994	0.1650036375656926	0.24467423609943184	0.20174926158185438	0.24498094098371725	0.208033839717627	0.20650816695005866	0.16738459312198953	0.18861333879361986	0.20031393165397018	0.20064239181295546	0.2067789091052321	0.21194352987282536	0.25471001096416385	0.23332677041849462	0.23332677041849462	0.23332677041849462	0.23332677041849462	0.23332677041849462	0.23332677041849462	0.23332677041849462
0.09005582261370247	0.07046910996405424	0.07328496748031253	0.07163516813432382	0.08294386122602698	0.08402556431653253	0.08897409267180853	0.0758322593365678	0.11596334240492617	0.06599425782371744	0.1043086768001028	0.09183600848577177	0.07773337415560141	0.08899896906465583	0.09544923425512157	0.07784451398404749	0.0757582297207794	0.0940195734197639	0.06239733374174558	0.07698247333845225	0.0841043907566329	0.07828560773081192	0.10374852741743362	0.1200782782696173	0.07715899192827064	0.12012630393039311	0.09562423013519107	0.10252487266180632	0.11197675613687974	0.08740761735757022	0.09972211873430718	0.09538226871057869	0.07943609218417659	0.09365280896750373	0.12198579760845313	0.10340378168443656	0.08329595669639768	0.06499957195241361	0.10831838029410391	0.10711816400229747	0.10771827214820069	0.10771827214820069	0.10771827214820069	0.10771827214820069	0.10771827214820069	0.10771827214820069	0.10771827214820069	0.10771827214820069	0.10771827214820069	0.10771827214820069
0.0644988443724192	0.09999565543306796	0.056871208225676165	0.09290053309642878	0.1407590630872231	0.05844741712303984	0.09173957291231623	0.07159293007500778	0.09883361735895928	0.21589209084033054	0.1273144812500717	0.07266613061762343	0.17098837231912536	0.11723656252612467	0.06725624263382077	0.08243186036561495	0.1168304161601255	0.04605385033303958	0.11082754071650656	0.07262829573933086	0.14714253046322381	0.1472312091807842	0.172844332064924	0.17575481325210518	0.1269454792920362	0.16151215782657122	0.15450493898529735	0.20071152577233237	0.12909984953624948	0.13124152553880797	0.10188607096579981	0.20148957753174737	0.14361124494447208	0.10145339076059598	0.12019253923849071	0.1638340243197183	0.1565275614387167	0.1457690293513861	0.22616092911268615	0.15468886071178573	0.072724294530174	0.11370657762097987	0.11370657762097987	0.11370657762097987	0.11370657762097987	0.11370657762097987	0.11370657762097987	0.11370657762097987	0.11370657762097987	0.11370657762097987
0.03857230211458321	0.0413311457485496	0.07040504309138562	0.04613883486074715	0.04331305658942655	0.06845962007224016	0.05755318790152929	0.056448978954702723	0.07557134743827841	0.07700899716362807	0.07783149006655392	0.07654837468671521	0.0975696107194398	0.05438721732077156	0.06604928255514123	0.059392951469945415	0.03956817741431566	0.11192050703744733	0.11300814831405553	0.09157755018616703	0.1384802939551114	0.1260595408219328	0.125568693912767	0.1169619608421335	0.12814375611503445	0.1540907009467069	0.12879500971281804	0.12097741052982094	0.16363117304264999	0.14737466209753342	0.14778509115667618	0.1346771277169333	0.15514420862792347	0.12228536546851444	0.1545991935817368	0.13457723680002306	0.12694424978012106	0.12979858722951168	0.09459627939195821	0.06515725049493092	0.09104488261398555	0.11501075405738172	0.1369004242161164	0.1535429211037892	0.1209460770552786	0.11319961797739732	0.1484755411202269	0.1325520890986901	0.1299068431946253	0.12221678264093801
0.023375201660968726	0.0005041904095934027	0.09310757512535286	0.002531570952238322	0.32434756297101053	0.002560987607529913	0.09305527645812135	0.0	0.0	0.0024983021959791513	0.0	0.2271344631729329	0.1363086682149105	0.30779340684165407	0.20392231148177384	0.050903063882743946	0.1338951127850159	0.008911381089247236	0.32427620591955386	0.0005041904095934027	0.3110314629056955	0.22402033580822175	0.23694914163996925	0.2935731895368061	0.26944605900675916	0.258450429508485	0.0910082995363918	0.3401104380307327	0.023350917403752787	0.28052571876800664	0.13745957219137142	0.0	0.18923068377164295	0.26732259295958255	0.3481081971935411	0.17630810426870866	0.3697730566672447	0.3598121871687358	0.22293940332671977	0.16576903214470368	0.4181550733740808	0.3459621880219463	0.2847587606621848	0.2183117279111539	0.2037328365797861	0.17639444925999861	0.23442728142391292	0.012007119957432014	0.2245443086741888	0.29971733975609943
0.10816315543962596	0.14899815818184672	0.09291085796133122	0.09940207847772274	0.13773543171314187	0.12017032814182944	0.11633406058149438	0.11843682121945313	0.11445444547257172	0.13178633735052514	0.10366201895189117	0.12640384617324657	0.11859553675573131	0.15924322690082476	0.10653068265608491	0.12803167432186532	0.12510633284911962	0.10700363221334337	0.1644076470943118	0.08963144736763798	0.11761858498744648	0.14513868676831726	0.16461598782882947	0.1210325173765705	0.15482073201672114	0.1687124581411281	0.14367981761919735	0.13712321828906623	0.10533211464983673	0.12775838036755643	0.16034169529321832	0.1361747557439353	0.11286679432734904	0.09368316233088794	0.11160354453981614	0.1817020500065256	0.1324959952286519	0.16595208752981014	0.12957113968839126	0.1347317608538219	0.13140378268137046	0.11980917244515013	0.11859891488188767	0.14434518717002398	0.1102162928797735	0.1617746087432389	0.0904166402165823	0.1336290614447817	0.13081380851834773	0.11080089415642586
0.07272068625751643	0.09545944323939921	0.08112123670507652	0.0851927414281614	0.0832905918094822	0.06849807608139862	0.0886131179976683	0.0790141383637315	0.09270014472010871	0.06755398628998403	0.08912500062739948	0.08777199689607894	0.10089459528589437	0.0981020422666963	0.09386082496302975	0.09694742113903035	0.10529494370488164	0.08921216025979091	0.07694010244667167	0.11058959131622549	0.08904243082116109	0.11441467432359025	0.10189980721478568	0.07177073708335802	0.08554620718135751	0.09609206260535928	0.10083204419101131	0.10068987876391168	0.07743689572600834	0.08624790107579401	0.07650177689654047	0.0855591108206356	0.08495870643518527	0.08467616874196189	0.11672245506412343	0.08225016230404049	0.07730824996474056	0.0907098882736898	0.10474831614487964	0.08824242847654756	0.09763417426600432	0.11475987098624904	0.09413925963449488	0.08624834331820816	0.08162077826819984	0.09330367334095127	0.10274685039525981	0.09717295349698586	0.09497264374984898	0.09463582626011276
0.07832064535733514	0.07153010197763371	0.09837028664262686	0.0825530644062758	0.06650557049416632	0.08449254491847104	0.0758742953164402	0.09080066584051641	0.0951964233503272	0.0681641083770387	0.07600122542583675	0.08285842198595167	0.06712061156766402	0.06768741297758997	0.0614000978459783	0.07040168700188497	0.11062366265378949	0.08453570429637322	0.07967814443192503	0.09241971003423284	0.08360838650186912	0.0769801058043486	0.09142946445106535	0.08909408006073406	0.09725443130740628	0.09535805755816838	0.08217317150873447	0.07606125491867927	0.10312611059665161	0.08812675198301274	0.08833892144895512	0.07694399700596169	0.07899096469139262	0.10728175516224477	0.07860860642059378	0.0767005341183921	0.13983666084536445	0.10134628450286365	0.09240814284565026	0.12386570429041384	0.061435880213709854	0.07395524577364969	0.11636993798122253	0.10462380061825269	0.123440999337033	0.10695579621017952	0.12713377519352384	0.11264286668070497	0.0798665524864789	0.13125364729917902
0.06966609509407072	0.0820149453943453	0.07396766101319122	0.06925580966318362	0.0878713860964943	0.0844124801325698	0.07874728792893454	0.099664753421074	0.09360935993515393	0.0673900304892098	0.08062794281673419	0.0978284989957635	0.07443195974000205	0.06446977795569754	0.07183860015817856	0.0978839935945957	0.08060665278396954	0.06507703885129285	0.0768782666720652	0.06467962921677874	0.10065464723669496	0.08117003730448447	0.07778424952206166	0.07919748280801611	0.08272514848905997	0.054446440711754376	0.10917574926617817	0.10471624653351777	0.056032791855280754	0.0917854355650854	0.0938313158726236	0.09068905607730801	0.10542675210060974	0.0847123540459815	0.10297564683066017	0.0866238704659737	0.09971315750571527	0.08594977525223771	0.06956640601719963	0.07462853805340856	0.06412095393361741	0.08952330932806787	0.088811455678992	0.08916738250352993	0.08916738250352993	0.08916738250352993	0.08916738250352993	0.08916738250352993	0.08916738250352993	0.08916738250352993
0.11258297483172987	0.11435500875950211	0.13631862474549913	0.11757019474975829	0.11837759094156404	0.12201903592384385	0.12316702337836834	0.12687283895284227	0.12708453140052745	0.12392714756272163	0.12510736728336008	0.12451725742304087	0.12451725742304087	0.12451725742304087	0.12451725742304087	0.12451725742304087	0.12451725742304087	0.12451725742304087	0.12451725742304087	0.12451725742304087	0.12451725742304087	0.12451725742304087	0.12451725742304087	0.12451725742304087	0.12451725742304087	0.12451725742304087	0.12451725742304087	0.12451725742304087	0.12451725742304087	0.12451725742304087	0.12451725742304087	0.12451725742304087	0.12451725742304087	0.12451725742304087	0.12451725742304087	0.12451725742304087	0.12451725742304087	0.12451725742304087	0.12451725742304087	0.12451725742304087	0.12451725742304087	0.12451725742304087	0.12451725742304087	0.12451725742304087	0.12451725742304087	0.12451725742304087	0.12451725742304087	0.12451725742304087	0.12451725742304087	0.12451725742304087
0.18046202119138777	0.12052788020550205	0.12942157693210243	0.1245125815068366	0.15175136663183356	0.11593394112863528	0.13384265388023442	0.13384265388023442	0.13384265388023442	0.13384265388023442	0.13384265388023442	0.13384265388023442	0.13384265388023442	0.13384265388023442	0.13384265388023442	0.13384265388023442	0.13384265388023442	0.13384265388023442	0.13384265388023442	0.13384265388023442	0.13384265388023442	0.13384265388023442	0.13384265388023442	0.13384265388023442	0.13384265388023442	0.13384265388023442	0.13384265388023442	0.13384265388023442	0.13384265388023442	0.13384265388023442	0.13384265388023442	0.13384265388023442	0.13384265388023442	0.13384265388023442	0.13384265388023442	0.13384265388023442	0.13384265388023442	0.13384265388023442	0.13384265388023442	0.13384265388023442	0.13384265388023442	0.13384265388023442	0.13384265388023442	0.13384265388023442	0.13384265388023442	0.13384265388023442	0.13384265388023442	0.13384265388023442	0.13384265388023442	0.13384265388023442
0.174712789999494	0.12339154416210804	0.09715765256297608	0.04233833939781297	0.1671689010565308	0.15410640965751196	0.16644606057680675	0.10471188175965017	0.13023377507792608	0.1887412243499665	0.1597695310608051	0.2446643558321287	0.01938555421028729	0.013959019055618655	0.16479603783727992	0.2274672160002997	0.21486513423145145	0.14836311300453603	0.22960088317349628	0.1939847329912449	0.2808019788424682	0.23460867240720448	0.22762775634935606	0.2187074314553219	0.2858296329916563	0.21507349879471702	0.26668766235259606	0.22189721375627958	0.23244650510345105	0.27198428968115834	0.2874783654213713	0.2858272859287572	0.3235987870809094	0.2894913344927138	0.14523302408512284	0.19646967581613697	0.17085134995062992	0.17085134995062992	0.17085134995062992	0.17085134995062992	0.17085134995062992	0.17085134995062992	0.17085134995062992	0.17085134995062992	0.17085134995062992	0.17085134995062992	0.17085134995062992	0.17085134995062992	0.17085134995062992	0.17085134995062992
0.08680872437176526	0.07449783442295628	0.06932456471240032	0.07505653335080226	0.07902904238217714	0.0900030050228041	0.08467364696649606	0.08456035579629714	0.07314806352773333	0.07533039487751797	0.08386758837432375	0.05988946520169775	0.09257050957209759	0.07185422575816569	0.08433703063223373	0.09993357891322047	0.08059116237138528	0.06090878218868347	0.06672170805919866	0.07033791269151936	0.06364296483929995	0.08117592276501469	0.07743138303953075	0.09079258786543896	0.06465403328780266	0.07020643185631396	0.0739048049785433	0.07205561841742864	0.07205561841742864	0.07205561841742864	0.07205561841742864	0.07205561841742864	0.07205561841742864	0.07205561841742864	0.07205561841742864	0.07205561841742864	0.07205561841742864	0.07205561841742864	0.07205561841742864	0.07205561841742864	0.07205561841742864	0.07205561841742864	0.07205561841742864	0.07205561841742864	0.07205561841742864	0.07205561841742864	0.07205561841742864	0.07205561841742864	0.07205561841742864	0.07205561841742864
0.11204936218145485	0.12702690912433445	0.09968142494214284	0.10218624064877327	0.13617195429964593	0.09259629616779119	0.1087935556793167	0.11154276864533054	0.1080468597419749	0.10191926908502083	0.09704205436103938	0.11612959897858949	0.09081612108761807	0.09629144020849797	0.09734274352565925	0.08060688293872433	0.08781223476480386	0.10223233832306723	0.09396150630068235	0.10139943043635039	0.09768046836851636	0.09768046836851636	0.09768046836851636	0.09768046836851636	0.09768046836851636	0.09768046836851636	0.09768046836851636	0.09768046836851636	0.09768046836851636	0.09768046836851636	0.09768046836851636	0.09768046836851636	0.09768046836851636	0.09768046836851636	0.09768046836851636	0.09768046836851636	0.09768046836851636	0.09768046836851636	0.09768046836851636	0.09768046836851636	0.09768046836851636	0.09768046836851636	0.09768046836851636	0.09768046836851636	0.09768046836851636	0.09768046836851636	0.09768046836851636	0.09768046836851636	0.09768046836851636	0.09768046836851636
0.09038715043085474	0.09014184236615994	0.08024860074939581	0.07928623190623557	0.07466174144372864	0.06367221401921598	0.08147990392902463	0.08328421172134629	0.0702730243751693	0.06797088039575509	0.09369892380147417	0.08434971140059984	0.0750007627422786	0.08959037032601816	0.07207671649176892	0.08713243065169989	0.08237590515449626	0.07054142091937485	0.08058921684727466	0.07164583918974254	0.0731516558582492	0.05847484473257181	0.07491595075765442	0.07476873900539363	0.07392872310393835	0.06907481274141819	0.06160578202689487	0.09676481262918209	0.08127119180601805	0.06877658004901341	0.06652659378745307	0.06512760142310046	0.06127962909829864	0.07887259993010608	0.07382728827151658	0.06384001233862202	0.08429879361032341	0.0740694029744727	0.0740694029744727	0.0740694029744727	0.0740694029744727	0.0740694029744727	0.0740694029744727	0.0740694029744727	0.0740694029744727	0.0740694029744727	0.0740694029744727	0.0740694029744727	0.0740694029744727	0.0740694029744727
0.08845332135777402	0.0719158887689124	0.07626615832756854	0.09568101809047616	0.08177836175703647	0.06775822758011882	0.08089057878195491	0.09340103897538078	0.09540391265332857	0.1047689243100695	0.07617537395416063	0.07005305488356996	0.10205724314326046	0.08106076817082573	0.06571507234351617	0.1104688820114249	0.11252125989665764	0.07961546567007441	0.09418381411387641	0.09221355187790602	0.07961800829869004	0.0886583081244161	0.09275228661821443	0.07533051184262146	0.08487363945730143	0.06903054829941455	0.07903545134206336	0.0934118013935871	0.08526787405730499	0.06708039712982047	0.081675920362197	0.07119255220410625	0.07643423628315162	0.07643423628315162	0.07643423628315162	0.07643423628315162	0.07643423628315162	0.07643423628315162	0.07643423628315162	0.07643423628315162	0.07643423628315162	0.07643423628315162	0.07643423628315162	0.07643423628315162	0.07643423628315162	0.07643423628315162	0.07643423628315162	0.07643423628315162	0.07643423628315162	0.07643423628315162
0.11135262540362818	0.14154450987671777	0.1500884244548549	0.11771683344971963	0.1019399210168268	0.1398491492478655	0.15461712350124932	0.13843443298755703	0.12916784492697064	0.09339507287010984	0.17610802275851575	0.1382259646962898	0.19607991734948724	0.16397773290008572	0.2551797131039438	0.19680196742142658	0.16338089026910135	0.13106909781255313	0.15823735633041208	0.16287558039569752	0.16329473456318844	0.20618166898032156	0.19932158635760722	0.08521625486090831	0.13153786335212037	0.16761540482341647	0.17920574986392043	0.18197683918033838	0.16187005925743322	0.13573425146167453	0.18943469036760868	0.11526578637187487	0.12750988860457205	0.19110708294904183	0.15930848577680695	0.15930848577680695	0.15930848577680695	0.15930848577680695	0.15930848577680695	0.15930848577680695	0.15930848577680695	0.15930848577680695	0.15930848577680695	0.15930848577680695	0.15930848577680695	0.15930848577680695	0.15930848577680695	0.15930848577680695	0.15930848577680695	0.15930848577680695
0.12152292023196722	0.10442035020888854	0.08286846255500441	0.08731490895266848	0.10907536702345037	0.1260738677545134	0.10773898243459078	0.0881029972125761	0.09378507944511502	0.09921578492872095	0.09732391300277449	0.10650673986740428	0.09191349555851665	0.09463976224665585	0.11377615715313606	0.11619340050068475	0.08642249648073434	0.08983438000381946	0.09729746657618889	0.08692089317588624	0.1192253148818578	0.14111729219720984	0.13017130353953382	0.13017130353953382	0.13017130353953382	0.13017130353953382	0.13017130353953382	0.13017130353953382	0.13017130353953382	0.13017130353953382	0.13017130353953382	0.13017130353953382	0.13017130353953382	0.13017130353953382	0.13017130353953382	0.13017130353953382	0.13017130353953382	0.13017130353953382	0.13017130353953382	0.13017130353953382	0.13017130353953382	0.13017130353953382	0.13017130353953382	0.13017130353953382	0.13017130353953382	0.13017130353953382	0.13017130353953382	0.13017130353953382	0.13017130353953382	0.13017130353953382
0.1501256520688884	0.122785120842823	0.13600721956987913	0.09520371362707816	0.1226774152458785	0.13707116574903558	0.10510045486365706	0.13605521926863604	0.10116409605153664	0.13588749081657225	0.19353443102638151	0.0859159505396046	0.1707951230671051	0.1638968572611833	0.14946021214879007	0.11266128660114927	0.18600073113949459	0.1900417247171975	0.1787616056427101	0.23999491325125516	0.21936674926115185	0.15096462617165013	0.18675355933348084	0.20309002456028458	0.18942218909556993	0.25172857427858153	0.21950663697463374	0.20973221485021443	0.23535823037162618	0.23039631471126173	0.1538245425337348	0.22205826239257226	0.17990358756455974	0.15204344284664958	0.24305466999501268	0.13382046530410177	0.21931220635086937	0.23400853923909368	0.17778144847891583	0.22661652082365025	0.23331828315474593	0.2299674019891981	0.2299674019891981	0.2299674019891981	0.2299674019891981	0.2299674019891981	0.2299674019891981	0.2299674019891981	0.2299674019891981	0.2299674019891981
0.09908610809369175	0.0691203253821083	0.07786166523876556	0.10033194098342782	0.11719336978467017	0.09385061659265719	0.08803091799211656	0.08880888815333993	0.10671140171973488	0.08800594122119278	0.12326638907872384	0.08856006377007006	0.11964302742460285	0.07204093301484042	0.13274532227207791	0.10211525822656567	0.11325638969535097	0.09685895704357002	0.12018147703160595	0.12842899255521037	0.11783944264248693	0.09321838099311508	0.12477790148993444	0.14744834430218007	0.10958975944573295	0.1285190518739565	0.1285190518739565	0.1285190518739565	0.1285190518739565	0.1285190518739565	0.1285190518739565	0.1285190518739565	0.1285190518739565	0.1285190518739565	0.1285190518739565	0.1285190518739565	0.1285190518739565	0.1285190518739565	0.1285190518739565	0.1285190518739565	0.1285190518739565	0.1285190518739565	0.1285190518739565	0.1285190518739565	0.1285190518739565	0.1285190518739565	0.1285190518739565	0.1285190518739565	0.1285190518739565	0.1285190518739565
0.07992446758255005	0.15038892953378255	0.11310842111338967	0.1369033554443111	0.08803194595295956	0.1338920944147665	0.15437150420164394	0.15664700215010469	0.11828132203905	0.14112415094905797	0.10895287289744329	0.14243770679810416	0.17046853786513738	0.1637686785585469	0.14578149519368178	0.19199293379909182	0.13987122081210673	0.1691596280606754	0.1751261638393926	0.13821541858996342	0.1561731099700471	0.17576942993051808	0.0887242365675336	0.15640735859411037	0.16532434629429782	0.1983215085968851	0.15396432745952224	0.16208193748223254	0.14852883238820624	0.21238029698533267	0.18045456468676943	0.18045456468676943	0.18045456468676943	0.18045456468676943	0.18045456468676943	0.18045456468676943	0.18045456468676943	0.18045456468676943	0.18045456468676943	0.18045456468676943	0.18045456468676943	0.18045456468676943	0.18045456468676943	0.18045456468676943	0.18045456468676943	0.18045456468676943	0.18045456468676943	0.18045456468676943	0.18045456468676943	0.18045456468676943
0.09610585981974157	0.0914548665038649	0.07600215305116403	0.0981992492077764	0.08657730271508757	0.08758380959152938	0.09034679367385172	0.06238707952435971	0.09533192950621094	0.0857117128171414	0.08679292309946184	0.08677650059749688	0.08539207155072016	0.11832443369255433	0.079960051578903	0.07301041863459831	0.07702153108946011	0.09674440639544406	0.08688296874245209	0.08688296874245209	0.08688296874245209	0.08688296874245209	0.08688296874245209	0.08688296874245209	0.08688296874245209	0.08688296874245209	0.08688296874245209	0.08688296874245209	0.08688296874245209	0.08688296874245209	0.08688296874245209	0.08688296874245209	0.08688296874245209	0.08688296874245209	0.08688296874245209	0.08688296874245209	0.08688296874245209	0.08688296874245209	0.08688296874245209	0.08688296874245209	0.08688296874245209	0.08688296874245209	0.08688296874245209	0.08688296874245209	0.08688296874245209	0.08688296874245209	0.08688296874245209	0.08688296874245209	0.08688296874245209	0.08688296874245209
0.12185132964107989	0.10692251693741901	0.09412899059203604	0.10513832556920592	0.1091494592735875	0.09684323291656702	0.093353512123115	0.09145784978526357	0.1221117810626797	0.09549576608092453	0.08443131576654583	0.09697687980081378	0.09608843821772184	0.09674208787542843	0.09958159083764195	0.10495136078305055	0.09344621725098769	0.09656305231330004	0.10333658055668603	0.08534731420058576	0.09484108703902037	0.08727225209467515	0.10594165156087611	0.08892978182824998	0.09076794959188178	0.10796754696113539	0.09113323890690747	0.08401440954308058	0.11578804647233815	0.09990122800770936	0.09990122800770936	0.09990122800770936	0.09990122800770936	0.09990122800770936	0.09990122800770936	0.09990122800770936	0.09990122800770936	0.09990122800770936	0.09990122800770936	0.09990122800770936	0.09990122800770936	0.09990122800770936	0.09990122800770936	0.09990122800770936	0.09990122800770936	0.09990122800770936	0.09990122800770936	0.09990122800770936	0.09990122800770936	0.09990122800770936
0.1146344698543599	0.11238390212844658	0.1367071721632638	0.10733903566503777	0.10568759265462571	0.12008369591103876	0.10689137614839865	0.11329236355176127	0.11698458144527671	0.10889852553805042	0.08290744213101206	0.0982302121182903	0.0898977406140627	0.10053431252900807	0.07934810638016895	0.10794642143968823	0.11021211733668893	0.09844153940461628	0.11515475676963893	0.09373504630397621	0.09977753539802194	0.1287467369795522	0.11426213618878706	0.11426213618878706	0.11426213618878706	0.11426213618878706	0.11426213618878706	0.11426213618878706	0.11426213618878706	0.11426213618878706	0.11426213618878706	0.11426213618878706	0.11426213618878706	0.11426213618878706	0.11426213618878706	0.11426213618878706	0.11426213618878706	0.11426213618878706	0.11426213618878706	0.11426213618878706	0.11426213618878706	0.11426213618878706	0.11426213618878706	0.11426213618878706	0.11426213618878706	0.11426213618878706	0.11426213618878706	0.11426213618878706	0.11426213618878706	0.11426213618878706
0.12694102710997388	0.08335150999263184	0.09127545421132849	0.08652440481989711	0.08711567515433404	0.09492635983592848	0.0990426987048037	0.09798915828516225	0.10092291056906506	0.06730652134336003	0.08736388747285415	0.10094877178685734	0.09538277003485511	0.10658637892556039	0.09590168614421622	0.07706786804780515	0.11247885853394077	0.08969402741469998	0.09658201898818997	0.09678011749807885	0.09794448430071255	0.10104030645614871	0.10284870767794063	0.08826971436113479	0.11575365798403237	0.1040902445309197	0.10992195125747603	0.10992195125747603	0.10992195125747603	0.10992195125747603	0.10992195125747603	0.10992195125747603	0.10992195125747603	0.10992195125747603	0.10992195125747603	0.10992195125747603	0.10992195125747603	0.10992195125747603	0.10992195125747603	0.10992195125747603	0.10992195125747603	0.10992195125747603	0.10992195125747603	0.10992195125747603	0.10992195125747603	0.10992195125747603	0.10992195125747603	0.10992195125747603	0.10992195125747603	0.10992195125747603
0.07212313504444767	0.07582807732314799	0.07265932833155617	0.07624778812055381	0.07449926921450141	0.07088622316450544	0.07094928508520754	0.08532220042452364	0.06604626906861394	0.0913764661201561	0.08244260076589073	0.09182315767496742	0.0826106632341923	0.076738644741441	0.09343766917667724	0.08740773655725585	0.07916584791767738	0.07445658577719216	0.09780683728587695	0.06809283625082425	0.07889230122713736	0.06575433156854867	0.08153522680918518	0.09109759688577723	0.0863164118474812	0.0863164118474812	0.0863164118474812	0.0863164118474812	0.0863164118474812	0.0863164118474812	0.0863164118474812	0.0863164118474812	0.0863164118474812	0.0863164118474812	0.0863164118474812	0.0863164118474812	0.0863164118474812	0.0863164118474812	0.0863164118474812	0.0863164118474812	0.0863164118474812	0.0863164118474812	0.0863164118474812	0.0863164118474812	0.0863164118474812	0.0863164118474812	0.0863164118474812	0.0863164118474812	0.0863164118474812	0.0863164118474812
0.0793839814144177	0.09281227200793188	0.08621087179017047	0.08040681035513289	0.11115295000844194	0.08639105104427813	0.11083479651232528	0.11299729911124384	0.10400776099024318	0.10155983068608186	0.12307163788603556	0.07520511126369085	0.0946515965762451	0.10807251116172509	0.1075952572234166	0.11367692931192497	0.09513903456533473	0.09509169331904807	0.10531296296838101	0.12556251965687598	0.08468940374657281	0.10782929858736257	0.10922816092902199	0.10813408417330317	0.10868112255116258	0.10868112255116258	0.10868112255116258	0.10868112255116258	0.10868112255116258	0.10868112255116258	0.10868112255116258	0.10868112255116258	0.10868112255116258	0.10868112255116258	0.10868112255116258	0.10868112255116258	0.10868112255116258	0.10868112255116258	0.10868112255116258	0.10868112255116258	0.10868112255116258	0.10868112255116258	0.10868112255116258	0.10868112255116258	0.10868112255116258	0.10868112255116258	0.10868112255116258	0.10868112255116258	0.10868112255116258	0.10868112255116258
0.08035605840299555	0.09334705701724551	0.07553782307788853	0.06282917940996474	0.0574180442747602	0.06721910837988611	0.06072746441697815	0.06445198656969778	0.06464948860605677	0.0692597699119561	0.05302500075259186	0.061468112505057675	0.0459500613520174	0.05883168776519604	0.065262850101479	0.05322135111991002	0.060239131012564444	0.06750456740021879	0.06599387694841027	0.04910720711687069	0.06753119169493146	0.07059179005413434	0.0687942278479331	0.06969300895103372	0.06969300895103372	0.06969300895103372	0.06969300895103372	0.06969300895103372	0.06969300895103372	0.06969300895103372	0.06969300895103372	0.06969300895103372	0.06969300895103372	0.06969300895103372	0.06969300895103372	0.06969300895103372	0.06969300895103372	0.06969300895103372	0.06969300895103372	0.06969300895103372	0.06969300895103372	0.06969300895103372	0.06969300895103372	0.06969300895103372	0.06969300895103372	0.06969300895103372	0.06969300895103372	0.06969300895103372	0.06969300895103372	0.06969300895103372
0.09043480667464492	0.08307415844327379	0.080872703599793	0.08091628967037377	0.07087153950327615	0.0847455586859624	0.0877498225388042	0.10334028781573117	0.09499717818402834	0.10000238934837237	0.11596016638956709	0.09127977160547208	0.08414098820180425	0.08954157177750953	0.09424091200551574	0.09303353362147099	0.0778549165674142	0.07752650045658772	0.08591619461084725	0.0795845806469597	0.09432043380170352	0.10158534466151323	0.08565544924394736	0.08816409270551277	0.08690977097473006	0.08690977097473006	0.08690977097473006	0.08690977097473006	0.08690977097473006	0.08690977097473006	0.08690977097473006	0.08690977097473006	0.08690977097473006	0.08690977097473006	0.08690977097473006	0.08690977097473006	0.08690977097473006	0.08690977097473006	0.08690977097473006	0.08690977097473006	0.08690977097473006	0.08690977097473006	0.08690977097473006	0.08690977097473006	0.08690977097473006	0.08690977097473006	0.08690977097473006	0.08690977097473006	0.08690977097473006	0.08690977097473006
0.10543196468776053	0.08655932693365213	0.10439657729451422	0.0995865984261615	0.09866531228316541	0.09000768107292034	0.075811167752052	0.09618355659267618	0.10600958089552624	0.10071783364588889	0.09831478606232862	0.09694816828776943	0.10841155924806578	0.0950693303170038	0.10213517740237717	0.09763903026560299	0.08032055761537799	0.08903329287248894	0.09275654479665175	0.10328569863774918	0.11904296557777647	0.07713131060340814	0.11845163110925981	0.10693454428582169	0.10762247165970361	0.11138675501420205	0.10220968806022745	0.12215456615275472	0.10286766045767592	0.09286783000834414	0.09786774523301003	0.09786774523301003	0.09786774523301003	0.09786774523301003	0.09786774523301003	0.09786774523301003	0.09786774523301003	0.09786774523301003	0.09786774523301003	0.09786774523301003	0.09786774523301003	0.09786774523301003	0.09786774523301003	0.09786774523301003	0.09786774523301003	0.09786774523301003	0.09786774523301003	0.09786774523301003	0.09786774523301003	0.09786774523301003
0.08658362062061012	0.0836980966864491	0.07104192288260064	0.07814652998978737	0.06633702793397998	0.0799136504104341	0.06458564104186268	0.08357348661173511	0.07973898903553918	0.060817313766567696	0.07429132574972218	0.08099880602750059	0.07025458245129239	0.07533330583698383	0.07156123411643564	0.08902651724925359	0.07961929882090275	0.06679727505029069	0.07496050560885932	0.0745832235597468	0.06590545931523123	0.0815702651170315	0.06674158800112802	0.06551345541185241	0.0763391303669674	0.07850092005303794	0.07347118103605244	0.06533435914646753	0.08118940255446239	0.0761874450062339	0.07432332918139943	0.07525538709381666	0.07525538709381666	0.07525538709381666	0.07525538709381666	0.07525538709381666	0.07525538709381666	0.07525538709381666	0.07525538709381666	0.07525538709381666	0.07525538709381666	0.07525538709381666	0.07525538709381666	0.07525538709381666	0.07525538709381666	0.07525538709381666	0.07525538709381666	0.07525538709381666	0.07525538709381666	0.07525538709381666
0.06731804289281312	0.06573431647321329	0.09332784116435579	0.07939840773133536	0.08467715844045204	0.09822100560781329	0.08506960657870449	0.0644613263018322	0.07486164554339986	0.07719064881663786	0.08223536677861122	0.07767618175661836	0.09798522257549934	0.09810111514049785	0.07601380152365365	0.10172876598954726	0.08533091922976183	0.08215633539272299	0.09552118142859577	0.09051694703954724	0.06925741769778092	0.09065748312514665	0.07496316626494404	0.10419932552632692	0.0993727302800672	0.08934355342621321	0.12468215991716229	0.10735750088412264	0.09878594838502952	0.0977133901963066	0.09824966929066806	0.09824966929066806	0.09824966929066806	0.09824966929066806	0.09824966929066806	0.09824966929066806	0.09824966929066806	0.09824966929066806	0.09824966929066806	0.09824966929066806	0.09824966929066806	0.09824966929066806	0.09824966929066806	0.09824966929066806	0.09824966929066806	0.09824966929066806	0.09824966929066806	0.09824966929066806	0.09824966929066806	0.09824966929066806
0.093480295269442	0.06549684451116886	0.07754387243294907	0.08227376319603011	0.09315329485337959	0.09322197883051077	0.10411036700350972	0.11742877146210376	0.08672550900439371	0.08588684938989968	0.08921537406458306	0.07210231953437465	0.07084299931556867	0.08938515474623336	0.08255976001089717	0.09350039435498689	0.09082056548031417	0.10248321295173307	0.09334582223204846	0.08940639891396175	0.09137611057300511	0.09137611057300511	0.09137611057300511	0.09137611057300511	0.09137611057300511	0.09137611057300511	0.09137611057300511	0.09137611057300511	0.09137611057300511	0.09137611057300511	0.09137611057300511	0.09137611057300511	0.09137611057300511	0.09137611057300511	0.09137611057300511	0.09137611057300511	0.09137611057300511	0.09137611057300511	0.09137611057300511	0.09137611057300511	0.09137611057300511	0.09137611057300511	0.09137611057300511	0.09137611057300511	0.09137611057300511	0.09137611057300511	0.09137611057300511	0.09137611057300511	0.09137611057300511	0.09137611057300511
0.11125603685883872	0.09333137262071224	0.0903777873781138	0.09553796362264567	0.09635107310029882	0.10972514584628185	0.10453265970628839	0.10140680093972469	0.09298814872827124	0.08769834899876293	0.09553807025471898	0.09363202684748605	0.11157574178885568	0.087778309754183	0.11928198407998608	0.09540101908816588	0.1138347039763942	0.09780019667567966	0.1088009605962118	0.11005889065427323	0.09820424665466956	0.09854008851595703	0.11166258774789652	0.08544015824227151	0.08919009814039026	0.107711553888119	0.11308834784474252	0.11039995086643076	0.11039995086643076	0.11039995086643076	0.11039995086643076	0.11039995086643076	0.11039995086643076	0.11039995086643076	0.11039995086643076	0.11039995086643076	0.11039995086643076	0.11039995086643076	0.11039995086643076	0.11039995086643076	0.11039995086643076	0.11039995086643076	0.11039995086643076	0.11039995086643076	0.11039995086643076	0.11039995086643076	0.11039995086643076	0.11039995086643076	0.11039995086643076	0.11039995086643076
0.09669066281511352	0.06377631911539244	0.08504067913669504	0.0782383008413948	0.09062743831039809	0.08420614485040151	0.08659624470600503	0.07873226814552862	0.08905880497356479	0.08557963023368938	0.0740393570993416	0.1053482585330258	0.07629029790150954	0.06742807812446082	0.07184140463974242	0.07770537186899988	0.09153643114658491	0.08531649883673673	0.10296003610483923	0.08059693056299069	0.08203982291636028	0.08064150051102076	0.07999268721453238	0.08366058816507237	0.09091323443815594	0.08202635711849962	0.07439094013332555	0.09341304595398443	0.07486675156686956	0.07155919410223462	0.08329443542771918	0.08388946994345407	0.08359195268558663	0.08359195268558663	0.08359195268558663	0.08359195268558663	0.08359195268558663	0.08359195268558663	0.08359195268558663	0.08359195268558663	0.08359195268558663	0.08359195268558663	0.08359195268558663	0.08359195268558663	0.08359195268558663	0.08359195268558663	0.08359195268558663	0.08359195268558663	0.08359195268558663	0.08359195268558663
0.2469778180279938	0.28188732713233755	0.3639014613915557	0.3992778034244824	0.46105185606600857	0.3517088761121513	0.39468699868919416	0.3359684695669866	0.36500293870424205	0.3808607270736263	0.3963713849953089	0.4290251800494695	0.4495879461588872	0.4196822491080088	0.3971591881075437	0.40842071860777623	0.40842071860777623	0.40842071860777623	0.40842071860777623	0.40842071860777623	0.40842071860777623	0.40842071860777623	0.40842071860777623	0.40842071860777623	0.40842071860777623	0.40842071860777623	0.40842071860777623	0.40842071860777623	0.40842071860777623	0.40842071860777623	0.40842071860777623	0.40842071860777623	0.40842071860777623	0.40842071860777623	0.40842071860777623	0.40842071860777623	0.40842071860777623	0.40842071860777623	0.40842071860777623	0.40842071860777623	0.40842071860777623	0.40842071860777623	0.40842071860777623	0.40842071860777623	0.40842071860777623	0.40842071860777623	0.40842071860777623	0.40842071860777623	0.40842071860777623	0.40842071860777623
0.0885794752308598	0.07953159855794299	0.08693991915185101	0.08939180907656985	0.07475393222276493	0.1001304857327161	0.11149416456994614	0.07940984924170011	0.0866299753434217	0.08991618220247886	0.06426039619034536	0.08764379381255714	0.10084054734810696	0.07560164761855874	0.09695237758096302	0.0800711557618788	0.06324992299768371	0.09440027935671441	0.0930609648535635	0.08217843058014304	0.08856780702850368	0.07251930145447286	0.09208907484214726	0.07444670856363333	0.0832678917028903	0.0832678917028903	0.0832678917028903	0.0832678917028903	0.0832678917028903	0.0832678917028903	0.0832678917028903	0.0832678917028903	0.0832678917028903	0.0832678917028903	0.0832678917028903	0.0832678917028903	0.0832678917028903	0.0832678917028903	0.0832678917028903	0.0832678917028903	0.0832678917028903	0.0832678917028903	0.0832678917028903	0.0832678917028903	0.0832678917028903	0.0832678917028903	0.0832678917028903	0.0832678917028903	0.0832678917028903	0.0832678917028903
0.10726214189533918	0.13688371074123812	0.11651235700180052	0.13898224172641954	0.13768669375005255	0.16736113204657135	0.11131975656132834	0.1740304546771571	0.1592263685371858	0.1129457112538472	0.14788097126048846	0.1221542540835618	0.10644727997035637	0.18853639408150769	0.12361644605423203	0.1553384874521359	0.12732676498473078	0.1633808396758715	0.14254771739925448	0.17231085671153826	0.161431991530708	0.15346800047433606	0.1357224020956032	0.16550093972350446	0.15061167090955382	0.15061167090955382	0.15061167090955382	0.15061167090955382	0.15061167090955382	0.15061167090955382	0.15061167090955382	0.15061167090955382	0.15061167090955382	0.15061167090955382	0.15061167090955382	0.15061167090955382	0.15061167090955382	0.15061167090955382	0.15061167090955382	0.15061167090955382	0.15061167090955382	0.15061167090955382	0.15061167090955382	0.15061167090955382	0.15061167090955382	0.15061167090955382	0.15061167090955382	0.15061167090955382	0.15061167090955382	0.15061167090955382
0.11241793397098389	0.10674241679986042	0.07987722715276728	0.09551186361621848	0.09639065529728479	0.10027363134251176	0.0944497268725625	0.0882294439203105	0.08965322509746496	0.09818552335395186	0.10409222143242917	0.10393849162572805	0.11083010690120482	0.12434323833131117	0.08291024475135303	0.10447710185309277	0.1449208699316067	0.08775276619759127	0.12884020523062092	0.1267729963542108	0.09910867611293456	0.1419545021826898	0.11901218156183534	0.14461905675475303	0.13555758478540772	0.1487635709923648	0.11530579999696122	0.13489557030254565	0.15324730599363423	0.10748444806342342	0.1303658770285288	0.1303658770285288	0.1303658770285288	0.1303658770285288	0.1303658770285288	0.1303658770285288	0.1303658770285288	0.1303658770285288	0.1303658770285288	0.1303658770285288	0.1303658770285288	0.1303658770285288	0.1303658770285288	0.1303658770285288	0.1303658770285288	0.1303658770285288	0.1303658770285288	0.1303658770285288	0.1303658770285288	0.1303658770285288
0.09339251474598953	0.09654609973456574	0.10157705896021445	0.07298319038604474	0.09052534552691242	0.10396433820481124	0.1001150610078862	0.0916903499900716	0.09773634810032542	0.10663869610785744	0.10630736564675757	0.09988747870682756	0.15448036220869574	0.12718392045776167	0.12718392045776167	0.12718392045776167	0.12718392045776167	0.12718392045776167	0.12718392045776167	0.12718392045776167	0.12718392045776167	0.12718392045776167	0.12718392045776167	0.12718392045776167	0.12718392045776167	0.12718392045776167	0.12718392045776167	0.12718392045776167	0.12718392045776167	0.12718392045776167	0.12718392045776167	0.12718392045776167	0.12718392045776167	0.12718392045776167	0.12718392045776167	0.12718392045776167	0.12718392045776167	0.12718392045776167	0.12718392045776167	0.12718392045776167	0.12718392045776167	0.12718392045776167	0.12718392045776167	0.12718392045776167	0.12718392045776167	0.12718392045776167	0.12718392045776167	0.12718392045776167	0.12718392045776167	0.12718392045776167
0.1111686553372273	0.10063957654391743	0.0998961240421556	0.12007438934437165	0.1016279376964502	0.13488839105666334	0.10699397854920933	0.0934606088611769	0.12608719232953716	0.08607784117887066	0.11505899998715743	0.09966819539207275	0.09061383117864416	0.105009090245728	0.08688708972389773	0.09210164205928995	0.11420452512153927	0.11441763408943871	0.12714098273321675	0.10051808145821496	0.09906654479789918	0.11169955443993752	0.07114853772435087	0.11923968512012402	0.0905648498355285	0.10490226747782626	0.10490226747782626	0.10490226747782626	0.10490226747782626	0.10490226747782626	0.10490226747782626	0.10490226747782626	0.10490226747782626	0.10490226747782626	0.10490226747782626	0.10490226747782626	0.10490226747782626	0.10490226747782626	0.10490226747782626	0.10490226747782626	0.10490226747782626	0.10490226747782626	0.10490226747782626	0.10490226747782626	0.10490226747782626	0.10490226747782626	0.10490226747782626	0.10490226747782626	0.10490226747782626	0.10490226747782626
0.090242920702832	0.1187479994832487	0.09446580080286353	0.0979054705783217	0.08796628244982553	0.09118268400640778	0.07419906821245247	0.11473091680920544	0.11504553498618922	0.08994178028018948	0.0990445872017121	0.09655259762658551	0.09732128232585079	0.10978641360103567	0.10616124015229401	0.07767800807331696	0.0989287943012252	0.08653264642190263	0.09589812976348246	0.11244461384501013	0.10410791065798887	0.09970162683859138	0.08602597985719043	0.10903256136010742	0.10181092869714767	0.15901599842149047	0.13041346355931907	0.13041346355931907	0.13041346355931907	0.13041346355931907	0.13041346355931907	0.13041346355931907	0.13041346355931907	0.13041346355931907	0.13041346355931907	0.13041346355931907	0.13041346355931907	0.13041346355931907	0.13041346355931907	0.13041346355931907	0.13041346355931907	0.13041346355931907	0.13041346355931907	0.13041346355931907	0.13041346355931907	0.13041346355931907	0.13041346355931907	0.13041346355931907	0.13041346355931907	0.13041346355931907
0.16595483232702518	0.11649887927104938	0.18032602462462438	0.08811137351415631	0.15479567577312803	0.20790362418315886	0.17530961225626693	0.16335033381782435	0.1623045524531636	0.13034326806664018	0.17599088417885989	0.21688216236560737	0.1926288019682186	0.17065272079056182	0.1822351117079784	0.2279016400439621	0.14222902520605785	0.23500641748664577	0.2546372684784677	0.3003925821870413	0.22758390827781552	0.27958541601470815	0.25456300708846996	0.28308850674901254	0.2535470482215981	0.19279149142644508	0.2231692698240216	0.2231692698240216	0.2231692698240216	0.2231692698240216	0.2231692698240216	0.2231692698240216	0.2231692698240216	0.2231692698240216	0.2231692698240216	0.2231692698240216	0.2231692698240216	0.2231692698240216	0.2231692698240216	0.2231692698240216	0.2231692698240216	0.2231692698240216	0.2231692698240216	0.2231692698240216	0.2231692698240216	0.2231692698240216	0.2231692698240216	0.2231692698240216	0.2231692698240216	0.2231692698240216
0.06555651978877057	0.061581888049266516	0.06873864896583318	0.06518551635005689	0.07436485728776603	0.05473747659359721	0.07060652129683768	0.06574031600700334	0.06319383133450107	0.06087424458083022	0.06565064554262114	0.07793072597408668	0.056416662563034646	0.061674862426024435	0.06523105617448295	0.06756367291649651	0.057634123583648555	0.07752867100711322	0.06002967444099045	0.06789775897804994	0.06628573366749109	0.05863380016015256	0.06276639020818238	0.059300610313387445	0.07415143035893318	0.0683916723907051	0.07127155137481914	0.07127155137481914	0.07127155137481914	0.07127155137481914	0.07127155137481914	0.07127155137481914	0.07127155137481914	0.07127155137481914	0.07127155137481914	0.07127155137481914	0.07127155137481914	0.07127155137481914	0.07127155137481914	0.07127155137481914	0.07127155137481914	0.07127155137481914	0.07127155137481914	0.07127155137481914	0.07127155137481914	0.07127155137481914	0.07127155137481914	0.07127155137481914	0.07127155137481914	0.07127155137481914
0.15310757607841344	0.12060429705024854	0.11278504009165748	0.1299955639069715	0.1303323721870631	0.1274990235312228	0.13715505864773112	0.14325682092896316	0.10989200038655696	0.11339214815900661	0.1472019400432274	0.11827209156425107	0.10354681166794032	0.11849895665967304	0.13169429052993392	0.11716191907527701	0.14628890928478408	0.14174366651161233	0.13277947064617576	0.12203447794971017	0.11681438630537795	0.13349999632230866	0.13805267106878055	0.11968602148482109	0.1280510632004828	0.12386854234265192	0.12386854234265192	0.12386854234265192	0.12386854234265192	0.12386854234265192	0.12386854234265192	0.12386854234265192	0.12386854234265192	0.12386854234265192	0.12386854234265192	0.12386854234265192	0.12386854234265192	0.12386854234265192	0.12386854234265192	0.12386854234265192	0.12386854234265192	0.12386854234265192	0.12386854234265192	0.12386854234265192	0.12386854234265192	0.12386854234265192	0.12386854234265192	0.12386854234265192	0.12386854234265192	0.12386854234265192
0.12474478872087903	0.11833732374939274	0.12318548128373548	0.11506670853695657	0.13852636567522475	0.1150875160759059	0.11499987390720631	0.10569242968984714	0.11258600278833886	0.11091388611330256	0.13351352713326195	0.1096337710155738	0.11335640206202874	0.11305290051024984	0.09446392556878579	0.0955616146063836	0.14085702563486663	0.1211003209604809	0.10287420170411882	0.11293557491151214	0.10255668218447155	0.0988125931283726	0.11818472134028415	0.09338255639529632	0.1190494625729089	0.1062160094841026	0.1062160094841026	0.1062160094841026	0.1062160094841026	0.1062160094841026	0.1062160094841026	0.1062160094841026	0.1062160094841026	0.1062160094841026	0.1062160094841026	0.1062160094841026	0.1062160094841026	0.1062160094841026	0.1062160094841026	0.1062160094841026	0.1062160094841026	0.1062160094841026	0.1062160094841026	0.1062160094841026	0.1062160094841026	0.1062160094841026	0.1062160094841026	0.1062160094841026	0.1062160094841026	0.1062160094841026
0.08971227104795469	0.08347280754283296	0.06630867984865697	0.0742987959072163	0.05985532526732558	0.0639200033161888	0.08264914445749616	0.07808162959703707	0.08090050216553722	0.08452593538927576	0.07791909643539331	0.07411623769334291	0.08555413576735227	0.0740789356320507	0.06944146791748525	0.07938542454533735	0.07967887597571577	0.08001648973261419	0.06777341133636582	0.08016070029250603	0.06765094681906833	0.0860570658099991	0.06624630168317082	0.08220998530832901	0.06875970912304741	0.07548484721568821	0.07548484721568821	0.07548484721568821	0.07548484721568821	0.07548484721568821	0.07548484721568821	0.07548484721568821	0.07548484721568821	0.07548484721568821	0.07548484721568821	0.07548484721568821	0.07548484721568821	0.07548484721568821	0.07548484721568821	0.07548484721568821	0.07548484721568821	0.07548484721568821	0.07548484721568821	0.07548484721568821	0.07548484721568821	0.07548484721568821	0.07548484721568821	0.07548484721568821	0.07548484721568821	0.07548484721568821
0.1551923445165215	0.11657200396678971	0.12614131470551027	0.10263069673208056	0.1269637748226632	0.12840221114974976	0.14500067536805983	0.13324778746895397	0.11859540463093939	0.10868769063142802	0.1283670232662947	0.09496277492344023	0.11067452984689212	0.08725229799408557	0.12632804620313007	0.09838742893625789	0.13499735428807966	0.11710806772806938	0.10645656003834958	0.14381268918384005	0.1251346246110948	0.1251346246110948	0.1251346246110948	0.1251346246110948	0.1251346246110948	0.1251346246110948	0.1251346246110948	0.1251346246110948	0.1251346246110948	0.1251346246110948	0.1251346246110948	0.1251346246110948	0.1251346246110948	0.1251346246110948	0.1251346246110948	0.1251346246110948	0.1251346246110948	0.1251346246110948	0.1251346246110948	0.1251346246110948	0.1251346246110948	0.1251346246110948	0.1251346246110948	0.1251346246110948	0.1251346246110948	0.1251346246110948	0.1251346246110948	0.1251346246110948	0.1251346246110948	0.1251346246110948
0.07542217527793178	0.07463078544342758	0.07287178188828475	0.05915691315884909	0.06183101836252579	0.056117545085900784	0.06155801707431014	0.06496754419640632	0.058826931033493644	0.05050203650277033	0.06116457881548932	0.0602218063605918	0.05811444734938281	0.05629846831315563	0.06901741070884351	0.06420306147263498	0.05453325757978788	0.05307355552350998	0.07195031882257867	0.06408386388570934	0.06801709135414401	0.06801709135414401	0.06801709135414401	0.06801709135414401	0.06801709135414401	0.06801709135414401	0.06801709135414401	0.06801709135414401	0.06801709135414401	0.06801709135414401	0.06801709135414401	0.06801709135414401	0.06801709135414401	0.06801709135414401	0.06801709135414401	0.06801709135414401	0.06801709135414401	0.06801709135414401	0.06801709135414401	0.06801709135414401	0.06801709135414401	0.06801709135414401	0.06801709135414401	0.06801709135414401	0.06801709135414401	0.06801709135414401	0.06801709135414401	0.06801709135414401	0.06801709135414401	0.06801709135414401
0.14549871333143963	0.22113934685402784	0.13015045893152993	0.18360131791246156	0.17130805044099084	0.12653976782506055	0.14775262942579606	0.1345425018157608	0.1834908776990407	0.20520986613970418	0.08080568418414526	0.16545035154215224	0.1781558274078627	0.17388173809627727	0.1702600448109334	0.22415207646389185	0.18307018049925813	0.20061226055564643	0.11783851727219526	0.26791613798670105	0.20445720231379347	0.17355179865644269	0.22747396402848477	0.1873535100765352	0.2268388533915967	0.22595411651670336	0.19289472328943005	0.2094244199030667	0.2094244199030667	0.2094244199030667	0.2094244199030667	0.2094244199030667	0.2094244199030667	0.2094244199030667	0.2094244199030667	0.2094244199030667	0.2094244199030667	0.2094244199030667	0.2094244199030667	0.2094244199030667	0.2094244199030667	0.2094244199030667	0.2094244199030667	0.2094244199030667	0.2094244199030667	0.2094244199030667	0.2094244199030667	0.2094244199030667	0.2094244199030667	0.2094244199030667
0.1547101991031624	0.11478275092213017	0.10431257897107851	0.1144860703864253	0.1169804420616236	0.10994172283070983	0.0970979362431195	0.09492041367046312	0.11071753133691117	0.11019081296282793	0.11176230195985287	0.11192440570735926	0.10521433329516988	0.10229448036514985	0.07562547778612663	0.10068318065419517	0.13118273347453951	0.10597756062502839	0.08268677161653183	0.08481285109100833	0.09445082695668264	0.09176006567580733	0.10258840811657595	0.10348330893691249	0.10303585852674423	0.10303585852674423	0.10303585852674423	0.10303585852674423	0.10303585852674423	0.10303585852674423	0.10303585852674423	0.10303585852674423	0.10303585852674423	0.10303585852674423	0.10303585852674423	0.10303585852674423	0.10303585852674423	0.10303585852674423	0.10303585852674423	0.10303585852674423	0.10303585852674423	0.10303585852674423	0.10303585852674423	0.10303585852674423	0.10303585852674423	0.10303585852674423	0.10303585852674423	0.10303585852674423	0.10303585852674423	0.10303585852674423
0.1500215261360493	0.12329024295050564	0.09885643028127916	0.09594662007879226	0.08229030596491228	0.10255209155652512	0.11063228440726719	0.09756076631261865	0.10680136313536494	0.08595800846784385	0.11827262961738005	0.10063434894424225	0.09235692037609324	0.09625863830668374	0.0935091884704124	0.09137626621650072	0.10024545664367814	0.10524546422481551	0.10976562960486007	0.11727037595823497	0.11137034873102473	0.10461368850398134	0.11448692572807981	0.10411416165127244	0.10189112844576242	0.19301778538705974	0.1474544569164111	0.1474544569164111	0.1474544569164111	0.1474544569164111	0.1474544569164111	0.1474544569164111	0.1474544569164111	0.1474544569164111	0.1474544569164111	0.1474544569164111	0.1474544569164111	0.1474544569164111	0.1474544569164111	0.1474544569164111	0.1474544569164111	0.1474544569164111	0.1474544569164111	0.1474544569164111	0.1474544569164111	0.1474544569164111	0.1474544569164111	0.1474544569164111	0.1474544569164111	0.1474544569164111
0.31544531362917705	0.18835488721739888	0.23961371380373178	0.2329784269302293	0.22047830802816373	0.22205162448366147	0.19181123033623937	0.20312033396621895	0.17862424222813306	0.20263383150165276	0.23166601412728907	0.19915222790928985	0.243051666718416	0.1901590582044276	0.18482285826716438	0.2072704382107421	0.16238015416564294	0.2299982558690853	0.19905196974735312	0.2021925190470772	0.20510798685221565	0.20959491240937628	0.21182639883294493	0.2107106556211606	0.2107106556211606	0.2107106556211606	0.2107106556211606	0.2107106556211606	0.2107106556211606	0.2107106556211606	0.2107106556211606	0.2107106556211606	0.2107106556211606	0.2107106556211606	0.2107106556211606	0.2107106556211606	0.2107106556211606	0.2107106556211606	0.2107106556211606	0.2107106556211606	0.2107106556211606	0.2107106556211606	0.2107106556211606	0.2107106556211606	0.2107106556211606	0.2107106556211606	0.2107106556211606	0.2107106556211606	0.2107106556211606	0.2107106556211606
0.09859576643716658	0.07681839817534174	0.07878103719680314	0.08340096392673249	0.06908797728204283	0.09310605034243488	0.07245471662659243	0.0788457584076239	0.09740703484431759	0.08627172736768865	0.083443604667602	0.091462354265984	0.1028502173641843	0.08911177028234261	0.09037654034051659	0.10153918784551405	0.08654906793904345	0.08689145752186875	0.09052280116506103	0.08653667589221657	0.10519332868979346	0.09586500229100503	0.09586500229100503	0.09586500229100503	0.09586500229100503	0.09586500229100503	0.09586500229100503	0.09586500229100503	0.09586500229100503	0.09586500229100503	0.09586500229100503	0.09586500229100503	0.09586500229100503	0.09586500229100503	0.09586500229100503	0.09586500229100503	0.09586500229100503	0.09586500229100503	0.09586500229100503	0.09586500229100503	0.09586500229100503	0.09586500229100503	0.09586500229100503	0.09586500229100503	0.09586500229100503	0.09586500229100503	0.09586500229100503	0.09586500229100503	0.09586500229100503	0.09586500229100503
0.09454672157951888	0.07559593733410797	0.07468242159499724	0.07424819506428237	0.08370650896916264	0.07676223768392312	0.08150706863181004	0.06893304273082791	0.07609808526215968	0.0750469776497072	0.07312425190235947	0.07656532697309666	0.07188726310483785	0.07115495742355418	0.08839499090601119	0.09301202560327125	0.07857413570003721	0.07122811140167037	0.08595760958666805	0.07628911963442905	0.08900080729956128	0.07078500822142426	0.08710664004800507	0.07909836869443432	0.07400756240727266	0.07286322603860208	0.06703403506384967	0.0707121292592744	0.07481599437058052	0.06357872531682011	0.06329965274889027	0.08335717434037554	0.1092391838536024	0.09629817909698897	0.09629817909698897	0.09629817909698897	0.09629817909698897	0.09629817909698897	0.09629817909698897	0.09629817909698897	0.09629817909698897	0.09629817909698897	0.09629817909698897	0.09629817909698897	0.09629817909698897	0.09629817909698897	0.09629817909698897	0.09629817909698897	0.09629817909698897	0.09629817909698897
0.0872543084313246	0.09181418784914455	0.08135586358550831	0.09325057817904799	0.09129497535244817	0.09271528153787228	0.10022104050955098	0.09505609061289029	0.09376776755673528	0.08707114228553424	0.08503756206952047	0.1038523381540909	0.07993751869770345	0.0934828521743819	0.102426600372405	0.10839835193446673	0.07367883309273515	0.10228508392450826	0.07928998832587539	0.0801621455432261	0.0993856166597931	0.08764999466886704	0.06953387276031647	0.0872360254377166	0.09005463407638677	0.0758557705634469	0.08051829501913904	0.07941679504764838	0.08600302491765677	0.0946823664464472	0.08594618719364348	0.1046073308529316	0.09162269993338303	0.09811501539315733	0.09811501539315733	0.09811501539315733	0.09811501539315733	0.09811501539315733	0.09811501539315733	0.09811501539315733	0.09811501539315733	0.09811501539315733	0.09811501539315733	0.09811501539315733	0.09811501539315733	0.09811501539315733	0.09811501539315733	0.09811501539315733	0.09811501539315733	0.09811501539315733
0.11134953744269903	0.1013824075301098	0.1033045983517724	0.103088317615461	0.09054620161758566	0.08655820708164905	0.10307962827075998	0.1017598571780421	0.0650386761656803	0.11120031439066905	0.07746449703781459	0.08732980094167823	0.08715006298035262	0.0983687623546757	0.11028164049116275	0.0917428242421532	0.09340310959870711	0.08856688133353945	0.10192746946449369	0.1049577661969573	0.09897317281115296	0.10196546950405513	0.10196546950405513	0.10196546950405513	0.10196546950405513	0.10196546950405513	0.10196546950405513	0.10196546950405513	0.10196546950405513	0.10196546950405513	0.10196546950405513	0.10196546950405513	0.10196546950405513	0.10196546950405513	0.10196546950405513	0.10196546950405513	0.10196546950405513	0.10196546950405513	0.10196546950405513	0.10196546950405513	0.10196546950405513	0.10196546950405513	0.10196546950405513	0.10196546950405513	0.10196546950405513	0.10196546950405513	0.10196546950405513	0.10196546950405513	0.10196546950405513	0.10196546950405513
0.09263148203062867	0.06732173780706563	0.0681462448078247	0.07083812914316892	0.06564076018978124	0.05428515096101673	0.04959946141922624	0.05759370721089204	0.05963861000909474	0.05271116380682904	0.05964920872051007	0.0577805556646748	0.068963416779157	0.060879399580637365	0.07339059850499084	0.07376693700124544	0.06312700847471069	0.0690153183385652	0.06261891338651658	0.07786375914095607	0.0646999401061374	0.09597185587875671	0.07528840225935225	0.04811694440480292	0.06170267333207759	0.06170267333207759	0.06170267333207759	0.06170267333207759	0.06170267333207759	0.06170267333207759	0.06170267333207759	0.06170267333207759	0.06170267333207759	0.06170267333207759	0.06170267333207759	0.06170267333207759	0.06170267333207759	0.06170267333207759	0.06170267333207759	0.06170267333207759	0.06170267333207759	0.06170267333207759	0.06170267333207759	0.06170267333207759	0.06170267333207759	0.06170267333207759	0.06170267333207759	0.06170267333207759	0.06170267333207759	0.06170267333207759
0.15462518904134248	0.11602481090683031	0.13206154901330033	0.14020883261616196	0.13364872434088418	0.09667598901939084	0.10827176604356821	0.10995155642866146	0.12479096893236238	0.10547872079831909	0.14285264470353232	0.12441944528072701	0.12320447827060024	0.10987049046107882	0.09193962313740282	0.11687952957524965	0.12764972433427896	0.14252428940074915	0.12417723628760094	0.1088018142973595	0.1325849756581124	0.12212851053036075	0.12476774360307745	0.13668384597395272	0.11446280853995873	0.15958620767099513	0.13702450810547695	0.13702450810547695	0.13702450810547695	0.13702450810547695	0.13702450810547695	0.13702450810547695	0.13702450810547695	0.13702450810547695	0.13702450810547695	0.13702450810547695	0.13702450810547695	0.13702450810547695	0.13702450810547695	0.13702450810547695	0.13702450810547695	0.13702450810547695	0.13702450810547695	0.13702450810547695	0.13702450810547695	0.13702450810547695	0.13702450810547695	0.13702450810547695	0.13702450810547695	0.13702450810547695
0.1079523184688399	0.09418341241012082	0.08759483315438892	0.08615946281301044	0.0921745570790336	0.08420673177292672	0.0657760009225616	0.07417062595383579	0.09277873830264807	0.08818759688349576	0.09701674964490309	0.08754173660609173	0.07643327638649756	0.08124527882715044	0.09223553692244359	0.10016343509628507	0.07786922920413401	0.10072622867700577	0.10445624644782313	0.08426102861580817	0.09435863753181566	0.09435863753181566	0.09435863753181566	0.09435863753181566	0.09435863753181566	0.09435863753181566	0.09435863753181566	0.09435863753181566	0.09435863753181566	0.09435863753181566	0.09435863753181566	0.09435863753181566	0.09435863753181566	0.09435863753181566	0.09435863753181566	0.09435863753181566	0.09435863753181566	0.09435863753181566	0.09435863753181566	0.09435863753181566	0.09435863753181566	0.09435863753181566	0.09435863753181566	0.09435863753181566	0.09435863753181566	0.09435863753181566	0.09435863753181566	0.09435863753181566	0.09435863753181566	0.09435863753181566
0.10862758840398318	0.09095299501347828	0.09242155331378196	0.07546748064981616	0.09270989421433747	0.08476397927308729	0.07599517005175878	0.08027114520464772	0.06883173088702374	0.06487393790595777	0.07474918446987866	0.07943745230129122	0.0876770794185013	0.09021512019824926	0.10569830278717705	0.0726794902772152	0.08419135470793719	0.0737563041504275	0.0891041748407482	0.09011268884151882	0.09532633114493835	0.07681984992884693	0.08607309053689263	0.08607309053689263	0.08607309053689263	0.08607309053689263	0.08607309053689263	0.08607309053689263	0.08607309053689263	0.08607309053689263	0.08607309053689263	0.08607309053689263	0.08607309053689263	0.08607309053689263	0.08607309053689263	0.08607309053689263	0.08607309053689263	0.08607309053689263	0.08607309053689263	0.08607309053689263	0.08607309053689263	0.08607309053689263	0.08607309053689263	0.08607309053689263	0.08607309053689263	0.08607309053689263	0.08607309053689263	0.08607309053689263	0.08607309053689263	0.08607309053689263
0.15481748581287705	0.14704053916970602	0.12827478820097116	0.13049720756265046	0.10537729822148699	0.1399882871339004	0.13456128296984843	0.11814492067077632	0.14453108047307842	0.11205505232336428	0.17274870621717595	0.11780532841303211	0.12724461867606907	0.12012329623368098	0.09509556614497479	0.10451005488790781	0.10858388455245066	0.1169628860382883	0.09379349640649177	0.1985696914423756	0.14618159392443367	0.14618159392443367	0.14618159392443367	0.14618159392443367	0.14618159392443367	0.14618159392443367	0.14618159392443367	0.14618159392443367	0.14618159392443367	0.14618159392443367	0.14618159392443367	0.14618159392443367	0.14618159392443367	0.14618159392443367	0.14618159392443367	0.14618159392443367	0.14618159392443367	0.14618159392443367	0.14618159392443367	0.14618159392443367	0.14618159392443367	0.14618159392443367	0.14618159392443367	0.14618159392443367	0.14618159392443367	0.14618159392443367	0.14618159392443367	0.14618159392443367	0.14618159392443367	0.14618159392443367
0.1725896653374791	0.11307336260193418	0.1312839345933444	0.1155508133546899	0.13029584543382047	0.11716848649419397	0.11556161324505101	0.11283507209522647	0.14045660113692804	0.11325666752675732	0.1331456975293141	0.11683232715075599	0.12802373437832304	0.14372883632860273	0.1328855040831643	0.12538160268637377	0.12406560894052765	0.11569864107853294	0.12137833291140408	0.13526631818407472	0.1345183235749446	0.11820457350275791	0.12587689161167107	0.12204073255721451	0.12204073255721451	0.12204073255721451	0.12204073255721451	0.12204073255721451	0.12204073255721451	0.12204073255721451	0.12204073255721451	0.12204073255721451	0.12204073255721451	0.12204073255721451	0.12204073255721451	0.12204073255721451	0.12204073255721451	0.12204073255721451	0.12204073255721451	0.12204073255721451	0.12204073255721451	0.12204073255721451	0.12204073255721451	0.12204073255721451	0.12204073255721451	0.12204073255721451	0.12204073255721451	0.12204073255721451	0.12204073255721451	0.12204073255721451
0.12637114027831145	0.11669049579380393	0.1047729981102285	0.12343921222970786	0.10961106419785567	0.11881752233321553	0.10027893681205985	0.0955083398801535	0.09605014361709233	0.09436489823919901	0.10455351974334635	0.09936907403763812	0.10672933298056224	0.09347585889038747	0.09613428838905434	0.09589367987828337	0.1178455825894611	0.09808097348779482	0.1266614112209683	0.1158035378236159	0.1156234172233954	0.07539034174441984	0.09550687948390761	0.09550687948390761	0.09550687948390761	0.09550687948390761	0.09550687948390761	0.09550687948390761	0.09550687948390761	0.09550687948390761	0.09550687948390761	0.09550687948390761	0.09550687948390761	0.09550687948390761	0.09550687948390761	0.09550687948390761	0.09550687948390761	0.09550687948390761	0.09550687948390761	0.09550687948390761	0.09550687948390761	0.09550687948390761	0.09550687948390761	0.09550687948390761	0.09550687948390761	0.09550687948390761	0.09550687948390761	0.09550687948390761	0.09550687948390761	0.09550687948390761
0.13020731961298784	0.1334607806916187	0.11334180832085727	0.11878698485432326	0.13248086453393915	0.12726558636034552	0.13977945800635302	0.13547347421198885	0.10757734698088578	0.1222083673674221	0.15161799462632689	0.1314194187012581	0.10801018521462839	0.13253252815106706	0.12664039402710828	0.1330817844425949	0.10772623557103853	0.1097651492254591	0.12434498803033713	0.1378859194158567	0.11843637763134232	0.13566220193702366	0.1287995590949583	0.12015925929029127	0.1415024412395193	0.12029329043596339	0.12462042289474178	0.1387773522947293	0.1021742966451987	0.11844222251094436	0.13765889244775797	0.12805055747935115	0.12805055747935115	0.12805055747935115	0.12805055747935115	0.12805055747935115	0.12805055747935115	0.12805055747935115	0.12805055747935115	0.12805055747935115	0.12805055747935115	0.12805055747935115	0.12805055747935115	0.12805055747935115	0.12805055747935115	0.12805055747935115	0.12805055747935115	0.12805055747935115	0.12805055747935115	0.12805055747935115
0.08299270725100003	0.07775536869496937	0.0916266182686722	0.09608525916218875	0.0790175067911232	0.08203344815456921	0.08912832678678334	0.07388662711004083	0.08278101070636983	0.09493409116823905	0.09880429010352058	0.08829887668700775	0.09907002438891326	0.08826686722334637	0.09518117065557173	0.0979840362601823	0.10597658475739942	0.09591088100081413	0.08234161777292953	0.06622117725569855	0.08917757233393309	0.10070180208299528	0.08056053985524582	0.09284170092462836	0.08306926106832116	0.09374933850564286	0.09060911697291749	0.08293269855764146	0.0856859738640838	0.06718117666008333	0.08473907397105754	0.07596012531557043	0.07596012531557043	0.07596012531557043	0.07596012531557043	0.07596012531557043	0.07596012531557043	0.07596012531557043	0.07596012531557043	0.07596012531557043	0.07596012531557043	0.07596012531557043	0.07596012531557043	0.07596012531557043	0.07596012531557043	0.07596012531557043	0.07596012531557043	0.07596012531557043	0.07596012531557043	0.07596012531557043
0.11449431474830399	0.10247018321001038	0.15082950946111495	0.10531828134769015	0.12168720810013639	0.1541831907957518	0.11842749054544974	0.10866244024573554	0.11539579274219583	0.1666944608346825	0.1270755501526407	0.1125952600249308	0.09599751779903565	0.11869525844019041	0.14652896444088628	0.10118065905846156	0.14152589009009559	0.1438919056086702	0.13774614715525108	0.1303253751903764	0.10090917786232932	0.11561727652635286	0.11561727652635286	0.11561727652635286	0.11561727652635286	0.11561727652635286	0.11561727652635286	0.11561727652635286	0.11561727652635286	0.11561727652635286	0.11561727652635286	0.11561727652635286	0.11561727652635286	0.11561727652635286	0.11561727652635286	0.11561727652635286	0.11561727652635286	0.11561727652635286	0.11561727652635286	0.11561727652635286	0.11561727652635286	0.11561727652635286	0.11561727652635286	0.11561727652635286	0.11561727652635286	0.11561727652635286	0.11561727652635286	0.11561727652635286	0.11561727652635286	0.11561727652635286
0.16687164521795	0.945182666405415	0.43602348961267645	0.3979258103668536	0.6724193420639715	0.05743432947606853	0.6615280454719039	0.13637305219844023	0.5376047570099937	0.12640581785425908	0.52480543948795	0.12637507980600018	0.8102291362341157	0.22397403040996833	0.22363028483696942	0.6379713142319671	1.0741283182358294	0.2235571315329356	0.882327114863384	0.22363028483696942	0.4336953865360842	0.3286628356865268	0.3286628356865268	0.3286628356865268	0.3286628356865268	0.3286628356865268	0.3286628356865268	0.3286628356865268	0.3286628356865268	0.3286628356865268	0.3286628356865268	0.3286628356865268	0.3286628356865268	0.3286628356865268	0.3286628356865268	0.3286628356865268	0.3286628356865268	0.3286628356865268	0.3286628356865268	0.3286628356865268	0.3286628356865268	0.3286628356865268	0.3286628356865268	0.3286628356865268	0.3286628356865268	0.3286628356865268	0.3286628356865268	0.3286628356865268	0.3286628356865268	0.3286628356865268
0.1463036030984771	0.11800476770553028	0.10405977354650227	0.09808811571900107	0.09957418170300752	0.10577632660058695	0.12426521635435823	0.13887149629961507	0.12782678550741844	0.10958330431246799	0.11946042704010543	0.1002789207003947	0.13548153260203133	0.07727789274555073	0.10437313887602871	0.11118400369312686	0.10649636563702965	0.10534202360453437	0.09998608225640655	0.10156113480204569	0.119262230312996	0.11802360610790619	0.11477226021726014	0.10812352623083589	0.12057970626850266	0.10310104765632938	0.12611007097622592	0.09748951373800316	0.11483589725386831	0.10616270549593573	0.10616270549593573	0.10616270549593573	0.10616270549593573	0.10616270549593573	0.10616270549593573	0.10616270549593573	0.10616270549593573	0.10616270549593573	0.10616270549593573	0.10616270549593573	0.10616270549593573	0.10616270549593573	0.10616270549593573	0.10616270549593573	0.10616270549593573	0.10616270549593573	0.10616270549593573	0.10616270549593573	0.10616270549593573	0.10616270549593573
0.07247739425237122	0.0783629221069973	0.08955204872456507	0.06526789579515116	0.06791281782510626	0.07514518193965285	0.06040341498153809	0.07094738640014314	0.08363522628291366	0.08651923260325682	0.07326142891586725	0.08184822012851603	0.07057849877135482	0.06462900205872743	0.07268458924304094	0.08147837066535393	0.06867072203225032	0.06701001213877084	0.07112426804539253	0.0814320047015839	0.07306311631061967	0.09263324533891885	0.06743777812062156	0.07089420036486857	0.08950163521972686	0.09531493031117122	0.08509828371938409	0.08676782046971411	0.07994582327015932	0.09006993935230864	0.08311938981484401	0.08789375364667602	0.08524152776626315	0.09223966338519525	0.06798588205446915	0.0801127727198322	0.0801127727198322	0.0801127727198322	0.0801127727198322	0.0801127727198322	0.0801127727198322	0.0801127727198322	0.0801127727198322	0.0801127727198322	0.0801127727198322	0.0801127727198322	0.0801127727198322	0.0801127727198322	0.0801127727198322	0.0801127727198322
0.10818353870379048	0.09071559394339783	0.09168619520009479	0.10285228262215738	0.08283761389091432	0.06552092664246578	0.08969909776462213	0.09265027428238173	0.10088737075665088	0.09032754150731609	0.10097806508306564	0.09221392930100614	0.08371399291924772	0.09412989339424661	0.09192726297865901	0.09831245729280295	0.09090753488188541	0.10365831964614428	0.08706469694406607	0.06373306937489338	0.10607868667404964	0.10900603444828139	0.09751144166190875	0.10468361786711773	0.08214521967028884	0.0859073671084466	0.10079166188286368	0.08793831468685545	0.09264349402638981	0.11033850949645345	0.08542411443143952	0.09484327969630296	0.07918729761082711	0.08041361335113018	0.08216674748600637	0.11379450799626521	0.06667934479564001	0.09945387054466746	0.09191641744540241	0.10074499402069477	0.0963307057330486	0.0963307057330486	0.0963307057330486	0.0963307057330486	0.0963307057330486	0.0963307057330486	0.0963307057330486	0.0963307057330486	0.0963307057330486	0.0963307057330486
0.1271031087714235	0.08475264723808759	0.10393253432403998	0.11215071784654046	0.10444938864183721	0.08356275339910274	0.09095356784958016	0.10142525361084555	0.0911573691953039	0.07477372418214746	0.08670900088629259	0.09300360174323298	0.08861743263149759	0.10132067338847947	0.0917752427691521	0.09112372611461853	0.11669521485276459	0.0833244651738004	0.10447127673205991	0.09415077127245508	0.09025093826616057	0.09378598010982515	0.09053735941779759	0.09569882802122434	0.10302409392609038	0.09936146097365736	0.09936146097365736	0.09936146097365736	0.09936146097365736	0.09936146097365736	0.09936146097365736	0.09936146097365736	0.09936146097365736	0.09936146097365736	0.09936146097365736	0.09936146097365736	0.09936146097365736	0.09936146097365736	0.09936146097365736	0.09936146097365736	0.09936146097365736	0.09936146097365736	0.09936146097365736	0.09936146097365736	0.09936146097365736	0.09936146097365736	0.09936146097365736	0.09936146097365736	0.09936146097365736	0.09936146097365736
0.08952624577924624	0.07621781197960989	0.05380436499052357	0.07442787300702922	0.0745165710205745	0.07543085440872495	0.06811400549706181	0.07568917414516992	0.06204884126309449	0.06909701062842126	0.0858720624113122	0.05595781644971132	0.08405763972038478	0.07406542379620791	0.060525948371827065	0.06928636762632295	0.0831603752847264	0.07313132986601661	0.07076744299655992	0.06206091985574293	0.06980129111887447	0.07762497552873143	0.08043580661496141	0.06984315412041071	0.07101614295996513	0.08396813676115786	0.06355600053000447	0.07137667690139002	0.05709544131938317	0.06556381979332844	0.06898070872552624	0.06727226425942734	0.06727226425942734	0.06727226425942734	0.06727226425942734	0.06727226425942734	0.06727226425942734	0.06727226425942734	0.06727226425942734	0.06727226425942734	0.06727226425942734	0.06727226425942734	0.06727226425942734	0.06727226425942734	0.06727226425942734	0.06727226425942734	0.06727226425942734	0.06727226425942734	0.06727226425942734	0.06727226425942734
0.6749192632806236	0.0	0.23686372792695337	0.0	0.27654730339101596	0.21627354561628334	0.19252234455632572	0.08770090549927319	0.41708391488412133	0.32400598409659687	0.325094964697352	0.023835825812748096	0.2337815999614304	0.17101323430764315	0.2742316829201043	0.08770090549927319	0.29693537549478455	0.23525451972667438	0.17105092821586407	0.23750614129811085	0.3554386988128732	0.2566666223007605	0.3016431341377544	0.36194575578434557	0.34798609315687923	0.08772960335811597	0.2178578482574976	0.2178578482574976	0.2178578482574976	0.2178578482574976	0.2178578482574976	0.2178578482574976	0.2178578482574976	0.2178578482574976	0.2178578482574976	0.2178578482574976	0.2178578482574976	0.2178578482574976	0.2178578482574976	0.2178578482574976	0.2178578482574976	0.2178578482574976	0.2178578482574976	0.2178578482574976	0.2178578482574976	0.2178578482574976	0.2178578482574976	0.2178578482574976	0.2178578482574976	0.2178578482574976
0.07224366678498582	0.05159448591239076	0.05740617892437829	0.06419391028393433	0.06179523506224347	0.06356313659133771	0.07401780838494361	0.0705486850392883	0.0766792340711069	0.07798835466596651	0.0761621377581812	0.08773185594976166	0.07253576005545825	0.0824998433388827	0.05589788019146824	0.08031148871292684	0.07129659355165033	0.06641922758960689	0.05953348246517378	0.059944366176132566	0.08244435279668774	0.07642729395261623	0.07739791148100741	0.07691260271681181	0.07691260271681181	0.07691260271681181	0.07691260271681181	0.07691260271681181	0.07691260271681181	0.07691260271681181	0.07691260271681181	0.07691260271681181	0.07691260271681181	0.07691260271681181	0.07691260271681181	0.07691260271681181	0.07691260271681181	0.07691260271681181	0.07691260271681181	0.07691260271681181	0.07691260271681181	0.07691260271681181	0.07691260271681181	0.07691260271681181	0.07691260271681181	0.07691260271681181	0.07691260271681181	0.07691260271681181	0.07691260271681181	0.07691260271681181
0.15394682806842272	0.18623950580202708	0.16229836687043644	0.14125309677456277	0.15691142764939317	0.15325045023666908	0.15677752466492376	0.13670926325264723	0.13585952482256813	0.14675846893623115	0.15075039354565634	0.1839991386023725	0.15225974052585667	0.14220696157779134	0.1301562181903646	0.16215393741207107	0.13790094744820722	0.14856156029663134	0.15311374928352434	0.14563173967536677	0.13418514311344015	0.14816205483430445	0.1567333613373892	0.14308888575824621	0.16099694844529303	0.16318649249349002	0.1307981720566123	0.1234354713666171	0.1290095716397895	0.1477697267869474	0.22997960967903663	0.188874668232992	0.188874668232992	0.188874668232992	0.188874668232992	0.188874668232992	0.188874668232992	0.188874668232992	0.188874668232992	0.188874668232992	0.188874668232992	0.188874668232992	0.188874668232992	0.188874668232992	0.188874668232992	0.188874668232992	0.188874668232992	0.188874668232992	0.188874668232992	0.188874668232992
0.3200599792484497	0.27500294521220614	0.20177522364259115	0.21427472238645445	0.21540671668525882	0.14713817019560566	0.2881741520904943	0.33528959289183174	0.1601051125151238	0.288027553848812	0.25686574400374396	0.3154669004142731	0.2667676609910125	0.3184754620536636	0.27710517046187216	0.28809639956931693	0.297665521450086	0.26287219832288033	0.28967774356081055	0.2748590180478122	0.2930395442639179	0.16946429202021787	0.24683712813858827	0.28321896582473205	0.2263171515247877	0.3713445794646493	0.2700120935079555	0.21073038677155106	0.2954259588466459	0.285935946541654	0.3828906189360996	0.2388472410712782	0.3115274063744005	0.18630242963473195	0.28604569195380813	0.2749213422259094	0.3405808686328176	0.2992794745102826	0.3199301715715501	0.3199301715715501	0.3199301715715501	0.3199301715715501	0.3199301715715501	0.3199301715715501	0.3199301715715501	0.3199301715715501	0.3199301715715501	0.3199301715715501	0.3199301715715501	0.3199301715715501
0.08271716928714125	0.08182905214530586	0.0900055210532996	0.05526376195938898	0.08183317163666476	0.08184862350769068	0.03670946898861485	0.08184862350769068	0.0	0.11106060039817665	0.020431043964009875	0.11332068897904816	0.07079482165823084	0.03650710241172195	0.0900256502449336	0.02226257050308298	0.15384444483217022	0.03649516031200112	0.11263747072084357	0.14909952355017075	0.05468512471031127	0.020635443635047532	0.08184862350769068	0.09335951666749939	0.08631549892603474	0.0	0.08206594637272667	0.05791399984173368	0.12061296433359517	0.0010027475383212823	0.08776267461046579	0.08907081820393487	0.1444596950575824	0.0	0.010398358090401504	0.0764948187126102	0.01309160470445036	0.11125839064404418	0.04903033425544275	0.06533855411042327	0.13994950063242328	0.13279265128241768	0.11423657955056138	0.3544428701748238	0.23433972486269258	0.23433972486269258	0.23433972486269258	0.23433972486269258	0.23433972486269258	0.23433972486269258
0.19265103211932932	0.1733273435242608	0.20924527192909156	0.1434386871818897	0.1425264668595773	0.16753545596888136	0.1800206409485144	0.13368413009939015	0.1625845527951362	0.17820857492991485	0.15602358002282407	0.13699154817641182	0.1194065432678728	0.1593056574008527	0.16639018015910917	0.1574453164323884	0.14927457848174805	0.17957590211212385	0.13815400259328592	0.16039704221836448	0.15634118462092153	0.1465432848355199	0.13709906059795945	0.213404345753668	0.17938821374404146	0.16982016699852176	0.1891734281532846	0.17916842751895	0.15649950951700276	0.15454057094747045	0.14644220763346755	0.19689140807343078	0.18346821721075468	0.13777608075395448	0.15815570702065335	0.15166919426956696	0.16811828534515666	0.16739428728883837	0.15746350218483224	0.17944074794306172	0.17420586941248986	0.13191184995941288	0.1924718596610924	0.15658010344140663	0.19057835365674497	0.17357922854907581	0.17357922854907581	0.17357922854907581	0.17357922854907581	0.17357922854907581
0.21799662941648343	0.1572841110131745	0.13219737689051678	0.1261756051727217	0.1624321578821916	0.16941389954370198	0.16018925927350944	0.14730955565971818	0.14464831432608122	0.1347159855163508	0.1463987808620118	0.15685897626786824	0.13760837956249947	0.11697853010420532	0.15051583187325854	0.15118837869055596	0.18090782006743666	0.13126891292693424	0.122246185898227	0.13877715004044472	0.17836353275511843	0.16983895701678842	0.15651853709023658	0.18637746537432553	0.15571197287518157	0.14459916013499655	0.16006861926814106	0.17908144295898346	0.1466901135117319	0.15040164790708557	0.15522125220265054	0.1803062933820518	0.13608559972135426	0.15892480638009399	0.152772820398308	0.18514396975117506	0.13996929320075654	0.18282873191806498	0.24241963405705785	0.21262418298756142	0.21262418298756142	0.21262418298756142	0.21262418298756142	0.21262418298756142	0.21262418298756142	0.21262418298756142	0.21262418298756142	0.21262418298756142	0.21262418298756142	0.21262418298756142
0.35058333498372773	0.2816643492600288	0.3811237182717708	0.3525099178810773	0.38749569592117067	0.24754657241669056	0.37049283475686534	0.3477761431025551	0.25369934201070815	0.30073774255663166	0.30073774255663166	0.30073774255663166	0.30073774255663166	0.30073774255663166	0.30073774255663166	0.30073774255663166	0.30073774255663166	0.30073774255663166	0.30073774255663166	0.30073774255663166	0.30073774255663166	0.30073774255663166	0.30073774255663166	0.30073774255663166	0.30073774255663166	0.30073774255663166	0.30073774255663166	0.30073774255663166	0.30073774255663166	0.30073774255663166	0.30073774255663166	0.30073774255663166	0.30073774255663166	0.30073774255663166	0.30073774255663166	0.30073774255663166	0.30073774255663166	0.30073774255663166	0.30073774255663166	0.30073774255663166	0.30073774255663166	0.30073774255663166	0.30073774255663166	0.30073774255663166	0.30073774255663166	0.30073774255663166	0.30073774255663166	0.30073774255663166	0.30073774255663166	0.30073774255663166
0.06885661805450236	0.08545057389836021	0.02610290528485864	0.11437098898363925	0.14268052825659874	0.1872683251824536	0.1517243024167819	0.11049721446043036	0.1805991548107003	0.08432889968889942	0.19555990331266926	0.15944045121764747	0.23603156454662877	0.21701740559752136	0.2336497681845868	0.21636746076356989	0.214253219094339	0.38634419211336013	0.2828832980492132	0.35554035105966963	0.3192118245544414	0.3192118245544414	0.3192118245544414	0.3192118245544414	0.3192118245544414	0.3192118245544414	0.3192118245544414	0.3192118245544414	0.3192118245544414	0.3192118245544414	0.3192118245544414	0.3192118245544414	0.3192118245544414	0.3192118245544414	0.3192118245544414	0.3192118245544414	0.3192118245544414	0.3192118245544414	0.3192118245544414	0.3192118245544414	0.3192118245544414	0.3192118245544414	0.3192118245544414	0.3192118245544414	0.3192118245544414	0.3192118245544414	0.3192118245544414	0.3192118245544414	0.3192118245544414	0.3192118245544414
0.3733597051550271	0.30013834477880164	0.2720544271921345	0.21886540516554556	0.29060387319876957	0.34755622235473743	0.2575677673104574	0.29695946260350675	0.31158500770528225	0.17049594738764598	0.31333205607542886	0.16671371933270188	0.24983947386757968	0.23115363756302357	0.2805234065770757	0.3783333192849867	0.2747273263979925	0.23485635836862803	0.22859056790587062	0.3294963213435839	0.26930076179362233	0.24145804875226576	0.22554549393991086	0.28801830608856976	0.26536708944354626	0.16659599019779742	0.1734368188494733	0.4974989608642081	0.262220105696779	0.2985649379239469	0.2685830847692886	0.3309259238296744	0.2997545042994815	0.2997545042994815	0.2997545042994815	0.2997545042994815	0.2997545042994815	0.2997545042994815	0.2997545042994815	0.2997545042994815	0.2997545042994815	0.2997545042994815	0.2997545042994815	0.2997545042994815	0.2997545042994815	0.2997545042994815	0.2997545042994815	0.2997545042994815	0.2997545042994815	0.2997545042994815
0.1896667705034473	0.10612317500853419	0.12006087169209724	0.11755569880008795	0.11231581092496362	0.08841490839047815	0.10925420295150409	0.11948740927519882	0.10940941766975901	0.1084614742422277	0.14683011322905562	0.1002397323428837	0.09174540063193928	0.11978060228390573	0.09258272282375622	0.09926877748957293	0.10574295777685087	0.11390818255100194	0.08901176470242653	0.09688916249287945	0.10657747026392833	0.11050874294772975	0.10108564355040367	0.10579719324906671	0.10579719324906671	0.10579719324906671	0.10579719324906671	0.10579719324906671	0.10579719324906671	0.10579719324906671	0.10579719324906671	0.10579719324906671	0.10579719324906671	0.10579719324906671	0.10579719324906671	0.10579719324906671	0.10579719324906671	0.10579719324906671	0.10579719324906671	0.10579719324906671	0.10579719324906671	0.10579719324906671	0.10579719324906671	0.10579719324906671	0.10579719324906671	0.10579719324906671	0.10579719324906671	0.10579719324906671	0.10579719324906671	0.10579719324906671
0.24896210616944503	0.19938795792974157	0.17902966970394435	0.25688832848216986	0.1560067714730754	0.2080363456402307	0.1732521532730437	0.18115433276058782	0.17517066263563655	0.1845729984666681	0.18795577582844478	0.18626438714755644	0.18626438714755644	0.18626438714755644	0.18626438714755644	0.18626438714755644	0.18626438714755644	0.18626438714755644	0.18626438714755644	0.18626438714755644	0.18626438714755644	0.18626438714755644	0.18626438714755644	0.18626438714755644	0.18626438714755644	0.18626438714755644	0.18626438714755644	0.18626438714755644	0.18626438714755644	0.18626438714755644	0.18626438714755644	0.18626438714755644	0.18626438714755644	0.18626438714755644	0.18626438714755644	0.18626438714755644	0.18626438714755644	0.18626438714755644	0.18626438714755644	0.18626438714755644	0.18626438714755644	0.18626438714755644	0.18626438714755644	0.18626438714755644	0.18626438714755644	0.18626438714755644	0.18626438714755644	0.18626438714755644	0.18626438714755644	0.18626438714755644
0.16148990958262968	0.11392278890894682	0.10565230244355865	0.1299815627910851	0.12253788654658623	0.12693378908078012	0.12653509953364375	0.13070779088389367	0.1332846896453116	0.12648947707444566	0.13097800489046257	0.12290744884749047	0.1310524122181715	0.13933278224384887	0.09294904120008007	0.10766071118832823	0.1280100451134217	0.1339719099152326	0.1226301360288372	0.10986508199814951	0.11177872099974741	0.11608831103746271	0.11340610713949101	0.1019901758172266	0.11368564234551044	0.10411934081187824	0.11151491093550292	0.12271119822460269	0.11711305458005279	0.11711305458005279	0.11711305458005279	0.11711305458005279	0.11711305458005279	0.11711305458005279	0.11711305458005279	0.11711305458005279	0.11711305458005279	0.11711305458005279	0.11711305458005279	0.11711305458005279	0.11711305458005279	0.11711305458005279	0.11711305458005279	0.11711305458005279	0.11711305458005279	0.11711305458005279	0.11711305458005279	0.11711305458005279	0.11711305458005279	0.11711305458005279
0.05180532132336439	0.11215230447793445	0.08229807168809451	0.0704767264129621	0.11067221109597433	0.018790428642928826	0.1896590573110774	0.0661318079750801	0.1711799576090047	0.16316081576233962	0.100143654276698	0.09706142940645396	0.13241078256097355	0.18832937091181184	0.20974102595034394	0.1297541101002787	0.1569036013280634	0.1504503313944748	0.1605615294518869	0.208719416895215	0.19935676510219527	0.20647368123357895	0.18197705722643548	0.13784917247465445	0.15018670951474505	0.1535050533072083	0.1796606743807406	0.1515593387179243	0.1804718975433046	0.2380412053700535	0.15750475420967552	0.16889273166287885	0.16319874293627717	0.16319874293627717	0.16319874293627717	0.16319874293627717	0.16319874293627717	0.16319874293627717	0.16319874293627717	0.16319874293627717	0.16319874293627717	0.16319874293627717	0.16319874293627717	0.16319874293627717	0.16319874293627717	0.16319874293627717	0.16319874293627717	0.16319874293627717	0.16319874293627717	0.16319874293627717
0.13492694762725102	0.11494397408634724	0.07102141897228319	0.06653344403674101	0.13638759191596206	0.06737813486463144	0.012188241103393938	0.17354836112423852	0.13520548482256506	0.19627440309912317	0.08719537890452449	0.11012062439940436	0.13580956075984907	0.1138650940591678	0.21031707799353683	0.14913908174470666	0.11085043505144697	0.1984683224670222	0.13175001208479198	0.20862138549089146	0.23786535215330526	0.15649417437337013	0.1978332764544358	0.2001485174255475	0.1627583183367274	0.16768102669563828	0.20434655353540374	0.17789223753793026	0.24563944859400177	0.16987498204379234	0.203115581191263	0.10018673925384691	0.1773761635630628	0.2109646397423809	0.188400244248398	0.2332041237812615	0.21080218401482975	0.21080218401482975	0.21080218401482975	0.21080218401482975	0.21080218401482975	0.21080218401482975	0.21080218401482975	0.21080218401482975	0.21080218401482975	0.21080218401482975	0.21080218401482975	0.21080218401482975	0.21080218401482975	0.21080218401482975
0.11058272381298462	0.13407327323059753	0.08517498941345743	0.10299921505065503	0.09217095085680674	0.1005047029348653	0.10184804382469101	0.12273515124700386	0.08129276144541157	0.14067659810948974	0.1207237726067864	0.1343141447649562	0.11659104459954243	0.08822685933615604	0.10174275850199142	0.11172037758260377	0.10505930793126884	0.09813128118907248	0.11569744811672274	0.10099515475713618	0.10683596276832161	0.09601376249378268	0.13311802598623554	0.11208114807547492	0.08582237155326164	0.11528651152176547	0.09087115691951379	0.1261014300564305	0.111811985115026	0.09785506249413764	0.08574995465830172	0.09180250857621967	0.09180250857621967	0.09180250857621967	0.09180250857621967	0.09180250857621967	0.09180250857621967	0.09180250857621967	0.09180250857621967	0.09180250857621967	0.09180250857621967	0.09180250857621967	0.09180250857621967	0.09180250857621967	0.09180250857621967	0.09180250857621967	0.09180250857621967	0.09180250857621967	0.09180250857621967	0.09180250857621967
0.1874336084214499	0.20657305731673173	0.19849235825908573	0.11064758246427932	0.1656191058407043	0.14418005993930724	0.1963770037983926	0.16337828396069776	0.16285794296007836	0.21709908995063737	0.20781769396553054	0.15867372449840575	0.15162598755430012	0.1482774827247621	0.149503118775637	0.1949036569595698	0.19595193864139165	0.17780519461380154	0.11262433595136853	0.10719785860389135	0.187096958759721	0.1861321597858944	0.15602886416902176	0.1290152952655417	0.1573803399845517	0.15213647568749172	0.20004091468045168	0.12279744394820066	0.14397051783970682	0.16520509031076977	0.16448538267990628	0.12343856350289358	0.165788055335318	0.1656580926184643	0.12942316155794611	0.13273603722948193	0.17577919340612413	0.15425761531780305	0.15425761531780305	0.15425761531780305	0.15425761531780305	0.15425761531780305	0.15425761531780305	0.15425761531780305	0.15425761531780305	0.15425761531780305	0.15425761531780305	0.15425761531780305	0.15425761531780305	0.15425761531780305
0.00011127435002558175	0.0	0.005846736401545771	0.054687489074252506	0.052097241656230114	0.0	0.0	0.0	0.08803524524378342	0.3335237950628023	0.11657717746822499	0.10460048031050029	0.06548043651908245	0.0974186078807099	0.07162713914983909	0.12480357395428629	0.08892853781638815	0.11654858407346426	0.08061210890667188	0.08318469166375324	0.13938111631708067	0.1271903483949295	0.09792272270963359	0.16394394278237195	0.12699334075707056	0.17455234667387198	0.14155589052213688	0.14217743848299674	0.1054316771575284	0.14184075211685535	0.07749933393669725	0.052197122650249554	0.0648482282934734	0.0648482282934734	0.0648482282934734	0.0648482282934734	0.0648482282934734	0.0648482282934734	0.0648482282934734	0.0648482282934734	0.0648482282934734	0.0648482282934734	0.0648482282934734	0.0648482282934734	0.0648482282934734	0.0648482282934734	0.0648482282934734	0.0648482282934734	0.0648482282934734	0.0648482282934734
0.19766739713773399	0.11696606348462982	0.19915189739074185	0.19710719078360153	0.17633345911554776	0.14320169250728051	0.1427611030246428	0.18898842457466195	0.1105318699540339	0.10587071062907001	0.15179842798054638	0.14972517334060875	0.19917649067109086	0.15036575122439574	0.15581781956767796	0.06497970465830805	0.16547776968444788	0.1650791040639819	0.21071499119230447	0.1604429884109527	0.10456050960676239	0.13490819288734116	0.04896318904660043	0.16868802502478558	0.2145264219484089	0.183192914129552	0.191834978487359	0.1863797137401293	0.1640023940587684	0.15026019777083444	0.17876192378920608	0.16451106078002026	0.16451106078002026	0.16451106078002026	0.16451106078002026	0.16451106078002026	0.16451106078002026	0.16451106078002026	0.16451106078002026	0.16451106078002026	0.16451106078002026	0.16451106078002026	0.16451106078002026	0.16451106078002026	0.16451106078002026	0.16451106078002026	0.16451106078002026	0.16451106078002026	0.16451106078002026	0.16451106078002026
0.13206503531805927	0.1478994472573299	0.173708427667208	0.14912042459388725	0.17578415951201992	0.19571198162206616	0.17925652226818597	0.1810944376429749	0.2137744020894857	0.15576000675948362	0.1471843394423706	0.17202241530122983	0.16439949577264515	0.19378950428146938	0.14948131073245308	0.18355852550791235	0.19419716944861024	0.1652662399889501	0.1800786982941606	0.14097617387220135	0.17682545268959737	0.1638112285358033	0.16916946489751156	0.20450411008131075	0.1850583548920664	0.19111051995239545	0.19688422909532124	0.2050087652277967	0.20638745483513055	0.1654023947454059	0.1426302103168156	0.17053425074742626	0.19697681838035222	0.14782184601743076	0.19781078629237495	0.19880056304543048	0.1690414812048139	0.15618625424287805	0.19834814064857173	0.1645608122762872	0.18145447646242946	0.18145447646242946	0.18145447646242946	0.18145447646242946	0.18145447646242946	0.18145447646242946	0.18145447646242946	0.18145447646242946	0.18145447646242946	0.18145447646242946
0.07888871660578582	0.1160235486541579	0.09076616898061099	0.10389776824705042	0.11402347377321313	0.10679043975961862	0.10028117166498295	0.08506752102149444	0.11393087652056011	0.11298680586107297	0.09756786855462048	0.09361950453777425	0.11808482702768221	0.10753003853722144	0.09888078946200031	0.08740629206540414	0.08503951611084488	0.11351907276301974	0.08320073326010663	0.09740259157915583	0.11108345851712428	0.11131592398275733	0.09490645229378282	0.11760108885345477	0.09377094937259053	0.08149774977870636	0.11256596659238899	0.13167190835729067	0.11317287425322568	0.1230723099689777	0.1282142790277055	0.11317849188712241	0.08996591438456204	0.12297839149903145	0.09452480698711127	0.10875159924307136	0.10875159924307136	0.10875159924307136	0.10875159924307136	0.10875159924307136	0.10875159924307136	0.10875159924307136	0.10875159924307136	0.10875159924307136	0.10875159924307136	0.10875159924307136	0.10875159924307136	0.10875159924307136	0.10875159924307136	0.10875159924307136
0.19234104851824674	0.18619460875583985	0.16235683931075656	0.18086496678076394	0.125739606699852	0.15524614524585706	0.17114403502172434	0.1432898641956136	0.1460759497659286	0.16107510363719166	0.19387153736094198	0.15138321095050108	0.14259831825535407	0.14989825794869788	0.14188296918733828	0.13298335662599878	0.14030202566009883	0.15306916869254925	0.17414997342844002	0.0966087567631598	0.14595875302988195	0.11648512359338103	0.1585295928604563	0.12024144937644632	0.1328096016587863	0.1640523173983884	0.11982032397504441	0.16059892600258788	0.13196317842311867	0.11602538250925525	0.12399428046618695	0.12399428046618695	0.12399428046618695	0.12399428046618695	0.12399428046618695	0.12399428046618695	0.12399428046618695	0.12399428046618695	0.12399428046618695	0.12399428046618695	0.12399428046618695	0.12399428046618695	0.12399428046618695	0.12399428046618695	0.12399428046618695	0.12399428046618695	0.12399428046618695	0.12399428046618695	0.12399428046618695	0.12399428046618695
0.48698812493539384	0.6200571998188475	0.46293847129947047	0.269615298381818	0.34957710615934895	0.22321150167082401	0.4104237627103848	0.37110599159236596	0.3159830382258332	0.4542766571878741	0.3813720366277809	0.3137274345185712	0.23922754772999313	0.35392651435187605	0.391683864500238	0.36764743073858586	0.4668971466187316	0.20530981397740491	0.27734130439187354	0.26204847948296545	0.29586370542630297	0.2952610073073967	0.29413720371191604	0.3390999507370786	0.37971043261863513	0.1932857635111299	0.2774781244854291	0.3655591675637072	0.39394826165331637	0.13396944033442307	0.23352968420401438	0.5205023545535149	0.417223762782803	0.02281228414608891	0.28470975000106086	0.1537610170735749	0.1537610170735749	0.1537610170735749	0.1537610170735749	0.1537610170735749	0.1537610170735749	0.1537610170735749	0.1537610170735749	0.1537610170735749	0.1537610170735749	0.1537610170735749	0.1537610170735749	0.1537610170735749	0.1537610170735749	0.1537610170735749
0.10011233160128485	0.12220170665209597	0.13957427358993033	0.11279515962677603	0.12423067105340299	0.11007550654626709	0.12505753770289907	0.12149741769757834	0.10795433191622959	0.12448184571044878	0.10253063682039676	0.1233125660721709	0.12162308208091929	0.12993995082794912	0.13894719826874039	0.13313354553454676	0.1387148425815452	0.09413721401706368	0.14219409279637021	0.1418142354896341	0.15430178635658148	0.11327886613276082	0.11247880951409617	0.1326650344585621	0.13633990987483147	0.1278007345944946	0.13550940113911308	0.1218478685605611	0.1220610959451978	0.1388017251292399	0.11188933977781411	0.13357590214341425	0.12654795218571652	0.12481870254462851	0.1367793511023672	0.13079902682349787	0.13079902682349787	0.13079902682349787	0.13079902682349787	0.13079902682349787	0.13079902682349787	0.13079902682349787	0.13079902682349787	0.13079902682349787	0.13079902682349787	0.13079902682349787	0.13079902682349787	0.13079902682349787	0.13079902682349787	0.13079902682349787
0.09678327740849846	0.10172158182514646	0.1269116358077676	0.10204249118824692	0.0822756407505455	0.09040222850694933	0.12385946663620585	0.08928411969267808	0.1053463941938004	0.10043132303464936	0.11149101261627843	0.13432883928183278	0.09248956838811877	0.09537813742925745	0.12274684679061278	0.1281202105574753	0.1284847284377188	0.1300300870944484	0.12992845120993052	0.1346623901908802	0.1324285306424613	0.10977127467235911	0.12770823732824757	0.11229027052544244	0.12596049035636936	0.129904783115509	0.16604564709262473	0.11585392595287618	0.11693184039205412	0.12085638820649734	0.10943379177981767	0.11514508999315749	0.11514508999315749	0.11514508999315749	0.11514508999315749	0.11514508999315749	0.11514508999315749	0.11514508999315749	0.11514508999315749	0.11514508999315749	0.11514508999315749	0.11514508999315749	0.11514508999315749	0.11514508999315749	0.11514508999315749	0.11514508999315749	0.11514508999315749	0.11514508999315749	0.11514508999315749	0.11514508999315749
0.09802675457220984	0.09846349125192258	0.10259606438324413	0.09134925074119025	0.09008817266211726	0.09537456737458053	0.0989661028323101	0.11524218723300388	0.10786362133861234	0.10155335920045036	0.1070717082748822	0.09581669000777973	0.09461804576895741	0.11473173914888467	0.101911626425163	0.1055840431552949	0.09758551672778944	0.07582702860941892	0.08385545433334607	0.07807048104188348	0.09840038229486796	0.09051779566525421	0.10524337045419914	0.08421693783271493	0.09395357012465569	0.10560037075666275	0.1109413833671682	0.10182245093717997	0.09496769266404945	0.12061560955944702	0.10417670663034567	0.11789186434316241	0.11103428548675404	0.11103428548675404	0.11103428548675404	0.11103428548675404	0.11103428548675404	0.11103428548675404	0.11103428548675404	0.11103428548675404	0.11103428548675404	0.11103428548675404	0.11103428548675404	0.11103428548675404	0.11103428548675404	0.11103428548675404	0.11103428548675404	0.11103428548675404	0.11103428548675404	0.11103428548675404
0.0579902520847216	0.05801008362086743	0.056664214341068254	0.05525203715283864	0.04543713409761958	0.08278079888220274	0.08145641715553976	0.07893964626777061	0.08563392832446777	0.0812757124796589	0.09756999979490669	0.08240210024581858	0.0674281321974324	0.07950677394811345	0.0867186086572456	0.0804525278534488	0.0795713813475945	0.0923887544480054	0.0953129959996446	0.08938676689186717	0.10225221821641704	0.08086769185344007	0.10746988701758732	0.09984928882635669	0.09708383608751867	0.08791926759694169	0.11524551737375567	0.10158239248534867	0.10158239248534867	0.10158239248534867	0.10158239248534867	0.10158239248534867	0.10158239248534867	0.10158239248534867	0.10158239248534867	0.10158239248534867	0.10158239248534867	0.10158239248534867	0.10158239248534867	0.10158239248534867	0.10158239248534867	0.10158239248534867	0.10158239248534867	0.10158239248534867	0.10158239248534867	0.10158239248534867	0.10158239248534867	0.10158239248534867	0.10158239248534867	0.10158239248534867
0.0673521599737642	0.06313688005008215	0.08157524841705349	0.07876426567342416	0.07950689222370877	0.07671464462906442	0.0785483834300101	0.06612861197122404	0.06981422978053646	0.08768590253799959	0.07701790791148218	0.08225749158116209	0.06500864288411161	0.08577842834101548	0.08014624719740329	0.08414541708745536	0.08591201296054489	0.08660233328429226	0.08327124424226728	0.08759476859351528	0.07235173696866612	0.08904230783749909	0.0850285993572264	0.08730231980103488	0.07830775954332414	0.07918221005539099	0.08264345698790611	0.07674802517648127	0.08508826637156966	0.10862987814499861	0.11256905140664228	0.09053874231453327	0.08518917136830385	0.07687140420182681	0.09468205406029147	0.0872038469580831	0.07232492620700993	0.08419475462125457	0.07275736739597397	0.0802372019950007	0.07507536408675758	0.09283300640312372	0.07879046327846939	0.08722830095119535	0.07417554415594838	0.09771128104094587	0.08411273011609717	0.09091200557852151	0.09091200557852151	0.09091200557852151
0.0	0.0	0.28139316450853535	0.01084021126651875	0.0	0.0	0.0	0.0	0.06386131174397484	0.11411024576575886	0.17104974733162395	0.17104974733162395	0.0	0.0	0.22129868135340794	0.031003353912586473	0.029325760111179655	0.2742573140354505	0.0	0.0	0.003134287863999616	0.0	0.01084021126651875	0.01084021126651875	0.0	0.06386131174397484	0.28139316450853535	0.0006325407248478378	0.0	0.029325760111179662	0.0006325407248478378	0.0	0.2813931645085353	0.14069658225426765	0.14069658225426765	0.14069658225426765	0.14069658225426765	0.14069658225426765	0.14069658225426765	0.14069658225426765	0.14069658225426765	0.14069658225426765	0.14069658225426765	0.14069658225426765	0.14069658225426765	0.14069658225426765	0.14069658225426765	0.14069658225426765	0.14069658225426765	0.14069658225426765
0.0	0.0	0.0	0.3142107137632294	0.3142107137632294	0.0	0.0	0.11731036530575818	0.4699560110767924	0.0	0.0	0.0	0.0	0.0	0.0	0.11731036530575815	0.0	0.5169066218899587	0.4699560110767924	0.0011619489402309347	0.0011619489402309347	0.4699560110767924	0.3732149238747677	0.0	0.5073786459542049	0.0	0.0	0.2096154032910854	0.2096154032910854	0.0	0.005757546224125118	0.5617263124742914	0.2837419293492082	0.2837419293492082	0.2837419293492082	0.2837419293492082	0.2837419293492082	0.2837419293492082	0.2837419293492082	0.2837419293492082	0.2837419293492082	0.2837419293492082	0.2837419293492082	0.2837419293492082	0.2837419293492082	0.2837419293492082	0.2837419293492082	0.2837419293492082	0.2837419293492082	0.2837419293492082
0.0704117046778672	0.06666495225101242	0.06994604445590129	0.0646388362786	0.06275895725961404	0.04571202323945969	0.08310327868516323	0.06649001852714888	0.07529367034222643	0.0652320776932085	0.0803650576123072	0.0756145154880117	0.06472407376115277	0.07027177333867778	0.06403049752350791	0.07213813274566419	0.0741776133011123	0.06782286881472253	0.07455183879310243	0.05462811481128263	0.06696082822648772	0.060794471518885174	0.060794471518885174	0.060794471518885174	0.060794471518885174	0.060794471518885174	0.060794471518885174	0.060794471518885174	0.060794471518885174	0.060794471518885174	0.060794471518885174	0.060794471518885174	0.060794471518885174	0.060794471518885174	0.060794471518885174	0.060794471518885174	0.060794471518885174	0.060794471518885174	0.060794471518885174	0.060794471518885174	0.060794471518885174	0.060794471518885174	0.060794471518885174	0.060794471518885174	0.060794471518885174	0.060794471518885174	0.060794471518885174	0.060794471518885174	0.060794471518885174	0.060794471518885174
0.06967570275828336	0.0785505925323124	0.07471389077570487	0.07753422800685038	0.06135756579614089	0.06968404498325366	0.06082019315046429	0.06761066698289378	0.06371312975338904	0.08230631631898759	0.05183781530414821	0.051478255775290076	0.0688496830752749	0.060163792829057504	0.062165178289019817	0.06636548140338974	0.06548907678851755	0.05467374734291322	0.065480766233827	0.0717013216399114	0.0655692786275015	0.0654591721267126	0.06551422537710705	0.06551422537710705	0.06551422537710705	0.06551422537710705	0.06551422537710705	0.06551422537710705	0.06551422537710705	0.06551422537710705	0.06551422537710705	0.06551422537710705	0.06551422537710705	0.06551422537710705	0.06551422537710705	0.06551422537710705	0.06551422537710705	0.06551422537710705	0.06551422537710705	0.06551422537710705	0.06551422537710705	0.06551422537710705	0.06551422537710705	0.06551422537710705	0.06551422537710705	0.06551422537710705	0.06551422537710705	0.06551422537710705	0.06551422537710705	0.06551422537710705
0.08064500153264947	0.0746145802493641	0.061841094326133134	0.051860979407687205	0.07170440686725275	0.06105863142067984	0.0707008259300739	0.066660734586718	0.07238125595577345	0.06909130890245649	0.057401749229054	0.06982555346528076	0.07045722232972991	0.06144079468966856	0.07987598399104139	0.08116726691885742	0.06919093819516778	0.0681673275044609	0.05812731417240457	0.07209271863750354	0.07509784571676574	0.07020832626922673	0.07265308599299625	0.07265308599299625	0.07265308599299625	0.07265308599299625	0.07265308599299625	0.07265308599299625	0.07265308599299625	0.07265308599299625	0.07265308599299625	0.07265308599299625	0.07265308599299625	0.07265308599299625	0.07265308599299625	0.07265308599299625	0.07265308599299625	0.07265308599299625	0.07265308599299625	0.07265308599299625	0.07265308599299625	0.07265308599299625	0.07265308599299625	0.07265308599299625	0.07265308599299625	0.07265308599299625	0.07265308599299625	0.07265308599299625	0.07265308599299625	0.07265308599299625
0.0538585733606098	0.05454420635735512	0.06425147294850629	0.06174622089910492	0.06081133528134098	0.059350962493263666	0.06548344540883497	0.05797700508742329	0.05977637188974454	0.05712856884946674	0.05762540583248075	0.06825240620764568	0.044687091331023554	0.06703591151125438	0.05592482224784407	0.054512471156102985	0.04949789914121959	0.05945582971238207	0.0627962445419698	0.061126037127175945	0.061126037127175945	0.061126037127175945	0.061126037127175945	0.061126037127175945	0.061126037127175945	0.061126037127175945	0.061126037127175945	0.061126037127175945	0.061126037127175945	0.061126037127175945	0.061126037127175945	0.061126037127175945	0.061126037127175945	0.061126037127175945	0.061126037127175945	0.061126037127175945	0.061126037127175945	0.061126037127175945	0.061126037127175945	0.061126037127175945	0.061126037127175945	0.061126037127175945	0.061126037127175945	0.061126037127175945	0.061126037127175945	0.061126037127175945	0.061126037127175945	0.061126037127175945	0.061126037127175945	0.061126037127175945
[truncated: 6 more columns]
