# Supplementary material for: Neuronal tuning aligns dynamically with object and texture manifolds across the visual hierarchy
Source: Nat Neurosci. 2026 Mar 10;29(4):864–75. doi: 10.1038/s41593-026-02207-1 (PMC13061647; doi:10.1038/s41593-026-02207-1)
Supplement: Supplementary file 6 — Average PSTH for each session and thread before or after optimization Fig. 5a. Response rate for each 10 ms time window in csv format to reproduce Fig. 5c. [file 41593_2026_2207_MOESM6_ESM.zip › Figure5C_src_normresp_wdw_100-110_BigGAN_mean.csv]

0	1	2	3	4	5	6	7	8	9	10	11	12	13	14	15	16	17	18	19	20	21	22	23	24	25	26	27	28	29	30	31	32	33	34	35	36	37	38	39	40	41	42	43	44	45	46	47	48	49
0.5755769128768728	0.8782384457621725	0.9008646443085397	0.8654076723075789	1.0232150713380785	1.2588445728306272	1.0657886908061702	1.1823940744291537	1.3019839173085774	1.3242771930458432	1.2060499456306932	1.250186067129237	1.3756136720363357	1.4322022884411028	1.3535158388354267	1.408558298612246	1.2783499940501404	1.3990221006513865	1.4343400791327956	1.4774384347220544	1.3986813608287634	1.4145071718477764	1.3232907636184448	1.4055250491017182	1.2240012416851636	1.3256438681079188	1.382533460577808	1.44393214979148	1.3999719575150718	1.2597360184903814	1.4126982496091243	1.239821567392897	1.4463465975047747	1.5005442133905909	1.4293425545683642	1.4941560300584196	1.304617457505475	1.3821608670224914	1.4431645109412423	1.3835191261573416	1.4273493130655672	1.3797558362776874	1.3544413372281665	1.332956916215388	1.408032248107078	1.446716991840433	1.4245866024815117	1.4356517971609721	1.4356517971609721	1.4356517971609721
0.8226883041646157	0.8304197544131767	1.0685826597777675	1.0443397021114935	1.048996718443546	1.104375651680516	1.161421862823095	1.1538090746123741	1.096953041181124	1.1598118947589495	1.3696587484437965	1.3876039511694245	1.2393600726190421	1.3295237113115004	1.2155239445084505	1.30292342998938	1.3864339366951492	1.2861436849245673	1.3288257270286883	1.2114103453295064	1.2938508087882177	1.3636942205056244	1.5294245128306079	1.4954508958257615	1.404042816716102	1.3840300477496332	1.3295520852303753	1.3928781881909362	1.3079447852254606	1.4382006860163028	1.5257236271856243	1.218135883778478	1.4890717206050554	1.4701101758869024	1.3213703969213089	1.3957402864041057	1.3957402864041057	1.3957402864041057	1.3957402864041057	1.3957402864041057	1.3957402864041057	1.3957402864041057	1.3957402864041057	1.3957402864041057	1.3957402864041057	1.3957402864041057	1.3957402864041057	1.3957402864041057	1.3957402864041057	1.3957402864041057
0.41818856976229163	0.3994195796638076	0.39017286174395743	0.21809134977930203	0.481558664180817	0.5260795884118075	0.7284694362625179	0.2617609648590294	0.5323292351552829	0.549866900944755	0.4720307707256194	0.7136299057350666	0.5129998965687773	0.37971891216687964	0.2560303202287838	0.5707587062759558	0.7194894772961451	0.5401992932233184	0.672484075852253	0.7667995316767967	0.665879597005999	0.40443238193214204	0.4378392536690392	0.5821973979282761	0.6247636626529388	0.5497374011283802	0.7800376601270992	0.5478382820253755	0.5821287876545981	0.6977056981395696	0.5039014842114056	0.9451509609960499	0.6907469161879685	0.8179489385920092	0.8179489385920092	0.8179489385920092	0.8179489385920092	0.8179489385920092	0.8179489385920092	0.8179489385920092	0.8179489385920092	0.8179489385920092	0.8179489385920092	0.8179489385920092	0.8179489385920092	0.8179489385920092	0.8179489385920092	0.8179489385920092	0.8179489385920092	0.8179489385920092
0.5763693930426685	0.5476965428627135	0.6035234389457349	0.8110327801952293	0.6571292695827134	0.8917917690709021	1.0189876259375241	1.0676059766592778	1.0021267558657716	0.8727652615364356	1.093397620390252	1.0875497083433354	1.2659900517706122	1.0287872187874112	0.942371503326168	1.0476018870840187	0.9101109781143567	0.8968288312316037	1.155612383638814	0.8997664094726112	0.8024396000617523	0.8135486492013301	0.9617843775929007	1.1494546816084057	0.9386784411976927	0.96426451426318	1.0291985622223838	0.9023330593627146	1.1379194050407213	0.9285091089951123	0.8630635649075528	0.8477773732136905	0.8427534596803018	0.8667634330988218	0.9475831348442305	0.9523112706005982	1.1522861332596053	1.0789961959903691	1.1156411646249873	1.1156411646249873	1.1156411646249873	1.1156411646249873	1.1156411646249873	1.1156411646249873	1.1156411646249873	1.1156411646249873	1.1156411646249873	1.1156411646249873	1.1156411646249873	1.1156411646249873
0.6245703456822609	0.5414350108819486	0.7890176865185359	0.4701540038960031	0.5728810375948721	0.6721254743947573	0.7130962084273915	0.7613002636129017	0.5431825269082581	0.6117310817654941	0.7874072702829705	0.7260258713066525	0.4827973314753168	0.7831499280154618	0.5336313245666997	0.47376764580842534	0.7957687718482946	0.551753959400447	0.7448729108164687	0.7460116914112677	0.6321455098151713	0.669805057083919	0.6277431971280635	0.6982980309429556	0.7453908912659561	0.7615815076293057	0.7846912296291241	0.7694077822410105	0.8189810894606425	0.8472305797937484	0.8331058346271955	0.8331058346271955	0.8331058346271955	0.8331058346271955	0.8331058346271955	0.8331058346271955	0.8331058346271955	0.8331058346271955	0.8331058346271955	0.8331058346271955	0.8331058346271955	0.8331058346271955	0.8331058346271955	0.8331058346271955	0.8331058346271955	0.8331058346271955	0.8331058346271955	0.8331058346271955	0.8331058346271955	0.8331058346271955
0.9357937538894253	0.8474747971523897	1.2455354285139721	1.2753422919201376	0.7035793394931258	0.8905003405869577	0.8944083173807926	1.2543794913673145	0.862274784046452	1.0319010286425547	0.9130487760395838	1.0824539761092644	1.104053466379779	1.2754287031987717	0.9516580351530269	0.8389368171858551	0.8776750949881457	1.0390341699072114	1.1794736239469554	1.054418287945008	1.3415498299942898	1.0977909749262456	1.1142863129978293	1.0033028024413055	1.086579041248557	1.0015722133671965	1.2025383615313048	1.172851667233927	0.9695249319031807	1.260928373585317	0.8465647013997796	1.1201911918879155	1.0182702667570305	1.236794216929026	1.1299040270103775	1.102784897175236	0.8246426373662653	1.1054173858227585	1.2739900583186594	0.8624758538277858	1.0682329560732227	1.0682329560732227	1.0682329560732227	1.0682329560732227	1.0682329560732227	1.0682329560732227	1.0682329560732227	1.0682329560732227	1.0682329560732227	1.0682329560732227
1.0936519362348476	1.028703058127417	1.003001046713284	0.7574016981282121	1.0559613197442745	1.3706828401357978	1.4279348277421953	1.0900228212429157	1.0467697328700771	1.1672246015977419	1.0098474655050564	1.172410677620305	1.2939733765519297	0.9925396894649792	1.0971809099084526	0.914412105859818	1.1084654469865927	0.9032542598956801	0.9395825732396578	0.9396540644353796	0.786686973752011	1.109630749931988	1.1273039907064675	1.0870389585634015	0.8908939873589795	0.9023269738812371	0.8966104806201083	0.8966104806201083	0.8966104806201083	0.8966104806201083	0.8966104806201083	0.8966104806201083	0.8966104806201083	0.8966104806201083	0.8966104806201083	0.8966104806201083	0.8966104806201083	0.8966104806201083	0.8966104806201083	0.8966104806201083	0.8966104806201083	0.8966104806201083	0.8966104806201083	0.8966104806201083	0.8966104806201083	0.8966104806201083	0.8966104806201083	0.8966104806201083	0.8966104806201083	0.8966104806201083
0.7825818331756642	0.8005106806174281	0.8106337804764192	0.8662912142608915	0.742432732248056	0.8246578614994845	0.7669408576620109	0.8091893199364589	0.8723019466903481	0.8869319509501922	0.7647861235855724	0.8349158748058315	0.7569028508163574	0.8819465558772829	1.0062913381861474	0.912463144276705	0.9059564115268283	0.902390532012487	0.9120806082599182	0.8708576596968671	1.0242200597121114	1.0281065833753982	1.038649512010023	1.0448721915148735	0.9563208009154038	0.9306451244039198	0.7948857354358729	0.8627654299198965	0.8627654299198965	0.8627654299198965	0.8627654299198965	0.8627654299198965	0.8627654299198965	0.8627654299198965	0.8627654299198965	0.8627654299198965	0.8627654299198965	0.8627654299198965	0.8627654299198965	0.8627654299198965	0.8627654299198965	0.8627654299198965	0.8627654299198965	0.8627654299198965	0.8627654299198965	0.8627654299198965	0.8627654299198965	0.8627654299198965	0.8627654299198965	0.8627654299198965
0.6184538159160051	0.7340615785315534	1.0387748391795866	0.7738339612891894	1.0063687398616947	1.0874838818018604	1.1391569521165041	1.0957563239080133	1.2790720932288298	1.2260194737157006	1.3176706963619844	1.3022533974016108	1.314412056035494	1.033919411633893	1.0920458792028824	1.2808415623472507	1.2493807506545227	1.2267113313801439	1.2329809425741363	1.2837071384753227	1.4301710981880993	1.289665377455857	1.0411117781432055	1.2604415142102419	1.1274111307838957	1.2796677266142782	1.1608704859147796	1.235441067340478	1.2989751622635886	1.1714462026091883	1.31445265123321	1.2032296075692004	1.1735542297788697	1.0953521475008472	1.1344531886398586	1.1344531886398586	1.1344531886398586	1.1344531886398586	1.1344531886398586	1.1344531886398586	1.1344531886398586	1.1344531886398586	1.1344531886398586	1.1344531886398586	1.1344531886398586	1.1344531886398586	1.1344531886398586	1.1344531886398586	1.1344531886398586	1.1344531886398586
0.700602177927478	0.7211061630659584	0.8737762560478102	0.9393486097687841	1.1414426783434268	1.0863164940654855	1.0214343251844153	1.2133739181432672	1.0895355217823888	0.8995177740494384	0.7530809090980868	1.0926960986994074	1.1696631058293137	0.9459425560336986	1.0171750559124217	1.0683172643945518	1.1545373145180562	1.197884840886169	1.0972598136915515	1.0469999575267384	1.0553331883067125	1.1195820604190172	1.1308283548648672	0.9260997200254514	1.084241994304676	1.220472178504535	1.1153329540306984	1.2445784139303486	1.3191595014400042	1.4188042459166412	1.2161286557843698	1.2528611912455867	1.107809680544651	1.1803354358951188	1.1803354358951188	1.1803354358951188	1.1803354358951188	1.1803354358951188	1.1803354358951188	1.1803354358951188	1.1803354358951188	1.1803354358951188	1.1803354358951188	1.1803354358951188	1.1803354358951188	1.1803354358951188	1.1803354358951188	1.1803354358951188	1.1803354358951188	1.1803354358951188
0.7775581602766851	0.6712989331896896	0.7657371185498211	0.5444966641057364	0.7977784507466399	0.6239272482026944	0.7417357027023279	0.8816921074018528	0.7858931740694407	0.8253885879241074	0.5595462023998875	0.6641020504353284	0.8260949516705445	0.7796374512997836	0.7719823315340879	0.9077470983166351	0.9253926956960314	0.9123412772960788	0.9938184264565683	1.0640099784963843	1.0451470968143717	1.0052159711153568	0.942650205391099	0.912283149511848	1.362055749555931	1.1844682460987197	1.207588034159405	1.0008199648831029	1.1372522623778898	0.7406445346643423	0.9208720266444529	0.8307582806543976	0.8307582806543976	0.8307582806543976	0.8307582806543976	0.8307582806543976	0.8307582806543976	0.8307582806543976	0.8307582806543976	0.8307582806543976	0.8307582806543976	0.8307582806543976	0.8307582806543976	0.8307582806543976	0.8307582806543976	0.8307582806543976	0.8307582806543976	0.8307582806543976	0.8307582806543976	0.8307582806543976
0.4570318776720448	0.5254391885339538	0.4914388916860248	0.36183753485964987	0.5028639484045797	0.5216508344796674	0.48276683651478164	0.6838539265843211	0.6363201389873389	0.4363184177307451	0.5215276535879378	0.5734406685648364	0.6693195431566242	0.6396442362713534	0.6557596794594825	0.8274436262186878	0.6776346391968776	0.6578873269845549	0.6615044394494705	0.6484419263995573	0.7119152342740805	0.7016834472491691	0.7178460938045783	0.9525413465914536	0.7371200992960295	0.7142630273612492	0.893691384547298	0.8952449447634054	0.9899506592319679	0.9788841652753596	0.9426990767568604	0.96079162101611	0.96079162101611	0.96079162101611	0.96079162101611	0.96079162101611	0.96079162101611	0.96079162101611	0.96079162101611	0.96079162101611	0.96079162101611	0.96079162101611	0.96079162101611	0.96079162101611	0.96079162101611	0.96079162101611	0.96079162101611	0.96079162101611	0.96079162101611	0.96079162101611
0.8827630842042994	1.0038223997014792	0.7589084093643415	0.8626167205467209	0.955012058322258	0.980308489400254	0.9152516906347312	0.9199282834339743	0.9104767828421133	0.9829152617660782	1.0617108058980966	0.8318966795131191	1.0359135257054124	0.9764496733704504	1.1851566143424936	0.9887775529838431	1.109142364699761	0.9781801052749435	1.1630582764337756	1.306189959279162	1.1357901347835344	1.2340606305491326	1.054074880139682	1.0775940002186457	1.0901603981201728	0.9146199723026432	1.1310977961876185	0.9908007363571321	1.0257463714609691	1.07631673239997	1.1432289652635552	1.1097728488317624	1.1097728488317624	1.1097728488317624	1.1097728488317624	1.1097728488317624	1.1097728488317624	1.1097728488317624	1.1097728488317624	1.1097728488317624	1.1097728488317624	1.1097728488317624	1.1097728488317624	1.1097728488317624	1.1097728488317624	1.1097728488317624	1.1097728488317624	1.1097728488317624	1.1097728488317624	1.1097728488317624
0.5728808157421561	0.9415727092299452	0.9618239978026347	1.057035768815891	1.023724821665868	1.2826276772323053	1.2506099419838346	1.256645441039676	1.3551453310315942	1.1597881260982246	1.1224633663940327	1.1727305510382715	0.9228826065136999	1.1001267331141247	1.1501232029083308	0.9706587931532236	0.9735819669969309	1.1883659502000168	1.263245348171945	1.0888428927289773	1.1122749601119026	1.2516951489467594	1.3162680426163331	1.3710756179123853	1.134898315046781	1.2645766695067568	1.0866288873981078	1.1301485569144343	1.0475299952798445	1.3967018503790978	1.0500599526958867	1.2796595442695295	1.1648597484827081	1.1648597484827081	1.1648597484827081	1.1648597484827081	1.1648597484827081	1.1648597484827081	1.1648597484827081	1.1648597484827081	1.1648597484827081	1.1648597484827081	1.1648597484827081	1.1648597484827081	1.1648597484827081	1.1648597484827081	1.1648597484827081	1.1648597484827081	1.1648597484827081	1.1648597484827081
0.6462844817691129	0.45503651872684536	0.8085356286979787	0.7750415915324497	0.7452963820368143	0.8671235884600087	0.8229186494824405	0.8919403905699037	1.0103667366548472	1.3330856934497275	1.3493480667996527	0.946588149256198	1.2745836026744142	1.407545998850692	1.0735577525000415	1.496760478389	1.063983760592166	1.1894562683928764	1.3160363003325761	1.1324479255770048	1.1483120059689307	1.1968218833338535	1.1540686847051316	1.099245367650014	1.042822718322722	0.8687716228035195	1.2056613310962936	1.2123169254489803	1.421967606396342	1.233834486355162	1.327901046375752	1.327901046375752	1.327901046375752	1.327901046375752	1.327901046375752	1.327901046375752	1.327901046375752	1.327901046375752	1.327901046375752	1.327901046375752	1.327901046375752	1.327901046375752	1.327901046375752	1.327901046375752	1.327901046375752	1.327901046375752	1.327901046375752	1.327901046375752	1.327901046375752	1.327901046375752
0.8605590814539603	0.7490187349675954	0.7631623768633806	0.9671340043419254	0.8016369527285852	0.9721506021263846	0.8119858417745701	0.968419915868401	0.9222201158836659	1.0100788941313303	0.8622476383101504	0.8556258527384814	0.7729456346154534	0.9911113469032414	0.8702940551307475	0.7751002165314537	0.79571761508739	0.8679120369393754	0.9540855172216728	0.8076068790562364	0.868671188504942	0.9727945309278493	0.9340391720361997	0.9534168514820245	0.9534168514820245	0.9534168514820245	0.9534168514820245	0.9534168514820245	0.9534168514820245	0.9534168514820245	0.9534168514820245	0.9534168514820245	0.9534168514820245	0.9534168514820245	0.9534168514820245	0.9534168514820245	0.9534168514820245	0.9534168514820245	0.9534168514820245	0.9534168514820245	0.9534168514820245	0.9534168514820245	0.9534168514820245	0.9534168514820245	0.9534168514820245	0.9534168514820245	0.9534168514820245	0.9534168514820245	0.9534168514820245	0.9534168514820245
0.6915640445798449	0.7647377772020801	0.8345684799780956	1.0065952866410623	0.7290639868607013	0.9834984835982381	1.0560645295303037	1.0811170456935313	0.914341399354	1.0036391704557464	0.7816724949111742	1.0666304402642706	1.0265821302350202	1.198600774705097	1.041789652529305	1.1261272863429153	0.9749841171711249	1.0825358792489443	1.1069197964852688	1.0897131236191073	1.1318940595713212	1.14729376408004	1.205214765428701	1.1762542647543708	1.1762542647543708	1.1762542647543708	1.1762542647543708	1.1762542647543708	1.1762542647543708	1.1762542647543708	1.1762542647543708	1.1762542647543708	1.1762542647543708	1.1762542647543708	1.1762542647543708	1.1762542647543708	1.1762542647543708	1.1762542647543708	1.1762542647543708	1.1762542647543708	1.1762542647543708	1.1762542647543708	1.1762542647543708	1.1762542647543708	1.1762542647543708	1.1762542647543708	1.1762542647543708	1.1762542647543708	1.1762542647543708	1.1762542647543708
1.121834576167336	0.8563123927073956	0.6770832338133936	0.7824899709984291	0.5593097970080073	0.47806163072509184	0.9373475004627881	0.4188193565030834	0.7514202114339286	0.43438352876142455	0.6918748341351711	0.5606388995996097	0.6546963396953762	1.261916756049878	1.152391303555081	1.3819567492769627	1.1446493568434273	1.1463936673552126	1.0387423473040656	0.8166838833342934	1.0594041804513445	1.142519427987102	0.7319722256564529	1.1181683161696943	0.6755184499963309	1.4254219553282488	0.9965787286663704	1.131575786813023	1.3663618068486132	1.0132239594799703	1.1897928831642917	1.1897928831642917	1.1897928831642917	1.1897928831642917	1.1897928831642917	1.1897928831642917	1.1897928831642917	1.1897928831642917	1.1897928831642917	1.1897928831642917	1.1897928831642917	1.1897928831642917	1.1897928831642917	1.1897928831642917	1.1897928831642917	1.1897928831642917	1.1897928831642917	1.1897928831642917	1.1897928831642917	1.1897928831642917
0.8259828096932732	1.104003589293769	1.3364315114217393	1.2437895461944792	1.439654434489735	1.2134185207256631	1.2817429146174792	1.4323988792916786	1.0838482042929765	1.0074458855649795	1.4196951351147291	1.2610602103730784	1.0339267718738854	1.1612377961675442	1.116305024170946	1.1315937381298091	1.2753682163842688	1.101281604185056	1.1834951806037324	1.189246723893527	1.1086990315108347	1.3014958090489392	1.5128747025655551	1.3927474343213413	1.0064057083310156	1.371771186950628	1.087733198695597	1.1817117285661187	1.2300373984437527	1.2588095751966915	1.2525230452324336	1.4348915136578637	1.3437072794451488	1.3437072794451488	1.3437072794451488	1.3437072794451488	1.3437072794451488	1.3437072794451488	1.3437072794451488	1.3437072794451488	1.3437072794451488	1.3437072794451488	1.3437072794451488	1.3437072794451488	1.3437072794451488	1.3437072794451488	1.3437072794451488	1.3437072794451488	1.3437072794451488	1.3437072794451488
0.8289648620739631	0.7678618899119919	0.969656896197586	1.0896548440837943	1.0686272904519998	0.7935354605472646	0.9269004234104138	1.0881520658291604	1.1382484225471003	0.8085140691997251	0.9719295724067553	1.1990416925470486	1.0368876835796013	1.2497816515183093	1.298605154231872	1.2231896368849742	1.1707054967485933	1.3647609700598713	1.019056034071694	1.1821902288596133	1.191312299528589	1.3952760407434444	1.3232373997854985	1.197864643257405	1.1059186509669077	1.3390221787539898	1.0730665758991325	1.2807008743255581	1.0209454806865106	0.8085238100734613	0.9455534696221827	1.2340814328340475	1.063509649569066	1.0405020518846637	1.3593698631776692	1.1999359575311666	1.1999359575311666	1.1999359575311666	1.1999359575311666	1.1999359575311666	1.1999359575311666	1.1999359575311666	1.1999359575311666	1.1999359575311666	1.1999359575311666	1.1999359575311666	1.1999359575311666	1.1999359575311666	1.1999359575311666	1.1999359575311666
0.4905914653416128	0.6937298447690192	0.5402317300837947	0.4953601145374324	0.712831438522824	0.4602799573422693	0.7090683229320014	0.4791650593100746	0.8314043164726651	0.9408202064110882	0.6089558530389537	0.6876259856235155	0.7141433211424663	0.5803218000621789	0.7042681388827402	0.7720460077026947	0.7194795634501941	0.6772291684562769	0.7129260771039874	0.5774465475645838	0.5753203293226722	0.7429624495282883	0.5503522126380753	0.6569261038468044	0.78426321891721	0.684982215068485	0.8167052269187968	0.7879912260027745	0.8023482264607856	0.8023482264607856	0.8023482264607856	0.8023482264607856	0.8023482264607856	0.8023482264607856	0.8023482264607856	0.8023482264607856	0.8023482264607856	0.8023482264607856	0.8023482264607856	0.8023482264607856	0.8023482264607856	0.8023482264607856	0.8023482264607856	0.8023482264607856	0.8023482264607856	0.8023482264607856	0.8023482264607856	0.8023482264607856	0.8023482264607856	0.8023482264607856
0.7293554328311709	0.5213270378899422	0.7506327847558167	0.3458410402047347	0.7773943468535479	0.6908646260753395	0.7615465363985051	0.7400773708764665	0.7266868625369654	0.9453715409446101	0.7907183239420118	1.0584893519051126	0.8713531345190672	1.102095411660761	0.7080680506699003	0.9879215286182846	0.8703580567880291	0.9096441298836947	0.6432131372744571	0.9295905385093175	0.7128810915627614	0.6091204945532226	0.8343624084603752	0.8141377516915812	0.8483581246749897	0.8224167711120095	0.7589736430089181	0.6942292981481831	0.9206866870175332	0.8074579925828582	0.8074579925828582	0.8074579925828582	0.8074579925828582	0.8074579925828582	0.8074579925828582	0.8074579925828582	0.8074579925828582	0.8074579925828582	0.8074579925828582	0.8074579925828582	0.8074579925828582	0.8074579925828582	0.8074579925828582	0.8074579925828582	0.8074579925828582	0.8074579925828582	0.8074579925828582	0.8074579925828582	0.8074579925828582	0.8074579925828582
0.7778437885047776	0.7294500632424603	0.8461769760776515	0.7516223612025125	0.8522399370851632	0.8264335049426833	0.8679615246036434	1.0135725115115675	0.9061038891222314	1.1762368422414153	1.0638731188892567	0.9956211612647331	1.0120762562775019	0.9340735563260033	1.054214615704909	1.1175840374782515	0.9411402519070565	1.005447645902145	0.9391696900765805	1.018604056737916	1.1534238324253907	1.0520989399263063	0.833244334150651	1.0876175145039968	0.9380104773984808	1.0719681029918406	1.0049892901951607	1.0049892901951607	1.0049892901951607	1.0049892901951607	1.0049892901951607	1.0049892901951607	1.0049892901951607	1.0049892901951607	1.0049892901951607	1.0049892901951607	1.0049892901951607	1.0049892901951607	1.0049892901951607	1.0049892901951607	1.0049892901951607	1.0049892901951607	1.0049892901951607	1.0049892901951607	1.0049892901951607	1.0049892901951607	1.0049892901951607	1.0049892901951607	1.0049892901951607	1.0049892901951607
0.900259302745273	0.8406428570879203	0.8426547310259547	0.7798504609403212	0.7458508218354645	0.8664795070563802	0.9717715217647549	0.8564208859167317	0.8781366347978294	0.8155772469719523	0.9386480108513653	0.813061275954891	0.7556494861034362	0.9892263328350972	0.976635742921446	0.9975924122552542	1.0710891730301806	0.8522964575018221	0.8372415218466114	1.0310744184259293	0.987376018853448	1.0495099568408952	1.0184429878471717	1.0184429878471717	1.0184429878471717	1.0184429878471717	1.0184429878471717	1.0184429878471717	1.0184429878471717	1.0184429878471717	1.0184429878471717	1.0184429878471717	1.0184429878471717	1.0184429878471717	1.0184429878471717	1.0184429878471717	1.0184429878471717	1.0184429878471717	1.0184429878471717	1.0184429878471717	1.0184429878471717	1.0184429878471717	1.0184429878471717	1.0184429878471717	1.0184429878471717	1.0184429878471717	1.0184429878471717	1.0184429878471717	1.0184429878471717	1.0184429878471717
0.8550831146061605	0.7996130945293686	0.8541902251345285	0.8590667616306978	0.9105744179934837	0.9979021235938965	0.8274443542262632	1.017592816486753	0.9441155155750317	1.1502162556880566	1.0016543645200775	0.9384066810137022	0.8464836952286882	0.8266620081142511	0.972495859784291	0.9517583524299237	0.7942535601292428	0.9531228130608268	0.8680382007848013	0.763833411548566	0.9072114233549026	0.9431935672071167	1.082112084688038	0.965741608369531	0.9646079290755298	1.1329621521315527	0.962292470401955	1.0476273112667538	1.0476273112667538	1.0476273112667538	1.0476273112667538	1.0476273112667538	1.0476273112667538	1.0476273112667538	1.0476273112667538	1.0476273112667538	1.0476273112667538	1.0476273112667538	1.0476273112667538	1.0476273112667538	1.0476273112667538	1.0476273112667538	1.0476273112667538	1.0476273112667538	1.0476273112667538	1.0476273112667538	1.0476273112667538	1.0476273112667538	1.0476273112667538	1.0476273112667538
1.1776677743929655	0.9173361241126988	0.8461235933392323	0.7536389975468356	0.7477882201585531	0.951924470034812	0.9123320490234503	0.7795003652896534	1.0889278780422396	0.8713697403329471	0.8898838055569477	0.9387759770057611	1.090726738036998	0.8378214630764272	0.8592790595977612	1.1265281496549047	0.7291275247782945	0.5948981823049261	0.9515650266177171	1.1149730495806232	0.6593131891946683	0.9290260361434286	1.0145147919836428	0.9583924398366768	0.9676482288089907	0.7832119304682466	0.8157476690393928	1.0531624916218625	0.560250863738141	0.8067066776800017	0.8067066776800017	0.8067066776800017	0.8067066776800017	0.8067066776800017	0.8067066776800017	0.8067066776800017	0.8067066776800017	0.8067066776800017	0.8067066776800017	0.8067066776800017	0.8067066776800017	0.8067066776800017	0.8067066776800017	0.8067066776800017	0.8067066776800017	0.8067066776800017	0.8067066776800017	0.8067066776800017	0.8067066776800017	0.8067066776800017
0.6802512149191671	0.678309888692359	0.8710218314439032	0.7861303677627106	0.7730814892103759	0.9460866838837441	0.4836445934237709	0.6739506562263512	0.7267752577062419	0.7227348072556475	0.9637657776572829	0.918820331810799	0.7803553212358755	1.1212447228901428	0.9077788030486263	0.8838721266759104	0.7903157235985859	1.4248868100165615	1.05582747819277	1.088892456354621	1.1827456393581546	1.3044487349056904	1.3056666311374343	1.1421569082481549	1.0448679517110555	1.1997470120851532	1.2829328488791325	0.9044008105182612	1.0255648745744912	1.1128270183776783	1.1237553708432881	1.1011010824616176	1.0793393680928798	0.7607953196380945	0.9668836953392664	1.0373494496068132	1.0481383796306543	1.1493445118139294	1.0987414457222917	1.0987414457222917	1.0987414457222917	1.0987414457222917	1.0987414457222917	1.0987414457222917	1.0987414457222917	1.0987414457222917	1.0987414457222917	1.0987414457222917	1.0987414457222917	1.0987414457222917
0.34129847592758117	0.16977791092287978	0.24605038154797193	0.23459267578539503	0.10003871970201653	0.1261445456748919	0.1817673485883861	0.19458646137380342	0.2993992745986373	0.13138889757652197	0.17763731378440126	0.17081940759026845	0.18635504673056338	0.11200469646335272	0.13722450490133228	0.2495434474755761	0.18102897525270356	0.2505289776977528	0.2005546927013577	0.16314466844832545	0.050053034854988805	0.18518565756639013	0.2127926413832811	0.03207791593196949	0.0	0.07374653025004198	0.2490636945026741	0.13118940531811868	0.0038226767999948296	0.032654884858635505	0.23692159149865052	0.0831776884268499	0.11325210277976096	0.16151951254402036	0.06009966136966406	0.08962553412061121	0.20605306379836263	0.07382898466176557	0.1024517807506056	0.1293051023030096	0.13471266273628238	0.19108950731248997	0.16290108502438616	0.16290108502438616	0.16290108502438616	0.16290108502438616	0.16290108502438616	0.16290108502438616	0.16290108502438616	0.16290108502438616
0.6187481532981655	0.43593176112860765	0.601391220025586	0.5889911855660838	0.7627168764322151	0.7343791791615144	0.8048165779363544	0.7662874702211954	0.7117163224115659	0.9281810940447285	0.7321235573628013	0.7252163359002572	0.7390960528563707	0.9594068004711725	1.077052544702118	1.1558064505047168	1.0340852470982704	1.19773748427599	1.0353106132852161	1.1166030086733698	1.0973196580999114	1.0749596420119374	1.1153839163720118	1.0368793087161732	1.028352919464898	1.1294134108572742	1.1284057652095125	1.015249419742101	1.0718275924758067	1.0718275924758067	1.0718275924758067	1.0718275924758067	1.0718275924758067	1.0718275924758067	1.0718275924758067	1.0718275924758067	1.0718275924758067	1.0718275924758067	1.0718275924758067	1.0718275924758067	1.0718275924758067	1.0718275924758067	1.0718275924758067	1.0718275924758067	1.0718275924758067	1.0718275924758067	1.0718275924758067	1.0718275924758067	1.0718275924758067	1.0718275924758067
0.744740643779308	1.047569856885321	1.0717836958611602	1.0165178176402356	1.0212492005512508	1.1440600392515659	0.992358006066061	1.0590252669945834	0.8888314532319856	1.0605010168890863	1.0987993052179656	0.9708518851824577	0.9901793432116593	1.0224652983926705	0.9239172387560989	1.086996884133425	1.1897028880139742	1.259649638380192	1.0595605776371637	1.277161791260998	1.1390823596850932	0.9910148339864224	1.2339067786321498	0.8194664724878552	1.2746720475681592	1.0470692600280072	1.0470692600280072	1.0470692600280072	1.0470692600280072	1.0470692600280072	1.0470692600280072	1.0470692600280072	1.0470692600280072	1.0470692600280072	1.0470692600280072	1.0470692600280072	1.0470692600280072	1.0470692600280072	1.0470692600280072	1.0470692600280072	1.0470692600280072	1.0470692600280072	1.0470692600280072	1.0470692600280072	1.0470692600280072	1.0470692600280072	1.0470692600280072	1.0470692600280072	1.0470692600280072	1.0470692600280072
1.0953383250029063	0.8456366430321682	1.06747735812149	1.0262019497341057	0.9636394810934619	1.010704556226849	1.0022584814897662	1.00393183410225	0.9858004723060417	0.9810442753078563	1.0366079313369663	0.9754062126996754	1.0095788494632707	1.107442532631403	0.9922753768376689	0.989749168007447	0.9666074754865723	1.0592631759063424	1.0050797022099347	1.1572248428697214	0.9407739836167898	1.0489994132432554	1.0489994132432554	1.0489994132432554	1.0489994132432554	1.0489994132432554	1.0489994132432554	1.0489994132432554	1.0489994132432554	1.0489994132432554	1.0489994132432554	1.0489994132432554	1.0489994132432554	1.0489994132432554	1.0489994132432554	1.0489994132432554	1.0489994132432554	1.0489994132432554	1.0489994132432554	1.0489994132432554	1.0489994132432554	1.0489994132432554	1.0489994132432554	1.0489994132432554	1.0489994132432554	1.0489994132432554	1.0489994132432554	1.0489994132432554	1.0489994132432554	1.0489994132432554
0.6364405383361388	0.7526586985334595	0.4444840655485438	0.8012396553234504	0.830115578389809	0.9044961625912518	1.0092618120196983	0.7740698715564939	1.1544923858410052	1.054846163889673	1.0034167811605788	1.0046131642415457	0.9035419151417127	0.8408829912416745	0.9863584392453824	1.0132907428129536	1.2159480311711246	1.0515678594606763	1.1279833535360166	1.1005611166275069	1.1494500076313259	1.1200803619966415	1.1730673968316123	1.146573879414127	1.146573879414127	1.146573879414127	1.146573879414127	1.146573879414127	1.146573879414127	1.146573879414127	1.146573879414127	1.146573879414127	1.146573879414127	1.146573879414127	1.146573879414127	1.146573879414127	1.146573879414127	1.146573879414127	1.146573879414127	1.146573879414127	1.146573879414127	1.146573879414127	1.146573879414127	1.146573879414127	1.146573879414127	1.146573879414127	1.146573879414127	1.146573879414127	1.146573879414127	1.146573879414127
0.6212904006290388	0.5109082799756831	0.6831240740458436	0.6423013137979506	0.5952343680274295	0.6848389840360207	0.608992685241902	0.6339780513563545	0.6975703143994055	0.8611355469016597	0.7754996766120329	0.8413953965064447	0.5878317617095127	0.9161094202141337	0.9570217331371115	1.0905349656586163	0.4525583871248177	0.5561394883038879	0.5107346384217373	0.5793540088734247	0.6572006648482267	0.6182773368608256	0.6182773368608256	0.6182773368608256	0.6182773368608256	0.6182773368608256	0.6182773368608256	0.6182773368608256	0.6182773368608256	0.6182773368608256	0.6182773368608256	0.6182773368608256	0.6182773368608256	0.6182773368608256	0.6182773368608256	0.6182773368608256	0.6182773368608256	0.6182773368608256	0.6182773368608256	0.6182773368608256	0.6182773368608256	0.6182773368608256	0.6182773368608256	0.6182773368608256	0.6182773368608256	0.6182773368608256	0.6182773368608256	0.6182773368608256	0.6182773368608256	0.6182773368608256
0.9087060433078175	0.9866268788333754	0.9242813624986825	1.0199532858442317	0.7812611715283091	0.9924494646212191	0.9741549174552935	0.9279868546745249	0.9346104057355596	1.0639142887638264	1.0273443927999635	1.1245539449579913	0.9048063780713859	0.8902612123361043	1.0717746809616713	1.0635083256551132	1.0998523293097369	0.9487069834369977	1.016076188461826	1.1083331567287888	1.1782807755586016	0.9730745289422303	1.1802473554505835	1.3497514665323957	0.9521996615747068	1.1509755640535513	1.1509755640535513	1.1509755640535513	1.1509755640535513	1.1509755640535513	1.1509755640535513	1.1509755640535513	1.1509755640535513	1.1509755640535513	1.1509755640535513	1.1509755640535513	1.1509755640535513	1.1509755640535513	1.1509755640535513	1.1509755640535513	1.1509755640535513	1.1509755640535513	1.1509755640535513	1.1509755640535513	1.1509755640535513	1.1509755640535513	1.1509755640535513	1.1509755640535513	1.1509755640535513	1.1509755640535513
0.6230568116445011	1.0301039878160216	0.7643332728725765	0.8879843209335679	1.0026714786504711	0.9132395474370447	0.8512100876822455	1.1288942616926647	0.8606514296784301	0.7514190568208313	0.8887415538043789	1.1267709816175049	0.991589193347018	1.0318831256485481	0.9522549111968447	1.0323999441683755	0.8928640138356465	0.9073959306888296	0.8538620849898833	1.0685881382563194	0.9612251116231014	0.9612251116231014	0.9612251116231014	0.9612251116231014	0.9612251116231014	0.9612251116231014	0.9612251116231014	0.9612251116231014	0.9612251116231014	0.9612251116231014	0.9612251116231014	0.9612251116231014	0.9612251116231014	0.9612251116231014	0.9612251116231014	0.9612251116231014	0.9612251116231014	0.9612251116231014	0.9612251116231014	0.9612251116231014	0.9612251116231014	0.9612251116231014	0.9612251116231014	0.9612251116231014	0.9612251116231014	0.9612251116231014	0.9612251116231014	0.9612251116231014	0.9612251116231014	0.9612251116231014
0.794062624607775	0.6599938183874792	0.7759805233409302	0.5305346136513468	0.6857812431511418	0.7323088542987347	0.6110074324262404	0.6995326443188085	0.6207671555276126	0.719574641632877	0.6459887146736539	0.7457861719298744	0.7801758132733746	0.8778879743382019	1.1563485886818028	1.0903207758517297	0.8212112567237925	0.7083552021068713	0.7363931193169148	0.5920989841783971	0.824936336726639	0.6995678757063899	0.7622521062165144	0.7622521062165144	0.7622521062165144	0.7622521062165144	0.7622521062165144	0.7622521062165144	0.7622521062165144	0.7622521062165144	0.7622521062165144	0.7622521062165144	0.7622521062165144	0.7622521062165144	0.7622521062165144	0.7622521062165144	0.7622521062165144	0.7622521062165144	0.7622521062165144	0.7622521062165144	0.7622521062165144	0.7622521062165144	0.7622521062165144	0.7622521062165144	0.7622521062165144	0.7622521062165144	0.7622521062165144	0.7622521062165144	0.7622521062165144	0.7622521062165144
0.8991955420300461	1.032880540697356	0.9363843822985325	0.9396192159427029	0.9782760655340978	0.9947254748576683	1.0408319158289148	1.0824579206081348	1.0716301590129043	0.9348573371946798	0.9571880643444244	1.0904714993703775	1.0653250694319263	0.8960282047344265	0.9541660432395392	1.0748824211605257	0.8693621321600845	0.99400906422596	0.9691874692085305	0.9863646071151203	0.9777760381618256	0.9777760381618256	0.9777760381618256	0.9777760381618256	0.9777760381618256	0.9777760381618256	0.9777760381618256	0.9777760381618256	0.9777760381618256	0.9777760381618256	0.9777760381618256	0.9777760381618256	0.9777760381618256	0.9777760381618256	0.9777760381618256	0.9777760381618256	0.9777760381618256	0.9777760381618256	0.9777760381618256	0.9777760381618256	0.9777760381618256	0.9777760381618256	0.9777760381618256	0.9777760381618256	0.9777760381618256	0.9777760381618256	0.9777760381618256	0.9777760381618256	0.9777760381618256	0.9777760381618256
0.800784643849957	0.5348465629018845	0.6066948196333631	0.8298712819321473	0.43165010819004784	0.7840025661960229	0.6661869451633191	0.7686069022011639	0.6696582170131963	0.8981231508759393	0.6925502053321367	0.6347193379377118	0.5810675225928946	0.7883858524829032	0.715498898705432	0.6051294043519252	0.6745597050806691	0.7971050091417924	0.6221112079448193	0.746275982017117	0.7056800973358199	0.7101057747024424	0.8227481076319629	0.9094599752337242	0.6541264978591304	0.6840128029172212	0.6982555224482154	0.823819096132479	0.7936608462379049	0.7060700447067937	0.6525116334077425	0.8997726235942197	0.7209045749947485	0.6265231358703482	0.750795355808142	0.6886592458392452	0.6886592458392452	0.6886592458392452	0.6886592458392452	0.6886592458392452	0.6886592458392452	0.6886592458392452	0.6886592458392452	0.6886592458392452	0.6886592458392452	0.6886592458392452	0.6886592458392452	0.6886592458392452	0.6886592458392452	0.6886592458392452
0.8915141136254551	1.0583813013567605	1.043959438887048	0.8706444218483217	0.9585782240577083	0.8166739325329443	0.9137044573619943	0.9273583791695825	0.9340250771651871	0.9782425946862359	0.9815811410290188	1.1581177208364795	1.0810340267270921	1.1782827503647202	1.0464757709190586	0.9582171988700914	1.0023464848945751	1.0023464848945751	1.0023464848945751	1.0023464848945751	1.0023464848945751	1.0023464848945751	1.0023464848945751	1.0023464848945751	1.0023464848945751	1.0023464848945751	1.0023464848945751	1.0023464848945751	1.0023464848945751	1.0023464848945751	1.0023464848945751	1.0023464848945751	1.0023464848945751	1.0023464848945751	1.0023464848945751	1.0023464848945751	1.0023464848945751	1.0023464848945751	1.0023464848945751	1.0023464848945751	1.0023464848945751	1.0023464848945751	1.0023464848945751	1.0023464848945751	1.0023464848945751	1.0023464848945751	1.0023464848945751	1.0023464848945751	1.0023464848945751	1.0023464848945751
0.9938091226561899	0.9884229183250937	0.9365211959475207	0.8515333564043636	0.7362972230210303	0.8501723142494191	0.9823104207836902	0.9070287800697309	0.9969497859766221	0.8993928586105764	1.016712795178012	0.9172069461567306	0.7353919671243836	0.9339086284653708	0.8695674111822965	0.9863135409047926	1.10722203536681	0.8833254790890974	0.9263451286893493	0.97268086967159	0.8336308652763067	0.9082873436404018	1.0954336788683394	0.9772838043371385	1.0363587416027389	1.0363587416027389	1.0363587416027389	1.0363587416027389	1.0363587416027389	1.0363587416027389	1.0363587416027389	1.0363587416027389	1.0363587416027389	1.0363587416027389	1.0363587416027389	1.0363587416027389	1.0363587416027389	1.0363587416027389	1.0363587416027389	1.0363587416027389	1.0363587416027389	1.0363587416027389	1.0363587416027389	1.0363587416027389	1.0363587416027389	1.0363587416027389	1.0363587416027389	1.0363587416027389	1.0363587416027389	1.0363587416027389
1.0689726770305676	0.9294484248946367	0.8352529185506987	0.8853142945074941	0.6793713219178136	1.0709503638840265	0.772194624667099	1.0445669466553493	0.9216950278254601	0.8089614259046519	0.9740036257035974	0.8324845148805338	0.9502839962343922	0.8982261019473409	1.0899396629013787	0.7641305709845034	1.1837420233232312	0.9575012857653097	1.0706216545442704	1.0706216545442704	1.0706216545442704	1.0706216545442704	1.0706216545442704	1.0706216545442704	1.0706216545442704	1.0706216545442704	1.0706216545442704	1.0706216545442704	1.0706216545442704	1.0706216545442704	1.0706216545442704	1.0706216545442704	1.0706216545442704	1.0706216545442704	1.0706216545442704	1.0706216545442704	1.0706216545442704	1.0706216545442704	1.0706216545442704	1.0706216545442704	1.0706216545442704	1.0706216545442704	1.0706216545442704	1.0706216545442704	1.0706216545442704	1.0706216545442704	1.0706216545442704	1.0706216545442704	1.0706216545442704	1.0706216545442704
1.0886980332872005	0.8455368085956974	0.8847385861935682	0.7857894900366894	0.9516445087647936	0.7833603597047241	0.938180274548359	0.5554319265005697	0.7497830270047979	0.8413784911522583	0.8353269914809053	0.8899254625153376	0.7880890861297333	0.9121113310463063	0.9948364484656922	0.8196252019244725	0.8528654806051263	0.9840113302530713	0.8759286400164704	0.9290845651639078	0.8141434868585793	0.8716140260112435	0.8716140260112435	0.8716140260112435	0.8716140260112435	0.8716140260112435	0.8716140260112435	0.8716140260112435	0.8716140260112435	0.8716140260112435	0.8716140260112435	0.8716140260112435	0.8716140260112435	0.8716140260112435	0.8716140260112435	0.8716140260112435	0.8716140260112435	0.8716140260112435	0.8716140260112435	0.8716140260112435	0.8716140260112435	0.8716140260112435	0.8716140260112435	0.8716140260112435	0.8716140260112435	0.8716140260112435	0.8716140260112435	0.8716140260112435	0.8716140260112435	0.8716140260112435
0.8616094578038369	0.8779859223896685	0.9551693088523129	0.9977693720598358	0.9703423445167629	1.027611951998113	0.9262786165468472	0.8009045885628087	0.9906946665627323	0.8167516423046502	0.9037231544336912	0.9037231544336912	0.9037231544336912	0.9037231544336912	0.9037231544336912	0.9037231544336912	0.9037231544336912	0.9037231544336912	0.9037231544336912	0.9037231544336912	0.9037231544336912	0.9037231544336912	0.9037231544336912	0.9037231544336912	0.9037231544336912	0.9037231544336912	0.9037231544336912	0.9037231544336912	0.9037231544336912	0.9037231544336912	0.9037231544336912	0.9037231544336912	0.9037231544336912	0.9037231544336912	0.9037231544336912	0.9037231544336912	0.9037231544336912	0.9037231544336912	0.9037231544336912	0.9037231544336912	0.9037231544336912	0.9037231544336912	0.9037231544336912	0.9037231544336912	0.9037231544336912	0.9037231544336912	0.9037231544336912	0.9037231544336912	0.9037231544336912	0.9037231544336912
0.9456341163148522	0.737304638445435	0.8416103195634445	0.8159988791113812	0.8897591726405791	0.8074504183658047	0.8478470687314476	1.015544970260216	0.8931325667655253	0.8235411951645187	0.8262966371906246	0.9772433526786621	0.8435980494840324	0.7377840911586182	0.7528204065707848	0.7860910577143632	0.9568969200026809	0.8343453998734638	0.8956211599380723	0.8956211599380723	0.8956211599380723	0.8956211599380723	0.8956211599380723	0.8956211599380723	0.8956211599380723	0.8956211599380723	0.8956211599380723	0.8956211599380723	0.8956211599380723	0.8956211599380723	0.8956211599380723	0.8956211599380723	0.8956211599380723	0.8956211599380723	0.8956211599380723	0.8956211599380723	0.8956211599380723	0.8956211599380723	0.8956211599380723	0.8956211599380723	0.8956211599380723	0.8956211599380723	0.8956211599380723	0.8956211599380723	0.8956211599380723	0.8956211599380723	0.8956211599380723	0.8956211599380723	0.8956211599380723	0.8956211599380723
0.9448337209384379	0.8529911148551625	0.7956304909976175	0.9112430864917719	0.5568861071942909	1.228409759045312	1.1573141050108173	1.1169545759916406	1.1544123980047973	1.2550652371399964	1.4049937092063123	1.1680049899026566	1.2986633078367957	0.8019755864450915	1.2921680210429876	1.3884160234966225	1.9401388950225247	1.7555599284704597	1.9303730284859326	1.3797709144210082	1.1932711030641556	1.5337446864233208	1.9083058620168338	1.472384272762805	1.3866480074556824	1.381928010262254	1.6596249056943044	1.1861486818596272	1.1588489960357324	1.4530742131240257	1.721103789220785	1.5870890011724053	1.5870890011724053	1.5870890011724053	1.5870890011724053	1.5870890011724053	1.5870890011724053	1.5870890011724053	1.5870890011724053	1.5870890011724053	1.5870890011724053	1.5870890011724053	1.5870890011724053	1.5870890011724053	1.5870890011724053	1.5870890011724053	1.5870890011724053	1.5870890011724053	1.5870890011724053	1.5870890011724053
0.5542341533598907	0.6197900820082517	0.6252500982944192	0.7087223038057318	0.6854118681144586	0.4298845319370554	0.5415599821450513	0.6810179838424144	0.7075998698000874	0.8025944674920624	0.5373510361239913	0.7007687994325423	0.766990436696863	0.7441599412824328	0.7533393165761917	0.8030919577531562	0.7612474592077828	0.7133926204397368	0.7936709732101199	0.6427359528853345	0.7911941520297167	0.7215560811035244	0.8264090207828889	1.0159720350289516	0.9211905279059204	0.9211905279059204	0.9211905279059204	0.9211905279059204	0.9211905279059204	0.9211905279059204	0.9211905279059204	0.9211905279059204	0.9211905279059204	0.9211905279059204	0.9211905279059204	0.9211905279059204	0.9211905279059204	0.9211905279059204	0.9211905279059204	0.9211905279059204	0.9211905279059204	0.9211905279059204	0.9211905279059204	0.9211905279059204	0.9211905279059204	0.9211905279059204	0.9211905279059204	0.9211905279059204	0.9211905279059204	0.9211905279059204
0.9995444921315252	0.8592296429869964	0.9780207836647437	0.9494894082720001	0.9255594235203111	0.8591209568878255	1.032808050654155	1.0511630203282607	0.7180794312759007	0.6953972728168679	0.8220028601403278	0.7587000664785978	0.7587000664785978	0.7587000664785978	0.7587000664785978	0.7587000664785978	0.7587000664785978	0.7587000664785978	0.7587000664785978	0.7587000664785978	0.7587000664785978	0.7587000664785978	0.7587000664785978	0.7587000664785978	0.7587000664785978	0.7587000664785978	0.7587000664785978	0.7587000664785978	0.7587000664785978	0.7587000664785978	0.7587000664785978	0.7587000664785978	0.7587000664785978	0.7587000664785978	0.7587000664785978	0.7587000664785978	0.7587000664785978	0.7587000664785978	0.7587000664785978	0.7587000664785978	0.7587000664785978	0.7587000664785978	0.7587000664785978	0.7587000664785978	0.7587000664785978	0.7587000664785978	0.7587000664785978	0.7587000664785978	0.7587000664785978	0.7587000664785978
0.8813985266375085	0.8693112869500754	0.7427818451212425	0.7834699531296065	0.8563396100953374	0.7998449675435855	0.7421683921890831	0.8585749830767154	0.9604734345636998	0.8766976891972095	0.8018081756611327	0.6896560485263216	0.8744812719540634	0.8029620931526931	0.641479074047008	0.6089624167803839	0.8371199133482906	0.9030579883685671	0.8700889508584289	0.8700889508584289	0.8700889508584289	0.8700889508584289	0.8700889508584289	0.8700889508584289	0.8700889508584289	0.8700889508584289	0.8700889508584289	0.8700889508584289	0.8700889508584289	0.8700889508584289	0.8700889508584289	0.8700889508584289	0.8700889508584289	0.8700889508584289	0.8700889508584289	0.8700889508584289	0.8700889508584289	0.8700889508584289	0.8700889508584289	0.8700889508584289	0.8700889508584289	0.8700889508584289	0.8700889508584289	0.8700889508584289	0.8700889508584289	0.8700889508584289	0.8700889508584289	0.8700889508584289	0.8700889508584289	0.8700889508584289
0.7491642295741403	0.6708377289451987	0.6197597763982123	0.890196474322944	0.6090562370870612	0.696480131291858	0.6446168362371165	0.799771477725211	0.7282820163075179	0.6250932806589976	0.6844134976727488	0.663897217256866	0.7525581338550967	0.6627643178304502	0.7708437987683571	0.7168040582994035	0.7168040582994035	0.7168040582994035	0.7168040582994035	0.7168040582994035	0.7168040582994035	0.7168040582994035	0.7168040582994035	0.7168040582994035	0.7168040582994035	0.7168040582994035	0.7168040582994035	0.7168040582994035	0.7168040582994035	0.7168040582994035	0.7168040582994035	0.7168040582994035	0.7168040582994035	0.7168040582994035	0.7168040582994035	0.7168040582994035	0.7168040582994035	0.7168040582994035	0.7168040582994035	0.7168040582994035	0.7168040582994035	0.7168040582994035	0.7168040582994035	0.7168040582994035	0.7168040582994035	0.7168040582994035	0.7168040582994035	0.7168040582994035	0.7168040582994035	0.7168040582994035
0.6396153028472776	0.6116332415736402	0.47980520263397874	0.7683972439774266	0.5631805492055529	0.4624572481752613	0.4120876058190735	0.27098881064988306	0.6605292326092558	0.4532610202366437	0.7864052003251646	0.48600383178954554	0.47858599668627133	0.6158080790622323	0.39336128589037006	0.5734638611430309	0.46834235566108995	0.5955906491917957	0.5038517035110635	0.6265043869190025	0.6028212736012426	0.4860206010381862	0.4914961048453063	0.8661510072650523	0.5361059074869515	0.7305322692319759	0.7284089193399692	0.8952273504004796	0.8118181348702245	0.8118181348702245	0.8118181348702245	0.8118181348702245	0.8118181348702245	0.8118181348702245	0.8118181348702245	0.8118181348702245	0.8118181348702245	0.8118181348702245	0.8118181348702245	0.8118181348702245	0.8118181348702245	0.8118181348702245	0.8118181348702245	0.8118181348702245	0.8118181348702245	0.8118181348702245	0.8118181348702245	0.8118181348702245	0.8118181348702245	0.8118181348702245
0.9897124385675649	1.0059069449737965	0.7252374053407735	0.8309735092703483	0.9976155921464235	0.9705088892542483	0.7437589515158113	0.8411866218937661	1.0493772602445237	0.8669568565693302	0.8775339144800841	0.7661902184921019	0.7664633335841528	0.9504055624070928	0.9886981124117398	0.997517666290162	0.9656220501943565	0.9536587489486233	0.8038504818803622	1.1146594263729646	0.9840229430044274	1.0521357083280327	0.8188156754291771	0.9354756918786049	0.9354756918786049	0.9354756918786049	0.9354756918786049	0.9354756918786049	0.9354756918786049	0.9354756918786049	0.9354756918786049	0.9354756918786049	0.9354756918786049	0.9354756918786049	0.9354756918786049	0.9354756918786049	0.9354756918786049	0.9354756918786049	0.9354756918786049	0.9354756918786049	0.9354756918786049	0.9354756918786049	0.9354756918786049	0.9354756918786049	0.9354756918786049	0.9354756918786049	0.9354756918786049	0.9354756918786049	0.9354756918786049	0.9354756918786049
1.0144370209020905	1.017279615450991	0.9278738708100541	0.8571691064177979	0.8008256665491359	1.0443920481364677	0.8724890031324015	1.029085799497666	0.7566738529849688	0.6804416195975822	0.7366457535725026	0.9581433309242188	1.1569426462100136	0.826571623444139	0.8964057874961561	0.9124714400196123	0.892015053233354	0.9856052947605531	0.8940135668889924	0.8620257055885782	0.9849855349810075	0.9235056202847929	0.9235056202847929	0.9235056202847929	0.9235056202847929	0.9235056202847929	0.9235056202847929	0.9235056202847929	0.9235056202847929	0.9235056202847929	0.9235056202847929	0.9235056202847929	0.9235056202847929	0.9235056202847929	0.9235056202847929	0.9235056202847929	0.9235056202847929	0.9235056202847929	0.9235056202847929	0.9235056202847929	0.9235056202847929	0.9235056202847929	0.9235056202847929	0.9235056202847929	0.9235056202847929	0.9235056202847929	0.9235056202847929	0.9235056202847929	0.9235056202847929	0.9235056202847929
1.0636551392543552	0.8322254034027499	1.1246664016678427	1.150886684867439	1.1520969967741248	0.9121843952215342	0.9544198929986192	1.0469654624375588	1.0462095032185448	1.14679863891855	1.1260453858157506	0.9616467701260717	1.0965474544316312	0.995061405769647	1.0906041622285685	1.0439873568142108	1.086156308610129	1.110895972320333	1.098526140465231	1.098526140465231	1.098526140465231	1.098526140465231	1.098526140465231	1.098526140465231	1.098526140465231	1.098526140465231	1.098526140465231	1.098526140465231	1.098526140465231	1.098526140465231	1.098526140465231	1.098526140465231	1.098526140465231	1.098526140465231	1.098526140465231	1.098526140465231	1.098526140465231	1.098526140465231	1.098526140465231	1.098526140465231	1.098526140465231	1.098526140465231	1.098526140465231	1.098526140465231	1.098526140465231	1.098526140465231	1.098526140465231	1.098526140465231	1.098526140465231	1.098526140465231
0.944295480367831	0.990847005521742	1.011202662042699	1.0290583897288055	0.9773971867799591	0.9284992351590104	0.9690136522476142	0.9500501795495956	0.8977866305225318	1.0132967959406582	0.9566415072324808	1.029269547662478	1.0015203735088154	1.1958584359661057	0.9282441141859391	1.0294882230327056	1.0144646956614396	1.0915021248598276	1.003489301980063	1.10770606356142	1.0555976827707416	1.0555976827707416	1.0555976827707416	1.0555976827707416	1.0555976827707416	1.0555976827707416	1.0555976827707416	1.0555976827707416	1.0555976827707416	1.0555976827707416	1.0555976827707416	1.0555976827707416	1.0555976827707416	1.0555976827707416	1.0555976827707416	1.0555976827707416	1.0555976827707416	1.0555976827707416	1.0555976827707416	1.0555976827707416	1.0555976827707416	1.0555976827707416	1.0555976827707416	1.0555976827707416	1.0555976827707416	1.0555976827707416	1.0555976827707416	1.0555976827707416	1.0555976827707416	1.0555976827707416
0.29265242074291054	0.1728509309938153	0.0	0.4015088016724029	0.025495126158164617	0.2323058304683945	0.08945200504040268	0.06207781654882146	0.1146886873491786	0.011078395524961645	0.0996855502125016	0.25568797035349716	0.6556100667220548	0.48330742646400165	0.5647374436441027	0.5209668907998649	0.6363251081416107	0.7444570938042171	0.3469763700313481	0.5556593534257537	0.5644341714820943	1.0207040654897586	0.9543964338326342	0.37291879131323774	0.7128194657877087	0.7635844324500586	0.6350322627757419	0.7912481189518349	0.33329179568428113	0.5318835809619119	1.16951949290551	0.8249390728134458	0.7199345791497844	1.3096397168308114	0.7133633101407109	0.7289233671936586	0.5441091582903451	0.8616449189106894	1.0037214096559202	0.8924739695697114	1.1033462493742665	0.997910109471989	0.997910109471989	0.997910109471989	0.997910109471989	0.997910109471989	0.997910109471989	0.997910109471989	0.997910109471989	0.997910109471989
0.1225736445556219	0.3571706470064942	0.1598953010185332	0.2313068160834675	0.3305345683698614	0.2699862792474817	0.2514917391835273	0.19187190744963437	0.16236799427334084	0.4048430426489591	0.06019230244714119	0.010281695579009343	0.40182109107005637	0.518181512136464	0.9240568839025949	0.5996551141885925	0.7734341575355118	0.6757787740302016	0.45068995077808904	0.46522521759844876	0.9273443314058397	0.4495890940312279	0.7930767059315259	0.5370682564791406	0.34064289239679924	0.8485793509976914	1.0822718493818506	0.49608894476090726	0.7280504159031328	0.9174945973492732	0.9472848037213212	1.4080218179156951	1.006675966258661	1.2319584743371788	1.4345811843039356	1.3541602292246302	1.2419604099651584	1.0776969520889912	1.7401471985908739	1.4731520441929913	1.554718460010192	1.0669286669789277	1.4989046006232305	1.8194753985056455	1.162050801187192	1.222136278769463	1.1920935399783275	1.1920935399783275	1.1920935399783275	1.1920935399783275
0.6279947343278203	0.6161920216948754	0.59217642732714	0.6079295452959758	0.512979718788516	0.5906949030730113	0.7935665385858172	1.1086098853024746	0.7804421080729765	1.0262974763334767	0.8786056385498127	0.8672582646057068	0.9937374651189951	0.8867934654381763	0.9859385237931964	1.205136474535921	0.9310828031214073	1.0422769302560573	1.1893320700884253	0.8667027903179997	0.9943920728066876	0.9632959702455951	0.9922255907503158	1.1467546159582371	1.117800010969675	1.2202022932208472	1.0371533242382056	1.0257891925444729	0.946288880031937	1.3423560833842096	1.095667726918366	1.1992913689290683	1.1605600198578705	1.0413197664527283	1.1402346645194055	0.9820564880128156	1.1088564373719227	0.9587983892028477	1.137253859344853	1.1249509316280553	1.3046941089129944	1.2148225202705247	1.2148225202705247	1.2148225202705247	1.2148225202705247	1.2148225202705247	1.2148225202705247	1.2148225202705247	1.2148225202705247	1.2148225202705247
0.7131992808669515	0.5791215314136284	0.7430478094947374	0.9344490537442894	0.48801359033492675	0.8009733288174046	0.5565042553345836	0.7500797472899182	0.915461226715647	0.9278818601721326	1.1557262858211765	1.1135787277508906	1.0957433489300101	1.1337956683310895	0.9980739798660822	1.1376308728368367	1.4311481680834313	1.383281422001098	1.054210227766231	1.0337283273837667	1.0096099045327709	1.1439515784852474	1.0927453829287463	1.003495129261923	0.824380722826106	1.3817848200962322	1.3006253999133568	0.9257517705258647	1.3546230811147677	1.2522145230204058	0.9458249562676369	0.9341595812267226	1.168831380556016	1.239172998350526	1.2376511227971294	1.414124823697449	1.2795487276888353	1.3179031135606973	1.3679131741858985	1.0764648887474233	1.3435754802099316	1.2662265339870256	1.1442849488445064	1.4172765457480816	1.2990479021009727	1.521043461740124	1.4100456819205482	1.4100456819205482	1.4100456819205482	1.4100456819205482
0.5873540703014348	0.5104600869399707	0.6965487750698771	0.3980344300953945	0.473965637057486	0.6706062640964222	0.6579419036470514	0.3889287855738532	0.8450279117602806	0.8864385033765203	0.7559759900245385	0.7519097670106332	0.7246694438603576	0.9306091802718349	0.708168290337444	0.41377875232882666	0.7291133872098549	0.7946091703136522	0.47413874940027856	0.8176147559616993	0.30688906926087456	0.8771196816950716	0.8970640652486149	0.9431055089131339	0.5680192216324249	0.8302847985289249	0.8500186520279791	0.7493667309801944	0.4363798791537902	0.6468980613317481	0.7202704734207911	0.7217300872873514	0.9120667749324675	0.7144849070475024	0.8252131753281484	0.9044533278561415	0.7772225705441332	0.6228202065229256	0.7771906252012437	0.5753570859055235	0.9358907541100817	0.7598722272523989	0.7961901652168719	0.7780311962346355	0.7780311962346355	0.7780311962346355	0.7780311962346355	0.7780311962346355	0.7780311962346355	0.7780311962346355
1.5726021222047286	1.4417339300392273	1.4301355260571618	1.5592938031661292	1.2772971724577686	1.1665201699986907	1.2411461293959785	1.0728466198787172	1.205572125328371	1.4164685279768925	1.4798408474610092	1.4511156605719995	1.4654782540165043	1.4654782540165043	1.4654782540165043	1.4654782540165043	1.4654782540165043	1.4654782540165043	1.4654782540165043	1.4654782540165043	1.4654782540165043	1.4654782540165043	1.4654782540165043	1.4654782540165043	1.4654782540165043	1.4654782540165043	1.4654782540165043	1.4654782540165043	1.4654782540165043	1.4654782540165043	1.4654782540165043	1.4654782540165043	1.4654782540165043	1.4654782540165043	1.4654782540165043	1.4654782540165043	1.4654782540165043	1.4654782540165043	1.4654782540165043	1.4654782540165043	1.4654782540165043	1.4654782540165043	1.4654782540165043	1.4654782540165043	1.4654782540165043	1.4654782540165043	1.4654782540165043	1.4654782540165043	1.4654782540165043	1.4654782540165043
1.1669901330806571	1.3808057940560787	1.133069356735505	1.3815211720487892	1.2168274342783387	1.06930146709133	1.4037740342361105	1.1874075506128283	1.1599658171857916	1.023041622311568	1.3929978001342205	1.1898791872415715	1.0478364155061486	1.2432589829058078	1.1911455934586488	1.3726809091125691	1.2931552158734518	1.0481877559591808	1.2588777092489298	1.119330735817787	1.0815271601965746	1.051036009126871	1.478563609222742	1.3166833547451784	1.5614842119769565	1.3420931909249354	1.3739610588429771	1.3400740486347178	1.1835774758918105	1.108577163784195	1.183826406430047	1.360748049965085	1.2012398206046109	1.2029508240792401	1.2079096796817141	1.0923797487440439	1.3648079589784121	1.5247789072331652	1.4521146284460547	1.3651605496439585	1.2598231868917869	1.3124918682678726	1.3124918682678726	1.3124918682678726	1.3124918682678726	1.3124918682678726	1.3124918682678726	1.3124918682678726	1.3124918682678726	1.3124918682678726
0.9458573508553616	1.0259950936979676	1.1538964819627342	1.1533414881473092	1.0496323117933712	1.164583239419886	1.052424921104663	1.1068978769927316	1.1379498020331125	1.1491718474579016	1.1597769937554125	1.2465183411597505	1.1614674317330471	1.0276207370760682	1.2983653757408526	1.142723687489942	1.192747240086354	1.1737866004113118	1.1219169583575102	1.1367101860754891	1.0316125493662598	1.1180458282194743	1.151828602620818	1.137247729726811	0.9994889776625883	1.166084876832744	1.0399360350195923	1.2092885362993322	1.042919528340726	1.1967368636257365	1.2635940596182553	1.1547609505383827	1.4091876719891285	1.1032675754856403	1.0444074924771278	1.1330019777950697	1.1440190568250772	1.15919813215181	1.2409649862486456	1.1979084120540786	1.1345192620823177	1.0692761216535283	1.0440529974695767	1.0731279331620305	1.0334815587363866	1.0533047459492086	1.0533047459492086	1.0533047459492086	1.0533047459492086	1.0533047459492086
0.8884415806356978	0.8750543842051517	0.34429466444673895	0.8536116792302394	0.27923442540892374	0.07373429384365589	0.0031543998317725796	0.1148424636362889	1.2473789177480585	0.2125710389326552	0.1257522339187961	1.1874088926309347	1.2917060214494709	1.0896532671981156	0.46689249853376247	1.3624592865289613	1.4490000407869108	1.6560508677535664	0.5168272682358975	0.4397438172492795	1.116377259806029	0.592583754849859	0.8533873887437985	0.11799686346806147	0.7112172211914407	0.9822940224943674	0.997722961473043	0.3487430899620396	0.7591900496912332	0.38386469293749165	0.8742714499894126	1.1321449778257253	1.0486331166513982	1.3600860674705453	1.3842521018923144	1.6211473820514677	0.2972629662823745	0.3704100854233927	2.064895712383509	1.4651265522965211	0.9058742080791998	0.5746161913051324	1.4412785994462756	0.8532140171282404	0.350815358854983	0.6020146879916117	0.6020146879916117	0.6020146879916117	0.6020146879916117	0.6020146879916117
0.4086605789418673	0.47578302005349965	0.45758796304933713	0.23856850734979274	0.6746629592318154	0.5701400389246258	0.40588700497917934	0.7392648306006716	0.7078463082210273	0.48433445282625753	0.6082096874350833	0.4745199603437628	0.4701113181685368	0.8208610429518871	0.4699892874877152	1.0478716724477852	0.488701612344493	0.7065925571762454	0.7255756780725164	0.7168518247218237	0.5206831449543502	1.0844431789073194	0.6945364844710757	0.6750404792073117	0.8868107130282804	0.9200840953290911	1.202854646351926	0.8016655292928135	0.6561433345426446	1.2251145368090552	0.8424420261686343	0.6592730483096855	0.9586575961226136	0.9763640701043867	0.7573350573881601	0.49607021864681605	0.5736131095474691	1.0498233450142749	0.8170604587194938	1.072315887307867	0.7745907262960496	0.7303809560562537	1.0319907322644575	0.8811858441603556	0.8811858441603556	0.8811858441603556	0.8811858441603556	0.8811858441603556	0.8811858441603556	0.8811858441603556
0.5730351100212311	0.5944157215324049	0.49542948276188514	0.6007678683445715	0.5573126182175598	0.7216739850715009	0.5609613684045194	0.5982165710805977	0.740968649775827	0.5125945802962849	0.7207034903547709	0.5987320175087326	0.7807548628502754	0.8046311368155915	0.5839172452179329	0.7809750194426096	0.6283792146061995	0.7051491278776654	0.7667822593667211	0.6424956502098932	0.5981560162902151	0.5919270714498771	0.7187868678939211	0.729009668681156	0.6043312276172288	0.6606055482337183	0.7259851152401242	0.81956726435062	0.8256911210550573	0.6723765858714678	0.761959680920226	0.7562797128441496	0.6521189391001856	0.6809718765473618	0.9152028315478283	0.7885881386981304	0.928990879946912	0.8136293452176282	0.7432567512423858	0.6489001966383428	0.6960784739403644	0.6960784739403644	0.6960784739403644	0.6960784739403644	0.6960784739403644	0.6960784739403644	0.6960784739403644	0.6960784739403644	0.6960784739403644	0.6960784739403644
0.34616323008304856	0.3165936353881179	0.2914332305362824	0.14767555249326728	0.48519374934191994	0.2859162448835837	0.6094229955490709	0.24466724587640704	0.3954261432974424	0.504184400644285	0.4910449361356273	0.4706632305856696	0.39018717919478757	0.40115465075435275	0.6459072621528222	0.5099088737178988	0.4604551503318581	0.35821087781043714	0.31550252131409035	0.23181887175963906	1.0288418298366484	1.1328235632865984	1.2474856687305822	1.8038386559881205	1.3116093673540594	1.2864252205636988	1.500212774572924	1.5187973336390062	0.9999257682700969	0.8222185051434376	0.860225531328611	1.6717733155483405	1.072300336298941	1.7583132253948732	1.5695727579510883	1.4338358291510174	1.649409958369589	1.793643313214052	1.284967427092298	0.3272006500592616	0.8487890446236184	0.58799484734144	0.58799484734144	0.58799484734144	0.58799484734144	0.58799484734144	0.58799484734144	0.58799484734144	0.58799484734144	0.58799484734144
0.45927349952937563	0.15448510282502115	0.2389645006024133	0.15111036767337035	0.17743474836017778	0.11901376946281163	0.20720618245376599	0.17879104789849895	0.23593796996943917	0.18866493721418706	0.2741964839201247	0.20871674797901246	0.26380660818639806	0.10911693243380427	0.07676357794383037	0.11144947200943107	0.186525778086092	0.22747427023134595	0.28164101360419797	0.5633057480166876	0.531616796049749	0.29905960004768084	0.8129199194798564	0.6836327104476623	0.5363187664889201	0.5257634786555474	0.6911162218109397	0.3694353500622861	0.555475447530092	0.607880114876364	0.4652554040527432	0.6198162289958749	0.5990383550572005	0.6273183154503876	0.7382763045190142	0.5459268287784627	0.7095478054695599	0.6973422204287053	0.34886481817609766	0.3039214081269485	0.30040958574526583	0.3831439662492798	0.7320035717277839	0.7550978312973439	0.5598751684320369	0.6784770623530891	0.9560742890833008	0.6112138566602754	0.5817485500212106	0.46300041740899284
0.5282696982926702	0.15947697170930805	0.9337887280022205	1.2627902021366588	0.8913313868803767	0.5333262224630041	0.5133432813232369	0.03965614793894055	0.5392376040859058	0.7097160882428669	0.42653801116902196	0.9740256958328957	0.8701161229314304	1.1459671803141591	0.6978880542320464	1.0545932574944588	0.5083537981406656	0.4604796580300217	0.2870417331253766	1.1670353271237663	0.5874265133255169	0.2892300256824271	1.6902719722503132	0.06541739335886605	0.5818420644394923	0.7300589453771082	0.4369763817466582	0.3012890031761347	0.24031609343268212	0.21902839488360776	0.2435330497957956	0.7130624909307696	0.2735673919008334	0.9788389960633083	0.6161270347658097	0.6175891372164187	1.2308273131274063	0.5208285388145835	0.9698638980549493	0.6464365679506127	1.0123439175784674	0.35731304120117535	1.1995106746372364	1.1995883741901487	1.3326598919140085	0.5274095707725532	1.1355111440367376	1.0021630702884075	0.9911515998588739	0.9830807236640633
0.6265213863140253	0.5763282116980163	0.4081436857246552	0.4440470808472138	0.6987709903363625	0.4850184241700402	0.497174947263382	0.7062606119655311	1.0122578149173984	0.5817555868059993	0.5724002510411911	0.5672932820782488	0.5065478791971709	0.6612649730841965	0.46148091503155847	0.6634593352674305	0.57605545401944	0.789416505513071	0.669092556363735	0.5047029762537217	0.6417760575077244	0.787555441943726	0.8965132555296885	0.42287435304860127	0.3532116468212645	0.9559639019496655	0.6521630055232183	0.5423375254996794	0.6130279966540734	0.47991940936590755	0.40068306072584603	0.5420079545808285	0.6741397195127313	0.6708806837098328	0.4016565259297553	0.486567045318794	0.6514803575388582	0.4424394001206132	0.5858284887891505	0.6576437934607425	0.6900935733344996	0.7418031421974703	0.7536851856421337	0.5244001559116065	0.6360029599946347	0.6319490131597029	0.5030925649048212	0.37257127336293294	0.8043514299221955	0.6822982494980019
1.0729004552672585	0.9681366574059906	1.077109578871074	1.1182382796380996	1.060987044663455	1.0994120987482499	1.0668797142855058	1.0491545868075811	1.2044724332752559	1.187472939370412	1.2354463146136319	1.1538123158326445	1.2740956442582017	1.1425314055117823	1.205219534893711	1.1723766165902967	1.2859298969332555	1.0556061426771914	0.9230043593949808	1.054665595790887	1.1333576601292665	1.0866853965699812	1.1567853251581475	1.3559296305288844	1.1959200912070092	1.2754016867634415	1.0057054452938416	1.2134908928827592	1.039049652654706	0.9918488140179705	0.9011606628539168	1.1330454404387746	1.1903367688735178	1.0463766117552697	1.2824247261233703	0.9380497838327233	1.2050453843816367	0.9756996091806116	1.003616629033571	0.9458057359919131	1.1433470655194171	1.0533740817278807	1.1656297543502854	1.1654836706835134	1.260590610146916	1.0224686652358812	1.105690959554821	1.1415607167962243	0.9951013227924413	1.0122531802501815
0.2928322382013263	0.25478479767704365	0.26966970680511476	0.2824392828009304	0.24629928182997204	0.39259774573900086	0.2272128091066415	0.26474517314067414	0.28192948866366624	0.2290711166027773	0.30766968517041193	0.3139613640190664	0.35652555357741833	0.3826882043979125	0.16881097409721843	0.25080272420224914	0.20850532881602366	0.3215958217336288	0.19145601878033974	0.28114487362390955	0.1778747969398748	0.19807921987166624	0.2776017547037062	0.25877298855489017	0.2215484900750441	0.3487750545968976	0.19255816378164164	0.5049497019030804	0.35923394980317036	0.4139546507389433	0.4998214466203434	0.46131450211925906	0.332749303128012	0.5312409963225418	0.6455372518101229	0.4980736783144437	0.295737130045074	0.43130034832762537	0.36443933026110253	0.40693068111460723	0.2389197764561769	0.28793814558441877	0.33099217137659753	0.42085896450240734	0.46191926981181064	0.3859152822817591	0.4893129146040325	0.615245632472524	0.3911312036307461	0.541719798989721
0.7492034076111778	0.6994544925913143	0.7267997553570061	0.976620219034779	0.7947635128200802	0.8378483124255574	0.7799899702440555	0.8040214410334652	0.8232180931979668	0.8201544460908705	0.8300150590845424	0.826998490248376	0.6806055112127573	0.6699017426941624	0.7010064648382199	0.8165683811273066	0.9014415413571304	0.7914824021450638	0.8060558318550315	0.785990427507933	0.7953135648543301	0.6785947550574376	0.7591927560169577	0.6423221976487614	0.6700521812610511	0.8415303973685989	0.7483925277859507	0.757411410196788	0.8288488857770644	0.5884737371284327	0.8592997084920035	0.7725041771892024	0.7442141093852213	0.8856249994708433	0.7592987820117433	0.7711850759540221	0.8473240938483982	0.7141835597382051	0.8139789179480011	0.6490542059714155	0.8231456347212196	0.8349168347158726	0.7888398487245468	0.8118783417202097	0.8118783417202097	0.8118783417202097	0.8118783417202097	0.8118783417202097	0.8118783417202097	0.8118783417202097
1.0860559794599207	1.0479109469467347	0.8640354433301985	1.0771686326215906	1.1530315032343539	0.7937639212284046	0.849275312317288	0.8360361785612231	0.9332654227095439	0.8656504148627863	0.786003046919986	0.8258267308913861	0.8258267308913861	0.8258267308913861	0.8258267308913861	0.8258267308913861	0.8258267308913861	0.8258267308913861	0.8258267308913861	0.8258267308913861	0.8258267308913861	0.8258267308913861	0.8258267308913861	0.8258267308913861	0.8258267308913861	0.8258267308913861	0.8258267308913861	0.8258267308913861	0.8258267308913861	0.8258267308913861	0.8258267308913861	0.8258267308913861	0.8258267308913861	0.8258267308913861	0.8258267308913861	0.8258267308913861	0.8258267308913861	0.8258267308913861	0.8258267308913861	0.8258267308913861	0.8258267308913861	0.8258267308913861	0.8258267308913861	0.8258267308913861	0.8258267308913861	0.8258267308913861	0.8258267308913861	0.8258267308913861	0.8258267308913861	0.8258267308913861
1.1054710930303342	1.1397980602424609	1.320777001197503	1.3842669076797538	1.1956759244911253	1.0648339721742688	1.130254948332697	1.130254948332697	1.130254948332697	1.130254948332697	1.130254948332697	1.130254948332697	1.130254948332697	1.130254948332697	1.130254948332697	1.130254948332697	1.130254948332697	1.130254948332697	1.130254948332697	1.130254948332697	1.130254948332697	1.130254948332697	1.130254948332697	1.130254948332697	1.130254948332697	1.130254948332697	1.130254948332697	1.130254948332697	1.130254948332697	1.130254948332697	1.130254948332697	1.130254948332697	1.130254948332697	1.130254948332697	1.130254948332697	1.130254948332697	1.130254948332697	1.130254948332697	1.130254948332697	1.130254948332697	1.130254948332697	1.130254948332697	1.130254948332697	1.130254948332697	1.130254948332697	1.130254948332697	1.130254948332697	1.130254948332697	1.130254948332697	1.130254948332697
0.08064194953835675	0.36868876758300956	0.38712103311984153	0.1430394703628094	0.6750369947533142	0.5437532736271955	0.8854293038294826	0.7695631285007605	0.2889846284208082	0.5166700240878304	0.1676691875621249	0.7317658795980236	0.2132003814488834	0.0023747249487826665	0.5448465491096331	0.21605435728513897	0.2305393715032777	0.47650230469360205	0.00047925088747286074	0.056598365594508565	0.25280848862626987	0.2952564467674524	0.31120358721045516	0.2189083331213945	0.3297992763377279	0.36912369018948576	0.3276989163420565	0.4244206730497968	0.1676691875621249	0.38609826979604644	0.3456519309914157	0.42925473873402237	0.6591357573613386	0.2358985915385167	0.23432606516860602	0.4909873189117408	0.3626566920401734	0.3626566920401734	0.3626566920401734	0.3626566920401734	0.3626566920401734	0.3626566920401734	0.3626566920401734	0.3626566920401734	0.3626566920401734	0.3626566920401734	0.3626566920401734	0.3626566920401734	0.3626566920401734	0.3626566920401734
0.9721583437166259	0.9323410389448451	0.889663400929233	0.9206840378701222	0.8628715665171249	0.8406479935754492	1.1213734077944868	0.8112651215565241	0.9421097830129767	1.1900712009740593	1.0429934935467702	1.1770081042028366	1.0240252210742957	0.9078781304114674	0.759910552613708	1.3043680512080225	1.114740052211485	1.2571740243106901	1.0327081852334714	1.1585617874736212	1.0858347609577703	1.1759794515134547	1.1277754832009013	1.2701480727726422	1.0540011320519602	1.300745352875779	1.2998876242482271	1.300316488562003	1.300316488562003	1.300316488562003	1.300316488562003	1.300316488562003	1.300316488562003	1.300316488562003	1.300316488562003	1.300316488562003	1.300316488562003	1.300316488562003	1.300316488562003	1.300316488562003	1.300316488562003	1.300316488562003	1.300316488562003	1.300316488562003	1.300316488562003	1.300316488562003	1.300316488562003	1.300316488562003	1.300316488562003	1.300316488562003
1.042914445813323	0.6820907092577726	1.0914056507067462	0.7932831094528491	0.8877355460252038	1.0706208413664011	0.741335522927298	1.0282357787895418	0.7591507581274596	1.0060884172098539	0.9850912754504936	1.1349548907056055	0.7900357238476665	0.8355510621259185	0.8824926605552448	0.6684324101951223	1.1527072568485828	1.0006773604827268	0.9534049075877166	0.9508816430778195	0.9521432753327679	0.9521432753327679	0.9521432753327679	0.9521432753327679	0.9521432753327679	0.9521432753327679	0.9521432753327679	0.9521432753327679	0.9521432753327679	0.9521432753327679	0.9521432753327679	0.9521432753327679	0.9521432753327679	0.9521432753327679	0.9521432753327679	0.9521432753327679	0.9521432753327679	0.9521432753327679	0.9521432753327679	0.9521432753327679	0.9521432753327679	0.9521432753327679	0.9521432753327679	0.9521432753327679	0.9521432753327679	0.9521432753327679	0.9521432753327679	0.9521432753327679	0.9521432753327679	0.9521432753327679
1.0169772299519537	0.9340256225935777	1.0794631270757722	0.9079097693591738	0.8136876002256631	1.1233752114251854	1.203858949446025	1.0215916693187097	0.9452153296934249	1.052369650401721	1.138291431814215	1.1346341527265935	1.171056900853454	1.0860134813600777	0.9634219082143243	1.0793247458173545	0.9719975605589245	1.0716127226315129	1.0943093322854673	1.03761944830337	0.9540925267583377	0.9007885063007245	1.1764091794908884	1.1081001593275341	1.0605205163295535	1.0561913754373902	1.1079714819306896	1.3641132801590017	0.9498272388349384	1.1816971845085111	1.022416220804685	1.2036329018736063	1.2744814760464127	0.9733394405554062	1.2508441133789365	1.0450609767246732	1.0829995148762028	1.064030245800438	1.064030245800438	1.064030245800438	1.064030245800438	1.064030245800438	1.064030245800438	1.064030245800438	1.064030245800438	1.064030245800438	1.064030245800438	1.064030245800438	1.064030245800438	1.064030245800438
0.9147084782457652	0.7765734820516054	0.9668362392446281	0.6917554975428162	0.6326665999953301	0.955360453116406	0.8746871086883898	0.6080525539455341	0.9899326092172926	0.7443867177321977	0.7578513772793062	0.6985371645529175	0.7139456068052317	0.8547404665496686	0.5999029595615608	0.8776598550635432	0.8700130489227922	0.8476774017593174	0.71104412591927	0.8405298064996507	0.8713801907950418	0.7804478424656534	1.0078022240186324	0.6328086034760759	0.683739082062425	0.8366839672563581	1.009021066907491	0.8207497535449971	0.9120407567480094	1.0425848612406952	0.8230737708672942	0.8817654909368939	0.8524196309020942	0.8524196309020942	0.8524196309020942	0.8524196309020942	0.8524196309020942	0.8524196309020942	0.8524196309020942	0.8524196309020942	0.8524196309020942	0.8524196309020942	0.8524196309020942	0.8524196309020942	0.8524196309020942	0.8524196309020942	0.8524196309020942	0.8524196309020942	0.8524196309020942	0.8524196309020942
0.19460900669884854	0.15808827575299753	0.09094232342529711	0.34066353724367987	0.5014398727721378	0.22861123753148535	0.319402304118965	0.5021498721262454	0.480212410526257	0.38820916859171106	0.6011908972875737	0.41338193064412065	0.38364468187420947	0.2120188188731688	0.16590253690462473	0.39960576476239695	0.3063240592622927	0.3547151767064758	0.4595203964036032	0.4967184851295118	0.6076360735730063	0.7306195133692307	0.8048911468141767	0.7141234397168694	0.5042073279060622	0.5694849356065687	0.18999130446095716	0.8401153398520042	0.4976715333822243	0.4033861505748926	0.7358341725302698	0.7771137937050133	0.7569322734844083	0.5380078006492457	0.647470037066827	0.647470037066827	0.647470037066827	0.647470037066827	0.647470037066827	0.647470037066827	0.647470037066827	0.647470037066827	0.647470037066827	0.647470037066827	0.647470037066827	0.647470037066827	0.647470037066827	0.647470037066827	0.647470037066827	0.647470037066827
1.0761877217343967	1.0582767357787364	1.0098345166214755	1.1306101283031118	1.116769262778771	1.2307896750881808	0.9843468367057864	1.0433513419533957	1.1543175272280852	1.3691873153009186	1.1036921068533008	1.4335431320417533	1.2550163873678022	1.3620459170379053	1.3290680181124175	0.9538659534750532	1.469021342747063	0.9699629796550284	1.5685379209003303	1.5744668030354123	1.3580435021586228	1.2328088417418896	1.2954261719502562	1.2954261719502562	1.2954261719502562	1.2954261719502562	1.2954261719502562	1.2954261719502562	1.2954261719502562	1.2954261719502562	1.2954261719502562	1.2954261719502562	1.2954261719502562	1.2954261719502562	1.2954261719502562	1.2954261719502562	1.2954261719502562	1.2954261719502562	1.2954261719502562	1.2954261719502562	1.2954261719502562	1.2954261719502562	1.2954261719502562	1.2954261719502562	1.2954261719502562	1.2954261719502562	1.2954261719502562	1.2954261719502562	1.2954261719502562	1.2954261719502562
0.17468107090762633	0.4536651081490752	0.19197540296226165	0.11154913122893617	0.4518236298571189	0.27327997826180955	0.0018292371103860315	0.0631033594715513	0.4898041371748489	0.4800412965902206	0.43232736430397456	0.48718466476728484	0.2478028855614586	0.6586528988775809	0.6499411914233347	0.45297309988365525	0.24665945545521253	0.25413714186333586	0.19564991968859574	0.4749984977734404	0.3038208290141237	0.5403239341647094	0.37719219493723766	0.45201424935064405	0.5717945171748006	0.42306450935687523	0.21743877937477288	0.2123673415393754	0.36737784781065125	0.36669328180549554	0.2507373630242993	0.3020657036608399	0.5835705670510235	0.1490925254511389	0.8882856600762512	0.22262356390245155	0.3377455806979085	0.14819558751698966	0.0647618924926736	0.4182659533121635	0.09868484217793315	0.25847539774504835	0.25847539774504835	0.25847539774504835	0.25847539774504835	0.25847539774504835	0.25847539774504835	0.25847539774504835	0.25847539774504835	0.25847539774504835
0.7718057987120369	0.6369664029530016	0.5077169976465123	0.8230106241652427	0.6413468537934192	0.8531233152564354	0.8288410279020287	1.0384099076116842	0.8872853488291652	0.9107844521926468	0.8935241726793698	0.8814203881187823	1.0427666201999515	0.7238541080198468	1.082765498269235	0.5983504253281143	1.0519046068499327	0.8870478908064702	0.7237924316566099	0.7954034520732222	0.8786711075617026	0.9375513908050856	1.1525614505278055	0.9030202512538994	1.0602703969843927	0.9816453241191461	0.9816453241191461	0.9816453241191461	0.9816453241191461	0.9816453241191461	0.9816453241191461	0.9816453241191461	0.9816453241191461	0.9816453241191461	0.9816453241191461	0.9816453241191461	0.9816453241191461	0.9816453241191461	0.9816453241191461	0.9816453241191461	0.9816453241191461	0.9816453241191461	0.9816453241191461	0.9816453241191461	0.9816453241191461	0.9816453241191461	0.9816453241191461	0.9816453241191461	0.9816453241191461	0.9816453241191461
0.47199789600369957	0.16743057398051728	0.2731789020660673	0.16727842435806428	0.1615992312668526	0.04277370868907484	0.04882953087899289	0.3238244415738876	0.7976526707590016	0.4193309853026627	0.3834379790105018	0.1164084047252722	0.3413921932006982	0.39516086233477316	0.2914440657803026	0.4799192720462723	0.2451160136424588	0.5170125819550458	0.44502816669750117	0.4451920907404169	0.39799245809995365	0.9328690635025079	0.5932635402798827	0.621633634020532	0.17995669645837636	0.4775724670900462	0.19048280908528759	0.5291664387054059	0.3129083082660384	0.6094889274402154	0.46119861785312694	0.46119861785312694	0.46119861785312694	0.46119861785312694	0.46119861785312694	0.46119861785312694	0.46119861785312694	0.46119861785312694	0.46119861785312694	0.46119861785312694	0.46119861785312694	0.46119861785312694	0.46119861785312694	0.46119861785312694	0.46119861785312694	0.46119861785312694	0.46119861785312694	0.46119861785312694	0.46119861785312694	0.46119861785312694
0.7798298317524199	0.7846939348652539	0.7671475143300462	1.071249350865189	1.0849321387996333	0.9009589146731086	0.8988498746098632	1.2459297228503974	0.9565137612259706	0.8873765154155866	0.8959481076537782	1.21542989390598	1.2031368132491835	1.1303200023199709	0.8550502530057735	0.9568522231098197	1.095227563374986	1.1038479789788709	1.0995377711769285	1.0995377711769285	1.0995377711769285	1.0995377711769285	1.0995377711769285	1.0995377711769285	1.0995377711769285	1.0995377711769285	1.0995377711769285	1.0995377711769285	1.0995377711769285	1.0995377711769285	1.0995377711769285	1.0995377711769285	1.0995377711769285	1.0995377711769285	1.0995377711769285	1.0995377711769285	1.0995377711769285	1.0995377711769285	1.0995377711769285	1.0995377711769285	1.0995377711769285	1.0995377711769285	1.0995377711769285	1.0995377711769285	1.0995377711769285	1.0995377711769285	1.0995377711769285	1.0995377711769285	1.0995377711769285	1.0995377711769285
0.8101645372978857	0.658279990300959	0.7567645271543231	1.0746349655060075	0.8313973320730323	0.8900911507565143	0.9417641812358848	0.8519484392812995	0.8213760520572221	0.89004432766346	1.234381686382813	1.1187434569154964	1.1207143073390637	1.2618514691177802	0.7027531358956743	1.2330376251028619	1.142105005650589	1.2731756149217341	0.9251853775513309	0.8960725564417817	0.8902384008758566	0.9555168297967955	1.0403488222121358	0.8383357694978679	1.1000054478856645	0.8079451374717129	1.2279826240692449	0.9990749191254248	1.1623630138223169	1.0807189664738708	1.0807189664738708	1.0807189664738708	1.0807189664738708	1.0807189664738708	1.0807189664738708	1.0807189664738708	1.0807189664738708	1.0807189664738708	1.0807189664738708	1.0807189664738708	1.0807189664738708	1.0807189664738708	1.0807189664738708	1.0807189664738708	1.0807189664738708	1.0807189664738708	1.0807189664738708	1.0807189664738708	1.0807189664738708	1.0807189664738708
0.6245121498598862	0.5204343480461597	0.7195269012452987	0.6395524553334778	0.9439784904911018	0.4656984650694277	0.5901321884045967	0.6211377070585051	0.7224554567097818	0.7833224545113613	0.6725175740166165	0.5656452042971152	0.5110504511868206	0.9244218167292922	0.6423381386993859	0.7016773762093086	0.7660801500195309	0.7137460586165737	0.760233896281383	0.7187896114286345	0.49887927393473064	0.6971468367900369	0.5980130553623837	0.5980130553623837	0.5980130553623837	0.5980130553623837	0.5980130553623837	0.5980130553623837	0.5980130553623837	0.5980130553623837	0.5980130553623837	0.5980130553623837	0.5980130553623837	0.5980130553623837	0.5980130553623837	0.5980130553623837	0.5980130553623837	0.5980130553623837	0.5980130553623837	0.5980130553623837	0.5980130553623837	0.5980130553623837	0.5980130553623837	0.5980130553623837	0.5980130553623837	0.5980130553623837	0.5980130553623837	0.5980130553623837	0.5980130553623837	0.5980130553623837
0.976726040707405	1.161348492455268	0.9902650082688929	0.9315369624412568	1.135798649538865	0.9244280615128688	0.970107779877314	0.9025627541225317	0.9336379153049403	1.010099185543982	0.9747538809277903	1.0211966594607083	1.0494910698769206	0.9832775942214164	1.110434868401391	1.0726633291705356	1.1401385965150213	0.9477917057426678	0.9028527530375863	0.9328198732110313	0.823965570568248	0.8743267585310224	1.2028716133190454	0.8648731671134702	1.1445170391587198	0.9630740871550921	1.053795563156906	1.053795563156906	1.053795563156906	1.053795563156906	1.053795563156906	1.053795563156906	1.053795563156906	1.053795563156906	1.053795563156906	1.053795563156906	1.053795563156906	1.053795563156906	1.053795563156906	1.053795563156906	1.053795563156906	1.053795563156906	1.053795563156906	1.053795563156906	1.053795563156906	1.053795563156906	1.053795563156906	1.053795563156906	1.053795563156906	1.053795563156906
0.7154137765967543	0.4592088370101751	0.5703601135345405	0.8537499524586469	0.5637691078944583	0.9518281690783195	0.8938743905011333	0.8729176012280606	0.7863254396233982	1.0193278935573797	0.7971642720043156	0.8863450857833809	0.6070903863620795	1.2326748937998264	1.3561482946442047	0.7978150433391137	0.9951173951003585	1.1287317463237072	0.9190916380137201	0.9645008674150688	1.3451586323847493	0.8594547499152193	1.140883955704274	0.9941992133332889	1.0675415845187815	1.0675415845187815	1.0675415845187815	1.0675415845187815	1.0675415845187815	1.0675415845187815	1.0675415845187815	1.0675415845187815	1.0675415845187815	1.0675415845187815	1.0675415845187815	1.0675415845187815	1.0675415845187815	1.0675415845187815	1.0675415845187815	1.0675415845187815	1.0675415845187815	1.0675415845187815	1.0675415845187815	1.0675415845187815	1.0675415845187815	1.0675415845187815	1.0675415845187815	1.0675415845187815	1.0675415845187815	1.0675415845187815
0.7805232344947837	0.8821439329704098	1.0126065589320625	0.993318641322956	1.1061077682238305	1.2825599460027863	0.9840816344553154	1.0772352477225324	1.0677216338340687	0.9386621117323319	1.1544617526282188	1.0915834037078678	1.031761936390325	0.9625562740823109	1.4326666095893301	1.0253850405120941	1.0355752710571358	0.8074874429932452	1.4229445771285827	0.8896686550686497	0.9610458379107973	1.0495597172458562	1.269137313126738	1.2501376787951313	1.2596374959609347	1.2596374959609347	1.2596374959609347	1.2596374959609347	1.2596374959609347	1.2596374959609347	1.2596374959609347	1.2596374959609347	1.2596374959609347	1.2596374959609347	1.2596374959609347	1.2596374959609347	1.2596374959609347	1.2596374959609347	1.2596374959609347	1.2596374959609347	1.2596374959609347	1.2596374959609347	1.2596374959609347	1.2596374959609347	1.2596374959609347	1.2596374959609347	1.2596374959609347	1.2596374959609347	1.2596374959609347	1.2596374959609347
0.4388501629742722	0.45053929817366845	0.4618499885808528	0.593450353462172	0.6139668847034344	0.9417078790810653	1.1548452531434914	1.0503765341598614	1.362268585808074	1.1294278398835769	1.453778228645236	1.047825093680641	0.9285558549771381	1.2508916804835224	1.0925514483561145	1.508299672667668	1.196453368956356	1.2008327783881632	1.6740468314481318	1.3310255205204704	1.3626892551514596	1.3734328320214038	1.447209148735743	1.4103209903785732	1.4103209903785732	1.4103209903785732	1.4103209903785732	1.4103209903785732	1.4103209903785732	1.4103209903785732	1.4103209903785732	1.4103209903785732	1.4103209903785732	1.4103209903785732	1.4103209903785732	1.4103209903785732	1.4103209903785732	1.4103209903785732	1.4103209903785732	1.4103209903785732	1.4103209903785732	1.4103209903785732	1.4103209903785732	1.4103209903785732	1.4103209903785732	1.4103209903785732	1.4103209903785732	1.4103209903785732	1.4103209903785732	1.4103209903785732
0.7240557313024215	0.9130168269964273	0.6901024978624688	1.0846195364810831	0.9722663397863464	1.2681862354023923	1.2307009280337122	1.0838920707428916	1.1504025195826528	0.9525618825228277	1.1653372797898072	1.0569967597967813	1.1341117904631943	1.0977811356801515	0.9977332136318593	1.441933306402639	0.9914073858079356	1.1219900368483913	1.145177380415596	1.2793304440127737	1.0906562477506072	1.1178127701255196	0.8777562872332231	1.1845498776335375	1.0311530824333803	1.0311530824333803	1.0311530824333803	1.0311530824333803	1.0311530824333803	1.0311530824333803	1.0311530824333803	1.0311530824333803	1.0311530824333803	1.0311530824333803	1.0311530824333803	1.0311530824333803	1.0311530824333803	1.0311530824333803	1.0311530824333803	1.0311530824333803	1.0311530824333803	1.0311530824333803	1.0311530824333803	1.0311530824333803	1.0311530824333803	1.0311530824333803	1.0311530824333803	1.0311530824333803	1.0311530824333803	1.0311530824333803
0.7631288403881572	0.786110033970655	0.7207382349866901	0.8651166973991016	0.8478918067821406	0.8904524450573869	0.7881505324495365	0.5912738595300534	0.8031299839051634	0.49342183331672385	0.6049033966486999	0.7243493492022397	0.7373155454491443	0.7208056320457882	0.9007098623692956	0.629422582395473	0.8782687252459296	0.7634199110858347	0.9553959366220875	0.8314988741781976	0.7505584518633629	0.8746432627413983	0.9168171226206842	0.9531126189308142	0.8279275075818057	0.7389993347186602	0.6605723000425225	0.7271017450770099	0.7961457379875071	0.809154883201832	0.8026503105946696	0.8026503105946696	0.8026503105946696	0.8026503105946696	0.8026503105946696	0.8026503105946696	0.8026503105946696	0.8026503105946696	0.8026503105946696	0.8026503105946696	0.8026503105946696	0.8026503105946696	0.8026503105946696	0.8026503105946696	0.8026503105946696	0.8026503105946696	0.8026503105946696	0.8026503105946696	0.8026503105946696	0.8026503105946696
0.7124183268658599	0.9998065446613134	0.8938484040375226	0.8226004506713022	0.7567533272649374	0.8744893342622245	0.8741454653832238	0.9566539963276193	0.9181309225676727	0.9942287911837837	1.0092284330492087	0.9952113623260522	1.0008066602855914	0.8841610896812079	0.9001439485433803	1.113430490440527	0.9175019342348404	0.7141553821579176	0.9374778843197729	1.0382334983398072	0.9849079726786898	1.0514335768533065	1.0306503483739715	1.0520656831769413	0.9868154960096454	0.9497796686662572	0.8712126616331949	1.0448935849587022	0.8672723393590405	1.0089779022447216	1.107990524884815	1.0584842135647683	1.0584842135647683	1.0584842135647683	1.0584842135647683	1.0584842135647683	1.0584842135647683	1.0584842135647683	1.0584842135647683	1.0584842135647683	1.0584842135647683	1.0584842135647683	1.0584842135647683	1.0584842135647683	1.0584842135647683	1.0584842135647683	1.0584842135647683	1.0584842135647683	1.0584842135647683	1.0584842135647683
0.5952300491895902	0.47964199438060584	0.43974314675104725	0.35012138433784235	0.36100464131752436	0.7488914925947877	0.4462975421469676	0.653806175320561	0.7041085564283844	0.5419524259556808	0.5607567689540677	0.5120954279330943	0.5263883154337629	0.43872718273707023	0.7176612126305179	0.5402077115984606	0.48766792637045864	0.7662125620973026	0.8318676649590332	0.5245879489788932	0.6555214866040808	0.6523713768620174	0.6337658388112414	0.6272434388011047	0.6842208785671304	0.6564150669621722	0.5809282184846503	0.5772030457219249	0.4021577388543906	0.6317308767211752	0.5169443077877829	0.5169443077877829	0.5169443077877829	0.5169443077877829	0.5169443077877829	0.5169443077877829	0.5169443077877829	0.5169443077877829	0.5169443077877829	0.5169443077877829	0.5169443077877829	0.5169443077877829	0.5169443077877829	0.5169443077877829	0.5169443077877829	0.5169443077877829	0.5169443077877829	0.5169443077877829	0.5169443077877829	0.5169443077877829
0.6211501408181117	0.6707878217950026	0.40647857107954116	0.798647824133343	0.5496968906315786	0.603875752568427	0.7947027334439803	0.8405413782380774	0.6441018378616084	0.8369411812788441	0.7235580106564479	0.7870284007816581	0.6349244776559491	0.8628681261369092	0.867216424565297	0.7374773979876884	0.9149065721185191	0.7332143213154512	0.8916117695388754	0.8191393472713707	0.855375558405123	0.855375558405123	0.855375558405123	0.855375558405123	0.855375558405123	0.855375558405123	0.855375558405123	0.855375558405123	0.855375558405123	0.855375558405123	0.855375558405123	0.855375558405123	0.855375558405123	0.855375558405123	0.855375558405123	0.855375558405123	0.855375558405123	0.855375558405123	0.855375558405123	0.855375558405123	0.855375558405123	0.855375558405123	0.855375558405123	0.855375558405123	0.855375558405123	0.855375558405123	0.855375558405123	0.855375558405123	0.855375558405123	0.855375558405123
0.8900262712058911	0.7754431949136841	0.6100535065626764	0.7381937003741694	0.7265720125362721	0.7785178848538222	0.7146905872180669	0.9513368794080654	0.7866929759695935	0.6472933236861955	0.7462482266881049	0.9437575153028485	0.8604878974667942	0.9769436770226445	0.8157299835942231	0.9233099397105927	0.9026058493914654	0.9795086095401982	0.9659940984141637	0.9249051235201396	0.9872818104173595	1.0434303408358516	0.7014976370285582	0.7234668070791261	1.1174148951592509	0.7804294396682885	0.9249524938636146	0.8526909667659516	0.8526909667659516	0.8526909667659516	0.8526909667659516	0.8526909667659516	0.8526909667659516	0.8526909667659516	0.8526909667659516	0.8526909667659516	0.8526909667659516	0.8526909667659516	0.8526909667659516	0.8526909667659516	0.8526909667659516	0.8526909667659516	0.8526909667659516	0.8526909667659516	0.8526909667659516	0.8526909667659516	0.8526909667659516	0.8526909667659516	0.8526909667659516	0.8526909667659516
0.5349990086750873	0.49129985578889274	0.5523721314297655	0.5565599726711246	0.5662324814146611	0.429288596906764	0.5795103181664304	0.5749423431195928	0.38377303032854226	0.454362115133953	0.6390529348151186	0.6663897460462959	0.5480263555188211	0.6264245148651633	0.6726649234479907	0.5212153141287307	0.6284346508156509	0.6238714995257917	0.43630057037256076	0.6562252960553965	0.4447220217763207	0.6096635891128093	0.5863306765335634	0.6327890706326487	0.5445767477751683	0.6323104996371675	0.39639259169008045	0.6705040607132727	0.6878203905534774	0.696875079443288	0.6821867067884523	0.5499290787054313	0.6160578927469418	0.6160578927469418	0.6160578927469418	0.6160578927469418	0.6160578927469418	0.6160578927469418	0.6160578927469418	0.6160578927469418	0.6160578927469418	0.6160578927469418	0.6160578927469418	0.6160578927469418	0.6160578927469418	0.6160578927469418	0.6160578927469418	0.6160578927469418	0.6160578927469418	0.6160578927469418
0.6047770459858692	0.5124248465880432	1.1037870787612074	0.7605792190488005	0.44848655891002737	0.7184378715973047	1.2768456249620477	1.8648858682815166	1.9259448768329606	1.3590584385188658	2.2262480309673647	1.4270003376630482	0.708556955192743	1.0809472753408513	1.7985528523366994	1.4397500638387752	1.4397500638387752	1.4397500638387752	1.4397500638387752	1.4397500638387752	1.4397500638387752	1.4397500638387752	1.4397500638387752	1.4397500638387752	1.4397500638387752	1.4397500638387752	1.4397500638387752	1.4397500638387752	1.4397500638387752	1.4397500638387752	1.4397500638387752	1.4397500638387752	1.4397500638387752	1.4397500638387752	1.4397500638387752	1.4397500638387752	1.4397500638387752	1.4397500638387752	1.4397500638387752	1.4397500638387752	1.4397500638387752	1.4397500638387752	1.4397500638387752	1.4397500638387752	1.4397500638387752	1.4397500638387752	1.4397500638387752	1.4397500638387752	1.4397500638387752	1.4397500638387752
0.7256664341141689	0.8369665361986796	0.770984133610185	0.6432788630161504	0.7933483966473044	0.8187173803228742	0.8577288593331734	0.863025348224166	0.6533859476675054	0.7924067796976418	0.855892468589634	0.8288851601621638	0.8848381735146921	0.8619583796292979	0.8624242127451819	0.8304360263564781	0.872198194829063	0.7469537093196456	0.7672479290469351	0.8715960696736637	0.840984707626722	0.8731409254827243	0.7774607424550919	0.9295023207079561	0.8534815315815241	0.8534815315815241	0.8534815315815241	0.8534815315815241	0.8534815315815241	0.8534815315815241	0.8534815315815241	0.8534815315815241	0.8534815315815241	0.8534815315815241	0.8534815315815241	0.8534815315815241	0.8534815315815241	0.8534815315815241	0.8534815315815241	0.8534815315815241	0.8534815315815241	0.8534815315815241	0.8534815315815241	0.8534815315815241	0.8534815315815241	0.8534815315815241	0.8534815315815241	0.8534815315815241	0.8534815315815241	0.8534815315815241
0.9010871648866157	0.5330761351001527	0.39302015083418607	0.6077234170536837	0.6764613129380602	1.1452347614595448	0.8404157608457752	0.9068434857749575	0.9868601220600394	0.6605481857010539	0.37692138949675946	0.7636055905449319	0.6723094272842256	0.48743363405950146	0.9675425959120039	0.6168839565823973	0.7678534649947031	0.9122666085675811	1.1541060099875948	0.4556327849625697	0.8352415069203225	0.6740142698959412	0.6902915239626959	0.9827297862897071	0.8365106551262015	0.8365106551262015	0.8365106551262015	0.8365106551262015	0.8365106551262015	0.8365106551262015	0.8365106551262015	0.8365106551262015	0.8365106551262015	0.8365106551262015	0.8365106551262015	0.8365106551262015	0.8365106551262015	0.8365106551262015	0.8365106551262015	0.8365106551262015	0.8365106551262015	0.8365106551262015	0.8365106551262015	0.8365106551262015	0.8365106551262015	0.8365106551262015	0.8365106551262015	0.8365106551262015	0.8365106551262015	0.8365106551262015
0.9036838869437684	0.7567727469766967	0.7203696837957536	0.7273655828435801	0.7654118855185754	0.9254799426332165	1.157611792851749	0.9200471974055943	1.186487455680619	1.3613065958072157	1.0575043874214423	1.2479818205877973	1.2917835901297152	1.3800468500736098	1.1825980569917467	0.952241884877783	1.0645791470172796	1.0024295356877073	1.0565474104142334	0.9767479995632504	1.259355174891345	1.1974186007847696	1.4495014262256642	1.156481224318258	1.3624768165165022	0.8974090020150187	1.1449608218961267	0.8029046718097241	1.0923379051557942	0.9938756184035735	1.0431067617796839	1.0431067617796839	1.0431067617796839	1.0431067617796839	1.0431067617796839	1.0431067617796839	1.0431067617796839	1.0431067617796839	1.0431067617796839	1.0431067617796839	1.0431067617796839	1.0431067617796839	1.0431067617796839	1.0431067617796839	1.0431067617796839	1.0431067617796839	1.0431067617796839	1.0431067617796839	1.0431067617796839	1.0431067617796839
0.8141782214330583	0.8661354843311184	0.7926746408309056	0.6500286448532837	0.8112916766234562	0.8119119241640287	0.7696627652952992	0.8313592770815105	0.6643789341791283	0.7336230925905982	1.0323637776192505	0.9136759663694466	0.7317698255723302	0.8227228959708883	0.8227228959708883	0.8227228959708883	0.8227228959708883	0.8227228959708883	0.8227228959708883	0.8227228959708883	0.8227228959708883	0.8227228959708883	0.8227228959708883	0.8227228959708883	0.8227228959708883	0.8227228959708883	0.8227228959708883	0.8227228959708883	0.8227228959708883	0.8227228959708883	0.8227228959708883	0.8227228959708883	0.8227228959708883	0.8227228959708883	0.8227228959708883	0.8227228959708883	0.8227228959708883	0.8227228959708883	0.8227228959708883	0.8227228959708883	0.8227228959708883	0.8227228959708883	0.8227228959708883	0.8227228959708883	0.8227228959708883	0.8227228959708883	0.8227228959708883	0.8227228959708883	0.8227228959708883	0.8227228959708883
0.8091413836625142	0.9701143706680316	0.7370655919701113	0.7244403108072788	1.0107021183030935	0.821697585616972	0.5861811693275107	0.8665282018659343	0.880834183997127	1.183910814512554	0.636132038242123	0.7959606573645609	0.9086940810983282	0.9518109862854125	1.0540347010005584	0.7492654537819949	0.8827466310756967	0.5808291020406137	1.0447990259346214	0.8431132691766071	0.6618303027858767	0.6646249964291165	0.7432090501094858	0.8257997180564712	0.7846452818169463	0.8052224999367087	0.8052224999367087	0.8052224999367087	0.8052224999367087	0.8052224999367087	0.8052224999367087	0.8052224999367087	0.8052224999367087	0.8052224999367087	0.8052224999367087	0.8052224999367087	0.8052224999367087	0.8052224999367087	0.8052224999367087	0.8052224999367087	0.8052224999367087	0.8052224999367087	0.8052224999367087	0.8052224999367087	0.8052224999367087	0.8052224999367087	0.8052224999367087	0.8052224999367087	0.8052224999367087	0.8052224999367087
0.4899674249875492	0.6672448240976587	0.47626881122418974	0.8008882514621629	0.8367037447647694	0.921015279160137	0.8535189020242044	0.7226153713483321	0.9404001245205663	0.7483403542855465	0.8839541424808205	0.8682269160034477	0.9204780445835856	1.0444886934128543	0.8751105904156927	0.977713460657853	1.006924113071074	1.0440810038974315	0.8674123822271935	1.2035708937292813	1.0531290692481623	0.9305011893586578	1.084242309378288	0.9313430800435142	0.8983023519011659	1.321007835013889	1.1096550934575276	1.1096550934575276	1.1096550934575276	1.1096550934575276	1.1096550934575276	1.1096550934575276	1.1096550934575276	1.1096550934575276	1.1096550934575276	1.1096550934575276	1.1096550934575276	1.1096550934575276	1.1096550934575276	1.1096550934575276	1.1096550934575276	1.1096550934575276	1.1096550934575276	1.1096550934575276	1.1096550934575276	1.1096550934575276	1.1096550934575276	1.1096550934575276	1.1096550934575276	1.1096550934575276
0.7062148079283069	0.1298439357814398	0.13385517893123133	0.2646647602166847	0.16997019213825165	0.4722456229760694	0.5448219877580089	0.7339002323238619	0.5819505075538166	0.38295939739143564	0.44472993368675817	0.519938030964943	0.4732692936608952	0.07670814933769761	0.5493647960393432	0.8029083671234357	0.7377977868340063	0.30531014759628744	0.3519440560146153	0.4629751291871114	0.44308333355832175	0.31900239114542234	0.6298798934271252	0.30809859673874307	0.27059166398947254	0.43865648038603555	0.35462407218775405	0.35462407218775405	0.35462407218775405	0.35462407218775405	0.35462407218775405	0.35462407218775405	0.35462407218775405	0.35462407218775405	0.35462407218775405	0.35462407218775405	0.35462407218775405	0.35462407218775405	0.35462407218775405	0.35462407218775405	0.35462407218775405	0.35462407218775405	0.35462407218775405	0.35462407218775405	0.35462407218775405	0.35462407218775405	0.35462407218775405	0.35462407218775405	0.35462407218775405	0.35462407218775405
0.715705535943877	0.7246931216046918	0.7153658696463334	0.7940579557610224	0.6545318962268302	0.82179934593364	0.6939027694629407	0.846640495229879	0.8110280901937323	0.7497957639072765	0.6804531864950564	0.7498406744238886	0.8326853728104894	0.62419061587662	0.8102076122922726	0.8608308009920403	0.7228555033694245	0.7970576221022636	0.6468632185857724	0.7012402016578175	0.7751075379921785	0.7804382685406607	0.8090488003609606	0.8401507588499965	0.7764070794183103	0.8489938432442843	0.8127004613312974	0.8127004613312974	0.8127004613312974	0.8127004613312974	0.8127004613312974	0.8127004613312974	0.8127004613312974	0.8127004613312974	0.8127004613312974	0.8127004613312974	0.8127004613312974	0.8127004613312974	0.8127004613312974	0.8127004613312974	0.8127004613312974	0.8127004613312974	0.8127004613312974	0.8127004613312974	0.8127004613312974	0.8127004613312974	0.8127004613312974	0.8127004613312974	0.8127004613312974	0.8127004613312974
0.7284645527667638	0.8421001985013139	0.8381043519616896	0.5396712064736455	0.5969436249412967	0.6666485777669539	0.6794917443404401	0.7342033371947676	0.8882075663567538	1.064284704543969	0.8319705505755153	0.7417574724656212	1.1626130494626157	0.848128622913953	0.9038426325540388	1.0167471027399704	0.8044055884344502	1.0343216550599377	0.7446200299222869	0.6093478207573079	0.8277873837503114	0.5781091089364779	0.8280201198360554	0.9077577878911031	0.9862042813145047	0.9469810346028039	0.9469810346028039	0.9469810346028039	0.9469810346028039	0.9469810346028039	0.9469810346028039	0.9469810346028039	0.9469810346028039	0.9469810346028039	0.9469810346028039	0.9469810346028039	0.9469810346028039	0.9469810346028039	0.9469810346028039	0.9469810346028039	0.9469810346028039	0.9469810346028039	0.9469810346028039	0.9469810346028039	0.9469810346028039	0.9469810346028039	0.9469810346028039	0.9469810346028039	0.9469810346028039	0.9469810346028039
0.7246376969122291	0.6806536623467035	0.6604274977071971	0.5618143006012741	0.2447709546002267	0.7150943298814887	0.46961010258742336	0.6700482572074524	0.356190881018052	0.6543200878269848	0.6616978607785353	0.7945295966457446	0.5818581404507993	0.5287596975743835	0.6018953719785929	0.6750999682443596	0.4567381415311226	0.6337652097933552	0.5596774928901622	0.48786748187917184	0.6079946170430589	0.7485484367550146	0.5083160569205502	0.8179632774410955	0.7474018517608338	0.7826825646009647	0.7826825646009647	0.7826825646009647	0.7826825646009647	0.7826825646009647	0.7826825646009647	0.7826825646009647	0.7826825646009647	0.7826825646009647	0.7826825646009647	0.7826825646009647	0.7826825646009647	0.7826825646009647	0.7826825646009647	0.7826825646009647	0.7826825646009647	0.7826825646009647	0.7826825646009647	0.7826825646009647	0.7826825646009647	0.7826825646009647	0.7826825646009647	0.7826825646009647	0.7826825646009647	0.7826825646009647
0.7573629069864829	0.896450084296819	0.7737880185114501	1.0749689970019471	1.0010910700563154	0.8049793046468189	0.8409015625574476	0.7005477236952724	1.0037051997406032	0.8113085325889484	0.8535366627480504	1.0100442430925805	0.7175589736761484	0.8006267781498825	0.6765318995719637	0.7475229315309417	0.7803540501704618	0.739795293214139	0.8198765071758902	0.881693621852551	0.8914925983049449	0.7352949369858517	0.9005092206249327	0.9075087533994634	0.8118296626431957	0.8596692080213294	0.8596692080213294	0.8596692080213294	0.8596692080213294	0.8596692080213294	0.8596692080213294	0.8596692080213294	0.8596692080213294	0.8596692080213294	0.8596692080213294	0.8596692080213294	0.8596692080213294	0.8596692080213294	0.8596692080213294	0.8596692080213294	0.8596692080213294	0.8596692080213294	0.8596692080213294	0.8596692080213294	0.8596692080213294	0.8596692080213294	0.8596692080213294	0.8596692080213294	0.8596692080213294	0.8596692080213294
0.8221809037292649	1.013169993915129	1.0992229010690586	0.9000457777526358	0.954132031683768	0.9917230781805718	0.8354397503845153	0.9072316312196922	0.8207800433871003	0.6742578148294389	0.8058660521935881	0.7879189426166731	1.1191173993152728	0.8786844690337725	0.9699081254661212	0.7721980612557772	1.0919868083202426	0.9949301311763432	0.898773959850134	1.108239788594719	1.0035068742224265	1.0035068742224265	1.0035068742224265	1.0035068742224265	1.0035068742224265	1.0035068742224265	1.0035068742224265	1.0035068742224265	1.0035068742224265	1.0035068742224265	1.0035068742224265	1.0035068742224265	1.0035068742224265	1.0035068742224265	1.0035068742224265	1.0035068742224265	1.0035068742224265	1.0035068742224265	1.0035068742224265	1.0035068742224265	1.0035068742224265	1.0035068742224265	1.0035068742224265	1.0035068742224265	1.0035068742224265	1.0035068742224265	1.0035068742224265	1.0035068742224265	1.0035068742224265	1.0035068742224265
0.7496840690784581	0.7660344210527397	0.7962370845280874	0.9165711373227265	1.0783516716753696	1.015954030141328	1.0019956995163242	1.0377160680189688	0.8799135731353466	0.8467053576331742	0.8188909117634487	0.8687070522272103	1.0394338110745576	0.9104384510299037	0.8670654713531235	0.8977102089238354	1.0331152794009304	0.893455250663126	1.0563316138291796	1.0045962696171935	1.0304639417231864	1.0304639417231864	1.0304639417231864	1.0304639417231864	1.0304639417231864	1.0304639417231864	1.0304639417231864	1.0304639417231864	1.0304639417231864	1.0304639417231864	1.0304639417231864	1.0304639417231864	1.0304639417231864	1.0304639417231864	1.0304639417231864	1.0304639417231864	1.0304639417231864	1.0304639417231864	1.0304639417231864	1.0304639417231864	1.0304639417231864	1.0304639417231864	1.0304639417231864	1.0304639417231864	1.0304639417231864	1.0304639417231864	1.0304639417231864	1.0304639417231864	1.0304639417231864	1.0304639417231864
0.22970016144583533	0.49347417177043534	0.40421217293490785	0.23647016203437854	0.34575726401856816	0.3609150752064942	0.37702896803140473	0.3311786167478433	0.3789829362388596	0.5146205074813491	0.18015015824749447	0.12231719168319014	0.10594014748676592	0.3344035627166349	0.05183752771358949	0.42688040774479463	0.21972893761629173	0.16859741650970667	0.20151522706479347	0.37582803526106245	0.010742299863195193	0.25456269391053654	0.36466715814002043	0.2624074499014025	0.05167389051702854	0.21747450143213104	0.0795029417410547	0.14848872158659288	0.14848872158659288	0.14848872158659288	0.14848872158659288	0.14848872158659288	0.14848872158659288	0.14848872158659288	0.14848872158659288	0.14848872158659288	0.14848872158659288	0.14848872158659288	0.14848872158659288	0.14848872158659288	0.14848872158659288	0.14848872158659288	0.14848872158659288	0.14848872158659288	0.14848872158659288	0.14848872158659288	0.14848872158659288	0.14848872158659288	0.14848872158659288	0.14848872158659288
0.992780477000184	0.8052469944445401	0.8518853365660054	1.0911990566237684	1.2135351287713936	0.8885683241765191	1.2588886781805213	1.1805610230017525	0.8637423922598385	0.9911242671259163	1.5223659492853727	1.1583952137787779	1.1031048987611818	1.1897961476484593	1.1290935214799096	0.9922005768968531	1.377635638140861	1.3142711223189443	0.8881284985266465	1.1702658699892488	1.0717015114223063	1.2335845539428876	1.274056710663321	1.2928568405092722	1.2834567755862967	1.2834567755862967	1.2834567755862967	1.2834567755862967	1.2834567755862967	1.2834567755862967	1.2834567755862967	1.2834567755862967	1.2834567755862967	1.2834567755862967	1.2834567755862967	1.2834567755862967	1.2834567755862967	1.2834567755862967	1.2834567755862967	1.2834567755862967	1.2834567755862967	1.2834567755862967	1.2834567755862967	1.2834567755862967	1.2834567755862967	1.2834567755862967	1.2834567755862967	1.2834567755862967	1.2834567755862967	1.2834567755862967
0.7860099925186956	1.1152825973275386	1.1004276862194202	0.5332412068705039	0.5116305506275496	1.0094353955675335	0.9442358999667799	0.9954679169647438	0.7905800457475867	1.3303952913218287	1.1165488529821257	0.7725750789555761	0.9110622483553318	0.9109895216614488	0.7941695347412873	1.1547349657371708	1.007530689952865	1.0520072774706728	0.8845135973887897	0.6940292795656814	0.9313684272335544	0.8368839518422443	0.7777035849105762	0.8504451971111121	0.7765098219894191	1.4037643156710653	1.090137068830242	1.090137068830242	1.090137068830242	1.090137068830242	1.090137068830242	1.090137068830242	1.090137068830242	1.090137068830242	1.090137068830242	1.090137068830242	1.090137068830242	1.090137068830242	1.090137068830242	1.090137068830242	1.090137068830242	1.090137068830242	1.090137068830242	1.090137068830242	1.090137068830242	1.090137068830242	1.090137068830242	1.090137068830242	1.090137068830242	1.090137068830242
1.4767421673504755	1.2535984904937874	1.4962436766755705	1.1938530014828406	1.5238281694597609	0.9672652831302452	1.0223419284117274	1.0219359321319077	1.0669630877640937	1.0551546171713442	1.3375185971543184	1.1368516866272453	1.2903331520556804	0.7038430640147759	1.2281809134308743	1.3719427628788492	1.178933564094644	1.1934282300525534	1.1278088182451336	0.893727231166528	1.3703461488949853	1.155462172453202	1.4334847748358999	1.294473473644551	1.294473473644551	1.294473473644551	1.294473473644551	1.294473473644551	1.294473473644551	1.294473473644551	1.294473473644551	1.294473473644551	1.294473473644551	1.294473473644551	1.294473473644551	1.294473473644551	1.294473473644551	1.294473473644551	1.294473473644551	1.294473473644551	1.294473473644551	1.294473473644551	1.294473473644551	1.294473473644551	1.294473473644551	1.294473473644551	1.294473473644551	1.294473473644551	1.294473473644551	1.294473473644551
0.9961750399910788	0.8055002461326631	0.9950021529906783	0.9640083949503113	1.0862490064554151	0.7770149868022045	1.1246823032580848	1.0307733046057619	1.0328578717148278	1.1319113523619617	1.0516621571829954	0.706206517090169	0.9565661551814784	0.9991223006271748	1.1362565145131847	1.0098966237716354	0.9055469473980601	0.8745938795927531	1.0627127820149267	0.9429566033434479	0.9130861664104251	0.9280213848769364	0.9280213848769364	0.9280213848769364	0.9280213848769364	0.9280213848769364	0.9280213848769364	0.9280213848769364	0.9280213848769364	0.9280213848769364	0.9280213848769364	0.9280213848769364	0.9280213848769364	0.9280213848769364	0.9280213848769364	0.9280213848769364	0.9280213848769364	0.9280213848769364	0.9280213848769364	0.9280213848769364	0.9280213848769364	0.9280213848769364	0.9280213848769364	0.9280213848769364	0.9280213848769364	0.9280213848769364	0.9280213848769364	0.9280213848769364	0.9280213848769364	0.9280213848769364
0.6761085110953063	0.6971367523445079	0.7239078133579187	0.822935721126111	0.7567473700940504	0.8028206082452435	0.8323549078565428	0.9301871498233767	0.7345845350824116	0.8753355953016078	0.882234211555794	0.6647839061549493	1.1005176542743795	1.1537301984285533	0.908821112653874	1.2129466370448088	1.150111924827525	1.0760457099360194	0.9305771919644027	0.9996955600179789	1.0755392951610308	1.1512404344356413	1.19030686970913	1.4042173794215216	1.1037304267771644	1.192069047961085	1.3061627370622417	1.1643811857089306	1.319491877310922	1.2265627379684216	1.2610187365485868	1.3475598610200572	1.1085905230829467	1.2280751920515018	1.2280751920515018	1.2280751920515018	1.2280751920515018	1.2280751920515018	1.2280751920515018	1.2280751920515018	1.2280751920515018	1.2280751920515018	1.2280751920515018	1.2280751920515018	1.2280751920515018	1.2280751920515018	1.2280751920515018	1.2280751920515018	1.2280751920515018	1.2280751920515018
0.8619593062846029	0.8075337742589286	0.8645817869370818	0.8061490118202946	0.7629730656294502	1.0412660245667718	0.833011758144455	0.948296210554422	1.0360073227748718	1.022813772507104	1.089204701483308	1.1236096622499288	1.2238383275400069	1.2937731601201112	1.0921500990189208	1.2472631742966698	1.3059725432127043	1.1369317313897944	1.4151492222106474	1.2729119143602634	1.44627816315957	1.5067289546703484	1.5627855003736368	1.4369223175858346	1.4372836340010304	1.4894604250563455	1.5374063130833662	1.489274363642164	1.254660289083056	1.3923572525036834	1.2072358441413409	1.164093447043599	1.2460021423317487	1.2050477946876739	1.2050477946876739	1.2050477946876739	1.2050477946876739	1.2050477946876739	1.2050477946876739	1.2050477946876739	1.2050477946876739	1.2050477946876739	1.2050477946876739	1.2050477946876739	1.2050477946876739	1.2050477946876739	1.2050477946876739	1.2050477946876739	1.2050477946876739	1.2050477946876739
1.0979506286251142	0.8610066645564318	1.0694647315884178	1.119887260524482	1.0562121093817458	0.9592437404032071	1.3924180666276778	1.1609763620128855	1.0553928979988763	1.0086083163660586	0.9412316139755403	1.0848299154878662	0.7472741861281137	0.9168317507309394	1.1308257876464685	1.2790132610452734	1.0792850920930226	1.0175733892668115	0.99184843880775	0.7209482276848173	0.9971728541674479	0.8590605409261326	0.8590605409261326	0.8590605409261326	0.8590605409261326	0.8590605409261326	0.8590605409261326	0.8590605409261326	0.8590605409261326	0.8590605409261326	0.8590605409261326	0.8590605409261326	0.8590605409261326	0.8590605409261326	0.8590605409261326	0.8590605409261326	0.8590605409261326	0.8590605409261326	0.8590605409261326	0.8590605409261326	0.8590605409261326	0.8590605409261326	0.8590605409261326	0.8590605409261326	0.8590605409261326	0.8590605409261326	0.8590605409261326	0.8590605409261326	0.8590605409261326	0.8590605409261326
0.7415009969817306	0.5134888085338939	0.5462762945127843	0.5638605788008498	0.6133566048634241	0.8835546406908882	0.7680937874454161	0.7747005609585843	0.7347883446684795	0.7493156353384925	0.7500288617205118	0.8394522777339942	0.8430421502989571	0.9561753597657842	0.9523805875425884	0.7576053537184734	0.9110308202660208	0.8125631495334106	0.9247008433072899	0.963738782071653	0.9290589297100618	1.0985669123165247	0.9023039424382139	0.8702235788450515	0.8862637606416328	0.8862637606416328	0.8862637606416328	0.8862637606416328	0.8862637606416328	0.8862637606416328	0.8862637606416328	0.8862637606416328	0.8862637606416328	0.8862637606416328	0.8862637606416328	0.8862637606416328	0.8862637606416328	0.8862637606416328	0.8862637606416328	0.8862637606416328	0.8862637606416328	0.8862637606416328	0.8862637606416328	0.8862637606416328	0.8862637606416328	0.8862637606416328	0.8862637606416328	0.8862637606416328	0.8862637606416328	0.8862637606416328
0.6658465810650549	1.2499660069649785	1.024050994637897	0.9176496571521334	0.6593601398008867	0.7905899802588287	0.7408922040407373	0.8903641122963388	0.9541327080519617	0.7524530364238534	0.7623511459790142	1.0968944881845397	1.0509732243118124	1.0868555240479203	1.126467578097142	1.1076586129338408	0.9099733444216037	1.1574313850317548	0.8015138954854005	1.2393123349233022	0.9648811706260727	1.1324575639572674	1.0682604537043798	1.0108953369778995	0.9976344190397824	0.9600876058074193	0.9788610124236008	0.9788610124236008	0.9788610124236008	0.9788610124236008	0.9788610124236008	0.9788610124236008	0.9788610124236008	0.9788610124236008	0.9788610124236008	0.9788610124236008	0.9788610124236008	0.9788610124236008	0.9788610124236008	0.9788610124236008	0.9788610124236008	0.9788610124236008	0.9788610124236008	0.9788610124236008	0.9788610124236008	0.9788610124236008	0.9788610124236008	0.9788610124236008	0.9788610124236008	0.9788610124236008
0.9999548718290562	0.7253750686359592	1.0035878640560418	0.9929124523388101	0.8211010334737157	1.0768626011648232	0.9728880921736317	0.8777717100370266	1.0268522551664048	0.9152887691717119	0.9599007123520005	0.8175739759584839	1.1899501032045074	0.9207053389445442	1.0585648745275225	0.8571407336706999	0.9619491285483923	1.040056777933441	1.1013890531668682	0.9354888144386005	1.0184389338027344	1.0184389338027344	1.0184389338027344	1.0184389338027344	1.0184389338027344	1.0184389338027344	1.0184389338027344	1.0184389338027344	1.0184389338027344	1.0184389338027344	1.0184389338027344	1.0184389338027344	1.0184389338027344	1.0184389338027344	1.0184389338027344	1.0184389338027344	1.0184389338027344	1.0184389338027344	1.0184389338027344	1.0184389338027344	1.0184389338027344	1.0184389338027344	1.0184389338027344	1.0184389338027344	1.0184389338027344	1.0184389338027344	1.0184389338027344	1.0184389338027344	1.0184389338027344	1.0184389338027344
0.7993144037243137	0.9095818629758378	0.8577533902701192	0.5978936673496831	0.5990163288672724	0.6825070930554085	0.7985117951516992	0.8106884257068231	0.9846211069030477	0.8532393888517302	0.8649918946588645	0.870656024711985	0.7600984772564473	0.7210015635280707	0.8102166597334004	0.7908969536570691	0.801418693263787	0.9260780748574614	0.9068225927615238	0.9854639635015222	0.9595819976753068	0.9701653324955242	0.9648736650854155	0.9648736650854155	0.9648736650854155	0.9648736650854155	0.9648736650854155	0.9648736650854155	0.9648736650854155	0.9648736650854155	0.9648736650854155	0.9648736650854155	0.9648736650854155	0.9648736650854155	0.9648736650854155	0.9648736650854155	0.9648736650854155	0.9648736650854155	0.9648736650854155	0.9648736650854155	0.9648736650854155	0.9648736650854155	0.9648736650854155	0.9648736650854155	0.9648736650854155	0.9648736650854155	0.9648736650854155	0.9648736650854155	0.9648736650854155	0.9648736650854155
1.3534653451697776	1.2370430277469968	0.8407212365929366	0.9133375717966734	1.1327996958084354	0.9618614525334277	0.6993267784427408	1.245532250159013	0.7885258102198277	1.0118123498630656	0.8578631945060952	0.7518271354187241	0.6268306373097551	1.043502290950729	0.8089891855296875	0.9585376099602598	1.0088398556285256	0.5768396964381248	0.7635789079010579	0.8500882859125559	0.8068335969068069	0.8068335969068069	0.8068335969068069	0.8068335969068069	0.8068335969068069	0.8068335969068069	0.8068335969068069	0.8068335969068069	0.8068335969068069	0.8068335969068069	0.8068335969068069	0.8068335969068069	0.8068335969068069	0.8068335969068069	0.8068335969068069	0.8068335969068069	0.8068335969068069	0.8068335969068069	0.8068335969068069	0.8068335969068069	0.8068335969068069	0.8068335969068069	0.8068335969068069	0.8068335969068069	0.8068335969068069	0.8068335969068069	0.8068335969068069	0.8068335969068069	0.8068335969068069	0.8068335969068069
0.9140873959097932	0.9468993753194418	0.6957311504530601	0.9820894138442631	1.097060725909475	0.8794417547945625	0.9592665613095582	0.8627004695878667	1.1271419124535802	1.1456057223747824	1.3547771828921853	1.1314656092490292	1.1267716809909845	1.3353133209684318	1.1536777502893587	0.9803437254167516	1.3079616770180498	1.2257593144051264	0.9654465472510352	1.0620362569237745	0.894142524941014	1.1332487949941212	0.9864615341444659	1.0598551645692935	1.0598551645692935	1.0598551645692935	1.0598551645692935	1.0598551645692935	1.0598551645692935	1.0598551645692935	1.0598551645692935	1.0598551645692935	1.0598551645692935	1.0598551645692935	1.0598551645692935	1.0598551645692935	1.0598551645692935	1.0598551645692935	1.0598551645692935	1.0598551645692935	1.0598551645692935	1.0598551645692935	1.0598551645692935	1.0598551645692935	1.0598551645692935	1.0598551645692935	1.0598551645692935	1.0598551645692935	1.0598551645692935	1.0598551645692935
0.902785478314633	0.9967530574146848	0.8983683976295979	0.9126115816044014	1.1742449811300204	1.1636175918810405	1.1642269986241691	0.904109878035646	0.7533572563844801	0.7343442467305352	0.9931205707164765	1.1209368450942325	0.8616150615929173	0.9883478269399717	1.055060114882604	1.0148163780381119	0.9113079510939306	1.2416517359282317	0.602707195974844	0.766841084930291	0.841030034174746	0.8995456979948249	0.8702878660847854	0.8702878660847854	0.8702878660847854	0.8702878660847854	0.8702878660847854	0.8702878660847854	0.8702878660847854	0.8702878660847854	0.8702878660847854	0.8702878660847854	0.8702878660847854	0.8702878660847854	0.8702878660847854	0.8702878660847854	0.8702878660847854	0.8702878660847854	0.8702878660847854	0.8702878660847854	0.8702878660847854	0.8702878660847854	0.8702878660847854	0.8702878660847854	0.8702878660847854	0.8702878660847854	0.8702878660847854	0.8702878660847854	0.8702878660847854	0.8702878660847854
0.8293124635449681	1.0052028749935824	1.004328392489177	1.061811780937692	0.7306313460629537	0.8737390838998055	0.4654483330905111	1.002418372281225	1.042061891016879	0.8343415234651358	0.8215704339168756	1.0426434849194757	1.2116438126747278	0.9718891875061045	1.0312366241509674	1.0374173548934666	1.007553240911524	1.1089448182894586	0.7762193344253268	1.2280091629295924	1.4768083039200643	1.174598790256606	0.8482525704561249	0.9193307745284712	0.9535303529109955	1.1807208691979774	1.1806834886532467	0.943972787327441	1.2578173211257655	0.8510985671736895	1.2829719017460328	1.0670352344598613	1.0670352344598613	1.0670352344598613	1.0670352344598613	1.0670352344598613	1.0670352344598613	1.0670352344598613	1.0670352344598613	1.0670352344598613	1.0670352344598613	1.0670352344598613	1.0670352344598613	1.0670352344598613	1.0670352344598613	1.0670352344598613	1.0670352344598613	1.0670352344598613	1.0670352344598613	1.0670352344598613
0.9475767462973819	0.9692885046600987	0.6979579337570606	0.7274802384776562	0.8111586905108537	0.8692379592214844	0.775811090810752	0.7947917269689558	0.8840377144125415	0.90910911335482	0.9204976852831624	0.9781695739341427	1.124854862860326	0.9848999459374405	1.0725516184320179	0.9874608811680954	1.2657965489945138	1.1666614942701772	1.2181450853249784	1.0483989654506483	0.9906381335371979	1.1133963786415781	1.253459675184171	1.1125801729982072	1.217436732925398	1.081144721150955	1.0792198797316495	1.146585901180538	1.0772345509595562	1.0531594277220566	1.0495082487489586	1.0513338382355077	1.0513338382355077	1.0513338382355077	1.0513338382355077	1.0513338382355077	1.0513338382355077	1.0513338382355077	1.0513338382355077	1.0513338382355077	1.0513338382355077	1.0513338382355077	1.0513338382355077	1.0513338382355077	1.0513338382355077	1.0513338382355077	1.0513338382355077	1.0513338382355077	1.0513338382355077	1.0513338382355077
1.020761571718069	0.8196220777165397	0.7543903341026321	1.1408878546702381	1.0504349861381703	1.0066690999630021	1.132450004761121	1.0165139278200115	1.0381614485450843	1.247452500386754	1.1240718095146793	0.9073311743101474	0.9829672972218955	1.1938294007149037	0.8888362016636001	1.1284011440550787	1.2032095798353482	1.3238280084971825	1.1856330376589783	1.1698543809488962	1.1113296224506408	1.1405920016997686	1.1405920016997686	1.1405920016997686	1.1405920016997686	1.1405920016997686	1.1405920016997686	1.1405920016997686	1.1405920016997686	1.1405920016997686	1.1405920016997686	1.1405920016997686	1.1405920016997686	1.1405920016997686	1.1405920016997686	1.1405920016997686	1.1405920016997686	1.1405920016997686	1.1405920016997686	1.1405920016997686	1.1405920016997686	1.1405920016997686	1.1405920016997686	1.1405920016997686	1.1405920016997686	1.1405920016997686	1.1405920016997686	1.1405920016997686	1.1405920016997686	1.1405920016997686
0.6685030137281496	0.10178296927919525	0.20024597426154003	3.596439482656329	1.3385537534539034	1.3439220247039212	0.5363501369801237	0.009827993033699928	0.009827993033699928	1.7543262039352647	1.0517210741968859	0.0	0.5703411184834088	0.009827993033699928	0.003966837831802177	1.7765057734889484	0.6939126184577348	1.053704493112787	0.5461781300138235	1.4404016107703652	0.0	0.7202008053851826	0.7202008053851826	0.7202008053851826	0.7202008053851826	0.7202008053851826	0.7202008053851826	0.7202008053851826	0.7202008053851826	0.7202008053851826	0.7202008053851826	0.7202008053851826	0.7202008053851826	0.7202008053851826	0.7202008053851826	0.7202008053851826	0.7202008053851826	0.7202008053851826	0.7202008053851826	0.7202008053851826	0.7202008053851826	0.7202008053851826	0.7202008053851826	0.7202008053851826	0.7202008053851826	0.7202008053851826	0.7202008053851826	0.7202008053851826	0.7202008053851826	0.7202008053851826
0.7499543808533726	0.7749817058882084	0.9052612211322992	1.2091732875715235	0.8487220419505778	1.1554241390368474	0.8987589724315513	1.0192014372511802	1.3143916545787713	1.1615887003481282	0.9804056977982227	1.1541884070068666	1.0259714825462407	1.1198838701278158	0.9752523083900388	0.7933070416462438	1.0644298309826932	1.1182203979287009	1.195212613168597	1.074676716446523	0.9325978586555905	0.9493695216942292	0.9095887757592068	1.0458156639397764	0.842098025338602	1.0031850191135403	1.4234286420983424	1.127156441142432	1.2502145926778387	1.1886855169101354	1.1886855169101354	1.1886855169101354	1.1886855169101354	1.1886855169101354	1.1886855169101354	1.1886855169101354	1.1886855169101354	1.1886855169101354	1.1886855169101354	1.1886855169101354	1.1886855169101354	1.1886855169101354	1.1886855169101354	1.1886855169101354	1.1886855169101354	1.1886855169101354	1.1886855169101354	1.1886855169101354	1.1886855169101354	1.1886855169101354
0.7511767247107033	0.5853440779342596	0.49824637585599313	0.6686491610901449	0.620920623750084	0.8351039878994653	0.6958956884360938	0.836484514668791	0.9470912102690265	0.8047978839282666	0.7372707535837926	0.5981060483333513	0.668547252688367	0.7068208080762255	0.7138550998578598	0.6438603270018056	0.7077751145144503	0.6101404016283766	0.6599091853411249	0.5879933279992343	0.7380002280578044	0.6924320577726145	0.6127113697770709	0.7241616580456189	0.7710337563802253	0.6024097840968498	0.8692137625621883	0.7506966675618317	0.8865898495625187	0.596121288120065	0.8017464766711938	0.8277240473217999	0.932333817747403	0.684101908062773	0.8275692182154124	0.7558355631390927	0.7558355631390927	0.7558355631390927	0.7558355631390927	0.7558355631390927	0.7558355631390927	0.7558355631390927	0.7558355631390927	0.7558355631390927	0.7558355631390927	0.7558355631390927	0.7558355631390927	0.7558355631390927	0.7558355631390927	0.7558355631390927
0.836245253348064	0.9276949553113054	0.876258331125005	0.944310273951787	0.8606302639682353	0.709523409417473	1.0343093253792903	0.8131647711662474	0.9745473682761037	1.127801546138626	0.8635939484572209	0.9503408814933076	1.0926714315249124	1.0439850224664058	0.9115875322377204	1.1678516446527716	1.0880876656659682	1.0935590583742816	1.2989194068342942	1.4034676871377738	1.36652687611278	1.4180700543585105	1.2492325474416093	1.2889473836595713	1.4143909012107871	1.3048286303570023	1.1930289725937957	1.2608116049830305	1.3066789807913528	1.0271762006377698	1.2797219787890513	1.2560493143876241	1.143151546443617	1.4361663865744305	1.3185307006553963	1.1949840623361814	1.4572028489297377	1.3256453987593602	1.3684434460159767	1.067966220948557	1.2182048334822668	1.2182048334822668	1.2182048334822668	1.2182048334822668	1.2182048334822668	1.2182048334822668	1.2182048334822668	1.2182048334822668	1.2182048334822668	1.2182048334822668
0.9378905945227083	1.0050499877881185	1.0139047702574246	1.0203308460094123	1.2580986746461016	0.9973956816564059	1.393920986945807	1.119976538159565	1.085013947730418	1.427688701791482	1.5082238857536514	1.6181818293661647	1.4436320325455563	1.618722886466958	1.2025738462897884	1.337369928335765	1.3347351584271143	1.6495503484527252	1.5953068126405017	1.561896491622995	1.4375532332294954	1.4200482614149883	1.1856513543336347	1.0826367432482302	1.0989283883258698	1.0907825657870502	1.0907825657870502	1.0907825657870502	1.0907825657870502	1.0907825657870502	1.0907825657870502	1.0907825657870502	1.0907825657870502	1.0907825657870502	1.0907825657870502	1.0907825657870502	1.0907825657870502	1.0907825657870502	1.0907825657870502	1.0907825657870502	1.0907825657870502	1.0907825657870502	1.0907825657870502	1.0907825657870502	1.0907825657870502	1.0907825657870502	1.0907825657870502	1.0907825657870502	1.0907825657870502	1.0907825657870502
0.5684608855967411	0.5515763501950217	0.743019735223798	0.6600750181011791	0.7503814446225974	0.6762887907807985	0.6922522801841247	0.6833495307084456	0.8863955730010837	0.7317355776146732	0.7131443701390372	0.8680183113087953	0.8652334327381214	0.858385057243301	0.6332959803279063	1.012392027046586	0.8899949940940677	0.9543499566320612	0.8008928061312123	0.970658085429689	0.929026985255594	0.9758791521626197	0.7675387566753048	0.8500185974397185	0.9998658416539747	1.0375984122848665	1.0697380437587247	0.7850410860315197	1.0328359344556621	0.9711854357794042	0.807582318164519	0.8893838769719615	0.8893838769719615	0.8893838769719615	0.8893838769719615	0.8893838769719615	0.8893838769719615	0.8893838769719615	0.8893838769719615	0.8893838769719615	0.8893838769719615	0.8893838769719615	0.8893838769719615	0.8893838769719615	0.8893838769719615	0.8893838769719615	0.8893838769719615	0.8893838769719615	0.8893838769719615	0.8893838769719615
1.9585964404096317	2.3436474571562083	1.2314346416860669	0.21426431909221005	0.27607568786200104	1.4116523354599986	0.8820353949207352	0.9347748539835751	0.15370194269649162	1.3052451278307224	1.817327379336105	1.048473065379287	1.0849922193606818	1.4924752785114548	1.0610295480523235	0.5621165030811288	0.5430794660170509	0.6397410058175811	1.5073984062233392	0.7255150422121692	1.0249558434114943	0.9699170681063539	1.0655886123950769	0.23566798980958376	0.6059597070587343	1.0012986899959533	0.8036291985273437	0.8036291985273437	0.8036291985273437	0.8036291985273437	0.8036291985273437	0.8036291985273437	0.8036291985273437	0.8036291985273437	0.8036291985273437	0.8036291985273437	0.8036291985273437	0.8036291985273437	0.8036291985273437	0.8036291985273437	0.8036291985273437	0.8036291985273437	0.8036291985273437	0.8036291985273437	0.8036291985273437	0.8036291985273437	0.8036291985273437	0.8036291985273437	0.8036291985273437	0.8036291985273437
0.7175575931652928	0.6684758989677099	0.8899317705685751	0.8663913327493341	0.9446861361696952	0.983748086816494	1.0876676933160143	1.068405841690318	1.1105248774036725	1.2222285974217684	1.1253327326128693	1.246944920693186	1.0796668928946258	1.4189533982762537	1.0782657625835592	1.1305654507353977	1.2031909746593756	1.2877538037649132	1.209957568555434	1.2336173861110749	1.020723452512378	1.220761757582679	1.3280799229338738	1.2744208402582764	1.2744208402582764	1.2744208402582764	1.2744208402582764	1.2744208402582764	1.2744208402582764	1.2744208402582764	1.2744208402582764	1.2744208402582764	1.2744208402582764	1.2744208402582764	1.2744208402582764	1.2744208402582764	1.2744208402582764	1.2744208402582764	1.2744208402582764	1.2744208402582764	1.2744208402582764	1.2744208402582764	1.2744208402582764	1.2744208402582764	1.2744208402582764	1.2744208402582764	1.2744208402582764	1.2744208402582764	1.2744208402582764	1.2744208402582764
1.087186577902624	1.484276717609297	0.9463319758485569	1.1038582052063786	0.9205912777728077	1.0596469406955613	1.0308405696574887	1.2046353327381665	1.1023695255884882	1.0376089428418425	1.2396867109312066	1.127277815105145	1.2427255990681316	1.2168358781218456	1.2500813250283416	1.3499539461484338	1.1334423661065642	1.227756018139435	1.094177943018494	1.081373340563991	0.9293945290594755	0.9034659013930352	1.375421769939813	0.9786641563508454	1.0485521106934446	1.1167089366950589	0.9279086333410914	1.2634449870695827	0.8641830981559475	0.8177760921993079	1.0108245083527743	0.9143003002760411	0.9143003002760411	0.9143003002760411	0.9143003002760411	0.9143003002760411	0.9143003002760411	0.9143003002760411	0.9143003002760411	0.9143003002760411	0.9143003002760411	0.9143003002760411	0.9143003002760411	0.9143003002760411	0.9143003002760411	0.9143003002760411	0.9143003002760411	0.9143003002760411	0.9143003002760411	0.9143003002760411
1.1795305319724196	0.7615298936951355	1.4126628508109684	0.9975854050308782	0.6888028294870514	1.2757522920275235	0.9010811224785881	0.4529627780314556	0.8445059374084837	1.1172894226153454	0.32940041508719686	0.5409963339074956	0.48204667520562133	0.516168666097609	0.705850844632295	0.6909241076057661	0.9669743830484439	0.5959467932228002	0.6713394445406016	0.746286283349253	0.37122089007939596	0.019499837583841117	0.002451826159658615	0.7612303050580191	0.9771598084283866	0.5186551006042851	0.8239432985631161	0.7201422838693041	0.7375381278394746	1.7829966178241647	0.7602993991033793	0.2051102826235391	1.382425166589047	0.36867040548313895	0.45384544149477074	1.2289130462551425	0.7547908862094914	0.5968790049941798	0.6758349456018357	0.6758349456018357	0.6758349456018357	0.6758349456018357	0.6758349456018357	0.6758349456018357	0.6758349456018357	0.6758349456018357	0.6758349456018357	0.6758349456018357	0.6758349456018357	0.6758349456018357
0.05398734634870144	0.0	0.1569315165421517	0.0	0.10257495580953765	0.15485155183369392	0.34696623458485754	0.004954415545570249	0.10114245932622154	0.1303296649890928	0.0	0.1303296649890928	0.4106257410368508	0.3942123549526513	0.5416419641115322	0.674228793387784	0.46181788190014345	0.43297175964966816	0.5652844261432614	0.18547125161591135	0.2557049144326154	0.507120861029246	0.8502165096482985	0.3702381554014828	0.6626435592331198	0.528626471033312	0.5084937931840264	0.3815917610625607	0.4816028435350532	0.5484164399298176	0.31630655994649837	0.25396158576257555	0.7939634036396845	0.49392232227465765	0.5320153372822768	0.551330860895132	0.15853897491998953	0.2804493032293728	0.6568918443102442	0.5501597722080223	0.8682874596974549	0.33912508775158356	0.6371018629717915	0.6156708276966676	0.6263863453342295	0.6263863453342295	0.6263863453342295	0.6263863453342295	0.6263863453342295	0.6263863453342295
0.6446743575716636	0.5868610040813858	0.7513828794102979	0.7024703896973176	0.6035164753126115	0.6507030175750093	0.5467747107583387	0.5503753645316549	0.7562060509229447	0.599235025160117	0.3639814286299184	0.41362454642473284	0.6758637259318825	0.365073628334107	0.30500796651895873	0.649775830822354	0.5026050872198794	0.565756499311893	0.5903464760295757	0.6442108402234445	0.37285253116135864	0.28982034352270947	0.5670148272176712	0.3903336731539455	0.23571132005772236	0.3227326626431465	0.37643388030142483	0.6067151142605814	0.5813193612835288	0.706349733924844	0.40469634093209655	0.5895147308250619	0.6489998623697062	0.4052654153334864	0.6312765456792392	0.841531695794588	0.6253276470251216	0.7245506141631659	1.1121214402520678	0.8605386553465131	0.961636911761052	0.8177631316774516	1.3666177410437015	1.4880289559493067	1.226862462963588	1.3574457094564474	1.3574457094564474	1.3574457094564474	1.3574457094564474	1.3574457094564474
1.1057416459899587	0.8839295342268378	0.9415272844940816	0.9920278159686915	1.105119224478693	0.6995278047425346	1.1564378343461197	1.2834939685742162	1.2509202251242164	0.8732578359091651	1.1747254090364294	1.370362980581158	1.31980906248298	1.1151596172500071	1.2920728836986333	1.1568682099759235	1.205025252397206	1.2419879509879856	1.7822738621548306	1.1714668487324056	1.3243752663398372	1.7170733349252767	1.3163949488611735	2.0969642121327032	1.3577703419225338	0.9754489800677835	1.46622247739593	1.5278946225681385	1.3995700482804558	1.308336722708007	1.4478901983822678	1.1277416194507917	1.3505023552455353	1.2867959288514248	1.7375287821131988	1.0986423953619435	1.5393121905108345	1.4874459086608074	1.5842820101774595	1.5358639594191335	1.5358639594191335	1.5358639594191335	1.5358639594191335	1.5358639594191335	1.5358639594191335	1.5358639594191335	1.5358639594191335	1.5358639594191335	1.5358639594191335	1.5358639594191335
1.2514207385041085	0.8050881560130749	0.930860980454758	1.2066918599121843	0.6740986448459092	0.8243488955611606	1.553471318694324	0.7749781304625533	0.4519275721306575	0.6134528512966053	0.6134528512966053	0.6134528512966053	0.6134528512966053	0.6134528512966053	0.6134528512966053	0.6134528512966053	0.6134528512966053	0.6134528512966053	0.6134528512966053	0.6134528512966053	0.6134528512966053	0.6134528512966053	0.6134528512966053	0.6134528512966053	0.6134528512966053	0.6134528512966053	0.6134528512966053	0.6134528512966053	0.6134528512966053	0.6134528512966053	0.6134528512966053	0.6134528512966053	0.6134528512966053	0.6134528512966053	0.6134528512966053	0.6134528512966053	0.6134528512966053	0.6134528512966053	0.6134528512966053	0.6134528512966053	0.6134528512966053	0.6134528512966053	0.6134528512966053	0.6134528512966053	0.6134528512966053	0.6134528512966053	0.6134528512966053	0.6134528512966053	0.6134528512966053	0.6134528512966053
0.001478827563501473	0.14358959263111407	0.22478713853733093	0.0017957191842517886	0.22659471231868605	0.41232967695652367	0.1571653007726122	0.006210653321354432	0.176124949331938	0.0017957191842517886	0.19816812587764981	0.0	0.1571653007726122	0.22478713853733093	0.0	0.07779818532537627	0.09799907541129925	0.0	0.47153061016128783	0.2561452384654444	0.36383792431336615	0.36383792431336615	0.36383792431336615	0.36383792431336615	0.36383792431336615	0.36383792431336615	0.36383792431336615	0.36383792431336615	0.36383792431336615	0.36383792431336615	0.36383792431336615	0.36383792431336615	0.36383792431336615	0.36383792431336615	0.36383792431336615	0.36383792431336615	0.36383792431336615	0.36383792431336615	0.36383792431336615	0.36383792431336615	0.36383792431336615	0.36383792431336615	0.36383792431336615	0.36383792431336615	0.36383792431336615	0.36383792431336615	0.36383792431336615	0.36383792431336615	0.36383792431336615	0.36383792431336615
1.388320950783159	0.5015045376984519	0.9470695277703566	0.9279100244749416	0.5635992741588012	0.7429815905578069	0.633615391311659	0.547886918280089	0.5922026398946195	1.1603632529438954	0.38165229502180253	0.8120559086449222	0.30403189917022955	0.4216030409518905	0.5822113598374399	0.5377201463985888	1.5212948261909984	0.5980028927177352	0.8202647452678075	1.0197733302008178	0.5194811807812426	0.620384424568448	0.6230860371308876	0.8079577156792282	0.49328231129314737	0.6060115875106982	0.4949592272580672	0.9822776243862578	0.6726508652775869	0.7236078686604298	0.906374627118473	0.891642790206009	0.899008708662241	0.899008708662241	0.899008708662241	0.899008708662241	0.899008708662241	0.899008708662241	0.899008708662241	0.899008708662241	0.899008708662241	0.899008708662241	0.899008708662241	0.899008708662241	0.899008708662241	0.899008708662241	0.899008708662241	0.899008708662241	0.899008708662241	0.899008708662241
0.891620564334096	1.2205438727348887	1.5477308638069134	1.4677117008456442	1.095863816953051	1.2349129900841826	1.5516489549965613	1.4777885923671283	1.3378570713042925	1.1861325536802052	1.511706238067351	1.285170884517531	1.510385673175088	1.2381436967086674	1.3671209619881821	1.1618312060523088	1.2400608430377253	1.2567183942800926	1.340656384915382	1.2491917775386705	1.0871735804683698	1.0208014047830478	1.0743961815400198	1.0475987931615338	1.0475987931615338	1.0475987931615338	1.0475987931615338	1.0475987931615338	1.0475987931615338	1.0475987931615338	1.0475987931615338	1.0475987931615338	1.0475987931615338	1.0475987931615338	1.0475987931615338	1.0475987931615338	1.0475987931615338	1.0475987931615338	1.0475987931615338	1.0475987931615338	1.0475987931615338	1.0475987931615338	1.0475987931615338	1.0475987931615338	1.0475987931615338	1.0475987931615338	1.0475987931615338	1.0475987931615338	1.0475987931615338	1.0475987931615338
1.3322222596053581	1.2521949138607313	0.6663824285394119	1.1596446016885016	1.0347760301417939	0.9937534188487237	1.3310725023642829	0.921169669512226	0.6056429870412438	0.8254664532775574	0.8723989858126245	0.8489327195450911	0.8489327195450911	0.8489327195450911	0.8489327195450911	0.8489327195450911	0.8489327195450911	0.8489327195450911	0.8489327195450911	0.8489327195450911	0.8489327195450911	0.8489327195450911	0.8489327195450911	0.8489327195450911	0.8489327195450911	0.8489327195450911	0.8489327195450911	0.8489327195450911	0.8489327195450911	0.8489327195450911	0.8489327195450911	0.8489327195450911	0.8489327195450911	0.8489327195450911	0.8489327195450911	0.8489327195450911	0.8489327195450911	0.8489327195450911	0.8489327195450911	0.8489327195450911	0.8489327195450911	0.8489327195450911	0.8489327195450911	0.8489327195450911	0.8489327195450911	0.8489327195450911	0.8489327195450911	0.8489327195450911	0.8489327195450911	0.8489327195450911
1.1649801219735576	1.0309026150316376	1.1310309651663313	1.247357828434379	0.9725975620081775	1.1134576515213586	1.0499731416264555	0.8939016540875078	1.1153295832148096	0.7340639785940194	0.8944490428244108	1.050251775135	0.7784437474044505	1.150419151841706	0.9715115611916434	0.8606242824396395	0.751348505853447	0.8481445232294953	1.0390820171587296	0.8575066193772737	0.803438096089078	0.9164533685651342	0.9422585877019379	0.908187203551373	0.8039833518972198	0.7900089518807955	0.9120046638883548	0.7602571128328228	0.8361308883605888	0.8361308883605888	0.8361308883605888	0.8361308883605888	0.8361308883605888	0.8361308883605888	0.8361308883605888	0.8361308883605888	0.8361308883605888	0.8361308883605888	0.8361308883605888	0.8361308883605888	0.8361308883605888	0.8361308883605888	0.8361308883605888	0.8361308883605888	0.8361308883605888	0.8361308883605888	0.8361308883605888	0.8361308883605888	0.8361308883605888	0.8361308883605888
0.023410464327375282	0.10908674253173048	0.0	0.14319083338771335	0.06302025394143583	0.06391497051823715	0.10433430302673592	0.16110230221978467	0.28325065861735327	0.09824028660043703	0.02606240134632631	0.2557644272894407	0.13970398640788367	0.07550039331073158	0.16037052428834478	0.23035414237327356	0.19416800351509114	0.10170774425209773	0.2079613940757023	0.2921333711035483	0.13809735450020585	0.06737645241029333	0.04127962244502382	0.1853321502517768	0.2462449836214053	0.040424034006605526	0.2827168424159614	0.18881899686060644	0.1270788988038816	0.09154487557202491	0.1202488735615968	0.1771798112763403	0.14871434241896855	0.14871434241896855	0.14871434241896855	0.14871434241896855	0.14871434241896855	0.14871434241896855	0.14871434241896855	0.14871434241896855	0.14871434241896855	0.14871434241896855	0.14871434241896855	0.14871434241896855	0.14871434241896855	0.14871434241896855	0.14871434241896855	0.14871434241896855	0.14871434241896855	0.14871434241896855
0.18083815456178534	0.32778749696250237	0.25731881707761595	0.3006181948586341	0.32196630854062086	0.43917261642989736	0.39907153392515177	0.8783867891300758	0.6592036537499761	0.661548135674574	0.483649084709207	0.7166520106137468	0.8213391367269314	0.7982967757354666	0.6942862078355488	0.7382326236962042	0.9285757412081432	0.837324368336678	0.9849077028048986	0.8672577519300565	0.7640730567807923	0.5142132419960411	1.1531038518003724	0.9192916279836959	0.8981630901692735	1.0404334988292165	1.160115314363639	0.9861470501773408	0.7606610289803947	0.8782463636633355	0.922241297682419	0.9174221177867626	1.6337973249647968	1.3353567854073318	1.2012415558557368	1.0741311397768958	1.1376863478163162	1.1376863478163162	1.1376863478163162	1.1376863478163162	1.1376863478163162	1.1376863478163162	1.1376863478163162	1.1376863478163162	1.1376863478163162	1.1376863478163162	1.1376863478163162	1.1376863478163162	1.1376863478163162	1.1376863478163162
0.7693762431918205	1.0471774799153113	1.000386603974748	1.2382605426248492	1.392042687225941	1.3247618622569224	1.343461410111426	1.4079296170141027	1.2211637499302372	1.4056607940998866	1.431755045064557	1.7451348060008873	1.3032369275590676	1.4097975788347694	1.500843456230834	1.4164639592588024	1.4941518968419025	1.7421553808976842	1.5935820271802965	1.606448541143468	1.3691871520265027	1.5858004374076669	1.3968365604791841	1.4177099201529408	1.4439460696054542	1.6360137126162178	1.296940078984432	1.3150058856601046	1.259005293627036	1.5436999592878722	1.6240665993816412	1.5838832793347568	1.5838832793347568	1.5838832793347568	1.5838832793347568	1.5838832793347568	1.5838832793347568	1.5838832793347568	1.5838832793347568	1.5838832793347568	1.5838832793347568	1.5838832793347568	1.5838832793347568	1.5838832793347568	1.5838832793347568	1.5838832793347568	1.5838832793347568	1.5838832793347568	1.5838832793347568	1.5838832793347568
1.352098430980997	0.9899784064830558	1.3834662648577856	0.9554190632387186	0.5193507777801488	1.0921523987734432	1.3122297768074256	0.7557821136719549	1.1188370196630744	1.0692846250795183	1.5587215507025654	1.1311042457312874	1.2975154794146564	1.8426251250999597	1.749306418593496	1.7043608518055573	1.3057129014179816	1.7356091442194845	1.4394292776302444	1.698270725827946	1.652856754592378	1.5651146303096097	1.4545939058859676	1.1428528402990552	1.7609486128718912	1.7310445409896034	1.6327745979539754	1.0783300525021862	1.3621498280848137	1.3883398441382595	1.5241949766201774	1.6131907245116168	1.6550588525233652	1.391687526858616	1.2590036424871474	1.3265226570022552	1.1885445572028495	1.2575336071025525	1.2575336071025525	1.2575336071025525	1.2575336071025525	1.2575336071025525	1.2575336071025525	1.2575336071025525	1.2575336071025525	1.2575336071025525	1.2575336071025525	1.2575336071025525	1.2575336071025525	1.2575336071025525
0.005846736401545771	0.0	0.0	0.0	0.0	0.013641599494598524	0.0	0.0	0.2847210576755469	1.0339572965867347	0.12427842934554498	0.11646345483364573	0.08134051890027222	0.2199539285253352	0.12085114138154768	0.30568213153114526	0.11161458968963879	0.09976789093442107	0.13508371263452612	0.23497711346417352	0.26490615024918485	0.00463121775911956	0.17714671637086035	0.00773852787440333	0.09185744591992027	0.2649429473144977	0.16051424507609233	0.05531901470032611	0.022221568804385916	0.08381068256026276	0.20493074381910303	0.390860479882086	0.29789561185059454	0.29789561185059454	0.29789561185059454	0.29789561185059454	0.29789561185059454	0.29789561185059454	0.29789561185059454	0.29789561185059454	0.29789561185059454	0.29789561185059454	0.29789561185059454	0.29789561185059454	0.29789561185059454	0.29789561185059454	0.29789561185059454	0.29789561185059454	0.29789561185059454	0.29789561185059454
0.5621418324168008	0.5387562911413613	0.5835581933798903	0.3989850446572084	0.4158932997775737	0.39559038200610724	0.7644342666187883	0.39324898918794493	0.5616826255176295	1.232651699806014	1.2971405256589688	1.6482697351571394	1.2250702485472307	0.96479417138662	0.5817288194079746	1.0004453318355542	0.8863603008031739	0.8235086199238516	0.9166330204450786	1.1052575824513389	0.6794844314532731	0.8551040126090487	0.661090902404465	0.9869303132216595	1.453606256774576	1.2150465827515977	1.5981582698533592	1.2009428269135656	1.10454927023318	1.2576593444461774	1.090783758321838	1.1742215513840077	1.1742215513840077	1.1742215513840077	1.1742215513840077	1.1742215513840077	1.1742215513840077	1.1742215513840077	1.1742215513840077	1.1742215513840077	1.1742215513840077	1.1742215513840077	1.1742215513840077	1.1742215513840077	1.1742215513840077	1.1742215513840077	1.1742215513840077	1.1742215513840077	1.1742215513840077	1.1742215513840077
0.540914220067075	0.32723945277980876	0.4289087189086878	0.47804679327027455	0.6426141375536889	0.7688438508287329	0.7937121990440994	0.6683986071856365	0.7532117723252278	0.43519022293125	0.7698431563581268	0.6598958847023554	0.7578392405095591	1.1300679983009798	1.0026485760319324	0.8500494927515336	1.2348039501135233	1.4962654737957046	1.1435080650813476	1.1830682690429286	1.192537045761096	1.2181711562271849	1.6242694465650274	1.3294007549864413	1.2974223818182216	1.3071653592627412	1.7774658246769794	1.4607072246723813	1.5957417326488301	1.4153867677959244	1.3566142398666365	1.2660490309587908	1.1431181744810333	1.3779243893304693	1.4924978759524337	1.3351251658806527	1.0663487368696603	1.3187143728982078	1.3091831716738775	1.1483339506030918	1.2287585611384846	1.2287585611384846	1.2287585611384846	1.2287585611384846	1.2287585611384846	1.2287585611384846	1.2287585611384846	1.2287585611384846	1.2287585611384846	1.2287585611384846
0.9726511634716095	0.9263149333354418	0.8438734381173894	1.06869514338082	0.8553994677287052	0.8379770051969326	1.00366179426715	0.8158094587557243	0.9104377474093437	0.9928498403821089	1.1798739846402244	1.2152656520718144	1.3696788644281106	1.204813445038538	1.109376603420942	1.290372892391295	0.9057326455974756	1.1950473029659912	1.2907503060846828	1.2326167989637031	1.0795229479172854	1.1989652435548954	1.1336646020210666	1.2839079173274037	1.2416564562862635	1.1055003441409172	1.2133095326604675	1.3558672300974446	1.217417960446239	1.0688965615636854	1.124364232925725	1.3317327467646198	0.8720296779804071	1.1520812430573697	1.1169030507133466	1.1344921468853584	1.1344921468853584	1.1344921468853584	1.1344921468853584	1.1344921468853584	1.1344921468853584	1.1344921468853584	1.1344921468853584	1.1344921468853584	1.1344921468853584	1.1344921468853584	1.1344921468853584	1.1344921468853584	1.1344921468853584	1.1344921468853584
1.5033352664077189	0.8695173795330322	1.0426546633142306	0.8892804611815013	0.7667809903665872	1.89081675369513	1.636054503029076	1.2797154985777366	1.3823996298789631	1.4251815658618956	1.6500772544815308	1.5861281036259087	1.5192830518532585	1.2815930333145031	1.2335848720634015	1.6514321935669538	1.541738568598275	1.643059694487788	1.4453945084866777	1.7217770623208049	1.1336564431666627	1.5001533617086487	1.4585166606877995	1.601991026378715	1.3874095536056592	1.7132859788019132	1.7833349277794213	1.3658064244339716	2.050337644670432	1.450427374741234	1.750382509705833	1.750382509705833	1.750382509705833	1.750382509705833	1.750382509705833	1.750382509705833	1.750382509705833	1.750382509705833	1.750382509705833	1.750382509705833	1.750382509705833	1.750382509705833	1.750382509705833	1.750382509705833	1.750382509705833	1.750382509705833	1.750382509705833	1.750382509705833	1.750382509705833	1.750382509705833
1.1084291178129488	1.1118196260512798	1.0575062016111136	1.6965873195762518	1.2061806170579576	0.737868007794131	0.6122112172469887	1.0468915566601351	0.2831076576970334	1.1496462985230762	1.372491259683583	0.8999211081098096	1.9929912486613446	1.1350423457938483	1.3474378701014509	1.6598392564752167	1.2551818642931514	0.022534914166618968	0.7201665828857204	0.8962986014450866	1.325550017028006	1.1576944759549896	0.9027836116712938	0.8157583112186029	1.8049921305162133	0.8247056449154989	1.222592678803495	1.2175645225591345	1.0920840680429764	1.0373456163517651	0.6323901279168243	1.6634956712725972	0.5573138629649216	0.6728360756868831	1.0166015865306062	0.8447188311087446	0.8447188311087446	0.8447188311087446	0.8447188311087446	0.8447188311087446	0.8447188311087446	0.8447188311087446	0.8447188311087446	0.8447188311087446	0.8447188311087446	0.8447188311087446	0.8447188311087446	0.8447188311087446	0.8447188311087446	0.8447188311087446
0.9791157359794856	1.2285772203669176	1.2128646042231268	1.2584960741629236	0.9540282488626182	1.1429659123362716	1.2847312203998233	1.1669515886807451	0.8672922533127897	1.095016927649967	1.1171691151490954	1.3757525509339708	0.8812218876348741	0.9286804898270817	1.157645081590642	1.153741534201617	1.332868526083452	1.0440855515734535	0.9974390763636287	0.8540420212182646	0.849637376010169	0.875100232732093	1.0987922429616392	1.101689390665567	1.198202793173467	1.0541060329189478	1.5521415977255542	0.9232117320528676	1.3546110702460639	1.2340415451620206	0.9668282479096614	1.128269467570475	1.1966117728877426	0.919441086568022	0.874287206603966	0.8968641465859939	0.8968641465859939	0.8968641465859939	0.8968641465859939	0.8968641465859939	0.8968641465859939	0.8968641465859939	0.8968641465859939	0.8968641465859939	0.8968641465859939	0.8968641465859939	0.8968641465859939	0.8968641465859939	0.8968641465859939	0.8968641465859939
0.8005526566057599	0.9787272838074589	1.0155160179260891	0.8113390370574313	0.9813993485921046	0.7497918475956532	0.9390174781078443	0.7427396871624767	1.072734159980347	0.8777861486196782	0.6809450205106139	1.3851224717111685	1.249976904002105	0.9670429309435057	0.722765068566335	0.7906242134849593	1.0542303533466328	0.8351226698249296	1.0686040579393852	0.7283282363617382	0.8633830535298709	0.9742850673010699	0.9128190502543017	0.8349162032656158	0.9959013017384295	0.9246600462938811	0.6754808129698114	1.0523009534022152	1.0162392468944412	0.9238839228975863	1.1702575572941025	1.0470707400958446	1.0470707400958446	1.0470707400958446	1.0470707400958446	1.0470707400958446	1.0470707400958446	1.0470707400958446	1.0470707400958446	1.0470707400958446	1.0470707400958446	1.0470707400958446	1.0470707400958446	1.0470707400958446	1.0470707400958446	1.0470707400958446	1.0470707400958446	1.0470707400958446	1.0470707400958446	1.0470707400958446
0.8435325988897318	0.7970482058238828	0.8340544217651696	0.9717722917132362	1.1019061393336358	1.0226843490202764	0.9818799366922898	1.2103738940179787	1.1209272373337518	1.2963872631718787	1.2870510625433915	1.1653377776226834	1.4163471328437163	1.2413017489566132	1.2397794511017195	1.6020512918451968	1.1916975581493665	1.37193642681853	1.3238622078785118	1.3047746850476845	1.4782432373545917	1.4453678179038243	1.292301337418022	1.2226144474453613	1.214580144786891	1.1652260293881653	1.3206899791971602	1.0807301633911124	1.3436233579227916	1.199826641604977	1.5738494033960528	1.2873591612257997	1.4306042823109264	1.4306042823109264	1.4306042823109264	1.4306042823109264	1.4306042823109264	1.4306042823109264	1.4306042823109264	1.4306042823109264	1.4306042823109264	1.4306042823109264	1.4306042823109264	1.4306042823109264	1.4306042823109264	1.4306042823109264	1.4306042823109264	1.4306042823109264	1.4306042823109264	1.4306042823109264
0.6029382785444237	0.46540090802387196	0.5560253211487637	0.7068437846099358	0.5752253829201004	0.857399960501215	0.7029263782155009	0.7579897368397408	0.8312972864142631	0.5817233875761298	0.5260205491582328	0.6676240798723387	0.6743621792055619	0.8704136043481442	0.7920064253032792	0.7220171529982252	0.5916346635815596	0.5593877235798463	0.5451106610846985	0.57404247090562	0.44216567641649246	0.5252687136339063	0.7101870061405775	0.5912306652181176	0.6972498082599783	0.7035430183747509	0.6653712770279656	0.6844571477013582	0.6844571477013582	0.6844571477013582	0.6844571477013582	0.6844571477013582	0.6844571477013582	0.6844571477013582	0.6844571477013582	0.6844571477013582	0.6844571477013582	0.6844571477013582	0.6844571477013582	0.6844571477013582	0.6844571477013582	0.6844571477013582	0.6844571477013582	0.6844571477013582	0.6844571477013582	0.6844571477013582	0.6844571477013582	0.6844571477013582	0.6844571477013582	0.6844571477013582
0.7136581743874663	0.650936526987266	0.8634648870175232	0.8541174841815204	1.150828887455202	1.0734628238280703	1.1718540787200626	1.1138621153947954	1.2197015108445834	1.2501168503574713	1.4795795531726226	1.4294156412014996	1.057165514306912	1.2928984672238655	1.2778291426068806	1.2709424158196851	1.405357084702517	1.4072850050641448	1.292233471376687	1.0632311905891232	1.1980606307980775	1.318822370620583	1.1935135405998794	1.3032791879665249	1.3302243467964654	1.266276793907877	1.1933308844868606	0.8621679402406927	1.1079693388184444	1.0240782684318512	1.0448200675319523	1.008581872844226	1.0633513695854813	1.1704601120835145	1.2797592718988597	1.0899599724227622	1.2450414575422806	1.1598721711623683	1.1231990832101302	1.3489224222183218	1.2804727246433727	1.1065935437402161	1.1519965389791853	1.1935147490034517	1.171163950709435	1.1028511977603865	1.265104837447048	1.1839780176037173	1.1839780176037173	1.1839780176037173
0.0	0.0	0.0	0.0	0.0	0.02235919860882939	0.0	0.10217809879035977	0.0	0.0010120651597565408	0.1031901639501163	0.40933477277792507	0.0	0.8595638359915816	0.40933477277792507	0.4389116509293825	0.04692121617788745	0.04692121617788745	0.0	0.18257639322521418	0.0	0.0	0.2736795957305983	0.0	0.005014860582399385	0.0	0.9001825004675945	0.2736795957305983	0.3540778901654527	0.0	0.3540778901654527	0.4562559893913782	0.3540778901654527	0.40516693977841545	0.40516693977841545	0.40516693977841545	0.40516693977841545	0.40516693977841545	0.40516693977841545	0.40516693977841545	0.40516693977841545	0.40516693977841545	0.40516693977841545	0.40516693977841545	0.40516693977841545	0.40516693977841545	0.40516693977841545	0.40516693977841545	0.40516693977841545	0.40516693977841545
0.6138478103014386	0.0	0.001859118304369496	0.0	0.7519296177228679	0.5889293115852027	0.939626202212081	0.0	0.0	1.4023548205205585	0.0	0.0	0.0	0.0	0.08619216956403575	0.7519296177228679	1.9143648580125385	0.7519296177228679	0.0	0.827050595023934	0.8943123041454022	0.009212073958600188	1.764294862442213	0.0	0.18769658448921311	0.0	0.001859118304369496	0.0	0.0	0.827050595023934	0.7519296177228679	0.2738887540532488	0.5129091858880583	0.5129091858880583	0.5129091858880583	0.5129091858880583	0.5129091858880583	0.5129091858880583	0.5129091858880583	0.5129091858880583	0.5129091858880583	0.5129091858880583	0.5129091858880583	0.5129091858880583	0.5129091858880583	0.5129091858880583	0.5129091858880583	0.5129091858880583	0.5129091858880583	0.5129091858880583
0.6263896119637435	0.6468928593016865	0.7072565288018384	0.5508889776317779	0.6480189226148158	0.6322959246785749	0.6331657040821934	0.6963693709637394	0.7973336697682842	0.6766327637688417	0.7972884194489439	0.8009285632724273	0.8050117882923521	0.7862944187138843	0.8257732335388932	0.8359401932131746	0.7086375675740635	0.7071624449439823	0.8303543312565219	0.7939428807330818	0.6770347235700749	0.7354888021515783	0.7354888021515783	0.7354888021515783	0.7354888021515783	0.7354888021515783	0.7354888021515783	0.7354888021515783	0.7354888021515783	0.7354888021515783	0.7354888021515783	0.7354888021515783	0.7354888021515783	0.7354888021515783	0.7354888021515783	0.7354888021515783	0.7354888021515783	0.7354888021515783	0.7354888021515783	0.7354888021515783	0.7354888021515783	0.7354888021515783	0.7354888021515783	0.7354888021515783	0.7354888021515783	0.7354888021515783	0.7354888021515783	0.7354888021515783	0.7354888021515783	0.7354888021515783
0.7630945239979985	0.5555843080179879	0.7176030487392395	0.7687504005922295	0.8294535920281323	0.7698885105815837	0.6533541602057458	0.6668328603772261	0.6723279065062441	0.7198320372501604	0.6211553381228322	0.9018387855093016	0.7688174612768187	0.7226998596979451	0.6855379206341075	0.6727640585575757	0.7411948147767248	0.8848074678336786	0.6969336791858664	0.7713043548199893	0.7596057446484453	0.741074988542178	0.7503403665953117	0.7503403665953117	0.7503403665953117	0.7503403665953117	0.7503403665953117	0.7503403665953117	0.7503403665953117	0.7503403665953117	0.7503403665953117	0.7503403665953117	0.7503403665953117	0.7503403665953117	0.7503403665953117	0.7503403665953117	0.7503403665953117	0.7503403665953117	0.7503403665953117	0.7503403665953117	0.7503403665953117	0.7503403665953117	0.7503403665953117	0.7503403665953117	0.7503403665953117	0.7503403665953117	0.7503403665953117	0.7503403665953117	0.7503403665953117	0.7503403665953117
1.0183107592655527	0.8934304549047782	0.9043189866473584	0.9104367448628192	1.0082107829508475	0.9893332569184431	0.9029401502565069	1.0668881662842193	0.7582609494285831	0.8959986664459684	0.6255874335163514	0.9397183937943987	0.8292722287533117	0.9320978275172099	0.93995383423003	0.7960865431131021	0.9406352232943589	0.8724697730663964	0.8848265456939954	0.827649865069603	0.8112874384988474	1.0716889256535742	0.9414881820762109	0.9414881820762109	0.9414881820762109	0.9414881820762109	0.9414881820762109	0.9414881820762109	0.9414881820762109	0.9414881820762109	0.9414881820762109	0.9414881820762109	0.9414881820762109	0.9414881820762109	0.9414881820762109	0.9414881820762109	0.9414881820762109	0.9414881820762109	0.9414881820762109	0.9414881820762109	0.9414881820762109	0.9414881820762109	0.9414881820762109	0.9414881820762109	0.9414881820762109	0.9414881820762109	0.9414881820762109	0.9414881820762109	0.9414881820762109	0.9414881820762109
0.8312854343099673	0.9888596611479445	0.8704708352809877	0.9237495254820345	1.0496571821278466	0.946544428639602	1.0514963884435187	0.9649232899276363	0.9865552731511855	0.9974999773789923	0.9795068688483088	1.0379476275942534	0.965928124414831	0.9109493490823732	0.9890686741419654	0.7908618184446137	1.0659970786288493	1.0003813435979476	1.1108441813622767	1.0556127624801124	1.0556127624801124	1.0556127624801124	1.0556127624801124	1.0556127624801124	1.0556127624801124	1.0556127624801124	1.0556127624801124	1.0556127624801124	1.0556127624801124	1.0556127624801124	1.0556127624801124	1.0556127624801124	1.0556127624801124	1.0556127624801124	1.0556127624801124	1.0556127624801124	1.0556127624801124	1.0556127624801124	1.0556127624801124	1.0556127624801124	1.0556127624801124	1.0556127624801124	1.0556127624801124	1.0556127624801124	1.0556127624801124	1.0556127624801124	1.0556127624801124	1.0556127624801124	1.0556127624801124	1.0556127624801124
[truncated: 6 more columns]
