# Supplementary material for: Neuronal tuning aligns dynamically with object and texture manifolds across the visual hierarchy
Source: Nat Neurosci. 2026 Mar 10;29(4):864–75. doi: 10.1038/s41593-026-02207-1 (PMC13061647; doi:10.1038/s41593-026-02207-1)
Supplement: Supplementary file 6 — Average PSTH for each session and thread before or after optimization Fig. 5a. Response rate for each 10 ms time window in csv format to reproduce Fig. 5c. [file 41593_2026_2207_MOESM6_ESM.zip › Figure5C_src_normresp_wdw_100-110_BigGAN_sem.csv]

0	1	2	3	4	5	6	7	8	9	10	11	12	13	14	15	16	17	18	19	20	21	22	23	24	25	26	27	28	29	30	31	32	33	34	35	36	37	38	39	40	41	42	43	44	45	46	47	48	49
0.07722635151582798	0.11063899263850616	0.08657039089022878	0.09795401551234846	0.07028426533016736	0.08584098986571881	0.09688537187079749	0.09396935480888512	0.08488473154355305	0.07863360201501109	0.0993879226821623	0.08819949652215199	0.07670007419905842	0.11539087372206684	0.1204403595336055	0.09130450563237319	0.10144522805872122	0.11127877332559935	0.0880376765105282	0.11104763788863892	0.08559716079894637	0.09613333312501181	0.07530290606429675	0.09888755064067342	0.08699642218736937	0.08467074870217689	0.08926837320598661	0.08121603319730747	0.08507021489645551	0.08727996020695922	0.11125579997330923	0.08304831264154158	0.08493375891965718	0.09183093858682677	0.08740827969626021	0.10940344614130376	0.08925771536922955	0.07710817950977888	0.09937850406426588	0.10301606580104926	0.10514904673781021	0.08919292749350266	0.08923002400057506	0.06398786446173198	0.09138942426030995	0.08971094711846583	0.09703077904294681	0.09337086308070632	0.09337086308070632	0.09337086308070632
0.0811340675251505	0.08490150708551805	0.09258005443656482	0.11707268141220606	0.10895140633890071	0.09460926911768357	0.08142876402572116	0.10352029570980963	0.07058095165862989	0.09818292162846068	0.09867737646456795	0.1028046941947565	0.10950668942283912	0.08244699181351811	0.0835803883544131	0.09350106566317455	0.09482842640273532	0.09014937719217543	0.09260196619376433	0.09340667424677496	0.09330787179127024	0.08896114522962162	0.10326005689540858	0.09468597096687655	0.10850132433473147	0.10638492020384063	0.10034799834442047	0.09386248838666168	0.11029157733986931	0.10963015544831754	0.07449617290168847	0.12050813807677403	0.09571733452293066	0.08866365149611252	0.10198649322982761	0.09532507236297007	0.09532507236297007	0.09532507236297007	0.09532507236297007	0.09532507236297007	0.09532507236297007	0.09532507236297007	0.09532507236297007	0.09532507236297007	0.09532507236297007	0.09532507236297007	0.09532507236297007	0.09532507236297007	0.09532507236297007	0.09532507236297007
0.12127015461376232	0.15686238889122472	0.10896293632022847	0.08003612285543707	0.12402028227029947	0.11181107392727094	0.16600899718949796	0.08062469933313735	0.12531935328502697	0.15955447026210398	0.10450196251585117	0.14437276814501918	0.14447642270619235	0.11088937001347166	0.08869218369105944	0.10912566723635303	0.21317352375117257	0.15544025477689186	0.1598206801569324	0.15938780464977062	0.14288731520354417	0.0986703894806788	0.1414521476390304	0.17543678013357958	0.1540444263415642	0.12218051323596696	0.159353664068835	0.16637377622133837	0.13975603857846858	0.12680366336963458	0.12600709178303737	0.22543439490690018	0.15290060079905501	0.1891674978529776	0.1891674978529776	0.1891674978529776	0.1891674978529776	0.1891674978529776	0.1891674978529776	0.1891674978529776	0.1891674978529776	0.1891674978529776	0.1891674978529776	0.1891674978529776	0.1891674978529776	0.1891674978529776	0.1891674978529776	0.1891674978529776	0.1891674978529776	0.1891674978529776
0.06999015627060053	0.0844530083788315	0.08518306304700235	0.07988510242284104	0.0889585893612603	0.11511422281640868	0.12033517584938608	0.10285756841291473	0.1132520903267631	0.10417413840666113	0.12228820161572387	0.08466982490330682	0.10363956703844518	0.0853458509424438	0.10120149107123357	0.08800903713439849	0.09394539853694117	0.09849039992692851	0.11315413806321903	0.0821604980786056	0.07086083112036844	0.09187353560706542	0.1115238666478942	0.11285424164195669	0.10875916229979754	0.08764989317001022	0.09073783222793191	0.06564390131853065	0.10262028699069932	0.09074008902727848	0.09637931349844778	0.0920715157343647	0.0858884822301311	0.08906373638951467	0.09348443281607018	0.11137207273627493	0.09752148453053786	0.10248993053351195	0.10000570753202491	0.10000570753202491	0.10000570753202491	0.10000570753202491	0.10000570753202491	0.10000570753202491	0.10000570753202491	0.10000570753202491	0.10000570753202491	0.10000570753202491	0.10000570753202491	0.10000570753202491
0.0822965929038704	0.08401096387479809	0.09877969014561919	0.06317830570071109	0.05697041568826911	0.10372919003318654	0.10722461134634663	0.09524371755902647	0.0999148165133984	0.0867875416279889	0.09379593377358304	0.11977804299579911	0.07652736110291977	0.07534273295291548	0.102458067490861	0.07963057488685787	0.1062816986191787	0.06540112599697295	0.09057826888339394	0.09293016712688112	0.10978975591057717	0.09567563855206129	0.09992036918737243	0.08415645512886466	0.11045894989245661	0.11533517691321354	0.12911769080014798	0.07964583145913903	0.07538016252078848	0.1171195108023389	0.09624983666156368	0.09624983666156368	0.09624983666156368	0.09624983666156368	0.09624983666156368	0.09624983666156368	0.09624983666156368	0.09624983666156368	0.09624983666156368	0.09624983666156368	0.09624983666156368	0.09624983666156368	0.09624983666156368	0.09624983666156368	0.09624983666156368	0.09624983666156368	0.09624983666156368	0.09624983666156368	0.09624983666156368	0.09624983666156368
0.1319836234798623	0.11823307626981702	0.18509894430497256	0.17114474795715393	0.14104304426684022	0.12225314617159787	0.14313511232314283	0.15733261193404877	0.1195253899623113	0.09656538294095456	0.09739047299274435	0.1463527881193187	0.12762130689700052	0.1918242058436873	0.15199958768585708	0.14531085263903595	0.1769767355666002	0.17130870019329814	0.15441273193074478	0.14373247079657875	0.162117222288237	0.17359111971034497	0.16265702332090623	0.13405262826871178	0.15328233131160543	0.16691727507905724	0.13209919313800783	0.1872817412750612	0.17500142225165893	0.14331129402355472	0.12297677002499359	0.15511336787059976	0.1494262444583607	0.16289137140535473	0.1415576435067223	0.1357067063507332	0.13874035279351332	0.13850397869260375	0.23829245876743252	0.12061487779488195	0.17945366828115722	0.17945366828115722	0.17945366828115722	0.17945366828115722	0.17945366828115722	0.17945366828115722	0.17945366828115722	0.17945366828115722	0.17945366828115722	0.17945366828115722
0.1755990385557841	0.21941306898827742	0.16573382473375362	0.20750147766191096	0.19053469360109695	0.24771566258097485	0.2311549863918077	0.22775301357524888	0.19576602009634383	0.16023502554509927	0.18028146233385797	0.16990463774324188	0.2785046858198289	0.1944388724914723	0.2428216223297715	0.1835168830972275	0.22333093995790673	0.21249602279687974	0.19935625773489005	0.1966523939937318	0.19453383927828702	0.19322656786832973	0.21241865039020638	0.22031926725540896	0.2185732762677197	0.20739804785255336	0.21298566206013653	0.21298566206013653	0.21298566206013653	0.21298566206013653	0.21298566206013653	0.21298566206013653	0.21298566206013653	0.21298566206013653	0.21298566206013653	0.21298566206013653	0.21298566206013653	0.21298566206013653	0.21298566206013653	0.21298566206013653	0.21298566206013653	0.21298566206013653	0.21298566206013653	0.21298566206013653	0.21298566206013653	0.21298566206013653	0.21298566206013653	0.21298566206013653	0.21298566206013653	0.21298566206013653
0.057492685283568726	0.06685827555119167	0.06776937025611889	0.061195300778196945	0.06750730278701163	0.06737757566938798	0.05608923056737168	0.053738844395882605	0.06236818752147674	0.052755423776494864	0.047062483834785625	0.05538794408951969	0.06437909583689924	0.05792119751505747	0.06752019596650964	0.05312167202290657	0.08289293455019042	0.08141628523691681	0.06985680964493193	0.05475667298174917	0.057988587160631266	0.05621407522924855	0.05098654919422578	0.07502981640203113	0.07029959979237738	0.06379006531680814	0.08771707894070706	0.0757535721287576	0.0757535721287576	0.0757535721287576	0.0757535721287576	0.0757535721287576	0.0757535721287576	0.0757535721287576	0.0757535721287576	0.0757535721287576	0.0757535721287576	0.0757535721287576	0.0757535721287576	0.0757535721287576	0.0757535721287576	0.0757535721287576	0.0757535721287576	0.0757535721287576	0.0757535721287576	0.0757535721287576	0.0757535721287576	0.0757535721287576	0.0757535721287576	0.0757535721287576
0.06844076337411545	0.10839677205212928	0.10748982055401526	0.09752770142499394	0.10170731066888165	0.10165850080836912	0.09102934447761343	0.0882894669184637	0.10561900870072316	0.09633974493038852	0.06508149247182306	0.09110704431582214	0.07080089268239162	0.09533755004497463	0.11499819533743111	0.06865971696779717	0.07073500213374703	0.08118102835748749	0.09627912240023799	0.0983554569072849	0.08717914283748937	0.07368506493418066	0.08387164050770386	0.07093885208776224	0.08925816210327948	0.09282571455800315	0.09932403649103555	0.08858773138804493	0.0783015346742449	0.12686252325484473	0.10574893750560574	0.09111993291073663	0.10227830545155135	0.09929995840279351	0.10078913192717244	0.10078913192717244	0.10078913192717244	0.10078913192717244	0.10078913192717244	0.10078913192717244	0.10078913192717244	0.10078913192717244	0.10078913192717244	0.10078913192717244	0.10078913192717244	0.10078913192717244	0.10078913192717244	0.10078913192717244	0.10078913192717244	0.10078913192717244
0.0859340625703207	0.09095881835191894	0.09603280573182352	0.08671173799044986	0.13583330226403673	0.10537403910272646	0.11373865403084758	0.11678519986406155	0.11240870388620103	0.11570808803288647	0.11077706559158243	0.1163703920335842	0.14254734666947924	0.14572627081458397	0.14212182364404183	0.11828396086362429	0.12761850475698977	0.11420510497309766	0.1274302674205696	0.10891217441029706	0.10905049042361226	0.13004979951321863	0.12176989704958653	0.1085723500900336	0.12417428545463889	0.11912668100402513	0.1307170549713256	0.10384201825228358	0.10987136357121129	0.12213392914083743	0.14039065586511004	0.1246186605344788	0.090634434627259	0.10762654758086888	0.10762654758086888	0.10762654758086888	0.10762654758086888	0.10762654758086888	0.10762654758086888	0.10762654758086888	0.10762654758086888	0.10762654758086888	0.10762654758086888	0.10762654758086888	0.10762654758086888	0.10762654758086888	0.10762654758086888	0.10762654758086888	0.10762654758086888	0.10762654758086888
0.09907994685206888	0.11988042537888541	0.09559941244396784	0.09960528877196516	0.12638569664405963	0.10454090528540032	0.10556197752543266	0.1374829456688119	0.11445896666396557	0.12968110216406767	0.11246900656896985	0.10994697609526409	0.10992492708801944	0.12779510954065063	0.11794110326590163	0.13283130432263038	0.11983533793336294	0.14952653116889672	0.13344271165697613	0.125493538139703	0.12615261982168285	0.12869272448200217	0.13873861337912413	0.12160536964239498	0.16506872456986704	0.1374787285564053	0.125695964914351	0.10085483932836534	0.11270832929312184	0.1263101007262895	0.10552126289404183	0.11591568181016565	0.11591568181016565	0.11591568181016565	0.11591568181016565	0.11591568181016565	0.11591568181016565	0.11591568181016565	0.11591568181016565	0.11591568181016565	0.11591568181016565	0.11591568181016565	0.11591568181016565	0.11591568181016565	0.11591568181016565	0.11591568181016565	0.11591568181016565	0.11591568181016565	0.11591568181016565	0.11591568181016565
0.05694164271768283	0.07796246518488867	0.051369441126503754	0.04829496775891142	0.06876301020152843	0.06958077813403296	0.062305491815524666	0.07117448631711797	0.06766471657575285	0.07386038064165855	0.04682302663840918	0.04788138127517302	0.08147858665809879	0.06811554288050843	0.07627699404638962	0.06622253313147271	0.0821003051280459	0.08139446870627876	0.08626993745253365	0.06324847494914858	0.08131437715169819	0.06696030771644801	0.07368895779230569	0.08303074102489827	0.08892826819360936	0.07598366321859484	0.08947033138491324	0.07936648395778283	0.08282313416941575	0.08569220895268653	0.07069421479539736	0.07819321187404195	0.07819321187404195	0.07819321187404195	0.07819321187404195	0.07819321187404195	0.07819321187404195	0.07819321187404195	0.07819321187404195	0.07819321187404195	0.07819321187404195	0.07819321187404195	0.07819321187404195	0.07819321187404195	0.07819321187404195	0.07819321187404195	0.07819321187404195	0.07819321187404195	0.07819321187404195	0.07819321187404195
0.10338917158177068	0.10350074401889801	0.10021400591953228	0.11669326448439069	0.11928061544916031	0.13517282674408226	0.11211251309925314	0.11015904304601896	0.10316661470145838	0.11580432732714949	0.12907888624559263	0.1402320967738527	0.1433998477344289	0.11634438135140732	0.08649302415875983	0.11959614421586331	0.1406472191830989	0.10664027057593523	0.1197202520063996	0.13355353057720376	0.12415682657499874	0.09929965173684917	0.10671184748872428	0.13463889848623506	0.13235876614702147	0.11985414127970372	0.1125776235469704	0.14469920412709003	0.1295730309259408	0.12813255619200922	0.12901696555094777	0.12857476087147848	0.12857476087147848	0.12857476087147848	0.12857476087147848	0.12857476087147848	0.12857476087147848	0.12857476087147848	0.12857476087147848	0.12857476087147848	0.12857476087147848	0.12857476087147848	0.12857476087147848	0.12857476087147848	0.12857476087147848	0.12857476087147848	0.12857476087147848	0.12857476087147848	0.12857476087147848	0.12857476087147848
0.0726691772344406	0.1123434178685872	0.1489956755069119	0.11458338775943028	0.11223361991421482	0.1347601309743289	0.12514360647594783	0.16665372857234184	0.1536076117127046	0.11533753928183091	0.09565523643896422	0.11566023810709986	0.08490881614163237	0.12862176696073505	0.11651089039274042	0.09165416396734564	0.11140241848776873	0.14299950374747322	0.11954118435662602	0.11084354220913469	0.11605745896162999	0.1277771288017932	0.10226636713237244	0.13427613943716238	0.0950249096822164	0.12516576498423335	0.1225281478654035	0.13790660064418564	0.11964121268870383	0.1306444407139735	0.12372475194205441	0.1398283476830767	0.13177654981256556	0.13177654981256556	0.13177654981256556	0.13177654981256556	0.13177654981256556	0.13177654981256556	0.13177654981256556	0.13177654981256556	0.13177654981256556	0.13177654981256556	0.13177654981256556	0.13177654981256556	0.13177654981256556	0.13177654981256556	0.13177654981256556	0.13177654981256556	0.13177654981256556	0.13177654981256556
0.10114179380855257	0.09395123425407241	0.09356567569558027	0.12357740422108589	0.10467385261140494	0.12143369282252689	0.09821946048133944	0.1413889248627508	0.1397986869572208	0.16062717340380628	0.14930846327558622	0.11610015402392683	0.11357256471522635	0.14237245551298439	0.15977466230319054	0.13432699244275395	0.1573584188140512	0.12386139708993502	0.13254619973335985	0.15944400298862418	0.1562477521962287	0.1273833007568182	0.1401047068689655	0.11892524644482548	0.11017017435209926	0.10619490301257713	0.13785242819085314	0.13419162498636442	0.15097092660016878	0.11934736894964845	0.13515914777490862	0.13515914777490862	0.13515914777490862	0.13515914777490862	0.13515914777490862	0.13515914777490862	0.13515914777490862	0.13515914777490862	0.13515914777490862	0.13515914777490862	0.13515914777490862	0.13515914777490862	0.13515914777490862	0.13515914777490862	0.13515914777490862	0.13515914777490862	0.13515914777490862	0.13515914777490862	0.13515914777490862	0.13515914777490862
0.10662873177707292	0.08098830318537409	0.10906154615830232	0.12184240064273495	0.07784974904828659	0.10350940257537121	0.10494490185106424	0.11627070662875007	0.10913047542868405	0.10254872496579341	0.09089507876195306	0.109670238999066	0.09213390008380404	0.10600370230261712	0.0941929858096249	0.10755337048136372	0.10924084800414177	0.09317925258782572	0.09545109580118427	0.10039741229537957	0.08460551216375095	0.08785949596798169	0.09132470256114077	0.08959209926456124	0.08959209926456124	0.08959209926456124	0.08959209926456124	0.08959209926456124	0.08959209926456124	0.08959209926456124	0.08959209926456124	0.08959209926456124	0.08959209926456124	0.08959209926456124	0.08959209926456124	0.08959209926456124	0.08959209926456124	0.08959209926456124	0.08959209926456124	0.08959209926456124	0.08959209926456124	0.08959209926456124	0.08959209926456124	0.08959209926456124	0.08959209926456124	0.08959209926456124	0.08959209926456124	0.08959209926456124	0.08959209926456124	0.08959209926456124
0.0821590162856995	0.09892310098798884	0.09089534810049339	0.09242074682197286	0.08892875323461581	0.08800880186468472	0.12392881154249506	0.14203715004648754	0.08314082010134666	0.08935247166425717	0.10348213351897446	0.0944737758574605	0.09893922582106415	0.0865531810925743	0.08147250653046423	0.10824101968596837	0.08352597933212291	0.09768706940163506	0.10600018333672681	0.10537176486115822	0.0946433925911556	0.10742397286221063	0.11426008324118526	0.11084202805169795	0.11084202805169795	0.11084202805169795	0.11084202805169795	0.11084202805169795	0.11084202805169795	0.11084202805169795	0.11084202805169795	0.11084202805169795	0.11084202805169795	0.11084202805169795	0.11084202805169795	0.11084202805169795	0.11084202805169795	0.11084202805169795	0.11084202805169795	0.11084202805169795	0.11084202805169795	0.11084202805169795	0.11084202805169795	0.11084202805169795	0.11084202805169795	0.11084202805169795	0.11084202805169795	0.11084202805169795	0.11084202805169795	0.11084202805169795
0.20272176645445208	0.21175602979374636	0.19964316779272315	0.13683572888127274	0.16820145093822955	0.16403196835680628	0.21146345785635395	0.11188070965077278	0.15982088933485672	0.1271757545645315	0.1626167100871079	0.1510657406168088	0.16203790019182124	0.18725211845235057	0.17194590460413017	0.1766750570321334	0.19889392969773675	0.22851439901372694	0.18132305932679138	0.17207184610946966	0.23458754141977173	0.18448273756225464	0.1436546761610969	0.20583592068228665	0.18074680346760158	0.18774508703297468	0.1951457520952387	0.1894870941301578	0.20388558185480904	0.21742160579880973	0.2106535938268094	0.2106535938268094	0.2106535938268094	0.2106535938268094	0.2106535938268094	0.2106535938268094	0.2106535938268094	0.2106535938268094	0.2106535938268094	0.2106535938268094	0.2106535938268094	0.2106535938268094	0.2106535938268094	0.2106535938268094	0.2106535938268094	0.2106535938268094	0.2106535938268094	0.2106535938268094	0.2106535938268094	0.2106535938268094
0.10890161101491473	0.1297665007018834	0.1307483289272779	0.12704940064178313	0.14481628464970603	0.16185838194313673	0.13453879215786804	0.16014563217216937	0.1400731923045895	0.10127584968576785	0.1555346457838739	0.1295483674256058	0.14140160451190953	0.15113178336085278	0.10280401409563858	0.12575512298731056	0.12797407713594913	0.1608895806590792	0.10862948473661108	0.12574530610562443	0.14175064870383	0.11025710587442625	0.11916849599015455	0.13289874167286223	0.13479612988569012	0.1462577056020156	0.1366393921341794	0.1383754097074662	0.08977290371616292	0.12997032406428638	0.12014264545033668	0.11139744773298202	0.11577004659165933	0.11577004659165933	0.11577004659165933	0.11577004659165933	0.11577004659165933	0.11577004659165933	0.11577004659165933	0.11577004659165933	0.11577004659165933	0.11577004659165933	0.11577004659165933	0.11577004659165933	0.11577004659165933	0.11577004659165933	0.11577004659165933	0.11577004659165933	0.11577004659165933	0.11577004659165933
0.11557694506114861	0.09143881382798014	0.12066017992783784	0.11994170027014057	0.1101318540471605	0.10058556177990174	0.14146016347404183	0.1396742298672002	0.17389748928306684	0.11683829045243378	0.11543549675784673	0.14075395201402402	0.1258443827888373	0.12806083390225984	0.15699723706883922	0.11709465644953312	0.15402294682366802	0.1485881338543792	0.11512329617444611	0.12459853421837289	0.13935448680167817	0.1466816965678935	0.12839541994654116	0.11134116829956689	0.13115090222389547	0.13607755731174914	0.10221481569306126	0.1471164047579448	0.12453193246353518	0.10380997461615471	0.12922470963859214	0.1531215590688993	0.10854275787121297	0.10149422488929093	0.1274016819893612	0.11444795343932605	0.11444795343932605	0.11444795343932605	0.11444795343932605	0.11444795343932605	0.11444795343932605	0.11444795343932605	0.11444795343932605	0.11444795343932605	0.11444795343932605	0.11444795343932605	0.11444795343932605	0.11444795343932605	0.11444795343932605	0.11444795343932605
0.08271097056006123	0.09120149432435354	0.09205561068589128	0.07736015642634099	0.10904206893356583	0.08431020687565328	0.07305921558847678	0.07024164518233517	0.11200327147078312	0.09804909066214529	0.09570663827417714	0.10268295716792655	0.08609304489432631	0.10446500062211589	0.08835309307000977	0.10466200493895488	0.08680398923216884	0.08326340270688093	0.07187240624454125	0.06879864785524237	0.08985338021350585	0.10246030991422889	0.08274122867199368	0.07705092277891398	0.11484514414722947	0.08726668259169415	0.08745818962208075	0.09539956408622995	0.09142887685415535	0.09142887685415535	0.09142887685415535	0.09142887685415535	0.09142887685415535	0.09142887685415535	0.09142887685415535	0.09142887685415535	0.09142887685415535	0.09142887685415535	0.09142887685415535	0.09142887685415535	0.09142887685415535	0.09142887685415535	0.09142887685415535	0.09142887685415535	0.09142887685415535	0.09142887685415535	0.09142887685415535	0.09142887685415535	0.09142887685415535	0.09142887685415535
0.16100517334345943	0.18949884778309656	0.19059831806200433	0.10381403592415177	0.1499309684312019	0.1553020758451907	0.1377080887627325	0.15743203579757098	0.13324474920899798	0.17120886303121957	0.1785060955854904	0.18387297882758855	0.1550743302984623	0.1625293447367535	0.15066869982791858	0.21222847262680403	0.16490997366649945	0.18809028194038285	0.13753150655717924	0.1714712617584105	0.15235547702059926	0.14957581228068462	0.18459395551998684	0.16835225201761841	0.20955577474815293	0.15787445045258736	0.1657833830562293	0.14098012990644643	0.17136911711150543	0.15617462350897593	0.15617462350897593	0.15617462350897593	0.15617462350897593	0.15617462350897593	0.15617462350897593	0.15617462350897593	0.15617462350897593	0.15617462350897593	0.15617462350897593	0.15617462350897593	0.15617462350897593	0.15617462350897593	0.15617462350897593	0.15617462350897593	0.15617462350897593	0.15617462350897593	0.15617462350897593	0.15617462350897593	0.15617462350897593	0.15617462350897593
0.07787821875044973	0.07547181648066216	0.11376048924393768	0.08115464805492116	0.0622951619091112	0.08165238395761931	0.07360800008762639	0.0945700533215153	0.10428476424757727	0.1075597251875305	0.07749272198209081	0.09571329347978673	0.09866094619006172	0.06848243775742295	0.07523576506044138	0.09785539181831408	0.08953602819891002	0.0758778257718172	0.07963722272903272	0.10074531300695183	0.07068243982546261	0.08764066984405963	0.07378207700424944	0.08379644016905678	0.09722121788073042	0.06109545606131298	0.07915833697102169	0.07915833697102169	0.07915833697102169	0.07915833697102169	0.07915833697102169	0.07915833697102169	0.07915833697102169	0.07915833697102169	0.07915833697102169	0.07915833697102169	0.07915833697102169	0.07915833697102169	0.07915833697102169	0.07915833697102169	0.07915833697102169	0.07915833697102169	0.07915833697102169	0.07915833697102169	0.07915833697102169	0.07915833697102169	0.07915833697102169	0.07915833697102169	0.07915833697102169	0.07915833697102169
0.09829550005081211	0.10104046651242164	0.08568020363723537	0.06901924360520918	0.07263111682453333	0.08812475768231974	0.1226321465532127	0.0741490754326601	0.08725933951982866	0.08419528049488147	0.07047341913851345	0.07662859343176906	0.10121811433641655	0.10153309402421253	0.10159847154392272	0.0673433426942115	0.07319332043175893	0.09763954812333234	0.07517062254996398	0.0752135289145005	0.08665021712932208	0.09546523213411047	0.09105772463171628	0.09105772463171628	0.09105772463171628	0.09105772463171628	0.09105772463171628	0.09105772463171628	0.09105772463171628	0.09105772463171628	0.09105772463171628	0.09105772463171628	0.09105772463171628	0.09105772463171628	0.09105772463171628	0.09105772463171628	0.09105772463171628	0.09105772463171628	0.09105772463171628	0.09105772463171628	0.09105772463171628	0.09105772463171628	0.09105772463171628	0.09105772463171628	0.09105772463171628	0.09105772463171628	0.09105772463171628	0.09105772463171628	0.09105772463171628	0.09105772463171628
0.0729344556523484	0.07861663028263999	0.07853796316799921	0.07219024145496601	0.0642275024462005	0.08190264608722049	0.08528474870217569	0.077263111542083	0.07819867900870857	0.1001154331039779	0.08212695034319571	0.09783668634195561	0.07573190989946775	0.07251305207146536	0.09188831031876525	0.08341335224159704	0.10081216378987118	0.09867108463021801	0.07211029458052244	0.07767263410042399	0.0892077871946836	0.08453910583849052	0.08708795206922412	0.07146396413874595	0.09321080302586209	0.10237780812218794	0.0728077515828476	0.08759277985251777	0.08759277985251777	0.08759277985251777	0.08759277985251777	0.08759277985251777	0.08759277985251777	0.08759277985251777	0.08759277985251777	0.08759277985251777	0.08759277985251777	0.08759277985251777	0.08759277985251777	0.08759277985251777	0.08759277985251777	0.08759277985251777	0.08759277985251777	0.08759277985251777	0.08759277985251777	0.08759277985251777	0.08759277985251777	0.08759277985251777	0.08759277985251777	0.08759277985251777
0.12741918334119903	0.15626387071660625	0.09171883219214864	0.13606998116919433	0.12891851288362777	0.140762613029223	0.1299996737683174	0.12872742324675718	0.13721115852618743	0.1341659732548645	0.17446919064239677	0.1315212042111031	0.1429364963365385	0.14717204728046135	0.13466264107383022	0.18004312194352576	0.12210167962669165	0.12716859040966583	0.14519841594284102	0.14314679047507384	0.13486225678228353	0.13465355354747482	0.14507893399906285	0.12431856908682208	0.16920746041774312	0.11416273744247693	0.11830431048915876	0.1261788565621133	0.10107079099690458	0.11362482377950893	0.11362482377950893	0.11362482377950893	0.11362482377950893	0.11362482377950893	0.11362482377950893	0.11362482377950893	0.11362482377950893	0.11362482377950893	0.11362482377950893	0.11362482377950893	0.11362482377950893	0.11362482377950893	0.11362482377950893	0.11362482377950893	0.11362482377950893	0.11362482377950893	0.11362482377950893	0.11362482377950893	0.11362482377950893	0.11362482377950893
0.10585232624161783	0.11592691440254568	0.17308068494141046	0.1258283853613765	0.11490634667515318	0.12820798981431006	0.08707661527926379	0.11203153210209339	0.1250122250309195	0.09614894222435263	0.14219376032324388	0.13033863497120426	0.12038961137039907	0.15177122626049638	0.14608295297684482	0.11910990117935297	0.11496743860263478	0.16677580317904725	0.13818432885580814	0.15650291842640351	0.13573153889584236	0.16737173147804418	0.12081988373554943	0.11029380911335011	0.13774797417347764	0.1154164290766544	0.12695443922368807	0.12430350410886096	0.13598352078387774	0.11015558259968782	0.12847520274656765	0.13553636380999687	0.1413256137882368	0.13376447493070628	0.13121122087093545	0.13724819335140725	0.1402635214261567	0.18077442265052324	0.16051897203833998	0.16051897203833998	0.16051897203833998	0.16051897203833998	0.16051897203833998	0.16051897203833998	0.16051897203833998	0.16051897203833998	0.16051897203833998	0.16051897203833998	0.16051897203833998	0.16051897203833998
0.09109053733247088	0.06138593090179676	0.07874506364823589	0.09040985848613184	0.047987650952808776	0.06030938847983661	0.08355118890451954	0.07504241321983185	0.09985327303330355	0.057194309751353936	0.08335877161564345	0.0682403430660659	0.10763563327610925	0.05504016567423571	0.06345876495762168	0.07193258195374472	0.08053600346738511	0.09399201949657875	0.0705965906455406	0.05696481333994954	0.03741064489973351	0.0685142107766428	0.08821545431659508	0.017853718698081816	0.0	0.051858967331663834	0.11055120977937798	0.06407625727413266	0.0038226767999948296	0.02875585220101309	0.08789078874698054	0.046784547300313596	0.0563064810858367	0.09930498478340026	0.03815555738915786	0.06145988408030713	0.08469985005942493	0.04521236943042671	0.05004105815273307	0.06402311866934834	0.0803367884519037	0.12382679827176088	0.10208179336183229	0.10208179336183229	0.10208179336183229	0.10208179336183229	0.10208179336183229	0.10208179336183229	0.10208179336183229	0.10208179336183229
0.06408206688005827	0.08306800289410059	0.08603773980630798	0.0750992805639478	0.07931098142444967	0.08003636307879095	0.07938024571625155	0.10933412411067805	0.0850901373361503	0.07994130482426486	0.0811713380800618	0.07726885041575379	0.06927190957266802	0.06961303999620522	0.07692595627403814	0.07069669496104124	0.10455101607596083	0.09053653876541337	0.0736534854296163	0.07982257790313126	0.08515543343761567	0.09454163930266322	0.07918199924334567	0.0890837281898449	0.08884228369558284	0.0840096092370872	0.06785342653412858	0.08562053909918786	0.07673698281665822	0.07673698281665822	0.07673698281665822	0.07673698281665822	0.07673698281665822	0.07673698281665822	0.07673698281665822	0.07673698281665822	0.07673698281665822	0.07673698281665822	0.07673698281665822	0.07673698281665822	0.07673698281665822	0.07673698281665822	0.07673698281665822	0.07673698281665822	0.07673698281665822	0.07673698281665822	0.07673698281665822	0.07673698281665822	0.07673698281665822	0.07673698281665822
0.10245917519675035	0.08400262392109975	0.12197147246589915	0.11050987902293445	0.08821018451819654	0.09780067499310222	0.12764288384336	0.11333462191423195	0.11104786232971253	0.1379880819102296	0.12867107361036537	0.09139254921240138	0.10364328875955041	0.10863929436302334	0.10746355064526177	0.09178093931509512	0.09104801040237039	0.13880856591133317	0.10717114778892022	0.13611540285210336	0.10688883714669903	0.10577360575502728	0.13331613406406712	0.10521466861017706	0.11587726733810533	0.1105459679741412	0.1105459679741412	0.1105459679741412	0.1105459679741412	0.1105459679741412	0.1105459679741412	0.1105459679741412	0.1105459679741412	0.1105459679741412	0.1105459679741412	0.1105459679741412	0.1105459679741412	0.1105459679741412	0.1105459679741412	0.1105459679741412	0.1105459679741412	0.1105459679741412	0.1105459679741412	0.1105459679741412	0.1105459679741412	0.1105459679741412	0.1105459679741412	0.1105459679741412	0.1105459679741412	0.1105459679741412
0.06204090534887413	0.05895231682980212	0.061786063163419114	0.0720388200181991	0.08622226193810827	0.05904013019480089	0.061878790648056355	0.05929660562836722	0.05609503884687286	0.05500687613494985	0.052089281065490496	0.06884791624022962	0.045497239086325136	0.04301974038059684	0.06738379846759478	0.054339319687196366	0.04716369562344973	0.05626542373703616	0.055302924312851665	0.061040006858132614	0.07080627732347954	0.06592314209080608	0.06592314209080608	0.06592314209080608	0.06592314209080608	0.06592314209080608	0.06592314209080608	0.06592314209080608	0.06592314209080608	0.06592314209080608	0.06592314209080608	0.06592314209080608	0.06592314209080608	0.06592314209080608	0.06592314209080608	0.06592314209080608	0.06592314209080608	0.06592314209080608	0.06592314209080608	0.06592314209080608	0.06592314209080608	0.06592314209080608	0.06592314209080608	0.06592314209080608	0.06592314209080608	0.06592314209080608	0.06592314209080608	0.06592314209080608	0.06592314209080608	0.06592314209080608
0.11904692623999712	0.12204993187709698	0.07972191762823837	0.13055983297427695	0.1160796199802472	0.117267742714629	0.14986687902840362	0.1388285359862214	0.10786375055583466	0.11773303133374345	0.1316869363698065	0.11072333649838245	0.13067553333956106	0.10702841829242897	0.11089977398228096	0.11920246505994685	0.12534898120032595	0.09998149143360369	0.13359769667895388	0.11967364446751598	0.12587872347131748	0.13398037417322883	0.11786329521415248	0.12592183469369067	0.12592183469369067	0.12592183469369067	0.12592183469369067	0.12592183469369067	0.12592183469369067	0.12592183469369067	0.12592183469369067	0.12592183469369067	0.12592183469369067	0.12592183469369067	0.12592183469369067	0.12592183469369067	0.12592183469369067	0.12592183469369067	0.12592183469369067	0.12592183469369067	0.12592183469369067	0.12592183469369067	0.12592183469369067	0.12592183469369067	0.12592183469369067	0.12592183469369067	0.12592183469369067	0.12592183469369067	0.12592183469369067	0.12592183469369067
0.08987064132813698	0.06476707089286236	0.07123261374100748	0.07699548779646183	0.07173624627452788	0.07729748029748824	0.0715316841723235	0.07422297152787782	0.05835762705910109	0.08978055260124125	0.09998744763737255	0.07476430125181385	0.04762189697540156	0.06554869047248053	0.08038719181417187	0.07284171436728952	0.08564742577290696	0.07148018956804253	0.07161828280954434	0.08427567988779562	0.07351561961682587	0.07889564975231074	0.07889564975231074	0.07889564975231074	0.07889564975231074	0.07889564975231074	0.07889564975231074	0.07889564975231074	0.07889564975231074	0.07889564975231074	0.07889564975231074	0.07889564975231074	0.07889564975231074	0.07889564975231074	0.07889564975231074	0.07889564975231074	0.07889564975231074	0.07889564975231074	0.07889564975231074	0.07889564975231074	0.07889564975231074	0.07889564975231074	0.07889564975231074	0.07889564975231074	0.07889564975231074	0.07889564975231074	0.07889564975231074	0.07889564975231074	0.07889564975231074	0.07889564975231074
0.1118192831570678	0.10600108105851562	0.09799937625346614	0.10691377221601757	0.128359111778176	0.12710780250972795	0.11240066102813447	0.14361776164927528	0.12442622313050661	0.09889238831406975	0.1208573765829174	0.1139809074616321	0.07984393802247725	0.13423941992679694	0.1452151123682521	0.08868918472206684	0.10353846739145155	0.10987445057204337	0.15474769306520178	0.10706644710928487	0.11921961375914568	0.10276112776936758	0.12074186448806183	0.12592845584285478	0.1310295406550475	0.12847899824895115	0.12847899824895115	0.12847899824895115	0.12847899824895115	0.12847899824895115	0.12847899824895115	0.12847899824895115	0.12847899824895115	0.12847899824895115	0.12847899824895115	0.12847899824895115	0.12847899824895115	0.12847899824895115	0.12847899824895115	0.12847899824895115	0.12847899824895115	0.12847899824895115	0.12847899824895115	0.12847899824895115	0.12847899824895115	0.12847899824895115	0.12847899824895115	0.12847899824895115	0.12847899824895115	0.12847899824895115
0.09645751306650178	0.1587980827187283	0.10003905854798728	0.0739750770638734	0.13821636343258445	0.12071384140040245	0.12819906728914232	0.12380991821166289	0.10790807397034308	0.12079293969861611	0.08391161733217037	0.09630630361055084	0.14430529443204215	0.1347889773567265	0.08909851324863186	0.09007817185134157	0.10212233788455456	0.11942990045238694	0.10904299048491564	0.11237124607286092	0.1107071182788883	0.1107071182788883	0.1107071182788883	0.1107071182788883	0.1107071182788883	0.1107071182788883	0.1107071182788883	0.1107071182788883	0.1107071182788883	0.1107071182788883	0.1107071182788883	0.1107071182788883	0.1107071182788883	0.1107071182788883	0.1107071182788883	0.1107071182788883	0.1107071182788883	0.1107071182788883	0.1107071182788883	0.1107071182788883	0.1107071182788883	0.1107071182788883	0.1107071182788883	0.1107071182788883	0.1107071182788883	0.1107071182788883	0.1107071182788883	0.1107071182788883	0.1107071182788883	0.1107071182788883
0.05914859320680889	0.07711671515181172	0.07356009463331971	0.060260363887224326	0.06948528403440839	0.07190377342040896	0.06649330189067981	0.0851201242724495	0.0698119959200655	0.0566118410278062	0.06307539643891227	0.08437314043608252	0.08008939398632764	0.0722681254156734	0.06205986998925872	0.06485864286066217	0.0602739611239202	0.056567222745268965	0.07984562292812158	0.05884056498422256	0.05258467068464723	0.07239009539654126	0.062487383040594244	0.062487383040594244	0.062487383040594244	0.062487383040594244	0.062487383040594244	0.062487383040594244	0.062487383040594244	0.062487383040594244	0.062487383040594244	0.062487383040594244	0.062487383040594244	0.062487383040594244	0.062487383040594244	0.062487383040594244	0.062487383040594244	0.062487383040594244	0.062487383040594244	0.062487383040594244	0.062487383040594244	0.062487383040594244	0.062487383040594244	0.062487383040594244	0.062487383040594244	0.062487383040594244	0.062487383040594244	0.062487383040594244	0.062487383040594244	0.062487383040594244
0.06025175587397925	0.07967321619081912	0.09723614561347493	0.07646647280499742	0.07151104504020575	0.07131146190436251	0.07379234844824124	0.08894702860097738	0.09875023656827571	0.06214906832684779	0.09061633364932974	0.0668915597471754	0.08166518607050373	0.08261817845116359	0.08552515694378443	0.09499133353417381	0.05540650804204987	0.06377823460937304	0.08033674025276857	0.07307196440650977	0.07670435232963917	0.07670435232963917	0.07670435232963917	0.07670435232963917	0.07670435232963917	0.07670435232963917	0.07670435232963917	0.07670435232963917	0.07670435232963917	0.07670435232963917	0.07670435232963917	0.07670435232963917	0.07670435232963917	0.07670435232963917	0.07670435232963917	0.07670435232963917	0.07670435232963917	0.07670435232963917	0.07670435232963917	0.07670435232963917	0.07670435232963917	0.07670435232963917	0.07670435232963917	0.07670435232963917	0.07670435232963917	0.07670435232963917	0.07670435232963917	0.07670435232963917	0.07670435232963917	0.07670435232963917
0.1504489549957604	0.08071200631166744	0.1547535192264078	0.15559876110148732	0.10027114029646995	0.13109273685388262	0.11888491973208395	0.11974355253243496	0.13285912486847273	0.14027285265289818	0.10509079500263908	0.1320495766846652	0.14875031003827974	0.1622529920825602	0.12746648563238025	0.11858624240275055	0.12035687486931763	0.17363956358236843	0.12902490863085173	0.15120862135568106	0.14068974172004134	0.12407269441991957	0.18295291099863276	0.16961521040292768	0.13551949728472215	0.14338954252886316	0.17137086875828308	0.1312630569837425	0.15042182038878676	0.12306803084849162	0.13981624967540685	0.11937354969925258	0.12664176787333328	0.14884609835366977	0.12741388286913632	0.13812999061140305	0.13812999061140305	0.13812999061140305	0.13812999061140305	0.13812999061140305	0.13812999061140305	0.13812999061140305	0.13812999061140305	0.13812999061140305	0.13812999061140305	0.13812999061140305	0.13812999061140305	0.13812999061140305	0.13812999061140305	0.13812999061140305
0.08136432748653838	0.11370128141459745	0.059760963063429665	0.07702510903153077	0.06726152180047007	0.07133932523685292	0.10611094958970216	0.07253718695172857	0.0639719311696473	0.10524774332955279	0.07932658088243467	0.08433939994829825	0.06828443144770958	0.08917305642163162	0.07413438540394246	0.09724861019237414	0.0856914977981583	0.0856914977981583	0.0856914977981583	0.0856914977981583	0.0856914977981583	0.0856914977981583	0.0856914977981583	0.0856914977981583	0.0856914977981583	0.0856914977981583	0.0856914977981583	0.0856914977981583	0.0856914977981583	0.0856914977981583	0.0856914977981583	0.0856914977981583	0.0856914977981583	0.0856914977981583	0.0856914977981583	0.0856914977981583	0.0856914977981583	0.0856914977981583	0.0856914977981583	0.0856914977981583	0.0856914977981583	0.0856914977981583	0.0856914977981583	0.0856914977981583	0.0856914977981583	0.0856914977981583	0.0856914977981583	0.0856914977981583	0.0856914977981583	0.0856914977981583
0.07160121196562239	0.08738715048864122	0.08019545998664701	0.08018353809963558	0.08425448418192165	0.06152959355662252	0.11039749743851272	0.06709299297104449	0.0804932069687736	0.08644920089311203	0.07588993392781515	0.0913374428274128	0.08665184902798184	0.06243934851153498	0.07497702228581947	0.0895498819468755	0.06996715383184286	0.07270469329030954	0.07259625687961424	0.08069003363050024	0.07963138029229061	0.08682585954547148	0.09903183500166984	0.09820287018661303	0.09861735259414144	0.09861735259414144	0.09861735259414144	0.09861735259414144	0.09861735259414144	0.09861735259414144	0.09861735259414144	0.09861735259414144	0.09861735259414144	0.09861735259414144	0.09861735259414144	0.09861735259414144	0.09861735259414144	0.09861735259414144	0.09861735259414144	0.09861735259414144	0.09861735259414144	0.09861735259414144	0.09861735259414144	0.09861735259414144	0.09861735259414144	0.09861735259414144	0.09861735259414144	0.09861735259414144	0.09861735259414144	0.09861735259414144
0.14177807806999124	0.14890979054161485	0.14115167478892895	0.127144658732698	0.1370773251688631	0.1863812389995182	0.11404069908407607	0.13944015127489773	0.14310850489844038	0.11451983970417884	0.13562367389373398	0.13993897313580242	0.1709615763739504	0.13961604973552363	0.16380333913476455	0.1280266819146759	0.1777448692236371	0.133029229136295	0.15538704917996604	0.15538704917996604	0.15538704917996604	0.15538704917996604	0.15538704917996604	0.15538704917996604	0.15538704917996604	0.15538704917996604	0.15538704917996604	0.15538704917996604	0.15538704917996604	0.15538704917996604	0.15538704917996604	0.15538704917996604	0.15538704917996604	0.15538704917996604	0.15538704917996604	0.15538704917996604	0.15538704917996604	0.15538704917996604	0.15538704917996604	0.15538704917996604	0.15538704917996604	0.15538704917996604	0.15538704917996604	0.15538704917996604	0.15538704917996604	0.15538704917996604	0.15538704917996604	0.15538704917996604	0.15538704917996604	0.15538704917996604
0.08636821431432923	0.08717190976191042	0.08923720447146781	0.08262208626044208	0.08538419394425864	0.0859530986953058	0.09622324976010181	0.07370903265860006	0.09348518112912178	0.0649944350075196	0.10084309864546973	0.08921877670553721	0.07559125434773264	0.08248868873944469	0.08125741355620743	0.09161176359390362	0.07579996369554502	0.08123650015812063	0.08318452356162316	0.09517123588930475	0.07769105539690448	0.08643114564310461	0.08643114564310461	0.08643114564310461	0.08643114564310461	0.08643114564310461	0.08643114564310461	0.08643114564310461	0.08643114564310461	0.08643114564310461	0.08643114564310461	0.08643114564310461	0.08643114564310461	0.08643114564310461	0.08643114564310461	0.08643114564310461	0.08643114564310461	0.08643114564310461	0.08643114564310461	0.08643114564310461	0.08643114564310461	0.08643114564310461	0.08643114564310461	0.08643114564310461	0.08643114564310461	0.08643114564310461	0.08643114564310461	0.08643114564310461	0.08643114564310461	0.08643114564310461
0.10679310411795767	0.09426458894373131	0.08197160787544419	0.09075227161378743	0.11475435873837533	0.09595811176550038	0.13048929359336345	0.1103406673783161	0.10969732949056948	0.09176334884509488	0.10073033916783218	0.10073033916783218	0.10073033916783218	0.10073033916783218	0.10073033916783218	0.10073033916783218	0.10073033916783218	0.10073033916783218	0.10073033916783218	0.10073033916783218	0.10073033916783218	0.10073033916783218	0.10073033916783218	0.10073033916783218	0.10073033916783218	0.10073033916783218	0.10073033916783218	0.10073033916783218	0.10073033916783218	0.10073033916783218	0.10073033916783218	0.10073033916783218	0.10073033916783218	0.10073033916783218	0.10073033916783218	0.10073033916783218	0.10073033916783218	0.10073033916783218	0.10073033916783218	0.10073033916783218	0.10073033916783218	0.10073033916783218	0.10073033916783218	0.10073033916783218	0.10073033916783218	0.10073033916783218	0.10073033916783218	0.10073033916783218	0.10073033916783218	0.10073033916783218
0.12047935693113858	0.09669507989948799	0.10504270310372722	0.10008122427533278	0.09311038078393927	0.1044941401308953	0.08536772995547709	0.1111469058492117	0.0964868333759075	0.08906598576496712	0.09562930664972955	0.13282411909253133	0.10926031530334468	0.09538051499345612	0.10167071026784633	0.1046640412548547	0.09698887909981407	0.12341362038288244	0.11020124974134825	0.11020124974134825	0.11020124974134825	0.11020124974134825	0.11020124974134825	0.11020124974134825	0.11020124974134825	0.11020124974134825	0.11020124974134825	0.11020124974134825	0.11020124974134825	0.11020124974134825	0.11020124974134825	0.11020124974134825	0.11020124974134825	0.11020124974134825	0.11020124974134825	0.11020124974134825	0.11020124974134825	0.11020124974134825	0.11020124974134825	0.11020124974134825	0.11020124974134825	0.11020124974134825	0.11020124974134825	0.11020124974134825	0.11020124974134825	0.11020124974134825	0.11020124974134825	0.11020124974134825	0.11020124974134825	0.11020124974134825
0.20767195001628957	0.18028109804128886	0.15975411926918706	0.20084374782201866	0.14548329382638286	0.2228331980376824	0.19639447623076006	0.2239139232923572	0.17871226295325815	0.22396058644078315	0.22517647276872066	0.22654413901376294	0.23581444211877248	0.15535980339949274	0.18292626484557953	0.1867890359236478	0.21669086530713047	0.1803801605728305	0.24018031315454402	0.20692538454296333	0.18969394202826456	0.2629612260168737	0.28030427239606776	0.1433359036373273	0.16673825339435047	0.18443448096116455	0.17139079233832608	0.2082200869866148	0.16243764758200677	0.14085183022933673	0.18041678877003908	0.1606343094996879	0.1606343094996879	0.1606343094996879	0.1606343094996879	0.1606343094996879	0.1606343094996879	0.1606343094996879	0.1606343094996879	0.1606343094996879	0.1606343094996879	0.1606343094996879	0.1606343094996879	0.1606343094996879	0.1606343094996879	0.1606343094996879	0.1606343094996879	0.1606343094996879	0.1606343094996879	0.1606343094996879
0.11553137289382157	0.12326239906043544	0.10265283932523941	0.1157393587423826	0.0896758127305484	0.0903198517823234	0.14635684889490122	0.12148569569410242	0.11411473330877092	0.12783920618047315	0.09543381472038548	0.11703459029286224	0.10967972072135936	0.1270860640334543	0.12728393581259795	0.12393868179175327	0.1232463375766766	0.12386928645238751	0.11160416152380259	0.11462176224607623	0.1170387519906143	0.12257671071140742	0.15467668295873688	0.1514377489193788	0.15305721593905786	0.15305721593905786	0.15305721593905786	0.15305721593905786	0.15305721593905786	0.15305721593905786	0.15305721593905786	0.15305721593905786	0.15305721593905786	0.15305721593905786	0.15305721593905786	0.15305721593905786	0.15305721593905786	0.15305721593905786	0.15305721593905786	0.15305721593905786	0.15305721593905786	0.15305721593905786	0.15305721593905786	0.15305721593905786	0.15305721593905786	0.15305721593905786	0.15305721593905786	0.15305721593905786	0.15305721593905786	0.15305721593905786
0.09337308181218275	0.07304764053403093	0.09144544546635451	0.08115500562812167	0.08347249995730142	0.08962931156357593	0.08487392324391634	0.08797531626555961	0.07105501395269377	0.08053064760431441	0.09399802878133615	0.08726433819282528	0.08726433819282528	0.08726433819282528	0.08726433819282528	0.08726433819282528	0.08726433819282528	0.08726433819282528	0.08726433819282528	0.08726433819282528	0.08726433819282528	0.08726433819282528	0.08726433819282528	0.08726433819282528	0.08726433819282528	0.08726433819282528	0.08726433819282528	0.08726433819282528	0.08726433819282528	0.08726433819282528	0.08726433819282528	0.08726433819282528	0.08726433819282528	0.08726433819282528	0.08726433819282528	0.08726433819282528	0.08726433819282528	0.08726433819282528	0.08726433819282528	0.08726433819282528	0.08726433819282528	0.08726433819282528	0.08726433819282528	0.08726433819282528	0.08726433819282528	0.08726433819282528	0.08726433819282528	0.08726433819282528	0.08726433819282528	0.08726433819282528
0.10024586800584137	0.16409211676309346	0.10630208875472992	0.12146914478700727	0.1162866221811504	0.15833028566818125	0.14677996825578682	0.1114559503349967	0.17605501417148348	0.1663550522451987	0.14870624085064252	0.11758026556553723	0.17536907192789927	0.1489462604015112	0.1551731452619467	0.13974151669876902	0.12352073280723287	0.20987508099248375	0.1666979068998583	0.1666979068998583	0.1666979068998583	0.1666979068998583	0.1666979068998583	0.1666979068998583	0.1666979068998583	0.1666979068998583	0.1666979068998583	0.1666979068998583	0.1666979068998583	0.1666979068998583	0.1666979068998583	0.1666979068998583	0.1666979068998583	0.1666979068998583	0.1666979068998583	0.1666979068998583	0.1666979068998583	0.1666979068998583	0.1666979068998583	0.1666979068998583	0.1666979068998583	0.1666979068998583	0.1666979068998583	0.1666979068998583	0.1666979068998583	0.1666979068998583	0.1666979068998583	0.1666979068998583	0.1666979068998583	0.1666979068998583
0.11859729104670454	0.17994083922831497	0.10924657828770334	0.18702135105230794	0.13435290386118412	0.12813502261530793	0.1166871228268217	0.11699034323051759	0.13082655720624423	0.16453368974457067	0.13641388678390093	0.14182826697845324	0.13966697428695957	0.10911818518867042	0.1672533950500216	0.138185790119346	0.138185790119346	0.138185790119346	0.138185790119346	0.138185790119346	0.138185790119346	0.138185790119346	0.138185790119346	0.138185790119346	0.138185790119346	0.138185790119346	0.138185790119346	0.138185790119346	0.138185790119346	0.138185790119346	0.138185790119346	0.138185790119346	0.138185790119346	0.138185790119346	0.138185790119346	0.138185790119346	0.138185790119346	0.138185790119346	0.138185790119346	0.138185790119346	0.138185790119346	0.138185790119346	0.138185790119346	0.138185790119346	0.138185790119346	0.138185790119346	0.138185790119346	0.138185790119346	0.138185790119346	0.138185790119346
0.09912768246107549	0.1580305686856697	0.16156774470826313	0.1835360325256882	0.17152820346149064	0.12167101732675067	0.12369409298676766	0.1155545446213415	0.1264326490442449	0.1126908618269083	0.15963333138401364	0.11285743521480054	0.12768247210506856	0.14141966586220814	0.10594159500593453	0.1481809209210746	0.14241635069011516	0.13611650576078815	0.10226943642638736	0.14971679582013428	0.13959911929933866	0.10256836009668928	0.09123600192612838	0.20767581529110557	0.0893579743620111	0.15923410421232012	0.14819898390096578	0.1696274680753253	0.15891322598814556	0.15891322598814556	0.15891322598814556	0.15891322598814556	0.15891322598814556	0.15891322598814556	0.15891322598814556	0.15891322598814556	0.15891322598814556	0.15891322598814556	0.15891322598814556	0.15891322598814556	0.15891322598814556	0.15891322598814556	0.15891322598814556	0.15891322598814556	0.15891322598814556	0.15891322598814556	0.15891322598814556	0.15891322598814556	0.15891322598814556	0.15891322598814556
0.12274577256561914	0.12213834979399725	0.14722140398113015	0.12418875121523891	0.11164880812449474	0.12030473832704751	0.10954210489672236	0.1298910343415577	0.14065265665720303	0.11930357159425667	0.12151353505378522	0.0860396572520296	0.09584025258394972	0.13035775730173604	0.12540932266055058	0.10657484115677515	0.1359250941736545	0.09982756895467247	0.11046897658773809	0.1419648220510739	0.13149787763139317	0.11127084598960178	0.09438307698344223	0.10282696148652201	0.10282696148652201	0.10282696148652201	0.10282696148652201	0.10282696148652201	0.10282696148652201	0.10282696148652201	0.10282696148652201	0.10282696148652201	0.10282696148652201	0.10282696148652201	0.10282696148652201	0.10282696148652201	0.10282696148652201	0.10282696148652201	0.10282696148652201	0.10282696148652201	0.10282696148652201	0.10282696148652201	0.10282696148652201	0.10282696148652201	0.10282696148652201	0.10282696148652201	0.10282696148652201	0.10282696148652201	0.10282696148652201	0.10282696148652201
0.11483744115143402	0.11522315339870859	0.12748735463621866	0.10404505992284926	0.1107728948936565	0.12790048481269806	0.09767555076487584	0.10877280327809978	0.0884128094582434	0.08283751306642868	0.09358815690076853	0.11038553802143525	0.09932066918182013	0.10949278685047341	0.11090466301150469	0.1120278374950741	0.1355016786492893	0.06432545011382565	0.12900334626331564	0.1334107644965728	0.1067414796209588	0.12007612205876579	0.12007612205876579	0.12007612205876579	0.12007612205876579	0.12007612205876579	0.12007612205876579	0.12007612205876579	0.12007612205876579	0.12007612205876579	0.12007612205876579	0.12007612205876579	0.12007612205876579	0.12007612205876579	0.12007612205876579	0.12007612205876579	0.12007612205876579	0.12007612205876579	0.12007612205876579	0.12007612205876579	0.12007612205876579	0.12007612205876579	0.12007612205876579	0.12007612205876579	0.12007612205876579	0.12007612205876579	0.12007612205876579	0.12007612205876579	0.12007612205876579	0.12007612205876579
0.1263533403460227	0.11154623418656041	0.1369597289743719	0.15070823024813107	0.15786210672348697	0.14731678246912971	0.1361031027600474	0.13046589597075964	0.1527991477879809	0.16362421660367674	0.18076688183851727	0.14391473266051077	0.1305119855382062	0.16673510069216207	0.12036167745639806	0.13383698436743696	0.18722041206754103	0.09161689479499019	0.13941865343126558	0.13941865343126558	0.13941865343126558	0.13941865343126558	0.13941865343126558	0.13941865343126558	0.13941865343126558	0.13941865343126558	0.13941865343126558	0.13941865343126558	0.13941865343126558	0.13941865343126558	0.13941865343126558	0.13941865343126558	0.13941865343126558	0.13941865343126558	0.13941865343126558	0.13941865343126558	0.13941865343126558	0.13941865343126558	0.13941865343126558	0.13941865343126558	0.13941865343126558	0.13941865343126558	0.13941865343126558	0.13941865343126558	0.13941865343126558	0.13941865343126558	0.13941865343126558	0.13941865343126558	0.13941865343126558	0.13941865343126558
0.07783614181668785	0.07826377221940775	0.09169581704434293	0.10262504980469915	0.07791554098502984	0.08319616368686833	0.07514094527778828	0.06758809187565759	0.07957393252134776	0.09146643650481469	0.0782177939458419	0.0682339854620004	0.08019789907590619	0.07462554151716677	0.06297052314215426	0.06276028819513882	0.08207928661007709	0.08748813294084588	0.08240009833499444	0.0874339291735429	0.08491701375426866	0.08491701375426866	0.08491701375426866	0.08491701375426866	0.08491701375426866	0.08491701375426866	0.08491701375426866	0.08491701375426866	0.08491701375426866	0.08491701375426866	0.08491701375426866	0.08491701375426866	0.08491701375426866	0.08491701375426866	0.08491701375426866	0.08491701375426866	0.08491701375426866	0.08491701375426866	0.08491701375426866	0.08491701375426866	0.08491701375426866	0.08491701375426866	0.08491701375426866	0.08491701375426866	0.08491701375426866	0.08491701375426866	0.08491701375426866	0.08491701375426866	0.08491701375426866	0.08491701375426866
0.1370740121993878	0.11795482229914467	0.0	0.19408638721992708	0.021971700927842973	0.12468890199661975	0.07574619041404976	0.05835832982007189	0.08367490882674998	0.010026214391184668	0.0571871907590243	0.12134130831006723	0.19826853922972684	0.16387663547607348	0.19271618355817519	0.17433089176348374	0.17558480759047737	0.2019656350248513	0.1447269315029803	0.22648495018135953	0.18324425362329436	0.21586499643162124	0.1934957567184465	0.14682222014955673	0.1789097375954447	0.2144382010028906	0.1892488748516402	0.1939225404865137	0.1417680642500119	0.17913809319167537	0.1991976064464688	0.20469743719027303	0.2251217368287871	0.22305307351413456	0.19755483168260773	0.21264266351374236	0.16782345264213974	0.2150965075030934	0.20929053252652055	0.20474882238783632	0.21466029882100995	0.20970456060442313	0.20970456060442313	0.20970456060442313	0.20970456060442313	0.20970456060442313	0.20970456060442313	0.20970456060442313	0.20970456060442313	0.20970456060442313
0.09380860850938619	0.1612217284913723	0.10448922041390002	0.11887473071270928	0.14435178983955432	0.134153989048502	0.12587629710733497	0.1172395334893197	0.11119105211683149	0.16603349174631443	0.05996272767496807	0.010281695579009343	0.1705048346939356	0.17451276441149946	0.2922322588465223	0.20260747657895095	0.2514487347485762	0.22931241783706774	0.17673564076881676	0.16109977761692312	0.29264606073031907	0.1652363514876371	0.3187324582365402	0.19964654326509332	0.13014598352266193	0.2305457763900318	0.30265932797093853	0.2272588930563698	0.20963249676909199	0.2894807098503718	0.2553259367617387	0.3145927937786771	0.31941755956338724	0.27912547675207366	0.28918175734378215	0.3487910202465073	0.26315398947174334	0.2870626229036872	0.337954987926725	0.2846356961944512	0.2724427988316814	0.2595628262444513	0.28637389789592194	0.334928236939329	0.3340847625848728	0.24698576924669915	0.290535265915786	0.290535265915786	0.290535265915786	0.290535265915786
0.08225026841112588	0.075922012313442	0.07404977654944053	0.05875592936928834	0.06592192969388179	0.07150674699529128	0.09176743058441637	0.10856214572448818	0.07966042711736179	0.09195819307057461	0.07479918321548602	0.11179826358534448	0.10385109915960097	0.07581747791423936	0.09266000045505514	0.08889740704731046	0.08158532499729391	0.10791388044097931	0.08981229851040406	0.07751029441757594	0.10802796519016689	0.09287563953556649	0.07335060185843059	0.09469822472073812	0.12164955829506005	0.09909296973782351	0.1113532705245625	0.09102729308389328	0.09531673602263968	0.09177217684615273	0.11609775875732078	0.10358310189151876	0.0804631152125245	0.10921254781956273	0.09808997214543956	0.1113732476508953	0.10485915108442434	0.1073827779432765	0.10485280597799937	0.10154099517700317	0.10734139519859756	0.10444119518780036	0.10444119518780036	0.10444119518780036	0.10444119518780036	0.10444119518780036	0.10444119518780036	0.10444119518780036	0.10444119518780036	0.10444119518780036
0.09839747823469776	0.08876801450780628	0.10366204499735981	0.1281779106986452	0.0802454583324457	0.1380921538497896	0.096871577822219	0.1075506879275391	0.11684905821476171	0.13545990906826083	0.1553896849535001	0.1238213388151659	0.14871647898570686	0.12021981396091402	0.09678432185908216	0.12440343642289857	0.1374008127634342	0.16088117869098786	0.12427261189792918	0.16413182966718934	0.15824462088004623	0.14792356167716558	0.1520538906752035	0.12490179410843381	0.13565954284242676	0.14238064210733187	0.14339167049567436	0.1344264850010103	0.1696875636596505	0.14951028361466337	0.1574817914385819	0.13644065846015724	0.1335342294334278	0.13712007901948223	0.1410585378049375	0.13245869091441187	0.15508777978686533	0.1290490084700475	0.14453177632432046	0.11536106651061749	0.11994691276164827	0.11654993536864523	0.12247191530011074	0.14475864837578767	0.11724900976016545	0.14187247242446943	0.12956074109231744	0.12956074109231744	0.12956074109231744	0.12956074109231744
0.14032618082832446	0.12359414278385089	0.1574348456489021	0.11957791123636072	0.12123317212926363	0.1264343732293256	0.141450850619342	0.11739681680849043	0.1466050192553566	0.1988335316107432	0.11894186152565664	0.1733333505323864	0.1417641221824177	0.22274075808698293	0.14288332732116896	0.11608843535032472	0.15522491169018224	0.17962484580198043	0.1271547325930397	0.1795929059278545	0.09640300756609438	0.15512802483696944	0.16700545714888568	0.1599129643199347	0.14430948529913384	0.16824198459499012	0.1793265850714515	0.16353438596889558	0.11193981609900117	0.12492701475442751	0.15217564161613578	0.15509317565637884	0.13725206380583188	0.14886202427830356	0.1417909556636738	0.19818009668631228	0.1556614911021218	0.14041991372864723	0.16831360012635127	0.12316054123186178	0.16042195414127894	0.18696871891235703	0.16321507530324267	0.17509189710779985	0.17509189710779985	0.17509189710779985	0.17509189710779985	0.17509189710779985	0.17509189710779985	0.17509189710779985
0.19184370885571136	0.1667890149708465	0.1648034760788354	0.16258299466164544	0.15096602050775282	0.15603899841730848	0.15298984926101034	0.15353686490420163	0.16121383734402575	0.16171468544358195	0.18005997983266825	0.21182239028250305	0.19594118505758565	0.19594118505758565	0.19594118505758565	0.19594118505758565	0.19594118505758565	0.19594118505758565	0.19594118505758565	0.19594118505758565	0.19594118505758565	0.19594118505758565	0.19594118505758565	0.19594118505758565	0.19594118505758565	0.19594118505758565	0.19594118505758565	0.19594118505758565	0.19594118505758565	0.19594118505758565	0.19594118505758565	0.19594118505758565	0.19594118505758565	0.19594118505758565	0.19594118505758565	0.19594118505758565	0.19594118505758565	0.19594118505758565	0.19594118505758565	0.19594118505758565	0.19594118505758565	0.19594118505758565	0.19594118505758565	0.19594118505758565	0.19594118505758565	0.19594118505758565	0.19594118505758565	0.19594118505758565	0.19594118505758565	0.19594118505758565
0.15941939871907945	0.14611256427047145	0.1534095504553053	0.1438615725590913	0.20731653795670393	0.15297871851197498	0.14500175146716474	0.16865936009855312	0.17473710662606398	0.12834342310341007	0.15703235829722995	0.13169490995432462	0.14459082938086706	0.16301100141343924	0.1686773249994137	0.1449502393339775	0.17738709514464215	0.1522483878748261	0.20100367629644597	0.15571285264970236	0.1970474288497912	0.15571201506897853	0.16707982354281567	0.19836481273639409	0.21196317444237264	0.08437312350019281	0.21444287340682106	0.15998384451812495	0.17603822076645606	0.17368693199658447	0.1750883632878819	0.18265558671800194	0.16122075115549042	0.16728479950522865	0.179430123058221	0.20565074742237574	0.17318495051158184	0.16946444591850388	0.1891781456674135	0.21806771143630682	0.16011557195412557	0.1890916416952162	0.1890916416952162	0.1890916416952162	0.1890916416952162	0.1890916416952162	0.1890916416952162	0.1890916416952162	0.1890916416952162	0.1890916416952162
0.08462485494903325	0.08608210733639518	0.07852830117131485	0.07855962725501647	0.05460873973215466	0.091999370903758	0.07019970286182631	0.07292526195356058	0.0738268377430108	0.09377112912128158	0.09420105039569694	0.0757305903030182	0.09459199839436483	0.07049496222965568	0.09948120753750905	0.08023971453103908	0.07097219250921895	0.0736871623502369	0.06751875192481198	0.08583790932615726	0.07331184229695184	0.09364535738746076	0.10638298589463205	0.08577495921036177	0.07969247222380935	0.08378095997746784	0.0871004998047274	0.08882636434827616	0.08830208682974122	0.10808935226667384	0.06563595203904406	0.08597415172085592	0.08603134013219146	0.08992129952861656	0.09138900077173785	0.06539987888759173	0.06979991469347206	0.07682071036208295	0.0844665947763731	0.07690499141798458	0.09422837922806121	0.08470059222568821	0.07557281307197927	0.07873079026263008	0.0799118119418588	0.07932130110224445	0.07932130110224445	0.07932130110224445	0.07932130110224445	0.07932130110224445
0.4483292085760285	0.42549868920121015	0.23890216559212585	0.34902554694083787	0.27598119883453437	0.06413548559942246	0.0031543998317725805	0.11484246363628893	0.5023986653730782	0.17345166260599088	0.11495654296961544	0.5943109330913117	0.5484155105462518	0.4944279561321875	0.3255064847086414	0.5580161041787526	0.659687457347287	0.6856508622212996	0.35333161498096904	0.28206111183381066	0.524803161479084	0.39178206946849636	0.4416962359027482	0.1147689317228201	0.38958067790366296	0.4529702592292427	0.4720868188882287	0.28801403285055643	0.365677732065841	0.2822966416866678	0.42966427562367077	0.44912675784699313	0.6052503185855109	0.7168578897362804	0.5195471423554809	0.7086206926934372	0.29400863577761305	0.17596794224577342	0.6726962746050231	0.5106229989988391	0.44701880618176526	0.3191134936952638	0.5788702830438467	0.37538055984911445	0.2491157895006535	0.31224817467488397	0.31224817467488397	0.31224817467488397	0.31224817467488397	0.31224817467488397
0.15442451414520006	0.13402109648947727	0.1316658157273331	0.11866571090751123	0.152922744637666	0.18242782434064767	0.12605786088159582	0.18226027646806506	0.16904414885264524	0.12663736220426827	0.2524406236405469	0.1270488209360457	0.14582806535644052	0.17435153656782706	0.13961995187196985	0.19486709981957065	0.15817008739527136	0.18137832803923473	0.15866545416237024	0.1708591829835339	0.13422630356341075	0.27367372959603053	0.13313521498348618	0.1360596403728294	0.22782275302380348	0.17665755044415726	0.2434722176621847	0.1460722082148192	0.18826559273415994	0.24740416471258547	0.19561054329650188	0.13373482097596712	0.18928625869770319	0.1606059332299124	0.2192871713313919	0.13577073413790988	0.15887421547821265	0.20210710543830598	0.1779182807455641	0.1775629959937826	0.199181313085287	0.1698512804498369	0.18514498389333853	0.1774981321715877	0.1774981321715877	0.1774981321715877	0.1774981321715877	0.1774981321715877	0.1774981321715877	0.1774981321715877
0.10784577002793372	0.10498233960784419	0.0908249801435493	0.1247721691293514	0.0925805626870961	0.10896223212158554	0.10450696434783575	0.1142912005169568	0.11788498014596058	0.08942758055620276	0.09467204899352091	0.10776028565761708	0.16516621446915117	0.1012980958850283	0.10363274157645762	0.12310164232012578	0.11785263129522972	0.10884789458981105	0.0972290649322286	0.0918848446645821	0.11151977359261428	0.09794874732433814	0.09361242179501707	0.13633309307207003	0.10968218349840603	0.13259536498627672	0.12422152251171296	0.14791016439673738	0.12521169789990658	0.11156214533710856	0.12580582178008198	0.11990109387767431	0.10995380730996426	0.12173734428530951	0.1424136100656526	0.11522815646771468	0.1293042021343848	0.13029098176714846	0.13459128378889645	0.09640262793662512	0.11549695586276079	0.11549695586276079	0.11549695586276079	0.11549695586276079	0.11549695586276079	0.11549695586276079	0.11549695586276079	0.11549695586276079	0.11549695586276079	0.11549695586276079
0.10784959126062153	0.10821059425670532	0.1389017960691158	0.07536740826119402	0.17812845512331474	0.10654478195903067	0.176729467912347	0.11351670458138381	0.13273892650053334	0.13625120302479907	0.17910033278353577	0.12178399120557283	0.11278893656433858	0.15474347419506188	0.14042518960007128	0.15616634155822992	0.13549101758224746	0.11866668029647681	0.10663586908678088	0.09256404419594597	0.2077305454010297	0.25837868080058896	0.24991892940917443	0.3402931670251558	0.15556353698922318	0.24380403385085936	0.28074850480022573	0.2129790230691375	0.20064427530293838	0.21354926956035192	0.2163950216363487	0.271430587124542	0.1671729309988615	0.2515782570907393	0.2618567011065127	0.22848236298852054	0.27828565679900263	0.3265754747338273	0.19699971896404936	0.10737445918877252	0.1604837563008865	0.1339291077448295	0.1339291077448295	0.1339291077448295	0.1339291077448295	0.1339291077448295	0.1339291077448295	0.1339291077448295	0.1339291077448295	0.1339291077448295
0.10577415731167476	0.04603445091651196	0.05694992883909048	0.0464773021081836	0.05237103038433812	0.0301919037352428	0.056120935648363623	0.04838730691098555	0.08758184266295468	0.04201448642883052	0.08350787522629603	0.08251508634353814	0.06415470576051788	0.02597794012380528	0.033641522644246205	0.03088616236295152	0.04971231557678493	0.0868935143233727	0.06346827710437937	0.12875417956727978	0.10833158591710008	0.0790584609173087	0.12042511030526562	0.14583580398832033	0.11028722714311796	0.10082849210533315	0.11946143090852723	0.10120695895526674	0.12382972022269229	0.11084410456609611	0.10713469178047856	0.11487409482736248	0.11088168212583283	0.13968337766220867	0.1281888828478624	0.10417155038940816	0.11327224949092007	0.1250096875109037	0.07452479806326599	0.07740191175212224	0.07589989462370748	0.09450554082684941	0.09697413304595698	0.12048838057948695	0.08024613351265127	0.10440922334163999	0.14733733592449327	0.09751551270268287	0.10991964482949872	0.09298518585198197
0.31281651586962234	0.10772664882540352	0.4137386645211897	0.4595031031347148	0.39640767138674693	0.29286060491430116	0.3205004384226524	0.02638130153872398	0.2762899484438245	0.34956307565763306	0.4069781482981113	0.4184414192985297	0.3896879355823336	0.4951067802296701	0.3832160160804725	0.4345512213762496	0.3329688052096842	0.27373261868186477	0.2595069712234801	0.4674603775736508	0.33197207994438854	0.2400741206958821	0.5630808340769797	0.05491775770461282	0.2986300729935508	0.33550812426343546	0.3032129588172506	0.22335167050502194	0.24031609343268218	0.2184688502786436	0.19475557052214293	0.33826474569233617	0.22320009474708252	0.4627881844422643	0.27899361634736675	0.3051548159233062	0.46283637931228294	0.3011928818747542	0.417528612163634	0.3143852005425747	0.4222246271678847	0.3317247332890787	0.699245287914067	0.5448148065781598	0.5510738516308579	0.30090381026519347	0.42967871075330355	0.3840751795011032	0.5308134869088367	0.39041097337371156
0.14781137942549097	0.12477816634184273	0.1091754389148292	0.13364225353634177	0.15534470902222788	0.11759858060815102	0.1114463813507451	0.14951757763281684	0.17088517914393792	0.1314304540015257	0.11017606264941095	0.13615716225526228	0.11132340492935523	0.12750064666002417	0.12745476507613077	0.10212047419283422	0.1395624349879184	0.16729043460528856	0.1324105527874395	0.10862045776707926	0.11879093371039363	0.14119471616467555	0.1729556023002478	0.11252006512290119	0.11561587709481641	0.1971269313786789	0.12699601497114094	0.13744868395356405	0.12719312566659347	0.12681690997368059	0.10179616056917197	0.13210072012703097	0.12951353630270115	0.12041782960232415	0.09435352750661884	0.11037960107952147	0.14348194580407883	0.09154067418422704	0.1268210168059277	0.14023656706064921	0.15787300406055943	0.17733561456417526	0.15515334419333274	0.09580072561396555	0.1352036528053359	0.11545695051171719	0.1208207466664781	0.0999316336105106	0.14789105289900084	0.14811617179290357
0.1066654264802489	0.09066122751326135	0.08557036593402718	0.07632267414974117	0.09830880799347	0.09346770331797477	0.09289948717102747	0.08259150123347499	0.08775362726794723	0.08662238166675922	0.08764229940705698	0.0923598074279765	0.09592513742842979	0.08053003167457279	0.12795288535731125	0.10521032181468476	0.09747003378307717	0.09718984589915954	0.10589256294826636	0.10364117621272748	0.10408225308343308	0.0840351683098537	0.11056194649916139	0.11746796735255491	0.09450337212482915	0.07684569812263448	0.10915807638002953	0.0936913109820225	0.08727508704239888	0.08907227328061591	0.0768735969372633	0.07579901244657214	0.0981810351391017	0.09650950236033509	0.09367732445511034	0.1081067633915977	0.10516959065972167	0.09471186964216674	0.0722230549182232	0.08223738097137807	0.11135645486798042	0.08515265485731283	0.09674316063857595	0.10490921858621723	0.08065676736667159	0.09789140582687259	0.08284981976665737	0.1016413790273658	0.07984611240346322	0.09966981577787631
0.07301075857105785	0.06404015262859884	0.07907930056238109	0.09557897921898421	0.07001570848269331	0.14555805955971962	0.06316185002784885	0.07884394023097333	0.06691916900593806	0.06599225608433418	0.08247413816368998	0.09131896399106837	0.08982959407146629	0.06712992216583928	0.04689161733892074	0.06700126490807255	0.05918725467043249	0.08496474475219813	0.06819850101141552	0.05734959128052892	0.0635502167418809	0.07892530962382761	0.08131233363919954	0.06236720086035287	0.06446245695923765	0.07470922966965121	0.06419856325235368	0.098903650864103	0.0868247432551024	0.11199547549092292	0.08508440802748478	0.09509034636996352	0.08418396238279308	0.11532024288872514	0.1224981993624496	0.120544974984774	0.06644438855991709	0.10883624773888115	0.10532455089807849	0.10894679193308687	0.10800367958711586	0.06215813092076213	0.08530120107095474	0.08665541392607456	0.11491590551849273	0.08362732010863294	0.1380646052924354	0.10570688094258347	0.10005612150548	0.08482932915855303
0.07277145087367456	0.09348495095045486	0.09474738665953458	0.08967426312249431	0.07666653507808265	0.10210609683562281	0.05881028062474038	0.08113130678356295	0.08377351707897909	0.08669908875266549	0.11717113930590362	0.08256380507379062	0.08128636609726132	0.07485172004112663	0.08394748605111561	0.09612714696939674	0.1032614490722267	0.08918752487159418	0.0875731032025392	0.08407868456013823	0.09976958830638574	0.09627259023011066	0.07186596809494979	0.0809326835096223	0.07884246710111767	0.08863739409519847	0.06883174190231688	0.07826887962798111	0.0790348087635608	0.06387824938466317	0.08217589400312324	0.09395361290555693	0.08298010504367033	0.09643127939621685	0.07523756020858895	0.087967144373026	0.06758229947643929	0.059503613967905496	0.10063566997840385	0.07271763685540475	0.07862561398864243	0.10399379330276687	0.09886722094771838	0.10143050712524261	0.10143050712524261	0.10143050712524261	0.10143050712524261	0.10143050712524261	0.10143050712524261	0.10143050712524261
0.1428167725349544	0.16696016129292124	0.14922861680320207	0.12553871825363297	0.1643971217461855	0.13194405331926065	0.1542644976991858	0.16179348998451415	0.15468207944529827	0.1553012908630192	0.18523265038466974	0.17026697062384447	0.17026697062384447	0.17026697062384447	0.17026697062384447	0.17026697062384447	0.17026697062384447	0.17026697062384447	0.17026697062384447	0.17026697062384447	0.17026697062384447	0.17026697062384447	0.17026697062384447	0.17026697062384447	0.17026697062384447	0.17026697062384447	0.17026697062384447	0.17026697062384447	0.17026697062384447	0.17026697062384447	0.17026697062384447	0.17026697062384447	0.17026697062384447	0.17026697062384447	0.17026697062384447	0.17026697062384447	0.17026697062384447	0.17026697062384447	0.17026697062384447	0.17026697062384447	0.17026697062384447	0.17026697062384447	0.17026697062384447	0.17026697062384447	0.17026697062384447	0.17026697062384447	0.17026697062384447	0.17026697062384447	0.17026697062384447	0.17026697062384447
0.1310144503285645	0.20350916887872578	0.15643108236080275	0.18140195772546872	0.15548894081801595	0.1374450309972458	0.14646698590763088	0.14646698590763088	0.14646698590763088	0.14646698590763088	0.14646698590763088	0.14646698590763088	0.14646698590763088	0.14646698590763088	0.14646698590763088	0.14646698590763088	0.14646698590763088	0.14646698590763088	0.14646698590763088	0.14646698590763088	0.14646698590763088	0.14646698590763088	0.14646698590763088	0.14646698590763088	0.14646698590763088	0.14646698590763088	0.14646698590763088	0.14646698590763088	0.14646698590763088	0.14646698590763088	0.14646698590763088	0.14646698590763088	0.14646698590763088	0.14646698590763088	0.14646698590763088	0.14646698590763088	0.14646698590763088	0.14646698590763088	0.14646698590763088	0.14646698590763088	0.14646698590763088	0.14646698590763088	0.14646698590763088	0.14646698590763088	0.14646698590763088	0.14646698590763088	0.14646698590763088	0.14646698590763088	0.14646698590763088	0.14646698590763088
0.05603069859148837	0.22587470610970703	0.22362241469160346	0.1293255115182886	0.3294230457512633	0.27330684277922485	0.36882097558738697	0.35389762391635543	0.20860184020162761	0.2636411314989703	0.16766918756212487	0.32279678007848905	0.21320038144888342	0.0023747249487826656	0.30279125340640767	0.20766114614147738	0.20808132458320222	0.27677939468672813	0.00047925088747286074	0.048738740537661876	0.19745752926066576	0.22170299293454956	0.22901064365406806	0.1526138277543194	0.1827884891962572	0.22144708683220063	0.20801427344819565	0.2812854059697934	0.16766918756212487	0.2610498152152141	0.23996945504156136	0.25485764808982275	0.32110736559278513	0.21341076555308477	0.16893556065950846	0.2863034546919215	0.22761950767571495	0.22761950767571495	0.22761950767571495	0.22761950767571495	0.22761950767571495	0.22761950767571495	0.22761950767571495	0.22761950767571495	0.22761950767571495	0.22761950767571495	0.22761950767571495	0.22761950767571495	0.22761950767571495	0.22761950767571495
0.08512430268803539	0.13082404107898635	0.09230250698630192	0.10578875011670617	0.07674833942931492	0.11205356529627694	0.11214333702201112	0.09359353854292209	0.09888086030096097	0.11234644233828713	0.09976479757928322	0.09233493140717768	0.142809743365126	0.11767090106642306	0.09280792950474354	0.1267160541499879	0.1249136073728599	0.11941554829971822	0.10609881365440216	0.11059251731521323	0.10291938872238271	0.08570070226112038	0.11687698392955335	0.12395750525568558	0.0954962038496213	0.1581423488672715	0.13586619805687064	0.14700427346207107	0.14700427346207107	0.14700427346207107	0.14700427346207107	0.14700427346207107	0.14700427346207107	0.14700427346207107	0.14700427346207107	0.14700427346207107	0.14700427346207107	0.14700427346207107	0.14700427346207107	0.14700427346207107	0.14700427346207107	0.14700427346207107	0.14700427346207107	0.14700427346207107	0.14700427346207107	0.14700427346207107	0.14700427346207107	0.14700427346207107	0.14700427346207107	0.14700427346207107
0.13015106805099433	0.1413827694781879	0.16182191272620236	0.13437556044528376	0.15631915433344648	0.1653148101113493	0.13026538600823862	0.12769869490244412	0.1671246682942097	0.1786310109082519	0.11980981280489776	0.17656140092888656	0.15864051431919438	0.1828256892583695	0.16208817156218486	0.18023624408550237	0.20020944992586887	0.14653339857263872	0.14953824476447758	0.13759521830915303	0.1435667315368153	0.1435667315368153	0.1435667315368153	0.1435667315368153	0.1435667315368153	0.1435667315368153	0.1435667315368153	0.1435667315368153	0.1435667315368153	0.1435667315368153	0.1435667315368153	0.1435667315368153	0.1435667315368153	0.1435667315368153	0.1435667315368153	0.1435667315368153	0.1435667315368153	0.1435667315368153	0.1435667315368153	0.1435667315368153	0.1435667315368153	0.1435667315368153	0.1435667315368153	0.1435667315368153	0.1435667315368153	0.1435667315368153	0.1435667315368153	0.1435667315368153	0.1435667315368153	0.1435667315368153
0.09996929748376528	0.08104289844059416	0.10198617512067594	0.10653976273919222	0.07381045640290321	0.1015682980027312	0.10125333026140781	0.1255197471641517	0.10011118161295901	0.1272561658277809	0.1253310649113052	0.11154920845486185	0.1042820102809837	0.1127219954645093	0.10536415863006048	0.11140329731247049	0.1303246474963433	0.09981700633345217	0.09496444840282664	0.1237941004690886	0.10402439670957006	0.0828843117153317	0.11603915339470182	0.12657281245994842	0.114046488011474	0.10137310249144581	0.11980359992177958	0.1008995204014485	0.08928523780222244	0.10583732571547079	0.08859339276605492	0.11484039683812328	0.13873612362921395	0.08820906577175487	0.12618089091829351	0.09313666398114488	0.09245322731310777	0.09279494564712631	0.09279494564712631	0.09279494564712631	0.09279494564712631	0.09279494564712631	0.09279494564712631	0.09279494564712631	0.09279494564712631	0.09279494564712631	0.09279494564712631	0.09279494564712631	0.09279494564712631	0.09279494564712631
0.15247936140733062	0.11899494665189304	0.1412853656882703	0.14451450860162404	0.13289547015169584	0.1151854702164512	0.12427721807065531	0.09990741673905816	0.16068900325467098	0.13238401344722756	0.13062974137314023	0.11222839913015352	0.10556649920923755	0.12683115189634767	0.13009957952330253	0.1628605071695917	0.12973697367385637	0.09980440037731446	0.10506757309315229	0.1475057073429772	0.15140594655176687	0.1286618341272985	0.17567519429248593	0.11558202701287756	0.13119659319455984	0.14757325634462268	0.12058358686122903	0.13273701205305705	0.14847310766376606	0.13745060382505914	0.15968702502687704	0.16104174135239827	0.16036438318963764	0.16036438318963764	0.16036438318963764	0.16036438318963764	0.16036438318963764	0.16036438318963764	0.16036438318963764	0.16036438318963764	0.16036438318963764	0.16036438318963764	0.16036438318963764	0.16036438318963764	0.16036438318963764	0.16036438318963764	0.16036438318963764	0.16036438318963764	0.16036438318963764	0.16036438318963764
0.09569633748034921	0.10834643124531615	0.08056235222079702	0.1366953337554348	0.17578672739904141	0.1200109675706624	0.24265903849445866	0.1881842657103125	0.20031852710158046	0.1925285922384719	0.22256703268437342	0.16795252485580886	0.17492920841083137	0.13257712066428018	0.11385358707860226	0.16711241783596403	0.13925381359156805	0.15091350559563452	0.21148461632344964	0.2275307387343161	0.24506466708950939	0.26609985086935894	0.2857232083598815	0.22391816574069126	0.1747330314893537	0.21733177939512915	0.0863780010277434	0.1972112371105773	0.1855252308243156	0.1702715390968091	0.26738530531398175	0.2267107667811234	0.23088962208884292	0.22691581244941436	0.22890271726912867	0.22890271726912867	0.22890271726912867	0.22890271726912867	0.22890271726912867	0.22890271726912867	0.22890271726912867	0.22890271726912867	0.22890271726912867	0.22890271726912867	0.22890271726912867	0.22890271726912867	0.22890271726912867	0.22890271726912867	0.22890271726912867	0.22890271726912867
0.14458842468166483	0.12798076696019617	0.10570193279391195	0.14443706579405546	0.14296123826539922	0.1276843614947675	0.15599768360933536	0.09533601720558786	0.12472678769056005	0.157979494717812	0.16135918423893444	0.11557598927361343	0.14788457871979319	0.1532712026285754	0.1417288939483583	0.13253576519328505	0.1304662020020107	0.10808391453817827	0.16247762273879396	0.12500842573861254	0.17464430565217448	0.18469241932215316	0.1796683624871638	0.1796683624871638	0.1796683624871638	0.1796683624871638	0.1796683624871638	0.1796683624871638	0.1796683624871638	0.1796683624871638	0.1796683624871638	0.1796683624871638	0.1796683624871638	0.1796683624871638	0.1796683624871638	0.1796683624871638	0.1796683624871638	0.1796683624871638	0.1796683624871638	0.1796683624871638	0.1796683624871638	0.1796683624871638	0.1796683624871638	0.1796683624871638	0.1796683624871638	0.1796683624871638	0.1796683624871638	0.1796683624871638	0.1796683624871638	0.1796683624871638
0.09403275661248603	0.202986493940855	0.12155753862334162	0.06898333216883022	0.1551890079725519	0.17415227027572358	0.001266232052672326	0.05016967876719556	0.174742063354711	0.18606223813545691	0.14174411920491667	0.19421851733131892	0.11696330751976951	0.2248001137472709	0.2152614852461818	0.1651052502761457	0.12462333072926969	0.12773714694990257	0.09476014056687379	0.2019949872279155	0.1290274735818048	0.233418691587366	0.16821272911938473	0.1643049095498884	0.23023557952674234	0.14351574520570917	0.1539642916318756	0.1161643073286239	0.16007652635004113	0.2142005125617583	0.10267938269506399	0.12236038644026821	0.18027134822664145	0.09218618171379114	0.2281395246948235	0.10772672857963868	0.16711515945018565	0.08010882437853732	0.06456988282542113	0.1683381632762306	0.08143019841168743	0.12488418084395901	0.12488418084395901	0.12488418084395901	0.12488418084395901	0.12488418084395901	0.12488418084395901	0.12488418084395901	0.12488418084395901	0.12488418084395901
0.10947670994870667	0.0896960295605056	0.09714218157417484	0.15392080578854236	0.10720393723207365	0.10579388725208189	0.1627004908582696	0.14935987733570855	0.139735533176695	0.16804168487546778	0.15995838247893615	0.12074077233785155	0.1513289645006847	0.12570236415765085	0.1764991945288255	0.15058417981318298	0.1434707216830984	0.09609398323927287	0.10971963938366008	0.1190563719945016	0.15637009625776935	0.15044824866788947	0.16212106779246327	0.1570677907747209	0.17237790023779787	0.16472284550625937	0.16472284550625937	0.16472284550625937	0.16472284550625937	0.16472284550625937	0.16472284550625937	0.16472284550625937	0.16472284550625937	0.16472284550625937	0.16472284550625937	0.16472284550625937	0.16472284550625937	0.16472284550625937	0.16472284550625937	0.16472284550625937	0.16472284550625937	0.16472284550625937	0.16472284550625937	0.16472284550625937	0.16472284550625937	0.16472284550625937	0.16472284550625937	0.16472284550625937	0.16472284550625937	0.16472284550625937
0.15822349817150835	0.10276197343959981	0.13124837769496092	0.1037289779745914	0.10785194594418276	0.02543833800820567	0.03970363701109176	0.14939517946457012	0.25666964143132565	0.1676082722384315	0.15140485874838952	0.09494063341278218	0.1491879955603041	0.19723259391987275	0.1413109181883154	0.18097292994133846	0.14325611156974424	0.1688546550921775	0.1627992846639997	0.15102411826697915	0.22513528903953575	0.26082606854795454	0.22957448636110758	0.18126279435832432	0.09067784148660477	0.14683173232823865	0.1263988046619122	0.18372160274503269	0.13289720731139562	0.19841015842804735	0.16565368286972149	0.16565368286972149	0.16565368286972149	0.16565368286972149	0.16565368286972149	0.16565368286972149	0.16565368286972149	0.16565368286972149	0.16565368286972149	0.16565368286972149	0.16565368286972149	0.16565368286972149	0.16565368286972149	0.16565368286972149	0.16565368286972149	0.16565368286972149	0.16565368286972149	0.16565368286972149	0.16565368286972149	0.16565368286972149
0.09466938442849425	0.1161285834353113	0.10104257128666327	0.14233790758401796	0.14983955195733256	0.13622993268467423	0.1521632852214879	0.1270796398795045	0.09673362973824694	0.13208845437934746	0.11937325079938763	0.1555075093591819	0.17107470102273148	0.1626261991172931	0.11885810824253756	0.12388735462053767	0.13227395292383154	0.1275798247553097	0.12992688883957063	0.12992688883957063	0.12992688883957063	0.12992688883957063	0.12992688883957063	0.12992688883957063	0.12992688883957063	0.12992688883957063	0.12992688883957063	0.12992688883957063	0.12992688883957063	0.12992688883957063	0.12992688883957063	0.12992688883957063	0.12992688883957063	0.12992688883957063	0.12992688883957063	0.12992688883957063	0.12992688883957063	0.12992688883957063	0.12992688883957063	0.12992688883957063	0.12992688883957063	0.12992688883957063	0.12992688883957063	0.12992688883957063	0.12992688883957063	0.12992688883957063	0.12992688883957063	0.12992688883957063	0.12992688883957063	0.12992688883957063
0.1281644199016388	0.12932404308399756	0.1291880623417777	0.1314665550311772	0.12814622921179075	0.12319650790764747	0.15371938752758715	0.14239518170098067	0.13799521892774128	0.15507164548287283	0.13710038189105805	0.162253590556832	0.11510182530307636	0.16644215582800698	0.138863184709018	0.16839323256107006	0.19301163786099937	0.16813285263862152	0.13964894711157413	0.1351795415838651	0.16116416169484535	0.1700786633638412	0.1305721012770797	0.17414754928323986	0.1581679999419175	0.13437912435237412	0.1315548670765	0.15395320847855368	0.14506732216701243	0.14951026532278305	0.14951026532278305	0.14951026532278305	0.14951026532278305	0.14951026532278305	0.14951026532278305	0.14951026532278305	0.14951026532278305	0.14951026532278305	0.14951026532278305	0.14951026532278305	0.14951026532278305	0.14951026532278305	0.14951026532278305	0.14951026532278305	0.14951026532278305	0.14951026532278305	0.14951026532278305	0.14951026532278305	0.14951026532278305	0.14951026532278305
0.10799203699835673	0.10250868803219916	0.12012712185130076	0.1410843102934937	0.14345364709273425	0.14145424619440713	0.12971881418748513	0.12375724221056031	0.16512609073121262	0.14420118413059377	0.14482180187814198	0.14843406865739753	0.10219848434577854	0.15294563838549016	0.13577667994757092	0.13476678904740858	0.14690591193619698	0.169907236067974	0.1539150823002802	0.13098253896087225	0.13403156220625517	0.16049484369831266	0.1472632029522839	0.1472632029522839	0.1472632029522839	0.1472632029522839	0.1472632029522839	0.1472632029522839	0.1472632029522839	0.1472632029522839	0.1472632029522839	0.1472632029522839	0.1472632029522839	0.1472632029522839	0.1472632029522839	0.1472632029522839	0.1472632029522839	0.1472632029522839	0.1472632029522839	0.1472632029522839	0.1472632029522839	0.1472632029522839	0.1472632029522839	0.1472632029522839	0.1472632029522839	0.1472632029522839	0.1472632029522839	0.1472632029522839	0.1472632029522839	0.1472632029522839
0.10900317020530267	0.12186410970280225	0.11574750308778113	0.12099589319000853	0.13947192676511536	0.1278253606001111	0.14075610366496324	0.14499019888241405	0.14613084072065427	0.11114798796422443	0.12563365648682528	0.13060962932034653	0.1436733611860896	0.1600371845538862	0.17297587596349637	0.12334275668501644	0.13384116635502158	0.14608314609388662	0.11430693691892493	0.12835660274356944	0.11455004660378654	0.16281210444356722	0.13851740076960828	0.12865768223244992	0.14478545954491395	0.13481329136824555	0.13979937545657975	0.13979937545657975	0.13979937545657975	0.13979937545657975	0.13979937545657975	0.13979937545657975	0.13979937545657975	0.13979937545657975	0.13979937545657975	0.13979937545657975	0.13979937545657975	0.13979937545657975	0.13979937545657975	0.13979937545657975	0.13979937545657975	0.13979937545657975	0.13979937545657975	0.13979937545657975	0.13979937545657975	0.13979937545657975	0.13979937545657975	0.13979937545657975	0.13979937545657975	0.13979937545657975
0.09562739293578512	0.11384451240184804	0.10737754419531938	0.15502797208983124	0.15147312890546255	0.16487511337151362	0.14444555502151163	0.14949284680097774	0.11848951849179239	0.16454860224429882	0.14200581499567702	0.1646806448438147	0.09256740539228328	0.18185057668853882	0.13118943801874128	0.15134269414913304	0.17006943048491222	0.1490332903129666	0.12122701427165178	0.12411799197079978	0.14781706760385022	0.1319054739677645	0.14395938294989633	0.12599959385359713	0.13497948840174673	0.13497948840174673	0.13497948840174673	0.13497948840174673	0.13497948840174673	0.13497948840174673	0.13497948840174673	0.13497948840174673	0.13497948840174673	0.13497948840174673	0.13497948840174673	0.13497948840174673	0.13497948840174673	0.13497948840174673	0.13497948840174673	0.13497948840174673	0.13497948840174673	0.13497948840174673	0.13497948840174673	0.13497948840174673	0.13497948840174673	0.13497948840174673	0.13497948840174673	0.13497948840174673	0.13497948840174673	0.13497948840174673
0.10081779788590205	0.13070912052472802	0.1587670680242802	0.14971799009120068	0.15280835400416415	0.18096709572097147	0.12782389380987821	0.13258374299667888	0.14173823850475503	0.1327170688757231	0.1995169152248577	0.1309279297586967	0.09846476514123742	0.11759399740876526	0.16894618888331114	0.15843606547190742	0.1584545914830276	0.12081777217545125	0.12662488711194328	0.13115176102371584	0.15472720215388466	0.11527182519254524	0.1443028402489599	0.145661844896933	0.14498234257294645	0.14498234257294645	0.14498234257294645	0.14498234257294645	0.14498234257294645	0.14498234257294645	0.14498234257294645	0.14498234257294645	0.14498234257294645	0.14498234257294645	0.14498234257294645	0.14498234257294645	0.14498234257294645	0.14498234257294645	0.14498234257294645	0.14498234257294645	0.14498234257294645	0.14498234257294645	0.14498234257294645	0.14498234257294645	0.14498234257294645	0.14498234257294645	0.14498234257294645	0.14498234257294645	0.14498234257294645	0.14498234257294645
0.06926006284657	0.08120974427845822	0.10531629608798827	0.13719260844162784	0.10204757179185744	0.09935670245060828	0.14233406083812758	0.13349127942577316	0.16432802726903784	0.11404121600731369	0.1291117019715141	0.11642698666386597	0.10969336814579123	0.1178955001920803	0.1502338129493289	0.13108250338635055	0.11679417088852401	0.1338530608896369	0.11928659350920899	0.13044741692730732	0.14719318311335342	0.1513841457620902	0.16071370271695828	0.15604892423952424	0.15604892423952424	0.15604892423952424	0.15604892423952424	0.15604892423952424	0.15604892423952424	0.15604892423952424	0.15604892423952424	0.15604892423952424	0.15604892423952424	0.15604892423952424	0.15604892423952424	0.15604892423952424	0.15604892423952424	0.15604892423952424	0.15604892423952424	0.15604892423952424	0.15604892423952424	0.15604892423952424	0.15604892423952424	0.15604892423952424	0.15604892423952424	0.15604892423952424	0.15604892423952424	0.15604892423952424	0.15604892423952424	0.15604892423952424
0.10482118240518752	0.12132004102893594	0.10597378749468397	0.15443095742221064	0.18390926437249064	0.14873830816125586	0.1482934115449971	0.11425890590410001	0.10530264359734523	0.11536670213700422	0.1419294732499388	0.12478219796212932	0.1254613170991702	0.14392958431821495	0.14686395185875478	0.1288962961966761	0.11350381636862654	0.11863176396789862	0.13473966684290692	0.11792894094608941	0.11829414862324557	0.145783458768748	0.1261248850767004	0.1562104566064277	0.14116767084156404	0.14116767084156404	0.14116767084156404	0.14116767084156404	0.14116767084156404	0.14116767084156404	0.14116767084156404	0.14116767084156404	0.14116767084156404	0.14116767084156404	0.14116767084156404	0.14116767084156404	0.14116767084156404	0.14116767084156404	0.14116767084156404	0.14116767084156404	0.14116767084156404	0.14116767084156404	0.14116767084156404	0.14116767084156404	0.14116767084156404	0.14116767084156404	0.14116767084156404	0.14116767084156404	0.14116767084156404	0.14116767084156404
0.0946083812299778	0.11350585948410102	0.08907781487682809	0.13996968185292086	0.10946278362733687	0.14062820330125975	0.07923853358998116	0.10717190820249109	0.12078983947980346	0.07884932558753838	0.11205255149393772	0.11105359032127869	0.1181285384496116	0.11114959311362331	0.1146735890230783	0.0966006174179807	0.1299132913298379	0.11467973533906985	0.14045416499315047	0.12488565002930145	0.08955620330235455	0.09621345119374314	0.12463355960831107	0.09820230878386361	0.11649941402547304	0.080595681871189	0.12431652038482569	0.09673269332397097	0.09121932346495532	0.13979396534427033	0.11550664440461281	0.11550664440461281	0.11550664440461281	0.11550664440461281	0.11550664440461281	0.11550664440461281	0.11550664440461281	0.11550664440461281	0.11550664440461281	0.11550664440461281	0.11550664440461281	0.11550664440461281	0.11550664440461281	0.11550664440461281	0.11550664440461281	0.11550664440461281	0.11550664440461281	0.11550664440461281	0.11550664440461281	0.11550664440461281
0.08524840682382405	0.07729922323343318	0.0723082947776479	0.0969606257152962	0.09260608786457511	0.11997951051172903	0.10125022918732382	0.11483929332562817	0.07305494633697845	0.08428579875601992	0.0905280870213591	0.0847159369490945	0.09884370580656895	0.08416712100403763	0.10353858528437991	0.07673521211651659	0.10062109495483107	0.09089920389969407	0.08793034346947144	0.10143167618354333	0.08471666306869646	0.11093896370383702	0.0995916623930689	0.10855257615751053	0.08803634397972498	0.098284973713392	0.06750536585804987	0.10111090673470348	0.09504712237274589	0.10950313695882244	0.08850047936271273	0.09900180816076758	0.09900180816076758	0.09900180816076758	0.09900180816076758	0.09900180816076758	0.09900180816076758	0.09900180816076758	0.09900180816076758	0.09900180816076758	0.09900180816076758	0.09900180816076758	0.09900180816076758	0.09900180816076758	0.09900180816076758	0.09900180816076758	0.09900180816076758	0.09900180816076758	0.09900180816076758	0.09900180816076758
0.09664631958340998	0.10101573507733892	0.08685842612129353	0.08600706165996791	0.07791876369263098	0.12413553837963472	0.10328682426666627	0.12379430962609288	0.1069119314671811	0.1090186586870102	0.10363134731306234	0.09692266448329766	0.10193576671289076	0.11539740582617378	0.11243970981050956	0.12232583809488598	0.09858187745530156	0.13120709437640007	0.12436887321496734	0.08151687069007922	0.10648603500488146	0.1304673178109402	0.09295431818213909	0.10159334362702722	0.09913477260216123	0.11953192168731241	0.12801471222607716	0.11563296129003106	0.09936530641005697	0.12347032582239469	0.11141781611622582	0.11141781611622582	0.11141781611622582	0.11141781611622582	0.11141781611622582	0.11141781611622582	0.11141781611622582	0.11141781611622582	0.11141781611622582	0.11141781611622582	0.11141781611622582	0.11141781611622582	0.11141781611622582	0.11141781611622582	0.11141781611622582	0.11141781611622582	0.11141781611622582	0.11141781611622582	0.11141781611622582	0.11141781611622582
0.09604158659859509	0.09854330437975171	0.0957193712452912	0.1070321456093055	0.09549326549800886	0.1161973699980007	0.1106761805406572	0.1296367533645112	0.11309694773834794	0.13582049719575076	0.09896124913888317	0.09781302056983616	0.10162617408648592	0.14047454734148768	0.13497839156248526	0.08573743566620931	0.10554046399163533	0.10057045251189706	0.13332147162049116	0.1314892792938931	0.1324053754571921	0.1324053754571921	0.1324053754571921	0.1324053754571921	0.1324053754571921	0.1324053754571921	0.1324053754571921	0.1324053754571921	0.1324053754571921	0.1324053754571921	0.1324053754571921	0.1324053754571921	0.1324053754571921	0.1324053754571921	0.1324053754571921	0.1324053754571921	0.1324053754571921	0.1324053754571921	0.1324053754571921	0.1324053754571921	0.1324053754571921	0.1324053754571921	0.1324053754571921	0.1324053754571921	0.1324053754571921	0.1324053754571921	0.1324053754571921	0.1324053754571921	0.1324053754571921	0.1324053754571921
0.10400936732292605	0.13834003141700854	0.08401968835012145	0.11897801054376914	0.11007937591446978	0.1079016247457904	0.1394264800205902	0.14327820397664834	0.13971977642508132	0.11296564755528787	0.10109326887607313	0.116474597576225	0.11749909493119866	0.13192243884341462	0.12462946814057509	0.12242770363262312	0.09919750727840837	0.108316145301855	0.16016201981828315	0.13892511431197	0.12971340859370417	0.15578968655610412	0.12328677532283412	0.10644061408363062	0.14799254770437514	0.16342024875598513	0.138232885556433	0.15082656715620904	0.15082656715620904	0.15082656715620904	0.15082656715620904	0.15082656715620904	0.15082656715620904	0.15082656715620904	0.15082656715620904	0.15082656715620904	0.15082656715620904	0.15082656715620904	0.15082656715620904	0.15082656715620904	0.15082656715620904	0.15082656715620904	0.15082656715620904	0.15082656715620904	0.15082656715620904	0.15082656715620904	0.15082656715620904	0.15082656715620904	0.15082656715620904	0.15082656715620904
0.07106510931001526	0.0998208107721226	0.11083606327881555	0.11579599978126737	0.09750289840902307	0.08799353892899033	0.0703397042692958	0.07489858848091059	0.0772644315691245	0.06147721210236209	0.08046713360509754	0.09941875679966801	0.08572236356254977	0.09528354839229271	0.09059285647660001	0.09024389951195293	0.06975472088783473	0.09808004667021554	0.06468490531237282	0.11030183356721414	0.0826565582359299	0.08302296865575001	0.0899423205969685	0.08776845962719695	0.08424732669177432	0.08605632058982086	0.06547806273076363	0.07059342958761218	0.07281152039161715	0.08551474887814993	0.0897661399873767	0.06810284477206936	0.07893449237972303	0.07893449237972303	0.07893449237972303	0.07893449237972303	0.07893449237972303	0.07893449237972303	0.07893449237972303	0.07893449237972303	0.07893449237972303	0.07893449237972303	0.07893449237972303	0.07893449237972303	0.07893449237972303	0.07893449237972303	0.07893449237972303	0.07893449237972303	0.07893449237972303	0.07893449237972303
0.2901621189921086	0.28898953036258096	0.5349295883585627	0.34891357407044093	0.22242894098367527	0.4668698742085138	0.5245127141102442	0.46047037366697074	0.6064488375108259	0.6332059113301156	0.6143823135225861	0.4453218693736331	0.3540747547960729	0.4080988529171468	0.6023076903295371	0.5052032716233419	0.5052032716233419	0.5052032716233419	0.5052032716233419	0.5052032716233419	0.5052032716233419	0.5052032716233419	0.5052032716233419	0.5052032716233419	0.5052032716233419	0.5052032716233419	0.5052032716233419	0.5052032716233419	0.5052032716233419	0.5052032716233419	0.5052032716233419	0.5052032716233419	0.5052032716233419	0.5052032716233419	0.5052032716233419	0.5052032716233419	0.5052032716233419	0.5052032716233419	0.5052032716233419	0.5052032716233419	0.5052032716233419	0.5052032716233419	0.5052032716233419	0.5052032716233419	0.5052032716233419	0.5052032716233419	0.5052032716233419	0.5052032716233419	0.5052032716233419	0.5052032716233419
0.08179155156533875	0.10722971353051815	0.07553192893111368	0.06385432927984637	0.07396836188556213	0.11155931533955205	0.10255290511557379	0.11885765045199752	0.09717132456305189	0.09971478469099106	0.06879120102695584	0.0856049684358979	0.11102325051716727	0.0945140768854155	0.0884044363232052	0.08700007260637438	0.08566498186838206	0.09116453999309934	0.10008882888021332	0.1139345129972571	0.11729350231719908	0.0978772014434297	0.12535983883876875	0.1086718643924645	0.11701585161561662	0.11701585161561662	0.11701585161561662	0.11701585161561662	0.11701585161561662	0.11701585161561662	0.11701585161561662	0.11701585161561662	0.11701585161561662	0.11701585161561662	0.11701585161561662	0.11701585161561662	0.11701585161561662	0.11701585161561662	0.11701585161561662	0.11701585161561662	0.11701585161561662	0.11701585161561662	0.11701585161561662	0.11701585161561662	0.11701585161561662	0.11701585161561662	0.11701585161561662	0.11701585161561662	0.11701585161561662	0.11701585161561662
0.17042076893582886	0.13121083990694266	0.1395367120774983	0.15792936849160383	0.16238006506543567	0.22971842534667766	0.17381644558471837	0.2614220902753084	0.20891112660069933	0.1988748115182277	0.11787149555810375	0.21507837951251452	0.17909839793860755	0.13875579408103839	0.251101326163167	0.14440344986295903	0.14450986538420077	0.1628798280186243	0.24835644928141515	0.15171037064616028	0.22479650372943527	0.1578605644131889	0.13536283434754726	0.1710710712818022	0.15321695281467473	0.15321695281467473	0.15321695281467473	0.15321695281467473	0.15321695281467473	0.15321695281467473	0.15321695281467473	0.15321695281467473	0.15321695281467473	0.15321695281467473	0.15321695281467473	0.15321695281467473	0.15321695281467473	0.15321695281467473	0.15321695281467473	0.15321695281467473	0.15321695281467473	0.15321695281467473	0.15321695281467473	0.15321695281467473	0.15321695281467473	0.15321695281467473	0.15321695281467473	0.15321695281467473	0.15321695281467473	0.15321695281467473
0.13579379429950286	0.17580041000610688	0.11882924669960634	0.11463416508746063	0.1460211827340041	0.18402864263840918	0.14870380674256206	0.15210070740781706	0.13895462545418683	0.1670727516182121	0.1784215718052498	0.21393587099173347	0.14426976356080332	0.1644301112590718	0.17845468944127738	0.16729801267165798	0.16423271487640156	0.15398334940902858	0.1396424082397378	0.1712728712584923	0.16253881491234154	0.2131990691621973	0.16840528556837234	0.17055717254835667	0.16867339285220598	0.14858117371930757	0.17179868262259326	0.11576318690917885	0.17659807840228742	0.1802316017037648	0.1784148400530261	0.1784148400530261	0.1784148400530261	0.1784148400530261	0.1784148400530261	0.1784148400530261	0.1784148400530261	0.1784148400530261	0.1784148400530261	0.1784148400530261	0.1784148400530261	0.1784148400530261	0.1784148400530261	0.1784148400530261	0.1784148400530261	0.1784148400530261	0.1784148400530261	0.1784148400530261	0.1784148400530261	0.1784148400530261
0.08631054412813774	0.10977974929481077	0.11403867904070496	0.11523812192249315	0.09766498466010805	0.0948303239149329	0.1244774344353525	0.09567747076106908	0.10395668538298118	0.08338254565444372	0.13235162905607978	0.11053036981838218	0.13654475960786813	0.12353756471312516	0.12353756471312516	0.12353756471312516	0.12353756471312516	0.12353756471312516	0.12353756471312516	0.12353756471312516	0.12353756471312516	0.12353756471312516	0.12353756471312516	0.12353756471312516	0.12353756471312516	0.12353756471312516	0.12353756471312516	0.12353756471312516	0.12353756471312516	0.12353756471312516	0.12353756471312516	0.12353756471312516	0.12353756471312516	0.12353756471312516	0.12353756471312516	0.12353756471312516	0.12353756471312516	0.12353756471312516	0.12353756471312516	0.12353756471312516	0.12353756471312516	0.12353756471312516	0.12353756471312516	0.12353756471312516	0.12353756471312516	0.12353756471312516	0.12353756471312516	0.12353756471312516	0.12353756471312516	0.12353756471312516
0.13895398729749805	0.16997772678459402	0.1596580961154063	0.12924802366560686	0.1500440927247346	0.15762372440573713	0.14584507543899877	0.16493351855793148	0.15776194677057304	0.1484637401244248	0.1564818956073358	0.18824218710883847	0.1418582785135795	0.1511944560840835	0.15773551742106068	0.1456436652866217	0.1572097597242214	0.15369455049098538	0.13047270805013203	0.16111810467534415	0.1584285166607319	0.17557447577538052	0.17907160861569002	0.15419226724876592	0.1357713499518616	0.14498180860031376	0.14498180860031376	0.14498180860031376	0.14498180860031376	0.14498180860031376	0.14498180860031376	0.14498180860031376	0.14498180860031376	0.14498180860031376	0.14498180860031376	0.14498180860031376	0.14498180860031376	0.14498180860031376	0.14498180860031376	0.14498180860031376	0.14498180860031376	0.14498180860031376	0.14498180860031376	0.14498180860031376	0.14498180860031376	0.14498180860031376	0.14498180860031376	0.14498180860031376	0.14498180860031376	0.14498180860031376
0.10428684951991403	0.11246747657202069	0.09750089509222316	0.1267928739253537	0.09221888384914875	0.13245637627334553	0.08652193966043611	0.10339410116839805	0.1516281726447561	0.0903722569422459	0.08775291288668753	0.10461283417360401	0.12843274582805514	0.1455450444165955	0.08720539720204853	0.11884837321340484	0.1521034229124135	0.12876794028860666	0.11394621418984371	0.11394527862465265	0.12486549272985083	0.10469775888118237	0.12287587061393969	0.1267659062758002	0.09263186172016422	0.19630710154290784	0.14446948163153603	0.14446948163153603	0.14446948163153603	0.14446948163153603	0.14446948163153603	0.14446948163153603	0.14446948163153603	0.14446948163153603	0.14446948163153603	0.14446948163153603	0.14446948163153603	0.14446948163153603	0.14446948163153603	0.14446948163153603	0.14446948163153603	0.14446948163153603	0.14446948163153603	0.14446948163153603	0.14446948163153603	0.14446948163153603	0.14446948163153603	0.14446948163153603	0.14446948163153603	0.14446948163153603
0.2273963263817063	0.09361125319465627	0.09999545895880438	0.12596012352309202	0.11627650722972437	0.24168494886180847	0.24072625542362508	0.21662037549240365	0.19753490670340812	0.17345012350937825	0.1824153463236808	0.20577283259329102	0.1663213868803743	0.06597434901835492	0.23735922505415352	0.3165680568789261	0.27651756919539405	0.16942853325071108	0.17739891711012643	0.19592899550316023	0.1798760309023351	0.15861587337319805	0.24782914584253718	0.15473456280126124	0.1308507494716633	0.1746006199737503	0.1527256847227068	0.1527256847227068	0.1527256847227068	0.1527256847227068	0.1527256847227068	0.1527256847227068	0.1527256847227068	0.1527256847227068	0.1527256847227068	0.1527256847227068	0.1527256847227068	0.1527256847227068	0.1527256847227068	0.1527256847227068	0.1527256847227068	0.1527256847227068	0.1527256847227068	0.1527256847227068	0.1527256847227068	0.1527256847227068	0.1527256847227068	0.1527256847227068	0.1527256847227068	0.1527256847227068
0.0651417307259734	0.06060640939799539	0.08922155313674583	0.08546879269072997	0.07269245007412539	0.06741220086116247	0.09524874840877966	0.05776484621114834	0.06702074599088736	0.08390570903458955	0.047293980387367665	0.0758697432281823	0.07233668622783115	0.05198977708225537	0.06381921357747862	0.057504675393852754	0.05345589846569572	0.07310611697372361	0.06903251693334231	0.0805883896738035	0.050783252010228305	0.08156658518363297	0.07125241089928304	0.06818373043551293	0.07546608186314417	0.06676024584044583	0.071113163851795	0.071113163851795	0.071113163851795	0.071113163851795	0.071113163851795	0.071113163851795	0.071113163851795	0.071113163851795	0.071113163851795	0.071113163851795	0.071113163851795	0.071113163851795	0.071113163851795	0.071113163851795	0.071113163851795	0.071113163851795	0.071113163851795	0.071113163851795	0.071113163851795	0.071113163851795	0.071113163851795	0.071113163851795	0.071113163851795	0.071113163851795
0.1270326605915019	0.14352545702204395	0.15328209000180248	0.11635927755819551	0.10653034216203351	0.11749119231279095	0.12649312803978058	0.13455602013629933	0.15210480239263519	0.22909483454367827	0.11529528159740367	0.11571725283528563	0.1563489356889469	0.12314730318306752	0.1444861109503596	0.17266983329692176	0.13878487010694812	0.16452078719353605	0.16098360208863088	0.1615421538757203	0.1464064444264631	0.10376647380552531	0.123466534163818	0.16587738964397977	0.16408062596960069	0.16497900780679023	0.16497900780679023	0.16497900780679023	0.16497900780679023	0.16497900780679023	0.16497900780679023	0.16497900780679023	0.16497900780679023	0.16497900780679023	0.16497900780679023	0.16497900780679023	0.16497900780679023	0.16497900780679023	0.16497900780679023	0.16497900780679023	0.16497900780679023	0.16497900780679023	0.16497900780679023	0.16497900780679023	0.16497900780679023	0.16497900780679023	0.16497900780679023	0.16497900780679023	0.16497900780679023	0.16497900780679023
0.12978512420308758	0.15963920273887713	0.1529078970307303	0.12052826844531721	0.0771122176698901	0.13352421758656738	0.11565518886015899	0.13509713264189943	0.11360490107268346	0.14795192017739292	0.15495358862184802	0.13781235430535707	0.14630208929876884	0.12868211672226876	0.1385733167438658	0.1410926589935184	0.1246422056659737	0.11680729395864349	0.13103189833586046	0.11939554984448343	0.14932898151224666	0.14946483126473797	0.16409653467149213	0.15098932256075848	0.1439076765630706	0.14744849956191453	0.14744849956191453	0.14744849956191453	0.14744849956191453	0.14744849956191453	0.14744849956191453	0.14744849956191453	0.14744849956191453	0.14744849956191453	0.14744849956191453	0.14744849956191453	0.14744849956191453	0.14744849956191453	0.14744849956191453	0.14744849956191453	0.14744849956191453	0.14744849956191453	0.14744849956191453	0.14744849956191453	0.14744849956191453	0.14744849956191453	0.14744849956191453	0.14744849956191453	0.14744849956191453	0.14744849956191453
0.09804684864402205	0.0920876686521555	0.0665647145499142	0.0793844750149295	0.12573509315952752	0.09279631124036399	0.08777046320788628	0.06953120814645944	0.09751942778257064	0.08026868321376233	0.09365065817385276	0.07726846046701681	0.0863418268090683	0.0991149679873634	0.08736959350581908	0.09638685956531813	0.1018215459311498	0.09198938212650325	0.09617774700387079	0.08481537880353415	0.10007356199597402	0.07723886263926001	0.07696626461611523	0.06744557357751924	0.0800439358879333	0.07374475473272626	0.07374475473272626	0.07374475473272626	0.07374475473272626	0.07374475473272626	0.07374475473272626	0.07374475473272626	0.07374475473272626	0.07374475473272626	0.07374475473272626	0.07374475473272626	0.07374475473272626	0.07374475473272626	0.07374475473272626	0.07374475473272626	0.07374475473272626	0.07374475473272626	0.07374475473272626	0.07374475473272626	0.07374475473272626	0.07374475473272626	0.07374475473272626	0.07374475473272626	0.07374475473272626	0.07374475473272626
0.09324397397019203	0.14231263382325327	0.16169878758096204	0.12707415500336586	0.1618831071167631	0.195285534385469	0.1529265986622509	0.1299112189617227	0.1664832866123288	0.14975742812333526	0.14658486242226007	0.13201349628785247	0.14705932968960653	0.17157657963128173	0.14262440123081677	0.13739770017411562	0.16649729482646655	0.14187919930817933	0.18240234699845764	0.21603438098268096	0.19921836399056927	0.19921836399056927	0.19921836399056927	0.19921836399056927	0.19921836399056927	0.19921836399056927	0.19921836399056927	0.19921836399056927	0.19921836399056927	0.19921836399056927	0.19921836399056927	0.19921836399056927	0.19921836399056927	0.19921836399056927	0.19921836399056927	0.19921836399056927	0.19921836399056927	0.19921836399056927	0.19921836399056927	0.19921836399056927	0.19921836399056927	0.19921836399056927	0.19921836399056927	0.19921836399056927	0.19921836399056927	0.19921836399056927	0.19921836399056927	0.19921836399056927	0.19921836399056927	0.19921836399056927
0.08286469442376447	0.08994579327301704	0.07259724440307705	0.070198908273443	0.08296358687934896	0.07632364744800278	0.09518177396820218	0.06325215389761982	0.07015859122071116	0.09532751341076977	0.07806785254218827	0.08956561448047345	0.08414003166288223	0.08225752205474277	0.06468350814641863	0.0685951969667963	0.07609639251947832	0.06406238003361875	0.06751355675887824	0.07102934684258563	0.06927145180073194	0.06927145180073194	0.06927145180073194	0.06927145180073194	0.06927145180073194	0.06927145180073194	0.06927145180073194	0.06927145180073194	0.06927145180073194	0.06927145180073194	0.06927145180073194	0.06927145180073194	0.06927145180073194	0.06927145180073194	0.06927145180073194	0.06927145180073194	0.06927145180073194	0.06927145180073194	0.06927145180073194	0.06927145180073194	0.06927145180073194	0.06927145180073194	0.06927145180073194	0.06927145180073194	0.06927145180073194	0.06927145180073194	0.06927145180073194	0.06927145180073194	0.06927145180073194	0.06927145180073194
0.09900848773536766	0.19204315321028279	0.196976805416122	0.12308853755375991	0.16780543512112267	0.18458888956760816	0.1243691188968282	0.14569143008594826	0.1461376569418567	0.1775053447176882	0.1060822882954922	0.08241023543864108	0.07322581519181898	0.2144839799047491	0.045776643513739425	0.1903842229263562	0.15680540361850212	0.0960992578129651	0.1026167927716491	0.20013820257477616	0.010742299863195196	0.12297948726173462	0.1243163750423244	0.14801682473257444	0.03699260497477924	0.08433291525090988	0.06845587944409232	0.0763943973475011	0.0763943973475011	0.0763943973475011	0.0763943973475011	0.0763943973475011	0.0763943973475011	0.0763943973475011	0.0763943973475011	0.0763943973475011	0.0763943973475011	0.0763943973475011	0.0763943973475011	0.0763943973475011	0.0763943973475011	0.0763943973475011	0.0763943973475011	0.0763943973475011	0.0763943973475011	0.0763943973475011	0.0763943973475011	0.0763943973475011	0.0763943973475011	0.0763943973475011
0.17287952773178397	0.1520641699081785	0.1394560501811472	0.18642163796123046	0.17254442258034952	0.18460707966108306	0.1782387235001302	0.1758616121614609	0.19952252183257982	0.18590760303933906	0.1826301664082591	0.17398856236112947	0.1802631510313414	0.1776870081320092	0.1577788119161573	0.1973019877683432	0.2573019595443607	0.1527336652163641	0.16825712696584252	0.19838457427649028	0.15328641329683365	0.17823309501108736	0.1899783131437456	0.26366749892373276	0.2268229060337392	0.2268229060337392	0.2268229060337392	0.2268229060337392	0.2268229060337392	0.2268229060337392	0.2268229060337392	0.2268229060337392	0.2268229060337392	0.2268229060337392	0.2268229060337392	0.2268229060337392	0.2268229060337392	0.2268229060337392	0.2268229060337392	0.2268229060337392	0.2268229060337392	0.2268229060337392	0.2268229060337392	0.2268229060337392	0.2268229060337392	0.2268229060337392	0.2268229060337392	0.2268229060337392	0.2268229060337392	0.2268229060337392
0.1428750876351965	0.16755495012717408	0.13410796955718107	0.11363646289319779	0.11623365712518746	0.17104979533097037	0.19041408315435002	0.1397619251005863	0.11536533030508068	0.15654457489488907	0.14428764156437962	0.1038379881192121	0.11865531295836675	0.1830832974376807	0.14089060757705982	0.17231157166572922	0.136822001217887	0.15890817685135206	0.14737431063904907	0.10106252885172036	0.1571064281613491	0.14061755239463972	0.1251164341262205	0.1273784508603752	0.11559006179218966	0.22250877012993764	0.16904941596106365	0.16904941596106365	0.16904941596106365	0.16904941596106365	0.16904941596106365	0.16904941596106365	0.16904941596106365	0.16904941596106365	0.16904941596106365	0.16904941596106365	0.16904941596106365	0.16904941596106365	0.16904941596106365	0.16904941596106365	0.16904941596106365	0.16904941596106365	0.16904941596106365	0.16904941596106365	0.16904941596106365	0.16904941596106365	0.16904941596106365	0.16904941596106365	0.16904941596106365	0.16904941596106365
0.23999720322312834	0.2828593288600714	0.2713954035115839	0.2558526839955255	0.246762615911711	0.20468075219643714	0.2170816773747154	0.19792864373112717	0.25670258909545207	0.22322832372545706	0.24291767035154055	0.2466377626919361	0.28272948079698057	0.20940544322534604	0.23943668819943945	0.27269285103829627	0.2746184429599921	0.25413675018315257	0.24190912552840593	0.19997830138187264	0.3280357167783292	0.29142962624855206	0.2717403069463204	0.28158496659743626	0.28158496659743626	0.28158496659743626	0.28158496659743626	0.28158496659743626	0.28158496659743626	0.28158496659743626	0.28158496659743626	0.28158496659743626	0.28158496659743626	0.28158496659743626	0.28158496659743626	0.28158496659743626	0.28158496659743626	0.28158496659743626	0.28158496659743626	0.28158496659743626	0.28158496659743626	0.28158496659743626	0.28158496659743626	0.28158496659743626	0.28158496659743626	0.28158496659743626	0.28158496659743626	0.28158496659743626	0.28158496659743626	0.28158496659743626
0.08464873263745287	0.10759242030742877	0.09737143221685403	0.12109397555144442	0.10548029119593681	0.11428554223163512	0.11954415182146452	0.10900119718095347	0.12645861016650858	0.11509717797128123	0.09485572881036551	0.12093583069820313	0.08315583598850235	0.11403132122793946	0.12355446357735703	0.09341335032972609	0.11893501474227314	0.11994201191536344	0.0969767713529396	0.11664503342218786	0.11009627113440755	0.11337065227829769	0.11337065227829769	0.11337065227829769	0.11337065227829769	0.11337065227829769	0.11337065227829769	0.11337065227829769	0.11337065227829769	0.11337065227829769	0.11337065227829769	0.11337065227829769	0.11337065227829769	0.11337065227829769	0.11337065227829769	0.11337065227829769	0.11337065227829769	0.11337065227829769	0.11337065227829769	0.11337065227829769	0.11337065227829769	0.11337065227829769	0.11337065227829769	0.11337065227829769	0.11337065227829769	0.11337065227829769	0.11337065227829769	0.11337065227829769	0.11337065227829769	0.11337065227829769
0.0851558265201501	0.11242689738559127	0.11509324403902615	0.11704671888646491	0.11396193753941491	0.13257346619640453	0.1285656083298569	0.1148604455279264	0.13063909525642112	0.141696246836124	0.1211460882642492	0.12227729022160028	0.12199598112519781	0.13904022688476744	0.13273096437776796	0.1175017608630847	0.15784931836313804	0.11783180994625017	0.11226766015045389	0.11133802037535588	0.13154530266496567	0.10628692095932445	0.1143913041093827	0.12198414758185074	0.0994792682469717	0.09321365270851371	0.08909968900078731	0.09265338053634381	0.09763382220130594	0.11071521331524838	0.11335543624296689	0.11186786056500073	0.16595771615017887	0.1389127883575898	0.1389127883575898	0.1389127883575898	0.1389127883575898	0.1389127883575898	0.1389127883575898	0.1389127883575898	0.1389127883575898	0.1389127883575898	0.1389127883575898	0.1389127883575898	0.1389127883575898	0.1389127883575898	0.1389127883575898	0.1389127883575898	0.1389127883575898	0.1389127883575898
0.10085851758558569	0.10840819992465987	0.10169341930481812	0.1010113534738457	0.10782828439509817	0.07747999500640324	0.10146797002291243	0.11311414766823089	0.10462694895060748	0.09579778747854507	0.07769452615016409	0.07987976069219864	0.10078195692667896	0.12869124077057037	0.10077926236243318	0.1329359573219563	0.11675271581771238	0.08822667796521245	0.10517850045209365	0.11618712804740557	0.1495815255833328	0.08861924381654517	0.0681459347785138	0.10022375530064738	0.1121276382768192	0.09880540576646285	0.10484007115859872	0.0919068692187959	0.12836672811407426	0.08748079152639128	0.13171475906449925	0.09700348012621357	0.11218808851159497	0.10459578431890426	0.10459578431890426	0.10459578431890426	0.10459578431890426	0.10459578431890426	0.10459578431890426	0.10459578431890426	0.10459578431890426	0.10459578431890426	0.10459578431890426	0.10459578431890426	0.10459578431890426	0.10459578431890426	0.10459578431890426	0.10459578431890426	0.10459578431890426	0.10459578431890426
0.12521718670575424	0.11785909020503277	0.16090493339809483	0.1351654614076777	0.13196327489014947	0.10067970604692415	0.1317959093504802	0.12115545244166075	0.11511738284742111	0.12887561740066353	0.14124215498364381	0.12400590509786025	0.1574931647275323	0.1300687493453223	0.11262744986755086	0.1859783591797068	0.12441467066542114	0.14799324514782036	0.1302797172788212	0.13661764590294387	0.10621021247406083	0.12141392918850233	0.12141392918850233	0.12141392918850233	0.12141392918850233	0.12141392918850233	0.12141392918850233	0.12141392918850233	0.12141392918850233	0.12141392918850233	0.12141392918850233	0.12141392918850233	0.12141392918850233	0.12141392918850233	0.12141392918850233	0.12141392918850233	0.12141392918850233	0.12141392918850233	0.12141392918850233	0.12141392918850233	0.12141392918850233	0.12141392918850233	0.12141392918850233	0.12141392918850233	0.12141392918850233	0.12141392918850233	0.12141392918850233	0.12141392918850233	0.12141392918850233	0.12141392918850233
0.07028949275001463	0.07456290683609089	0.060337449155457926	0.09204426767759176	0.08255105719934504	0.09908616099874616	0.10763121848873561	0.07316847932366273	0.07425131978521796	0.1081595942762586	0.1063567549815113	0.09902342838356881	0.10224815643723868	0.10432835980415602	0.1089543883979227	0.08010751265556977	0.09042124771600299	0.09365847121848632	0.0746122343347888	0.14129295158469146	0.09816241918348338	0.17427074858975966	0.11039696145569682	0.10443594579844376	0.1074164536270703	0.1074164536270703	0.1074164536270703	0.1074164536270703	0.1074164536270703	0.1074164536270703	0.1074164536270703	0.1074164536270703	0.1074164536270703	0.1074164536270703	0.1074164536270703	0.1074164536270703	0.1074164536270703	0.1074164536270703	0.1074164536270703	0.1074164536270703	0.1074164536270703	0.1074164536270703	0.1074164536270703	0.1074164536270703	0.1074164536270703	0.1074164536270703	0.1074164536270703	0.1074164536270703	0.1074164536270703	0.1074164536270703
0.12209232039188586	0.16812834902746226	0.16678324670270359	0.16120260363078806	0.11065081378271367	0.14568793513503064	0.14599552499703983	0.11790938915978925	0.12991016584491372	0.13686293355429832	0.13028026915315033	0.18533232437070407	0.1473323344151914	0.15648766502997985	0.15810329290129754	0.16638437308579232	0.12726201187625916	0.12361990888188125	0.13799424210305253	0.1869136949987255	0.1459066915250471	0.1565915044436468	0.1462967320246324	0.15839384217704286	0.13860351205558522	0.19205219944732158	0.16532785575145337	0.16532785575145337	0.16532785575145337	0.16532785575145337	0.16532785575145337	0.16532785575145337	0.16532785575145337	0.16532785575145337	0.16532785575145337	0.16532785575145337	0.16532785575145337	0.16532785575145337	0.16532785575145337	0.16532785575145337	0.16532785575145337	0.16532785575145337	0.16532785575145337	0.16532785575145337	0.16532785575145337	0.16532785575145337	0.16532785575145337	0.16532785575145337	0.16532785575145337	0.16532785575145337
0.093030292139255	0.11065219632612709	0.12817302868168923	0.0839323767974597	0.09096015196308217	0.13818325431610198	0.10835903864649668	0.12980994100269824	0.10381024769964974	0.11774843038031137	0.10971043885986459	0.11361214123845251	0.11461795618786165	0.11014030125955727	0.10713240740443147	0.1163877800369083	0.09423854549805656	0.1210466663327415	0.10351938908591145	0.0967555479132695	0.10013746849959049	0.10013746849959049	0.10013746849959049	0.10013746849959049	0.10013746849959049	0.10013746849959049	0.10013746849959049	0.10013746849959049	0.10013746849959049	0.10013746849959049	0.10013746849959049	0.10013746849959049	0.10013746849959049	0.10013746849959049	0.10013746849959049	0.10013746849959049	0.10013746849959049	0.10013746849959049	0.10013746849959049	0.10013746849959049	0.10013746849959049	0.10013746849959049	0.10013746849959049	0.10013746849959049	0.10013746849959049	0.10013746849959049	0.10013746849959049	0.10013746849959049	0.10013746849959049	0.10013746849959049
0.0988895591307884	0.12129567561764873	0.120262296787731	0.11084817659189539	0.0883185826663986	0.08986001101754858	0.10687221639853245	0.12750451462228135	0.12152339527835221	0.08845207911826791	0.10158783524367856	0.10086753707367285	0.08988541748867808	0.09225785648994994	0.0901928536759931	0.10177457021713934	0.10417808564165269	0.08320058284523807	0.10098744358075791	0.1216207019126752	0.11328977838429533	0.102614638773577	0.10795220857893617	0.10795220857893617	0.10795220857893617	0.10795220857893617	0.10795220857893617	0.10795220857893617	0.10795220857893617	0.10795220857893617	0.10795220857893617	0.10795220857893617	0.10795220857893617	0.10795220857893617	0.10795220857893617	0.10795220857893617	0.10795220857893617	0.10795220857893617	0.10795220857893617	0.10795220857893617	0.10795220857893617	0.10795220857893617	0.10795220857893617	0.10795220857893617	0.10795220857893617	0.10795220857893617	0.10795220857893617	0.10795220857893617	0.10795220857893617	0.10795220857893617
0.19195169368645906	0.18121268720434708	0.20323639225352452	0.16262775688750758	0.21979329854549173	0.14721281632190755	0.15584291486085317	0.21404164438519926	0.1440306831495704	0.17445983227460463	0.20583387313815102	0.12912190559947642	0.14078391606221458	0.14840225313935057	0.17964502154449802	0.18263011787342243	0.14980402996361683	0.1518277622963461	0.1532544643629525	0.28661426689945046	0.21993436563120145	0.21993436563120145	0.21993436563120145	0.21993436563120145	0.21993436563120145	0.21993436563120145	0.21993436563120145	0.21993436563120145	0.21993436563120145	0.21993436563120145	0.21993436563120145	0.21993436563120145	0.21993436563120145	0.21993436563120145	0.21993436563120145	0.21993436563120145	0.21993436563120145	0.21993436563120145	0.21993436563120145	0.21993436563120145	0.21993436563120145	0.21993436563120145	0.21993436563120145	0.21993436563120145	0.21993436563120145	0.21993436563120145	0.21993436563120145	0.21993436563120145	0.21993436563120145	0.21993436563120145
0.14425736104256603	0.20384650761360068	0.1895933825151524	0.2073417097137881	0.21871620620259377	0.16536015765337597	0.18965230658908847	0.19397311154421035	0.1674827316207991	0.22707364279325482	0.20741193302892283	0.18636987672383948	0.2117521575797263	0.19926753129402178	0.19139041314337293	0.2356854950847882	0.15422173482092746	0.2210903544073506	0.19511871150184215	0.20514706520197337	0.1747588442571736	0.19534250992999544	0.16623240096697287	0.18078745544848415	0.18078745544848415	0.18078745544848415	0.18078745544848415	0.18078745544848415	0.18078745544848415	0.18078745544848415	0.18078745544848415	0.18078745544848415	0.18078745544848415	0.18078745544848415	0.18078745544848415	0.18078745544848415	0.18078745544848415	0.18078745544848415	0.18078745544848415	0.18078745544848415	0.18078745544848415	0.18078745544848415	0.18078745544848415	0.18078745544848415	0.18078745544848415	0.18078745544848415	0.18078745544848415	0.18078745544848415	0.18078745544848415	0.18078745544848415
0.12596938972839236	0.16069639139903022	0.1651088265153177	0.14721967001315783	0.1492810737385732	0.16984438813549113	0.152352028267459	0.15390513948253262	0.12700758847805937	0.12107116654070142	0.12000180456702653	0.17691328483360552	0.12530732957274476	0.15050590665528138	0.1465194597973613	0.20393580312191734	0.12981219186918572	0.12961407717809015	0.1116359191268055	0.148660658659015	0.16651279535533578	0.16288064974628602	0.16469672255081091	0.16469672255081091	0.16469672255081091	0.16469672255081091	0.16469672255081091	0.16469672255081091	0.16469672255081091	0.16469672255081091	0.16469672255081091	0.16469672255081091	0.16469672255081091	0.16469672255081091	0.16469672255081091	0.16469672255081091	0.16469672255081091	0.16469672255081091	0.16469672255081091	0.16469672255081091	0.16469672255081091	0.16469672255081091	0.16469672255081091	0.16469672255081091	0.16469672255081091	0.16469672255081091	0.16469672255081091	0.16469672255081091	0.16469672255081091	0.16469672255081091
0.12729754358248033	0.1530366160567495	0.15183963442522383	0.1458689720672769	0.1254347990013861	0.13297624104841585	0.12066689380243245	0.1701828802423271	0.17902205866120519	0.1307174213399163	0.13310909892180228	0.14432758541771815	0.1600003414728109	0.15468247928785955	0.15963155743892135	0.13194118140348945	0.1626830297177261	0.14964460212433559	0.1362729919885171	0.14594204416254386	0.13460949812465567	0.15561313716640646	0.16880174807853807	0.18171870546274893	0.13579832149962368	0.15381685265321085	0.14903431423073366	0.15679983548513993	0.17619659585008574	0.14185779027191242	0.28813473563720443	0.2149962629545584	0.2149962629545584	0.2149962629545584	0.2149962629545584	0.2149962629545584	0.2149962629545584	0.2149962629545584	0.2149962629545584	0.2149962629545584	0.2149962629545584	0.2149962629545584	0.2149962629545584	0.2149962629545584	0.2149962629545584	0.2149962629545584	0.2149962629545584	0.2149962629545584	0.2149962629545584	0.2149962629545584
0.08807558692503757	0.11086071384265672	0.08197855385987177	0.09124658483598168	0.11577532475463125	0.08526711109948086	0.09006010292026578	0.08682415002337128	0.09944056688263903	0.09879739601586553	0.11006849504375088	0.10350927207858951	0.1230937211868119	0.11143096660486149	0.08479219518337013	0.087908250604363	0.10609304429013183	0.12495788173358065	0.09351222090025028	0.11858446927115827	0.10665993571768544	0.123170281114927	0.11078908542697352	0.1421613067554677	0.12563833343258282	0.10092902165626108	0.10970547109112692	0.12567449208815554	0.11451387904506564	0.14741612946582452	0.08844749037777075	0.11793180992179762	0.11793180992179762	0.11793180992179762	0.11793180992179762	0.11793180992179762	0.11793180992179762	0.11793180992179762	0.11793180992179762	0.11793180992179762	0.11793180992179762	0.11793180992179762	0.11793180992179762	0.11793180992179762	0.11793180992179762	0.11793180992179762	0.11793180992179762	0.11793180992179762	0.11793180992179762	0.11793180992179762
0.11785202335481569	0.1410475331346714	0.1300530418030523	0.16785653989396893	0.15992692025396718	0.11490646023609338	0.16974771519434514	0.12570773889248005	0.14383418458705652	0.16490155945448307	0.14595167081149527	0.13898474262112587	0.12278072646361772	0.16652713347960454	0.11525424896736977	0.12978836128055513	0.13081646821376255	0.1319103479992082	0.13677874378612515	0.15983985013655144	0.18999867031393392	0.17491926022524268	0.17491926022524268	0.17491926022524268	0.17491926022524268	0.17491926022524268	0.17491926022524268	0.17491926022524268	0.17491926022524268	0.17491926022524268	0.17491926022524268	0.17491926022524268	0.17491926022524268	0.17491926022524268	0.17491926022524268	0.17491926022524268	0.17491926022524268	0.17491926022524268	0.17491926022524268	0.17491926022524268	0.17491926022524268	0.17491926022524268	0.17491926022524268	0.17491926022524268	0.17491926022524268	0.17491926022524268	0.17491926022524268	0.17491926022524268	0.17491926022524268	0.17491926022524268
0.6685030137281496	0.09207060351283229	0.20024597426154003	1.5323327954046613	0.9462277439516008	0.9158791646804642	0.5363501369801237	0.009827993033699927	0.009827993033699927	1.0889573924436127	0.7673662507896407	0.0	0.5360108213740087	0.009827993033699927	0.0027459191494978463	1.1058136188013292	0.6939126184577347	0.7672555396859713	0.5360305853539011	0.9485029962866628	0.0	0.4742514981433314	0.4742514981433314	0.4742514981433314	0.4742514981433314	0.4742514981433314	0.4742514981433314	0.4742514981433314	0.4742514981433314	0.4742514981433314	0.4742514981433314	0.4742514981433314	0.4742514981433314	0.4742514981433314	0.4742514981433314	0.4742514981433314	0.4742514981433314	0.4742514981433314	0.4742514981433314	0.4742514981433314	0.4742514981433314	0.4742514981433314	0.4742514981433314	0.4742514981433314	0.4742514981433314	0.4742514981433314	0.4742514981433314	0.4742514981433314	0.4742514981433314	0.4742514981433314
0.10986622683730488	0.1407784088019377	0.14407801113207477	0.1892748182033795	0.17908495143224681	0.17126109076464038	0.15449007890613792	0.14119246291928994	0.19543902339126532	0.17557178267367687	0.15207314541852365	0.18142540907516444	0.14478854955869327	0.12703429139229142	0.1758981113339395	0.19919249325080918	0.13909176849716776	0.19872100941072904	0.16803284487379333	0.14507377219624373	0.13800929125101305	0.12650330324648876	0.13119515429967488	0.16118540140128396	0.13259581049533262	0.16490088499405156	0.16859878142060442	0.15276672672383984	0.17714615109503645	0.16495643890943817	0.16495643890943817	0.16495643890943817	0.16495643890943817	0.16495643890943817	0.16495643890943817	0.16495643890943817	0.16495643890943817	0.16495643890943817	0.16495643890943817	0.16495643890943817	0.16495643890943817	0.16495643890943817	0.16495643890943817	0.16495643890943817	0.16495643890943817	0.16495643890943817	0.16495643890943817	0.16495643890943817	0.16495643890943817	0.16495643890943817
0.08232292321361424	0.08344348901477679	0.09080986002753051	0.11647403676655689	0.10808173372764548	0.11118831596957678	0.08210816981129461	0.12607769194046656	0.131356526801702	0.12355966588351644	0.09537705308423196	0.11850144269184133	0.09281387172872475	0.14366515082405315	0.09533397480082113	0.10025203986806172	0.08975519944749777	0.09377739068103622	0.10403672044085191	0.10982731047568413	0.12263681525538223	0.08259803306611212	0.08582594921250503	0.11466871834919944	0.10597526931281295	0.11777013240015928	0.14983312601560012	0.10490798360797013	0.10934509092022168	0.1002088673517214	0.11559376065546094	0.11744336724316107	0.12622472008817598	0.10980919224337148	0.09940044961883109	0.10460482093110127	0.10460482093110127	0.10460482093110127	0.10460482093110127	0.10460482093110127	0.10460482093110127	0.10460482093110127	0.10460482093110127	0.10460482093110127	0.10460482093110127	0.10460482093110127	0.10460482093110127	0.10460482093110127	0.10460482093110127	0.10460482093110127
0.10385700896284496	0.11169730070266573	0.10561249905040025	0.0909309921272675	0.10846789238626728	0.08947206866877791	0.1101460212929229	0.10941875145934869	0.0978047293503691	0.1279280050370043	0.07545331989222134	0.12916829011721764	0.07681470574635897	0.10270742574290863	0.13647956641866268	0.10064870718210198	0.07627774659699577	0.11412672339315043	0.10145269241320914	0.12978859093689296	0.09905285542840397	0.13318748603705555	0.1326475695358428	0.12191041684764067	0.12862961722548508	0.10922163717836345	0.12226228621707562	0.09154279418253429	0.10230703073007345	0.1172359442277014	0.13446469174252446	0.11581909881543481	0.10971290423989741	0.13169594991272904	0.12310760541529636	0.11214914397508842	0.09011241806426695	0.1329403207856146	0.11149009679713269	0.10116364385520972	0.10632687032617119	0.10632687032617119	0.10632687032617119	0.10632687032617119	0.10632687032617119	0.10632687032617119	0.10632687032617119	0.10632687032617119	0.10632687032617119	0.10632687032617119
0.13987726316990978	0.13132511802328875	0.1360556572085045	0.15545863161852588	0.16318310300041905	0.13315588557225091	0.1879858086088632	0.1241609087403452	0.12338727146213563	0.15797376652766473	0.1288511954034291	0.19593017619649783	0.16244499817630223	0.1557950805054649	0.15377293024138874	0.15787647458831908	0.15791569058966679	0.19036277837115673	0.16861637826943637	0.16981537494131269	0.1302604699053307	0.17242109116312337	0.1602316396615909	0.17651843563036557	0.1541026612412322	0.1653105484357989	0.1653105484357989	0.1653105484357989	0.1653105484357989	0.1653105484357989	0.1653105484357989	0.1653105484357989	0.1653105484357989	0.1653105484357989	0.1653105484357989	0.1653105484357989	0.1653105484357989	0.1653105484357989	0.1653105484357989	0.1653105484357989	0.1653105484357989	0.1653105484357989	0.1653105484357989	0.1653105484357989	0.1653105484357989	0.1653105484357989	0.1653105484357989	0.1653105484357989	0.1653105484357989	0.1653105484357989
0.08912431682645086	0.08240222534152915	0.10825476155324436	0.10767838913998291	0.10142713288527552	0.09636274603647621	0.11999606098884022	0.1434526049794207	0.07872777975419568	0.10228349901797693	0.10125745602821525	0.12335270549600601	0.11620215834782889	0.12645098141594766	0.10807825868551287	0.1368836425936856	0.1185314013542885	0.10393573640783459	0.12751109579077177	0.11172111897619147	0.12265493000443724	0.13014718391857572	0.08674163175250582	0.07343734152332157	0.1449943839324423	0.12018812292778591	0.1181126780269843	0.10093947127032402	0.11710736553213211	0.14612290750088525	0.09172581160063778	0.11892435955076151	0.11892435955076151	0.11892435955076151	0.11892435955076151	0.11892435955076151	0.11892435955076151	0.11892435955076151	0.11892435955076151	0.11892435955076151	0.11892435955076151	0.11892435955076151	0.11892435955076151	0.11892435955076151	0.11892435955076151	0.11892435955076151	0.11892435955076151	0.11892435955076151	0.11892435955076151	0.11892435955076151
0.611539006996031	0.8600351237783382	0.5873341973169481	0.21028346261419426	0.2720868153060786	0.6010547433215099	0.46610636156361607	0.47365702717015495	0.14044511356236125	0.5614027700855038	0.7099684471004168	0.6538946515124223	0.48157772748666416	0.7440406139772351	0.5079245365703434	0.29533301309336824	0.3703958915263524	0.3741812418073907	0.7036997786825937	0.3928694669417707	0.5268963654369583	0.47900117638745376	0.5078606718323592	0.13027038288261486	0.3964401600139794	0.43811945178757683	0.4172798059007781	0.4172798059007781	0.4172798059007781	0.4172798059007781	0.4172798059007781	0.4172798059007781	0.4172798059007781	0.4172798059007781	0.4172798059007781	0.4172798059007781	0.4172798059007781	0.4172798059007781	0.4172798059007781	0.4172798059007781	0.4172798059007781	0.4172798059007781	0.4172798059007781	0.4172798059007781	0.4172798059007781	0.4172798059007781	0.4172798059007781	0.4172798059007781	0.4172798059007781	0.4172798059007781
0.07817315797905218	0.09789651771123194	0.11418538898323598	0.11617737511765515	0.0875467083811871	0.10114756582154892	0.11760085480922917	0.12362554252734298	0.11633795922829726	0.10572035001079241	0.10416833055582234	0.11063047016239451	0.08711467676280484	0.1273877008973446	0.10043104482799123	0.09821524869298581	0.0995912421020056	0.09443669409849607	0.10632521097064855	0.11306076159277548	0.12123478368036007	0.09400589372011316	0.09936269287628421	0.09668429329819868	0.09668429329819868	0.09668429329819868	0.09668429329819868	0.09668429329819868	0.09668429329819868	0.09668429329819868	0.09668429329819868	0.09668429329819868	0.09668429329819868	0.09668429329819868	0.09668429329819868	0.09668429329819868	0.09668429329819868	0.09668429329819868	0.09668429329819868	0.09668429329819868	0.09668429329819868	0.09668429329819868	0.09668429329819868	0.09668429329819868	0.09668429329819868	0.09668429329819868	0.09668429329819868	0.09668429329819868	0.09668429329819868	0.09668429329819868
0.11340758362752106	0.15710306322031903	0.16777345499728474	0.1276657889173957	0.15799119264894598	0.160003676526889	0.14714563578877546	0.1240635499980042	0.11993562261738215	0.15497109313761007	0.1525334537531266	0.16505122110639842	0.16710475804746716	0.15495802869486602	0.1411773941420973	0.16684185466811455	0.15146263263434173	0.1442711230658232	0.17819422155763287	0.13854638070687633	0.14270577854771685	0.15872030644069157	0.17794048604643387	0.1280167667871847	0.14137695268604114	0.13545270479536392	0.13551487651880256	0.16524464620773457	0.1202740693434649	0.13488955243146844	0.22859145067868225	0.18174050155507535	0.18174050155507535	0.18174050155507535	0.18174050155507535	0.18174050155507535	0.18174050155507535	0.18174050155507535	0.18174050155507535	0.18174050155507535	0.18174050155507535	0.18174050155507535	0.18174050155507535	0.18174050155507535	0.18174050155507535	0.18174050155507535	0.18174050155507535	0.18174050155507535	0.18174050155507535	0.18174050155507535
0.3800234388563685	0.34082837424007556	0.40874788420997754	0.4329702574807817	0.3212292741464017	0.47914610202694313	0.4011737630514748	0.24962290779610655	0.34188371767363196	0.346557017358901	0.18667840002706487	0.25447109790078487	0.2472002778830744	0.2722214081399076	0.3331620096095441	0.30444064149110317	0.34363865997319165	0.2667170650021216	0.3340956514885047	0.3665463891046434	0.20641343890908775	0.01907730558647497	0.002066234907814627	0.319236738485393	0.3876995636487968	0.284014979529958	0.3376010667207703	0.3035078548230919	0.3341872170455398	0.43177066026948224	0.28899151192542266	0.17948085858920526	0.420161522343953	0.20313136935866455	0.24532375404292311	0.3781070864038836	0.3084590524080876	0.36293397438103836	0.335696513394563	0.335696513394563	0.335696513394563	0.335696513394563	0.335696513394563	0.335696513394563	0.335696513394563	0.335696513394563	0.335696513394563	0.335696513394563	0.335696513394563	0.335696513394563
0.04402004326256691	0.0	0.1084616748135039	0.0	0.1010995391301988	0.12772649497644362	0.2490168130581898	0.004954415545570249	0.10114245932622154	0.10422580541817177	0.0	0.10422580541817177	0.19971179274030987	0.22861087484367162	0.21955060889531317	0.27893458952426037	0.2549436331869313	0.21566506223696433	0.23552355715745096	0.15616001597259108	0.1737989120026878	0.32680662231379526	0.30936500769720443	0.1757959333711741	0.22736974968176862	0.22733385488572136	0.21817437224131678	0.1868399049640416	0.215281698513405	0.2678215502686671	0.21322624551931094	0.16248476839727033	0.4309399501626126	0.1928176029605824	0.22055389887703572	0.22762069195190146	0.11192387573296932	0.17459032908019537	0.2761211457520664	0.23649076353322396	0.278328258938869	0.19370199152731496	0.2948366491520215	0.2813985791074825	0.288117614129752	0.288117614129752	0.288117614129752	0.288117614129752	0.288117614129752	0.288117614129752
0.1487517034301646	0.14290574415617313	0.18052698458086133	0.15842414044965383	0.15881754733164336	0.13501699036204265	0.186678937373808	0.1723373092407039	0.18596953379197184	0.1773805992100044	0.12259795089913995	0.14465153723501595	0.21524635358078567	0.11373767081104316	0.12182599055108834	0.19209937365274893	0.14961822591406082	0.16554692001056678	0.16108736032988152	0.1324653063351307	0.13112961403266038	0.09912840541680676	0.15893938274628885	0.13410905330301764	0.09055867717875236	0.11156598621611408	0.12488879368574825	0.16651127131513097	0.13180634175629172	0.1964428612462256	0.11853629109329696	0.14119254576673396	0.15722345717185476	0.13003704601843674	0.20272742981501893	0.19325761509340852	0.1558954071071521	0.13221856364799017	0.20604986236564646	0.16832733155981636	0.1455267878535198	0.1787446754779094	0.1615608637209942	0.22460557846313628	0.20318335620807187	0.21389446733560408	0.21389446733560408	0.21389446733560408	0.21389446733560408	0.21389446733560408
0.18124078361315504	0.21669152021952265	0.20294654594247033	0.16871975443482476	0.20290062149533325	0.13384104000875782	0.20327138982559664	0.1792061224101486	0.19150548684890772	0.19168645874881285	0.1909467159604615	0.2200693781620278	0.18681052910544496	0.1742356372526516	0.19221564467233174	0.18718110767012078	0.20422122326175343	0.18411492663097573	0.21392035768687842	0.19349248832181237	0.2111858945591271	0.19681347596135887	0.16651020650732984	0.20059955891670173	0.17914445636011372	0.1884245138127955	0.23828761668651685	0.19648579252220827	0.18020254539153308	0.19778923578533283	0.22517216283408076	0.16783505747178598	0.18970943831313786	0.2045233207343255	0.21088552731564383	0.17193682764216714	0.16856802691187497	0.2224602592340178	0.28176632164615667	0.25211329044008723	0.25211329044008723	0.25211329044008723	0.25211329044008723	0.25211329044008723	0.25211329044008723	0.25211329044008723	0.25211329044008723	0.25211329044008723	0.25211329044008723	0.25211329044008723
0.4847933757020221	0.4575467056960898	0.3736646599959672	0.38228271788839174	0.3476168893404948	0.43813475704805743	0.4607706877013978	0.41857877540811866	0.27986966838636895	0.34922422189724384	0.34922422189724384	0.34922422189724384	0.34922422189724384	0.34922422189724384	0.34922422189724384	0.34922422189724384	0.34922422189724384	0.34922422189724384	0.34922422189724384	0.34922422189724384	0.34922422189724384	0.34922422189724384	0.34922422189724384	0.34922422189724384	0.34922422189724384	0.34922422189724384	0.34922422189724384	0.34922422189724384	0.34922422189724384	0.34922422189724384	0.34922422189724384	0.34922422189724384	0.34922422189724384	0.34922422189724384	0.34922422189724384	0.34922422189724384	0.34922422189724384	0.34922422189724384	0.34922422189724384	0.34922422189724384	0.34922422189724384	0.34922422189724384	0.34922422189724384	0.34922422189724384	0.34922422189724384	0.34922422189724384	0.34922422189724384	0.34922422189724384	0.34922422189724384	0.34922422189724384
0.001478827563501473	0.12727807855053433	0.15734882584555998	0.0017957191842517893	0.22659471231868614	0.23429510849378038	0.15716530077261223	0.006210653321354432	0.15736301709984796	0.0017957191842517893	0.16397484744328755	0.0	0.15716530077261223	0.15734882584555998	0.0	0.06548488709961145	0.09799907541129925	0.0	0.29186153313381963	0.16793956582649755	0.2299005494801586	0.2299005494801586	0.2299005494801586	0.2299005494801586	0.2299005494801586	0.2299005494801586	0.2299005494801586	0.2299005494801586	0.2299005494801586	0.2299005494801586	0.2299005494801586	0.2299005494801586	0.2299005494801586	0.2299005494801586	0.2299005494801586	0.2299005494801586	0.2299005494801586	0.2299005494801586	0.2299005494801586	0.2299005494801586	0.2299005494801586	0.2299005494801586	0.2299005494801586	0.2299005494801586	0.2299005494801586	0.2299005494801586	0.2299005494801586	0.2299005494801586	0.2299005494801586	0.2299005494801586
0.382946948007687	0.26244041673715685	0.40935105263414645	0.3472621496593741	0.30576933960184055	0.31250271944638053	0.30454162938226725	0.2572867270913214	0.2833246751797213	0.37739570832802855	0.2220741457185722	0.30544517838630836	0.18759284146127933	0.28353668233556645	0.32450058915010965	0.28082856898510006	0.4979312305800213	0.3912131635977178	0.34517407641692727	0.3451921197539546	0.36466384192245416	0.2751937308735111	0.27650490282875606	0.31262786225833333	0.2742940974738082	0.39325314391945015	0.2671157068953335	0.35184191578075075	0.2745454949788606	0.37783781294044133	0.3550008968506205	0.35125435095694457	0.35312762390378255	0.35312762390378255	0.35312762390378255	0.35312762390378255	0.35312762390378255	0.35312762390378255	0.35312762390378255	0.35312762390378255	0.35312762390378255	0.35312762390378255	0.35312762390378255	0.35312762390378255	0.35312762390378255	0.35312762390378255	0.35312762390378255	0.35312762390378255	0.35312762390378255	0.35312762390378255
0.14149303562195417	0.17671330714789607	0.20332393472589233	0.20327681793362606	0.15838676700394846	0.19973873889871963	0.174498023807068	0.17750857359976277	0.17350844415349623	0.16774674442280613	0.1398911499070232	0.1841288940097746	0.16470838322201453	0.2121576158274153	0.19685869035723863	0.21027182077086018	0.1666460266050681	0.1985036419509489	0.1627675181952608	0.1481102716934218	0.14974670097328435	0.15238615747214765	0.1441956298363707	0.14829089365425915	0.14829089365425915	0.14829089365425915	0.14829089365425915	0.14829089365425915	0.14829089365425915	0.14829089365425915	0.14829089365425915	0.14829089365425915	0.14829089365425915	0.14829089365425915	0.14829089365425915	0.14829089365425915	0.14829089365425915	0.14829089365425915	0.14829089365425915	0.14829089365425915	0.14829089365425915	0.14829089365425915	0.14829089365425915	0.14829089365425915	0.14829089365425915	0.14829089365425915	0.14829089365425915	0.14829089365425915	0.14829089365425915	0.14829089365425915
0.34023820301268926	0.27419239454958305	0.22469433354242943	0.2934737629760264	0.2784401989645148	0.25232087968735956	0.3210833911631456	0.21867061113724678	0.21586487141055033	0.22665141147084586	0.26584073264129765	0.24624607205607177	0.24624607205607177	0.24624607205607177	0.24624607205607177	0.24624607205607177	0.24624607205607177	0.24624607205607177	0.24624607205607177	0.24624607205607177	0.24624607205607177	0.24624607205607177	0.24624607205607177	0.24624607205607177	0.24624607205607177	0.24624607205607177	0.24624607205607177	0.24624607205607177	0.24624607205607177	0.24624607205607177	0.24624607205607177	0.24624607205607177	0.24624607205607177	0.24624607205607177	0.24624607205607177	0.24624607205607177	0.24624607205607177	0.24624607205607177	0.24624607205607177	0.24624607205607177	0.24624607205607177	0.24624607205607177	0.24624607205607177	0.24624607205607177	0.24624607205607177	0.24624607205607177	0.24624607205607177	0.24624607205607177	0.24624607205607177	0.24624607205607177
0.14125947900706717	0.18398578498810086	0.17532950549735649	0.17466547488898526	0.15172132127428642	0.1806923724758773	0.15072387578511162	0.1369360575301774	0.1661922346668958	0.13469558672613194	0.1510627976242631	0.1586569621061672	0.1607519361711995	0.14918682251909557	0.1639094777662162	0.14219486306227686	0.17052769594289455	0.13613201082679652	0.14412022015778755	0.14271497339031022	0.17670691259092874	0.15207497635604936	0.16610696033890412	0.1428748084866549	0.13089186556450197	0.12486511837964569	0.14744209527472893	0.1588025145031895	0.15312230488895923	0.15312230488895923	0.15312230488895923	0.15312230488895923	0.15312230488895923	0.15312230488895923	0.15312230488895923	0.15312230488895923	0.15312230488895923	0.15312230488895923	0.15312230488895923	0.15312230488895923	0.15312230488895923	0.15312230488895923	0.15312230488895923	0.15312230488895923	0.15312230488895923	0.15312230488895923	0.15312230488895923	0.15312230488895923	0.15312230488895923	0.15312230488895923
0.023410464327375282	0.10835079629229642	0.0	0.1289655015057291	0.06228603514106118	0.06391497051823716	0.06904990979002965	0.08824490257447125	0.11732117525078203	0.06229280094409609	0.026062401346326307	0.12251374430494003	0.0850903098649542	0.07047621607978757	0.08157906122865326	0.15048482840647745	0.09763938000757152	0.06356358080440325	0.10214230330745018	0.12887883576012046	0.07322577736152523	0.051777099353241464	0.02919406598098023	0.1163559857703174	0.11301290207919706	0.029229018992309362	0.14894317715660738	0.1049087771066291	0.11297017813679731	0.057126712274108635	0.11862743795537785	0.08109916179590977	0.09986329987564381	0.09986329987564381	0.09986329987564381	0.09986329987564381	0.09986329987564381	0.09986329987564381	0.09986329987564381	0.09986329987564381	0.09986329987564381	0.09986329987564381	0.09986329987564381	0.09986329987564381	0.09986329987564381	0.09986329987564381	0.09986329987564381	0.09986329987564381	0.09986329987564381	0.09986329987564381
0.09946783538447578	0.13432635843045448	0.10910332037633046	0.13946027257186003	0.10886692316216451	0.12086361752697783	0.17896738531203174	0.22729467142407847	0.1657627017456143	0.170577728497431	0.16516091427022603	0.1883241179853934	0.17801510631234702	0.2229460244143065	0.17741961741230677	0.2004104013372424	0.18732559304377774	0.2069229685902741	0.2150220150651481	0.173473315635661	0.13579986961602236	0.14266888246488446	0.21681837825572592	0.1906262611607886	0.2100419212602524	0.2538226881714852	0.3125268400601766	0.22394898797734702	0.159133596013675	0.2138969022520092	0.18888938194040983	0.23960238531766542	0.3288710445319268	0.2795139824978838	0.22677134408633273	0.22819623423668708	0.22748378916150994	0.22748378916150994	0.22748378916150994	0.22748378916150994	0.22748378916150994	0.22748378916150994	0.22748378916150994	0.22748378916150994	0.22748378916150994	0.22748378916150994	0.22748378916150994	0.22748378916150994	0.22748378916150994	0.22748378916150994
0.12893891049937736	0.13485232553701532	0.14861153852901202	0.18327681477933597	0.13411586540291162	0.15099145860952767	0.15506146603704457	0.16116561814062558	0.1535224201570054	0.10706102298391021	0.10928137455070232	0.13133044187763773	0.10877062759037759	0.13583619516311518	0.10513446135627746	0.13575710470373806	0.12900034939970093	0.1535237257063456	0.15161057868076022	0.13889017715508375	0.13284099766401902	0.14924215588123624	0.1114239563956568	0.16923952738618345	0.14931912120377688	0.1370040360156995	0.14022931471537955	0.13839849150730424	0.12307577812457796	0.12772328879823158	0.14128645624226402	0.1345048725202478	0.1345048725202478	0.1345048725202478	0.1345048725202478	0.1345048725202478	0.1345048725202478	0.1345048725202478	0.1345048725202478	0.1345048725202478	0.1345048725202478	0.1345048725202478	0.1345048725202478	0.1345048725202478	0.1345048725202478	0.1345048725202478	0.1345048725202478	0.1345048725202478	0.1345048725202478	0.1345048725202478
0.2359695640920095	0.16284176348750487	0.2068846200995876	0.18305917437395208	0.11875088485021906	0.19038661051768305	0.2579243749123354	0.1539018574681796	0.1715681089047063	0.19380865089546226	0.2585812813566403	0.17267020301783198	0.18148966681971657	0.22898125530459318	0.1887592381184113	0.2860737027844602	0.1891591554790267	0.2298226124878994	0.2543344352767696	0.2572724612293168	0.2057146406735956	0.2308012396923776	0.24697189190654356	0.16709497649712504	0.22374839572273306	0.23284751646286772	0.23277067610969107	0.24843383097415717	0.2339205258274771	0.2362146270830234	0.2639210729477208	0.21393941996861182	0.2084931387515402	0.19740420748400397	0.16808527382507998	0.2614469492267642	0.21101183322267725	0.23622939122472073	0.23622939122472073	0.23622939122472073	0.23622939122472073	0.23622939122472073	0.23622939122472073	0.23622939122472073	0.23622939122472073	0.23622939122472073	0.23622939122472073	0.23622939122472073	0.23622939122472073	0.23622939122472073
0.005846736401545771	0.0	0.0	0.0	0.0	0.013641599494598524	0.0	0.0	0.1451935755981867	0.35036303415867776	0.07129151052241078	0.08693354558427664	0.058939466106788733	0.09827635272511567	0.07437305036881349	0.12131378972587169	0.07575302499757537	0.054973463295091424	0.07219218920218119	0.1108738759399141	0.1111759488398738	0.0032135495150943075	0.08993432900383141	0.006279039280875867	0.06496442752331028	0.13437249462107892	0.07702124504167776	0.05462879054170459	0.014864488729085459	0.05866666829776035	0.06949039572350525	0.21341705173997966	0.14145372373174248	0.14145372373174248	0.14145372373174248	0.14145372373174248	0.14145372373174248	0.14145372373174248	0.14145372373174248	0.14145372373174248	0.14145372373174248	0.14145372373174248	0.14145372373174248	0.14145372373174248	0.14145372373174248	0.14145372373174248	0.14145372373174248	0.14145372373174248	0.14145372373174248	0.14145372373174248
0.1916675859005936	0.22492716171819344	0.2161604470520572	0.16927796902578246	0.1711686118319814	0.1598928910051226	0.2834049606667025	0.17497818983954755	0.17753151965052028	0.3035499286616222	0.2841126742899628	0.2956859830325168	0.30581305534976116	0.24260969898266246	0.23894887252813407	0.2587592402696655	0.2729269211291393	0.23788197610778683	0.2672139790627276	0.26698338086896284	0.1926352459683727	0.23811687684237148	0.21612769574768012	0.24139996726907487	0.35782916982430363	0.28661447060068945	0.39250484946475034	0.34521351829824	0.29301655604732085	0.26253601774526825	0.264416506184257	0.26347626196476265	0.26347626196476265	0.26347626196476265	0.26347626196476265	0.26347626196476265	0.26347626196476265	0.26347626196476265	0.26347626196476265	0.26347626196476265	0.26347626196476265	0.26347626196476265	0.26347626196476265	0.26347626196476265	0.26347626196476265	0.26347626196476265	0.26347626196476265	0.26347626196476265	0.26347626196476265	0.26347626196476265
0.11904484713491786	0.10349269641114242	0.1548230986104841	0.13267884548492362	0.1609222899551956	0.17526795486290572	0.1685655595382827	0.1360190443305752	0.1930824568681917	0.11646430463316323	0.14133318963988503	0.20173129668495873	0.1468128039102264	0.20263239268231148	0.21621468981909867	0.18431017044482204	0.19619516917799362	0.2648825346278737	0.17282562676663285	0.18958911404006587	0.15705374438001118	0.17577757594331253	0.2279940295462486	0.2097123145381171	0.18090374469590303	0.16445407300188705	0.18038221620504155	0.23640833867434785	0.2079951848359985	0.2074678634274588	0.1714986945215287	0.1430454573939705	0.18960216712377687	0.1839859426590043	0.18332978599322328	0.18750307808297922	0.20694781145393565	0.17886561786352645	0.17305552383587094	0.1957390300889525	0.18439727696241173	0.18439727696241173	0.18439727696241173	0.18439727696241173	0.18439727696241173	0.18439727696241173	0.18439727696241173	0.18439727696241173	0.18439727696241173	0.18439727696241173
0.11805384487153586	0.1116532282565926	0.11319492832154239	0.12464110546670094	0.1357601002258139	0.09467087084742326	0.17091846471806774	0.1061603602809066	0.08408857068811582	0.12980798206041524	0.10137223192168174	0.14852952665878227	0.13347519239478808	0.15118967295756283	0.12624987500251172	0.12114479634977739	0.10798668842281253	0.12077851082232283	0.155233909169967	0.1006116605925376	0.14377590828222442	0.1391320428449863	0.1703859811493623	0.15831317248448673	0.11354441839690596	0.13674547016068817	0.13389553078746086	0.15456115936248652	0.1303164291138422	0.1283129757903024	0.13309296207982085	0.1375270922835945	0.10647598111814546	0.1150505690297604	0.14369021448722058	0.1293703917584905	0.1293703917584905	0.1293703917584905	0.1293703917584905	0.1293703917584905	0.1293703917584905	0.1293703917584905	0.1293703917584905	0.1293703917584905	0.1293703917584905	0.1293703917584905	0.1293703917584905	0.1293703917584905	0.1293703917584905	0.1293703917584905
0.2658457709657861	0.1939759439697418	0.24496959729366732	0.24291082742926376	0.21297823389398618	0.26588532763014966	0.28726986208217514	0.23555815211388104	0.30243770753351973	0.24472424272758506	0.28786740605902217	0.3034337438850004	0.2551261294112396	0.3196188069242924	0.1984111679127499	0.23533594465995591	0.2806247545798766	0.2852927848001438	0.1988767808749773	0.29436898102778425	0.20536152332088986	0.3000052946851341	0.25398287700981304	0.316683647311371	0.29264667973730146	0.2501752702197561	0.3296866075276852	0.21031119032988077	0.26335767890377343	0.2432731466305428	0.2533154127671581	0.2533154127671581	0.2533154127671581	0.2533154127671581	0.2533154127671581	0.2533154127671581	0.2533154127671581	0.2533154127671581	0.2533154127671581	0.2533154127671581	0.2533154127671581	0.2533154127671581	0.2533154127671581	0.2533154127671581	0.2533154127671581	0.2533154127671581	0.2533154127671581	0.2533154127671581	0.2533154127671581	0.2533154127671581
0.4784670504507165	0.512928755203177	0.42617953512600326	0.5113185415867744	0.5188859010436816	0.3726867988213368	0.34384098030456156	0.42407049319090684	0.23120918560659512	0.4840507991809153	0.49584926614623726	0.4191981083698363	0.7915594777423597	0.5836552934699251	0.45989151263530864	0.6426148533327035	0.5639062897236663	0.013385667829897082	0.38302583844353577	0.3787524864560991	0.6257892377503247	0.4890482259554029	0.43404782790542223	0.35959337448489936	0.6187051561370529	0.3573400334605552	0.48890241789987654	0.4369319734132783	0.529688246001875	0.4896276941269596	0.310828271242853	0.6021893861689839	0.32002310446981097	0.3732173448154311	0.4295547220558628	0.401386033435647	0.401386033435647	0.401386033435647	0.401386033435647	0.401386033435647	0.401386033435647	0.401386033435647	0.401386033435647	0.401386033435647	0.401386033435647	0.401386033435647	0.401386033435647	0.401386033435647	0.401386033435647	0.401386033435647
0.11079377964466472	0.15640839146724375	0.1616683553091487	0.11797435260180883	0.14033629218278612	0.16015784926954663	0.16706022463160553	0.16500368338894278	0.10775216107613364	0.12364120597103463	0.16191303081548317	0.16442786896912723	0.13625956035996264	0.16530747821211972	0.1518182484443547	0.16919260670931618	0.15931705412386982	0.12515728902430123	0.15873248062447973	0.13177431594374053	0.1442341229186823	0.1226620615104753	0.13451125867878516	0.1601365321213982	0.17719034982169846	0.14314807203153634	0.1648192337257105	0.13886210493913104	0.17392690154828855	0.1502410496786967	0.19390583436831943	0.14777951828391073	0.17821098309038785	0.13093032321413883	0.11706484771302773	0.12399758546358328	0.12399758546358328	0.12399758546358328	0.12399758546358328	0.12399758546358328	0.12399758546358328	0.12399758546358328	0.12399758546358328	0.12399758546358328	0.12399758546358328	0.12399758546358328	0.12399758546358328	0.12399758546358328	0.12399758546358328	0.12399758546358328
0.1251837407505139	0.14873959875230242	0.1723891690359014	0.13023839534046563	0.10589266983725791	0.11888945520260776	0.11314023239720028	0.12520828751223415	0.1628334957990237	0.12527896248616952	0.13159458996152712	0.12605172250973207	0.1936150686558711	0.15332767006069206	0.14025357213278905	0.1471557239306034	0.1711364697071467	0.16524967078372452	0.14501166478401936	0.13357488397250206	0.12143190559077018	0.14338673886454126	0.13721089843976722	0.13038018747511776	0.14728772727627	0.12926053909984983	0.10260390934594484	0.12169215487700108	0.11621638106801871	0.12473017185707899	0.10564428968415474	0.11518723077061685	0.11518723077061685	0.11518723077061685	0.11518723077061685	0.11518723077061685	0.11518723077061685	0.11518723077061685	0.11518723077061685	0.11518723077061685	0.11518723077061685	0.11518723077061685	0.11518723077061685	0.11518723077061685	0.11518723077061685	0.11518723077061685	0.11518723077061685	0.11518723077061685	0.11518723077061685	0.11518723077061685
0.11502694335310193	0.14395561947755908	0.11665436150410921	0.09687540133666409	0.12672379878773843	0.1434153573894082	0.12711293472169624	0.1285674062212448	0.13494962261875648	0.11053693405115696	0.0990727493472503	0.11956350996924014	0.15161586611329333	0.13354365610563662	0.14412301486322207	0.11857280631814107	0.11393942751107992	0.1381168768584909	0.11006426315953503	0.10263385462312745	0.14340490015976962	0.10244173754282551	0.10036803814239585	0.1381041026362084	0.11830663420044753	0.12532494391803276	0.13085455649877364	0.12066964820802728	0.11454114238441508	0.12253968339222299	0.16470688040124704	0.14003530303738926	0.15237109171931815	0.15237109171931815	0.15237109171931815	0.15237109171931815	0.15237109171931815	0.15237109171931815	0.15237109171931815	0.15237109171931815	0.15237109171931815	0.15237109171931815	0.15237109171931815	0.15237109171931815	0.15237109171931815	0.15237109171931815	0.15237109171931815	0.15237109171931815	0.15237109171931815	0.15237109171931815
0.09305854133660295	0.10448648864087412	0.1123698057028629	0.11083626535750701	0.09451126113767035	0.08782204439915761	0.10858339331995263	0.1098957727703389	0.09422688120471022	0.09311907794577085	0.09369884473984025	0.08858698079429023	0.09874269551666572	0.11325528099728203	0.10599985785510922	0.08736275149984735	0.09957943014067788	0.10003813493630867	0.08768445478283995	0.10123479763768906	0.08495987530248476	0.10137287693208974	0.08542552271869032	0.08749449830670135	0.08974128866671026	0.09983616077759994	0.10352304058136962	0.10167960067948478	0.10167960067948478	0.10167960067948478	0.10167960067948478	0.10167960067948478	0.10167960067948478	0.10167960067948478	0.10167960067948478	0.10167960067948478	0.10167960067948478	0.10167960067948478	0.10167960067948478	0.10167960067948478	0.10167960067948478	0.10167960067948478	0.10167960067948478	0.10167960067948478	0.10167960067948478	0.10167960067948478	0.10167960067948478	0.10167960067948478	0.10167960067948478	0.10167960067948478
0.09164775979963999	0.09284998783645959	0.10290041991335622	0.1045940860869373	0.11058302580688457	0.08770412529532798	0.08454522617408154	0.10091474949056126	0.11586871533870742	0.10091052389637549	0.11419356950330452	0.09694299001118205	0.09913493329644488	0.10113478300169866	0.08175544157784188	0.06643217614133527	0.0883414088562575	0.09243607028023393	0.07496845187869185	0.09866006392780848	0.09991486944520298	0.11608013263513439	0.08652449842475346	0.08403964476405291	0.08326042274318014	0.0792965840374351	0.10468396551596965	0.08788680753249616	0.08865489961664141	0.11613785931144938	0.10960503373889423	0.09845420758462259	0.10298563777732207	0.10070830672366783	0.07771290999295496	0.10574239668675353	0.1069691003270383	0.09152833433381048	0.12078137205770188	0.09995232149176511	0.0946336414970911	0.09232573281071738	0.08582634119235556	0.0828248549313845	0.11251274471334383	0.08140814049554305	0.1086648870736446	0.09503651378459384	0.09503651378459384	0.09503651378459384
0.0	0.0	0.0	0.0	0.0	0.01785291577897728	0.0	0.10217809879035976	0.0	0.0010120651597565408	0.10214093485870616	0.4093347727779251	0.0	0.5957376083142819	0.4093347727779251	0.4389116509293825	0.04692121617788745	0.04692121617788745	0.0	0.18257639322521418	0.0	0.0	0.2736795957305983	0.0	0.005014860582399383	0.0	0.52884515028886	0.2736795957305983	0.35407789016545266	0.0	0.35407789016545266	0.45520287797433645	0.35407789016545266	0.40464038406989455	0.40464038406989455	0.40464038406989455	0.40464038406989455	0.40464038406989455	0.40464038406989455	0.40464038406989455	0.40464038406989455	0.40464038406989455	0.40464038406989455	0.40464038406989455	0.40464038406989455	0.40464038406989455	0.40464038406989455	0.40464038406989455	0.40464038406989455	0.40464038406989455
0.5442985547736993	0.0	0.001859118304369496	0.0	0.751929617722868	0.5065202105008555	0.7673766607209284	0.0	0.0	0.9734962403292542	0.0	0.0	0.0	0.0	0.08619216956403575	0.751929617722868	1.1251397990150818	0.751929617722868	0.0	0.8270505950239341	0.8071926613844577	0.009212073958600185	0.9757653429465494	0.0	0.1876965844892131	0.0	0.001859118304369496	0.0	0.0	0.8270505950239341	0.751929617722868	0.20325091210126978	0.47759026491206885	0.47759026491206885	0.47759026491206885	0.47759026491206885	0.47759026491206885	0.47759026491206885	0.47759026491206885	0.47759026491206885	0.47759026491206885	0.47759026491206885	0.47759026491206885	0.47759026491206885	0.47759026491206885	0.47759026491206885	0.47759026491206885	0.47759026491206885	0.47759026491206885	0.47759026491206885
0.07844831292308026	0.08369832135284636	0.07824192153975293	0.06423148960531104	0.08488347747487918	0.06888726304630619	0.06970996816437627	0.06476593642448057	0.08557947215945498	0.06375906187555846	0.06775067658900169	0.08904908443528141	0.10481913343886351	0.10394499262722297	0.09742894468418725	0.07243050833296016	0.07572341394663894	0.08534029507177815	0.07268751347536591	0.08941071712009434	0.0949047796407833	0.09215774838043882	0.09215774838043882	0.09215774838043882	0.09215774838043882	0.09215774838043882	0.09215774838043882	0.09215774838043882	0.09215774838043882	0.09215774838043882	0.09215774838043882	0.09215774838043882	0.09215774838043882	0.09215774838043882	0.09215774838043882	0.09215774838043882	0.09215774838043882	0.09215774838043882	0.09215774838043882	0.09215774838043882	0.09215774838043882	0.09215774838043882	0.09215774838043882	0.09215774838043882	0.09215774838043882	0.09215774838043882	0.09215774838043882	0.09215774838043882	0.09215774838043882	0.09215774838043882
0.0657598346123171	0.06758465577464265	0.0816890027231395	0.07519234456947554	0.09173647225096336	0.07844454919015612	0.0752379653168139	0.07983612969308862	0.08009218898798841	0.08677634484321999	0.07775971608192497	0.1058636966198625	0.08648577790115924	0.09190315379368445	0.06877716838631368	0.10232760711220698	0.08812501690403385	0.10096739142829896	0.08915753385389384	0.085597462293887	0.07394141656004348	0.07213016088559757	0.07303578872282052	0.07303578872282052	0.07303578872282052	0.07303578872282052	0.07303578872282052	0.07303578872282052	0.07303578872282052	0.07303578872282052	0.07303578872282052	0.07303578872282052	0.07303578872282052	0.07303578872282052	0.07303578872282052	0.07303578872282052	0.07303578872282052	0.07303578872282052	0.07303578872282052	0.07303578872282052	0.07303578872282052	0.07303578872282052	0.07303578872282052	0.07303578872282052	0.07303578872282052	0.07303578872282052	0.07303578872282052	0.07303578872282052	0.07303578872282052	0.07303578872282052
0.07752786933522066	0.09376387483867892	0.08968835624992035	0.09059140769688573	0.08307689046172831	0.08882324844888792	0.07475577316923092	0.10023172868490303	0.08601849857023236	0.08817635172835979	0.08102862492254043	0.08770010082922844	0.09123499205292847	0.0850885365309707	0.08440961595477231	0.09630108630175561	0.07013976249911129	0.09190201226963896	0.10189835324602166	0.08585692381556916	0.0645086042377763	0.07133580647420786	0.06792220535599208	0.06792220535599208	0.06792220535599208	0.06792220535599208	0.06792220535599208	0.06792220535599208	0.06792220535599208	0.06792220535599208	0.06792220535599208	0.06792220535599208	0.06792220535599208	0.06792220535599208	0.06792220535599208	0.06792220535599208	0.06792220535599208	0.06792220535599208	0.06792220535599208	0.06792220535599208	0.06792220535599208	0.06792220535599208	0.06792220535599208	0.06792220535599208	0.06792220535599208	0.06792220535599208	0.06792220535599208	0.06792220535599208	0.06792220535599208	0.06792220535599208
0.06860212214731272	0.07147337809960497	0.08717116721288984	0.08219162279870505	0.0711616107848994	0.06022915553558442	0.076015030198605	0.08102547201848519	0.07615036734525951	0.08106784537139197	0.06412594101207801	0.08058682539133562	0.08132195796797428	0.06819200563832646	0.0863324871535876	0.06783059611906901	0.08025283216452113	0.07299152340610904	0.0759863919951681	0.07448895770063857	0.07448895770063857	0.07448895770063857	0.07448895770063857	0.07448895770063857	0.07448895770063857	0.07448895770063857	0.07448895770063857	0.07448895770063857	0.07448895770063857	0.07448895770063857	0.07448895770063857	0.07448895770063857	0.07448895770063857	0.07448895770063857	0.07448895770063857	0.07448895770063857	0.07448895770063857	0.07448895770063857	0.07448895770063857	0.07448895770063857	0.07448895770063857	0.07448895770063857	0.07448895770063857	0.07448895770063857	0.07448895770063857	0.07448895770063857	0.07448895770063857	0.07448895770063857	0.07448895770063857	0.07448895770063857
[truncated: 6 more columns]
