# Supplementary material for: Neuronal tuning aligns dynamically with object and texture manifolds across the visual hierarchy
Source: Nat Neurosci. 2026 Mar 10;29(4):864–75. doi: 10.1038/s41593-026-02207-1 (PMC13061647; doi:10.1038/s41593-026-02207-1)
Supplement: Supplementary file 6 — Average PSTH for each session and thread before or after optimization Fig. 5a. Response rate for each 10 ms time window in csv format to reproduce Fig. 5c. [file 41593_2026_2207_MOESM6_ESM.zip › Figure5C_src_normresp_wdw_100-110_DeePSim_mean.csv]

0	1	2	3	4	5	6	7	8	9	10	11	12	13	14	15	16	17	18	19	20	21	22	23	24	25	26	27	28	29	30	31	32	33	34	35	36	37	38	39	40	41	42	43	44	45	46	47	48	49
0.5711035758083969	0.48682490882312374	0.6542532808203412	0.5977479542827521	0.584722827788847	0.6202505013930533	0.501961414719489	0.7209317650174446	0.6148164500069369	0.6617077901255943	0.8123004892015301	0.8135485872055296	0.8014484414877892	0.8926667968794882	0.9805615869459473	0.9816964965138258	0.8920898949422635	1.010691316563471	0.9574730977883306	0.9460930628232954	0.9626642800650806	1.10346193579037	1.2167144471901314	1.1443708163771147	1.0733180436508716	1.1549919590881483	1.1349057309345099	1.2157398054440947	1.2174133340673607	1.279384361932525	1.1940866643881054	1.2081331548946725	1.203527326836842	1.225084300275065	1.2062635173790244	1.161253021182548	1.1382908130424816	1.1897720246193573	1.1966205445269356	1.1725046020515173	1.1714545532342753	1.3324961698108346	1.3188171207875563	1.2537913311429072	1.2523763124600606	1.2399667051267853	1.1002607137216038	1.1701137094241947	1.1701137094241947	1.1701137094241947
0.8254205040692878	1.0653752432614	1.087768594207115	1.2015569166986964	1.082248147281884	1.1087455860348732	1.0776960806837386	0.958287948083544	1.0288258671420605	1.342724938089024	1.197288814998574	1.2046652155472533	1.0588341873083893	1.17820205981431	1.3271856927657066	1.270724816045077	1.2074591349588553	1.1943403817184357	1.183403256270456	1.259342133983194	1.126497106699235	1.2405576748386362	1.5106145259861967	1.1253691226975875	1.3370416223543051	1.1869356161700637	1.2883620023927378	1.1003256438597473	1.1791465875496967	1.010735933161107	0.9966021182434679	1.1782218619545304	1.2664738794225683	1.2654306871201857	1.3598401756921208	1.3126354314061532	1.3126354314061532	1.3126354314061532	1.3126354314061532	1.3126354314061532	1.3126354314061532	1.3126354314061532	1.3126354314061532	1.3126354314061532	1.3126354314061532	1.3126354314061532	1.3126354314061532	1.3126354314061532	1.3126354314061532	1.3126354314061532
0.3679130776570817	0.3499859901905047	0.31676024913237943	0.32782908526083043	0.36322232458184817	0.6921189949368167	0.5076682271627373	0.5318424253405878	0.4966630391146916	0.5997601715745922	0.47611596466132694	0.6511790642239248	0.4267621427553319	0.6010257705548534	0.8071142000588049	0.8320205662969471	0.9789445262128329	0.6157477370381589	0.6575781054594575	0.6864617542690086	1.0876331985582566	0.986945862520511	0.9723746492945546	0.7930482631328163	0.91052461268675	1.0724629301527626	1.311674519101216	1.2276579585781697	0.7191595104900307	1.0135106659791864	1.2633328622913444	0.9823510769444652	1.1597562585480792	1.071053667746272	1.071053667746272	1.071053667746272	1.071053667746272	1.071053667746272	1.071053667746272	1.071053667746272	1.071053667746272	1.071053667746272	1.071053667746272	1.071053667746272	1.071053667746272	1.071053667746272	1.071053667746272	1.071053667746272	1.071053667746272	1.071053667746272
0.6593361812051678	0.46088786019898886	0.48460872676365563	0.6254248680235615	0.5709293507108185	0.5646327826444801	0.6024392294703712	0.48773832711769427	0.43514387668725485	0.443296469870036	0.4447571995893843	0.6518620621087078	0.6008019450609994	0.5915396470348172	0.5085076602844486	0.5489819784664772	0.4851835727851934	0.47278207525347077	0.5413231463909783	0.4414251655542427	0.6009963932143425	0.7015661920692464	0.6366165390166315	0.5726163794697536	0.6609651664228636	0.6482675390323523	0.7084815553571294	0.723388669839841	0.6891213343175802	0.7716555449600125	0.7993266842731246	0.5784022684828833	0.7502671013147053	0.5392238930465297	0.5886675570499306	0.7485457505015576	0.7349370439364936	0.7307485889507868	0.7328428164436402	0.7328428164436402	0.7328428164436402	0.7328428164436402	0.7328428164436402	0.7328428164436402	0.7328428164436402	0.7328428164436402	0.7328428164436402	0.7328428164436402	0.7328428164436402	0.7328428164436402
0.523191562799946	0.5376042474449185	0.6806362916036159	0.6364726540011946	0.4571235818774021	0.7399198694530913	0.8164694459917764	0.5897158257455958	0.6686736843449149	0.7524133571483781	0.8142428576157159	0.7768557660954142	0.7056701105588087	0.6649558940609989	0.7787995995154956	0.8632964033473236	0.8491696815473446	0.9281598902225747	0.9955608356983102	1.0079340672290107	1.0127893023980061	1.039107710071113	0.9712091170758882	1.0627257921339197	1.2272332434145328	1.1648585205961162	1.0020816908722545	1.0807932645421952	1.199666072664727	1.1806573930861641	1.1901617328754455	1.1901617328754455	1.1901617328754455	1.1901617328754455	1.1901617328754455	1.1901617328754455	1.1901617328754455	1.1901617328754455	1.1901617328754455	1.1901617328754455	1.1901617328754455	1.1901617328754455	1.1901617328754455	1.1901617328754455	1.1901617328754455	1.1901617328754455	1.1901617328754455	1.1901617328754455	1.1901617328754455	1.1901617328754455
0.676646791036689	0.6484898973557994	0.8880897144413158	1.2134699727706548	0.9530305569110222	0.9275022531977586	0.8869145918628689	0.8432362932915515	0.9752155189318312	0.6283864703725182	0.8999842248832425	0.7195129564579725	0.9657625380475987	0.969583114084546	0.8671813191859128	0.7438126147448894	0.8443562540550255	1.0094818257869287	0.9615415564687566	0.7835561300949894	1.0578072734205983	0.759346132591345	0.742436378068524	0.8029639129537606	0.9549804344519401	0.7050292309609325	0.8369506428985146	0.9862681659618638	0.8331219362912234	0.7667039880883211	1.0479101285774268	0.9438066730319992	0.8823321745789591	0.960067673393427	0.9875081411441594	0.8855170808963808	0.6013638113821831	1.0998536026391803	0.9698273283309887	0.8015486246758717	0.8856879765034302	0.8856879765034302	0.8856879765034302	0.8856879765034302	0.8856879765034302	0.8856879765034302	0.8856879765034302	0.8856879765034302	0.8856879765034302	0.8856879765034302
0.9044584189325918	0.6685445468404071	0.9124546228900123	0.8807886889582205	0.8401543545313604	0.9905800266209056	0.7539131099427737	0.9912131385542131	0.7451688956218693	0.8764812244972329	1.3491751960806064	0.8538943931141473	0.7413888004802881	1.260149880575164	0.7907315503596807	1.0157982791174094	0.895696361362005	0.7881462224995563	1.1771611355438976	1.1114457614758413	0.8789597894237786	1.0679818273877157	0.9093517448579935	1.0832010874822309	0.856862270066359	1.12151087262655	0.9891865713464545	0.9891865713464545	0.9891865713464545	0.9891865713464545	0.9891865713464545	0.9891865713464545	0.9891865713464545	0.9891865713464545	0.9891865713464545	0.9891865713464545	0.9891865713464545	0.9891865713464545	0.9891865713464545	0.9891865713464545	0.9891865713464545	0.9891865713464545	0.9891865713464545	0.9891865713464545	0.9891865713464545	0.9891865713464545	0.9891865713464545	0.9891865713464545	0.9891865713464545	0.9891865713464545
0.8205338561350762	0.7295263757586928	0.837160439703961	0.742773622164878	0.7142196948708794	0.7906968317017222	0.7110856468473359	0.884712870028563	0.7982738779344712	0.9121956311226225	0.8324122565085511	0.8071566614828167	0.8550254205282445	0.8234403776641818	0.8261394709692302	0.7260538705825478	0.823819490586839	0.7966456592246681	0.9952763160012231	0.8388424953505434	1.0828597801641973	0.9277367687525153	0.964211157474502	0.9519426229926549	0.8409673139097549	0.9105698770817462	0.8796484888838175	0.895109182982782	0.895109182982782	0.895109182982782	0.895109182982782	0.895109182982782	0.895109182982782	0.895109182982782	0.895109182982782	0.895109182982782	0.895109182982782	0.895109182982782	0.895109182982782	0.895109182982782	0.895109182982782	0.895109182982782	0.895109182982782	0.895109182982782	0.895109182982782	0.895109182982782	0.895109182982782	0.895109182982782	0.895109182982782	0.895109182982782
0.5390147097506253	0.5212508852635586	0.5698788902226901	0.6116806250511044	0.6693564491038807	0.7730756333140787	0.7623363391754874	0.8668019551636418	0.7002095860422773	0.8974861096972284	0.8712929522669988	0.8383755463978947	0.8512340134859715	1.0093037987393239	1.0631680025464663	1.0351606763287202	1.0177107967832904	0.9929570138818272	1.040946859441577	1.0975516271445205	1.0382774884672323	1.0270713366704922	1.093067704156345	0.9650860083124769	1.1229698301749382	1.264457148803716	0.9743179821167963	1.1784849228454097	1.2032679648863391	1.2243011579305192	1.2880398752326594	1.2144743485577132	1.2084520914784518	1.1560042209274708	1.1822281562029613	1.1822281562029613	1.1822281562029613	1.1822281562029613	1.1822281562029613	1.1822281562029613	1.1822281562029613	1.1822281562029613	1.1822281562029613	1.1822281562029613	1.1822281562029613	1.1822281562029613	1.1822281562029613	1.1822281562029613	1.1822281562029613	1.1822281562029613
0.6441899482594667	0.4924756584454004	0.6565936199627573	0.5695624962560435	0.7370732777086286	0.981673309775964	1.09035037192252	0.9631778740958864	0.8698514647777926	1.1161601606419662	0.9776621192300822	0.9910697847302337	0.9576134049996405	1.0862776041661464	0.8988359961245572	0.9952688785652083	0.9986167162672611	1.1757216369265948	0.9556144456484984	1.2181526464358075	1.0546522434744008	1.1087588176721768	0.96482165690543	0.9698821246659564	1.085576158314475	1.013820302783015	1.2463793693385241	0.9660834948974267	1.0399747466328613	1.0243183113479346	1.0538163320387548	1.1826916033716213	1.2319427489078716	1.2073171761397463	1.2073171761397463	1.2073171761397463	1.2073171761397463	1.2073171761397463	1.2073171761397463	1.2073171761397463	1.2073171761397463	1.2073171761397463	1.2073171761397463	1.2073171761397463	1.2073171761397463	1.2073171761397463	1.2073171761397463	1.2073171761397463	1.2073171761397463	1.2073171761397463
0.7175616885659755	0.612085003470791	0.6368465877250065	0.748752259985285	0.7152311878690262	0.7378160304976169	0.81626517061804	0.6427757146465874	0.6388302039430335	0.6497174144049112	0.7183727213416591	0.5394034182852107	0.6568359169097034	0.562927211303827	0.7669013730377373	0.6863511460735183	0.7378301824226748	0.5815835764234396	0.7615397695776751	0.626472891450064	0.802093043192973	0.780391374513861	0.7424761394147817	0.6510479257278716	0.8123581076526577	0.8399372894593061	0.7543414141823265	0.9301475017494001	0.8788035319598557	0.9120604473487708	0.6422476738208445	0.7771540605848076	0.7771540605848076	0.7771540605848076	0.7771540605848076	0.7771540605848076	0.7771540605848076	0.7771540605848076	0.7771540605848076	0.7771540605848076	0.7771540605848076	0.7771540605848076	0.7771540605848076	0.7771540605848076	0.7771540605848076	0.7771540605848076	0.7771540605848076	0.7771540605848076	0.7771540605848076	0.7771540605848076
0.4228538048417906	0.38692375256104444	0.41158811500038117	0.3818563304147707	0.4841351876631529	0.44871960967125035	0.37839042331762157	0.469745545695521	0.46866017115487674	0.44409375468831236	0.5439130870091856	0.610670091753624	0.5418178840816981	0.6949546080915401	0.5715937145131236	0.7203382831597454	0.6741261311589026	0.7353872851361651	0.6809983145418453	0.7523317100448423	0.7467354485164555	0.7874326902577654	0.7477027971476954	0.8226240784010181	0.8978352992930844	0.8807570771991481	0.9550477277762885	0.8928103113872032	1.0178320833430985	0.9049862427698583	0.9351121211326876	0.9200491819512729	0.9200491819512729	0.9200491819512729	0.9200491819512729	0.9200491819512729	0.9200491819512729	0.9200491819512729	0.9200491819512729	0.9200491819512729	0.9200491819512729	0.9200491819512729	0.9200491819512729	0.9200491819512729	0.9200491819512729	0.9200491819512729	0.9200491819512729	0.9200491819512729	0.9200491819512729	0.9200491819512729
0.4351563180176873	0.5765876614322144	0.5973380606481968	0.6480130893176309	0.8846026807467702	0.7509207006265464	0.8987166215507489	0.8571674450912936	0.6741181506851742	0.794985363890595	0.7728759724128461	0.8450562077699354	1.0954323533551371	0.9096846921037053	0.9952032228515054	1.0563357709869579	0.9691702512321843	1.0128607426761935	0.9892950827989303	1.0346880519376938	0.9881147359736023	1.0972750855967812	1.1769267008905375	1.067965952002735	1.137664053525977	1.1540931992768346	1.0068112412072507	1.0770852694045228	0.9420013517685959	0.9804295930391296	0.8975937725427929	0.9390116827909611	0.9390116827909611	0.9390116827909611	0.9390116827909611	0.9390116827909611	0.9390116827909611	0.9390116827909611	0.9390116827909611	0.9390116827909611	0.9390116827909611	0.9390116827909611	0.9390116827909611	0.9390116827909611	0.9390116827909611	0.9390116827909611	0.9390116827909611	0.9390116827909611	0.9390116827909611	0.9390116827909611
0.5194098767393626	0.5389382224126306	0.5191223322142292	0.6266264576569602	0.5837547134009835	0.811355963431281	0.6513105830282759	1.0325137267855926	0.7245561387951139	0.7617991249745621	0.6786801126069154	0.8124952987397245	0.8458505223427455	0.8148623070444927	0.852007317175178	0.6989370405444191	0.8319742404917061	0.8246573299258149	0.8523286440824219	0.8814043248653181	0.7195266857636257	0.8654927330167994	0.8577935854335675	0.8856455662916946	0.9378296755757308	0.9167432319470572	0.964048169114574	0.8685780714607283	0.7660940059152099	0.8701869690041465	0.8615612946903014	0.7338292737335639	0.7976952842119327	0.7976952842119327	0.7976952842119327	0.7976952842119327	0.7976952842119327	0.7976952842119327	0.7976952842119327	0.7976952842119327	0.7976952842119327	0.7976952842119327	0.7976952842119327	0.7976952842119327	0.7976952842119327	0.7976952842119327	0.7976952842119327	0.7976952842119327	0.7976952842119327	0.7976952842119327
0.5371844949372058	0.6089911575544814	0.6274766525044886	0.5969698902107429	0.6461082707798652	0.5637627263247251	0.6206792505183436	0.7739996466069454	0.6920548507153376	0.8354174279276788	0.7285943468238419	0.5713370291556851	0.5836916193401339	0.7879693726572896	0.6464103050064571	0.8242859043655795	0.6437463437166925	0.6333185287118932	0.4923068664590118	0.538752581877313	0.7407869024447433	0.7695404502976195	0.6409996558603956	0.6014643436420946	0.7639675344702873	0.58901100430122	0.7479667024192886	0.6437996373564635	0.7841590458113452	0.6866649687555278	0.7354120072834366	0.7354120072834366	0.7354120072834366	0.7354120072834366	0.7354120072834366	0.7354120072834366	0.7354120072834366	0.7354120072834366	0.7354120072834366	0.7354120072834366	0.7354120072834366	0.7354120072834366	0.7354120072834366	0.7354120072834366	0.7354120072834366	0.7354120072834366	0.7354120072834366	0.7354120072834366	0.7354120072834366	0.7354120072834366
0.748797755203946	0.6765674313961076	0.5327687776961305	0.5643615977069302	0.7351214626112719	0.6306154199685239	0.5689231253239206	0.6086718778636719	0.5409192751426735	0.5849889436807948	0.6088862897477534	0.6041821419218677	0.681387048776958	0.7261002966904745	0.48495396555202225	0.47013309573402884	0.606210025838853	0.5704291783031115	0.5019540703518969	0.5856054292474067	0.45930105274884503	0.6356164201569314	0.5694466192014871	0.6025315196792094	0.6025315196792094	0.6025315196792094	0.6025315196792094	0.6025315196792094	0.6025315196792094	0.6025315196792094	0.6025315196792094	0.6025315196792094	0.6025315196792094	0.6025315196792094	0.6025315196792094	0.6025315196792094	0.6025315196792094	0.6025315196792094	0.6025315196792094	0.6025315196792094	0.6025315196792094	0.6025315196792094	0.6025315196792094	0.6025315196792094	0.6025315196792094	0.6025315196792094	0.6025315196792094	0.6025315196792094	0.6025315196792094	0.6025315196792094
0.6707068957993518	0.6127609457297938	0.5547786644880464	0.5396705516925455	0.650930158561259	0.6176268225640147	0.6559404706815166	0.6306782773903541	0.5539665329353646	0.5589583555940228	0.5593968624498533	0.6428878300229234	0.6213135227085754	0.7268734739242754	0.7394865422494854	0.7778439537875868	0.7616350096958823	0.6248413604874933	0.6647092015242649	0.7306645296841333	0.7613835897427482	0.7213867717213963	0.7827649636098251	0.7520758676656106	0.7520758676656106	0.7520758676656106	0.7520758676656106	0.7520758676656106	0.7520758676656106	0.7520758676656106	0.7520758676656106	0.7520758676656106	0.7520758676656106	0.7520758676656106	0.7520758676656106	0.7520758676656106	0.7520758676656106	0.7520758676656106	0.7520758676656106	0.7520758676656106	0.7520758676656106	0.7520758676656106	0.7520758676656106	0.7520758676656106	0.7520758676656106	0.7520758676656106	0.7520758676656106	0.7520758676656106	0.7520758676656106	0.7520758676656106
0.6727969587155481	0.6451349778065822	0.641478676197996	0.5668530103456895	0.5873444470268064	0.6825944023807589	0.5971868765201512	0.5961535941248225	0.8460343597616288	0.5216920454556889	0.6245253671358756	0.39467308439927123	0.6385581997024444	1.0025236221886258	0.7111037398133883	0.7353278775928314	0.7499735485746203	0.7032956973890554	0.9040934935885604	1.0008515332782895	1.1217317640643438	1.067732335641658	0.7927024229949153	0.5570499149057171	0.9079777027043558	0.8334512732498479	0.9948837230431705	0.7380127949626919	0.9738380282193482	0.8597046831560752	0.9167713556877116	0.9167713556877116	0.9167713556877116	0.9167713556877116	0.9167713556877116	0.9167713556877116	0.9167713556877116	0.9167713556877116	0.9167713556877116	0.9167713556877116	0.9167713556877116	0.9167713556877116	0.9167713556877116	0.9167713556877116	0.9167713556877116	0.9167713556877116	0.9167713556877116	0.9167713556877116	0.9167713556877116	0.9167713556877116
0.44863197248756004	0.5147420855029843	0.5678832787965712	0.5544441475889069	0.6340370541781317	0.52366201618011	0.5333080645941521	0.43919647690859426	0.5793724692988109	0.4375716863656538	0.5823889748270018	0.7005515454429218	0.44815320317053836	0.701490227844507	0.6794194125698461	0.7879477170861677	0.6278269272693363	0.6959145594772429	0.8094241710030918	0.8827627182947844	0.6766242125925104	0.9805554292670969	0.8265095617934157	0.7903755457163765	0.8463975715244791	0.8820239612916332	0.7686571840971368	0.9433105851267447	0.7082099368140502	0.5860339655255	0.906270843969767	0.7171933539066281	0.8117320989381975	0.8117320989381975	0.8117320989381975	0.8117320989381975	0.8117320989381975	0.8117320989381975	0.8117320989381975	0.8117320989381975	0.8117320989381975	0.8117320989381975	0.8117320989381975	0.8117320989381975	0.8117320989381975	0.8117320989381975	0.8117320989381975	0.8117320989381975	0.8117320989381975	0.8117320989381975
0.6952747533531691	0.6232546581758137	0.6796940816895053	0.6036198000782388	0.5680638669545623	0.66069404169441	0.5861798813897486	0.8103040489598947	0.6562159174736175	0.643713670498751	0.6697454231038664	0.7175176816943517	0.6953035565131546	0.6622962096217337	0.8179595965311155	0.5261413915811572	0.7686623836013432	0.7204788107823925	0.8473192572873964	0.918460133588778	0.9755545753093353	0.6899034190690625	0.8861097420888107	0.8610819475483392	1.0291325664589062	1.1317560763232684	1.1459375228572108	0.8080361112075519	0.8375774308799289	0.887147102307273	0.7872970887463391	0.9680739898181382	1.1127297038421036	1.052999580580356	0.8884975130497446	0.9707485468150502	0.9707485468150502	0.9707485468150502	0.9707485468150502	0.9707485468150502	0.9707485468150502	0.9707485468150502	0.9707485468150502	0.9707485468150502	0.9707485468150502	0.9707485468150502	0.9707485468150502	0.9707485468150502	0.9707485468150502	0.9707485468150502
0.563770671314649	0.49023840828435433	0.42645175474118674	0.45532166517676215	0.6490350928635135	0.7886801039400988	0.7297172065643982	0.7810943303427667	0.92815467310603	0.9590867645930837	1.0278751948367082	1.1084430585194034	0.9390748139532515	1.1376709581808355	1.1643347113018447	1.2376667584055936	1.147183456895707	1.17170277604776	1.2407059657845723	1.2536784746853236	1.1700501693344116	1.3644592842480814	1.3676991513130163	1.4114044320932742	1.4610151606073074	1.412118386992698	1.4271998877904042	1.496146472212021	1.4616731800012126	1.4616731800012126	1.4616731800012126	1.4616731800012126	1.4616731800012126	1.4616731800012126	1.4616731800012126	1.4616731800012126	1.4616731800012126	1.4616731800012126	1.4616731800012126	1.4616731800012126	1.4616731800012126	1.4616731800012126	1.4616731800012126	1.4616731800012126	1.4616731800012126	1.4616731800012126	1.4616731800012126	1.4616731800012126	1.4616731800012126	1.4616731800012126
0.20983157357255625	0.5262774639440813	0.8389823953007537	0.9253840949340029	0.7219642412454812	0.823865394280653	0.8611145650363253	0.8868316436036973	0.8439618571947567	0.9026371099653807	0.8354175886548039	0.8645662300426753	1.0310156622420925	0.8692191430017623	0.7868508048511913	0.7843553669184432	0.9170802610610609	1.2922319470391987	0.9177123374230384	1.1932426215561538	0.9574792489912675	1.056235188998868	0.93300421724364	1.0133289283263458	1.0741126635574445	1.2465797838850927	1.1233592881984908	1.1007160352008323	0.9375172490717468	1.0191166421362896	1.0191166421362896	1.0191166421362896	1.0191166421362896	1.0191166421362896	1.0191166421362896	1.0191166421362896	1.0191166421362896	1.0191166421362896	1.0191166421362896	1.0191166421362896	1.0191166421362896	1.0191166421362896	1.0191166421362896	1.0191166421362896	1.0191166421362896	1.0191166421362896	1.0191166421362896	1.0191166421362896	1.0191166421362896	1.0191166421362896
0.6265695494171966	0.8147420261476553	0.9103418503295991	1.016475568465352	0.992354006845661	1.0274753048331504	1.0972694148815403	1.1292033071856729	1.1092425262025636	1.018494442804267	1.1115629513399188	1.1699592791719562	1.1061389702055335	1.140563594421165	1.1367048426109374	1.047962378890018	1.095374682644178	0.9879069560110405	1.1107418652082266	1.1252463170337421	1.0898393368262027	1.015318517999678	1.0317978319050523	1.1922770066767792	1.0334906807068704	0.9478695588157974	0.9906801197613339	0.9906801197613339	0.9906801197613339	0.9906801197613339	0.9906801197613339	0.9906801197613339	0.9906801197613339	0.9906801197613339	0.9906801197613339	0.9906801197613339	0.9906801197613339	0.9906801197613339	0.9906801197613339	0.9906801197613339	0.9906801197613339	0.9906801197613339	0.9906801197613339	0.9906801197613339	0.9906801197613339	0.9906801197613339	0.9906801197613339	0.9906801197613339	0.9906801197613339	0.9906801197613339
0.5210609659828578	0.7801878529882322	0.6971391373194283	1.0274169680623586	1.0212046248542201	0.9892192976798758	1.0660772691093667	0.9651850624441566	1.134196960673984	1.058829128113831	1.1793272585908179	1.1035619637408685	1.065403766823982	1.0409433550309908	1.064474938567188	0.9913943080783355	1.3101011485647651	1.1010917469259065	1.1034419833358224	1.145773152121455	1.0847341368937324	0.9520369855452212	1.0183855612194768	1.0183855612194768	1.0183855612194768	1.0183855612194768	1.0183855612194768	1.0183855612194768	1.0183855612194768	1.0183855612194768	1.0183855612194768	1.0183855612194768	1.0183855612194768	1.0183855612194768	1.0183855612194768	1.0183855612194768	1.0183855612194768	1.0183855612194768	1.0183855612194768	1.0183855612194768	1.0183855612194768	1.0183855612194768	1.0183855612194768	1.0183855612194768	1.0183855612194768	1.0183855612194768	1.0183855612194768	1.0183855612194768	1.0183855612194768	1.0183855612194768
0.8847382356330912	0.5894596762981398	0.5373540443406489	0.6882285356914639	0.7810544458307588	0.6735621416041123	0.6355172707752405	0.8957265924168529	0.817540455000394	0.8276463282130881	0.8659395013477785	0.9982538009208984	0.9861229491447393	1.014573181952282	0.9706527030713086	1.0485686132896908	1.0430704989249193	1.0998681646095971	1.0927080435085417	1.013314141223107	0.9982601913339063	1.0511636612812376	0.8367659790984088	1.0050239811795487	1.0531183602031264	1.0998281788175297	1.098058742466538	1.0989434606420339	1.0989434606420339	1.0989434606420339	1.0989434606420339	1.0989434606420339	1.0989434606420339	1.0989434606420339	1.0989434606420339	1.0989434606420339	1.0989434606420339	1.0989434606420339	1.0989434606420339	1.0989434606420339	1.0989434606420339	1.0989434606420339	1.0989434606420339	1.0989434606420339	1.0989434606420339	1.0989434606420339	1.0989434606420339	1.0989434606420339	1.0989434606420339	1.0989434606420339
1.027506013110023	1.1372450004740267	0.8235671245713748	0.9990014736814937	0.8517623657865393	0.7095502012926296	1.00314312680003	0.8352598255177498	0.7980925317264449	0.9477152605922645	0.8779935571196226	0.9408810230942326	0.8965625540113591	0.762648941503727	0.8546517210972054	0.8199814410201011	0.8935756688159118	0.772588162992476	0.9933397702732567	1.1206040025216315	0.797432361292216	0.9595954718861012	0.9543286133312463	0.9457158651281317	1.0299793746854005	0.814494128800877	0.9596812032190745	0.9537532808829006	0.9096109791843782	0.9316821300336393	0.9316821300336393	0.9316821300336393	0.9316821300336393	0.9316821300336393	0.9316821300336393	0.9316821300336393	0.9316821300336393	0.9316821300336393	0.9316821300336393	0.9316821300336393	0.9316821300336393	0.9316821300336393	0.9316821300336393	0.9316821300336393	0.9316821300336393	0.9316821300336393	0.9316821300336393	0.9316821300336393	0.9316821300336393	0.9316821300336393
0.708038500439686	0.7214526320995067	0.9132539592463838	0.8821214267752164	0.9434607009885235	0.8249470313877164	0.7800517227245414	0.781838325063744	0.8757364206221666	0.798113416903409	0.7773775985499247	0.8060726537535667	0.8725444453003697	0.7322798942633587	0.833010515969486	0.849808808327116	0.8317362462853198	0.831537994470416	0.787197731027981	0.7649457451648466	0.8757771918675875	0.7707571539011859	1.0374471103166036	0.8557649081700003	0.8125338071802976	0.7560751220998523	0.8186202246577405	0.8828155840715403	0.8284074683572279	0.7778084221212677	1.0197076273168202	0.9729391654701526	1.0791352254916586	1.0963034253297712	0.8831245983098638	1.1889338550374287	1.0461142712620082	1.0890459995783202	1.0675801354201644	1.0675801354201644	1.0675801354201644	1.0675801354201644	1.0675801354201644	1.0675801354201644	1.0675801354201644	1.0675801354201644	1.0675801354201644	1.0675801354201644	1.0675801354201644	1.0675801354201644
0.15063202378305504	0.07126207795313158	0.183148791185028	0.23167787423009367	0.1499302469337291	0.17951796144270835	0.2946377611991876	0.28050866035399064	0.30354752164278886	0.30626983080843806	0.471137834588386	0.28089919986490486	0.47247700822441197	0.4017467807670349	0.5013802753286345	0.6663960411066308	0.7114353939001307	0.9822363133815982	0.9690645432468958	0.7657279779250482	1.0680437566108187	1.100583643396299	0.6777050071900645	1.0206602131654507	0.8836000392092501	1.0045319788614573	0.8702614900410081	1.6682931552237374	1.496994626636657	1.3596413812705657	1.4439249231326219	1.7104092301444502	1.2326055348737361	1.3406647346514542	1.1904903991455649	0.9921473458254734	1.3615353466556095	1.5046799157627793	1.675968187463305	1.3374291956293791	1.355434405640931	2.2137202758193406	1.7845773407301357	1.7845773407301357	1.7845773407301357	1.7845773407301357	1.7845773407301357	1.7845773407301357	1.7845773407301357	1.7845773407301357
0.49148908754616316	0.7350830097138835	0.7511442641901352	0.7412167142633763	0.7650723276692751	0.7244951096170461	0.7766687776715062	0.8073784081174942	0.783653391319643	0.8381228654061197	0.8382634103814264	0.9166338918941727	1.0627183823841464	1.1533952274382833	1.0088882547993405	1.0147817735574978	1.083624665155406	1.008243102426059	1.0846614899425333	1.0878150654840557	1.0989977179142787	1.0926110751539329	1.0145749935418495	1.0948109561390853	1.10896813497776	0.9505273281229139	1.0117429223433996	1.0054781819193122	1.0086105521313558	1.0086105521313558	1.0086105521313558	1.0086105521313558	1.0086105521313558	1.0086105521313558	1.0086105521313558	1.0086105521313558	1.0086105521313558	1.0086105521313558	1.0086105521313558	1.0086105521313558	1.0086105521313558	1.0086105521313558	1.0086105521313558	1.0086105521313558	1.0086105521313558	1.0086105521313558	1.0086105521313558	1.0086105521313558	1.0086105521313558	1.0086105521313558
0.7922088884489222	0.6963938223262308	0.804002467480777	0.7751832600604196	0.8009095562973307	0.7591715174258086	0.8806498062890269	0.8052867746689304	0.8282905348903321	0.7133184949367694	0.7224233991043699	0.6554347407767974	0.9804441376323413	0.9106476019284379	0.8252739263194245	0.8354999634839348	1.1312540325877023	0.969132379860769	0.9519856885227433	0.7452249958888906	0.8304221211142511	0.9306422339146643	1.062249167009925	0.8814355651327803	0.8729901097338066	0.8772128374332935	0.8772128374332935	0.8772128374332935	0.8772128374332935	0.8772128374332935	0.8772128374332935	0.8772128374332935	0.8772128374332935	0.8772128374332935	0.8772128374332935	0.8772128374332935	0.8772128374332935	0.8772128374332935	0.8772128374332935	0.8772128374332935	0.8772128374332935	0.8772128374332935	0.8772128374332935	0.8772128374332935	0.8772128374332935	0.8772128374332935	0.8772128374332935	0.8772128374332935	0.8772128374332935	0.8772128374332935
0.7819850912592742	0.9254131463207711	0.8828921499102966	1.0706693633008684	1.0134489228038426	1.1636990576137525	1.001257179329307	1.1080401378386493	1.0936188395837403	1.1493286747663245	1.021275193855601	1.1135354786123548	1.1072273930896537	1.0750408883266973	0.9916530740350307	1.0932919000688273	1.10825828128619	1.0640476199921205	1.0305537939223848	1.095229510639333	1.0287273746402341	1.0619784426397836	1.0619784426397836	1.0619784426397836	1.0619784426397836	1.0619784426397836	1.0619784426397836	1.0619784426397836	1.0619784426397836	1.0619784426397836	1.0619784426397836	1.0619784426397836	1.0619784426397836	1.0619784426397836	1.0619784426397836	1.0619784426397836	1.0619784426397836	1.0619784426397836	1.0619784426397836	1.0619784426397836	1.0619784426397836	1.0619784426397836	1.0619784426397836	1.0619784426397836	1.0619784426397836	1.0619784426397836	1.0619784426397836	1.0619784426397836	1.0619784426397836	1.0619784426397836
0.5840693356914098	0.6710032871526722	0.586998819616371	0.809039330021879	0.8977760296886097	0.7375133961332285	0.9167206608083533	0.8954450115762755	1.0398128112233993	1.1775603954636702	1.1551626399593098	1.2436215926883518	1.327358317972683	1.4223370713236296	1.4427866336625161	1.4019067147831914	1.3050899975330448	1.3020543370462394	1.4961275204033542	1.5301265562909279	1.4075586975441958	1.3552242993309223	1.3526598731071777	1.35394208621905	1.35394208621905	1.35394208621905	1.35394208621905	1.35394208621905	1.35394208621905	1.35394208621905	1.35394208621905	1.35394208621905	1.35394208621905	1.35394208621905	1.35394208621905	1.35394208621905	1.35394208621905	1.35394208621905	1.35394208621905	1.35394208621905	1.35394208621905	1.35394208621905	1.35394208621905	1.35394208621905	1.35394208621905	1.35394208621905	1.35394208621905	1.35394208621905	1.35394208621905	1.35394208621905
0.5965832099297849	0.6759816082319028	0.6355079872897506	0.6602973235798435	0.6476219373487067	0.6650011311479775	0.8041027608961945	0.6805495016554169	0.7629119156028779	0.8346301904579136	0.7232548579380086	0.8637761301431688	0.7440487746425456	0.9748653528020976	1.0763040001727837	1.154885145869171	0.5262830245670848	0.6883813856511819	0.754333228137844	0.6179847617883603	0.6092413059890699	0.6136130338887151	0.6136130338887151	0.6136130338887151	0.6136130338887151	0.6136130338887151	0.6136130338887151	0.6136130338887151	0.6136130338887151	0.6136130338887151	0.6136130338887151	0.6136130338887151	0.6136130338887151	0.6136130338887151	0.6136130338887151	0.6136130338887151	0.6136130338887151	0.6136130338887151	0.6136130338887151	0.6136130338887151	0.6136130338887151	0.6136130338887151	0.6136130338887151	0.6136130338887151	0.6136130338887151	0.6136130338887151	0.6136130338887151	0.6136130338887151	0.6136130338887151	0.6136130338887151
0.7794747813789163	0.7803369866087144	0.854505712770146	0.9021767552129646	0.9658733502969383	0.9175301827732101	1.1176781818121038	0.8342025006417377	1.0874875423383115	0.9560285385774266	1.1097915251057386	1.0648301329109224	1.2819223727871938	1.0217523902928929	1.0381177093945835	1.0965447382734053	1.0334995911459033	1.1404283315458046	1.1300299009609411	1.0525137411426664	1.0517003882831144	0.9070904159223122	1.1793466474811303	1.1284196120106675	1.1299751846019548	1.1291973983063113	1.1291973983063113	1.1291973983063113	1.1291973983063113	1.1291973983063113	1.1291973983063113	1.1291973983063113	1.1291973983063113	1.1291973983063113	1.1291973983063113	1.1291973983063113	1.1291973983063113	1.1291973983063113	1.1291973983063113	1.1291973983063113	1.1291973983063113	1.1291973983063113	1.1291973983063113	1.1291973983063113	1.1291973983063113	1.1291973983063113	1.1291973983063113	1.1291973983063113	1.1291973983063113	1.1291973983063113
0.9308172215322887	0.7073397886175306	0.9744396277527199	0.8267693811666889	0.7485955464567291	0.7078806671507017	0.8530229792039574	0.9425513505547706	0.9114027416497071	0.7759593065103766	0.771412755749852	1.0378592893781096	0.9858477255509651	0.9504700888990176	0.7785904284129739	0.9601645115598563	0.8384317490127109	1.0057118452518399	0.9172216827227445	0.7927037602664209	0.8549627214945826	0.8549627214945826	0.8549627214945826	0.8549627214945826	0.8549627214945826	0.8549627214945826	0.8549627214945826	0.8549627214945826	0.8549627214945826	0.8549627214945826	0.8549627214945826	0.8549627214945826	0.8549627214945826	0.8549627214945826	0.8549627214945826	0.8549627214945826	0.8549627214945826	0.8549627214945826	0.8549627214945826	0.8549627214945826	0.8549627214945826	0.8549627214945826	0.8549627214945826	0.8549627214945826	0.8549627214945826	0.8549627214945826	0.8549627214945826	0.8549627214945826	0.8549627214945826	0.8549627214945826
0.524596925539306	0.6096085339481637	0.6386720632101682	0.8073415688207769	0.6803129308006738	0.9132930570663496	0.7566521684203238	0.808804727442731	0.7206230304758627	0.6859051943275628	0.716457592175933	0.7817926053115103	0.7944262732024355	0.7776544069136806	0.9977392893157024	0.9758555765814426	0.8781900183032726	0.8082357838899421	0.8425233843758813	0.788142408698862	0.7236206927091215	0.869344564548674	0.7964826286288977	0.7964826286288977	0.7964826286288977	0.7964826286288977	0.7964826286288977	0.7964826286288977	0.7964826286288977	0.7964826286288977	0.7964826286288977	0.7964826286288977	0.7964826286288977	0.7964826286288977	0.7964826286288977	0.7964826286288977	0.7964826286288977	0.7964826286288977	0.7964826286288977	0.7964826286288977	0.7964826286288977	0.7964826286288977	0.7964826286288977	0.7964826286288977	0.7964826286288977	0.7964826286288977	0.7964826286288977	0.7964826286288977	0.7964826286288977	0.7964826286288977
0.7389029416068298	0.829676584004445	0.8685893346619684	1.0019240250304375	1.165308614659404	1.082054374847506	1.1292476496932975	0.9788879868343011	0.9581125012799964	1.180381081170606	0.941200310849643	0.9005303536250898	1.0268891376616747	1.1863076084674706	1.083781038012917	1.1635139900441296	1.0414976088563035	1.0176606999245903	1.0162704388687847	1.104004776665999	1.0601376077673919	1.0601376077673919	1.0601376077673919	1.0601376077673919	1.0601376077673919	1.0601376077673919	1.0601376077673919	1.0601376077673919	1.0601376077673919	1.0601376077673919	1.0601376077673919	1.0601376077673919	1.0601376077673919	1.0601376077673919	1.0601376077673919	1.0601376077673919	1.0601376077673919	1.0601376077673919	1.0601376077673919	1.0601376077673919	1.0601376077673919	1.0601376077673919	1.0601376077673919	1.0601376077673919	1.0601376077673919	1.0601376077673919	1.0601376077673919	1.0601376077673919	1.0601376077673919	1.0601376077673919
0.5788960590550378	0.4209794186705152	0.7328839578184387	0.7371696398079775	0.5651622440636035	0.6662593479267045	0.6088208953605371	0.8776773743910653	0.5897721945555242	0.6563141882469464	0.655386544531693	0.7419131679891027	0.7832141931597152	0.912690301125224	0.7960656931966476	0.7993471092327876	0.7882148539191394	0.752337334596838	0.8857261646075906	1.0835548890724398	0.8360608358668044	0.9950981000001385	1.3144865638196193	1.0145597036645162	1.0719630210108426	1.1645594754648525	0.7132403202733959	1.3877781389638901	0.9466251860223842	1.2657011948205412	0.8722462103273432	0.8921320453797511	1.1431419058904655	1.1227956047269112	0.8806095649493098	1.0017025848381105	1.0017025848381105	1.0017025848381105	1.0017025848381105	1.0017025848381105	1.0017025848381105	1.0017025848381105	1.0017025848381105	1.0017025848381105	1.0017025848381105	1.0017025848381105	1.0017025848381105	1.0017025848381105	1.0017025848381105	1.0017025848381105
0.836000075496718	1.0848561106254047	0.9218815095324897	0.9000658631092169	1.025384074651449	1.0906390697931334	1.017883286672322	1.1335232071375916	1.1900660453255407	1.0957538644361475	1.1178501253306867	1.141919784660252	1.2007495691743162	1.225563459364361	1.131186857044373	1.0432265443754631	1.087206700709918	1.087206700709918	1.087206700709918	1.087206700709918	1.087206700709918	1.087206700709918	1.087206700709918	1.087206700709918	1.087206700709918	1.087206700709918	1.087206700709918	1.087206700709918	1.087206700709918	1.087206700709918	1.087206700709918	1.087206700709918	1.087206700709918	1.087206700709918	1.087206700709918	1.087206700709918	1.087206700709918	1.087206700709918	1.087206700709918	1.087206700709918	1.087206700709918	1.087206700709918	1.087206700709918	1.087206700709918	1.087206700709918	1.087206700709918	1.087206700709918	1.087206700709918	1.087206700709918	1.087206700709918
0.6701937875205619	0.7043200852776045	1.0122102391580234	0.9808197964231673	1.0039125801521758	0.973780776576849	1.0504067778808188	1.1691301907141536	1.1154271034666978	1.080669299979466	1.0672812291621194	1.2420494036872427	1.0090832199133668	1.1106180266336563	1.014870822269874	1.1327843909236348	1.0649988055664177	1.1117859992643213	0.9961939808601924	1.124142981847785	1.0624692804473252	1.184576988552893	1.1654748737386824	1.2332062136099589	1.1993405436743205	1.1993405436743205	1.1993405436743205	1.1993405436743205	1.1993405436743205	1.1993405436743205	1.1993405436743205	1.1993405436743205	1.1993405436743205	1.1993405436743205	1.1993405436743205	1.1993405436743205	1.1993405436743205	1.1993405436743205	1.1993405436743205	1.1993405436743205	1.1993405436743205	1.1993405436743205	1.1993405436743205	1.1993405436743205	1.1993405436743205	1.1993405436743205	1.1993405436743205	1.1993405436743205	1.1993405436743205	1.1993405436743205
0.8369452274031876	0.8594762260830284	1.042648248147973	0.7917985226979832	0.8345374934790353	1.0946476553143563	0.9540054612920107	0.6465746720363719	0.9559875459458749	1.0376113898927004	0.8697987147916961	0.5531417450491221	0.8559897899126014	0.8541746016581786	0.8317703523856566	1.1124016541881756	0.9299507941685213	0.6419928975603082	0.7859718458644148	0.7859718458644148	0.7859718458644148	0.7859718458644148	0.7859718458644148	0.7859718458644148	0.7859718458644148	0.7859718458644148	0.7859718458644148	0.7859718458644148	0.7859718458644148	0.7859718458644148	0.7859718458644148	0.7859718458644148	0.7859718458644148	0.7859718458644148	0.7859718458644148	0.7859718458644148	0.7859718458644148	0.7859718458644148	0.7859718458644148	0.7859718458644148	0.7859718458644148	0.7859718458644148	0.7859718458644148	0.7859718458644148	0.7859718458644148	0.7859718458644148	0.7859718458644148	0.7859718458644148	0.7859718458644148	0.7859718458644148
0.6045808172988368	0.8782716083769969	1.033289913339953	1.0992117556898324	1.2003714953230693	1.1847281295294754	1.0094406812817036	1.0284697831746263	1.1662017446069792	0.9751181901690256	1.1012423708549277	1.0094440002617435	1.1273197517535554	1.1328734789957333	1.1512093022366239	1.1316905950114247	1.0912883500571333	1.21823657852994	1.0881860917882356	1.0582507115396975	1.1566511477970578	1.1074509296683777	1.1074509296683777	1.1074509296683777	1.1074509296683777	1.1074509296683777	1.1074509296683777	1.1074509296683777	1.1074509296683777	1.1074509296683777	1.1074509296683777	1.1074509296683777	1.1074509296683777	1.1074509296683777	1.1074509296683777	1.1074509296683777	1.1074509296683777	1.1074509296683777	1.1074509296683777	1.1074509296683777	1.1074509296683777	1.1074509296683777	1.1074509296683777	1.1074509296683777	1.1074509296683777	1.1074509296683777	1.1074509296683777	1.1074509296683777	1.1074509296683777	1.1074509296683777
0.9443463995072582	0.900832034423174	1.0669333674370234	1.1991435667636825	1.254564524719362	1.0735891283391696	1.184656823731441	1.193795462911618	1.1912910333242817	1.0808167784417229	1.1360539058830021	1.1360539058830021	1.1360539058830021	1.1360539058830021	1.1360539058830021	1.1360539058830021	1.1360539058830021	1.1360539058830021	1.1360539058830021	1.1360539058830021	1.1360539058830021	1.1360539058830021	1.1360539058830021	1.1360539058830021	1.1360539058830021	1.1360539058830021	1.1360539058830021	1.1360539058830021	1.1360539058830021	1.1360539058830021	1.1360539058830021	1.1360539058830021	1.1360539058830021	1.1360539058830021	1.1360539058830021	1.1360539058830021	1.1360539058830021	1.1360539058830021	1.1360539058830021	1.1360539058830021	1.1360539058830021	1.1360539058830021	1.1360539058830021	1.1360539058830021	1.1360539058830021	1.1360539058830021	1.1360539058830021	1.1360539058830021	1.1360539058830021	1.1360539058830021
0.6149237133363494	0.7746208938522932	0.859343146058293	0.9008729233060577	0.7041241972841635	1.0088417491641035	0.8594249927608232	1.1019338139540387	0.9077089147471271	1.038601615367998	1.0233777847905425	0.9598430978148004	0.8446181607337813	0.8612154654499569	0.9455365654250681	1.082859946163573	1.0277286542021784	1.0298738873587574	1.028801270780468	1.028801270780468	1.028801270780468	1.028801270780468	1.028801270780468	1.028801270780468	1.028801270780468	1.028801270780468	1.028801270780468	1.028801270780468	1.028801270780468	1.028801270780468	1.028801270780468	1.028801270780468	1.028801270780468	1.028801270780468	1.028801270780468	1.028801270780468	1.028801270780468	1.028801270780468	1.028801270780468	1.028801270780468	1.028801270780468	1.028801270780468	1.028801270780468	1.028801270780468	1.028801270780468	1.028801270780468	1.028801270780468	1.028801270780468	1.028801270780468	1.028801270780468
0.3425524977841923	0.48374552665020787	0.5679973416703985	0.8144637528654503	0.6627181238188774	1.0112856323601018	0.7612278697845014	1.067885271130805	1.0621237816442108	1.2312850995592928	1.1090842272966392	1.0615320909489088	0.7158541365045066	0.7153250231142487	1.2028193869543182	0.9613082729888749	0.9684665090573867	1.1981657292807306	1.0523956649748307	0.694666158025103	0.635892994878861	1.106397600153555	0.9927041982853362	1.0480888604507472	1.2222723245594427	1.3130431315819409	1.4058229102170985	1.2778027644065957	1.8030529524477787	1.414680830865563	1.4078697751007838	1.4112753029831733	1.4112753029831733	1.4112753029831733	1.4112753029831733	1.4112753029831733	1.4112753029831733	1.4112753029831733	1.4112753029831733	1.4112753029831733	1.4112753029831733	1.4112753029831733	1.4112753029831733	1.4112753029831733	1.4112753029831733	1.4112753029831733	1.4112753029831733	1.4112753029831733	1.4112753029831733	1.4112753029831733
0.6536977565747	0.5820261261832957	0.7170557367406789	0.6250706530392859	0.8935516755131934	0.9792319991962579	0.8765599656648937	1.1891005428481223	0.8518773205487111	1.1415180648601717	1.2155574378387393	1.1445271538425699	1.3736498546470113	1.40384214928927	1.3975690953757134	1.406954929690957	1.366207408478487	1.5739485580590336	1.2841655894911908	1.5732474033536177	1.3305939644060298	1.364951319669648	1.4945657137543054	1.6176677067125749	1.5561167102334401	1.5561167102334401	1.5561167102334401	1.5561167102334401	1.5561167102334401	1.5561167102334401	1.5561167102334401	1.5561167102334401	1.5561167102334401	1.5561167102334401	1.5561167102334401	1.5561167102334401	1.5561167102334401	1.5561167102334401	1.5561167102334401	1.5561167102334401	1.5561167102334401	1.5561167102334401	1.5561167102334401	1.5561167102334401	1.5561167102334401	1.5561167102334401	1.5561167102334401	1.5561167102334401	1.5561167102334401	1.5561167102334401
0.8965604990764576	0.8485037106505018	1.0825565685496186	0.8656019076669472	0.9748130630150565	0.897822134859991	0.9232762659296009	0.9925587655759023	0.9023772349864774	0.8034268124476126	0.7718359275940067	0.7876313700208096	0.7876313700208096	0.7876313700208096	0.7876313700208096	0.7876313700208096	0.7876313700208096	0.7876313700208096	0.7876313700208096	0.7876313700208096	0.7876313700208096	0.7876313700208096	0.7876313700208096	0.7876313700208096	0.7876313700208096	0.7876313700208096	0.7876313700208096	0.7876313700208096	0.7876313700208096	0.7876313700208096	0.7876313700208096	0.7876313700208096	0.7876313700208096	0.7876313700208096	0.7876313700208096	0.7876313700208096	0.7876313700208096	0.7876313700208096	0.7876313700208096	0.7876313700208096	0.7876313700208096	0.7876313700208096	0.7876313700208096	0.7876313700208096	0.7876313700208096	0.7876313700208096	0.7876313700208096	0.7876313700208096	0.7876313700208096	0.7876313700208096
0.5184676928126299	0.7947165426130194	0.6292682192988452	0.8044678713955506	0.7304157956952616	0.8471802729456481	0.8255094751781933	0.7918075802781944	1.0891271513998486	0.8617838790495742	1.1532483124818247	0.8997504229765931	1.0754682407201663	1.1507057306943078	1.0896134064445202	1.1192364255918335	1.0569371368017921	1.1677420795754951	1.1123396081886436	1.1123396081886436	1.1123396081886436	1.1123396081886436	1.1123396081886436	1.1123396081886436	1.1123396081886436	1.1123396081886436	1.1123396081886436	1.1123396081886436	1.1123396081886436	1.1123396081886436	1.1123396081886436	1.1123396081886436	1.1123396081886436	1.1123396081886436	1.1123396081886436	1.1123396081886436	1.1123396081886436	1.1123396081886436	1.1123396081886436	1.1123396081886436	1.1123396081886436	1.1123396081886436	1.1123396081886436	1.1123396081886436	1.1123396081886436	1.1123396081886436	1.1123396081886436	1.1123396081886436	1.1123396081886436	1.1123396081886436
0.35038699061187295	0.4774680896014909	1.0934060883310595	0.6732766930917163	0.8351618369198083	0.7706020232993931	0.7373079106460284	1.2428070429872369	0.9476625147615412	1.0616339416897005	1.168129138745428	1.2530689151483883	1.114623511768283	1.2317233944043628	1.1812985146602826	1.2065109545323227	1.2065109545323227	1.2065109545323227	1.2065109545323227	1.2065109545323227	1.2065109545323227	1.2065109545323227	1.2065109545323227	1.2065109545323227	1.2065109545323227	1.2065109545323227	1.2065109545323227	1.2065109545323227	1.2065109545323227	1.2065109545323227	1.2065109545323227	1.2065109545323227	1.2065109545323227	1.2065109545323227	1.2065109545323227	1.2065109545323227	1.2065109545323227	1.2065109545323227	1.2065109545323227	1.2065109545323227	1.2065109545323227	1.2065109545323227	1.2065109545323227	1.2065109545323227	1.2065109545323227	1.2065109545323227	1.2065109545323227	1.2065109545323227	1.2065109545323227	1.2065109545323227
0.6707972330218065	0.6771974409101239	0.7186610780137253	0.8234893826489521	0.8484771631944032	0.9022987573669812	0.9103281981535207	0.5503031250309529	1.1579852799785766	1.0717607660168367	0.9398904784918536	1.0093230872886179	1.2461094750338164	0.9633929933803472	1.1942463596332302	1.113045678572512	1.2276111937599312	1.0697738415909872	0.9737378538845811	1.2864716585398084	1.2762279678360646	1.0528926147412505	1.1776416777828045	1.4559603079852883	1.171917099432007	1.1255703275752584	1.2111890905676626	1.3179592408971956	1.2645741657324292	1.2645741657324292	1.2645741657324292	1.2645741657324292	1.2645741657324292	1.2645741657324292	1.2645741657324292	1.2645741657324292	1.2645741657324292	1.2645741657324292	1.2645741657324292	1.2645741657324292	1.2645741657324292	1.2645741657324292	1.2645741657324292	1.2645741657324292	1.2645741657324292	1.2645741657324292	1.2645741657324292	1.2645741657324292	1.2645741657324292	1.2645741657324292
0.44790322636874813	0.8172255339992914	0.790175642142334	0.905668719683292	0.8918209159020719	0.9077083411969987	0.802535679480783	1.0151391829673795	1.069167282697827	0.834550029937965	1.1195764629758005	1.0449986901200032	0.9108161356945831	0.9833244853032502	1.1927928126299177	1.2463801158354095	1.3780949874183757	1.0369966836604319	1.0047923267263776	1.0838128961128288	1.0443988746221249	1.1446201780917833	1.196615115415863	1.1706176467538232	1.1706176467538232	1.1706176467538232	1.1706176467538232	1.1706176467538232	1.1706176467538232	1.1706176467538232	1.1706176467538232	1.1706176467538232	1.1706176467538232	1.1706176467538232	1.1706176467538232	1.1706176467538232	1.1706176467538232	1.1706176467538232	1.1706176467538232	1.1706176467538232	1.1706176467538232	1.1706176467538232	1.1706176467538232	1.1706176467538232	1.1706176467538232	1.1706176467538232	1.1706176467538232	1.1706176467538232	1.1706176467538232	1.1706176467538232
0.646537636599101	1.08579849708066	1.1649742538645038	1.34582141973043	1.0579231339452808	1.253410373213884	1.3116117056120338	1.1945046653493314	1.284027250910137	1.0731449882477577	1.1480495446288304	1.338153702200908	1.2179537542833565	1.113697008852615	1.2798182578077095	1.0521403922721404	1.4113207333343225	1.3653078502806746	1.184050170106079	1.0623875017710682	1.2351009004994669	1.1487442011352675	1.1487442011352675	1.1487442011352675	1.1487442011352675	1.1487442011352675	1.1487442011352675	1.1487442011352675	1.1487442011352675	1.1487442011352675	1.1487442011352675	1.1487442011352675	1.1487442011352675	1.1487442011352675	1.1487442011352675	1.1487442011352675	1.1487442011352675	1.1487442011352675	1.1487442011352675	1.1487442011352675	1.1487442011352675	1.1487442011352675	1.1487442011352675	1.1487442011352675	1.1487442011352675	1.1487442011352675	1.1487442011352675	1.1487442011352675	1.1487442011352675	1.1487442011352675
0.8536951800751017	0.9844710464993276	1.086720340284688	1.0064100227573092	0.7208297044422344	0.8451600021511496	1.0704994996727855	1.007461013971584	1.0716101025830433	0.8841402224509287	1.0304154692751943	0.9165661486885015	1.2386501914902563	1.0986540294578244	0.9579963204008738	1.173670131474417	0.9126352234989518	0.9248154022039129	0.9187253128514324	0.9187253128514324	0.9187253128514324	0.9187253128514324	0.9187253128514324	0.9187253128514324	0.9187253128514324	0.9187253128514324	0.9187253128514324	0.9187253128514324	0.9187253128514324	0.9187253128514324	0.9187253128514324	0.9187253128514324	0.9187253128514324	0.9187253128514324	0.9187253128514324	0.9187253128514324	0.9187253128514324	0.9187253128514324	0.9187253128514324	0.9187253128514324	0.9187253128514324	0.9187253128514324	0.9187253128514324	0.9187253128514324	0.9187253128514324	0.9187253128514324	0.9187253128514324	0.9187253128514324	0.9187253128514324	0.9187253128514324
0.6717355869933457	0.8397357419605765	0.9005228872476171	1.0258031059568702	1.0532055418507318	1.1570820841914593	1.0770570905905792	1.093949675022987	1.038122660036518	1.0304749577645702	1.1461462521697192	0.9743123669865549	0.9480419940684297	1.0246206246087277	0.9944924765767753	1.1289995290601753	1.1375501178636611	1.1762517003164248	1.017445306448166	1.0482145764892918	1.0328299414687292	1.0328299414687292	1.0328299414687292	1.0328299414687292	1.0328299414687292	1.0328299414687292	1.0328299414687292	1.0328299414687292	1.0328299414687292	1.0328299414687292	1.0328299414687292	1.0328299414687292	1.0328299414687292	1.0328299414687292	1.0328299414687292	1.0328299414687292	1.0328299414687292	1.0328299414687292	1.0328299414687292	1.0328299414687292	1.0328299414687292	1.0328299414687292	1.0328299414687292	1.0328299414687292	1.0328299414687292	1.0328299414687292	1.0328299414687292	1.0328299414687292	1.0328299414687292	1.0328299414687292
0.07069405449146679	0.012794483546242377	0.35298074859293593	0.06400019591837985	0.18512298667518126	0.5614498905435689	0.5982961886775415	0.17622425209894083	0.6436046328264258	0.48615168018022664	0.8111207215505029	0.633505497644973	0.49778801781472487	0.5428786092830712	0.7661581003791075	0.8748121983540486	0.9275126532295043	0.6939728739934166	0.8975297068645418	1.1177356837990131	1.003116328004185	1.209543822972832	0.7311227502970089	0.8430832792932168	0.8219439658677268	0.7783802615764203	1.6758819201341293	1.4985689014272214	0.9428022699300326	0.7039602953123875	0.7481359172464483	0.9373345631678904	1.2050447611672546	1.4017516803541645	1.399399942326936	0.982720740645686	0.9697379000988782	1.082903513653335	1.2694509184127347	1.050439796175553	1.4542869381937502	1.2523633671846517	1.2523633671846517	1.2523633671846517	1.2523633671846517	1.2523633671846517	1.2523633671846517	1.2523633671846517	1.2523633671846517	1.2523633671846517
0.5001409746558191	0.43504624589437996	0.5000033323133612	0.5175492423800229	0.5300314703319025	0.1911983004104213	0.6205271100536601	0.39167615827786045	0.697384707913148	0.6105776179349703	0.4582840763367185	0.5461439801240222	0.6743210550292952	0.38225712135744333	0.49161116582607745	0.5651283345973204	1.2583639924758778	1.1189427547554947	0.9645734178424825	1.0582582951533548	0.8428554703348402	1.0563621743287548	0.9644610232411709	0.8756092810811217	1.5922839412270426	1.0140697116757	0.8676681305909832	1.1414277350315076	0.720313844134589	1.1996776204580464	1.0108311707775723	0.8000200298091471	1.5451658679313198	1.2543362332225885	1.483327187190085	0.9384089757055536	0.9214598346407393	1.6132248678077252	1.3152529226210443	1.095877085163064	1.4185790823421853	0.9875750788738208	0.9607117396493399	1.010011851361033	0.7136526634537694	0.592863695083019	0.6532581792683942	0.6532581792683942	0.6532581792683942	0.6532581792683942
0.4246002282497681	0.6261206348040195	0.6128788310962285	0.6336820987569333	0.6465177617067013	0.5677790419760856	0.6271987981793554	0.5037894238564191	0.5794736992018716	0.6915595200764691	0.5720729236089475	0.6280443644822022	0.6665410028004737	0.6987584696530167	0.7996583159981402	0.8154393717981546	0.6847090703426175	0.7061910173693332	0.7949586653771636	0.8074652302057658	0.832559770112994	1.1358933714871993	0.9610203278357781	0.9625921829149827	1.0322395684716033	0.9600590719835348	1.1067786330661618	1.2919627929274393	1.1889214769628786	1.3467095681554913	1.3054089706414205	1.2579506185746365	1.1555119271836893	1.0454938955735957	1.30984466059042	1.1626772280737145	1.0506675732174315	1.37634244121912	1.2513138474483974	1.338422045147204	1.2780382614593078	1.308230153303256	1.308230153303256	1.308230153303256	1.308230153303256	1.308230153303256	1.308230153303256	1.308230153303256	1.308230153303256	1.308230153303256
0.7684323565691837	0.6367456283567137	0.7505981844461916	0.6996919572096673	0.6836252401857285	0.7753408967632454	1.0268991816386042	0.7730631199661632	0.6935609210842819	0.9367137598922445	0.8795829362095674	0.9611901442036319	0.8451648395065158	1.1388338356303778	0.8543290787786161	1.0508777947561647	0.9318850250920258	1.272794357955857	1.1903712288622645	1.1553580456615586	1.1069148994229958	1.0060650241571734	1.2259370926086475	1.3652689459116973	1.273703485961733	1.063628068257253	1.4182669780048163	1.4724007965702537	1.517960031403163	1.4417483251158614	1.3475945902978552	1.339495614068809	1.8357292961337217	1.7334336055342834	1.9844599901511946	1.5663464852987108	1.645865753296927	1.6878334077031603	1.8485706241053776	1.6147774889140403	1.7946559873925167	1.8782528490988086	1.854972778625668	1.8866658458467997	1.7064882016208343	1.9465404923183593	1.826514346969597	1.826514346969597	1.826514346969597	1.826514346969597
0.8537845267710535	0.6156570731815599	0.5452882493633149	0.7339345452660722	0.6458215047613841	0.6514487414323713	0.8334944734964025	0.3916000901242321	0.6584574383110597	0.7725944968496917	0.4981320753078515	0.4447759520621955	0.4815976286578771	0.5744044389321541	0.4063214242251441	0.5216463895054685	0.5322213272921623	0.27949942887153195	0.5854621353313417	0.5308309854187607	0.6698571806932955	0.5059577114938574	0.7694205162744389	0.7872169197923207	0.5459278944341963	0.6741234105060685	0.30775059083961054	0.3897274749599048	0.593308255573595	0.6355753741900889	0.7085081045301153	0.7243692389973114	0.48530644394539024	0.6270372388230822	0.522073181830049	0.6432725654231853	0.6058634823904472	0.5183547870107292	0.5076510394552657	0.5692650454896232	0.6639953178209037	0.6223003318789829	0.6682054106666754	0.6452528712728292	0.6452528712728292	0.6452528712728292	0.6452528712728292	0.6452528712728292	0.6452528712728292	0.6452528712728292
1.0138051757535778	1.3068017032970192	1.3189521590776745	1.2893615549039064	1.336798606222969	1.0276401740107908	1.5869986934883173	1.064611882998775	1.5235953825347393	1.250308398774924	0.9329690037924921	1.2529248147077396	1.0929469092501158	1.0929469092501158	1.0929469092501158	1.0929469092501158	1.0929469092501158	1.0929469092501158	1.0929469092501158	1.0929469092501158	1.0929469092501158	1.0929469092501158	1.0929469092501158	1.0929469092501158	1.0929469092501158	1.0929469092501158	1.0929469092501158	1.0929469092501158	1.0929469092501158	1.0929469092501158	1.0929469092501158	1.0929469092501158	1.0929469092501158	1.0929469092501158	1.0929469092501158	1.0929469092501158	1.0929469092501158	1.0929469092501158	1.0929469092501158	1.0929469092501158	1.0929469092501158	1.0929469092501158	1.0929469092501158	1.0929469092501158	1.0929469092501158	1.0929469092501158	1.0929469092501158	1.0929469092501158	1.0929469092501158	1.0929469092501158
1.2883905038485042	1.1839841639350144	1.2612136334297743	1.0175906575377893	1.3741774057368308	1.2003864052781343	1.454158079565493	1.3983024695418216	1.103020518367206	0.9555151008582136	1.281535823911952	1.1979453048840487	1.3464380112983043	1.2859176833899209	1.397491667766853	1.3100388869902604	1.0908752521169387	0.8581345867693301	1.1958685062990346	0.9522842242530268	0.8039699415183296	1.3228862559932595	1.2532984600196424	1.0842065318851242	1.027731253828088	1.0605045796946424	0.8437405133284122	1.1565003472050397	1.057542046538159	1.066626708619097	1.0176636784314554	1.3531316914847	0.8690043519107873	0.9858879972275035	1.0158440220017764	1.0798195422790153	1.1286066933536056	1.215916800019926	1.2386492498531012	1.2315274542408645	1.1461707432747301	1.1888490987577973	1.1888490987577973	1.1888490987577973	1.1888490987577973	1.1888490987577973	1.1888490987577973	1.1888490987577973	1.1888490987577973	1.1888490987577973
1.1447522628739988	1.1214365770778552	1.0645346986470219	1.0596142350241065	1.1394160255293166	1.2835092814275568	1.1013835836886072	1.1783657917628385	1.1281651647274644	1.1784037460813646	1.049843547521281	1.2399140648447167	1.0685400073965396	1.1316805071967364	1.1827855360171429	1.1255740110345935	1.345598995431885	1.1163426104687413	1.191291691398358	1.215594509821781	1.1040858417291424	1.2786565431517143	1.2175465181657608	1.1924574611688419	1.2746292341422987	1.1802240499857233	1.1267884585415706	1.1102012218831283	1.257055519684239	1.1444982839958509	1.1207131150506837	1.3006894969066964	1.2149969849046807	1.2211432409948422	1.1322247309461841	1.0596082590547153	1.385192831607511	1.0978659783577007	1.2854889914832295	1.1522150399763866	1.2725193964860593	1.419353735371489	1.2772432279094064	1.3465197924047305	1.3582068539872534	1.352363323195992	1.352363323195992	1.352363323195992	1.352363323195992	1.352363323195992
0.4016112812073716	1.1424942157571032	1.0901173583369161	0.6717776203204984	0.5081679449397023	0.5153493810773488	0.6495447711391563	1.1261014344508555	0.7898507100202876	0.9498419379743299	0.8806676606370173	0.6625095100118711	1.9292458007509448	1.3111452137333175	3.4347388426304204	2.736517288587807	1.2226282623663611	1.16154050333864	1.482754473321179	2.317976981347568	0.872786484640592	2.4781987843447304	2.476311406215751	3.0150178012993623	2.128937361964993	1.2339110907213335	3.845500610893485	2.3628133254660955	2.2168474497727515	1.7025507987890849	2.6631376794254074	2.795031114564704	2.817125563589024	1.6388216306311905	1.9979420500962461	2.95570721870216	2.2472417071531368	4.713854609558899	2.010554113513495	2.1979498344886035	2.8004048347850374	4.690805557752462	2.0280001516767405	3.2488983026362894	1.6183392867797102	2.433618794708	2.433618794708	2.433618794708	2.433618794708	2.433618794708
0.46248921874821664	0.8693584293879458	0.6092311889594904	0.6219113589950497	0.6192280830890361	0.7365669133405072	0.6742564534628771	0.8440805002425645	1.0062315903395564	1.077068656047573	1.0253402924413888	1.155658084140149	1.590326876915837	1.406707763795669	1.3309496912907681	1.5062404406561152	1.725450864399369	1.6584986583247994	1.7539025966027002	1.5706708452307918	1.0698422106242098	1.8133152484490576	1.7974142379222429	2.013865749340981	1.872866206244803	1.6555019918607012	1.8462173286275188	1.924839939918256	2.138420291662064	1.7440484396892337	2.1730173389807197	1.8346407796804498	1.550499790419109	1.9572611409414935	2.111173911173779	1.884244202184741	1.730535915070946	1.664065558762941	2.255836506824182	2.1671033425518393	1.7093839251642202	1.6766819588894968	1.8629131430518109	1.7697975509706538	1.7697975509706538	1.7697975509706538	1.7697975509706538	1.7697975509706538	1.7697975509706538	1.7697975509706538
0.4853220890098714	0.553733766913204	0.4104385326121072	0.5254407907272615	0.5531325939504506	0.44984777288075656	0.4378929692297552	0.45687503267512636	0.6036648277766293	0.6498669302995597	0.6220116569643824	0.7036129572376897	0.3256261837103201	0.5305442386736287	0.7868110803590012	0.4742255633916222	0.46961901304039544	0.6051996020487617	0.47341348995340865	0.5677991125354278	0.5420359719621678	0.8424208927719954	0.6815643594952515	0.5484387538179112	0.7715467930012954	0.6483927780855752	0.6762651675106527	0.7002542310490403	0.4963836632070375	0.7069423936422112	0.5236651780196202	0.6604020676167672	0.6894573609221608	0.6382640097771399	0.49524692153774336	0.6695058614950679	0.7465920302744706	0.761322869983037	0.6471033930614569	0.7996271215073875	0.7233652572844221	0.7233652572844221	0.7233652572844221	0.7233652572844221	0.7233652572844221	0.7233652572844221	0.7233652572844221	0.7233652572844221	0.7233652572844221	0.7233652572844221
0.39146348784377566	0.4148897125301686	0.4249477806262306	0.2406322844329618	0.49375048209653133	0.3982129190860597	0.6700919199566938	0.5647121980589842	0.6259658388964252	0.9536941425257126	0.7506864651522547	0.5875228849870735	0.8048441937414159	0.7163459179755034	0.7758577278722911	0.6694020528307806	0.5425676159387091	0.46485582787720364	0.4439497438376499	0.24621863510947178	0.9825034067546171	1.225256529888148	1.123854001190209	1.1651526087784634	1.4651074430676032	1.2267047201090997	1.375814556692568	1.192172041836456	1.155756791975164	0.49684087528647664	0.6473297312201017	1.3961749979687694	1.5304145099087212	1.2157344010161335	1.0543156437992627	1.4183831213742024	1.8965914726149808	1.489283218197781	1.789992193343586	0.8949443038001903	1.2032139549288987	1.0490791293645445	1.0490791293645445	1.0490791293645445	1.0490791293645445	1.0490791293645445	1.0490791293645445	1.0490791293645445	1.0490791293645445	1.0490791293645445
0.22743598091532613	0.40917026005670526	0.41871818237879993	0.4917132692271399	0.42304374534982137	0.5768978296430987	0.4265421962216881	0.5166659932418187	0.7372554875120163	0.6387485754544224	0.8092662809793041	0.9698576763856426	0.7713346960145511	0.7143285554164164	0.6411614529722611	0.538008890177255	0.7443558325270563	1.1963707644542854	1.5092395897356687	1.1926187029784063	1.394025117543591	1.449214490067758	1.2501728735597062	1.6034209347542352	1.60190369710902	1.7718645976722103	1.6688239732690906	1.7072874430664124	1.82050516133361	1.8077746513456296	1.9401486982731269	2.0406355025680627	1.8005944436438899	1.8850633791863856	1.7390848737592164	1.914528272523002	1.9165147113408563	1.61762682994277	1.3127481430248409	1.2411903103117643	1.2992504536289102	1.1897288075971573	1.7178691939389503	1.8225740023632986	1.9423051907257838	1.8377358771596388	1.715291800930171	1.9525890366218863	1.9905088140661564	1.762070060916603
0.5251781866174423	0.7561922184148094	0.9220558361783596	0.7434682219434673	0.6184645322626495	0.7237881248432839	0.5879341774353016	0.40369196240274113	0.008640598690084152	0.22429502053717	0.15971684541635783	1.1051132683571534	0.834424095019651	1.1811489295414375	0.2516810956228981	0.30157577825247517	0.4724529384317456	0.6849840511034554	0.543135501890637	0.4359233078345884	1.2494057155948286	0.8120918866895117	1.0801831027786908	0.576706257479583	0.5889425582544885	1.0247706960034006	0.7200551138623928	0.6755098926394983	0.8609226021671653	0.27870476743507994	0.5160333975177649	0.49024280207459453	0.869641437041974	0.9140188308078131	1.433543804278748	0.5480491978688178	1.1618057684644278	1.6174334074953038	1.6781755332745303	1.639865018301407	0.9142031527610353	1.2222312828074433	1.3241582271427346	1.1014692727570872	0.8213256948588448	0.35140285612322625	1.669823573620535	0.9402971221644101	0.9183393103630645	1.114220146913915
0.4848035620251642	0.5233110042143	0.38312607279456884	0.6717290108090087	0.44103923413339813	0.421780811417062	0.36685469949262745	0.40880786906254385	0.5701290139559921	0.6029121399955834	0.5021224691633791	0.5260406758829572	0.7129305125611907	0.6246642047266493	0.6924634834890975	0.9010469576287149	0.6377277982164223	0.5076778461298996	0.5354317664453568	0.5251146771350075	0.4773673585518301	0.6520512696855978	0.5971364163154335	0.5894240878517115	0.7369125876362058	0.6610121397894044	0.7858919558028656	0.5899451761737865	0.7820782036512456	0.3508735176598912	0.7273482960870705	0.7922223566681225	0.5402831764792818	0.40668119127447294	0.6159564992528139	0.6723277740071312	0.8907166954639574	0.6446227522568995	0.746008480473627	0.4750069511905514	0.7419878505664607	0.8215071025488047	0.6213658351180854	0.6719543255726519	0.5867822346702621	0.6879007886711678	0.7609994812795856	0.7047024346779107	0.8138177358551726	0.6424836488135375
0.9154985842322066	1.0160192782105497	1.1496126581489436	1.0442247569957677	1.2231154092247782	1.011122076295427	1.104360995619148	1.1042606472190344	1.1787834683371081	1.3603098364932615	1.2072408091799076	1.164561856337037	1.3575467519744786	1.1832404856977143	1.1391483581873305	1.338484875689733	1.1569454328235098	1.4578884628379816	1.4035996387488936	1.4148229546511806	1.3920113476973202	1.5308894153435966	1.516868179936441	1.2834603225035908	1.4240983886089253	1.4535754259559204	1.400700982737282	1.4846562121598263	1.3750632623257495	1.2757685770356144	1.2694660306946974	1.3401601566884378	1.304419498900878	1.3728539654874725	1.2851640509432658	1.32249272528418	1.4398735183945972	1.6968958936381784	1.3955106495771818	1.6556708313455144	1.5515536582266474	1.3321400256606228	1.514946425172322	1.4957449616313097	1.5376916699969003	1.6211322875738234	1.4525468183677255	1.401027846568228	1.4145726587363567	1.4093196268499282
0.2506395059711876	0.09705477342263832	0.2672005698504141	0.4959115474367993	0.3589820525164849	0.5098983867804306	0.5725477642840554	0.47568367987867216	0.6441413569319459	0.5149552186525183	0.4816108245788683	0.5704332226694453	0.5608863683881908	0.6261202881597547	0.39728629277543764	0.4440447924345874	0.9164894424735416	0.6897534069456358	0.5466409597874891	0.44046470755174755	0.44919079672284806	0.4910973116048223	0.45458993963084715	0.5223936148617212	0.532903413064267	0.5876681093841803	0.550902197936885	0.6421822261051096	0.7088505720036841	0.8588484688194503	0.5695328223542092	0.910553332574992	0.8251369607015686	0.6513216774083962	0.864260375467018	0.7504830640022928	0.9368346611037333	1.0871983382616195	1.1973923116699232	0.9047006643917853	0.8295538944542025	0.7205435064652588	0.8647129590147526	0.9588347079092224	1.0157664277953866	1.2437487468101778	1.078445395388598	1.1838872951030153	1.3297251013457891	0.9210816817580911
0.5646363062730335	0.6697063624200016	0.8768467157575183	0.6818131917734702	0.7315491347906977	0.7393150084737632	0.8510921017035035	1.0254261347855653	0.8541144201091305	0.912538779438306	0.9515809797005993	0.9502390155993385	0.9971734316615394	0.7830458304610284	1.026407673403355	0.9374052848018615	0.9880040981928122	1.0077937731918292	0.8120856873419898	0.9085457138606109	0.9389391577222334	0.9914346239130044	0.8974071528305937	1.0193890623059587	0.9712365777920914	0.9341224758404738	0.9015048466462979	0.9376850022449841	0.9883238610974799	0.8817093083681528	0.9622103547703021	0.8487171989629866	1.1159966093362068	0.963076565337056	0.9885704602360026	1.0202044330708584	0.8935495098804125	1.1995325096224616	0.8553658623200426	1.1631066550288336	1.0550830128045274	1.124306057847238	1.0919860941460688	1.1081460759966535	1.1081460759966535	1.1081460759966535	1.1081460759966535	1.1081460759966535	1.1081460759966535	1.1081460759966535
1.2852284265578076	0.7668591268697083	0.8716153082052013	0.8594851866916698	0.9296603482421796	0.7767438903671863	0.7032183941084915	0.769024152729124	0.5728794860022998	1.0385320758004775	0.7801049583144706	0.909318517057474	0.909318517057474	0.909318517057474	0.909318517057474	0.909318517057474	0.909318517057474	0.909318517057474	0.909318517057474	0.909318517057474	0.909318517057474	0.909318517057474	0.909318517057474	0.909318517057474	0.909318517057474	0.909318517057474	0.909318517057474	0.909318517057474	0.909318517057474	0.909318517057474	0.909318517057474	0.909318517057474	0.909318517057474	0.909318517057474	0.909318517057474	0.909318517057474	0.909318517057474	0.909318517057474	0.909318517057474	0.909318517057474	0.909318517057474	0.909318517057474	0.909318517057474	0.909318517057474	0.909318517057474	0.909318517057474	0.909318517057474	0.909318517057474	0.909318517057474	0.909318517057474
1.3248813163812245	0.9969391969785468	1.1670615558528143	1.016099338878735	0.7698080399951023	1.0828613307776056	0.926334685386354	0.926334685386354	0.926334685386354	0.926334685386354	0.926334685386354	0.926334685386354	0.926334685386354	0.926334685386354	0.926334685386354	0.926334685386354	0.926334685386354	0.926334685386354	0.926334685386354	0.926334685386354	0.926334685386354	0.926334685386354	0.926334685386354	0.926334685386354	0.926334685386354	0.926334685386354	0.926334685386354	0.926334685386354	0.926334685386354	0.926334685386354	0.926334685386354	0.926334685386354	0.926334685386354	0.926334685386354	0.926334685386354	0.926334685386354	0.926334685386354	0.926334685386354	0.926334685386354	0.926334685386354	0.926334685386354	0.926334685386354	0.926334685386354	0.926334685386354	0.926334685386354	0.926334685386354	0.926334685386354	0.926334685386354	0.926334685386354	0.926334685386354
0.18004529773761582	0.5484878240036385	0.21633198867430528	0.13503397330321185	0.9337606163658903	0.36245854242439063	0.3428367228582082	0.3984844693969623	0.2692445200347254	0.21633198867430528	0.14408710718954856	0.3050708811297704	0.2132228073807192	0.1727155814644672	0.21417694669720044	0.3292079940981839	0.22257813210753338	0.36258659613336663	0.5748490951881244	0.4429142408156738	0.814051951011149	0.07950155907480189	0.5079399491426094	0.9099167194925777	0.6407937007776766	0.5515280054643914	0.5724134118144609	0.47857529282450434	0.7627267467190125	0.7307172645214601	0.5884165512653783	0.41891699413621114	0.5280200572105249	0.3146969012964527	0.23373982879337454	0.5601819047251376	0.39696086675925607	0.39696086675925607	0.39696086675925607	0.39696086675925607	0.39696086675925607	0.39696086675925607	0.39696086675925607	0.39696086675925607	0.39696086675925607	0.39696086675925607	0.39696086675925607	0.39696086675925607	0.39696086675925607	0.39696086675925607
0.8308653722714624	0.9386799475762969	0.8128789317102302	0.742341530465659	0.7456988561514296	0.7991918946824226	0.8988475281036877	0.7598217325680664	0.8505830468207427	0.6833893292766864	0.8889810758280984	0.6619051032539949	0.8170308080031466	0.5942913840707474	0.7582978976690735	0.8242413009985787	0.7277668524937351	0.7271687464159001	0.7759474339586722	0.8053993635918191	0.7913411471174006	0.8482933340212095	0.7250920540496659	0.6769733181916671	0.7122800854484885	0.5339462924791818	0.7475338018389229	0.6407400471590524	0.6407400471590524	0.6407400471590524	0.6407400471590524	0.6407400471590524	0.6407400471590524	0.6407400471590524	0.6407400471590524	0.6407400471590524	0.6407400471590524	0.6407400471590524	0.6407400471590524	0.6407400471590524	0.6407400471590524	0.6407400471590524	0.6407400471590524	0.6407400471590524	0.6407400471590524	0.6407400471590524	0.6407400471590524	0.6407400471590524	0.6407400471590524	0.6407400471590524
0.86547923512909	0.87380014779112	0.5729856517555544	0.7857267217741144	0.9379767554769959	0.9836608445295367	0.7832374220397975	0.8921823068215726	0.7359553257350084	0.8327589754581061	0.7573648143942484	0.7299458310204372	0.6205354751639973	0.4634261597585075	0.38898512772067123	0.6218527041361595	0.6395894396716062	0.5423572534889708	0.9364932255895261	0.671575986351047	0.8040346059702865	0.8040346059702865	0.8040346059702865	0.8040346059702865	0.8040346059702865	0.8040346059702865	0.8040346059702865	0.8040346059702865	0.8040346059702865	0.8040346059702865	0.8040346059702865	0.8040346059702865	0.8040346059702865	0.8040346059702865	0.8040346059702865	0.8040346059702865	0.8040346059702865	0.8040346059702865	0.8040346059702865	0.8040346059702865	0.8040346059702865	0.8040346059702865	0.8040346059702865	0.8040346059702865	0.8040346059702865	0.8040346059702865	0.8040346059702865	0.8040346059702865	0.8040346059702865	0.8040346059702865
1.0141422321437983	1.0486199763018098	1.0240529565712184	0.9134416107988692	0.7434132473463457	1.0253874427599352	0.7826529356702253	0.763012596004051	0.865290605610304	0.8948231254616269	0.7759236510330272	0.7745252592920123	0.723966913651158	0.7417943043160097	0.9139824946871707	0.7946656866927316	0.6395000693272029	0.7287793876019155	0.9745870664970948	0.7051783509301035	0.8486645195369866	0.6112208698648623	0.7545680417226396	0.669882048408717	0.8973484012468292	0.6864803881248576	0.6643125898679062	0.7570304487152517	0.7018932488886351	0.7446024532140278	0.5820508415219342	0.6053330561036733	0.7900951320753163	0.6424310139984057	0.6537836607318459	0.7032743311275413	0.7768621644974392	0.7400682478124903	0.7400682478124903	0.7400682478124903	0.7400682478124903	0.7400682478124903	0.7400682478124903	0.7400682478124903	0.7400682478124903	0.7400682478124903	0.7400682478124903	0.7400682478124903	0.7400682478124903	0.7400682478124903
0.5584451224279012	0.414192178039794	0.6463480171706	0.5619672404938627	0.5259236008219208	0.5161380298007235	0.37591317026735366	0.5395659826023854	0.3614653004417108	0.5206369389922627	0.45208862634302305	0.5077240666697921	0.4931177639952089	0.7622885361744115	0.4340585876146239	0.3286771937265415	0.39813142920800315	0.470524216971459	0.45491889058692186	0.49469033571574544	0.5536627496710924	0.43305124372545817	0.5725987206192202	0.5534382609097007	0.5438077593021392	0.44849896418404717	0.5559406896327044	0.4939034249444061	0.35195072188382576	0.5569711757315671	0.3486315881083475	0.4732436921689816	0.4109376401386645	0.4109376401386645	0.4109376401386645	0.4109376401386645	0.4109376401386645	0.4109376401386645	0.4109376401386645	0.4109376401386645	0.4109376401386645	0.4109376401386645	0.4109376401386645	0.4109376401386645	0.4109376401386645	0.4109376401386645	0.4109376401386645	0.4109376401386645	0.4109376401386645	0.4109376401386645
0.20158286948689752	0.2768751338748719	0.2611043649047142	0.4324444999741537	0.5534259339354781	0.5905827170391028	0.4109625507662436	0.6020055930313593	0.4777311591921996	0.5881663659301835	0.38450483788547435	0.6393134813182685	0.47876272302927886	0.5183646825925048	0.8172245092182329	0.7768259490924996	0.6464063262780716	0.5833194183484285	0.6709159953825572	0.5532282732678321	0.4325578064196605	0.6187989558471195	0.523765146622503	0.570747259744101	0.520245279058728	0.4389281121143308	0.46281941257801396	0.7479760874103943	0.9112881372779836	0.6948110083694523	0.989993045943633	0.8979280612036623	0.44068784941333666	0.6763787626062978	0.5585333060098172	0.5585333060098172	0.5585333060098172	0.5585333060098172	0.5585333060098172	0.5585333060098172	0.5585333060098172	0.5585333060098172	0.5585333060098172	0.5585333060098172	0.5585333060098172	0.5585333060098172	0.5585333060098172	0.5585333060098172	0.5585333060098172	0.5585333060098172
1.1436962362742507	1.0065719951365164	1.0600185415360912	1.0558440515534815	1.2638830709841804	1.0438429825806348	0.9582940467550389	1.1578752442922349	0.9750629819168244	1.0384246462406717	0.7987359591325631	0.9385160986375561	0.9340739068751792	0.8687653120362416	0.8151931114232162	0.8604544367660442	0.9819397407473248	0.9136236285284425	1.0570185425159742	1.0224848480994113	1.0191370664943433	1.0552690332026073	1.0372030498484752	1.0372030498484752	1.0372030498484752	1.0372030498484752	1.0372030498484752	1.0372030498484752	1.0372030498484752	1.0372030498484752	1.0372030498484752	1.0372030498484752	1.0372030498484752	1.0372030498484752	1.0372030498484752	1.0372030498484752	1.0372030498484752	1.0372030498484752	1.0372030498484752	1.0372030498484752	1.0372030498484752	1.0372030498484752	1.0372030498484752	1.0372030498484752	1.0372030498484752	1.0372030498484752	1.0372030498484752	1.0372030498484752	1.0372030498484752	1.0372030498484752
0.8856025651942774	0.36666573800502406	0.6401567948364886	0.451778410569361	0.21630023295144585	0.30956742954870453	0.27431821538347045	0.4952405896951548	0.5083207824917702	0.29126683723369884	0.6477006587149832	0.51998581720593	0.6946830461104568	1.012354846009415	0.6378722053335868	0.7176605404943881	0.6241734265362272	0.7865706149933774	0.8909000642835239	1.2798635329151455	1.2712782095735853	0.7933937664477014	1.322310688996074	0.9557090896943986	1.17320744969097	1.1329920667776652	1.2367839196590782	0.7385374480811341	0.7555468182198456	1.1571362431974106	0.8604503796306627	1.228343980506359	0.9239557565903663	0.9037771086862373	1.254122673614079	1.4298286211702664	1.3199178292429983	1.339274427031361	1.402721392406277	1.3663807295344266	1.1997392778306708	1.2830600036825486	1.2830600036825486	1.2830600036825486	1.2830600036825486	1.2830600036825486	1.2830600036825486	1.2830600036825486	1.2830600036825486	1.2830600036825486
0.6269648858148027	0.45368070126759463	0.5236570032316495	0.5998917122000688	0.680806485939777	0.6490792141525277	0.6370497833804638	0.47865729964477227	0.5941849414366299	0.7933189962944011	0.7431621897756253	0.7630583117035982	0.6359529985697662	0.9139097969585582	0.8765795586731124	1.0078093299900495	0.7635952666799896	0.7263745098249949	0.7831651650344953	0.9416839473541464	0.9887680792822627	0.9959303261408713	0.9938177989098743	1.183314927691567	0.8178596572686083	1.0005872924800878	1.0005872924800878	1.0005872924800878	1.0005872924800878	1.0005872924800878	1.0005872924800878	1.0005872924800878	1.0005872924800878	1.0005872924800878	1.0005872924800878	1.0005872924800878	1.0005872924800878	1.0005872924800878	1.0005872924800878	1.0005872924800878	1.0005872924800878	1.0005872924800878	1.0005872924800878	1.0005872924800878	1.0005872924800878	1.0005872924800878	1.0005872924800878	1.0005872924800878	1.0005872924800878	1.0005872924800878
0.6804501256788795	0.6982452008039594	0.8045125149895179	0.2922246301017124	0.37004007698938196	0.7185310624555324	0.8929725073810036	0.49331466921587247	0.868826433612695	0.548391247736905	0.8685887132653459	0.7887532848453194	0.5207732363108628	0.9452546290909469	0.7897237945936075	0.7080204352067263	0.8223753539123676	0.9481497028459925	1.0312164367005578	0.8158565114556874	0.5833006763857536	0.5961697884605726	0.49650722624966365	0.8234205761289344	0.8916400491424493	1.0277148007820929	1.0612754734221783	0.905359836266568	1.211368360113357	0.755579349202131	0.983473854657744	0.983473854657744	0.983473854657744	0.983473854657744	0.983473854657744	0.983473854657744	0.983473854657744	0.983473854657744	0.983473854657744	0.983473854657744	0.983473854657744	0.983473854657744	0.983473854657744	0.983473854657744	0.983473854657744	0.983473854657744	0.983473854657744	0.983473854657744	0.983473854657744	0.983473854657744
0.5116420997063557	0.6847816403280547	0.5700935042827663	0.5714846242326173	0.6234406720457656	0.6230989863262433	0.4007861331737899	0.5079130716482073	0.5980153709003582	0.4929554977815652	0.49615002063470387	0.48047282608399766	0.4908126805631286	0.5540921356640782	0.7057436082227384	0.5884884478291638	0.4752971318589121	0.5813055393807626	0.5283013356198374	0.5283013356198374	0.5283013356198374	0.5283013356198374	0.5283013356198374	0.5283013356198374	0.5283013356198374	0.5283013356198374	0.5283013356198374	0.5283013356198374	0.5283013356198374	0.5283013356198374	0.5283013356198374	0.5283013356198374	0.5283013356198374	0.5283013356198374	0.5283013356198374	0.5283013356198374	0.5283013356198374	0.5283013356198374	0.5283013356198374	0.5283013356198374	0.5283013356198374	0.5283013356198374	0.5283013356198374	0.5283013356198374	0.5283013356198374	0.5283013356198374	0.5283013356198374	0.5283013356198374	0.5283013356198374	0.5283013356198374
0.6470805481167522	0.6644945877032207	0.5228096942604586	0.5255978345137622	0.6576378011073396	0.6827831393804346	0.6099079513305419	0.8985617845278372	0.5037480019080416	0.6428633460116561	0.6970021614718988	0.7517956146348128	0.6070668880147657	0.5993439913269651	0.6350324917602134	0.8011540538105117	0.7304938263103091	0.6986015779254798	0.6107989219438628	0.7061192936671618	0.5506409151124319	0.7247548727705998	0.6452100114805535	0.74100042535299	0.6427471876542379	0.6214112802718667	0.6014145774229643	0.7463182907486063	0.822108181621697	0.7842132361851517	0.7842132361851517	0.7842132361851517	0.7842132361851517	0.7842132361851517	0.7842132361851517	0.7842132361851517	0.7842132361851517	0.7842132361851517	0.7842132361851517	0.7842132361851517	0.7842132361851517	0.7842132361851517	0.7842132361851517	0.7842132361851517	0.7842132361851517	0.7842132361851517	0.7842132361851517	0.7842132361851517	0.7842132361851517	0.7842132361851517
0.7392856467524835	0.7466602957589691	0.6738559110022831	0.6092907821874846	0.6248411453204374	0.584921851787894	0.6804056811842415	0.6417168450045847	0.9315880919745376	0.47965978778588536	0.7704310406041083	0.5496759406839294	0.5943709482206951	0.6537887830910097	0.7243133289898497	0.7505555775115605	0.7336940929774556	0.6905867401541835	0.7073748864930237	0.6869719350838286	0.9987278572016428	0.8632875562455053	0.931007706723574	0.931007706723574	0.931007706723574	0.931007706723574	0.931007706723574	0.931007706723574	0.931007706723574	0.931007706723574	0.931007706723574	0.931007706723574	0.931007706723574	0.931007706723574	0.931007706723574	0.931007706723574	0.931007706723574	0.931007706723574	0.931007706723574	0.931007706723574	0.931007706723574	0.931007706723574	0.931007706723574	0.931007706723574	0.931007706723574	0.931007706723574	0.931007706723574	0.931007706723574	0.931007706723574	0.931007706723574
0.7723988439453252	0.8932446804051616	0.9142218573415587	0.616622409171158	0.713024369666437	0.6486376716245862	0.6960324396609582	0.6411754330186377	0.705199929666242	0.7538792594512458	0.7867828503262868	0.7782817061223362	0.7955593602200934	0.7069414844511398	0.8857869460921552	0.761999425111173	0.7183896180029123	0.8363907479959555	0.9679857555903167	0.504547687585274	0.5205341401593461	0.7452056290161821	0.7615057293940214	0.6682914679692226	0.5620024204226522	0.7878062413392066	0.6749043308809295	0.6749043308809295	0.6749043308809295	0.6749043308809295	0.6749043308809295	0.6749043308809295	0.6749043308809295	0.6749043308809295	0.6749043308809295	0.6749043308809295	0.6749043308809295	0.6749043308809295	0.6749043308809295	0.6749043308809295	0.6749043308809295	0.6749043308809295	0.6749043308809295	0.6749043308809295	0.6749043308809295	0.6749043308809295	0.6749043308809295	0.6749043308809295	0.6749043308809295	0.6749043308809295
0.6494344044163741	0.45364938963905055	0.3625222368690714	0.4658090078507668	0.4840123352498622	0.561041029323811	0.41400733167316073	0.4770878929087371	0.6461976063139463	0.6053057866253074	0.4193561976087163	0.5642969170899397	0.4666312078883023	0.48075888795480015	0.5988293767782588	0.5294108712845558	0.5166557893824881	0.7505022566796861	0.5847963109527576	0.5190414468096591	0.5480719833359285	0.5479411275182875	0.49869641444432994	0.42851736353187414	0.4636068889881021	0.4636068889881021	0.4636068889881021	0.4636068889881021	0.4636068889881021	0.4636068889881021	0.4636068889881021	0.4636068889881021	0.4636068889881021	0.4636068889881021	0.4636068889881021	0.4636068889881021	0.4636068889881021	0.4636068889881021	0.4636068889881021	0.4636068889881021	0.4636068889881021	0.4636068889881021	0.4636068889881021	0.4636068889881021	0.4636068889881021	0.4636068889881021	0.4636068889881021	0.4636068889881021	0.4636068889881021	0.4636068889881021
0.8994670903871543	0.7101115099770476	0.6272474670651009	0.7659468142221023	0.8393958663407712	0.7605279843651598	0.9226667164828344	0.918543423803177	0.7649430121299501	0.8603407926674359	0.8571818298738544	0.9322515321554183	0.849387543619308	0.5741700055290762	0.7136655930086339	0.7521153027239464	0.7054857411929101	0.667107770253044	0.9790133469987738	0.7223375203524363	0.7329464660365127	0.7313267759943866	0.7540664151652157	0.692745389542253	0.7234059023537344	0.7234059023537344	0.7234059023537344	0.7234059023537344	0.7234059023537344	0.7234059023537344	0.7234059023537344	0.7234059023537344	0.7234059023537344	0.7234059023537344	0.7234059023537344	0.7234059023537344	0.7234059023537344	0.7234059023537344	0.7234059023537344	0.7234059023537344	0.7234059023537344	0.7234059023537344	0.7234059023537344	0.7234059023537344	0.7234059023537344	0.7234059023537344	0.7234059023537344	0.7234059023537344	0.7234059023537344	0.7234059023537344
0.3961494282071539	0.5561975360368252	0.38570772814343324	0.29698582793918	0.2513974960813821	0.21946162279124623	0.43418411830624803	0.3378080876713733	0.27676186684513787	0.2594447598358661	0.3965377929109577	0.1962018803166294	0.36175517073561203	0.24504156241155783	0.24067867164236395	0.2378795692893883	0.2682501835425164	0.37355749705024255	0.31482691308573985	0.1397265571888609	0.20695134583666758	0.3397041012585198	0.25359040804420546	0.2966472546513626	0.2966472546513626	0.2966472546513626	0.2966472546513626	0.2966472546513626	0.2966472546513626	0.2966472546513626	0.2966472546513626	0.2966472546513626	0.2966472546513626	0.2966472546513626	0.2966472546513626	0.2966472546513626	0.2966472546513626	0.2966472546513626	0.2966472546513626	0.2966472546513626	0.2966472546513626	0.2966472546513626	0.2966472546513626	0.2966472546513626	0.2966472546513626	0.2966472546513626	0.2966472546513626	0.2966472546513626	0.2966472546513626	0.2966472546513626
0.7313891834596495	0.7962717947328526	0.6609744231545671	0.7878408553814538	0.8649309564995448	0.6126427526996585	0.824655707074684	0.6915411968082688	0.8865130682888372	0.9031497742195327	0.9679382166896076	0.9931707298452475	0.5597447847837336	0.8559284257468299	0.7350046051040681	0.825907225849069	0.9001128213104131	0.8385523644946775	0.781341849719747	0.806463093802106	0.7904225228834996	0.9108119821324818	0.8338419880201186	0.7270916206365017	0.7804668043283101	0.7804668043283101	0.7804668043283101	0.7804668043283101	0.7804668043283101	0.7804668043283101	0.7804668043283101	0.7804668043283101	0.7804668043283101	0.7804668043283101	0.7804668043283101	0.7804668043283101	0.7804668043283101	0.7804668043283101	0.7804668043283101	0.7804668043283101	0.7804668043283101	0.7804668043283101	0.7804668043283101	0.7804668043283101	0.7804668043283101	0.7804668043283101	0.7804668043283101	0.7804668043283101	0.7804668043283101	0.7804668043283101
0.6450221961642649	0.9454565564427125	0.9020961499768123	0.8847399447822519	0.8246532728434498	1.076153924931479	0.875857493667334	1.1532588495536213	0.9427141557628289	1.120329176412894	1.0961095492597206	1.042277957999127	1.193222836158922	0.9942560185265616	1.13658552154921	1.0188975709807635	1.1715143763813307	1.0732645046151015	1.338470062248889	1.296123918423491	1.101550038161239	1.150230877112101	1.2892447882803963	1.1696818698598017	1.3244574576195363	1.2141829093553616	1.2185213891916866	1.1559553049117903	1.2450497013335549	1.4534591127559922	1.3492544070447734	1.3492544070447734	1.3492544070447734	1.3492544070447734	1.3492544070447734	1.3492544070447734	1.3492544070447734	1.3492544070447734	1.3492544070447734	1.3492544070447734	1.3492544070447734	1.3492544070447734	1.3492544070447734	1.3492544070447734	1.3492544070447734	1.3492544070447734	1.3492544070447734	1.3492544070447734	1.3492544070447734	1.3492544070447734
0.7984828231506842	0.9009663827960855	0.9162182351508369	1.0166996450707462	0.8913528894084707	1.1033286847143633	0.9908415837161895	1.0427946483123418	1.0070729000535634	1.0617595102687951	1.0955810861394133	1.0476101577426395	1.1568635366440565	1.1417833750730413	1.0794034948459659	1.144929439549233	1.220182140177635	1.104942650680671	1.0588620545070262	1.1484796412213347	1.2256475852281457	1.146788873492912	0.963189513804968	1.1330624905835025	1.1767351319350512	1.1914406934345505	1.2038880396119638	1.071410768644114	1.038059781920072	1.1596968746968357	1.0612192521371686	1.110458063417002	1.110458063417002	1.110458063417002	1.110458063417002	1.110458063417002	1.110458063417002	1.110458063417002	1.110458063417002	1.110458063417002	1.110458063417002	1.110458063417002	1.110458063417002	1.110458063417002	1.110458063417002	1.110458063417002	1.110458063417002	1.110458063417002	1.110458063417002	1.110458063417002
0.32736052400775684	0.3537465152232499	0.38285989672520515	0.42886444865174383	0.358190619244758	0.4928084250596094	0.5569549852551687	0.43411891835409405	0.5154909407361732	0.6131549092527901	0.6188676183919131	0.6793856839852779	0.5689883077803307	0.5646641016951727	0.6500815056948983	0.7350152804305479	0.6385474271718641	0.552015307708363	0.7731847486267437	0.7275047428522086	0.6676820762026499	0.7561245675839997	0.832566857768619	0.8661931715284584	0.7942145070179888	0.7720315107368219	0.798969644338629	1.089772615314498	0.6224979875480104	0.7175677467195032	0.6700328671337568	0.6700328671337568	0.6700328671337568	0.6700328671337568	0.6700328671337568	0.6700328671337568	0.6700328671337568	0.6700328671337568	0.6700328671337568	0.6700328671337568	0.6700328671337568	0.6700328671337568	0.6700328671337568	0.6700328671337568	0.6700328671337568	0.6700328671337568	0.6700328671337568	0.6700328671337568	0.6700328671337568	0.6700328671337568
0.6994803776689248	0.7919623397651219	0.683547947761123	0.6162723602265341	0.8196351720959573	1.0307363270611185	0.7931083101024016	1.1237894480726165	1.1396096973500955	1.049605343602923	1.0572125657656886	1.058609244480542	0.9442553352386359	0.8892780596887426	1.0523016897350266	1.237406875722299	1.2610104705899878	1.1903478684791997	1.2574283937718003	1.3861191963660973	1.3217737950689488	1.3217737950689488	1.3217737950689488	1.3217737950689488	1.3217737950689488	1.3217737950689488	1.3217737950689488	1.3217737950689488	1.3217737950689488	1.3217737950689488	1.3217737950689488	1.3217737950689488	1.3217737950689488	1.3217737950689488	1.3217737950689488	1.3217737950689488	1.3217737950689488	1.3217737950689488	1.3217737950689488	1.3217737950689488	1.3217737950689488	1.3217737950689488	1.3217737950689488	1.3217737950689488	1.3217737950689488	1.3217737950689488	1.3217737950689488	1.3217737950689488	1.3217737950689488	1.3217737950689488
1.0283375473621954	0.978782231904116	0.9470106733366124	0.9365305983725492	0.7697128604025796	0.8867453018892802	1.019156829126255	1.2670596201797952	1.0284424716521439	0.9608914000961587	1.0883499882847667	1.1438936752392215	1.0605603787701396	1.2337236157076439	0.961443716702169	0.945447902688765	1.0212897581331761	1.1913264518775248	1.2267375743317093	0.9057018686069926	1.1568219292577993	1.1641222763064991	0.9150967397966826	1.2155482453654884	1.0416740424084687	1.2023123408929584	1.0987410383012812	1.1505266895971196	1.1505266895971196	1.1505266895971196	1.1505266895971196	1.1505266895971196	1.1505266895971196	1.1505266895971196	1.1505266895971196	1.1505266895971196	1.1505266895971196	1.1505266895971196	1.1505266895971196	1.1505266895971196	1.1505266895971196	1.1505266895971196	1.1505266895971196	1.1505266895971196	1.1505266895971196	1.1505266895971196	1.1505266895971196	1.1505266895971196	1.1505266895971196	1.1505266895971196
0.47317961966287725	0.7153956430769012	0.7518025486835866	0.684627847912231	0.6342425603503201	0.6821088084461782	0.8461446237000565	0.9436527414826494	0.9684916935291145	0.8275435192304177	0.9359065183311774	0.8994662202147381	0.9757847031581052	0.9128969278517534	0.9539407576446174	0.9669072352780079	0.9743807391182917	1.096952373250498	1.0371153238316684	1.0532474025888547	1.0561500788080531	0.8675487572352447	1.0437115932135674	0.8746705258390693	1.1082029126034934	1.113301713272596	1.0227573039454725	1.0802502668283978	1.0716749092383357	0.9215612430076302	1.1412514126322624	1.1337633750674145	1.1375073938498383	1.1375073938498383	1.1375073938498383	1.1375073938498383	1.1375073938498383	1.1375073938498383	1.1375073938498383	1.1375073938498383	1.1375073938498383	1.1375073938498383	1.1375073938498383	1.1375073938498383	1.1375073938498383	1.1375073938498383	1.1375073938498383	1.1375073938498383	1.1375073938498383	1.1375073938498383
0.8981729555226375	1.0392098849030986	1.4264213218164858	1.4716619307709786	0.9937498754812001	2.104230431017231	1.5399139156771824	1.6528339062774327	2.1710395864012413	1.9765737249148039	1.8854586238712774	1.9734450492814857	2.113788423305133	2.3730424752293118	2.5596517679993496	2.466347121614331	2.466347121614331	2.466347121614331	2.466347121614331	2.466347121614331	2.466347121614331	2.466347121614331	2.466347121614331	2.466347121614331	2.466347121614331	2.466347121614331	2.466347121614331	2.466347121614331	2.466347121614331	2.466347121614331	2.466347121614331	2.466347121614331	2.466347121614331	2.466347121614331	2.466347121614331	2.466347121614331	2.466347121614331	2.466347121614331	2.466347121614331	2.466347121614331	2.466347121614331	2.466347121614331	2.466347121614331	2.466347121614331	2.466347121614331	2.466347121614331	2.466347121614331	2.466347121614331	2.466347121614331	2.466347121614331
0.8964850477140142	0.7744991706289599	0.9617780971076713	0.8768730273204208	1.1095808487301186	1.0135715270505685	1.0386252698422698	0.9466211353122808	1.0698486581859457	0.9744684928264409	1.4058808351538536	1.130303740816018	1.0398918795096581	1.048781655030883	1.2573394814264356	1.2056292206963968	1.1308801590843007	1.2132240059665453	1.0436579029959012	1.310840898543773	1.0996405982967843	1.2923054438421742	1.2647789384379748	1.3011403204305714	1.282959629434273	1.282959629434273	1.282959629434273	1.282959629434273	1.282959629434273	1.282959629434273	1.282959629434273	1.282959629434273	1.282959629434273	1.282959629434273	1.282959629434273	1.282959629434273	1.282959629434273	1.282959629434273	1.282959629434273	1.282959629434273	1.282959629434273	1.282959629434273	1.282959629434273	1.282959629434273	1.282959629434273	1.282959629434273	1.282959629434273	1.282959629434273	1.282959629434273	1.282959629434273
0.4895930264394888	0.6419978708685274	1.1556111112875151	1.1012064515643174	1.150469881020295	0.845545041507576	0.7525807027869624	1.1882902170065415	1.1309709121271938	1.2087323677195847	1.214998687093423	1.3093756201822553	1.317250184319646	1.339199778140846	1.1860247087219848	1.4108861977069238	1.3411096661055633	1.178327823473144	1.3422068648041945	1.2939996810816572	1.1419515225605241	1.429463729497935	1.0286219397429088	1.288972799310193	1.1587973695265508	1.1587973695265508	1.1587973695265508	1.1587973695265508	1.1587973695265508	1.1587973695265508	1.1587973695265508	1.1587973695265508	1.1587973695265508	1.1587973695265508	1.1587973695265508	1.1587973695265508	1.1587973695265508	1.1587973695265508	1.1587973695265508	1.1587973695265508	1.1587973695265508	1.1587973695265508	1.1587973695265508	1.1587973695265508	1.1587973695265508	1.1587973695265508	1.1587973695265508	1.1587973695265508	1.1587973695265508	1.1587973695265508
0.5592007576422755	0.7985657090658796	0.4134097919561954	0.5980664074038072	0.4509996977107665	0.8122289208458113	0.5754798726376865	0.49596842029338045	0.5232093892914125	0.9333962910935726	0.6219441885962683	0.7725583746409291	0.704395914388226	1.0893171762988965	0.942604369106413	0.8768557609764469	0.9765750244778254	1.077394457530231	1.1726820127739779	1.062635979520916	1.2574654682823003	1.23402553663143	1.2722554684337288	1.325297023657238	1.3876858936996275	1.2196717727145483	1.244288696213704	1.2640264168214421	1.242505876905269	1.189950839575187	1.2162283582402282	1.2162283582402282	1.2162283582402282	1.2162283582402282	1.2162283582402282	1.2162283582402282	1.2162283582402282	1.2162283582402282	1.2162283582402282	1.2162283582402282	1.2162283582402282	1.2162283582402282	1.2162283582402282	1.2162283582402282	1.2162283582402282	1.2162283582402282	1.2162283582402282	1.2162283582402282	1.2162283582402282	1.2162283582402282
0.5952488003581267	0.9750148623675179	0.5704215355929454	0.7416394931723468	1.057882455832283	1.094826577132473	1.0032670074636325	1.0623276969439497	1.0625830232353435	1.2255670006778214	1.0711892094017814	1.0946197165002376	1.3659714273197212	1.2302955719099793	1.2302955719099793	1.2302955719099793	1.2302955719099793	1.2302955719099793	1.2302955719099793	1.2302955719099793	1.2302955719099793	1.2302955719099793	1.2302955719099793	1.2302955719099793	1.2302955719099793	1.2302955719099793	1.2302955719099793	1.2302955719099793	1.2302955719099793	1.2302955719099793	1.2302955719099793	1.2302955719099793	1.2302955719099793	1.2302955719099793	1.2302955719099793	1.2302955719099793	1.2302955719099793	1.2302955719099793	1.2302955719099793	1.2302955719099793	1.2302955719099793	1.2302955719099793	1.2302955719099793	1.2302955719099793	1.2302955719099793	1.2302955719099793	1.2302955719099793	1.2302955719099793	1.2302955719099793	1.2302955719099793
0.9212906663182183	0.6818304092216456	0.6245706523807466	0.5782309556655989	0.6809066491579295	0.6253539461877394	0.6182997259672053	0.7531531396014944	0.5254358487817692	0.5472322134314702	0.6680069293214257	0.7170248242862536	0.4697610121598915	0.6771949406155852	0.38598760541801996	0.5036618315893064	0.6169551269211974	0.5740541876127204	0.7117942037751918	0.8724094491078394	0.6162140378896196	0.5707984983123511	0.445389441613415	0.5620480824036989	0.4074171270056632	0.484732604704681	0.484732604704681	0.484732604704681	0.484732604704681	0.484732604704681	0.484732604704681	0.484732604704681	0.484732604704681	0.484732604704681	0.484732604704681	0.484732604704681	0.484732604704681	0.484732604704681	0.484732604704681	0.484732604704681	0.484732604704681	0.484732604704681	0.484732604704681	0.484732604704681	0.484732604704681	0.484732604704681	0.484732604704681	0.484732604704681	0.484732604704681	0.484732604704681
0.6972239031047197	0.782968611552585	0.8971788335663496	0.7942853399727705	0.9556286664642669	0.9105084850930204	1.1961505102927914	1.3120130438743145	1.27890401892973	1.0429252753564346	1.1158433951543165	1.4953884903093058	1.1354860736343029	1.0994466298275698	1.1029767078579191	1.2655678840860713	1.2246683573753605	1.1591706272359874	1.1203721075916822	1.18228489480594	1.4789164113826279	1.210522286709916	1.0675140232123517	1.2634566754455474	1.0473581600640418	1.0671925024820466	1.0572753312730443	1.0572753312730443	1.0572753312730443	1.0572753312730443	1.0572753312730443	1.0572753312730443	1.0572753312730443	1.0572753312730443	1.0572753312730443	1.0572753312730443	1.0572753312730443	1.0572753312730443	1.0572753312730443	1.0572753312730443	1.0572753312730443	1.0572753312730443	1.0572753312730443	1.0572753312730443	1.0572753312730443	1.0572753312730443	1.0572753312730443	1.0572753312730443	1.0572753312730443	1.0572753312730443
0.4712986174841705	0.43152205103896835	0.9206965534489611	0.8821834296442527	0.741216643229317	0.9300923713471353	0.9225543052733275	0.6294086164806445	0.9817103012375415	1.1357071726383483	0.9271379882172854	1.1943838025212206	1.2911233031942226	1.4610456154238531	1.641299489562803	1.2143861216215777	1.6082962963752372	0.9742830143530357	1.4349230124817725	1.6012819490150152	1.112640536793885	1.5977449465059952	1.4828390821699549	1.7431531584477493	1.9639836400375	1.479454072068551	1.7217188560530254	1.7217188560530254	1.7217188560530254	1.7217188560530254	1.7217188560530254	1.7217188560530254	1.7217188560530254	1.7217188560530254	1.7217188560530254	1.7217188560530254	1.7217188560530254	1.7217188560530254	1.7217188560530254	1.7217188560530254	1.7217188560530254	1.7217188560530254	1.7217188560530254	1.7217188560530254	1.7217188560530254	1.7217188560530254	1.7217188560530254	1.7217188560530254	1.7217188560530254	1.7217188560530254
0.5578011487621043	0.7163625506967816	0.7070678992456696	0.8091617243906712	0.843809262016952	0.9377285409720743	0.9388564668238791	0.9814457582296363	1.072622107691441	1.1497815272667606	1.111812431319397	1.1524894723835735	1.08304591778879	1.0373254368714027	1.1574070685647613	1.086741187704512	1.1094890023763928	1.0487750105759626	1.1776999616648145	1.310490186799623	1.3840769487470048	1.2152949729293119	1.3392815777049782	1.164449921046446	1.2132244448345892	1.193197769863157	1.2032111073488732	1.2032111073488732	1.2032111073488732	1.2032111073488732	1.2032111073488732	1.2032111073488732	1.2032111073488732	1.2032111073488732	1.2032111073488732	1.2032111073488732	1.2032111073488732	1.2032111073488732	1.2032111073488732	1.2032111073488732	1.2032111073488732	1.2032111073488732	1.2032111073488732	1.2032111073488732	1.2032111073488732	1.2032111073488732	1.2032111073488732	1.2032111073488732	1.2032111073488732	1.2032111073488732
0.8596550521244938	0.8725439182426387	0.8642309555854306	0.8994793456842801	1.0202701785445414	0.8821522642006491	0.9301930900736575	1.0676153711391216	1.0219948965145305	1.0953646979233351	0.9966031159218272	1.2078323765779257	1.3536413860463046	1.384785222056632	1.180543684741612	1.5390322367423148	1.2581610282637925	1.1334149417610242	1.207109320412763	1.2573301223485163	1.2225519951587618	1.3060043149094556	1.2571781565092686	1.2473341701720992	1.1641985199860847	1.2057663450790919	1.2057663450790919	1.2057663450790919	1.2057663450790919	1.2057663450790919	1.2057663450790919	1.2057663450790919	1.2057663450790919	1.2057663450790919	1.2057663450790919	1.2057663450790919	1.2057663450790919	1.2057663450790919	1.2057663450790919	1.2057663450790919	1.2057663450790919	1.2057663450790919	1.2057663450790919	1.2057663450790919	1.2057663450790919	1.2057663450790919	1.2057663450790919	1.2057663450790919	1.2057663450790919	1.2057663450790919
0.7635045038296032	0.8234635918339488	0.9427600185741374	0.6417441481370273	0.6824666813041467	0.7492425837087593	0.8010063886075381	0.7771027787795294	1.0052872143541014	0.6764130119579016	0.550694182038732	0.9450428064934107	0.6058341474493781	0.6759017086307554	0.735421176846574	0.8627476736804761	0.5748020693540493	0.7786166993066868	0.7392885108446929	0.7952431416721931	0.9028640480152854	0.8716228288243437	0.8685824303735497	0.8786609098477319	1.016404937444357	0.9475329236460445	0.9475329236460445	0.9475329236460445	0.9475329236460445	0.9475329236460445	0.9475329236460445	0.9475329236460445	0.9475329236460445	0.9475329236460445	0.9475329236460445	0.9475329236460445	0.9475329236460445	0.9475329236460445	0.9475329236460445	0.9475329236460445	0.9475329236460445	0.9475329236460445	0.9475329236460445	0.9475329236460445	0.9475329236460445	0.9475329236460445	0.9475329236460445	0.9475329236460445	0.9475329236460445	0.9475329236460445
0.6344181966571001	0.7699376400611031	0.9466845159304814	0.8244675403716143	0.9057256301302288	1.0097100705621882	1.0813402319073595	1.1125273430142508	1.1664584570475462	1.1991719880749012	1.113026006580935	1.1159073773757515	1.2210100954054843	1.1927968292851598	1.2452516059027339	1.318009152154386	1.4057570043676129	1.3628208886140807	1.179403494464111	1.2339117672861353	1.1836992983184562	1.3139086692505695	1.2474105285246606	1.1841779759402933	1.1440499114255391	1.1641139436829162	1.1641139436829162	1.1641139436829162	1.1641139436829162	1.1641139436829162	1.1641139436829162	1.1641139436829162	1.1641139436829162	1.1641139436829162	1.1641139436829162	1.1641139436829162	1.1641139436829162	1.1641139436829162	1.1641139436829162	1.1641139436829162	1.1641139436829162	1.1641139436829162	1.1641139436829162	1.1641139436829162	1.1641139436829162	1.1641139436829162	1.1641139436829162	1.1641139436829162	1.1641139436829162	1.1641139436829162
1.171832238440036	1.0056148000089646	0.6993568557221763	0.7832461247784781	0.6410819629765313	0.9731975997054895	0.7780028892837542	0.8806042075257914	0.8235412402197559	0.7829435196890873	0.8125176386923664	0.6714179054672326	0.7291688271319136	0.6546852160625334	0.8465518811676492	0.8441593267631985	0.799225327806619	0.7129139180865955	0.7515217729776019	0.6510176933750624	0.7012697331763322	0.7012697331763322	0.7012697331763322	0.7012697331763322	0.7012697331763322	0.7012697331763322	0.7012697331763322	0.7012697331763322	0.7012697331763322	0.7012697331763322	0.7012697331763322	0.7012697331763322	0.7012697331763322	0.7012697331763322	0.7012697331763322	0.7012697331763322	0.7012697331763322	0.7012697331763322	0.7012697331763322	0.7012697331763322	0.7012697331763322	0.7012697331763322	0.7012697331763322	0.7012697331763322	0.7012697331763322	0.7012697331763322	0.7012697331763322	0.7012697331763322	0.7012697331763322	0.7012697331763322
0.8814302190927055	0.9277820846387587	0.9728970275052518	1.02085114391228	0.8685428602160976	0.8893693747854036	0.9573695266547352	1.051040564480145	1.1920832315769307	1.1324555421750877	1.1891585228208876	1.1311221906773272	1.2443394207241072	1.1681649824992448	1.1345549999197198	0.9865426384177658	1.1779870179154734	1.1238988970882808	1.216176429572176	1.0296802176414772	1.1229283236068268	1.1229283236068268	1.1229283236068268	1.1229283236068268	1.1229283236068268	1.1229283236068268	1.1229283236068268	1.1229283236068268	1.1229283236068268	1.1229283236068268	1.1229283236068268	1.1229283236068268	1.1229283236068268	1.1229283236068268	1.1229283236068268	1.1229283236068268	1.1229283236068268	1.1229283236068268	1.1229283236068268	1.1229283236068268	1.1229283236068268	1.1229283236068268	1.1229283236068268	1.1229283236068268	1.1229283236068268	1.1229283236068268	1.1229283236068268	1.1229283236068268	1.1229283236068268	1.1229283236068268
0.8792331172924022	0.8080774411925937	1.059186711103629	0.8245742946298696	1.1544343492603557	0.7673791323246507	0.7009088462351348	0.7856580218984484	0.8503940497555628	0.854251078833745	0.9750426128789477	1.0850542367617422	1.3275214064448773	1.3850760138371019	1.5982758305414186	1.5444353044827075	0.9502240501219983	1.1362252673724929	1.0116333111300762	1.5280388282190271	1.157714770317419	0.8675004443783275	1.2922309114451762	0.7875320954487268	0.9133508884088061	1.1412868023299032	1.2058725768138219	1.1735796895718626	1.1735796895718626	1.1735796895718626	1.1735796895718626	1.1735796895718626	1.1735796895718626	1.1735796895718626	1.1735796895718626	1.1735796895718626	1.1735796895718626	1.1735796895718626	1.1735796895718626	1.1735796895718626	1.1735796895718626	1.1735796895718626	1.1735796895718626	1.1735796895718626	1.1735796895718626	1.1735796895718626	1.1735796895718626	1.1735796895718626	1.1735796895718626	1.1735796895718626
1.0285785611113976	0.45046323385573855	0.7599991467769137	0.5996936693327455	0.4862722543779076	0.6252246967359112	0.5822999877359019	0.630508111225546	0.6333637476139146	0.6242452533350379	0.6102265847358727	0.4709786077872497	0.7152708433548881	0.5983606764401296	0.5265343104412009	0.5849028059949914	0.32782414903000695	0.633952848811579	0.4724994440112267	0.38602547307777957	0.5972450017717768	0.4115207517318544	0.6865754868472999	0.6961770515397911	0.6913762691935456	0.6913762691935456	0.6913762691935456	0.6913762691935456	0.6913762691935456	0.6913762691935456	0.6913762691935456	0.6913762691935456	0.6913762691935456	0.6913762691935456	0.6913762691935456	0.6913762691935456	0.6913762691935456	0.6913762691935456	0.6913762691935456	0.6913762691935456	0.6913762691935456	0.6913762691935456	0.6913762691935456	0.6913762691935456	0.6913762691935456	0.6913762691935456	0.6913762691935456	0.6913762691935456	0.6913762691935456	0.6913762691935456
0.6009739061690759	0.895643043342901	0.7730363789308274	0.7923980478894227	0.641644878867266	0.9494015534922847	0.9477326527135167	0.7354105979634258	0.6583146363660377	0.8901748612507332	0.7789103780772602	0.6920810139701898	0.8252042034283592	0.8454644833281894	0.7669256605514152	0.7022590718798494	0.9354312816605438	0.8066428763815364	0.8291958864973239	0.7130995582517987	0.697546677526142	0.793634079218806	0.8262558163366958	0.8633035767765951	0.7762298976779746	0.5970930463371498	0.6866614720075622	0.6866614720075622	0.6866614720075622	0.6866614720075622	0.6866614720075622	0.6866614720075622	0.6866614720075622	0.6866614720075622	0.6866614720075622	0.6866614720075622	0.6866614720075622	0.6866614720075622	0.6866614720075622	0.6866614720075622	0.6866614720075622	0.6866614720075622	0.6866614720075622	0.6866614720075622	0.6866614720075622	0.6866614720075622	0.6866614720075622	0.6866614720075622	0.6866614720075622	0.6866614720075622
1.361430388110856	1.233811976643682	1.1896013246196941	0.9045600684652404	0.8450843775781706	1.067872165885329	1.184333254434829	1.165489932975096	1.3822955702029476	1.137108603362574	1.1345105814966672	1.2517980195919172	1.2063587122037882	1.4911398983103517	1.4361263878116672	1.116989277048785	0.9829512553729617	1.1339120910424787	0.7419506069675049	1.1516604430238913	0.8297798891561883	0.7674180370560392	1.1866755247788583	0.9770467809174487	0.9770467809174487	0.9770467809174487	0.9770467809174487	0.9770467809174487	0.9770467809174487	0.9770467809174487	0.9770467809174487	0.9770467809174487	0.9770467809174487	0.9770467809174487	0.9770467809174487	0.9770467809174487	0.9770467809174487	0.9770467809174487	0.9770467809174487	0.9770467809174487	0.9770467809174487	0.9770467809174487	0.9770467809174487	0.9770467809174487	0.9770467809174487	0.9770467809174487	0.9770467809174487	0.9770467809174487	0.9770467809174487	0.9770467809174487
0.9053445508363565	0.8591612659857434	0.7058189366526069	0.8492733350454368	0.7362341812820772	0.8514677668736531	0.8541818183029377	0.8694742460616184	0.8764559080760165	0.8959642799023818	0.6929691190594449	0.9087220915589138	0.8312372894177928	0.845539855787171	0.7806711794499454	1.0208766461306609	0.6382813552009984	0.8576833846718468	0.70288874321482	0.7559908623640638	0.7028069278661249	0.7293988951150943	0.7293988951150943	0.7293988951150943	0.7293988951150943	0.7293988951150943	0.7293988951150943	0.7293988951150943	0.7293988951150943	0.7293988951150943	0.7293988951150943	0.7293988951150943	0.7293988951150943	0.7293988951150943	0.7293988951150943	0.7293988951150943	0.7293988951150943	0.7293988951150943	0.7293988951150943	0.7293988951150943	0.7293988951150943	0.7293988951150943	0.7293988951150943	0.7293988951150943	0.7293988951150943	0.7293988951150943	0.7293988951150943	0.7293988951150943	0.7293988951150943	0.7293988951150943
0.6828397838835423	0.5537644538054223	0.48783523830472453	0.6569528674552618	0.5920055842787519	0.626049852042567	0.6741082365350075	0.5565478655828904	0.6982475908045299	0.5431980847283786	0.4785126699647961	0.6663908184649218	0.6392989196694131	0.6389987446145945	0.7100092097454639	0.7283112668139984	0.5869466180802504	0.6577462943376783	0.49501331732683235	0.48477806418993846	0.6205015040162044	0.7365607331929513	0.6137886997652329	0.724419854354572	0.5799840381676843	0.7657518388859859	0.8013119207584278	0.8153252011397256	0.7513951957869296	0.8663826560463901	0.8478637767007282	0.7605278340187903	1.0054759219637823	0.8830018779912864	0.8830018779912864	0.8830018779912864	0.8830018779912864	0.8830018779912864	0.8830018779912864	0.8830018779912864	0.8830018779912864	0.8830018779912864	0.8830018779912864	0.8830018779912864	0.8830018779912864	0.8830018779912864	0.8830018779912864	0.8830018779912864	0.8830018779912864	0.8830018779912864
0.8603924363797808	0.6262041516230411	0.8765358077990902	1.0966064146467889	0.8037432030470307	0.9942750495798978	0.9847674205305189	0.7869112893982297	0.893589348176688	0.9230145944231765	0.9794917250607037	1.1446342377304493	1.1016079015734395	0.9621216672459278	1.0414443675378688	0.9588496049448334	1.0389309722007323	0.9660089740728528	1.0973113477684715	1.1761527910641625	1.1330293033835748	1.0018016621743124	1.0359003665167503	1.0456057060243331	1.0070615594218018	1.0544681282172597	0.9233610338282698	1.0157822922907813	1.0008609056951387	1.0620984889756935	1.0385479964161815	0.9890609954814115	0.9930665396407361	0.9910637675610738	0.9910637675610738	0.9910637675610738	0.9910637675610738	0.9910637675610738	0.9910637675610738	0.9910637675610738	0.9910637675610738	0.9910637675610738	0.9910637675610738	0.9910637675610738	0.9910637675610738	0.9910637675610738	0.9910637675610738	0.9910637675610738	0.9910637675610738	0.9910637675610738
0.6775124924148004	1.1110457067855113	0.7706849483204654	0.8179970314163505	0.8502439061334328	0.8996897624720782	0.9885589981856464	0.8944174098357589	1.090191240993889	0.965282026157594	0.9336010217087365	1.0715496261528987	0.9312795731869034	0.9915686156126681	0.9891173495216671	1.1056877661010514	0.782819608489766	1.0332860737585727	0.9381288236334986	0.8509180597646369	0.9183717743607399	0.8846449170626884	0.8846449170626884	0.8846449170626884	0.8846449170626884	0.8846449170626884	0.8846449170626884	0.8846449170626884	0.8846449170626884	0.8846449170626884	0.8846449170626884	0.8846449170626884	0.8846449170626884	0.8846449170626884	0.8846449170626884	0.8846449170626884	0.8846449170626884	0.8846449170626884	0.8846449170626884	0.8846449170626884	0.8846449170626884	0.8846449170626884	0.8846449170626884	0.8846449170626884	0.8846449170626884	0.8846449170626884	0.8846449170626884	0.8846449170626884	0.8846449170626884	0.8846449170626884
0.7965681325524959	0.6790820494217699	0.6491171266089953	0.4936523813691035	0.5243017091320789	0.6470002256512194	0.7322139249331482	0.5506653397500963	0.5704796851138899	0.6880464760747409	0.6125893938692513	0.5418188813068429	0.6495648121760808	0.6693720943113475	0.600332400509469	0.6238011678144175	0.4205935651524481	0.5909094230959344	0.5497283796839535	0.575417298459803	0.5938221000708968	0.9301633787587433	0.6617370620700861	0.48240983242646934	0.5720734472482778	0.5720734472482778	0.5720734472482778	0.5720734472482778	0.5720734472482778	0.5720734472482778	0.5720734472482778	0.5720734472482778	0.5720734472482778	0.5720734472482778	0.5720734472482778	0.5720734472482778	0.5720734472482778	0.5720734472482778	0.5720734472482778	0.5720734472482778	0.5720734472482778	0.5720734472482778	0.5720734472482778	0.5720734472482778	0.5720734472482778	0.5720734472482778	0.5720734472482778	0.5720734472482778	0.5720734472482778	0.5720734472482778
1.0518595959944803	0.7992383254803161	0.7224912918817963	0.7682237163897018	0.7931075964661769	0.532895840641767	0.6321581316249526	0.7778801714219725	0.9834285987118242	0.8117482052392541	0.62325343457965	0.752599406549773	0.6849242803665059	0.8796542828206778	0.7624597215725905	0.8899060482817821	0.9396405905933064	0.9576444980623081	0.8583189786417952	0.8063045773493652	0.7267327747771293	0.6185794872698087	0.9193883017350275	0.8722691503395154	0.733579973683683	0.8375943400467958	0.7855871568652394	0.7855871568652394	0.7855871568652394	0.7855871568652394	0.7855871568652394	0.7855871568652394	0.7855871568652394	0.7855871568652394	0.7855871568652394	0.7855871568652394	0.7855871568652394	0.7855871568652394	0.7855871568652394	0.7855871568652394	0.7855871568652394	0.7855871568652394	0.7855871568652394	0.7855871568652394	0.7855871568652394	0.7855871568652394	0.7855871568652394	0.7855871568652394	0.7855871568652394	0.7855871568652394
0.9396503747321259	0.9336663895185758	0.9321945733417396	0.86054540622269	1.0382422911918785	1.2071796127348946	1.288885827889238	1.1400563792290395	1.2405785933067166	1.196783644565288	1.1726068337794104	1.3291441926814294	1.3632837371596231	1.2121668951880868	1.1679171353746063	1.1671979093623295	1.040406320402937	1.2554356592224982	1.1936309776831457	1.2421750349573635	1.2179030063202547	1.2179030063202547	1.2179030063202547	1.2179030063202547	1.2179030063202547	1.2179030063202547	1.2179030063202547	1.2179030063202547	1.2179030063202547	1.2179030063202547	1.2179030063202547	1.2179030063202547	1.2179030063202547	1.2179030063202547	1.2179030063202547	1.2179030063202547	1.2179030063202547	1.2179030063202547	1.2179030063202547	1.2179030063202547	1.2179030063202547	1.2179030063202547	1.2179030063202547	1.2179030063202547	1.2179030063202547	1.2179030063202547	1.2179030063202547	1.2179030063202547	1.2179030063202547	1.2179030063202547
0.7750882253367377	0.8789138965897509	0.9427289949594047	0.8919517165749785	1.071160468557155	0.9140650165726091	0.8381169196631564	1.0290442652363174	1.1136473654295813	1.1606021931819144	0.9400876536246116	1.1955677285351203	1.2999809640288413	1.1018562264829688	1.2625937832119705	1.144142329818513	1.085130190655968	1.1282832083274952	1.0452556831866928	1.0546513727953655	1.2916923019770878	1.1540055859074136	1.2228489439422507	1.2228489439422507	1.2228489439422507	1.2228489439422507	1.2228489439422507	1.2228489439422507	1.2228489439422507	1.2228489439422507	1.2228489439422507	1.2228489439422507	1.2228489439422507	1.2228489439422507	1.2228489439422507	1.2228489439422507	1.2228489439422507	1.2228489439422507	1.2228489439422507	1.2228489439422507	1.2228489439422507	1.2228489439422507	1.2228489439422507	1.2228489439422507	1.2228489439422507	1.2228489439422507	1.2228489439422507	1.2228489439422507	1.2228489439422507	1.2228489439422507
0.9597208833260624	0.9979183055675589	0.9367409332596182	0.968438939192642	0.5962973770143145	0.9184757724601963	0.9146094048411176	0.8569154619611483	0.7862800858779903	1.1373998305673112	1.0877076706339817	0.7750790331679424	0.6407589201254194	0.7983143652710437	0.9027147487926004	0.878025062670899	0.7256990626309955	0.8279442580156404	0.7269327407409033	0.828299124450541	0.7776159325957221	0.7776159325957221	0.7776159325957221	0.7776159325957221	0.7776159325957221	0.7776159325957221	0.7776159325957221	0.7776159325957221	0.7776159325957221	0.7776159325957221	0.7776159325957221	0.7776159325957221	0.7776159325957221	0.7776159325957221	0.7776159325957221	0.7776159325957221	0.7776159325957221	0.7776159325957221	0.7776159325957221	0.7776159325957221	0.7776159325957221	0.7776159325957221	0.7776159325957221	0.7776159325957221	0.7776159325957221	0.7776159325957221	0.7776159325957221	0.7776159325957221	0.7776159325957221	0.7776159325957221
0.7615900304472547	0.6285133032438418	0.8915034361826278	0.5424790827686848	0.73207146205349	0.8187803053169349	0.9430016582694101	0.7403470760027201	0.7126530223032685	0.9205772041845827	0.7723480114034594	0.5236035121231607	0.6198565887975253	0.7926920970950976	1.104001499943836	0.7296650051801722	0.8462868504320956	0.7791695237871137	1.0097083300900547	0.7607208834596272	0.7481454917257477	0.8419453399064947	0.5283563997826334	0.6851508698445641	0.6851508698445641	0.6851508698445641	0.6851508698445641	0.6851508698445641	0.6851508698445641	0.6851508698445641	0.6851508698445641	0.6851508698445641	0.6851508698445641	0.6851508698445641	0.6851508698445641	0.6851508698445641	0.6851508698445641	0.6851508698445641	0.6851508698445641	0.6851508698445641	0.6851508698445641	0.6851508698445641	0.6851508698445641	0.6851508698445641	0.6851508698445641	0.6851508698445641	0.6851508698445641	0.6851508698445641	0.6851508698445641	0.6851508698445641
0.7439365111119449	0.6922303224003292	0.7305819308806032	0.8661447465496642	0.8056434995211157	0.8583430338627459	0.6361079276521414	0.7404131042769152	0.772154940089822	0.8156935104228591	0.7463919978071661	0.6436904756993213	0.770402062836815	0.5325549080690012	0.6222792662351508	0.6890021181957757	0.5979649491457574	0.6317232999166595	0.7468217226105678	0.6934791288264849	0.9064035744669338	0.5752036067419156	0.7408035906044247	0.7408035906044247	0.7408035906044247	0.7408035906044247	0.7408035906044247	0.7408035906044247	0.7408035906044247	0.7408035906044247	0.7408035906044247	0.7408035906044247	0.7408035906044247	0.7408035906044247	0.7408035906044247	0.7408035906044247	0.7408035906044247	0.7408035906044247	0.7408035906044247	0.7408035906044247	0.7408035906044247	0.7408035906044247	0.7408035906044247	0.7408035906044247	0.7408035906044247	0.7408035906044247	0.7408035906044247	0.7408035906044247	0.7408035906044247	0.7408035906044247
0.9244521392040109	0.961994077155298	0.5323725308961839	0.7226991716104965	0.6936476757436133	0.7599482864786261	0.9614818860677508	0.6462402826609579	0.712215273474088	0.9664886887805497	0.7995874795933714	0.9235441085689835	1.1284288042843438	1.0434533174650487	0.9260939722697102	0.9739317130532482	0.8436096560037096	0.9828214645753461	0.8116985422235924	0.6011529092673136	0.9253152269182329	0.8050006606187609	0.9938722589479401	1.0331221402743034	0.9909880276777122	0.7470764633521061	0.9050341007779213	0.7709866324631844	0.9772002682215853	0.7496567648244516	1.0249423314487824	0.887299548136617	0.887299548136617	0.887299548136617	0.887299548136617	0.887299548136617	0.887299548136617	0.887299548136617	0.887299548136617	0.887299548136617	0.887299548136617	0.887299548136617	0.887299548136617	0.887299548136617	0.887299548136617	0.887299548136617	0.887299548136617	0.887299548136617	0.887299548136617	0.887299548136617
0.7940380367367079	0.6987436891515469	0.8655313998916857	0.6489381849303724	0.8495457701639532	0.98534776423045	0.9202454695076107	0.848014106399733	0.830112804405317	1.0050863568555346	0.7440748081265528	0.9510254184137361	0.8273959241537969	0.7064911697749744	0.8708533378882757	1.0670149066140306	1.0894498333184173	0.8723651519329249	0.9424387593732454	0.8680338898711619	0.8642340561340071	0.8044494665321666	0.915857347878679	0.8979670120005283	0.9421761726705065	0.9870462976077353	0.887713739423444	0.7887721433518002	0.9071455457523294	0.7589662366997612	0.876686492727707	0.817826364713734	0.817826364713734	0.817826364713734	0.817826364713734	0.817826364713734	0.817826364713734	0.817826364713734	0.817826364713734	0.817826364713734	0.817826364713734	0.817826364713734	0.817826364713734	0.817826364713734	0.817826364713734	0.817826364713734	0.817826364713734	0.817826364713734	0.817826364713734	0.817826364713734
0.8484508736470301	0.8643123497019071	0.8638714306522163	1.1016700655830352	0.9707767696252294	0.8850114790263918	1.0229587017993815	0.8154385233569426	1.0489856663675676	0.9512311108087205	1.250106762886495	0.9216706906617943	0.9153969356253681	0.9394063056514212	0.912711184452879	0.8394735129911608	1.0047393548523356	0.8574327312642015	0.9811934454744583	0.8243489630785932	0.9253249666257113	0.8748369648521522	0.8748369648521522	0.8748369648521522	0.8748369648521522	0.8748369648521522	0.8748369648521522	0.8748369648521522	0.8748369648521522	0.8748369648521522	0.8748369648521522	0.8748369648521522	0.8748369648521522	0.8748369648521522	0.8748369648521522	0.8748369648521522	0.8748369648521522	0.8748369648521522	0.8748369648521522	0.8748369648521522	0.8748369648521522	0.8748369648521522	0.8748369648521522	0.8748369648521522	0.8748369648521522	0.8748369648521522	0.8748369648521522	0.8748369648521522	0.8748369648521522	0.8748369648521522
1.9088969507628235	2.9957294896792015	1.1648454273152284	2.041064744492352	1.5501945456360313	2.0859281692237976	1.933334927678117	1.430254762935644	1.0876132398312746	2.3440830463282873	1.4188577610532145	1.7943189627936023	1.110316108430593	1.1816501995550799	1.0976935142819786	0.982167184701729	1.6390802278123209	0.0	1.774558635463083	0.5390887931190276	0.7689142221486616	0.6540015076338446	0.6540015076338446	0.6540015076338446	0.6540015076338446	0.6540015076338446	0.6540015076338446	0.6540015076338446	0.6540015076338446	0.6540015076338446	0.6540015076338446	0.6540015076338446	0.6540015076338446	0.6540015076338446	0.6540015076338446	0.6540015076338446	0.6540015076338446	0.6540015076338446	0.6540015076338446	0.6540015076338446	0.6540015076338446	0.6540015076338446	0.6540015076338446	0.6540015076338446	0.6540015076338446	0.6540015076338446	0.6540015076338446	0.6540015076338446	0.6540015076338446	0.6540015076338446
0.7832199897707413	0.8679357029463773	0.7686017858975641	0.8323745428277027	1.0072994874047594	0.9747827975270115	0.782263815565168	0.875307792682028	0.7374918941432018	0.8192831543672511	0.8225876804470487	1.0344876094883149	0.9471183204437765	0.9157478317796718	0.8313213391154439	0.9922558257950626	1.0475710250450727	0.9147781639389678	0.8227865322121815	0.9795857366861301	0.8892363931401188	1.0028911005487182	1.0696804735525685	0.8016678602612648	0.9719315706322121	0.918834719653553	0.9507714377161688	0.7597293039416307	0.9410784897633958	0.8504038968525134	0.8504038968525134	0.8504038968525134	0.8504038968525134	0.8504038968525134	0.8504038968525134	0.8504038968525134	0.8504038968525134	0.8504038968525134	0.8504038968525134	0.8504038968525134	0.8504038968525134	0.8504038968525134	0.8504038968525134	0.8504038968525134	0.8504038968525134	0.8504038968525134	0.8504038968525134	0.8504038968525134	0.8504038968525134	0.8504038968525134
0.5150780683558143	0.595688340817159	0.5361158828624154	0.4862288088884785	0.583162893857453	0.5713914190655416	0.48386094926608625	0.6133120028424914	0.5783227177264781	0.5311225611973596	0.5676746078592886	0.6710147420077173	0.7893013444707814	0.6988116382344592	0.9134466334701734	0.7149693113307501	0.6116287249348935	0.7023748186834448	0.7624504761862317	0.5589129569075447	0.7950220611301152	0.8025721629048184	0.8218046864677303	0.8549877374191642	0.7081669632032999	0.7563612787243341	0.8788111532718229	0.9711521033922794	0.7986387016623273	0.9246092697327606	0.7392314874523913	0.9315174297570139	1.030797665332184	0.8488410138061581	1.2335925439822237	1.0412167788941908	1.0412167788941908	1.0412167788941908	1.0412167788941908	1.0412167788941908	1.0412167788941908	1.0412167788941908	1.0412167788941908	1.0412167788941908	1.0412167788941908	1.0412167788941908	1.0412167788941908	1.0412167788941908	1.0412167788941908	1.0412167788941908
1.2912055380349994	0.923170677203908	0.9993226652664438	0.9461209031626725	1.0809596370937875	0.8711017767512935	1.0804941390549903	1.0704149420798907	0.8700688621357784	1.0203243763634586	0.9081626715628871	1.0506526899187354	0.9038323676563897	1.0081622017616847	0.738916006962725	0.8411602317892449	0.9069923288277149	0.9887939535363544	1.0030476426787123	1.0644334636622481	0.916330681430982	1.0981628754366968	1.0272477950898056	1.0269786171444744	1.091661593934374	1.1961751479220761	1.033195293977891	1.1442701249835792	0.9714264353061511	1.1290509734404417	1.124202964975372	0.9672297229517146	1.0656064939485836	1.3369557622183084	1.1573766393720468	1.1810692187986311	1.1300954664769447	1.232967991931224	1.0061691575540952	1.1272418335750183	1.0667054955645567	1.0667054955645567	1.0667054955645567	1.0667054955645567	1.0667054955645567	1.0667054955645567	1.0667054955645567	1.0667054955645567	1.0667054955645567	1.0667054955645567
1.071405018875249	0.9431251480666889	0.8082156967497575	0.7947402045751998	0.9728327396101097	0.7960496566226855	0.7253025058951397	1.0040381215153908	0.8404117009862015	0.937732030764403	0.9809236978065309	0.7092038286204182	0.9592209759989554	1.01681533337835	0.8187590417186426	0.845878769983589	0.9199425042615159	0.8558280289122968	0.8732696067616746	0.8995109077203284	0.9323452399598315	0.8480954862808799	0.8300184326833377	0.8966808388654657	0.891263545615514	0.8939721922404898	0.8939721922404898	0.8939721922404898	0.8939721922404898	0.8939721922404898	0.8939721922404898	0.8939721922404898	0.8939721922404898	0.8939721922404898	0.8939721922404898	0.8939721922404898	0.8939721922404898	0.8939721922404898	0.8939721922404898	0.8939721922404898	0.8939721922404898	0.8939721922404898	0.8939721922404898	0.8939721922404898	0.8939721922404898	0.8939721922404898	0.8939721922404898	0.8939721922404898	0.8939721922404898	0.8939721922404898
0.7693099775782446	0.6183958775232521	0.5650881318906705	0.6350094454237105	0.6635688402048525	0.5254621885315133	0.4561608578336221	0.48764348165393245	0.5855283591708806	0.6772200115790665	0.5571354386989316	0.7029308588589682	0.5152132091567944	0.6204941040527905	0.7357680336423554	0.6361146389579984	0.6583780924409636	0.7348158793849547	0.5741837457635894	0.6613988198604903	0.6196885149732129	0.601128842654616	0.6636091158564245	0.5671733723656959	0.5316677251213838	0.5672402601969981	0.7178346233686899	0.6710958586498674	0.510415694170596	0.7186565492757354	0.6533671524019494	0.6860118508388423	0.6860118508388423	0.6860118508388423	0.6860118508388423	0.6860118508388423	0.6860118508388423	0.6860118508388423	0.6860118508388423	0.6860118508388423	0.6860118508388423	0.6860118508388423	0.6860118508388423	0.6860118508388423	0.6860118508388423	0.6860118508388423	0.6860118508388423	0.6860118508388423	0.6860118508388423	0.6860118508388423
0.6232417994732896	0.40807636223219673	0.1926836866750079	0.031366484756373214	0.6548093590077366	0.13247812657190017	0.4859227570704426	0.5916918971021476	0.24916884604575554	0.5233038413307274	1.1967050434415818	0.2109010062313625	0.15937316872856333	0.6372905652508966	0.4605299951748271	0.3346545927713229	0.4462015073839758	0.5782139814137539	0.7744167245431258	0.1806030115774344	0.3050254314856508	0.2614312598775306	0.1373134089266032	0.34868481070338087	0.4851580462619106	0.25786722253967315	0.37151263440079185	0.37151263440079185	0.37151263440079185	0.37151263440079185	0.37151263440079185	0.37151263440079185	0.37151263440079185	0.37151263440079185	0.37151263440079185	0.37151263440079185	0.37151263440079185	0.37151263440079185	0.37151263440079185	0.37151263440079185	0.37151263440079185	0.37151263440079185	0.37151263440079185	0.37151263440079185	0.37151263440079185	0.37151263440079185	0.37151263440079185	0.37151263440079185	0.37151263440079185	0.37151263440079185
0.5516898415007706	0.4839708804092052	0.5722601530689155	0.7353433820438313	0.5736753639298936	0.5565189968396905	0.9578125817524622	0.9995768742001941	0.8976474236592881	0.9735266181654381	1.0721689801916365	1.2944064222321756	1.0779378412203864	1.1543631181181762	1.014588144241283	1.1138273877833245	1.276655006429701	1.2816717423878163	1.1652399602052959	1.0893372359731213	1.106258691647604	1.1807902847928178	1.2851635981158207	1.232976941454319	1.232976941454319	1.232976941454319	1.232976941454319	1.232976941454319	1.232976941454319	1.232976941454319	1.232976941454319	1.232976941454319	1.232976941454319	1.232976941454319	1.232976941454319	1.232976941454319	1.232976941454319	1.232976941454319	1.232976941454319	1.232976941454319	1.232976941454319	1.232976941454319	1.232976941454319	1.232976941454319	1.232976941454319	1.232976941454319	1.232976941454319	1.232976941454319	1.232976941454319	1.232976941454319
1.0707905273070542	1.1287668249323426	1.048782893265207	1.4030678535071865	1.3290601678456682	1.1195811375540876	1.4343644430313816	1.6196730612738544	1.1937410106727007	1.4347186546378103	1.0806593933218007	1.3059678036207594	1.4075359843895554	1.1764292408243138	1.2605162986362952	1.086706081594538	1.2760917622187906	1.214586574423464	1.0998565656058636	1.3751200159490988	1.1488075465991225	1.414658109559969	0.9107691457962555	1.183814750811883	1.1305464732095174	1.3421737270793348	1.2111730863972154	1.2873516009404005	1.1162326871938197	1.3565271424163245	1.3624339351242147	1.3594805387702698	1.3594805387702698	1.3594805387702698	1.3594805387702698	1.3594805387702698	1.3594805387702698	1.3594805387702698	1.3594805387702698	1.3594805387702698	1.3594805387702698	1.3594805387702698	1.3594805387702698	1.3594805387702698	1.3594805387702698	1.3594805387702698	1.3594805387702698	1.3594805387702698	1.3594805387702698	1.3594805387702698
0.3739583094345699	0.3923498785213707	0.8322399796683659	0.572964323795306	0.6265493878882775	0.6658760571116443	1.3656587453139482	0.8795301723051567	1.0466470318120695	1.6522540855733332	1.1268688429464218	0.9379333816440824	1.4000066628456382	0.645477481240902	1.1827954015995177	1.4300617790976364	0.5190819533867771	0.3369285900754058	0.891835591807454	1.132801269427679	0.5533787715737815	1.2612434385737472	0.6849452868309719	0.9821206802098377	1.0753295788135255	0.6941179918042683	1.3305646476584725	1.1194101189018906	0.8582224095325591	1.1210986480222147	1.4748666853345107	1.0024597329982436	1.3204695854603943	0.8647938582663421	1.6857035426573355	0.741389310351959	1.261098560432245	1.402527697188143	1.331813128810194	1.331813128810194	1.331813128810194	1.331813128810194	1.331813128810194	1.331813128810194	1.331813128810194	1.331813128810194	1.331813128810194	1.331813128810194	1.331813128810194	1.331813128810194
0.17907970566009807	0.10061290747703923	0.17387976882926687	0.3306099274258483	0.2541481471474837	0.18079477099006858	0.20414618035820944	0.10752970611813564	0.0022078627857526445	0.3290314796746989	0.1630332345590413	0.5812325766223307	0.16859995583210666	0.31576809440027453	0.10919646611279696	0.17061404565647773	0.32756896086021076	0.3113371527878619	0.4512716321560181	0.44775325358666246	0.3815953359698848	0.27022420559519567	0.11266455699469613	0.483162931675392	0.49858357885942106	0.21084009899858797	0.7004096921413737	0.31019939915009775	0.5074008065676191	0.18717046684007368	0.12919384320000735	0.5406992693228206	0.8156432002805508	0.11798059597737011	0.7844899882654228	0.8273974691230166	0.5139560650953313	0.4783377067512293	0.6567308392071675	0.41840587650581945	0.40026494663830736	0.6127312466508841	0.8063370116049952	1.2954248677260356	1.0508809396655152	1.0508809396655152	1.0508809396655152	1.0508809396655152	1.0508809396655152	1.0508809396655152
0.8474626505892079	0.7847286547325132	1.1525366894740965	1.2956917435131015	1.159788191356456	1.2418189818147698	1.127057079876687	1.200686169359644	0.9231220141701256	1.1816673971256413	1.1035154201753836	1.0549484849010622	0.9481213762383274	1.2191991160199667	1.043453804571677	1.1677970840373864	1.106582829222383	1.0389038341821608	1.0170457061989961	1.3479964503994726	1.0301467564635027	1.47810397495031	1.3105929387793396	1.2803731778966265	1.0936316636516208	1.2134938693810866	1.0438653323087008	1.369838136645368	1.314931192987785	0.9709596484991792	1.0150940285747494	1.4397007479043895	1.3311897186711459	1.4939932211346576	1.3219293586141254	1.3967514857473529	1.3950819566016137	1.3884127701651643	1.4621179186070916	1.2925188162363526	1.4150156816686676	1.7195045813441656	1.468562085226905	1.1228244759845851	1.2398996745368822	1.1813620752607337	1.1813620752607337	1.1813620752607337	1.1813620752607337	1.1813620752607337
1.3868339931951086	1.5275958753696792	1.1048163809133587	1.4039504915575018	1.1246206023379843	1.1812595624407727	1.1859789110073111	1.238507017519747	1.0512357978463365	1.117772892088321	1.0203236543704077	1.0207715583555184	1.1926365165585413	1.1780331987736274	1.1097406597715673	1.126706429162475	1.1213728189720866	1.466317251095051	1.2734769174268954	1.2749461717714035	1.1939025256563631	0.9993022855347886	1.4079738752381745	1.1652355336976803	1.2087828964562792	0.9114202066557879	1.3859138805830638	1.208090238567204	1.0832832166055584	1.2361088813509318	0.9413017528959505	1.411456815784581	1.1565807443303668	1.724871616254775	1.1832607975473795	1.2497806833771987	1.5866195859211791	1.5490914788470613	1.431952693661759	1.4905220862544102	1.4905220862544102	1.4905220862544102	1.4905220862544102	1.4905220862544102	1.4905220862544102	1.4905220862544102	1.4905220862544102	1.4905220862544102	1.4905220862544102	1.4905220862544102
1.6429435102240457	0.9202081187727345	0.8993507002257098	1.5148633256541577	1.0049023343403285	0.4350071496280787	1.249119576224317	0.8732227391649893	0.7188597048676063	0.7960412220162978	0.7960412220162978	0.7960412220162978	0.7960412220162978	0.7960412220162978	0.7960412220162978	0.7960412220162978	0.7960412220162978	0.7960412220162978	0.7960412220162978	0.7960412220162978	0.7960412220162978	0.7960412220162978	0.7960412220162978	0.7960412220162978	0.7960412220162978	0.7960412220162978	0.7960412220162978	0.7960412220162978	0.7960412220162978	0.7960412220162978	0.7960412220162978	0.7960412220162978	0.7960412220162978	0.7960412220162978	0.7960412220162978	0.7960412220162978	0.7960412220162978	0.7960412220162978	0.7960412220162978	0.7960412220162978	0.7960412220162978	0.7960412220162978	0.7960412220162978	0.7960412220162978	0.7960412220162978	0.7960412220162978	0.7960412220162978	0.7960412220162978	0.7960412220162978	0.7960412220162978
0.09146580371721262	0.15577952561869574	0.11001571054082855	0.2015433406965629	0.2655658534877784	0.11227378549533754	0.3187349833487517	0.24541356274252787	0.28987475127877493	0.18296252065368612	0.12712756203931644	0.2098287965300066	0.644268930091805	0.2855646178659051	0.5175266332406874	0.16684321864986185	0.7811221093872476	0.8296696097054522	1.3455340565096319	0.4456808273301156	0.8956074419198737	0.8956074419198737	0.8956074419198737	0.8956074419198737	0.8956074419198737	0.8956074419198737	0.8956074419198737	0.8956074419198737	0.8956074419198737	0.8956074419198737	0.8956074419198737	0.8956074419198737	0.8956074419198737	0.8956074419198737	0.8956074419198737	0.8956074419198737	0.8956074419198737	0.8956074419198737	0.8956074419198737	0.8956074419198737	0.8956074419198737	0.8956074419198737	0.8956074419198737	0.8956074419198737	0.8956074419198737	0.8956074419198737	0.8956074419198737	0.8956074419198737	0.8956074419198737	0.8956074419198737
0.3966183638324324	0.11416624775567658	1.3520818902433014	0.9758486686141765	0.8900277815072032	0.2084059240556917	0.912397121337195	0.8788053072284356	0.7155203904190001	0.5869650972835468	0.6858387953243695	0.9402764211692253	1.450176953397634	1.3252558261972809	0.5747641518503466	1.0663649471532641	0.8237314955243229	1.4510694036607086	0.6383599588398567	1.7392469365334795	1.21335709536559	0.7011287342071996	1.1748000467988593	0.7831825772168707	0.3277577212707634	0.7273439377965066	0.46880831851336907	0.5041870480584302	1.1016558034324777	0.5487297048943829	1.2354210121882172	0.7317875703539312	0.9836042912710741	0.9836042912710741	0.9836042912710741	0.9836042912710741	0.9836042912710741	0.9836042912710741	0.9836042912710741	0.9836042912710741	0.9836042912710741	0.9836042912710741	0.9836042912710741	0.9836042912710741	0.9836042912710741	0.9836042912710741	0.9836042912710741	0.9836042912710741	0.9836042912710741	0.9836042912710741
0.6635735460134621	0.5678234384212554	0.6590513370149466	0.8120624509355305	0.8977563310971092	0.673812200844858	0.6525154628737597	0.7330662541439943	0.6325704807245864	0.6026802441615959	0.8191426876258727	0.8982636177301471	0.6893967214427041	0.8930654511437861	0.7194450148240975	0.7947096508240923	0.6094290115278571	0.7749835103599743	0.7076828589541793	0.6549737201834859	0.7690013479130232	0.44910504592844797	0.8132607761018256	0.6311829110151368	0.6311829110151368	0.6311829110151368	0.6311829110151368	0.6311829110151368	0.6311829110151368	0.6311829110151368	0.6311829110151368	0.6311829110151368	0.6311829110151368	0.6311829110151368	0.6311829110151368	0.6311829110151368	0.6311829110151368	0.6311829110151368	0.6311829110151368	0.6311829110151368	0.6311829110151368	0.6311829110151368	0.6311829110151368	0.6311829110151368	0.6311829110151368	0.6311829110151368	0.6311829110151368	0.6311829110151368	0.6311829110151368	0.6311829110151368
1.156958461336511	1.0729998857239536	0.9332507467741058	1.0918697998611455	1.0390623687913134	0.912655253027854	0.9221629137676307	0.7946674189105811	0.6783059606706976	0.6284239948089835	0.6146911698490359	0.6215575823290096	0.6215575823290096	0.6215575823290096	0.6215575823290096	0.6215575823290096	0.6215575823290096	0.6215575823290096	0.6215575823290096	0.6215575823290096	0.6215575823290096	0.6215575823290096	0.6215575823290096	0.6215575823290096	0.6215575823290096	0.6215575823290096	0.6215575823290096	0.6215575823290096	0.6215575823290096	0.6215575823290096	0.6215575823290096	0.6215575823290096	0.6215575823290096	0.6215575823290096	0.6215575823290096	0.6215575823290096	0.6215575823290096	0.6215575823290096	0.6215575823290096	0.6215575823290096	0.6215575823290096	0.6215575823290096	0.6215575823290096	0.6215575823290096	0.6215575823290096	0.6215575823290096	0.6215575823290096	0.6215575823290096	0.6215575823290096	0.6215575823290096
1.2788291609390252	0.9137245086345903	0.9388278534080399	0.9266940095201918	0.8908407593167362	0.9330047941592655	0.6590850281789901	0.8863090845017126	1.066481967410816	0.9799989197109105	0.7519549717501421	0.6411166588273742	0.9715757640452393	0.8473372186064345	0.8188858301436442	0.9435394438229301	0.8798777128894679	0.9731810230296287	0.8730117581229024	0.6716265961034147	0.8132449469682479	0.6507273846353232	0.8834927421587849	0.8353664592849319	0.8819234349492355	0.9449346784138605	0.820488500469298	0.6400425524627685	0.7302655264660334	0.7302655264660334	0.7302655264660334	0.7302655264660334	0.7302655264660334	0.7302655264660334	0.7302655264660334	0.7302655264660334	0.7302655264660334	0.7302655264660334	0.7302655264660334	0.7302655264660334	0.7302655264660334	0.7302655264660334	0.7302655264660334	0.7302655264660334	0.7302655264660334	0.7302655264660334	0.7302655264660334	0.7302655264660334	0.7302655264660334	0.7302655264660334
0.06959508541499239	0.12090504465540142	0.13377448783811668	0.08317024871905652	0.3595165472177872	0.4001817313874255	0.41767814457136504	0.4552058026067555	0.3544710927159109	0.5627488674415883	0.25889858259145365	0.37978378316331624	0.45504277123611536	0.832827838593598	0.7551280258216638	0.8294551324373319	0.6194497358454736	0.7891146861348249	0.7053660694551492	1.108028996489031	1.154303861992651	1.1143802923590331	0.7770573867655213	1.172858784061619	0.5537446697654148	0.6379348222092732	0.791206401676883	0.7273636390546092	0.5307783646770674	0.9762885497209737	0.9076061030328236	1.1009537756373577	1.0042799393350907	1.0042799393350907	1.0042799393350907	1.0042799393350907	1.0042799393350907	1.0042799393350907	1.0042799393350907	1.0042799393350907	1.0042799393350907	1.0042799393350907	1.0042799393350907	1.0042799393350907	1.0042799393350907	1.0042799393350907	1.0042799393350907	1.0042799393350907	1.0042799393350907	1.0042799393350907
0.3310291838575877	0.33032093153713016	0.18372503510495825	0.5271699422654541	0.19072565926017007	0.21939764500227016	0.3063744715698448	0.18336024126364234	0.14122573641981803	0.4008402536409207	0.3110976460591091	0.6062333863071722	0.27066118278825513	0.27079676576581246	0.6727664907202728	0.5675791188341524	0.8698467221221546	0.6992077227400042	0.6594219729728135	0.812555780070958	0.4211602355817364	0.5594485744785235	0.6792496511862747	0.8934534379990374	0.6701788332928521	0.7936307686728469	0.8500303924286945	0.7485564792846069	0.7768024573809057	0.8210548003823985	0.9729916680315298	1.1168448447200872	1.467037180165728	0.8498000070675402	1.0062243004661782	1.2214742572934087	1.1138492788797936	1.1138492788797936	1.1138492788797936	1.1138492788797936	1.1138492788797936	1.1138492788797936	1.1138492788797936	1.1138492788797936	1.1138492788797936	1.1138492788797936	1.1138492788797936	1.1138492788797936	1.1138492788797936	1.1138492788797936
0.7874870210173986	0.7230134512750259	0.6660205338805887	0.7543368192588701	0.788140999985571	0.8537048052163658	0.8410910147327937	0.8217904860690264	0.7640728664949077	0.7284564317764756	0.7559471229272787	0.7170363737580157	0.8658135145536705	0.7048696185248224	0.7180992718622634	0.9148531182408753	0.775708801054662	0.6796509173598009	0.8025036536355813	0.8393554654581953	0.9648492939700772	0.8265046087889019	0.6607463636513519	0.8019869314425067	0.6452328473070839	0.7982053906689246	0.7677901015618278	0.8350609360916701	0.8231988820001888	0.6929858464475493	0.7556299753024666	0.724307910875008	0.724307910875008	0.724307910875008	0.724307910875008	0.724307910875008	0.724307910875008	0.724307910875008	0.724307910875008	0.724307910875008	0.724307910875008	0.724307910875008	0.724307910875008	0.724307910875008	0.724307910875008	0.724307910875008	0.724307910875008	0.724307910875008	0.724307910875008	0.724307910875008
1.6649118018925269	0.9737906151302134	1.3205913666948745	1.2217949766992295	0.8286654559160738	0.8966985388760684	0.966074861899538	1.2946526559711546	0.7705132288613401	1.3982146273561031	0.9513306380237657	1.0486506645057416	1.410173454492288	1.268704921801435	0.7860631022599457	0.8294365649955843	0.783818352415436	0.8128571185448529	0.5309034265096513	0.8643915289480174	0.860016767652505	0.7952313407603725	0.7407141897165599	0.7069288564750486	0.7012165400014612	0.86501767005299	0.907157427557015	0.6797096055150097	0.6929116395685854	0.6321245612313806	0.8356083080983233	0.602360673380675	0.9737661178116076	0.7797299338345434	0.8794584435493098	0.8890494985747114	0.8716348097494502	0.8803421541620807	0.8803421541620807	0.8803421541620807	0.8803421541620807	0.8803421541620807	0.8803421541620807	0.8803421541620807	0.8803421541620807	0.8803421541620807	0.8803421541620807	0.8803421541620807	0.8803421541620807	0.8803421541620807
0.08843178978697955	0.0	0.09650697432729302	0.058888051470476106	0.06269966384779509	0.03410253580495456	0.05100619104470353	0.0	0.3198442492546648	0.709618893982819	0.34072862904189527	0.43238536896218144	0.2916488363278671	0.37474484822427867	0.5397169256708633	0.532939060082034	0.6317816281118581	0.5749838791534606	0.4326955646772704	0.49919752561697484	0.6750963596866347	0.7177110028296244	0.7805852852389653	0.9863037747881357	0.8985152634713818	0.7665833713096961	0.782292117529384	0.5269415994186981	0.7044535148168382	0.9413166562900905	0.9970037237069806	0.6731077041912353	0.8350557139491079	0.8350557139491079	0.8350557139491079	0.8350557139491079	0.8350557139491079	0.8350557139491079	0.8350557139491079	0.8350557139491079	0.8350557139491079	0.8350557139491079	0.8350557139491079	0.8350557139491079	0.8350557139491079	0.8350557139491079	0.8350557139491079	0.8350557139491079	0.8350557139491079	0.8350557139491079
0.35179623117106823	0.5550787605343414	0.6393462288936426	0.3466830108837842	0.47688555950444883	0.23059218219235447	0.37920729192912994	0.49384345704365706	0.318328945474148	0.4888546338725968	0.4716319602020839	0.7217897448329363	0.3580690885010421	0.3658757406824782	0.43615728494981454	0.04360961813092082	0.13207769207632492	0.2876255382683259	0.3344613020243357	0.13793652633407721	0.4112250034455234	0.21120656140117383	0.2878680784713482	0.22378386777531803	0.20704414014564068	0.23002152738836892	0.38871549825424806	0.29985743412007254	0.8078098840841994	0.11369029244526874	0.4936504516196456	0.30367037203245717	0.30367037203245717	0.30367037203245717	0.30367037203245717	0.30367037203245717	0.30367037203245717	0.30367037203245717	0.30367037203245717	0.30367037203245717	0.30367037203245717	0.30367037203245717	0.30367037203245717	0.30367037203245717	0.30367037203245717	0.30367037203245717	0.30367037203245717	0.30367037203245717	0.30367037203245717	0.30367037203245717
0.48190959130025124	0.7109032825220424	0.4049288289524315	0.403962868433293	0.5732689417859422	0.4598141633035501	0.9528508875630178	0.6625810557626467	0.7034976990102905	0.8013714055118543	0.922354587506021	0.7904567091111784	0.7755070836303846	0.8260437693646417	0.4371837600303197	0.8673022363164616	0.7569667391135305	0.8416249696126785	0.9180684241356142	0.9808878798901544	0.5756905669323251	0.7260141158674691	0.9174382709023459	0.7208495998390124	0.713487947469317	0.7097325448741313	0.6596133002849317	0.49287768261006937	0.5354226667275358	0.6881731723061114	0.5320074278280967	0.591411365828325	0.5739528652968148	0.9789127841168604	0.7924587565699014	0.9166362934118377	0.8841816241232893	0.7914016832372878	0.8491346889807825	0.5978708834722555	0.723502786226519	0.723502786226519	0.723502786226519	0.723502786226519	0.723502786226519	0.723502786226519	0.723502786226519	0.723502786226519	0.723502786226519	0.723502786226519
0.47834780602649174	0.7718847822976308	0.606257813135431	0.5902280311298869	0.8415553331458988	0.69460408378083	0.876562452223009	0.9369086441984738	0.9251101675092424	0.7534191350518449	0.8370613673283049	0.7700710605243933	0.8955755961687888	0.7839842778806697	0.8706673351733885	0.8081138197813085	0.8290440334152234	0.7868944953585488	0.7737428649081214	1.0798454997363527	0.8204886184858389	1.068279044288545	0.7018030776360215	0.906313582769359	0.7721484447800979	1.1459770171138062	0.8423661036303544	0.9955478746719048	1.0409772152149348	0.9560942754910621	0.9356279670763928	0.7732474702239759	0.8581507413413946	1.075312945398785	0.8164142720145977	0.9458636087066914	0.9458636087066914	0.9458636087066914	0.9458636087066914	0.9458636087066914	0.9458636087066914	0.9458636087066914	0.9458636087066914	0.9458636087066914	0.9458636087066914	0.9458636087066914	0.9458636087066914	0.9458636087066914	0.9458636087066914	0.9458636087066914
0.7153737561868949	1.0960006947174314	0.5796816766393437	0.7355111906003432	0.8236411566088863	0.7565744423013835	0.77979301643674	0.8684673210958759	0.651209471084717	0.9081309012378256	0.5253277121970127	0.3981342598857578	0.5462196176187313	0.4166363649236598	0.8973264134109908	0.6608000675208995	0.4871527131815322	0.8026694061568258	0.5699166401957371	0.4414357032320927	0.5716969569682379	0.5938314273082177	0.4327744352045403	0.4229914436974449	0.40799298716242893	0.253383460750531	0.4869559103950694	0.48838102250750304	0.6650609685251385	0.47580338044593623	0.5704321744855373	0.5704321744855373	0.5704321744855373	0.5704321744855373	0.5704321744855373	0.5704321744855373	0.5704321744855373	0.5704321744855373	0.5704321744855373	0.5704321744855373	0.5704321744855373	0.5704321744855373	0.5704321744855373	0.5704321744855373	0.5704321744855373	0.5704321744855373	0.5704321744855373	0.5704321744855373	0.5704321744855373	0.5704321744855373
1.1045716607017348	1.4687638129600644	1.0559186334312314	0.6666431731772412	0.7989953528338998	0.851701926543251	0.7845713785086704	1.6382359044192238	1.437685006062226	0.49190842043953675	0.03426691447538465	1.0390932607465653	0.758604410545502	1.1766790798993458	0.9509766486625192	0.44482854180430814	0.3252247912475551	0.6209834919573098	1.0839074733974172	0.46289343949108347	0.8196404664369206	0.47216064749985065	0.33459971010130507	0.7593816088283182	1.1124251234150282	1.5577108442250087	0.8916753415245263	1.1124877144215515	0.8252824322846611	0.7998214053779235	0.5551020835215518	0.9815710013466542	1.0065454136231928	0.5705425832278642	0.24438949894104883	0.40746604108445655	0.40746604108445655	0.40746604108445655	0.40746604108445655	0.40746604108445655	0.40746604108445655	0.40746604108445655	0.40746604108445655	0.40746604108445655	0.40746604108445655	0.40746604108445655	0.40746604108445655	0.40746604108445655	0.40746604108445655	0.40746604108445655
0.9383829711543755	0.9858068803327553	1.0609386469414297	0.8295651012713865	1.0032169097423398	0.9939001619808161	0.9646152344274862	0.8861996029090854	0.9539067248320267	1.0467581043109424	0.8880232456375786	0.9520604556880636	0.864143540154178	0.865390414952732	0.899139031632762	0.7858214601300949	0.9176695651731543	0.923211730490392	0.8843590112634158	0.9327035938467072	0.7511548612887644	0.8513946614098155	0.6724395691352661	0.8148420394021552	0.7600172461955521	0.6135687997647997	0.9235243282760199	0.7701576478452119	0.9016580243866039	1.0546026568692162	0.7630330517970653	0.687635073028509	0.8620478437812734	0.8650656679243728	0.6097005533574331	0.737383110640903	0.737383110640903	0.737383110640903	0.737383110640903	0.737383110640903	0.737383110640903	0.737383110640903	0.737383110640903	0.737383110640903	0.737383110640903	0.737383110640903	0.737383110640903	0.737383110640903	0.737383110640903	0.737383110640903
0.5878394490063401	0.8989727689643034	0.6072586525450866	0.5684343007795495	0.6056739876394917	0.8476243453274045	0.9877176073405106	0.6451980505935576	0.40310146384856105	0.635373734528834	0.8026795907998338	0.688083596153027	0.6775226219137243	0.809126726478006	0.504235766701482	0.7317537018690081	0.6946845862148968	0.7133718992399474	0.6065638298224862	1.0404384115680054	0.824871381566617	0.9527879110434408	0.7257257530035643	0.840005585560121	0.6246733405031165	0.8207322805945705	0.7214693801834575	0.7610809461529985	0.9465757931906622	0.7626859137688572	0.6039901262332934	0.6833380200010754	0.6833380200010754	0.6833380200010754	0.6833380200010754	0.6833380200010754	0.6833380200010754	0.6833380200010754	0.6833380200010754	0.6833380200010754	0.6833380200010754	0.6833380200010754	0.6833380200010754	0.6833380200010754	0.6833380200010754	0.6833380200010754	0.6833380200010754	0.6833380200010754	0.6833380200010754	0.6833380200010754
0.7974810534705996	0.703440885916706	0.8000289169838071	0.957650978043932	0.7503804490142484	0.8699220958118101	0.6662062716683232	0.5711508578529215	0.7665661304919015	0.6922731696427553	0.6621132137780706	0.8199920259570818	0.8048403522534044	0.7332661737882088	0.6943740134463746	0.6612416087978035	0.7448897264419276	0.8948506074262815	0.6809366002997808	0.8729736141687804	0.8429389826135812	0.7038202406848009	0.85733105204464	0.9891478175659716	0.7618554247267885	0.9257842252271442	0.8547767016445017	1.0301303761682985	0.7886050418312692	0.856773340661553	0.6147389906385677	0.8376316092843495	0.7261852999614586	0.7261852999614586	0.7261852999614586	0.7261852999614586	0.7261852999614586	0.7261852999614586	0.7261852999614586	0.7261852999614586	0.7261852999614586	0.7261852999614586	0.7261852999614586	0.7261852999614586	0.7261852999614586	0.7261852999614586	0.7261852999614586	0.7261852999614586	0.7261852999614586	0.7261852999614586
0.16965018077234384	0.16459180126194922	0.18259609105916225	0.23422469666890142	0.2809399341986736	0.39969158487036843	0.4595932839932727	0.7411906829427297	0.5719257860641406	0.7757494529176391	0.7834776639945623	0.8931900939660558	0.8880437394424008	0.9311230609328498	0.9073608530511866	0.8839886290903652	0.998546070131693	0.8808536222565324	1.2055314405901882	1.1093761317130493	1.242665855540544	0.9817703338233388	1.1212731929076853	1.1856635400852014	1.2162694918852524	1.359024547910371	1.2145028921844734	1.286763720047422	1.286763720047422	1.286763720047422	1.286763720047422	1.286763720047422	1.286763720047422	1.286763720047422	1.286763720047422	1.286763720047422	1.286763720047422	1.286763720047422	1.286763720047422	1.286763720047422	1.286763720047422	1.286763720047422	1.286763720047422	1.286763720047422	1.286763720047422	1.286763720047422	1.286763720047422	1.286763720047422	1.286763720047422	1.286763720047422
0.5903996578496716	0.4974408216358235	0.5549377629028557	0.4623081176739024	0.4593697288185117	0.6312666944468345	0.5999459005111195	0.7149850665698273	0.7073702744051414	0.6872345109859135	0.7395656049972001	0.7274804380560873	0.5073760399119867	0.599015103377411	0.5838381468309113	0.7650457032498874	0.7424479883535064	0.7286882394492871	0.9433064227379229	0.7986927676136883	0.8899324520947082	1.120560934414241	0.8941377504845022	0.9471565413478865	0.8476825171353832	1.0005793382324009	1.2622521719426587	1.0487823549419493	1.3013329574743715	1.0792126703616656	1.283410248801371	0.9481852396751862	0.7890286437907678	1.0887828755621294	0.794446565151688	0.8940778012855538	0.876114113949055	1.0296630517904117	1.0357709677655484	0.8628796561541773	0.9856026058737273	0.9012412245203691	1.0212918450048023	0.9702585282951743	1.0037710419135633	1.0088007415329632	1.0651985847292176	1.0369996631310905	1.0369996631310905	1.0369996631310905
0.3411123106482709	0.0	0.000632540724847838	0.2743197818308641	0.0	0.0	0.0	0.0	0.22129868135340797	0.0	0.11411024576575887	0.11411024576575887	0.0	0.0	0.06386131174397486	0.25583423298620317	0.22129868135340797	0.0	0.25583423298620317	0.0	0.34525447625251016	0.2589685208502028	0.2774540696948637	0.49561846318427205	0.17104974733162395	0.22129868135340797	0.0031342878639996157	0.0	0.0031342878639996157	0.3807846913796235	0.28139316450853535	0.0	0.0031342878639996157	0.0015671439319998078	0.0015671439319998078	0.0015671439319998078	0.0015671439319998078	0.0015671439319998078	0.0015671439319998078	0.0015671439319998078	0.0015671439319998078	0.0015671439319998078	0.0015671439319998078	0.0015671439319998078	0.0015671439319998078	0.0015671439319998078	0.0015671439319998078	0.0015671439319998078	0.0015671439319998078	0.0015671439319998078
0.0	0.0	0.0	0.0	0.0	0.0	0.2096154032910854	0.40651575174855664	0.053870105977522335	0.0	0.0	0.0	0.0	0.0	0.0	0.40651575174855664	0.0	0.0057575462241251174	0.17234242022351148	0.0	0.0	0.0	0.5238261170543148	0.0	0.0	0.0	0.0	0.0	0.4514340609501794	0.0	0.11731036530575818	0.4122732979726817	0.26479183163922	0.26479183163922	0.26479183163922	0.26479183163922	0.26479183163922	0.26479183163922	0.26479183163922	0.26479183163922	0.26479183163922	0.26479183163922	0.26479183163922	0.26479183163922	0.26479183163922	0.26479183163922	0.26479183163922	0.26479183163922	0.26479183163922	0.26479183163922
0.6436467026052427	0.7656912377935897	0.8339994795528205	0.9317474390534306	0.9316847671132579	1.0118720533664554	1.0133083822561073	1.073777831545803	0.9084724063342366	1.1000629413063392	1.1899918007482502	1.1524478402728253	1.0671940627939154	1.04709426868734	1.1217140456406505	0.9702838292867385	1.1721623584181902	1.086671950102527	1.1930232399110248	1.030497469636147	1.0491859473642537	1.0398417085002003	1.0398417085002003	1.0398417085002003	1.0398417085002003	1.0398417085002003	1.0398417085002003	1.0398417085002003	1.0398417085002003	1.0398417085002003	1.0398417085002003	1.0398417085002003	1.0398417085002003	1.0398417085002003	1.0398417085002003	1.0398417085002003	1.0398417085002003	1.0398417085002003	1.0398417085002003	1.0398417085002003	1.0398417085002003	1.0398417085002003	1.0398417085002003	1.0398417085002003	1.0398417085002003	1.0398417085002003	1.0398417085002003	1.0398417085002003	1.0398417085002003	1.0398417085002003
0.6202838873108647	0.8449810085263635	0.8975078034458671	0.9123725711177891	0.9510442446755571	0.9366663339355978	0.9259316067896725	1.137397392267452	1.1073725427458376	1.0060576371954706	1.2553106125818028	1.0422989992168135	1.105879847781229	1.0835618470894506	1.1273666396223256	1.1720750364959778	1.2265209454006558	1.0550550771090736	1.1301884112791867	1.1553079282772072	1.1483880749692714	1.2414095830865013	1.1948988290278864	1.1948988290278864	1.1948988290278864	1.1948988290278864	1.1948988290278864	1.1948988290278864	1.1948988290278864	1.1948988290278864	1.1948988290278864	1.1948988290278864	1.1948988290278864	1.1948988290278864	1.1948988290278864	1.1948988290278864	1.1948988290278864	1.1948988290278864	1.1948988290278864	1.1948988290278864	1.1948988290278864	1.1948988290278864	1.1948988290278864	1.1948988290278864	1.1948988290278864	1.1948988290278864	1.1948988290278864	1.1948988290278864	1.1948988290278864	1.1948988290278864
0.8153847745446501	0.9191987410704889	0.878318731153583	0.9329238956095797	0.9165551740268658	1.0573214500926909	1.0575409844923647	1.0837276751432277	1.17270503564371	1.1062151859433238	1.034819233114004	1.1992358406075059	1.0281279192394925	1.094135270053298	1.1567157836277995	1.040675100105408	1.0992159041824854	1.2101568467663373	1.0479303341164858	1.1122285668285288	1.1060065486992214	1.0048224378667872	1.0554144932830043	1.0554144932830043	1.0554144932830043	1.0554144932830043	1.0554144932830043	1.0554144932830043	1.0554144932830043	1.0554144932830043	1.0554144932830043	1.0554144932830043	1.0554144932830043	1.0554144932830043	1.0554144932830043	1.0554144932830043	1.0554144932830043	1.0554144932830043	1.0554144932830043	1.0554144932830043	1.0554144932830043	1.0554144932830043	1.0554144932830043	1.0554144932830043	1.0554144932830043	1.0554144932830043	1.0554144932830043	1.0554144932830043	1.0554144932830043	1.0554144932830043
0.649516646097938	0.8888965387963044	0.941621641072197	1.0714892711000046	1.0177198052165233	0.8892446633257115	0.9780594923470244	0.9067300511328981	0.9404005343265426	1.0958533776356487	1.1120362278675067	1.0164625347196414	0.989160973447727	1.0526169716952538	1.0432147593171326	1.0696225908875012	1.0269579426471438	1.0770291487451622	1.113117609992287	1.0950733793687246	1.0950733793687246	1.0950733793687246	1.0950733793687246	1.0950733793687246	1.0950733793687246	1.0950733793687246	1.0950733793687246	1.0950733793687246	1.0950733793687246	1.0950733793687246	1.0950733793687246	1.0950733793687246	1.0950733793687246	1.0950733793687246	1.0950733793687246	1.0950733793687246	1.0950733793687246	1.0950733793687246	1.0950733793687246	1.0950733793687246	1.0950733793687246	1.0950733793687246	1.0950733793687246	1.0950733793687246	1.0950733793687246	1.0950733793687246	1.0950733793687246	1.0950733793687246	1.0950733793687246	1.0950733793687246
[truncated: 6 more columns]
