# Supplementary material for: Neuronal tuning aligns dynamically with object and texture manifolds across the visual hierarchy
Source: Nat Neurosci. 2026 Mar 10;29(4):864–75. doi: 10.1038/s41593-026-02207-1 (PMC13061647; doi:10.1038/s41593-026-02207-1)
Supplement: Supplementary file 6 — Average PSTH for each session and thread before or after optimization Fig. 5a. Response rate for each 10 ms time window in csv format to reproduce Fig. 5c. [file 41593_2026_2207_MOESM6_ESM.zip › Figure5C_src_normresp_wdw_100-110_DeePSim_sem.csv]

0	1	2	3	4	5	6	7	8	9	10	11	12	13	14	15	16	17	18	19	20	21	22	23	24	25	26	27	28	29	30	31	32	33	34	35	36	37	38	39	40	41	42	43	44	45	46	47	48	49
0.09085823623838167	0.06352843116918752	0.0648434477093051	0.06861553170671876	0.06850668074420553	0.07646670348015465	0.06278824818121509	0.07514033225607104	0.06100383905137347	0.06964706498979724	0.06265665954266242	0.06188559349820325	0.06492632127387099	0.06084947420932382	0.0686327680953811	0.07935122088926336	0.06796311380186389	0.07712545269455216	0.06595815227647246	0.07368878414033335	0.06974726543114464	0.08085179139610894	0.0818620338729447	0.0708470407468156	0.08351189114395047	0.0663357581309825	0.08160729884457672	0.07245046323121712	0.07383703956731355	0.06442459180435227	0.05162524764808794	0.046209591220477346	0.062294654944843306	0.07525119773540045	0.056592243066258256	0.07320353723180766	0.0622659286879403	0.08609557233387309	0.06653872781385667	0.07313579235695494	0.07967491175823062	0.07698268763371942	0.06548879152626298	0.06362974936224877	0.07219898987068747	0.06152803175576493	0.08001836311619623	0.07077319743598058	0.07077319743598058	0.07077319743598058
0.08963468409696135	0.08320054143706425	0.07184983101282011	0.12996329928876835	0.09819596356811092	0.09851438401797329	0.10495819939410231	0.09676536191478216	0.10041095569909685	0.0902143410243903	0.07732515517104255	0.11213783067907757	0.1198467049977844	0.0781999998583836	0.08345557351224928	0.10376729377335366	0.1070375871037281	0.10631823401758127	0.1187508916213605	0.1233212707531625	0.09079166475286628	0.08035314819989152	0.0880538128084646	0.09765109976569646	0.11050235694441005	0.11238073450516498	0.13468159810875985	0.10805701835903717	0.0922224376612783	0.08986886263975091	0.13182036856139248	0.1212505834913494	0.10940718015562732	0.08984641800981688	0.09232646436357575	0.09108644118669632	0.09108644118669632	0.09108644118669632	0.09108644118669632	0.09108644118669632	0.09108644118669632	0.09108644118669632	0.09108644118669632	0.09108644118669632	0.09108644118669632	0.09108644118669632	0.09108644118669632	0.09108644118669632	0.09108644118669632	0.09108644118669632
0.10249710744370155	0.0837494215404792	0.08054721209947698	0.0911677048721323	0.09630717484427777	0.12852418983796748	0.0946727686240308	0.10020399342061836	0.11389883915085396	0.11142643607515973	0.12022545699444716	0.09211963961151015	0.10919436993940225	0.107240596486128	0.1278572072447441	0.12077035784849381	0.15576138594096278	0.10487610402841514	0.1003362555460212	0.12336820211500314	0.1744027656019635	0.15244010446583292	0.16091689457541364	0.13408606153234184	0.13392753102987004	0.15031494092878092	0.17364857942522458	0.1450028896550331	0.12985924896990225	0.13771038240926362	0.16429470223958587	0.13798254645012525	0.14144925429988367	0.13971590037500448	0.13971590037500448	0.13971590037500448	0.13971590037500448	0.13971590037500448	0.13971590037500448	0.13971590037500448	0.13971590037500448	0.13971590037500448	0.13971590037500448	0.13971590037500448	0.13971590037500448	0.13971590037500448	0.13971590037500448	0.13971590037500448	0.13971590037500448	0.13971590037500448
0.05954574610568938	0.039617101076075155	0.06571486727170842	0.059207600486643204	0.05982212469844742	0.060683521992605016	0.05387429523169511	0.057063462566612405	0.06068452233664396	0.05523563757264821	0.04643328705580229	0.07448416822486698	0.060254566495253466	0.056005248953037656	0.062410883206267455	0.06256451189310656	0.06713096784457849	0.05869932131980679	0.06279607872473154	0.06159674139432161	0.06207283928448869	0.06605008231382403	0.05831529687415982	0.061500373830518124	0.06665172911797347	0.0678229261352283	0.07067233105667882	0.06354566379848808	0.06174465401724401	0.06871645994558655	0.07663692937872364	0.045992765637762376	0.06285585695511398	0.061484366888722344	0.06033536579919092	0.0661756579887177	0.055830992026816406	0.07035686161378062	0.0630939268202985	0.0630939268202985	0.0630939268202985	0.0630939268202985	0.0630939268202985	0.0630939268202985	0.0630939268202985	0.0630939268202985	0.0630939268202985	0.0630939268202985	0.0630939268202985	0.0630939268202985
0.08134089968246	0.05980564761590591	0.08802681605688754	0.07142459556847958	0.06328157732831335	0.0909194755855742	0.09154078812504653	0.06548606007179347	0.05407696009950362	0.07952193439092031	0.09098992832828148	0.08188331851286654	0.08404864406789224	0.07813185836085204	0.07495431479575068	0.08191451731680519	0.08695600490194705	0.10132954081037511	0.08157846391505126	0.10175410353073494	0.09279240237769686	0.08227776897117749	0.07929777058612274	0.09812286516378438	0.1036772981822132	0.10004404462306661	0.09279942000138094	0.09895513611110536	0.09648745137784348	0.09723327669951083	0.09686036403867716	0.09686036403867716	0.09686036403867716	0.09686036403867716	0.09686036403867716	0.09686036403867716	0.09686036403867716	0.09686036403867716	0.09686036403867716	0.09686036403867716	0.09686036403867716	0.09686036403867716	0.09686036403867716	0.09686036403867716	0.09686036403867716	0.09686036403867716	0.09686036403867716	0.09686036403867716	0.09686036403867716	0.09686036403867716
0.13268445773309953	0.14787376395970375	0.18692789341437813	0.14554320628909698	0.14739120367162628	0.12365447198301183	0.13520831187794313	0.18066531261045715	0.14093797836810207	0.11254380161254197	0.14427786207632837	0.11017445156140461	0.16709382904446402	0.1272377820275283	0.11360530427152302	0.13872682018079954	0.13870900422488996	0.1163129829037914	0.16556140823208224	0.10052096436327791	0.14830026511478567	0.12468822334944529	0.12087234743314151	0.12614835430345012	0.1426186898406115	0.14101575727787963	0.1458417785190209	0.16413525168116022	0.12645175709951895	0.10847988402397861	0.1688061748407976	0.12280205626764475	0.15115736902396293	0.1336220684210726	0.12715906023620957	0.11993770072577291	0.10202361320099813	0.13830557195397994	0.1395313739945539	0.1372269491827982	0.13837916158867603	0.13837916158867603	0.13837916158867603	0.13837916158867603	0.13837916158867603	0.13837916158867603	0.13837916158867603	0.13837916158867603	0.13837916158867603	0.13837916158867603
0.15101912552756167	0.1285575642760848	0.13068449948239833	0.14815892163948585	0.13753519743110557	0.13884996910297184	0.1448210999204513	0.15774687806809834	0.11578065747293223	0.15273984017789002	0.17320454372640687	0.15195582410159217	0.12565078783929903	0.1363305238964704	0.12207846610835703	0.150758916606384	0.1593276535649151	0.1499359532939733	0.1660083014239009	0.14794400510831873	0.1565178594572123	0.15501565453942215	0.12993157032376426	0.13746794434426593	0.15706795535701393	0.17196494256161027	0.16451644895931208	0.16451644895931208	0.16451644895931208	0.16451644895931208	0.16451644895931208	0.16451644895931208	0.16451644895931208	0.16451644895931208	0.16451644895931208	0.16451644895931208	0.16451644895931208	0.16451644895931208	0.16451644895931208	0.16451644895931208	0.16451644895931208	0.16451644895931208	0.16451644895931208	0.16451644895931208	0.16451644895931208	0.16451644895931208	0.16451644895931208	0.16451644895931208	0.16451644895931208	0.16451644895931208
0.047826683691479195	0.052822515758782246	0.03649450347772545	0.05296858746883535	0.04561521970077467	0.05007865097384815	0.03936660890962843	0.04322056972675625	0.04289626386990432	0.046592417581585645	0.044510292881916234	0.055055322069009684	0.04789487804002627	0.0441289400749978	0.05318642858285888	0.05314682149591269	0.052936954004139336	0.052995424146139905	0.04900280790378494	0.048044832384647775	0.056353846163749194	0.049939916177628156	0.04587410905949392	0.04659385484773068	0.046226612222904376	0.0512479354817917	0.06117599750207185	0.056211966491931775	0.056211966491931775	0.056211966491931775	0.056211966491931775	0.056211966491931775	0.056211966491931775	0.056211966491931775	0.056211966491931775	0.056211966491931775	0.056211966491931775	0.056211966491931775	0.056211966491931775	0.056211966491931775	0.056211966491931775	0.056211966491931775	0.056211966491931775	0.056211966491931775	0.056211966491931775	0.056211966491931775	0.056211966491931775	0.056211966491931775	0.056211966491931775	0.056211966491931775
0.07694616146075753	0.06064776287086684	0.06333614968926679	0.086164544239894	0.07314540333977522	0.0821276156974138	0.06887739001758292	0.08006889228182275	0.08096738877703086	0.08083191161212026	0.06427303945335333	0.0639979207564872	0.06765917189936708	0.08560018442679616	0.0728794074327963	0.08171143540708779	0.07089631501345944	0.07510717326050499	0.06627759784195571	0.06846880352742478	0.082620849725898	0.0709717164289206	0.08160397246295098	0.07460164997902621	0.08209622318452865	0.07502833645406226	0.0857753365406673	0.060892456155767584	0.07506672205405877	0.06938691603905703	0.07374240798415621	0.06420375247089177	0.06932735656187917	0.07267133296735807	0.07099934476461864	0.07099934476461864	0.07099934476461864	0.07099934476461864	0.07099934476461864	0.07099934476461864	0.07099934476461864	0.07099934476461864	0.07099934476461864	0.07099934476461864	0.07099934476461864	0.07099934476461864	0.07099934476461864	0.07099934476461864	0.07099934476461864	0.07099934476461864
0.10191676462085834	0.07378846556699349	0.1179111351421971	0.09728760463974528	0.10076259656616608	0.09311625973807114	0.11230111821037721	0.11268803506172576	0.08593031055676863	0.1174305123418464	0.12181500120291104	0.12065312272840652	0.13550867126031527	0.11748146219230965	0.10299491822707897	0.100917821891411	0.0879405330047507	0.11976236373777877	0.10641254239607036	0.12292798738259562	0.11962814503498966	0.12583359895446394	0.09279018849923777	0.09783348441851128	0.10918203080725594	0.09364849591408171	0.09216954665508467	0.09909399226341709	0.12779696043817199	0.10703997484856598	0.11247018987307533	0.12010979404714897	0.10980486761294835	0.11495733083004865	0.11495733083004865	0.11495733083004865	0.11495733083004865	0.11495733083004865	0.11495733083004865	0.11495733083004865	0.11495733083004865	0.11495733083004865	0.11495733083004865	0.11495733083004865	0.11495733083004865	0.11495733083004865	0.11495733083004865	0.11495733083004865	0.11495733083004865	0.11495733083004865
0.10745314645851683	0.08470716459207064	0.08077694617836037	0.06648641015073038	0.09508816788173496	0.09559879257329441	0.08905790862778684	0.07878866060384303	0.07298575399847092	0.08160439795413123	0.07665542798826623	0.06987718077947308	0.09916358494732887	0.08890829876935322	0.10368983082786831	0.07448424549280523	0.09834385369894913	0.08390358881962467	0.09040714636639495	0.07594165144992078	0.10935639740536661	0.08840876741126615	0.08859568910638624	0.07836965613367525	0.0965382378446662	0.1025825743837604	0.0787859208576526	0.10985852634029745	0.09490947411278568	0.10109367401010518	0.093845675094147	0.09746967455212609	0.09746967455212609	0.09746967455212609	0.09746967455212609	0.09746967455212609	0.09746967455212609	0.09746967455212609	0.09746967455212609	0.09746967455212609	0.09746967455212609	0.09746967455212609	0.09746967455212609	0.09746967455212609	0.09746967455212609	0.09746967455212609	0.09746967455212609	0.09746967455212609	0.09746967455212609	0.09746967455212609
0.05484228205616585	0.039756542646792396	0.04533071376573434	0.04475198359998901	0.05486255365753179	0.054614435930741036	0.05179236118702646	0.05552156852855338	0.05708727370337861	0.048389756578849905	0.06004791107939902	0.05104187754912556	0.04835328753612247	0.05758260253876098	0.06248397245745946	0.05860382112617119	0.060544936998248054	0.05155927504632769	0.059469749362773806	0.0629550847074899	0.05572288658587512	0.055675023477769	0.05549038332694437	0.06149038943467604	0.05491343077998342	0.05853009270814629	0.06321160465381674	0.06341605093048638	0.07803976055342637	0.04932989234649178	0.06038070380058318	0.05485529807353748	0.05485529807353748	0.05485529807353748	0.05485529807353748	0.05485529807353748	0.05485529807353748	0.05485529807353748	0.05485529807353748	0.05485529807353748	0.05485529807353748	0.05485529807353748	0.05485529807353748	0.05485529807353748	0.05485529807353748	0.05485529807353748	0.05485529807353748	0.05485529807353748	0.05485529807353748	0.05485529807353748
0.06966071017021884	0.06342041291896655	0.07666437883028816	0.07716087394397729	0.1036943163558097	0.08948017397314495	0.09469795524432206	0.11698832972471619	0.09127469491954575	0.0857585430239989	0.09875878138052291	0.08005072811328262	0.10502806044441403	0.09160339650338956	0.10452366700416509	0.09023547665269106	0.08925752150944864	0.08508511645894243	0.11184128222451108	0.07510823373888871	0.10943210207002455	0.07766961286822023	0.09803171426639497	0.08255148041068781	0.09577003320169844	0.10442027981986612	0.061450855537363215	0.0859496451094424	0.09438025328349116	0.08320117231495251	0.08296177413845962	0.08308147322670606	0.08308147322670606	0.08308147322670606	0.08308147322670606	0.08308147322670606	0.08308147322670606	0.08308147322670606	0.08308147322670606	0.08308147322670606	0.08308147322670606	0.08308147322670606	0.08308147322670606	0.08308147322670606	0.08308147322670606	0.08308147322670606	0.08308147322670606	0.08308147322670606	0.08308147322670606	0.08308147322670606
0.0692845602724855	0.08559488464486008	0.07491965381497713	0.09954929146226134	0.08504391359333176	0.0794729154523808	0.08578013519754146	0.11001473797100025	0.0779071902171966	0.0808163711874381	0.09620239800330674	0.10157983109191213	0.09503974975000165	0.0836995549300139	0.10659995774921757	0.07966887387655211	0.11364672174028459	0.10177404677235746	0.08632083290752451	0.08653244580682257	0.10654904845587965	0.10584454984661547	0.1289859008403817	0.08440766301348303	0.11411300007029501	0.12890509629145583	0.1196352382736436	0.10671174366337377	0.10846206180310504	0.09579296110420431	0.09806836201059664	0.08052123156014986	0.08929479678537325	0.08929479678537325	0.08929479678537325	0.08929479678537325	0.08929479678537325	0.08929479678537325	0.08929479678537325	0.08929479678537325	0.08929479678537325	0.08929479678537325	0.08929479678537325	0.08929479678537325	0.08929479678537325	0.08929479678537325	0.08929479678537325	0.08929479678537325	0.08929479678537325	0.08929479678537325
0.07173077638181985	0.08978894159582453	0.07922932852702877	0.06628331071109494	0.08809626316793498	0.07368272783314848	0.07964382560250342	0.07980470467690864	0.0807016381992804	0.0906609746326858	0.10780143323722836	0.07474888697138805	0.07324010670397728	0.09319213090351655	0.07501754001679783	0.10147210179398042	0.07283279635313258	0.09465862276241861	0.06440922439579083	0.0831706909648412	0.08549138012023241	0.09404309035123679	0.08776385836092768	0.07906644177783775	0.07156847384131573	0.07532421641063396	0.0962589615569782	0.08011915261772529	0.0796569814693276	0.08705708946348369	0.08335703546640565	0.08335703546640565	0.08335703546640565	0.08335703546640565	0.08335703546640565	0.08335703546640565	0.08335703546640565	0.08335703546640565	0.08335703546640565	0.08335703546640565	0.08335703546640565	0.08335703546640565	0.08335703546640565	0.08335703546640565	0.08335703546640565	0.08335703546640565	0.08335703546640565	0.08335703546640565	0.08335703546640565	0.08335703546640565
0.08481893598414098	0.06805463768863723	0.06290929882884894	0.07414559110545059	0.06870345738480269	0.07348779262337073	0.059309855226045295	0.0713705918660595	0.06519988317370883	0.06846448697636799	0.06861756925049818	0.08094665778968159	0.058156445762176316	0.07063446074868583	0.06186017209247427	0.06189441299146399	0.06486866654174162	0.06251229960610005	0.05362887483988551	0.06712535626713644	0.06045424985753674	0.06957653505753139	0.05189297631061416	0.06073475568407278	0.06073475568407278	0.06073475568407278	0.06073475568407278	0.06073475568407278	0.06073475568407278	0.06073475568407278	0.06073475568407278	0.06073475568407278	0.06073475568407278	0.06073475568407278	0.06073475568407278	0.06073475568407278	0.06073475568407278	0.06073475568407278	0.06073475568407278	0.06073475568407278	0.06073475568407278	0.06073475568407278	0.06073475568407278	0.06073475568407278	0.06073475568407278	0.06073475568407278	0.06073475568407278	0.06073475568407278	0.06073475568407278	0.06073475568407278
0.09235523171816114	0.05979455476866717	0.06326622717221243	0.06837582346405795	0.06548026083021909	0.05846445954017934	0.0729115240877401	0.06214956694522493	0.06077724797716487	0.0538347864483266	0.06601591276267854	0.06926812990850713	0.0559861861185206	0.07321905241428296	0.05885879474556411	0.0751784138203148	0.07406339255774717	0.056470639436903065	0.06397322834805996	0.06709419075721508	0.06036759018380235	0.06687358505108616	0.06403819498891157	0.06545589001999885	0.06545589001999885	0.06545589001999885	0.06545589001999885	0.06545589001999885	0.06545589001999885	0.06545589001999885	0.06545589001999885	0.06545589001999885	0.06545589001999885	0.06545589001999885	0.06545589001999885	0.06545589001999885	0.06545589001999885	0.06545589001999885	0.06545589001999885	0.06545589001999885	0.06545589001999885	0.06545589001999885	0.06545589001999885	0.06545589001999885	0.06545589001999885	0.06545589001999885	0.06545589001999885	0.06545589001999885	0.06545589001999885	0.06545589001999885
0.12271703054594142	0.13190798659321623	0.10081472455190207	0.11965527758197142	0.13170894226808583	0.1301442445146482	0.11647598521407483	0.13043787412326577	0.14757445932762756	0.10991910654877206	0.12179535932089916	0.09103880979849113	0.11617443508852303	0.13924166404661478	0.12879826423660473	0.1389682937965394	0.13260715332890785	0.13563802004663572	0.13840917517774812	0.15039714495135312	0.13621530716170901	0.14655799646193493	0.12415222361638734	0.14026276772035662	0.16641478863054202	0.13756358606904698	0.13064918435039172	0.12340863567018998	0.14864420523167052	0.12578340323327555	0.13721380423247304	0.13721380423247304	0.13721380423247304	0.13721380423247304	0.13721380423247304	0.13721380423247304	0.13721380423247304	0.13721380423247304	0.13721380423247304	0.13721380423247304	0.13721380423247304	0.13721380423247304	0.13721380423247304	0.13721380423247304	0.13721380423247304	0.13721380423247304	0.13721380423247304	0.13721380423247304	0.13721380423247304	0.13721380423247304
0.09147851582026537	0.06289742849876813	0.07667630706412554	0.09144583140689558	0.07064321353025739	0.07733663099830403	0.07581666992534096	0.06557653344297866	0.08189066879515486	0.05639320068314451	0.08398998908907386	0.07819178837320477	0.07080339014230481	0.07912901625348054	0.09375833847886278	0.0922486244633465	0.08234244181164956	0.08639793764173172	0.0838050985625288	0.07706201563599303	0.09651944742903698	0.09309630498978953	0.08276917755850312	0.08424174986073171	0.08967452636386873	0.08918609948097343	0.06876187800925862	0.07944604661209145	0.07684497299962133	0.06998856331038263	0.0973183135856067	0.08720101735996946	0.09225966547278809	0.09225966547278809	0.09225966547278809	0.09225966547278809	0.09225966547278809	0.09225966547278809	0.09225966547278809	0.09225966547278809	0.09225966547278809	0.09225966547278809	0.09225966547278809	0.09225966547278809	0.09225966547278809	0.09225966547278809	0.09225966547278809	0.09225966547278809	0.09225966547278809	0.09225966547278809
0.10984176004154345	0.07177496924836534	0.09071411866522376	0.079851883343453	0.08080876609470748	0.07994896624415047	0.07813384945558481	0.09142763667926657	0.09581967694149772	0.07928160021430802	0.07494474689069627	0.08959733979775132	0.09550368973480151	0.07217187183036353	0.11047909963760111	0.07921863015571123	0.09092540003772086	0.0883845470386151	0.09216963393927713	0.10354624073605076	0.10011850334325358	0.09611643374790117	0.11632160910649475	0.09924812889220312	0.09516569168489074	0.1241826191308512	0.11136527744905984	0.0806401571669814	0.08876129815504787	0.09003880829171466	0.09050367725436038	0.11763211630908195	0.10784985780585472	0.10975515157060069	0.08142249252924744	0.09558882204992407	0.09558882204992407	0.09558882204992407	0.09558882204992407	0.09558882204992407	0.09558882204992407	0.09558882204992407	0.09558882204992407	0.09558882204992407	0.09558882204992407	0.09558882204992407	0.09558882204992407	0.09558882204992407	0.09558882204992407	0.09558882204992407
0.07878430786334757	0.06618995731187143	0.05517824803467865	0.05738232951777984	0.0571263031994861	0.08236686307813505	0.07887510259844888	0.07881717373452099	0.08949176491082333	0.08387779234684106	0.08173404229899629	0.0781331516952558	0.07566273674749388	0.07574713476935371	0.09922551450439822	0.07886845618687975	0.08287186991880498	0.10079677840079436	0.07875930645602987	0.09693642600963225	0.08164699972243734	0.07815775506015364	0.09056837688942967	0.09869407761099182	0.11000271226275903	0.08232485310701701	0.09534447124423982	0.07937834317927688	0.08736140721175835	0.08736140721175835	0.08736140721175835	0.08736140721175835	0.08736140721175835	0.08736140721175835	0.08736140721175835	0.08736140721175835	0.08736140721175835	0.08736140721175835	0.08736140721175835	0.08736140721175835	0.08736140721175835	0.08736140721175835	0.08736140721175835	0.08736140721175835	0.08736140721175835	0.08736140721175835	0.08736140721175835	0.08736140721175835	0.08736140721175835	0.08736140721175835
0.08294132416879767	0.1034597524002991	0.1377773939859303	0.13923045058785932	0.1256270051813167	0.13789385163245566	0.11813828071709151	0.13072014075627827	0.16109620523665025	0.13833500955282968	0.11934824856523364	0.13115144299840406	0.14267242049513498	0.15057719713092538	0.1340113565057562	0.12379225262137104	0.1414211856560496	0.14840587286954215	0.1711941029181512	0.13686797817711308	0.16247178282441724	0.12319789366969179	0.1445146221111955	0.16441343517742868	0.15034205789747976	0.15828845189494364	0.1563204905112331	0.14794648246358674	0.13389965984541663	0.14092307115450167	0.14092307115450167	0.14092307115450167	0.14092307115450167	0.14092307115450167	0.14092307115450167	0.14092307115450167	0.14092307115450167	0.14092307115450167	0.14092307115450167	0.14092307115450167	0.14092307115450167	0.14092307115450167	0.14092307115450167	0.14092307115450167	0.14092307115450167	0.14092307115450167	0.14092307115450167	0.14092307115450167	0.14092307115450167	0.14092307115450167
0.06921487030108045	0.06316637940753513	0.07550812341483036	0.06483438482193753	0.0687988520575742	0.06249363297098192	0.057700649217193145	0.07946265767737272	0.05226155134806969	0.07579921252344607	0.05911675274145772	0.05264032468126809	0.06799420418910629	0.07275221388925421	0.06284620662069428	0.06831259145045761	0.07458803464584407	0.06708954756293614	0.06292297225720571	0.060957153427065466	0.06600560538815745	0.051512591157517294	0.05361031080816775	0.08592516281116619	0.057517778788938115	0.05278799549544995	0.05515288714219404	0.05515288714219404	0.05515288714219404	0.05515288714219404	0.05515288714219404	0.05515288714219404	0.05515288714219404	0.05515288714219404	0.05515288714219404	0.05515288714219404	0.05515288714219404	0.05515288714219404	0.05515288714219404	0.05515288714219404	0.05515288714219404	0.05515288714219404	0.05515288714219404	0.05515288714219404	0.05515288714219404	0.05515288714219404	0.05515288714219404	0.05515288714219404	0.05515288714219404	0.05515288714219404
0.07288885168857366	0.06959036726111843	0.056100985291308206	0.08120887778402773	0.06666267407789077	0.0629757854342468	0.06531525242909378	0.055815680987165425	0.06556488603414706	0.05213502148626022	0.07088759654480102	0.052856182105076616	0.07329750133265764	0.07352894159680387	0.06304220627513508	0.0739682068344269	0.07397532465952592	0.068987190481434	0.0531589265229714	0.06336643392352623	0.0583037497538699	0.06994786521343613	0.064125807483653	0.064125807483653	0.064125807483653	0.064125807483653	0.064125807483653	0.064125807483653	0.064125807483653	0.064125807483653	0.064125807483653	0.064125807483653	0.064125807483653	0.064125807483653	0.064125807483653	0.064125807483653	0.064125807483653	0.064125807483653	0.064125807483653	0.064125807483653	0.064125807483653	0.064125807483653	0.064125807483653	0.064125807483653	0.064125807483653	0.064125807483653	0.064125807483653	0.064125807483653	0.064125807483653	0.064125807483653
0.0766281265499715	0.04787592693925259	0.06050057777892534	0.05731409985977357	0.06732624547550851	0.07059295161862286	0.05973521859555606	0.06510419657326541	0.06313054958352879	0.05973060936231169	0.05598584700559513	0.061202515526978495	0.05933480526414991	0.08113693256546965	0.06750338536951904	0.07529920095354942	0.06601120535782543	0.07580511844544753	0.07635131108285591	0.06623662462422733	0.06557282874833775	0.05392104999677194	0.055527859490175795	0.06525415030524705	0.07623504325911443	0.06904075866874174	0.06970648827616799	0.06937362347245486	0.06937362347245486	0.06937362347245486	0.06937362347245486	0.06937362347245486	0.06937362347245486	0.06937362347245486	0.06937362347245486	0.06937362347245486	0.06937362347245486	0.06937362347245486	0.06937362347245486	0.06937362347245486	0.06937362347245486	0.06937362347245486	0.06937362347245486	0.06937362347245486	0.06937362347245486	0.06937362347245486	0.06937362347245486	0.06937362347245486	0.06937362347245486	0.06937362347245486
0.1220006224295699	0.13326376953358093	0.10988620240481667	0.12523024664218166	0.09615291084731961	0.09504276120366241	0.11033219278613637	0.12152137962837159	0.10726819100218364	0.07921397780449034	0.11898717495775848	0.11276252511769969	0.11833358277488558	0.09655751073163583	0.10596304449579565	0.10078980015871988	0.1394028207497495	0.0954327054545516	0.12569556122886524	0.12393471315233275	0.09844576716009427	0.12351351222353675	0.10305988007135398	0.11965977237358272	0.13101000627055406	0.10131537612616126	0.09879556822646354	0.09522991294925826	0.1155452467932019	0.10538757987123007	0.10538757987123007	0.10538757987123007	0.10538757987123007	0.10538757987123007	0.10538757987123007	0.10538757987123007	0.10538757987123007	0.10538757987123007	0.10538757987123007	0.10538757987123007	0.10538757987123007	0.10538757987123007	0.10538757987123007	0.10538757987123007	0.10538757987123007	0.10538757987123007	0.10538757987123007	0.10538757987123007	0.10538757987123007	0.10538757987123007
0.12094635021043104	0.0854423019803814	0.10780983459322868	0.1068356272212943	0.0950021582916568	0.09064995028169368	0.09877653956262011	0.12024300437613698	0.10582823292332488	0.0858754015263455	0.10572015974440878	0.09390484090443245	0.09986182433507981	0.09207423883810718	0.08085215053946264	0.09796900169249073	0.08845968311427797	0.09033565508457546	0.10665746741835366	0.08227862904791064	0.11665199025300035	0.09289912883867055	0.09952215755106154	0.1079825341122963	0.08493230701010156	0.08748038995266404	0.09492636857516093	0.11839930278419854	0.1103890886085793	0.10359354566366033	0.10707829091565138	0.1151234354023187	0.10784583754005998	0.14311667971041292	0.12231358786577526	0.11932650575809013	0.10251112304781765	0.13991812333843334	0.1212146231931255	0.1212146231931255	0.1212146231931255	0.1212146231931255	0.1212146231931255	0.1212146231931255	0.1212146231931255	0.1212146231931255	0.1212146231931255	0.1212146231931255	0.1212146231931255	0.1212146231931255
0.05584432722893617	0.038298624790514865	0.05194113117545054	0.06272827460693144	0.06749893012930326	0.06195189144056803	0.08481922738510685	0.08293576949376806	0.09790531055843023	0.08211503946489908	0.10753317824369311	0.07935657178424749	0.09825409043156995	0.1015266335199921	0.09956906294689061	0.13251015663983595	0.13628604567191854	0.14701995240991964	0.14480656775766934	0.12676447186564987	0.13758078864340098	0.1553143406979631	0.12511811826329539	0.18410936639554235	0.14566851297795627	0.14730493530886593	0.145785694287988	0.17262959594487548	0.17089967453449376	0.14966272111118478	0.16042282709882358	0.18457522813875987	0.16348119462208457	0.15938891881948727	0.15559268585364375	0.13758273911841062	0.17220987940272767	0.18203341374977797	0.17753522421491064	0.16954188715877963	0.16535945573496297	0.29966775974989834	0.23251360774243066	0.23251360774243066	0.23251360774243066	0.23251360774243066	0.23251360774243066	0.23251360774243066	0.23251360774243066	0.23251360774243066
0.07832093336043865	0.060835916924698176	0.05502752927050577	0.062128402371452875	0.05620165632459211	0.056872531717112026	0.06522476090164124	0.05562668255268871	0.07045823637068038	0.06740946634273925	0.058867004335040544	0.06527117663478021	0.06901769167346687	0.06916194428269395	0.06602676504825034	0.06406348943237716	0.06606258704120817	0.06176863613012335	0.054852031606295266	0.07509622160609504	0.06299751565916645	0.06799681814906207	0.05983541782601624	0.06285303897141259	0.06674434051634673	0.06938223675637921	0.05934812340114443	0.062418489309340686	0.060883306355242556	0.060883306355242556	0.060883306355242556	0.060883306355242556	0.060883306355242556	0.060883306355242556	0.060883306355242556	0.060883306355242556	0.060883306355242556	0.060883306355242556	0.060883306355242556	0.060883306355242556	0.060883306355242556	0.060883306355242556	0.060883306355242556	0.060883306355242556	0.060883306355242556	0.060883306355242556	0.060883306355242556	0.060883306355242556	0.060883306355242556	0.060883306355242556
0.07724909048292583	0.07756900546465655	0.082302562842106	0.09436702435069998	0.07548308525577599	0.0750321541363043	0.09695081583991617	0.09427621469904728	0.09706305704626682	0.07698645799529566	0.06805229435610198	0.07983412712330734	0.08167624911634842	0.07268756490149761	0.07753889081158474	0.08743166979138767	0.10469453530054881	0.09438420588856192	0.06033055034671726	0.08129515394233904	0.084473255619202	0.10100442764133047	0.08378578059651637	0.09416448607083043	0.08528053710804709	0.08972251158943877	0.08972251158943877	0.08972251158943877	0.08972251158943877	0.08972251158943877	0.08972251158943877	0.08972251158943877	0.08972251158943877	0.08972251158943877	0.08972251158943877	0.08972251158943877	0.08972251158943877	0.08972251158943877	0.08972251158943877	0.08972251158943877	0.08972251158943877	0.08972251158943877	0.08972251158943877	0.08972251158943877	0.08972251158943877	0.08972251158943877	0.08972251158943877	0.08972251158943877	0.08972251158943877	0.08972251158943877
0.05864271812614075	0.043418052132012025	0.05593571584826641	0.0548864006556367	0.04963782647648622	0.044152174658089564	0.05106913720034412	0.0412019601533628	0.048073752135448455	0.0496239590214279	0.04534163703445379	0.05528930131175849	0.05692457987094769	0.06262584621660039	0.04122693861967806	0.04945211396075953	0.043790018022125475	0.04745679148668525	0.05039548560349459	0.05110359430997331	0.05453776146779337	0.05282067788888334	0.05282067788888334	0.05282067788888334	0.05282067788888334	0.05282067788888334	0.05282067788888334	0.05282067788888334	0.05282067788888334	0.05282067788888334	0.05282067788888334	0.05282067788888334	0.05282067788888334	0.05282067788888334	0.05282067788888334	0.05282067788888334	0.05282067788888334	0.05282067788888334	0.05282067788888334	0.05282067788888334	0.05282067788888334	0.05282067788888334	0.05282067788888334	0.05282067788888334	0.05282067788888334	0.05282067788888334	0.05282067788888334	0.05282067788888334	0.05282067788888334	0.05282067788888334
0.09308923318595291	0.07007467050363217	0.07601018817509435	0.08107953490556799	0.08703445053386041	0.06279806183378528	0.0924735655832402	0.07975503819468142	0.08785218674924042	0.07829949052537466	0.08433458466372962	0.0816797661973517	0.08871432507429267	0.10442811304439514	0.09137705521009236	0.09363599325384576	0.08439307528909704	0.08612594227815777	0.0818516139233549	0.07982460428448519	0.0729849473364181	0.08337476194962651	0.08277791389612639	0.08307633792287644	0.08307633792287644	0.08307633792287644	0.08307633792287644	0.08307633792287644	0.08307633792287644	0.08307633792287644	0.08307633792287644	0.08307633792287644	0.08307633792287644	0.08307633792287644	0.08307633792287644	0.08307633792287644	0.08307633792287644	0.08307633792287644	0.08307633792287644	0.08307633792287644	0.08307633792287644	0.08307633792287644	0.08307633792287644	0.08307633792287644	0.08307633792287644	0.08307633792287644	0.08307633792287644	0.08307633792287644	0.08307633792287644	0.08307633792287644
0.07310332684212598	0.05640886456992472	0.05212838772306798	0.06384817225660169	0.05105090312448331	0.06058374500367477	0.05934379846274448	0.06624209843427267	0.05739723368142881	0.05513264013046382	0.06444919500703454	0.06201068796906814	0.05536269439003146	0.060534333152307516	0.0633646093982689	0.06514823588843481	0.061359410228269705	0.06542028053821211	0.06430890182017025	0.05488813182118633	0.05699493556493925	0.055941533693062796	0.055941533693062796	0.055941533693062796	0.055941533693062796	0.055941533693062796	0.055941533693062796	0.055941533693062796	0.055941533693062796	0.055941533693062796	0.055941533693062796	0.055941533693062796	0.055941533693062796	0.055941533693062796	0.055941533693062796	0.055941533693062796	0.055941533693062796	0.055941533693062796	0.055941533693062796	0.055941533693062796	0.055941533693062796	0.055941533693062796	0.055941533693062796	0.055941533693062796	0.055941533693062796	0.055941533693062796	0.055941533693062796	0.055941533693062796	0.055941533693062796	0.055941533693062796
0.09287276695504472	0.09860732443154124	0.0857402944586593	0.08148057166386734	0.08503604901072305	0.07883641040544562	0.10087807339001992	0.0807091248368835	0.1005607961649205	0.08244329798985658	0.08620369558133904	0.07438829125833606	0.09107286645552296	0.0891699048064072	0.08573129119998887	0.08508304592130278	0.0897726862640843	0.09824396042198984	0.11807386480268764	0.08965314342651458	0.0993024348620162	0.0837889188493692	0.08986681668368524	0.09063401290034288	0.10116890069557682	0.09590145679795986	0.09590145679795986	0.09590145679795986	0.09590145679795986	0.09590145679795986	0.09590145679795986	0.09590145679795986	0.09590145679795986	0.09590145679795986	0.09590145679795986	0.09590145679795986	0.09590145679795986	0.09590145679795986	0.09590145679795986	0.09590145679795986	0.09590145679795986	0.09590145679795986	0.09590145679795986	0.09590145679795986	0.09590145679795986	0.09590145679795986	0.09590145679795986	0.09590145679795986	0.09590145679795986	0.09590145679795986
0.10274000665038156	0.09416935337575938	0.09085120870083313	0.10215488199181443	0.07477974006709452	0.08004715635375624	0.09148485653837966	0.10462244665884136	0.08692774549946188	0.07980598522560783	0.07641415592340085	0.0912054876016945	0.10010160615004854	0.10744519235273006	0.08133792052021965	0.08026399986240855	0.0803424429270653	0.0954799586828988	0.0929775452983167	0.08639991949989823	0.08968873239910746	0.08968873239910746	0.08968873239910746	0.08968873239910746	0.08968873239910746	0.08968873239910746	0.08968873239910746	0.08968873239910746	0.08968873239910746	0.08968873239910746	0.08968873239910746	0.08968873239910746	0.08968873239910746	0.08968873239910746	0.08968873239910746	0.08968873239910746	0.08968873239910746	0.08968873239910746	0.08968873239910746	0.08968873239910746	0.08968873239910746	0.08968873239910746	0.08968873239910746	0.08968873239910746	0.08968873239910746	0.08968873239910746	0.08968873239910746	0.08968873239910746	0.08968873239910746	0.08968873239910746
0.05876111891866906	0.05425256208101899	0.04970693869506398	0.0626825957465735	0.05526956234723084	0.051915563141182286	0.06548949027383469	0.06353476998805306	0.05918420904234905	0.05521634975113236	0.05340056590221262	0.05624049708408977	0.04959272040090256	0.053461249577639244	0.052400925488796726	0.057683719126774655	0.05167741969386086	0.0524800711676307	0.05916590229790464	0.054752354512083594	0.055713816158681956	0.04797115900721428	0.05184248758294811	0.05184248758294811	0.05184248758294811	0.05184248758294811	0.05184248758294811	0.05184248758294811	0.05184248758294811	0.05184248758294811	0.05184248758294811	0.05184248758294811	0.05184248758294811	0.05184248758294811	0.05184248758294811	0.05184248758294811	0.05184248758294811	0.05184248758294811	0.05184248758294811	0.05184248758294811	0.05184248758294811	0.05184248758294811	0.05184248758294811	0.05184248758294811	0.05184248758294811	0.05184248758294811	0.05184248758294811	0.05184248758294811	0.05184248758294811	0.05184248758294811
0.05685009314774491	0.06674796609730785	0.06575417822927819	0.06281006889146169	0.06909412454332839	0.054960941166630695	0.06859184415143811	0.0607871404120372	0.05915459115526381	0.07227359656654195	0.07102151356137637	0.057540932698363974	0.04748501417420351	0.07375253350455917	0.06419970913603544	0.07691289521597063	0.07397247615805193	0.0598226126509464	0.05482920149137276	0.07205624864022579	0.06344272506579927	0.06344272506579927	0.06344272506579927	0.06344272506579927	0.06344272506579927	0.06344272506579927	0.06344272506579927	0.06344272506579927	0.06344272506579927	0.06344272506579927	0.06344272506579927	0.06344272506579927	0.06344272506579927	0.06344272506579927	0.06344272506579927	0.06344272506579927	0.06344272506579927	0.06344272506579927	0.06344272506579927	0.06344272506579927	0.06344272506579927	0.06344272506579927	0.06344272506579927	0.06344272506579927	0.06344272506579927	0.06344272506579927	0.06344272506579927	0.06344272506579927	0.06344272506579927	0.06344272506579927
0.12419678989815729	0.06935739967690725	0.10414679833003397	0.10886704698343552	0.09895574612204966	0.10534522821118296	0.10699205780560432	0.1273721682588564	0.10950346427576009	0.12926061762910884	0.09684554519293434	0.13264127546884366	0.11518771037008656	0.12490068802915592	0.10822781941884023	0.1266645896111187	0.11534922478005355	0.11368154551505195	0.12108471484397916	0.11496994832222068	0.10314568014127637	0.11790613619786991	0.13903153607562949	0.13065153500302387	0.10422586132206564	0.1312349936703992	0.10351542997536292	0.14232157013629948	0.12091021346394147	0.1603243922074774	0.12342360301210227	0.11034893413787701	0.14777797392931252	0.12110314935345746	0.11393344995171382	0.11751829965258564	0.11751829965258564	0.11751829965258564	0.11751829965258564	0.11751829965258564	0.11751829965258564	0.11751829965258564	0.11751829965258564	0.11751829965258564	0.11751829965258564	0.11751829965258564	0.11751829965258564	0.11751829965258564	0.11751829965258564	0.11751829965258564
0.07590707619964465	0.08960824419174135	0.05887030859789539	0.06979251685290737	0.06251975665223625	0.07119544361839794	0.07246701325195985	0.05868298701307642	0.0652640823462812	0.08925278664586159	0.05768567522376485	0.07643817341277925	0.06315512790053082	0.05962198736395349	0.06880091926381958	0.06884262037106216	0.06882176981744087	0.06882176981744087	0.06882176981744087	0.06882176981744087	0.06882176981744087	0.06882176981744087	0.06882176981744087	0.06882176981744087	0.06882176981744087	0.06882176981744087	0.06882176981744087	0.06882176981744087	0.06882176981744087	0.06882176981744087	0.06882176981744087	0.06882176981744087	0.06882176981744087	0.06882176981744087	0.06882176981744087	0.06882176981744087	0.06882176981744087	0.06882176981744087	0.06882176981744087	0.06882176981744087	0.06882176981744087	0.06882176981744087	0.06882176981744087	0.06882176981744087	0.06882176981744087	0.06882176981744087	0.06882176981744087	0.06882176981744087	0.06882176981744087	0.06882176981744087
0.07920583615130414	0.0567368239832502	0.06639636589858902	0.07284412488880407	0.06612925933728349	0.06526189886799628	0.0547597901365348	0.05683907067928648	0.05696865178338776	0.06291769871530617	0.056821134216878566	0.055846469160269994	0.06828557683949568	0.07775125103490417	0.07032425136551822	0.06353649003880135	0.07313034102185348	0.060544533476139833	0.07046180879418266	0.06796166984852614	0.05693609177013548	0.04631235961155832	0.05676967535022458	0.07085350185358212	0.06381158860190335	0.06381158860190335	0.06381158860190335	0.06381158860190335	0.06381158860190335	0.06381158860190335	0.06381158860190335	0.06381158860190335	0.06381158860190335	0.06381158860190335	0.06381158860190335	0.06381158860190335	0.06381158860190335	0.06381158860190335	0.06381158860190335	0.06381158860190335	0.06381158860190335	0.06381158860190335	0.06381158860190335	0.06381158860190335	0.06381158860190335	0.06381158860190335	0.06381158860190335	0.06381158860190335	0.06381158860190335	0.06381158860190335
0.1322512887339117	0.10808159483415072	0.11838935403234173	0.11079387861206369	0.11399145291304329	0.1165508816937388	0.13601926368014294	0.10090562906880211	0.12954522777629993	0.11768172888687597	0.13670980073895003	0.1013068033424022	0.13146702340323563	0.09675651753302007	0.12307891486307117	0.10420456387829378	0.12612114037275537	0.11297417945992097	0.11954765991633819	0.11954765991633819	0.11954765991633819	0.11954765991633819	0.11954765991633819	0.11954765991633819	0.11954765991633819	0.11954765991633819	0.11954765991633819	0.11954765991633819	0.11954765991633819	0.11954765991633819	0.11954765991633819	0.11954765991633819	0.11954765991633819	0.11954765991633819	0.11954765991633819	0.11954765991633819	0.11954765991633819	0.11954765991633819	0.11954765991633819	0.11954765991633819	0.11954765991633819	0.11954765991633819	0.11954765991633819	0.11954765991633819	0.11954765991633819	0.11954765991633819	0.11954765991633819	0.11954765991633819	0.11954765991633819	0.11954765991633819
0.07453159650519176	0.06154068256291786	0.07160773201085152	0.05940278543151416	0.08330930113481966	0.07582048664085464	0.08109495088720858	0.07756095755257342	0.07757517974755943	0.07856312338992875	0.07022035263735076	0.06020286437323336	0.06491334366336117	0.077426496942147	0.07067290218265017	0.0666359676253143	0.08551272032291138	0.06857386631272218	0.06960424692136788	0.08471684769391749	0.07974029832732227	0.08222857301061988	0.08222857301061988	0.08222857301061988	0.08222857301061988	0.08222857301061988	0.08222857301061988	0.08222857301061988	0.08222857301061988	0.08222857301061988	0.08222857301061988	0.08222857301061988	0.08222857301061988	0.08222857301061988	0.08222857301061988	0.08222857301061988	0.08222857301061988	0.08222857301061988	0.08222857301061988	0.08222857301061988	0.08222857301061988	0.08222857301061988	0.08222857301061988	0.08222857301061988	0.08222857301061988	0.08222857301061988	0.08222857301061988	0.08222857301061988	0.08222857301061988	0.08222857301061988
0.11335924938417288	0.08839900030531136	0.08888852792161935	0.08925537736295638	0.07128091556239052	0.07680485035290423	0.09257461427149043	0.09585823475170156	0.07032885164594506	0.09070752394284323	0.08051818779439415	0.08051818779439415	0.08051818779439415	0.08051818779439415	0.08051818779439415	0.08051818779439415	0.08051818779439415	0.08051818779439415	0.08051818779439415	0.08051818779439415	0.08051818779439415	0.08051818779439415	0.08051818779439415	0.08051818779439415	0.08051818779439415	0.08051818779439415	0.08051818779439415	0.08051818779439415	0.08051818779439415	0.08051818779439415	0.08051818779439415	0.08051818779439415	0.08051818779439415	0.08051818779439415	0.08051818779439415	0.08051818779439415	0.08051818779439415	0.08051818779439415	0.08051818779439415	0.08051818779439415	0.08051818779439415	0.08051818779439415	0.08051818779439415	0.08051818779439415	0.08051818779439415	0.08051818779439415	0.08051818779439415	0.08051818779439415	0.08051818779439415	0.08051818779439415
0.10349091264939976	0.08474530911242568	0.08906876598926225	0.07622300638269869	0.06817383317335386	0.08014897292991172	0.07665309916036064	0.06925286146221905	0.08325650110756445	0.08012432829530679	0.07648728392228323	0.09025093836904735	0.07191461276961515	0.07496422660954169	0.09143213482509356	0.07823213913589122	0.07924529626598917	0.1259221961239946	0.10258374619499189	0.10258374619499189	0.10258374619499189	0.10258374619499189	0.10258374619499189	0.10258374619499189	0.10258374619499189	0.10258374619499189	0.10258374619499189	0.10258374619499189	0.10258374619499189	0.10258374619499189	0.10258374619499189	0.10258374619499189	0.10258374619499189	0.10258374619499189	0.10258374619499189	0.10258374619499189	0.10258374619499189	0.10258374619499189	0.10258374619499189	0.10258374619499189	0.10258374619499189	0.10258374619499189	0.10258374619499189	0.10258374619499189	0.10258374619499189	0.10258374619499189	0.10258374619499189	0.10258374619499189	0.10258374619499189	0.10258374619499189
0.08921704057515129	0.10078646233931125	0.11334781922375506	0.15711398475529453	0.13779548893510649	0.16568335497531975	0.16836442564370824	0.19771742172558532	0.16105526041766274	0.17555515611406844	0.1920139059889297	0.20232196040364933	0.11833689339769599	0.10793326638129104	0.14417981370027622	0.15096827331672003	0.14437458625020388	0.13749503191399906	0.17542824577533372	0.13898125370551204	0.14437194824141425	0.13513838983344081	0.16145178600035215	0.15883562016537972	0.164975686264026	0.1608207206599028	0.16276861362908868	0.14811607829707615	0.2112309464713747	0.13039219109001562	0.18920875365878467	0.15980047237440015	0.15980047237440015	0.15980047237440015	0.15980047237440015	0.15980047237440015	0.15980047237440015	0.15980047237440015	0.15980047237440015	0.15980047237440015	0.15980047237440015	0.15980047237440015	0.15980047237440015	0.15980047237440015	0.15980047237440015	0.15980047237440015	0.15980047237440015	0.15980047237440015	0.15980047237440015	0.15980047237440015
0.13629860346604875	0.0965556891472755	0.09466720653975931	0.0898866462166325	0.10800521659019104	0.09971918829080365	0.10177214341132208	0.11700305401806338	0.10759660973893533	0.09265245874043451	0.11981060571749544	0.08543260362170217	0.10985088514873124	0.10906430748478682	0.10967792782448516	0.10496855111521172	0.09692054673814213	0.11251684169064781	0.10905156156205137	0.12961294159284534	0.1199045307328543	0.1185288648210028	0.11683842633719194	0.1097899459181868	0.11331418612768937	0.11331418612768937	0.11331418612768937	0.11331418612768937	0.11331418612768937	0.11331418612768937	0.11331418612768937	0.11331418612768937	0.11331418612768937	0.11331418612768937	0.11331418612768937	0.11331418612768937	0.11331418612768937	0.11331418612768937	0.11331418612768937	0.11331418612768937	0.11331418612768937	0.11331418612768937	0.11331418612768937	0.11331418612768937	0.11331418612768937	0.11331418612768937	0.11331418612768937	0.11331418612768937	0.11331418612768937	0.11331418612768937
0.08784187093105042	0.0718600393867354	0.07269497874452371	0.061438795954528926	0.07426582881831625	0.0732884223191508	0.06761061084883861	0.05943698265709833	0.08858749776882617	0.07192263767775564	0.06165392200245743	0.06678827984010653	0.06678827984010653	0.06678827984010653	0.06678827984010653	0.06678827984010653	0.06678827984010653	0.06678827984010653	0.06678827984010653	0.06678827984010653	0.06678827984010653	0.06678827984010653	0.06678827984010653	0.06678827984010653	0.06678827984010653	0.06678827984010653	0.06678827984010653	0.06678827984010653	0.06678827984010653	0.06678827984010653	0.06678827984010653	0.06678827984010653	0.06678827984010653	0.06678827984010653	0.06678827984010653	0.06678827984010653	0.06678827984010653	0.06678827984010653	0.06678827984010653	0.06678827984010653	0.06678827984010653	0.06678827984010653	0.06678827984010653	0.06678827984010653	0.06678827984010653	0.06678827984010653	0.06678827984010653	0.06678827984010653	0.06678827984010653	0.06678827984010653
0.11382618878794597	0.14583043685811473	0.10970065178248405	0.10652975390024201	0.1175013522879142	0.1064813641192995	0.12964739330138764	0.1328469796876786	0.10918858892060213	0.12363698988082382	0.13827865773739073	0.11608011231053811	0.1397548738031084	0.1401406280597447	0.12291611984325923	0.12295962422180637	0.11127471650209934	0.11188332648718778	0.11157902149464358	0.11157902149464358	0.11157902149464358	0.11157902149464358	0.11157902149464358	0.11157902149464358	0.11157902149464358	0.11157902149464358	0.11157902149464358	0.11157902149464358	0.11157902149464358	0.11157902149464358	0.11157902149464358	0.11157902149464358	0.11157902149464358	0.11157902149464358	0.11157902149464358	0.11157902149464358	0.11157902149464358	0.11157902149464358	0.11157902149464358	0.11157902149464358	0.11157902149464358	0.11157902149464358	0.11157902149464358	0.11157902149464358	0.11157902149464358	0.11157902149464358	0.11157902149464358	0.11157902149464358	0.11157902149464358	0.11157902149464358
0.09947202476266709	0.10169630159027776	0.16180217289795867	0.08806849328215129	0.11663103948081513	0.12527540126695838	0.09445890464445106	0.12915761064572692	0.11471022473891303	0.11382358321184965	0.14803067993125318	0.1608041447325825	0.11052757942736666	0.11246235373897377	0.13779045860660213	0.12512640617278795	0.12512640617278795	0.12512640617278795	0.12512640617278795	0.12512640617278795	0.12512640617278795	0.12512640617278795	0.12512640617278795	0.12512640617278795	0.12512640617278795	0.12512640617278795	0.12512640617278795	0.12512640617278795	0.12512640617278795	0.12512640617278795	0.12512640617278795	0.12512640617278795	0.12512640617278795	0.12512640617278795	0.12512640617278795	0.12512640617278795	0.12512640617278795	0.12512640617278795	0.12512640617278795	0.12512640617278795	0.12512640617278795	0.12512640617278795	0.12512640617278795	0.12512640617278795	0.12512640617278795	0.12512640617278795	0.12512640617278795	0.12512640617278795	0.12512640617278795	0.12512640617278795
0.12987894103379558	0.10889936310654114	0.10131060887355188	0.12324963799885762	0.11164349892402528	0.13493273428734803	0.13467752455578189	0.0877877357805695	0.15290790274682703	0.15207534851725515	0.1335927086650788	0.13655243637139777	0.15423670310644783	0.12286744933923413	0.132242160483235	0.1299283331244385	0.13192893751735207	0.12669308742997368	0.12951433686533026	0.15914336042076402	0.16532105656469476	0.12394437139448834	0.1386895384463048	0.14245066158254735	0.12246025712722322	0.13164815869082214	0.12812377744035766	0.12208573740029481	0.12510475742032623	0.12510475742032623	0.12510475742032623	0.12510475742032623	0.12510475742032623	0.12510475742032623	0.12510475742032623	0.12510475742032623	0.12510475742032623	0.12510475742032623	0.12510475742032623	0.12510475742032623	0.12510475742032623	0.12510475742032623	0.12510475742032623	0.12510475742032623	0.12510475742032623	0.12510475742032623	0.12510475742032623	0.12510475742032623	0.12510475742032623	0.12510475742032623
0.06863285168998508	0.10105115360443617	0.07855208472124153	0.09512736536289855	0.0881680324065772	0.08400788414251505	0.07413214232000702	0.08865223810122654	0.09825568730012221	0.09040877200962852	0.10043715516742605	0.0941790213472897	0.0892890117036599	0.08741420511619975	0.11529586690993808	0.09343484538333045	0.09202235039361223	0.09986497955386656	0.10815291423134765	0.1035606925049723	0.09906809369655245	0.0918239168735164	0.09918886881034301	0.09550639284192972	0.09550639284192972	0.09550639284192972	0.09550639284192972	0.09550639284192972	0.09550639284192972	0.09550639284192972	0.09550639284192972	0.09550639284192972	0.09550639284192972	0.09550639284192972	0.09550639284192972	0.09550639284192972	0.09550639284192972	0.09550639284192972	0.09550639284192972	0.09550639284192972	0.09550639284192972	0.09550639284192972	0.09550639284192972	0.09550639284192972	0.09550639284192972	0.09550639284192972	0.09550639284192972	0.09550639284192972	0.09550639284192972	0.09550639284192972
0.09617246515271563	0.11888100186376645	0.09508501725312679	0.09592954051015622	0.08196738436229241	0.10788091919491506	0.09870727489281977	0.11434323357076295	0.08517970159043112	0.0998907947414402	0.09301117728580999	0.08337110486276504	0.08731559254953505	0.11417546386738572	0.11225091891553292	0.07946599043375033	0.07747789537272239	0.08625547211399409	0.08852832254980923	0.0921592537334556	0.09165502351642535	0.09190713862494046	0.09190713862494046	0.09190713862494046	0.09190713862494046	0.09190713862494046	0.09190713862494046	0.09190713862494046	0.09190713862494046	0.09190713862494046	0.09190713862494046	0.09190713862494046	0.09190713862494046	0.09190713862494046	0.09190713862494046	0.09190713862494046	0.09190713862494046	0.09190713862494046	0.09190713862494046	0.09190713862494046	0.09190713862494046	0.09190713862494046	0.09190713862494046	0.09190713862494046	0.09190713862494046	0.09190713862494046	0.09190713862494046	0.09190713862494046	0.09190713862494046	0.09190713862494046
0.14216624497954944	0.10957417668717198	0.13863786219635876	0.10582831960029518	0.10395292149583557	0.08948962635754673	0.12390462457252414	0.10563412988115078	0.11501848256356823	0.10231602756080276	0.1363723420477606	0.09974064294181095	0.1260300830654785	0.13948652481949508	0.11969523122057392	0.1244569576106266	0.12007326725508059	0.09473361847147202	0.10740344286327631	0.10740344286327631	0.10740344286327631	0.10740344286327631	0.10740344286327631	0.10740344286327631	0.10740344286327631	0.10740344286327631	0.10740344286327631	0.10740344286327631	0.10740344286327631	0.10740344286327631	0.10740344286327631	0.10740344286327631	0.10740344286327631	0.10740344286327631	0.10740344286327631	0.10740344286327631	0.10740344286327631	0.10740344286327631	0.10740344286327631	0.10740344286327631	0.10740344286327631	0.10740344286327631	0.10740344286327631	0.10740344286327631	0.10740344286327631	0.10740344286327631	0.10740344286327631	0.10740344286327631	0.10740344286327631	0.10740344286327631
0.07384478052744606	0.05894778642629498	0.08432286403541146	0.05363929813760573	0.05643933226262321	0.07124171751912299	0.07023553528100807	0.0714268124668337	0.0542063524180501	0.06630527679269554	0.06730301624342237	0.06382446369539954	0.06759507827690985	0.06430709823100604	0.057624988850507375	0.055129403572429826	0.0704645732379365	0.05904438701694963	0.06487726673450082	0.07343298702860099	0.06915512688155091	0.06915512688155091	0.06915512688155091	0.06915512688155091	0.06915512688155091	0.06915512688155091	0.06915512688155091	0.06915512688155091	0.06915512688155091	0.06915512688155091	0.06915512688155091	0.06915512688155091	0.06915512688155091	0.06915512688155091	0.06915512688155091	0.06915512688155091	0.06915512688155091	0.06915512688155091	0.06915512688155091	0.06915512688155091	0.06915512688155091	0.06915512688155091	0.06915512688155091	0.06915512688155091	0.06915512688155091	0.06915512688155091	0.06915512688155091	0.06915512688155091	0.06915512688155091	0.06915512688155091
0.07048590445533456	0.009846898731952986	0.16236001155762275	0.041152594276927155	0.110952517855434	0.18673844271570836	0.17171522993160682	0.09783248172349888	0.18403869038324502	0.16774796664219155	0.1777083544554031	0.1877631009134432	0.1587998688280444	0.16340271811870122	0.18256117932205318	0.20457233066411193	0.202978534965717	0.18511048934688334	0.2626952218154571	0.2254356337667795	0.22455177126531317	0.2051506405274541	0.18468060326580002	0.18438437283107142	0.20509229385351943	0.19293663163113628	0.21738924658376896	0.21459421353334965	0.20060232112408224	0.17288089348579253	0.21130214517158866	0.2189821860492536	0.21496813920004879	0.22187859602601975	0.21991149863224588	0.2300863937686916	0.22966503987943204	0.2117429826722357	0.2240708696813116	0.23079009252305777	0.1959877552910684	0.21338892390706307	0.21338892390706307	0.21338892390706307	0.21338892390706307	0.21338892390706307	0.21338892390706307	0.21338892390706307	0.21338892390706307	0.21338892390706307
0.17749543869497608	0.21881708880160028	0.1942157891552124	0.20875560498594864	0.16597538820127433	0.12019826185172346	0.18618156821772028	0.1522696870853556	0.19296817765209096	0.23852243518579022	0.23529881041534845	0.1862336488401387	0.18431304505016793	0.15385131785901926	0.17414183531234703	0.18255871660454207	0.23648275139691105	0.24654255272194944	0.24171252537475715	0.2927497271379319	0.2248653211028768	0.22727705570105408	0.2635719960021148	0.2625490316834169	0.27297194905360683	0.20985376312778148	0.22426684755426074	0.23093879707647308	0.18883377231493056	0.2461387209833651	0.24705391366358936	0.25750992770325504	0.27747534870716667	0.2824186037167369	0.2560217410648572	0.23671887089068766	0.21068118796272864	0.25424743805678784	0.22752383486765404	0.23022218038970818	0.2888199751307728	0.22235505109794482	0.26269489377354	0.27129621960851635	0.2550870933532791	0.21021240131159122	0.23264974733243515	0.23264974733243515	0.23264974733243515	0.23264974733243515
0.06017511868498698	0.0822839799079399	0.08744455734974506	0.08152412486431829	0.07920821441143594	0.07046859866500937	0.0720283193193666	0.053641674904220865	0.07209185413582825	0.08221070229650958	0.054430331553010934	0.058804169236471145	0.07301901959400044	0.08195417034486745	0.07033712167179108	0.08593702749317443	0.08626801133207036	0.09739377357866294	0.07988952916856737	0.0815431049326274	0.07723447370643223	0.09613454628719383	0.08622484062220143	0.11541240822912453	0.10833514832943293	0.08892041967458973	0.08208156121616189	0.1057954539030554	0.09349565725653923	0.10345796722909419	0.08809676639561867	0.11054617833004078	0.09116485262331918	0.09472050458912872	0.10094653628561283	0.08168643150720786	0.07858182168754564	0.09964319996569242	0.08975427610768172	0.08136503573027734	0.09283351975858033	0.08709927774442884	0.08709927774442884	0.08709927774442884	0.08709927774442884	0.08709927774442884	0.08709927774442884	0.08709927774442884	0.08709927774442884	0.08709927774442884
0.11878036431505719	0.09151506578470851	0.10551236213703305	0.08461900471576107	0.08101541139288397	0.11369962023436672	0.1115349616704746	0.09794450283978506	0.11850004554115937	0.08933646373883637	0.10772237872354558	0.1201682344180806	0.10884738530183717	0.12756958460579967	0.10090479918962107	0.10226893785010463	0.1158988350569343	0.11754519084449974	0.08822449006615214	0.10714517857948741	0.1387331897400163	0.13116711541585144	0.07873990255567534	0.11334960277594794	0.09856110982947544	0.12102356913038759	0.13401720203376408	0.11493307484428987	0.13271202796062015	0.13938284203952964	0.1052333730045267	0.10228989410108436	0.11284199007792535	0.12760620685827584	0.12725550855781592	0.11151659284402017	0.14865953867515927	0.13509289319603007	0.13316310588770186	0.1293521894344125	0.1252406351048132	0.10036315299253713	0.1186618758825946	0.13395918255107345	0.13276322443452784	0.1139054085026085	0.12333431646856817	0.12333431646856817	0.12333431646856817	0.12333431646856817
0.1492147883293251	0.1272765045018242	0.13002187964203488	0.14436528673630417	0.1422457338353091	0.135225337399771	0.19922314816828882	0.1065239171774865	0.14693244876808872	0.1570269970183476	0.12184494515764768	0.1438669046352933	0.1103512000649873	0.11538491909156211	0.12294668722701263	0.13160004466942482	0.11532367296510747	0.09300493546657314	0.11052552621257568	0.13014550228922345	0.14595152679090906	0.11013683445015018	0.1721267890450352	0.20122569271147644	0.10378767661477753	0.13094750501876007	0.1004029364307585	0.10080510738911437	0.1224162680337234	0.1488301030047491	0.14034990274537656	0.11833829993879295	0.1481880336423198	0.12445196581570962	0.11884001140812137	0.15177113396691544	0.12912712567086357	0.15070679655935876	0.15654760855483735	0.13776053633579338	0.11620133195744514	0.13787843726076227	0.13927823620118512	0.1385783367309737	0.1385783367309737	0.1385783367309737	0.1385783367309737	0.1385783367309737	0.1385783367309737	0.1385783367309737
0.11463075895978693	0.15952920011529412	0.1478353777589886	0.17787579142057888	0.1770544700966384	0.1286335367072855	0.1802524835629354	0.15296287904813502	0.15759001291981484	0.13181944684256303	0.13781557453742813	0.14702388048474796	0.14241972751108806	0.14241972751108806	0.14241972751108806	0.14241972751108806	0.14241972751108806	0.14241972751108806	0.14241972751108806	0.14241972751108806	0.14241972751108806	0.14241972751108806	0.14241972751108806	0.14241972751108806	0.14241972751108806	0.14241972751108806	0.14241972751108806	0.14241972751108806	0.14241972751108806	0.14241972751108806	0.14241972751108806	0.14241972751108806	0.14241972751108806	0.14241972751108806	0.14241972751108806	0.14241972751108806	0.14241972751108806	0.14241972751108806	0.14241972751108806	0.14241972751108806	0.14241972751108806	0.14241972751108806	0.14241972751108806	0.14241972751108806	0.14241972751108806	0.14241972751108806	0.14241972751108806	0.14241972751108806	0.14241972751108806	0.14241972751108806
0.14374818865291317	0.1595597245000541	0.14244306862831804	0.13110921780147283	0.14406034430384898	0.16437374774539085	0.15819728745257272	0.18929709576483478	0.15649385675744232	0.14777288070607786	0.17293384661850011	0.14301008785390648	0.17482095307575013	0.15839885702424464	0.1647915445835335	0.12685371755678126	0.14450766906134294	0.11880924240608287	0.1660513479492864	0.16143224503334225	0.13805782136668218	0.14757608038208142	0.14097999549270368	0.1249133763606605	0.14837127080606746	0.15795168038272872	0.1364583955161067	0.15669147880420267	0.12599382988614685	0.15173941163516438	0.13789116906418275	0.13714656426198357	0.12419569663233375	0.13439832907126634	0.15560939283243533	0.15577968942260864	0.1314798703762579	0.1594425779282979	0.16380037927461333	0.16157260929955627	0.15301302334709196	0.15729281632332415	0.15729281632332415	0.15729281632332415	0.15729281632332415	0.15729281632332415	0.15729281632332415	0.15729281632332415	0.15729281632332415	0.15729281632332415
0.09558383007003869	0.10113537049496789	0.09228968534586356	0.07753176877894363	0.08796825353049524	0.08278884083571383	0.07977384561785618	0.08955774227119745	0.06918658839453312	0.06989742351873914	0.07827665122616305	0.08305772421956951	0.06450465074380508	0.0941601830649245	0.09601378355046536	0.06610642462347675	0.08428323189910689	0.0890848648178973	0.0743296340759294	0.08005998170491918	0.07230252429519042	0.0814196521177137	0.10045362990158341	0.08517474767672763	0.09308695088799655	0.07803626325837766	0.08864667854293651	0.08243226855186334	0.08861713337369508	0.0793964090736376	0.0773901578556976	0.0941691724851421	0.08374457741245045	0.07725644854800769	0.08042863825930588	0.06976873748983754	0.10829424792785236	0.07141831555059723	0.08030380687866552	0.06670430293565768	0.08604636748675536	0.07846414944339318	0.07338130815333647	0.07870099096387027	0.07038055649890865	0.07454077373138947	0.07454077373138947	0.07454077373138947	0.07454077373138947	0.07454077373138947
0.26789721627940266	0.42570029594004966	0.4398369665654298	0.3717089946756144	0.2990424067167271	0.3580690447807272	0.37216982845063046	0.40680425226489186	0.42423154756425313	0.555483786916421	0.4162696738095433	0.48104373607687373	0.6211813308108614	0.5004849343367505	0.855901464555997	0.7257210046844051	0.4448786289271695	0.5217671004661183	0.6277243075616163	0.7389320602666875	0.39278739121639955	0.8269250002127992	0.6474650466107806	0.7437333426322126	0.6852914760100209	0.30299729827396654	0.6755183437883123	0.6279114119970669	0.6219110171459022	0.6619621149658884	0.6485089455733518	0.6304891366715935	0.668937956020472	0.5151705201626315	0.562269505686322	0.7578774377677402	0.5836387501595102	0.859438956576988	0.5882445777547844	0.6081923069038299	0.7835513194722781	0.9182163423748827	0.58722651358583	0.7326996775007625	0.45310612268121464	0.5929029000909886	0.5929029000909886	0.5929029000909886	0.5929029000909886	0.5929029000909886
0.1187177828651695	0.17743164485512336	0.13581438009737126	0.179997769560074	0.1403738456682149	0.20038411846942702	0.14440981981309148	0.17783335527714797	0.1971336158703326	0.23582715392413373	0.23218973711367397	0.20618197548228495	0.21890641001735284	0.21953381996715693	0.21457917324412004	0.21886370172067007	0.20083506599110978	0.2512352057741006	0.2528099275808923	0.1887414714127304	0.1799832965223127	0.20243400422151817	0.1813839530945726	0.18799818098259244	0.20770298472766455	0.23314604438920053	0.21013209224192048	0.25889577432300953	0.24775694276649482	0.24066827388373666	0.20847833188770507	0.22813900179723517	0.16198521616837921	0.1986084617262591	0.23655301726206937	0.2623064569940316	0.2374324714873835	0.20348074632223898	0.34055114936342024	0.24816918466634308	0.2006038787404483	0.18785119702025305	0.2507587531656198	0.2193049750929364	0.2193049750929364	0.2193049750929364	0.2193049750929364	0.2193049750929364	0.2193049750929364	0.2193049750929364
0.08889725567957775	0.12390346185565648	0.07864930170472842	0.08204860246946616	0.10163507057947577	0.08363503602378379	0.0953579371166152	0.10549398142737929	0.09308045665735784	0.09648849338872077	0.11109051765183209	0.14386520214707815	0.0829446858619889	0.10242837218346754	0.148697493759981	0.09812410770512914	0.08997193119955624	0.11989728008336104	0.09124804789923353	0.0904733420704584	0.10542796452666134	0.12157243460589373	0.10768211069891019	0.08994718989567368	0.15853336328137618	0.10005784340266193	0.10572456305328315	0.09698496809789757	0.09750419665588393	0.10665413158362257	0.1032778894001848	0.10676617612943744	0.09961266472701971	0.11353817950755032	0.0826620608331717	0.12999335607366466	0.13381229226482969	0.11152183536080588	0.07002225776043282	0.1129692869062074	0.09149577233332011	0.09149577233332011	0.09149577233332011	0.09149577233332011	0.09149577233332011	0.09149577233332011	0.09149577233332011	0.09149577233332011	0.09149577233332011	0.09149577233332011
0.13379557923745797	0.1368501039726408	0.12686489010179872	0.09626099054307177	0.14077187729322213	0.11519438726841733	0.1825633231131807	0.1670745524641923	0.1857218167474922	0.1733073732053766	0.17855461428208635	0.15023965005462486	0.14846354377907475	0.21055507567326548	0.18579841229523872	0.14443577927766396	0.11406221696255417	0.15042513938957044	0.12066086647604578	0.108669200741364	0.2037154170501857	0.19330953191902644	0.18952292513454497	0.22956446744787498	0.24867623686895785	0.1774464035118022	0.2317782443331478	0.18423144919833606	0.20890257505782214	0.1852595156085044	0.14982717582023639	0.2408418014984632	0.22596986532298258	0.21978235109245306	0.16535534357306206	0.20096991982769613	0.26083770294515324	0.19539625783394063	0.23437077428239406	0.16283472237982816	0.2428041587851914	0.20281944058250978	0.20281944058250978	0.20281944058250978	0.20281944058250978	0.20281944058250978	0.20281944058250978	0.20281944058250978	0.20281944058250978	0.20281944058250978
0.0471889078213326	0.07307427745321461	0.07575392187067033	0.09011658298112263	0.08930639066280899	0.09675811125782624	0.07934046265247172	0.09586872009030056	0.11953043703834233	0.10933359051041572	0.11025859308156058	0.09970934659608531	0.11515304947342288	0.11804735599395776	0.12108663096167767	0.09978110538603702	0.11324184301426993	0.12636216639536071	0.11375567924605119	0.10905251719972064	0.11699890048172039	0.12646540663010927	0.10561820143125895	0.09870451261594233	0.09101160150797029	0.09384566317958123	0.09386906886813316	0.1071210056505508	0.09272837744040133	0.09708339283873603	0.088021131077711	0.0810916507239805	0.08987139588277149	0.09020183388097745	0.11263373484932855	0.10230225639824805	0.12228716612716045	0.1258002373181226	0.13411391804296427	0.14836095728388624	0.13119990193772177	0.12028522672927446	0.07919074437327334	0.11865854947758843	0.11164577466719369	0.11853427660340288	0.10078465178172713	0.1051836689736156	0.09344511699378757	0.09960970663383693
0.2647139303814281	0.36496931358344475	0.3920083240484285	0.3695975796732197	0.28200613150037	0.4054221165013662	0.32083800187553135	0.23314515763431015	0.008640598690084152	0.22429502053716993	0.13753417700998705	0.4587816343978602	0.48460666330128743	0.5275549002547718	0.2048536193402962	0.1934936138369174	0.252024417519508	0.36789650497093956	0.2946848555396062	0.26097663316637193	0.4400312933721027	0.373089666329644	0.5113267541577723	0.307311993585156	0.32077504162350884	0.4600915552152072	0.3666193789786774	0.32248225825076066	0.3929077619576513	0.22257351530472377	0.3030841776825221	0.27070458431686684	0.35581314125543967	0.37084495453819344	0.45117465375951676	0.30220482253304926	0.4120948550051804	0.49126893313559766	0.5494991753146931	0.5798941736276294	0.3647459336624217	0.41859382633261993	0.43377410802970073	0.4325392820043347	0.38405216422869204	0.24098530966499948	0.4718048812749889	0.3780161267104174	0.47423581461151615	0.3709767885372364
0.11480151718337821	0.12585959624248486	0.10391662075748986	0.14729110653173305	0.10260842929211866	0.1338541426955035	0.10768705283343942	0.10737816230079715	0.12673209776862726	0.156612533470724	0.12772739916485396	0.1208300008303353	0.12576771331360914	0.13602348368788356	0.14119508228138725	0.11285672833976879	0.12494893457306261	0.1460314294310931	0.11434852610908307	0.11908431441392785	0.09541873207853593	0.10990280873714278	0.13800722479943414	0.11638290107352649	0.1545049316497803	0.15233206904142457	0.15517315870442902	0.14391009306621147	0.16564719517859725	0.08225693568819889	0.1405347478022306	0.15930038973457247	0.09736553862308946	0.07539923984093866	0.10575697815777339	0.12377773521297225	0.13815046784419882	0.11318173736181918	0.14140980866481184	0.12259125781670348	0.16156128089208263	0.15708389356892016	0.12324825875938294	0.13926743858742507	0.1411666465021765	0.12675831801195708	0.16544966564212152	0.14924685480033645	0.16094141759371194	0.16159541082688855
0.10863087795658523	0.11169223636809048	0.09238732981632489	0.10335641192854149	0.08879519562588285	0.09265106111385168	0.10621261054317051	0.06822547564957764	0.10308383712350676	0.09159051936618383	0.09751930400348802	0.07894685779620807	0.08524793934389002	0.08763455391610185	0.10266755392712713	0.0976962091251521	0.10885256438733337	0.09522299193156425	0.09980200344092441	0.09162619733170352	0.11152177832261535	0.0860823199069223	0.11604082351144508	0.09429906168635979	0.082351123054962	0.09396191421795165	0.08258717738955969	0.09261807292891311	0.09997503765939308	0.08170609519747245	0.08767657476162685	0.10425019109655138	0.08788383141666704	0.11487755703801823	0.11354823062608663	0.0864268930982636	0.06317458982519822	0.08243410511626136	0.09663860422652776	0.10290342885748362	0.1008886577714227	0.10480268810618626	0.08459359081502374	0.08513170335465556	0.08432938440706544	0.12296821878939954	0.11056500889424531	0.10736967269012786	0.08133708473086092	0.1030659691141122
0.08059740128947475	0.03709043426860785	0.07123839830322876	0.08198957592895172	0.06983855792071446	0.1173212247269127	0.1447963284686008	0.09727443162941943	0.1440358312294595	0.09874498293606392	0.0969031575683797	0.09681903314827929	0.08659005794078299	0.12313573259411674	0.09489419672508737	0.07697582724481192	0.12167750094319155	0.11260369683969979	0.1353678498681737	0.09781352782493041	0.08967221817046463	0.08315324540594654	0.0942999736292459	0.11225475349710813	0.10686567686440004	0.10535499120490587	0.09573197027076306	0.10015262420316001	0.1141692834288812	0.09914076268603385	0.09907684282760074	0.10109727050625823	0.13942362519194385	0.09389271579597987	0.1281593264232284	0.11202889255626179	0.12180052318803943	0.1360718317058919	0.13559736139531847	0.14359532129319313	0.10502161227445574	0.1227062058070255	0.1441043644848263	0.17432513469891503	0.13477220877090587	0.12962574809826624	0.11521179317075535	0.14977912962274456	0.17403106763126017	0.10937090418792503
0.06263071681576397	0.0726377881072444	0.08978603131179964	0.07963124057678765	0.08799453431852633	0.08107843773867754	0.09292393779375736	0.06680548226969944	0.07442407105704513	0.10197923518407276	0.09910810532817549	0.09289037005983386	0.09776804095489432	0.06969480803178357	0.1178074782052811	0.0924803621847982	0.09484012853983528	0.1059892232499602	0.07255382991217484	0.07691467254676028	0.09187940095375079	0.09210489094171251	0.09938558600659154	0.1014129775468971	0.10238387688404016	0.08907997838091901	0.09215168475569953	0.07371802297767442	0.06858438231203962	0.09166482967271199	0.0929649284239565	0.06839838303548004	0.09582962778715057	0.07955876259787495	0.10090168403620121	0.08418128612697172	0.09059471632326886	0.08104871996129337	0.08347219586558581	0.0916198395894614	0.08750732014146763	0.09677941169153903	0.08997412090279125	0.09337676629716513	0.09337676629716513	0.09337676629716513	0.09337676629716513	0.09337676629716513	0.09337676629716513	0.09337676629716513
0.13960300922008637	0.12461756885383558	0.12070137283819983	0.11126508421125035	0.13738945537177347	0.1283837111922748	0.10524922937640335	0.11727849959847829	0.11378503824664346	0.10470388389524025	0.12211449183472739	0.11340918786498382	0.11340918786498382	0.11340918786498382	0.11340918786498382	0.11340918786498382	0.11340918786498382	0.11340918786498382	0.11340918786498382	0.11340918786498382	0.11340918786498382	0.11340918786498382	0.11340918786498382	0.11340918786498382	0.11340918786498382	0.11340918786498382	0.11340918786498382	0.11340918786498382	0.11340918786498382	0.11340918786498382	0.11340918786498382	0.11340918786498382	0.11340918786498382	0.11340918786498382	0.11340918786498382	0.11340918786498382	0.11340918786498382	0.11340918786498382	0.11340918786498382	0.11340918786498382	0.11340918786498382	0.11340918786498382	0.11340918786498382	0.11340918786498382	0.11340918786498382	0.11340918786498382	0.11340918786498382	0.11340918786498382	0.11340918786498382	0.11340918786498382
0.1679278055165681	0.12763515468652326	0.14737214003582452	0.1313372773234477	0.1089991133229159	0.16805944037938514	0.13852927685115052	0.13852927685115052	0.13852927685115052	0.13852927685115052	0.13852927685115052	0.13852927685115052	0.13852927685115052	0.13852927685115052	0.13852927685115052	0.13852927685115052	0.13852927685115052	0.13852927685115052	0.13852927685115052	0.13852927685115052	0.13852927685115052	0.13852927685115052	0.13852927685115052	0.13852927685115052	0.13852927685115052	0.13852927685115052	0.13852927685115052	0.13852927685115052	0.13852927685115052	0.13852927685115052	0.13852927685115052	0.13852927685115052	0.13852927685115052	0.13852927685115052	0.13852927685115052	0.13852927685115052	0.13852927685115052	0.13852927685115052	0.13852927685115052	0.13852927685115052	0.13852927685115052	0.13852927685115052	0.13852927685115052	0.13852927685115052	0.13852927685115052	0.13852927685115052	0.13852927685115052	0.13852927685115052	0.13852927685115052	0.13852927685115052
0.16195168512583877	0.22575228732180208	0.12350207853507734	0.12987052513151784	0.31221787664233946	0.20070796751989858	0.19422547775583238	0.2089197931316367	0.1477441356424877	0.13315493677797505	0.1302782250809487	0.1645204984111492	0.13933662935409846	0.11700771639887866	0.14164506178477734	0.18716188299388173	0.1339810421792136	0.19145714944982944	0.23367865781827296	0.21567283781908841	0.26381878140492865	0.04403012957801705	0.2340517622617653	0.3111064188176601	0.24062404304629606	0.2407073868624949	0.23996953913073088	0.19805311310031226	0.2840956584535698	0.26136656056515045	0.231658258979182	0.17926443754319116	0.2203435349298792	0.18331856375039807	0.14621001611036855	0.24137806913939522	0.19379404262488187	0.19379404262488187	0.19379404262488187	0.19379404262488187	0.19379404262488187	0.19379404262488187	0.19379404262488187	0.19379404262488187	0.19379404262488187	0.19379404262488187	0.19379404262488187	0.19379404262488187	0.19379404262488187	0.19379404262488187
0.08578907214067916	0.07467142044033007	0.06577226477774237	0.08774010247687293	0.08602530485679676	0.0825703760092219	0.08083807562509548	0.08988538405734005	0.08669529111086322	0.0865310833811871	0.06823920870535809	0.05522145018251564	0.08309534410243512	0.07164150364660885	0.07290670068602685	0.07841684798231809	0.07439732594982221	0.07438665223342562	0.07067901415120147	0.08343587074958415	0.0535461931324277	0.09208256453340867	0.0653079390577204	0.07447314467213177	0.09853917400438261	0.06528050935780105	0.06672870390672735	0.0660046066322642	0.0660046066322642	0.0660046066322642	0.0660046066322642	0.0660046066322642	0.0660046066322642	0.0660046066322642	0.0660046066322642	0.0660046066322642	0.0660046066322642	0.0660046066322642	0.0660046066322642	0.0660046066322642	0.0660046066322642	0.0660046066322642	0.0660046066322642	0.0660046066322642	0.0660046066322642	0.0660046066322642	0.0660046066322642	0.0660046066322642	0.0660046066322642	0.0660046066322642
0.13167955512748947	0.09448117621886538	0.1040673505115881	0.10006343282665489	0.10080634790519113	0.10457497480620329	0.11157168036684671	0.11045114218700927	0.10523197393366515	0.10034852525446254	0.09455918425181108	0.10488873687198058	0.09908239428786249	0.08947710680703856	0.09152391056315884	0.113986912159226	0.11107765941702787	0.09186930158642381	0.11807190755140211	0.11803146316622046	0.1180516853588113	0.1180516853588113	0.1180516853588113	0.1180516853588113	0.1180516853588113	0.1180516853588113	0.1180516853588113	0.1180516853588113	0.1180516853588113	0.1180516853588113	0.1180516853588113	0.1180516853588113	0.1180516853588113	0.1180516853588113	0.1180516853588113	0.1180516853588113	0.1180516853588113	0.1180516853588113	0.1180516853588113	0.1180516853588113	0.1180516853588113	0.1180516853588113	0.1180516853588113	0.1180516853588113	0.1180516853588113	0.1180516853588113	0.1180516853588113	0.1180516853588113	0.1180516853588113	0.1180516853588113
0.08143761257562127	0.08179653006529615	0.08904841972801361	0.0820754862909167	0.05253713443632991	0.08381867312108637	0.07657832581586954	0.06870451232205503	0.07555570241109259	0.07497984104646843	0.06645544981279225	0.07382670184007727	0.0801448435197053	0.07491524837739856	0.08057293843778432	0.06997596948437708	0.052452328950677966	0.08771683016781491	0.07345574598986801	0.07982669197576747	0.07056754250650289	0.060590001610447246	0.07447905593348192	0.060523925782704685	0.06121262773402069	0.06933430217509998	0.06211881446445436	0.06620255357153686	0.05927610914499185	0.07186032100166544	0.06143730050791337	0.06338038201235258	0.07530515688327323	0.06692859308001126	0.05226129461387455	0.07490918135026159	0.07438622352163313	0.07464770243594734	0.07464770243594734	0.07464770243594734	0.07464770243594734	0.07464770243594734	0.07464770243594734	0.07464770243594734	0.07464770243594734	0.07464770243594734	0.07464770243594734	0.07464770243594734	0.07464770243594734	0.07464770243594734
0.08336207957053048	0.07871244393469998	0.10006981627828951	0.08732287055158097	0.09160423710815678	0.07462903386960273	0.06657497069986398	0.08347243665722277	0.07835056565196472	0.08095775445461664	0.08143412024636072	0.08331215084053663	0.08069151007194744	0.09651405076688654	0.06528178582468487	0.06553683205409697	0.06913625216844123	0.08194052007795345	0.07588257637784936	0.07907335628039741	0.08441937915673263	0.07755802700814217	0.08697329313114363	0.09187951720451812	0.10021038177195685	0.09372432775784335	0.08556596021631452	0.08653539170712535	0.08555961062416241	0.09910336493839031	0.06730273541911755	0.07359496103874022	0.07044884822892888	0.07044884822892888	0.07044884822892888	0.07044884822892888	0.07044884822892888	0.07044884822892888	0.07044884822892888	0.07044884822892888	0.07044884822892888	0.07044884822892888	0.07044884822892888	0.07044884822892888	0.07044884822892888	0.07044884822892888	0.07044884822892888	0.07044884822892888	0.07044884822892888	0.07044884822892888
0.10097107231566411	0.10281013928590281	0.10093601856044564	0.1407848894079127	0.15879885921599582	0.1764382699756041	0.16832761403549298	0.15882869937613972	0.1446003724251351	0.18402072635342007	0.15275114216750488	0.20171214621311126	0.17072467435255306	0.14784238642183875	0.19144633049293946	0.20862558491906455	0.17279604132756707	0.16945566079787697	0.16862044156197023	0.15165941992084314	0.13018992142307625	0.1958074382759002	0.13770456302138565	0.14663991127374182	0.16067984354439693	0.13955729984658916	0.16299818962886722	0.17017441855914914	0.21357716794948667	0.19323118665225078	0.20777707014886637	0.17592682868437784	0.14537665384298043	0.17601255290695678	0.1606946033749686	0.1606946033749686	0.1606946033749686	0.1606946033749686	0.1606946033749686	0.1606946033749686	0.1606946033749686	0.1606946033749686	0.1606946033749686	0.1606946033749686	0.1606946033749686	0.1606946033749686	0.1606946033749686	0.1606946033749686	0.1606946033749686	0.1606946033749686
0.11082735222894581	0.1040595809389694	0.10021082135886987	0.11318853024407195	0.10942611989399008	0.10569077559721608	0.09024373031125964	0.11922171033593024	0.10936557122056359	0.10047093857664133	0.10468863975792497	0.11959233391396677	0.09233140407050368	0.0912014532594188	0.1006141542948104	0.0985458650998342	0.12086301253009597	0.0883828744252938	0.10185296591251707	0.11120806138719476	0.10792706975728804	0.12555834513429226	0.11674270744579016	0.11674270744579016	0.11674270744579016	0.11674270744579016	0.11674270744579016	0.11674270744579016	0.11674270744579016	0.11674270744579016	0.11674270744579016	0.11674270744579016	0.11674270744579016	0.11674270744579016	0.11674270744579016	0.11674270744579016	0.11674270744579016	0.11674270744579016	0.11674270744579016	0.11674270744579016	0.11674270744579016	0.11674270744579016	0.11674270744579016	0.11674270744579016	0.11674270744579016	0.11674270744579016	0.11674270744579016	0.11674270744579016	0.11674270744579016	0.11674270744579016
0.26218732623450125	0.14538298225612659	0.1611810502389157	0.12174771929462919	0.08833464352849228	0.11453502313835973	0.11448648615762386	0.12811807450130738	0.15519120243026377	0.10416560579157719	0.18273472516934672	0.1528543831612111	0.16644776228524352	0.24562741255098655	0.1533790596575048	0.15573078388727465	0.15772874332489714	0.24098139295335877	0.22958465242397602	0.28278479575030196	0.27748519077448996	0.1884657683338265	0.2371978811781844	0.22910159569597593	0.23005505906551854	0.16155609266190743	0.21476291391502467	0.16525060659251178	0.18373539068320802	0.2148477608831757	0.237936369412069	0.18956945016678714	0.23916703047544752	0.2243546836281307	0.23074997938662012	0.26143452683993024	0.23447659315959685	0.24673391039055267	0.26897644559046174	0.22998202945020363	0.20658247718959072	0.21828225331989717	0.21828225331989717	0.21828225331989717	0.21828225331989717	0.21828225331989717	0.21828225331989717	0.21828225331989717	0.21828225331989717	0.21828225331989717
0.10030262317428294	0.08318683049223279	0.09079212550039795	0.09593161270054429	0.11645448085372842	0.09328167279353934	0.09200910914711993	0.07958759945122484	0.08997165475628924	0.10434815370724881	0.10680208719179024	0.11239453165070205	0.1100948379637758	0.1177105441066241	0.104414583178219	0.1254141360536444	0.11115861532040103	0.11141240371804237	0.1281038950863175	0.12116183865337694	0.11272485151984223	0.10252327976527754	0.11407230215873514	0.12274864879370914	0.09498877039736255	0.10886870959553585	0.10886870959553585	0.10886870959553585	0.10886870959553585	0.10886870959553585	0.10886870959553585	0.10886870959553585	0.10886870959553585	0.10886870959553585	0.10886870959553585	0.10886870959553585	0.10886870959553585	0.10886870959553585	0.10886870959553585	0.10886870959553585	0.10886870959553585	0.10886870959553585	0.10886870959553585	0.10886870959553585	0.10886870959553585	0.10886870959553585	0.10886870959553585	0.10886870959553585	0.10886870959553585	0.10886870959553585
0.20264434150931304	0.18461397780915328	0.1824848574237248	0.10548123181946782	0.11246048724062169	0.18217508440998528	0.17912466285231496	0.13873827634274627	0.18378610788638702	0.13653377756622317	0.1701186853403866	0.18384577196872576	0.14032833746371667	0.19610783789991035	0.17039588620058116	0.1752513462980322	0.17004616734516326	0.17801526213273658	0.1715716323295751	0.18215903232356395	0.1390372601793599	0.15798866850447024	0.14200376609065737	0.1771098154305697	0.15291730798002895	0.16584269118466696	0.1901939458833412	0.18117259236858677	0.21015015118537955	0.16621687259148188	0.18818351188843072	0.18818351188843072	0.18818351188843072	0.18818351188843072	0.18818351188843072	0.18818351188843072	0.18818351188843072	0.18818351188843072	0.18818351188843072	0.18818351188843072	0.18818351188843072	0.18818351188843072	0.18818351188843072	0.18818351188843072	0.18818351188843072	0.18818351188843072	0.18818351188843072	0.18818351188843072	0.18818351188843072	0.18818351188843072
0.0864575740160115	0.08291251955092054	0.0825296147371566	0.09041229463693498	0.07978918990699563	0.08169651330201153	0.06956503181956837	0.07876218438654436	0.09201425930072779	0.06608816821704286	0.07495265733435683	0.06509974460409929	0.07615551459164173	0.09161218562916039	0.07427048014693279	0.07529257591986938	0.08504486750180115	0.07191593236354357	0.07848039993267236	0.07848039993267236	0.07848039993267236	0.07848039993267236	0.07848039993267236	0.07848039993267236	0.07848039993267236	0.07848039993267236	0.07848039993267236	0.07848039993267236	0.07848039993267236	0.07848039993267236	0.07848039993267236	0.07848039993267236	0.07848039993267236	0.07848039993267236	0.07848039993267236	0.07848039993267236	0.07848039993267236	0.07848039993267236	0.07848039993267236	0.07848039993267236	0.07848039993267236	0.07848039993267236	0.07848039993267236	0.07848039993267236	0.07848039993267236	0.07848039993267236	0.07848039993267236	0.07848039993267236	0.07848039993267236	0.07848039993267236
0.09792006625762802	0.1267945596224188	0.08663044464303297	0.08298810561853846	0.10018532003626762	0.10910907824945625	0.09142097798085268	0.08757006050362903	0.09027830173185776	0.07797383304459574	0.10280261797883428	0.117707481308658	0.10428941212238632	0.09952301934233737	0.08886928769757423	0.10600426559391841	0.11077847637867774	0.091229128936168	0.08935919595121568	0.0846209716422288	0.09040610564232558	0.0899603073940517	0.09356624211276311	0.0938753464983948	0.09795810882813742	0.10787589477305921	0.09305766936438477	0.09900229921456284	0.1086397751588748	0.10382103718671881	0.10382103718671881	0.10382103718671881	0.10382103718671881	0.10382103718671881	0.10382103718671881	0.10382103718671881	0.10382103718671881	0.10382103718671881	0.10382103718671881	0.10382103718671881	0.10382103718671881	0.10382103718671881	0.10382103718671881	0.10382103718671881	0.10382103718671881	0.10382103718671881	0.10382103718671881	0.10382103718671881	0.10382103718671881	0.10382103718671881
0.11178432755102538	0.0945070278646041	0.11784068052410362	0.10382955321313606	0.11948263855340276	0.09904061196092508	0.10631254975319342	0.10479994476008822	0.12212584611727795	0.08701992399305845	0.0963289011034454	0.09044053990470015	0.0916366558821739	0.10602485913019162	0.133380327210896	0.10880499677208896	0.11217925687057857	0.10948504617625532	0.1268058766449501	0.10462328334528065	0.1500454758615289	0.12884557404533442	0.13944552495343165	0.13944552495343165	0.13944552495343165	0.13944552495343165	0.13944552495343165	0.13944552495343165	0.13944552495343165	0.13944552495343165	0.13944552495343165	0.13944552495343165	0.13944552495343165	0.13944552495343165	0.13944552495343165	0.13944552495343165	0.13944552495343165	0.13944552495343165	0.13944552495343165	0.13944552495343165	0.13944552495343165	0.13944552495343165	0.13944552495343165	0.13944552495343165	0.13944552495343165	0.13944552495343165	0.13944552495343165	0.13944552495343165	0.13944552495343165	0.13944552495343165
0.11013459428013286	0.09673730067098474	0.10095078585993708	0.08946721226787606	0.09394692831083279	0.08888917090845948	0.07490291160012638	0.0908825624817385	0.10446501273383382	0.08329659127386368	0.09404438540352256	0.09525222118677915	0.08793635136450655	0.09515534263557758	0.09058324111395863	0.09217365744998195	0.11759104772521094	0.09581555570614432	0.10900938711525161	0.0953556134967019	0.0797560160178314	0.0904732120203034	0.09964628602374778	0.10508614689948659	0.08688781486153022	0.09290434574154607	0.08989608030153814	0.08989608030153814	0.08989608030153814	0.08989608030153814	0.08989608030153814	0.08989608030153814	0.08989608030153814	0.08989608030153814	0.08989608030153814	0.08989608030153814	0.08989608030153814	0.08989608030153814	0.08989608030153814	0.08989608030153814	0.08989608030153814	0.08989608030153814	0.08989608030153814	0.08989608030153814	0.08989608030153814	0.08989608030153814	0.08989608030153814	0.08989608030153814	0.08989608030153814	0.08989608030153814
0.12395793618660576	0.07731230117795031	0.07433917507600951	0.0852636269509019	0.08898376544806874	0.09839922162991757	0.07778654652582041	0.09085698303111425	0.1029028043796151	0.08030116822242533	0.07903695840064993	0.09449298345143899	0.09010981838869744	0.07093224603367049	0.09068716892075467	0.09601897894914328	0.08682554148103651	0.09699591942772066	0.092403016416425	0.07830040534219326	0.08492557337849939	0.09967296038200783	0.08821924254965624	0.0724151426586021	0.08031719260412917	0.08031719260412917	0.08031719260412917	0.08031719260412917	0.08031719260412917	0.08031719260412917	0.08031719260412917	0.08031719260412917	0.08031719260412917	0.08031719260412917	0.08031719260412917	0.08031719260412917	0.08031719260412917	0.08031719260412917	0.08031719260412917	0.08031719260412917	0.08031719260412917	0.08031719260412917	0.08031719260412917	0.08031719260412917	0.08031719260412917	0.08031719260412917	0.08031719260412917	0.08031719260412917	0.08031719260412917	0.08031719260412917
0.08693616677736649	0.08841351107886004	0.0752098356164054	0.09810914425749294	0.09651083755843795	0.09303590625594892	0.10798301337283638	0.11227984518034965	0.09705834724564473	0.10387593072172825	0.07575751064362493	0.11514150683475938	0.10192851269667817	0.0886500491734793	0.05692976107610913	0.07708231980745324	0.09628956296210746	0.08632275966199295	0.10236488699720789	0.07144728592870174	0.09284591503018118	0.10229493903120586	0.09515756165831732	0.0803852254536548	0.08777139355598607	0.08777139355598607	0.08777139355598607	0.08777139355598607	0.08777139355598607	0.08777139355598607	0.08777139355598607	0.08777139355598607	0.08777139355598607	0.08777139355598607	0.08777139355598607	0.08777139355598607	0.08777139355598607	0.08777139355598607	0.08777139355598607	0.08777139355598607	0.08777139355598607	0.08777139355598607	0.08777139355598607	0.08777139355598607	0.08777139355598607	0.08777139355598607	0.08777139355598607	0.08777139355598607	0.08777139355598607	0.08777139355598607
0.07037070262744884	0.08864301256455102	0.06639140375166815	0.04864739113569448	0.05908812228956035	0.04890351242102787	0.07412755781425927	0.054989038511846146	0.05936659915913136	0.05459385254017813	0.07724912814332964	0.04993194350795391	0.060664859299912874	0.04785786269283405	0.04874710114077049	0.045099081738933816	0.057891132273105564	0.06481919692409646	0.06527677554177086	0.039880868395028995	0.05941062238735244	0.061547269899016585	0.04998787486733401	0.055767572383175305	0.055767572383175305	0.055767572383175305	0.055767572383175305	0.055767572383175305	0.055767572383175305	0.055767572383175305	0.055767572383175305	0.055767572383175305	0.055767572383175305	0.055767572383175305	0.055767572383175305	0.055767572383175305	0.055767572383175305	0.055767572383175305	0.055767572383175305	0.055767572383175305	0.055767572383175305	0.055767572383175305	0.055767572383175305	0.055767572383175305	0.055767572383175305	0.055767572383175305	0.055767572383175305	0.055767572383175305	0.055767572383175305	0.055767572383175305
0.10703637098334759	0.09531316606652562	0.08945035535987306	0.09135255080472504	0.10266062249899784	0.08411005344384888	0.0874552963802618	0.0971055459739789	0.08642185701307202	0.09080412800654701	0.09776695126955835	0.0926614663438005	0.09078423254903062	0.09628930773953417	0.07717927712090543	0.09656001352243584	0.09823505608066017	0.09742540382749107	0.08213664353728511	0.09966428644599302	0.09919385210613721	0.09342939865360787	0.10178907213021283	0.09822401130385279	0.10000654171703281	0.10000654171703281	0.10000654171703281	0.10000654171703281	0.10000654171703281	0.10000654171703281	0.10000654171703281	0.10000654171703281	0.10000654171703281	0.10000654171703281	0.10000654171703281	0.10000654171703281	0.10000654171703281	0.10000654171703281	0.10000654171703281	0.10000654171703281	0.10000654171703281	0.10000654171703281	0.10000654171703281	0.10000654171703281	0.10000654171703281	0.10000654171703281	0.10000654171703281	0.10000654171703281	0.10000654171703281	0.10000654171703281
0.10967002002935124	0.08792233444668686	0.0976887668302426	0.08398537347031317	0.08025410057574471	0.09414438181645711	0.06910446820259565	0.10247872154577545	0.09335042089633543	0.10669118842700996	0.1270704805855458	0.08877001392113229	0.10068986338833226	0.09550476185201594	0.10122324201239574	0.08876388242493823	0.08945076302748542	0.12423942565314805	0.1039379202272554	0.10379850217574035	0.10891624448137369	0.1132812857003183	0.10558348776969319	0.08837319098416135	0.09141982206907495	0.11376066879625882	0.10115098869996876	0.1077280791956485	0.07546627469773383	0.1021516813374249	0.08880897801757937	0.08880897801757937	0.08880897801757937	0.08880897801757937	0.08880897801757937	0.08880897801757937	0.08880897801757937	0.08880897801757937	0.08880897801757937	0.08880897801757937	0.08880897801757937	0.08880897801757937	0.08880897801757937	0.08880897801757937	0.08880897801757937	0.08880897801757937	0.08880897801757937	0.08880897801757937	0.08880897801757937	0.08880897801757937
0.08618643964738752	0.07554850639300577	0.07321995057384184	0.0700110758582519	0.06539419699879605	0.07815322455731853	0.08022147958672683	0.058961158877286216	0.07009152463881904	0.06781047370273496	0.07736485140223712	0.0774762143894151	0.07669868133260926	0.08974976088057875	0.072163810244826	0.08112291484979314	0.07511669498956451	0.08799281781687043	0.06117098028483496	0.08185412053970267	0.08407680704137166	0.07652461045475509	0.0718235261484857	0.09003906659316728	0.05970614925970576	0.06489926242551954	0.09395730057814508	0.07354924198289133	0.07539491350923999	0.08156133587825302	0.06771801185330861	0.07463967386578083	0.07463967386578083	0.07463967386578083	0.07463967386578083	0.07463967386578083	0.07463967386578083	0.07463967386578083	0.07463967386578083	0.07463967386578083	0.07463967386578083	0.07463967386578083	0.07463967386578083	0.07463967386578083	0.07463967386578083	0.07463967386578083	0.07463967386578083	0.07463967386578083	0.07463967386578083	0.07463967386578083
0.06686536907026865	0.06817385245666609	0.07638527387625096	0.06701807608116213	0.06682303760504897	0.08141651199904788	0.08415592597673272	0.07309478838749324	0.06871082009793512	0.08293299948045309	0.08798122775903289	0.07231543739808839	0.08287056548138609	0.08885733264391767	0.08280886292584085	0.08402287499229982	0.07751096765189489	0.08749377633126043	0.08983568041197314	0.08403954823423278	0.08539821935113379	0.09421893438835384	0.0949418677591572	0.09018199708710398	0.08638380329109678	0.10813265998281113	0.09158858180957666	0.09823523880899128	0.09722191858584386	0.09444448629208095	0.0958332024389624	0.0958332024389624	0.0958332024389624	0.0958332024389624	0.0958332024389624	0.0958332024389624	0.0958332024389624	0.0958332024389624	0.0958332024389624	0.0958332024389624	0.0958332024389624	0.0958332024389624	0.0958332024389624	0.0958332024389624	0.0958332024389624	0.0958332024389624	0.0958332024389624	0.0958332024389624	0.0958332024389624	0.0958332024389624
0.0888982891047946	0.09287526419490988	0.08531506614024353	0.07419870125007211	0.08221279136789489	0.10043471928762111	0.09701303576457578	0.0901757710834079	0.09201200984636511	0.06622515268974145	0.09584593989808769	0.09522135225230743	0.09128106205175883	0.09146926070559344	0.09288869050982519	0.10096619910521243	0.10936121322122715	0.08317982561199189	0.1110610454354366	0.08150277597184205	0.09628191070363934	0.09628191070363934	0.09628191070363934	0.09628191070363934	0.09628191070363934	0.09628191070363934	0.09628191070363934	0.09628191070363934	0.09628191070363934	0.09628191070363934	0.09628191070363934	0.09628191070363934	0.09628191070363934	0.09628191070363934	0.09628191070363934	0.09628191070363934	0.09628191070363934	0.09628191070363934	0.09628191070363934	0.09628191070363934	0.09628191070363934	0.09628191070363934	0.09628191070363934	0.09628191070363934	0.09628191070363934	0.09628191070363934	0.09628191070363934	0.09628191070363934	0.09628191070363934	0.09628191070363934
0.13942802223506162	0.09743250357668871	0.10134210827975178	0.09658372465382964	0.08233803514798961	0.07915987931762823	0.0918433469731774	0.10809927177009755	0.09857383320348853	0.08754029713942041	0.10714128724101392	0.11739690209548485	0.09904206906774927	0.09618021325010537	0.09109607088657835	0.10503766381250018	0.10658608440354476	0.10678035684224162	0.09529531366834297	0.10617103450280668	0.11785948581467551	0.11639968785130382	0.10000093989611165	0.08961511601404372	0.11654022424625286	0.09637833520831471	0.09266409135170213	0.09452121328000843	0.09452121328000843	0.09452121328000843	0.09452121328000843	0.09452121328000843	0.09452121328000843	0.09452121328000843	0.09452121328000843	0.09452121328000843	0.09452121328000843	0.09452121328000843	0.09452121328000843	0.09452121328000843	0.09452121328000843	0.09452121328000843	0.09452121328000843	0.09452121328000843	0.09452121328000843	0.09452121328000843	0.09452121328000843	0.09452121328000843	0.09452121328000843	0.09452121328000843
0.08171921470388241	0.07940814538637879	0.0856774321894847	0.07468820457244461	0.06962179427447268	0.07240509092617159	0.08141623663378203	0.0778462013036085	0.05799855764845658	0.06478089460845891	0.08182226395300822	0.0768786345935577	0.07811076112034687	0.07355730956924503	0.08218902254642656	0.07959494593882434	0.06897818811668174	0.08956747383341554	0.06556008561618572	0.07808868033492525	0.07790336644360872	0.07326847548494647	0.07783717286668021	0.08679190794127005	0.08410468814512911	0.08406781199250138	0.09549190734963464	0.07228580044480255	0.07340499730458382	0.08855052998441752	0.07385161544686783	0.07043854000542069	0.07214507772614426	0.07214507772614426	0.07214507772614426	0.07214507772614426	0.07214507772614426	0.07214507772614426	0.07214507772614426	0.07214507772614426	0.07214507772614426	0.07214507772614426	0.07214507772614426	0.07214507772614426	0.07214507772614426	0.07214507772614426	0.07214507772614426	0.07214507772614426	0.07214507772614426	0.07214507772614426
0.35600456581750184	0.30800990571871073	0.4807720361562551	0.32178937044058226	0.3804501454136564	0.5423072386368033	0.33792185786389345	0.3934998576944325	0.4602111683197398	0.3878044155196469	0.40991016708352357	0.4301789585446994	0.4155548275534996	0.4418926229051331	0.5738300174551443	0.5078613201801387	0.5078613201801387	0.5078613201801387	0.5078613201801387	0.5078613201801387	0.5078613201801387	0.5078613201801387	0.5078613201801387	0.5078613201801387	0.5078613201801387	0.5078613201801387	0.5078613201801387	0.5078613201801387	0.5078613201801387	0.5078613201801387	0.5078613201801387	0.5078613201801387	0.5078613201801387	0.5078613201801387	0.5078613201801387	0.5078613201801387	0.5078613201801387	0.5078613201801387	0.5078613201801387	0.5078613201801387	0.5078613201801387	0.5078613201801387	0.5078613201801387	0.5078613201801387	0.5078613201801387	0.5078613201801387	0.5078613201801387	0.5078613201801387	0.5078613201801387	0.5078613201801387
0.1124741553147593	0.07389405543876498	0.09040369898089341	0.0874251657603482	0.08185714914496023	0.08605679578132934	0.07061565432243493	0.0875090781000967	0.09500136012650741	0.0920272974127436	0.0905037715383077	0.09045384322619654	0.06906016138240391	0.09675807002818475	0.09213886841399416	0.07199327532310933	0.08740391294112303	0.09012754824131416	0.08836261768686778	0.08266547119439649	0.07847980756178577	0.08082407191016458	0.09745982337672451	0.08400996375018843	0.09073489356345647	0.09073489356345647	0.09073489356345647	0.09073489356345647	0.09073489356345647	0.09073489356345647	0.09073489356345647	0.09073489356345647	0.09073489356345647	0.09073489356345647	0.09073489356345647	0.09073489356345647	0.09073489356345647	0.09073489356345647	0.09073489356345647	0.09073489356345647	0.09073489356345647	0.09073489356345647	0.09073489356345647	0.09073489356345647	0.09073489356345647	0.09073489356345647	0.09073489356345647	0.09073489356345647	0.09073489356345647	0.09073489356345647
0.116040686607454	0.12299971916950254	0.21158747566762248	0.17619740075003587	0.15945862101530237	0.13944186434586128	0.10514667815069086	0.15205440862682904	0.15427023893781974	0.12617373086439154	0.17434685940512043	0.14458647103823272	0.1838063251935665	0.14710330037382838	0.16125324148566803	0.16109233587451804	0.13456340601450037	0.15755699436782772	0.1536498197422356	0.1617227688068254	0.1281403640697937	0.1292748520527136	0.1571099915039884	0.15332137737184792	0.15521568443791817	0.15521568443791817	0.15521568443791817	0.15521568443791817	0.15521568443791817	0.15521568443791817	0.15521568443791817	0.15521568443791817	0.15521568443791817	0.15521568443791817	0.15521568443791817	0.15521568443791817	0.15521568443791817	0.15521568443791817	0.15521568443791817	0.15521568443791817	0.15521568443791817	0.15521568443791817	0.15521568443791817	0.15521568443791817	0.15521568443791817	0.15521568443791817	0.15521568443791817	0.15521568443791817	0.15521568443791817	0.15521568443791817
0.11645991640675554	0.09720265021118382	0.07569009482280713	0.09222079918389757	0.08932051103613063	0.133221007022361	0.0965599513143303	0.08570305869533082	0.07946925158489776	0.1417274699425014	0.12057796574341656	0.11688938846596096	0.10040934854819739	0.1514175402071294	0.11948125398248516	0.11429239449811483	0.14931269277365422	0.13149601291038812	0.14437982692573242	0.14476875048718538	0.12186511436809738	0.14562236264192946	0.15609658940026647	0.14250880278167874	0.1817121933601351	0.12696185952269018	0.1629807481203495	0.12238404844936032	0.14976663019362274	0.1480721167221923	0.14891937345790754	0.14891937345790754	0.14891937345790754	0.14891937345790754	0.14891937345790754	0.14891937345790754	0.14891937345790754	0.14891937345790754	0.14891937345790754	0.14891937345790754	0.14891937345790754	0.14891937345790754	0.14891937345790754	0.14891937345790754	0.14891937345790754	0.14891937345790754	0.14891937345790754	0.14891937345790754	0.14891937345790754	0.14891937345790754
0.05992699181209084	0.09400423475816219	0.07440320678594295	0.08930322191474888	0.09179945440862868	0.08426620845510631	0.10344413888264804	0.1047449402221019	0.08596156243626304	0.10855870204102992	0.08563310503462415	0.08040079173493754	0.16346089531210511	0.12193084352352132	0.12193084352352132	0.12193084352352132	0.12193084352352132	0.12193084352352132	0.12193084352352132	0.12193084352352132	0.12193084352352132	0.12193084352352132	0.12193084352352132	0.12193084352352132	0.12193084352352132	0.12193084352352132	0.12193084352352132	0.12193084352352132	0.12193084352352132	0.12193084352352132	0.12193084352352132	0.12193084352352132	0.12193084352352132	0.12193084352352132	0.12193084352352132	0.12193084352352132	0.12193084352352132	0.12193084352352132	0.12193084352352132	0.12193084352352132	0.12193084352352132	0.12193084352352132	0.12193084352352132	0.12193084352352132	0.12193084352352132	0.12193084352352132	0.12193084352352132	0.12193084352352132	0.12193084352352132	0.12193084352352132
0.16489242593889636	0.12170475849989221	0.09487281391765069	0.1287694324395935	0.09439507953855035	0.1029888179773113	0.11763352927090848	0.10099208408070531	0.09681212313240097	0.09963795631314683	0.10252659103787895	0.09313887492265353	0.07661731382979146	0.09659170832838958	0.0975518659877649	0.09833175125821687	0.09929968066165776	0.08221933400398827	0.12289413630939722	0.12594136143153156	0.10229428592748005	0.09683670300355471	0.10600675326014637	0.09215302032183743	0.08574586471614144	0.08894944251898944	0.08894944251898944	0.08894944251898944	0.08894944251898944	0.08894944251898944	0.08894944251898944	0.08894944251898944	0.08894944251898944	0.08894944251898944	0.08894944251898944	0.08894944251898944	0.08894944251898944	0.08894944251898944	0.08894944251898944	0.08894944251898944	0.08894944251898944	0.08894944251898944	0.08894944251898944	0.08894944251898944	0.08894944251898944	0.08894944251898944	0.08894944251898944	0.08894944251898944	0.08894944251898944	0.08894944251898944
0.09728403216254683	0.09903059145304574	0.09198255472805505	0.08535528087040739	0.10091592598230133	0.09259478620969468	0.08728437741214767	0.10436432159428109	0.11305843562216088	0.08598918953374453	0.08835159460405821	0.11438433678536175	0.07931668858686923	0.09677868558811124	0.09484053265713328	0.10630756417254267	0.10849169654408941	0.10682262632665854	0.08761072457093172	0.08899690178400439	0.09423638272015135	0.07010732040197404	0.0868198597241707	0.10979915031736401	0.09058862721044372	0.2116627534941255	0.1511256903522846	0.1511256903522846	0.1511256903522846	0.1511256903522846	0.1511256903522846	0.1511256903522846	0.1511256903522846	0.1511256903522846	0.1511256903522846	0.1511256903522846	0.1511256903522846	0.1511256903522846	0.1511256903522846	0.1511256903522846	0.1511256903522846	0.1511256903522846	0.1511256903522846	0.1511256903522846	0.1511256903522846	0.1511256903522846	0.1511256903522846	0.1511256903522846	0.1511256903522846	0.1511256903522846
0.23332434102041763	0.17738557477392833	0.25983523238134537	0.23416815628510085	0.21390067735081514	0.25040547500332583	0.22071859655657644	0.16956092936042383	0.21264396133326746	0.23445226202713637	0.2207133513226851	0.25596812440515654	0.26709512801465973	0.34071580582103145	0.3474636268947731	0.2460061755211748	0.24831575336196016	0.21104676978071304	0.23361314798167568	0.283647762051744	0.2256785208889421	0.27932123090019756	0.2925010038690614	0.2953885851830905	0.35002373311158813	0.2619763637239958	0.30600004841779194	0.30600004841779194	0.30600004841779194	0.30600004841779194	0.30600004841779194	0.30600004841779194	0.30600004841779194	0.30600004841779194	0.30600004841779194	0.30600004841779194	0.30600004841779194	0.30600004841779194	0.30600004841779194	0.30600004841779194	0.30600004841779194	0.30600004841779194	0.30600004841779194	0.30600004841779194	0.30600004841779194	0.30600004841779194	0.30600004841779194	0.30600004841779194	0.30600004841779194	0.30600004841779194
0.052350111178223156	0.07278930640605852	0.05911536410642729	0.06809512146292512	0.07219512841929353	0.07111707035393378	0.06824994867459447	0.06725272341284415	0.07768588444263545	0.06375769658120616	0.06446759460936796	0.08286135277299027	0.0633513476941457	0.06586632351280401	0.07223812002546809	0.06418809177465225	0.0609726566739401	0.07043208705078217	0.06217801980085719	0.07081927405868714	0.06784851657141319	0.0692037482863637	0.07379950771681232	0.05589282855492132	0.07417273795603523	0.06263461361421584	0.06840367578512553	0.06840367578512553	0.06840367578512553	0.06840367578512553	0.06840367578512553	0.06840367578512553	0.06840367578512553	0.06840367578512553	0.06840367578512553	0.06840367578512553	0.06840367578512553	0.06840367578512553	0.06840367578512553	0.06840367578512553	0.06840367578512553	0.06840367578512553	0.06840367578512553	0.06840367578512553	0.06840367578512553	0.06840367578512553	0.06840367578512553	0.06840367578512553	0.06840367578512553	0.06840367578512553
0.1434613571805514	0.11582306662576268	0.11237606859319277	0.10731633980568973	0.10534965308206919	0.11144556828023171	0.10603631461736414	0.11024007439168904	0.10085938411006576	0.1295838655592404	0.12228304727586477	0.1390649013084233	0.16074755173796984	0.14101078425914293	0.11598512633687309	0.129570937614158	0.13681008706262554	0.1234970916428525	0.12032866410515153	0.109730137402926	0.12823210471082985	0.17693827784006666	0.1051406264041986	0.1356632583926716	0.12834681641152892	0.13200503740210026	0.13200503740210026	0.13200503740210026	0.13200503740210026	0.13200503740210026	0.13200503740210026	0.13200503740210026	0.13200503740210026	0.13200503740210026	0.13200503740210026	0.13200503740210026	0.13200503740210026	0.13200503740210026	0.13200503740210026	0.13200503740210026	0.13200503740210026	0.13200503740210026	0.13200503740210026	0.13200503740210026	0.13200503740210026	0.13200503740210026	0.13200503740210026	0.13200503740210026	0.13200503740210026	0.13200503740210026
0.14219212831195552	0.11688562585820017	0.12300258438853647	0.12553749441882342	0.1052721836803389	0.10786712955415045	0.1272319029238756	0.12879073224602755	0.11596679651718361	0.1272463953393418	0.11465212107689904	0.13616268712644128	0.11610491846872967	0.10528350907842737	0.1361526551662186	0.11557069638782794	0.11478758859666187	0.11365711276877287	0.1132834511930418	0.1258368842739755	0.12150647659568618	0.10153402022440343	0.1152347218161313	0.12117634441645361	0.12612576201771208	0.12365105321708285	0.12365105321708285	0.12365105321708285	0.12365105321708285	0.12365105321708285	0.12365105321708285	0.12365105321708285	0.12365105321708285	0.12365105321708285	0.12365105321708285	0.12365105321708285	0.12365105321708285	0.12365105321708285	0.12365105321708285	0.12365105321708285	0.12365105321708285	0.12365105321708285	0.12365105321708285	0.12365105321708285	0.12365105321708285	0.12365105321708285	0.12365105321708285	0.12365105321708285	0.12365105321708285	0.12365105321708285
0.06418847174542326	0.0736652750510017	0.06743129588741348	0.07739283420301675	0.06735955799330152	0.07927779136806332	0.06189516680549702	0.05998407171636456	0.08055196094654496	0.07976796389800764	0.08414219231611139	0.07296149739732191	0.07508130460371329	0.06448765635201538	0.06797008418629027	0.07323208062101098	0.07501273575874373	0.08521466995713783	0.07891789849747495	0.06643841966955501	0.07659707019286667	0.071698017058843	0.0633177068556027	0.07893664978125482	0.059226787987291446	0.06908171888427314	0.06908171888427314	0.06908171888427314	0.06908171888427314	0.06908171888427314	0.06908171888427314	0.06908171888427314	0.06908171888427314	0.06908171888427314	0.06908171888427314	0.06908171888427314	0.06908171888427314	0.06908171888427314	0.06908171888427314	0.06908171888427314	0.06908171888427314	0.06908171888427314	0.06908171888427314	0.06908171888427314	0.06908171888427314	0.06908171888427314	0.06908171888427314	0.06908171888427314	0.06908171888427314	0.06908171888427314
0.14830018702913098	0.116072222950323	0.09384412882720787	0.11242714505199987	0.11845523301474947	0.1389034654203348	0.12406657879439337	0.1191221816819122	0.1291299774826156	0.10490756368437772	0.10746899533316807	0.09549460309862251	0.10091327114968061	0.09701388172047372	0.15027363143165226	0.1220347949710386	0.14062434855995798	0.10697481613273686	0.10045720390897596	0.12511253906761205	0.112784871488294	0.112784871488294	0.112784871488294	0.112784871488294	0.112784871488294	0.112784871488294	0.112784871488294	0.112784871488294	0.112784871488294	0.112784871488294	0.112784871488294	0.112784871488294	0.112784871488294	0.112784871488294	0.112784871488294	0.112784871488294	0.112784871488294	0.112784871488294	0.112784871488294	0.112784871488294	0.112784871488294	0.112784871488294	0.112784871488294	0.112784871488294	0.112784871488294	0.112784871488294	0.112784871488294	0.112784871488294	0.112784871488294	0.112784871488294
0.06900340586477426	0.06569276451077914	0.06413096558164068	0.056687466131183036	0.056951899565867936	0.055379534293971806	0.0548223058983391	0.05270239186013402	0.05869635442835349	0.0634265134477151	0.06760022392318844	0.07503392237885448	0.05788534406603826	0.0597376401984002	0.06661088009919809	0.05147644027823348	0.054718299163413496	0.05664767656894041	0.07127481479860864	0.05441709712975037	0.06284595596417951	0.06284595596417951	0.06284595596417951	0.06284595596417951	0.06284595596417951	0.06284595596417951	0.06284595596417951	0.06284595596417951	0.06284595596417951	0.06284595596417951	0.06284595596417951	0.06284595596417951	0.06284595596417951	0.06284595596417951	0.06284595596417951	0.06284595596417951	0.06284595596417951	0.06284595596417951	0.06284595596417951	0.06284595596417951	0.06284595596417951	0.06284595596417951	0.06284595596417951	0.06284595596417951	0.06284595596417951	0.06284595596417951	0.06284595596417951	0.06284595596417951	0.06284595596417951	0.06284595596417951
0.2268061943737701	0.17504032628409874	0.19893012530350682	0.19056915448603767	0.17496989533816615	0.16894999736975788	0.17593541411407645	0.20021507532565727	0.17411217322438532	0.17467683855946756	0.18396933188096232	0.19859592047106364	0.2781575587331939	0.21533274911958522	0.2626852716332741	0.20258656056706717	0.1678306620930739	0.18331682197882396	0.17844515925782425	0.2195862670481622	0.2183066079063227	0.17830323037765208	0.22646617774428643	0.15762435280099413	0.19581971764202835	0.24190877732494823	0.20874629200922035	0.22532753466708427	0.22532753466708427	0.22532753466708427	0.22532753466708427	0.22532753466708427	0.22532753466708427	0.22532753466708427	0.22532753466708427	0.22532753466708427	0.22532753466708427	0.22532753466708427	0.22532753466708427	0.22532753466708427	0.22532753466708427	0.22532753466708427	0.22532753466708427	0.22532753466708427	0.22532753466708427	0.22532753466708427	0.22532753466708427	0.22532753466708427	0.22532753466708427	0.22532753466708427
0.16916708880242623	0.09391351025170941	0.12165308772000114	0.10044909571332002	0.11729047837710067	0.11098534350306313	0.11221236671268436	0.0998469939829158	0.11751146900831776	0.09744888405694646	0.08989513269278608	0.10655435024131439	0.11346266524664968	0.11086411048771712	0.09740242173346063	0.10497182776202729	0.07731970987262696	0.10699942543556751	0.08999274071552046	0.07159811481612308	0.09325931584795125	0.08454274258392047	0.11621224951229318	0.12929269885150127	0.12275247418189723	0.12275247418189723	0.12275247418189723	0.12275247418189723	0.12275247418189723	0.12275247418189723	0.12275247418189723	0.12275247418189723	0.12275247418189723	0.12275247418189723	0.12275247418189723	0.12275247418189723	0.12275247418189723	0.12275247418189723	0.12275247418189723	0.12275247418189723	0.12275247418189723	0.12275247418189723	0.12275247418189723	0.12275247418189723	0.12275247418189723	0.12275247418189723	0.12275247418189723	0.12275247418189723	0.12275247418189723	0.12275247418189723
0.12871921598771802	0.11053177088431332	0.1105809888502309	0.10833812110391686	0.09106654390234753	0.09870565641549023	0.11981938075892161	0.11826865314688559	0.0992325011944587	0.08563685170110291	0.09517408000943162	0.0988744723059423	0.0964004109762235	0.11117058361947033	0.09619157696648621	0.09562332665770247	0.11042680355153202	0.10819479429139886	0.1014980875486713	0.10505264248606258	0.10519970921743874	0.11205041983268019	0.10313801858369352	0.11129693205653986	0.1047002474930219	0.148192999966549	0.12644662372978546	0.12644662372978546	0.12644662372978546	0.12644662372978546	0.12644662372978546	0.12644662372978546	0.12644662372978546	0.12644662372978546	0.12644662372978546	0.12644662372978546	0.12644662372978546	0.12644662372978546	0.12644662372978546	0.12644662372978546	0.12644662372978546	0.12644662372978546	0.12644662372978546	0.12644662372978546	0.12644662372978546	0.12644662372978546	0.12644662372978546	0.12644662372978546	0.12644662372978546	0.12644662372978546
0.2316236815852797	0.2399097602011476	0.2006646986223098	0.16472173781830857	0.16288411060824404	0.18564596837423233	0.2588048960262881	0.20058732516432531	0.2095271175085375	0.176737783985413	0.18472066957767413	0.2318441020300251	0.19450277670104116	0.20432053511524503	0.19974187572903163	0.17324878635177338	0.2320434311894597	0.18763790955316292	0.1534196869788587	0.18269662166032918	0.1755701586724876	0.16118440851337182	0.19956315505887393	0.18037378178612287	0.18037378178612287	0.18037378178612287	0.18037378178612287	0.18037378178612287	0.18037378178612287	0.18037378178612287	0.18037378178612287	0.18037378178612287	0.18037378178612287	0.18037378178612287	0.18037378178612287	0.18037378178612287	0.18037378178612287	0.18037378178612287	0.18037378178612287	0.18037378178612287	0.18037378178612287	0.18037378178612287	0.18037378178612287	0.18037378178612287	0.18037378178612287	0.18037378178612287	0.18037378178612287	0.18037378178612287	0.18037378178612287	0.18037378178612287
0.10414155674142221	0.09124659857007132	0.08964655388953596	0.09105043598217563	0.08501189683387722	0.10013008409065056	0.09047684560052796	0.0825382707320057	0.08485724303036798	0.10439267469414443	0.08710251950072391	0.10223001538238335	0.08202726456756568	0.09089198227300244	0.0910009750024168	0.0936023775642918	0.09091482422589604	0.10664991373731483	0.08740258690702124	0.09720058920310494	0.08922524757893711	0.09321291839102103	0.09321291839102103	0.09321291839102103	0.09321291839102103	0.09321291839102103	0.09321291839102103	0.09321291839102103	0.09321291839102103	0.09321291839102103	0.09321291839102103	0.09321291839102103	0.09321291839102103	0.09321291839102103	0.09321291839102103	0.09321291839102103	0.09321291839102103	0.09321291839102103	0.09321291839102103	0.09321291839102103	0.09321291839102103	0.09321291839102103	0.09321291839102103	0.09321291839102103	0.09321291839102103	0.09321291839102103	0.09321291839102103	0.09321291839102103	0.09321291839102103	0.09321291839102103
0.08296772279438405	0.08283209338208468	0.07031383922809084	0.07525538790266686	0.08207664197925171	0.0921343791395435	0.08162275979834281	0.07322842459706737	0.06751445695324498	0.08207595287085087	0.07955241814583455	0.07659703962615609	0.09732172455587738	0.08504301152297325	0.08927175722473349	0.08254639906981943	0.07456304624336585	0.09174825053158081	0.07988906303558448	0.07842088743669767	0.07597344585605972	0.07864311650747667	0.07453952795597266	0.07914464068777508	0.08460305028132009	0.07987669310773321	0.07392728580377149	0.07165149819443478	0.07301272389072722	0.06906193254419427	0.06326253002640832	0.07308359266485186	0.1030245662299431	0.08805407944739747	0.08805407944739747	0.08805407944739747	0.08805407944739747	0.08805407944739747	0.08805407944739747	0.08805407944739747	0.08805407944739747	0.08805407944739747	0.08805407944739747	0.08805407944739747	0.08805407944739747	0.08805407944739747	0.08805407944739747	0.08805407944739747	0.08805407944739747	0.08805407944739747
0.09592474163340778	0.09341565961381013	0.10721569624799304	0.08014710730990413	0.09300058311887548	0.087744591965743	0.06295017326894368	0.08934693150093566	0.10336769946127196	0.08607130754957408	0.09123979972678657	0.09254078266788346	0.09161251013548853	0.10354025219908608	0.09246188527873149	0.07879250289307484	0.07792087354444732	0.08438506257352471	0.06857269035199387	0.08956947466538773	0.10375373967504525	0.10014109918387948	0.08647340960489235	0.06768530086831902	0.0742540852259615	0.07626707273875934	0.08178892848421486	0.07269595334037267	0.08232606979344483	0.10219017853657889	0.07936821802554765	0.10936602235079114	0.09665050552620771	0.10300826393849942	0.10300826393849942	0.10300826393849942	0.10300826393849942	0.10300826393849942	0.10300826393849942	0.10300826393849942	0.10300826393849942	0.10300826393849942	0.10300826393849942	0.10300826393849942	0.10300826393849942	0.10300826393849942	0.10300826393849942	0.10300826393849942	0.10300826393849942	0.10300826393849942
0.0894619858365963	0.10520515440298307	0.08147097393151581	0.09245250660096059	0.09364933436178965	0.09271348797794368	0.0890914904410304	0.0857417602944066	0.10545067928024113	0.09423633742979313	0.09467254191080354	0.10473743548702671	0.10118273881579379	0.10812344665560557	0.10962293533420764	0.10314669843090833	0.09274856425883585	0.08404857360294306	0.10191353415374411	0.10106644598273805	0.11065672399085144	0.10586158498679474	0.10586158498679474	0.10586158498679474	0.10586158498679474	0.10586158498679474	0.10586158498679474	0.10586158498679474	0.10586158498679474	0.10586158498679474	0.10586158498679474	0.10586158498679474	0.10586158498679474	0.10586158498679474	0.10586158498679474	0.10586158498679474	0.10586158498679474	0.10586158498679474	0.10586158498679474	0.10586158498679474	0.10586158498679474	0.10586158498679474	0.10586158498679474	0.10586158498679474	0.10586158498679474	0.10586158498679474	0.10586158498679474	0.10586158498679474	0.10586158498679474	0.10586158498679474
0.0868859660328613	0.07085159634269383	0.07586399026882917	0.06232195743974554	0.06343934306893007	0.08479196932232846	0.07603392647582267	0.06052613862350944	0.06751739164384742	0.05988502341597688	0.06986014162118227	0.0608667935581894	0.06376518459977937	0.061948087313241376	0.07160694679159366	0.0722032925814359	0.06094239439893063	0.058025991102578486	0.06655642158651441	0.06154515136399905	0.07341791402451027	0.10305851325461779	0.07259073802379905	0.05131547784341694	0.061953107933608	0.061953107933608	0.061953107933608	0.061953107933608	0.061953107933608	0.061953107933608	0.061953107933608	0.061953107933608	0.061953107933608	0.061953107933608	0.061953107933608	0.061953107933608	0.061953107933608	0.061953107933608	0.061953107933608	0.061953107933608	0.061953107933608	0.061953107933608	0.061953107933608	0.061953107933608	0.061953107933608	0.061953107933608	0.061953107933608	0.061953107933608	0.061953107933608	0.061953107933608
0.11219370556849907	0.12473278457188107	0.11086462344893967	0.09427062703983487	0.127298283672974	0.0927520136081233	0.1070745626098817	0.13541836447560757	0.12083493687781326	0.10989684936530596	0.0980199081138263	0.10834313582601438	0.11912927839456261	0.10650697089180901	0.09932559805157255	0.12556439414687706	0.11888231769726104	0.10272791668812124	0.11098085197257676	0.10733609390093132	0.09184402212427843	0.098043884238131	0.13852235629226803	0.10175063257590646	0.11773902049461801	0.1358139734799981	0.12677649698730806	0.12677649698730806	0.12677649698730806	0.12677649698730806	0.12677649698730806	0.12677649698730806	0.12677649698730806	0.12677649698730806	0.12677649698730806	0.12677649698730806	0.12677649698730806	0.12677649698730806	0.12677649698730806	0.12677649698730806	0.12677649698730806	0.12677649698730806	0.12677649698730806	0.12677649698730806	0.12677649698730806	0.12677649698730806	0.12677649698730806	0.12677649698730806	0.12677649698730806	0.12677649698730806
0.10715944385541697	0.09978879571298156	0.07884474974883501	0.08839107864540156	0.07508227511746376	0.08719170208466023	0.08347869879203094	0.07401105727755589	0.09461417503192114	0.09083719475075368	0.08632276703411232	0.08293359093082724	0.07588424798702045	0.09650318767430899	0.08031316007163522	0.10154281377888899	0.07065459129113538	0.08828652233455345	0.08838113232165641	0.07812878924664873	0.08325496078415258	0.08325496078415258	0.08325496078415258	0.08325496078415258	0.08325496078415258	0.08325496078415258	0.08325496078415258	0.08325496078415258	0.08325496078415258	0.08325496078415258	0.08325496078415258	0.08325496078415258	0.08325496078415258	0.08325496078415258	0.08325496078415258	0.08325496078415258	0.08325496078415258	0.08325496078415258	0.08325496078415258	0.08325496078415258	0.08325496078415258	0.08325496078415258	0.08325496078415258	0.08325496078415258	0.08325496078415258	0.08325496078415258	0.08325496078415258	0.08325496078415258	0.08325496078415258	0.08325496078415258
0.08502308150336589	0.08278564781704954	0.09622013146175963	0.07971819304387381	0.08140544666189205	0.050207856857975075	0.08338564934729598	0.08857422412655655	0.08737232700541825	0.07902063112004944	0.07645744052802136	0.09253191704846936	0.08131232523706494	0.09135842667419523	0.0982729812584824	0.08852958323784234	0.07212567773936811	0.10251189857987511	0.08318701183890037	0.07466616830529327	0.08453437582123728	0.08509299554188841	0.08481368568156285	0.08481368568156285	0.08481368568156285	0.08481368568156285	0.08481368568156285	0.08481368568156285	0.08481368568156285	0.08481368568156285	0.08481368568156285	0.08481368568156285	0.08481368568156285	0.08481368568156285	0.08481368568156285	0.08481368568156285	0.08481368568156285	0.08481368568156285	0.08481368568156285	0.08481368568156285	0.08481368568156285	0.08481368568156285	0.08481368568156285	0.08481368568156285	0.08481368568156285	0.08481368568156285	0.08481368568156285	0.08481368568156285	0.08481368568156285	0.08481368568156285
0.1682591891678449	0.16158429470256827	0.1511981588314794	0.13895820385263064	0.12934673735330737	0.14449088801379478	0.12973833882716487	0.16801408100234186	0.13293473293284555	0.1391759859962782	0.14505237131157322	0.16113476747698155	0.11372351626093717	0.1442240697732007	0.1558501598246047	0.13281037565470163	0.12460312750508415	0.12899553514118745	0.13957091291060159	0.17698666696469545	0.15827878993764852	0.15827878993764852	0.15827878993764852	0.15827878993764852	0.15827878993764852	0.15827878993764852	0.15827878993764852	0.15827878993764852	0.15827878993764852	0.15827878993764852	0.15827878993764852	0.15827878993764852	0.15827878993764852	0.15827878993764852	0.15827878993764852	0.15827878993764852	0.15827878993764852	0.15827878993764852	0.15827878993764852	0.15827878993764852	0.15827878993764852	0.15827878993764852	0.15827878993764852	0.15827878993764852	0.15827878993764852	0.15827878993764852	0.15827878993764852	0.15827878993764852	0.15827878993764852	0.15827878993764852
0.1489536444132637	0.1122971092679893	0.14395464978911604	0.11183150588200232	0.1375332505574192	0.169599693136662	0.13401019263356187	0.13527018384738843	0.1055693437069244	0.12604569325594023	0.14599021886705613	0.11706449790740833	0.12187483773409279	0.11704015474180571	0.15889651977441163	0.12397950451023133	0.13665538478782796	0.10653707168993601	0.11875223403630643	0.12850157453712982	0.11085903062684256	0.13927089500058562	0.09895051310735117	0.1191107040539684	0.1191107040539684	0.1191107040539684	0.1191107040539684	0.1191107040539684	0.1191107040539684	0.1191107040539684	0.1191107040539684	0.1191107040539684	0.1191107040539684	0.1191107040539684	0.1191107040539684	0.1191107040539684	0.1191107040539684	0.1191107040539684	0.1191107040539684	0.1191107040539684	0.1191107040539684	0.1191107040539684	0.1191107040539684	0.1191107040539684	0.1191107040539684	0.1191107040539684	0.1191107040539684	0.1191107040539684	0.1191107040539684	0.1191107040539684
0.087681772872727	0.1036322367964418	0.0971746481748838	0.11073484208535755	0.11770829134665146	0.11595523523118029	0.111762393467677	0.1012736740071433	0.10827904994683415	0.13308617400827868	0.1034086593479532	0.10996451183793635	0.10764940449166925	0.10886637710964399	0.1133496331084542	0.1270621063833462	0.11332365180722488	0.1109628478937542	0.090653959589459	0.1008226108625308	0.11044627273985275	0.10503331493431356	0.10773979383708317	0.10773979383708317	0.10773979383708317	0.10773979383708317	0.10773979383708317	0.10773979383708317	0.10773979383708317	0.10773979383708317	0.10773979383708317	0.10773979383708317	0.10773979383708317	0.10773979383708317	0.10773979383708317	0.10773979383708317	0.10773979383708317	0.10773979383708317	0.10773979383708317	0.10773979383708317	0.10773979383708317	0.10773979383708317	0.10773979383708317	0.10773979383708317	0.10773979383708317	0.10773979383708317	0.10773979383708317	0.10773979383708317	0.10773979383708317	0.10773979383708317
0.13601778516495644	0.12664740319417458	0.11251313508350709	0.11950267606296287	0.12826697341561288	0.12700318996126012	0.13542317587854175	0.12288644757640897	0.12082455831117682	0.13266125381339	0.12804790321839374	0.11263832403980509	0.115103069539292	0.13160060748307176	0.138456158711494	0.1347373661132654	0.15098335105312885	0.12770633581639268	0.13697803532146402	0.12676640598694838	0.13731149390301753	0.13427670112370071	0.14827553352865488	0.14442868162627676	0.145244219230296	0.12267308388767292	0.12963365517750763	0.14591214667877053	0.13402898926724155	0.1361398422664833	0.18551480180300906	0.16082732203474617	0.16082732203474617	0.16082732203474617	0.16082732203474617	0.16082732203474617	0.16082732203474617	0.16082732203474617	0.16082732203474617	0.16082732203474617	0.16082732203474617	0.16082732203474617	0.16082732203474617	0.16082732203474617	0.16082732203474617	0.16082732203474617	0.16082732203474617	0.16082732203474617	0.16082732203474617	0.16082732203474617
0.10011798319676148	0.08070641557764764	0.08693287196605946	0.09551609559780169	0.09497530799632327	0.12248801318051433	0.10859291364087534	0.08174274421728657	0.07072894554177901	0.10660162355178766	0.09160329486309192	0.09227660415205399	0.09122619499341078	0.07676811798058321	0.10991415045130623	0.10592523836225609	0.09602897034465445	0.0802022087729565	0.10757805126322949	0.10557320801709195	0.08486314427716114	0.11209935034219726	0.10228295278916802	0.11494342380986756	0.10487894547832283	0.09404940980069247	0.10044352940084005	0.08357906746250889	0.09879087544148922	0.0668983845120871	0.09092708248853386	0.07891273350031047	0.07891273350031047	0.07891273350031047	0.07891273350031047	0.07891273350031047	0.07891273350031047	0.07891273350031047	0.07891273350031047	0.07891273350031047	0.07891273350031047	0.07891273350031047	0.07891273350031047	0.07891273350031047	0.07891273350031047	0.07891273350031047	0.07891273350031047	0.07891273350031047	0.07891273350031047	0.07891273350031047
0.10028102687957365	0.11744091653115395	0.10383623492751237	0.1338529102977641	0.13182521221461335	0.12909545903946817	0.15397839870449181	0.09846118883014451	0.17732910932277918	0.13356758406580851	0.14177390086931763	0.12679312833001616	0.11411568817330978	0.09595643287414173	0.13164556819447798	0.13020039853519833	0.14745778908905544	0.13464243596785716	0.1473685421148826	0.14034077024539512	0.14097222492480344	0.14065649758509927	0.14065649758509927	0.14065649758509927	0.14065649758509927	0.14065649758509927	0.14065649758509927	0.14065649758509927	0.14065649758509927	0.14065649758509927	0.14065649758509927	0.14065649758509927	0.14065649758509927	0.14065649758509927	0.14065649758509927	0.14065649758509927	0.14065649758509927	0.14065649758509927	0.14065649758509927	0.14065649758509927	0.14065649758509927	0.14065649758509927	0.14065649758509927	0.14065649758509927	0.14065649758509927	0.14065649758509927	0.14065649758509927	0.14065649758509927	0.14065649758509927	0.14065649758509927
0.9936097395385362	1.1237407697071544	0.6835784112773206	0.8426643418543311	0.8153496075856429	0.9496665403796096	0.906527603299715	0.6943869236711866	0.7244915770769558	0.9653621765051725	0.8038179930395205	0.8419404645635771	0.6684677959468527	0.7693344346304885	0.6573289440919594	0.5798413927701761	0.8428125044955255	0.0	0.7409103698676981	0.3573751090836234	0.5413019717705078	0.44933854042706556	0.44933854042706556	0.44933854042706556	0.44933854042706556	0.44933854042706556	0.44933854042706556	0.44933854042706556	0.44933854042706556	0.44933854042706556	0.44933854042706556	0.44933854042706556	0.44933854042706556	0.44933854042706556	0.44933854042706556	0.44933854042706556	0.44933854042706556	0.44933854042706556	0.44933854042706556	0.44933854042706556	0.44933854042706556	0.44933854042706556	0.44933854042706556	0.44933854042706556	0.44933854042706556	0.44933854042706556	0.44933854042706556	0.44933854042706556	0.44933854042706556	0.44933854042706556
0.11675788088237328	0.09776894998522614	0.12291357672100488	0.10127815114456976	0.10620466461687927	0.12116417600460183	0.09056735300856397	0.11751605263310184	0.09868939978646156	0.129169182759739	0.12856233114412807	0.1339679125510175	0.13373662930283423	0.11933837668757384	0.11479152874685054	0.11202502902925245	0.13732510026299716	0.12906934902134246	0.1177699458711757	0.1278288094117271	0.11152384109127653	0.11914927742193267	0.13910956523981094	0.11618880627390271	0.11660753859955768	0.12552218241836663	0.11310346861617053	0.11349747892474302	0.12787726855367773	0.12068737373921036	0.12068737373921036	0.12068737373921036	0.12068737373921036	0.12068737373921036	0.12068737373921036	0.12068737373921036	0.12068737373921036	0.12068737373921036	0.12068737373921036	0.12068737373921036	0.12068737373921036	0.12068737373921036	0.12068737373921036	0.12068737373921036	0.12068737373921036	0.12068737373921036	0.12068737373921036	0.12068737373921036	0.12068737373921036	0.12068737373921036
0.0698937200708899	0.07980751993834778	0.08467159543853585	0.08150358480594924	0.0780674844655842	0.08253594682483587	0.07733006076942305	0.07768304224005763	0.06529959372782104	0.07783377389142293	0.08600840114451773	0.08465978177642128	0.1121633565057448	0.08802289397654747	0.09521586895837021	0.10500773430282484	0.06556185977048908	0.08414630711282331	0.09910728768403836	0.06800077996702344	0.0897290466863128	0.08554878914792242	0.10976375121499155	0.10109005458031448	0.0720173314053264	0.09213039045679423	0.0907169099935462	0.0946421741446449	0.08803048130597142	0.09898457816796775	0.08953170254278355	0.11612579371553422	0.13055401652854073	0.09486338682595238	0.10881788002751668	0.10184063342673454	0.10184063342673454	0.10184063342673454	0.10184063342673454	0.10184063342673454	0.10184063342673454	0.10184063342673454	0.10184063342673454	0.10184063342673454	0.10184063342673454	0.10184063342673454	0.10184063342673454	0.10184063342673454	0.10184063342673454	0.10184063342673454
0.09626888750545967	0.0908773080295753	0.0973285078438662	0.08370371143463481	0.11148114096548888	0.07401081449137849	0.06942925770975708	0.07581079302127867	0.08444213130769625	0.08072667083322133	0.08727267357850275	0.10001419247475926	0.07343050527380575	0.0885561108527341	0.07022339792426473	0.07822985402030871	0.08416867486776025	0.10290797694519266	0.08082548642411191	0.08612102030175643	0.08740655422819958	0.06686183790816874	0.09739637443672647	0.06264473373740569	0.09261350596491348	0.09706556131301229	0.08568014509221697	0.09027852054028328	0.08719392774847977	0.11728776828592406	0.08689267998548059	0.08026479193764001	0.10956203257780213	0.11284470356006475	0.08309615669613925	0.10456359878713753	0.09382768026854328	0.08625017013911614	0.09289019191376478	0.07760098937207403	0.08524559064291941	0.08524559064291941	0.08524559064291941	0.08524559064291941	0.08524559064291941	0.08524559064291941	0.08524559064291941	0.08524559064291941	0.08524559064291941	0.08524559064291941
0.14784695419770424	0.09284321982341269	0.09594514719768613	0.09642644579210116	0.08693379506985312	0.11024053519263866	0.08417473505721491	0.1148625557026169	0.10394479946619078	0.12814317878458129	0.08635545055990489	0.09334698178646367	0.09601777385162417	0.0866856587432378	0.10809614691719292	0.07989470118684344	0.09472858358417617	0.11446459805163814	0.08817637391891042	0.09872371663559056	0.11720321939924133	0.10452473053613014	0.1206675271835108	0.08893572157449359	0.08915034561002048	0.08904303359225703	0.08904303359225703	0.08904303359225703	0.08904303359225703	0.08904303359225703	0.08904303359225703	0.08904303359225703	0.08904303359225703	0.08904303359225703	0.08904303359225703	0.08904303359225703	0.08904303359225703	0.08904303359225703	0.08904303359225703	0.08904303359225703	0.08904303359225703	0.08904303359225703	0.08904303359225703	0.08904303359225703	0.08904303359225703	0.08904303359225703	0.08904303359225703	0.08904303359225703	0.08904303359225703	0.08904303359225703
0.10508338350466928	0.07578897119470321	0.061117673057065565	0.07607855217374207	0.0679026503197243	0.07821436960381851	0.0753795406766982	0.07268901774016692	0.07405530528116556	0.0785047154116344	0.07841260028470061	0.09110904179528974	0.06559056703126002	0.07969084652370305	0.07100910438521976	0.08169333248786302	0.07423217542721039	0.09755754797871344	0.051043633597287294	0.07405105739518085	0.08255312273493544	0.07961023575097485	0.07930669794690101	0.07514008523531478	0.07874212976554239	0.07600114955965356	0.0689964299354437	0.08856608568296116	0.06746188206604199	0.07292043035201644	0.0796103416700122	0.07626538601101432	0.07626538601101432	0.07626538601101432	0.07626538601101432	0.07626538601101432	0.07626538601101432	0.07626538601101432	0.07626538601101432	0.07626538601101432	0.07626538601101432	0.07626538601101432	0.07626538601101432	0.07626538601101432	0.07626538601101432	0.07626538601101432	0.07626538601101432	0.07626538601101432	0.07626538601101432	0.07626538601101432
0.3300515294865089	0.2846552484472611	0.17105092821586407	0.02382462952060609	0.3078974050571088	0.13148232511035668	0.28403907685623925	0.2896778698719517	0.20141459202911133	0.3653734417732516	0.4573674275124315	0.2109010062313625	0.10117452598107936	0.3123560817539429	0.2621503487789179	0.18866996639189137	0.24259417351267856	0.3264730804212086	0.3732135935448779	0.1391874892573719	0.21224266789011595	0.21746938407863617	0.1368154968101423	0.24546387853339105	0.3002181281130969	0.1894144963846458	0.24481631224887138	0.24481631224887138	0.24481631224887138	0.24481631224887138	0.24481631224887138	0.24481631224887138	0.24481631224887138	0.24481631224887138	0.24481631224887138	0.24481631224887138	0.24481631224887138	0.24481631224887138	0.24481631224887138	0.24481631224887138	0.24481631224887138	0.24481631224887138	0.24481631224887138	0.24481631224887138	0.24481631224887138	0.24481631224887138	0.24481631224887138	0.24481631224887138	0.24481631224887138	0.24481631224887138
0.08167026170453451	0.06458432235768995	0.059645740423533204	0.06261406484434384	0.07149837290090635	0.05491600948621009	0.08232093834575205	0.08318023668033084	0.07648129026550879	0.08940561832541646	0.06887636063319498	0.08023625594007178	0.07121972681959735	0.08754505194426418	0.07827351347880934	0.08809199023757083	0.07183355281791198	0.06081278230265223	0.06889493184020086	0.07007891704460846	0.0809185906138138	0.07020697116351636	0.07889206185049172	0.07454951650700405	0.07454951650700405	0.07454951650700405	0.07454951650700405	0.07454951650700405	0.07454951650700405	0.07454951650700405	0.07454951650700405	0.07454951650700405	0.07454951650700405	0.07454951650700405	0.07454951650700405	0.07454951650700405	0.07454951650700405	0.07454951650700405	0.07454951650700405	0.07454951650700405	0.07454951650700405	0.07454951650700405	0.07454951650700405	0.07454951650700405	0.07454951650700405	0.07454951650700405	0.07454951650700405	0.07454951650700405	0.07454951650700405	0.07454951650700405
0.13030414108974817	0.15756964369829238	0.1587118453695871	0.13613436537584434	0.13070339887159482	0.14162319929237427	0.12572661279541644	0.12680062430123043	0.12567614529768628	0.19008044778202204	0.17338397629175642	0.14290102661976845	0.1600870252648452	0.16655847587457212	0.1327957333328968	0.1510655317004682	0.1379767293237571	0.14766073504587315	0.1542017038155979	0.15273293611053415	0.16359052205673483	0.09570446566657184	0.1483236653053267	0.11319994901736988	0.11664590650745643	0.14673641294637757	0.16178878206707142	0.14226095815803871	0.1276483565026434	0.11702286163690954	0.3170738091750529	0.21704833540598123	0.21704833540598123	0.21704833540598123	0.21704833540598123	0.21704833540598123	0.21704833540598123	0.21704833540598123	0.21704833540598123	0.21704833540598123	0.21704833540598123	0.21704833540598123	0.21704833540598123	0.21704833540598123	0.21704833540598123	0.21704833540598123	0.21704833540598123	0.21704833540598123	0.21704833540598123	0.21704833540598123
0.1840826366298948	0.18225420536597775	0.2559307240240026	0.23760330628317358	0.22355831555971162	0.252098478646404	0.3813055214350098	0.31347089051686705	0.29708996080167255	0.4240843330021879	0.31675913791988225	0.26499883189384965	0.3288259128996585	0.23764972052431543	0.31590795238173724	0.35772953208753583	0.19211478192634582	0.16897052489637138	0.30465451958853057	0.3391601534518886	0.20333709045223028	0.334360299940444	0.23112621781517168	0.28880921193535675	0.31099711788158463	0.26546875309487683	0.4771462563030364	0.3505011686463855	0.26756601499871263	0.3438895926649041	0.36938550291828204	0.2938183430781141	0.3520543833086478	0.3196603720458099	0.43687123030705044	0.25707341070025774	0.32542357281673245	0.4094886201709852	0.36745609649385885	0.36745609649385885	0.36745609649385885	0.36745609649385885	0.36745609649385885	0.36745609649385885	0.36745609649385885	0.36745609649385885	0.36745609649385885	0.36745609649385885	0.36745609649385885	0.36745609649385885
0.17907970566009807	0.09024533408939821	0.12004260580043663	0.15039175811998076	0.12924567603367781	0.1069804811951361	0.15331624736910765	0.08823207040295941	0.0014069758399658642	0.14522062127946903	0.09433469062706976	0.2890666637233657	0.09903451442438703	0.1491538149484494	0.08957233667268281	0.11913753278267625	0.14953647161710806	0.14356007564720782	0.23884558774215386	0.1743833972261063	0.15043441903158034	0.136227595784219	0.08405323257310592	0.18602868099080536	0.20578572287498	0.11813580195204643	0.21411401331913726	0.1405423927839175	0.21255693803796083	0.12411371854833494	0.0883006068945166	0.2171673517940341	0.2752404052360223	0.08978513142947206	0.2636570267313652	0.2915227916952588	0.22791350505258773	0.17793298443133804	0.28945829431692105	0.17535045447713968	0.1569898355085205	0.23437240520024957	0.23453522418607375	0.3603944694899994	0.29746484683803665	0.29746484683803665	0.29746484683803665	0.29746484683803665	0.29746484683803665	0.29746484683803665
0.16676231941423478	0.13274741989566863	0.1599705543592355	0.17026971052626463	0.14624862732815858	0.15310555738121392	0.17042457808507194	0.17507277278132988	0.16018973310627707	0.17240829390281523	0.17344589141242894	0.16248357416120152	0.15252910363333624	0.15556736625264594	0.1309933999609308	0.21294654817820338	0.15384706920425753	0.1443736076402067	0.1709819033225753	0.15628219922981226	0.16101120338533584	0.1757386809864938	0.17897664917067974	0.15397182186335048	0.15633707117471887	0.16750884917815737	0.14934109942710444	0.1807587069591242	0.1442551434568977	0.16257279670834932	0.14802779287486395	0.21425085839585586	0.18116302220154865	0.20473724324197212	0.1523528076113288	0.14987784151479988	0.1990898098480825	0.1753357999590207	0.195808619144514	0.1849109857664698	0.1611318066680136	0.19773423514546723	0.2008428099145437	0.15222998736115326	0.17095209708421433	0.16159104222268378	0.16159104222268378	0.16159104222268378	0.16159104222268378	0.16159104222268378
0.21472885006766104	0.17838829414361235	0.1601414810392323	0.17119673322120998	0.1251660290060116	0.14566438987447436	0.1629102198218256	0.14823497985115835	0.1620349817230405	0.14503397183065217	0.15039796568819572	0.1583063583386371	0.1484775655509535	0.16112905227491067	0.15304568596521517	0.1602933203102043	0.16036369297978756	0.1493608619418105	0.15462606593426137	0.1583411852641319	0.1823696042233006	0.13340256314095505	0.13723404080536547	0.16585088892453903	0.17512518434732818	0.13976152335414183	0.1450522112206105	0.14860006089074249	0.14380841178705828	0.12930897646551784	0.1381961153919801	0.15328005960306207	0.14902505266079522	0.1781598708513259	0.1425748620047384	0.1383578529183922	0.18204338674016524	0.18943314498363098	0.3364172074812707	0.2629251762324508	0.2629251762324508	0.2629251762324508	0.2629251762324508	0.2629251762324508	0.2629251762324508	0.2629251762324508	0.2629251762324508	0.2629251762324508	0.2629251762324508	0.2629251762324508
0.541399490594762	0.33576095349886687	0.2966398394794715	0.3724408121452459	0.335170048523984	0.27108116321775494	0.4214565173117159	0.3082079781009048	0.30136191429275544	0.3047849461968301	0.3047849461968301	0.3047849461968301	0.3047849461968301	0.3047849461968301	0.3047849461968301	0.3047849461968301	0.3047849461968301	0.3047849461968301	0.3047849461968301	0.3047849461968301	0.3047849461968301	0.3047849461968301	0.3047849461968301	0.3047849461968301	0.3047849461968301	0.3047849461968301	0.3047849461968301	0.3047849461968301	0.3047849461968301	0.3047849461968301	0.3047849461968301	0.3047849461968301	0.3047849461968301	0.3047849461968301	0.3047849461968301	0.3047849461968301	0.3047849461968301	0.3047849461968301	0.3047849461968301	0.3047849461968301	0.3047849461968301	0.3047849461968301	0.3047849461968301	0.3047849461968301	0.3047849461968301	0.3047849461968301	0.3047849461968301	0.3047849461968301	0.3047849461968301	0.3047849461968301
0.09146580371721261	0.11806604766622379	0.11001571054082854	0.12517318117071838	0.19033370330464264	0.08966241438327643	0.16984609851042978	0.15168127422674588	0.14187556846399482	0.12806787485174803	0.11310594414770939	0.1406616537219536	0.28607200594325743	0.14927925052729765	0.2572366580090999	0.09687617446106221	0.25457100689592693	0.24366230010955015	0.35014153833347356	0.17595218663570547	0.2630468624845895	0.2630468624845895	0.2630468624845895	0.2630468624845895	0.2630468624845895	0.2630468624845895	0.2630468624845895	0.2630468624845895	0.2630468624845895	0.2630468624845895	0.2630468624845895	0.2630468624845895	0.2630468624845895	0.2630468624845895	0.2630468624845895	0.2630468624845895	0.2630468624845895	0.2630468624845895	0.2630468624845895	0.2630468624845895	0.2630468624845895	0.2630468624845895	0.2630468624845895	0.2630468624845895	0.2630468624845895	0.2630468624845895	0.2630468624845895	0.2630468624845895	0.2630468624845895	0.2630468624845895
0.2607948136980302	0.07403085999237011	0.37340854591575484	0.2865588120207731	0.35550604227089344	0.1340928217871338	0.27767893129145094	0.2729061467377753	0.25722875922772737	0.2497416027652712	0.32369955678816786	0.32892617105684735	0.3688893712435766	0.364706056171623	0.23678272083170385	0.37361667800209925	0.2580579545223514	0.3395305759292165	0.23150753706047358	0.4844577791602795	0.35465327532981417	0.24983108024761289	0.3608864801250929	0.2818167578667588	0.15225227061554455	0.2721570224028967	0.2135959896485523	0.19325751916698294	0.2566977740105631	0.20630901442705002	0.3885830465276791	0.2748286427093312	0.33170584461850516	0.33170584461850516	0.33170584461850516	0.33170584461850516	0.33170584461850516	0.33170584461850516	0.33170584461850516	0.33170584461850516	0.33170584461850516	0.33170584461850516	0.33170584461850516	0.33170584461850516	0.33170584461850516	0.33170584461850516	0.33170584461850516	0.33170584461850516	0.33170584461850516	0.33170584461850516
0.11056493355045931	0.09282760535836622	0.10181210617131693	0.13365718361275053	0.13063343038202763	0.1115273265665153	0.12506643599771558	0.09105197082328337	0.10639107498792133	0.09445569395206224	0.10492865504331901	0.12375130746368386	0.12474091737319656	0.1209095006024466	0.11123670663748576	0.11336469073685145	0.10467163306611997	0.11178037556043774	0.12290808368798731	0.09692007104304867	0.11225018026291132	0.07228996187004848	0.12543491135455737	0.09886243661230293	0.09886243661230293	0.09886243661230293	0.09886243661230293	0.09886243661230293	0.09886243661230293	0.09886243661230293	0.09886243661230293	0.09886243661230293	0.09886243661230293	0.09886243661230293	0.09886243661230293	0.09886243661230293	0.09886243661230293	0.09886243661230293	0.09886243661230293	0.09886243661230293	0.09886243661230293	0.09886243661230293	0.09886243661230293	0.09886243661230293	0.09886243661230293	0.09886243661230293	0.09886243661230293	0.09886243661230293	0.09886243661230293	0.09886243661230293
0.28494005324756033	0.21148580183217713	0.18612328676000453	0.23494975622091346	0.21852398671238613	0.21636155847947539	0.23653774908475034	0.20894490404359056	0.1885411136360135	0.15542685196896908	0.17189634017725894	0.163661596073114	0.163661596073114	0.163661596073114	0.163661596073114	0.163661596073114	0.163661596073114	0.163661596073114	0.163661596073114	0.163661596073114	0.163661596073114	0.163661596073114	0.163661596073114	0.163661596073114	0.163661596073114	0.163661596073114	0.163661596073114	0.163661596073114	0.163661596073114	0.163661596073114	0.163661596073114	0.163661596073114	0.163661596073114	0.163661596073114	0.163661596073114	0.163661596073114	0.163661596073114	0.163661596073114	0.163661596073114	0.163661596073114	0.163661596073114	0.163661596073114	0.163661596073114	0.163661596073114	0.163661596073114	0.163661596073114	0.163661596073114	0.163661596073114	0.163661596073114	0.163661596073114
0.14552742428184143	0.1322837057985836	0.12802364168688352	0.13457633219680845	0.10957788526739287	0.13483935472827227	0.09301131339553793	0.13502827546389645	0.12818882584314695	0.14222713275514848	0.103106624474412	0.09640365358166438	0.10887666308729035	0.106788118729332	0.1314512191808739	0.12419011889737906	0.12920133234123832	0.12740919370809908	0.12882184005256767	0.1007995744526704	0.11831072270774252	0.10399361718242658	0.12013436353133863	0.11531962393379486	0.1302379043431048	0.11818730950617144	0.1123926052421634	0.10349521189321825	0.10794390856769082	0.10794390856769082	0.10794390856769082	0.10794390856769082	0.10794390856769082	0.10794390856769082	0.10794390856769082	0.10794390856769082	0.10794390856769082	0.10794390856769082	0.10794390856769082	0.10794390856769082	0.10794390856769082	0.10794390856769082	0.10794390856769082	0.10794390856769082	0.10794390856769082	0.10794390856769082	0.10794390856769082	0.10794390856769082	0.10794390856769082	0.10794390856769082
0.04465119093965306	0.08390616919183524	0.07602844677748824	0.050278433410893504	0.15475135477577695	0.1489366777270783	0.12156716802833262	0.1349883979584896	0.12230686186377	0.1836431862055421	0.10474794155622943	0.13329452694715596	0.11660621655644896	0.16913134791124831	0.2144560418828194	0.1765477672378497	0.15137388767450785	0.18216693310912166	0.15214601049949736	0.19369007795595505	0.23083969832424203	0.20169505620042036	0.19994281895625415	0.2151885047973418	0.14214184921139375	0.2079972066992576	0.16928184098144075	0.16549890349292293	0.13450445792298873	0.17826663601834347	0.1738322385754175	0.19688926152089875	0.18536075004815813	0.18536075004815813	0.18536075004815813	0.18536075004815813	0.18536075004815813	0.18536075004815813	0.18536075004815813	0.18536075004815813	0.18536075004815813	0.18536075004815813	0.18536075004815813	0.18536075004815813	0.18536075004815813	0.18536075004815813	0.18536075004815813	0.18536075004815813	0.18536075004815813	0.18536075004815813
0.10477295335267957	0.10233863554044893	0.1107677373634234	0.15671610584011433	0.07586601828743685	0.09428818425466909	0.12513367867741604	0.08381046230494898	0.06882544742732304	0.12326748464823784	0.10065860712477649	0.16995603888817734	0.11565511397156394	0.1002169262148154	0.16096464474636776	0.1523314270968609	0.24267345037402838	0.1883428612848505	0.16053034682672923	0.15634460812012346	0.11440580711882266	0.15943183782251108	0.16801413009913754	0.15898297115172386	0.16970943306698316	0.15613507461326337	0.1723165861236996	0.16958172874123045	0.19470532960694556	0.20370092806359347	0.21201622129636827	0.24435488467253683	0.2357733169502916	0.18436866905129914	0.16397675654191501	0.19050312435410982	0.17723994044801245	0.17723994044801245	0.17723994044801245	0.17723994044801245	0.17723994044801245	0.17723994044801245	0.17723994044801245	0.17723994044801245	0.17723994044801245	0.17723994044801245	0.17723994044801245	0.17723994044801245	0.17723994044801245	0.17723994044801245
0.09325547224499214	0.09930759043163521	0.0864469785682575	0.13246970704799166	0.10234140613725894	0.11902089681564029	0.10852647433531633	0.09864410344103886	0.14719400135722885	0.0962509061687338	0.11144369408353877	0.11129979368403456	0.10503962538122336	0.10911552343628489	0.1263908247450579	0.11114259206409373	0.08854087765508178	0.09337943498409303	0.08919249147839142	0.09868436691988398	0.10051393901141031	0.09158310549031357	0.09321819918137812	0.10214488441907332	0.10286931294117468	0.11454020567467767	0.08876182211063587	0.09978959733985589	0.09687439208109648	0.12212606473943796	0.11482403086014185	0.1184750477997899	0.1184750477997899	0.1184750477997899	0.1184750477997899	0.1184750477997899	0.1184750477997899	0.1184750477997899	0.1184750477997899	0.1184750477997899	0.1184750477997899	0.1184750477997899	0.1184750477997899	0.1184750477997899	0.1184750477997899	0.1184750477997899	0.1184750477997899	0.1184750477997899	0.1184750477997899	0.1184750477997899
0.24559123848044684	0.17711367658774763	0.19610100352623633	0.19449932846461718	0.18026509673066055	0.231402819277223	0.17458085682431623	0.21442669988932941	0.1487434422857515	0.25757950158126025	0.16668863569285394	0.19150793955345863	0.20415898959203993	0.17707982457381488	0.1704538745360789	0.1463920544116866	0.14454159279910897	0.1592782639862328	0.15814132321675298	0.17001966388615217	0.1720257219513096	0.1693073192889391	0.12681540086427937	0.17603206595985607	0.1228523234454544	0.158664399773238	0.16608908756362753	0.14892310533752207	0.141241379138413	0.1366531072986963	0.1615658559183237	0.1683503747425203	0.15862420047053777	0.15061376961793133	0.16861432354305478	0.15329550776560577	0.16283835004239186	0.15806692890399882	0.15806692890399882	0.15806692890399882	0.15806692890399882	0.15806692890399882	0.15806692890399882	0.15806692890399882	0.15806692890399882	0.15806692890399882	0.15806692890399882	0.15806692890399882	0.15806692890399882	0.15806692890399882
0.06204172727385178	0.0	0.05866038104993766	0.05605010906799288	0.05476276323436695	0.03410253580495455	0.05100619104470353	0.0	0.1638542661001644	0.18541613759484826	0.11356601989103146	0.14162664262876756	0.15810382968357206	0.1450323202655016	0.1674545245434611	0.1473594776219552	0.1800383540317735	0.14830883138861042	0.13185856964086604	0.17329213777466332	0.18202233954139324	0.15708801877353917	0.15582185637057167	0.1796271928358848	0.19171356654418364	0.19199354784912687	0.1667769473292188	0.1411033618942728	0.1649120044121279	0.20248966721153386	0.2269968712606543	0.37621601709305397	0.3016064441768541	0.3016064441768541	0.3016064441768541	0.3016064441768541	0.3016064441768541	0.3016064441768541	0.3016064441768541	0.3016064441768541	0.3016064441768541	0.3016064441768541	0.3016064441768541	0.3016064441768541	0.3016064441768541	0.3016064441768541	0.3016064441768541	0.3016064441768541	0.3016064441768541	0.3016064441768541
0.14937209670840945	0.24712250387661358	0.22770379560798498	0.16971354036858585	0.2465249235772955	0.1419456011197167	0.18429049864300656	0.20721830971481006	0.16408627437606343	0.19590957139453014	0.19734882296563666	0.2307253784690028	0.21813409658384741	0.1738445162218058	0.23174150162835688	0.04336158786686698	0.09316613841119756	0.15897191889029372	0.16822384760243864	0.10475825243434808	0.21802607735046536	0.14676081521682724	0.14731656852840203	0.15268592726086946	0.12740152181759493	0.13129616289060958	0.1690383299832515	0.1526376441408538	0.2524221202073652	0.108279189888166	0.2512839943237185	0.17978159210594225	0.17978159210594225	0.17978159210594225	0.17978159210594225	0.17978159210594225	0.17978159210594225	0.17978159210594225	0.17978159210594225	0.17978159210594225	0.17978159210594225	0.17978159210594225	0.17978159210594225	0.17978159210594225	0.17978159210594225	0.17978159210594225	0.17978159210594225	0.17978159210594225	0.17978159210594225	0.17978159210594225
0.14188987665584113	0.1718376929395665	0.1128864734660137	0.09598990467204553	0.15368945001185833	0.10542112292264787	0.1892207882693193	0.12408408216894722	0.13732396989798615	0.14208999459504865	0.18213567392336702	0.17770309770374954	0.16476890982794254	0.1519199027516874	0.13841185361856775	0.1764168258659109	0.1625795367367829	0.18433405303152356	0.16439552186072717	0.18161785410345666	0.12002729759415677	0.15159142041439908	0.18598649617821766	0.17121109337090715	0.16461483469436441	0.14847371087660247	0.1503359066855535	0.13614979116370368	0.11688522740335404	0.15006493423377062	0.17232930045848197	0.15192340648484426	0.1575749775383994	0.19234023866735522	0.1734508346956904	0.15941156655694377	0.1782883240873667	0.16986165326402203	0.19649250509656208	0.16533557105151875	0.1809140380740404	0.1809140380740404	0.1809140380740404	0.1809140380740404	0.1809140380740404	0.1809140380740404	0.1809140380740404	0.1809140380740404	0.1809140380740404	0.1809140380740404
0.130012017066339	0.11276664662423085	0.11045089410611957	0.09269352796654227	0.11115349474653909	0.10046793228404852	0.1179466182430724	0.13230641103858787	0.11125881279839668	0.11497332025186577	0.09143781879747552	0.09309816730763044	0.11859173222173149	0.10903026367662325	0.11577945818205523	0.10573355170705043	0.10215872666827959	0.10755198372616305	0.1123191017807454	0.11963748787344824	0.08895843919454437	0.10178107809543684	0.11877706468996449	0.11363825627963973	0.11249648195555256	0.1478935072127783	0.09054923839337199	0.14903641790660868	0.12347471939388703	0.12085280250097812	0.09907077544139815	0.1263473866701943	0.11090393121925764	0.11999580279941649	0.11332192725345698	0.11665886502643674	0.11665886502643674	0.11665886502643674	0.11665886502643674	0.11665886502643674	0.11665886502643674	0.11665886502643674	0.11665886502643674	0.11665886502643674	0.11665886502643674	0.11665886502643674	0.11665886502643674	0.11665886502643674	0.11665886502643674	0.11665886502643674
0.16070772983970702	0.21746778310541498	0.17231742605263592	0.1686601675155815	0.22930353316679736	0.16998269668649593	0.14998692417849444	0.210708340126373	0.1901953099189979	0.23413376926496166	0.12112559161113938	0.10956736395329016	0.11978291396655882	0.13256796075179172	0.23821540685453987	0.16131788548245285	0.14312597907045854	0.17838645838677594	0.15863981692268225	0.12486226654335474	0.17360786757460034	0.16179697918686556	0.1345178510195634	0.17561944215589628	0.12562434660022367	0.10135196595483029	0.14695563965501543	0.14789598598342407	0.2061999092313699	0.12862120342532907	0.1674105563283495	0.1674105563283495	0.1674105563283495	0.1674105563283495	0.1674105563283495	0.1674105563283495	0.1674105563283495	0.1674105563283495	0.1674105563283495	0.1674105563283495	0.1674105563283495	0.1674105563283495	0.1674105563283495	0.1674105563283495	0.1674105563283495	0.1674105563283495	0.1674105563283495	0.1674105563283495	0.1674105563283495	0.1674105563283495
0.3803250199322484	0.5237080330903735	0.39547624971590584	0.3254062189109305	0.3455142345058507	0.38127004732186826	0.3094127626689675	0.4684761973985189	0.5751918626504623	0.2444377246044845	0.0228314415266563	0.4050872415008486	0.34247751910518953	0.40097744188228573	0.38242625703080885	0.25693280100814747	0.20705663956177836	0.29942999492020095	0.4287379469726434	0.23550940373652698	0.37167040942700325	0.2745209061960001	0.16708134820704437	0.32739784149108697	0.4003652805430257	0.5597423292484305	0.3460375301658566	0.3973856777492361	0.3601873871763696	0.33906318613642517	0.2726841864563151	0.38802471375390785	0.4182467516936182	0.30945831650823935	0.19281450065032807	0.2511364085792837	0.2511364085792837	0.2511364085792837	0.2511364085792837	0.2511364085792837	0.2511364085792837	0.2511364085792837	0.2511364085792837	0.2511364085792837	0.2511364085792837	0.2511364085792837	0.2511364085792837	0.2511364085792837	0.2511364085792837	0.2511364085792837
0.11993190566638535	0.1705176097444695	0.14878501707872355	0.1050702624744636	0.14075172524013638	0.1307140415400535	0.10208797176075628	0.12812599795407703	0.1142234918167923	0.1468334457093993	0.1156387969194609	0.14385552216456934	0.12955263584293197	0.12103811116664225	0.1321407930637794	0.12313887910421936	0.1315494760511521	0.15536969472164727	0.128538162184437	0.1187801599366667	0.11502630365802015	0.1287116864606255	0.11982523678232719	0.12844367667253126	0.11342318810780418	0.10173543886126421	0.12895428941286766	0.1256070816464741	0.10957661222540684	0.15260224946886713	0.11089298001239381	0.1088657670025377	0.11290768417255047	0.12141243447320785	0.11042218486727189	0.11591730967023987	0.11591730967023987	0.11591730967023987	0.11591730967023987	0.11591730967023987	0.11591730967023987	0.11591730967023987	0.11591730967023987	0.11591730967023987	0.11591730967023987	0.11591730967023987	0.11591730967023987	0.11591730967023987	0.11591730967023987	0.11591730967023987
0.10987107444426664	0.13693492518729203	0.10298911422358	0.10421271467127591	0.11388869411453076	0.11050789134655774	0.1060690991492179	0.13639213128718788	0.10035070152271774	0.12771502477692254	0.1145175578410044	0.12603883577754674	0.11158862140130253	0.15422087581194624	0.11745538968951241	0.11760394735291481	0.11815403838228945	0.11577942343580538	0.1228003732525888	0.1245363386099199	0.13370045248814566	0.11626402289040845	0.10108062578482643	0.135177394537101	0.12421120118371493	0.13657689501469913	0.1121572781357781	0.10996110124583795	0.12522759449087334	0.12414273876057763	0.12171341822499185	0.12292807849278474	0.12292807849278474	0.12292807849278474	0.12292807849278474	0.12292807849278474	0.12292807849278474	0.12292807849278474	0.12292807849278474	0.12292807849278474	0.12292807849278474	0.12292807849278474	0.12292807849278474	0.12292807849278474	0.12292807849278474	0.12292807849278474	0.12292807849278474	0.12292807849278474	0.12292807849278474	0.12292807849278474
0.0866398927435169	0.09182443714940111	0.09543440531322606	0.10800289517555228	0.08051880260888095	0.0879937328110156	0.07353854930743538	0.0855751449622884	0.10329537546784115	0.07841327804781292	0.10517375279020805	0.1084906347476427	0.09926299315152973	0.10086135742821113	0.07469920261332003	0.07969764285650399	0.09190297901588247	0.10011619322825466	0.06364670503175257	0.10238906920498739	0.0967403639320827	0.0924341242512721	0.12040777482473648	0.09840705892121775	0.06545511510537239	0.09152793091974706	0.08613472263097305	0.16000848767469572	0.09629410212102257	0.09408541669111266	0.0708449557666481	0.10536691409048174	0.08810593492856492	0.08810593492856492	0.08810593492856492	0.08810593492856492	0.08810593492856492	0.08810593492856492	0.08810593492856492	0.08810593492856492	0.08810593492856492	0.08810593492856492	0.08810593492856492	0.08810593492856492	0.08810593492856492	0.08810593492856492	0.08810593492856492	0.08810593492856492	0.08810593492856492	0.08810593492856492
0.05375022247177717	0.05729412812973016	0.06550184199701821	0.061103794318434934	0.06113494731120132	0.0775369942699456	0.06919882506019692	0.10358698804432372	0.08335458753864852	0.08261646200738063	0.09554292999319933	0.08366768625645847	0.09997935417298696	0.0798773279750449	0.07054795295065339	0.09474642565543759	0.08493307327268011	0.1052308710890562	0.07771954946840907	0.09180265845617663	0.08938388091787619	0.10082245809659146	0.0909473793871084	0.09644329125418077	0.11318591013367187	0.10253573710692876	0.10573946325876696	0.10413760018284786	0.10413760018284786	0.10413760018284786	0.10413760018284786	0.10413760018284786	0.10413760018284786	0.10413760018284786	0.10413760018284786	0.10413760018284786	0.10413760018284786	0.10413760018284786	0.10413760018284786	0.10413760018284786	0.10413760018284786	0.10413760018284786	0.10413760018284786	0.10413760018284786	0.10413760018284786	0.10413760018284786	0.10413760018284786	0.10413760018284786	0.10413760018284786	0.10413760018284786
0.07843916144757776	0.05981383649422182	0.07732433376643388	0.04974197327529225	0.056319038360795826	0.06951387971495344	0.07275937640417546	0.07451838978093808	0.08397212691602561	0.06665006669826058	0.05480555377293261	0.07114964855100657	0.061432101508843394	0.06120656314641903	0.07141502865445325	0.07617274909110597	0.07108984693171926	0.06853863288398292	0.07877367808512291	0.08764368093085881	0.07036128031209953	0.09017392554009222	0.08542185142538439	0.08840171807153883	0.08560536879907225	0.06472001678501782	0.0756815159928386	0.07387715467195027	0.09482690989087708	0.10339928164522272	0.08584226228610692	0.09115301888508966	0.07879402558850611	0.0784844681420815	0.08793771245562412	0.08210412446678371	0.06385830396302784	0.07536653757618964	0.060296338784431205	0.07792820963829405	0.07962198524009272	0.07110030535355866	0.07594447165351677	0.07748513454444175	0.07229638559042273	0.08179749808652334	0.08225874625894831	0.08202812217273583	0.08202812217273583	0.08202812217273583
0.3411123106482709	0.0	0.0006325407248478378	0.27431978183086403	0.0	0.0	0.0	0.0	0.22129868135340794	0.0	0.11411024576575886	0.11411024576575886	0.0	0.0	0.06386131174397484	0.25583423298620317	0.22129868135340794	0.0	0.25583423298620317	0.0	0.28694744240549575	0.2557730587810713	0.2742573140354505	0.3480104736800856	0.17104974733162395	0.22129868135340794	0.003134287863999616	0.0	0.003134287863999616	0.28182345317526114	0.28139316450853535	0.0	0.003134287863999616	0.001567143931999808	0.001567143931999808	0.001567143931999808	0.001567143931999808	0.001567143931999808	0.001567143931999808	0.001567143931999808	0.001567143931999808	0.001567143931999808	0.001567143931999808	0.001567143931999808	0.001567143931999808	0.001567143931999808	0.001567143931999808	0.001567143931999808	0.001567143931999808	0.001567143931999808
0.0	0.0	0.0	0.0	0.0	0.0	0.2096154032910854	0.4065157517485566	0.053870105977522335	0.0	0.0	0.0	0.0	0.0	0.0	0.4065157517485566	0.0	0.005757546224125118	0.12779194832919433	0.0	0.0	0.0	0.3732149238747677	0.0	0.0	0.0	0.0	0.0	0.4314699392251905	0.0	0.11731036530575815	0.4064088808244852	0.26185962306512167	0.26185962306512167	0.26185962306512167	0.26185962306512167	0.26185962306512167	0.26185962306512167	0.26185962306512167	0.26185962306512167	0.26185962306512167	0.26185962306512167	0.26185962306512167	0.26185962306512167	0.26185962306512167	0.26185962306512167	0.26185962306512167	0.26185962306512167	0.26185962306512167	0.26185962306512167
0.07670683272559722	0.05972200667963132	0.073916685595035	0.05038551188132743	0.0785418528685805	0.07834909997801134	0.08589340650464314	0.06529237992893668	0.07866969331704843	0.07883564780081033	0.06544142003544334	0.07844967950096683	0.08382512533728226	0.06879639626518422	0.06127989009048002	0.07197452275057303	0.06827937397314322	0.07885412399432132	0.07047263121710043	0.06180306483770044	0.07470633312964253	0.0682546989836715	0.0682546989836715	0.0682546989836715	0.0682546989836715	0.0682546989836715	0.0682546989836715	0.0682546989836715	0.0682546989836715	0.0682546989836715	0.0682546989836715	0.0682546989836715	0.0682546989836715	0.0682546989836715	0.0682546989836715	0.0682546989836715	0.0682546989836715	0.0682546989836715	0.0682546989836715	0.0682546989836715	0.0682546989836715	0.0682546989836715	0.0682546989836715	0.0682546989836715	0.0682546989836715	0.0682546989836715	0.0682546989836715	0.0682546989836715	0.0682546989836715	0.0682546989836715
0.06334441483041492	0.06965124986056341	0.07714787859285102	0.07227539366995558	0.06221423819917143	0.065223691270901	0.056978567821023174	0.05341797961147584	0.059825601798998464	0.0636638162384634	0.05377698346302996	0.06206577692672019	0.07280322719791159	0.05931671048125595	0.06597677829601281	0.07496747187660359	0.06521333486673916	0.060121984953997856	0.05332399507177676	0.06191804863865674	0.05785461023285019	0.06999810814749412	0.06392635919017216	0.06392635919017216	0.06392635919017216	0.06392635919017216	0.06392635919017216	0.06392635919017216	0.06392635919017216	0.06392635919017216	0.06392635919017216	0.06392635919017216	0.06392635919017216	0.06392635919017216	0.06392635919017216	0.06392635919017216	0.06392635919017216	0.06392635919017216	0.06392635919017216	0.06392635919017216	0.06392635919017216	0.06392635919017216	0.06392635919017216	0.06392635919017216	0.06392635919017216	0.06392635919017216	0.06392635919017216	0.06392635919017216	0.06392635919017216	0.06392635919017216
0.06809615106121468	0.06672703174319045	0.06022005700761266	0.07321750175215408	0.06954605402659199	0.07419223081472949	0.06455621728163181	0.0642259865891367	0.07418069543829903	0.06969372924660859	0.06704480671595292	0.062256902035293916	0.06585205687839786	0.06660323539517059	0.074373197757185	0.07804882934225829	0.06836908384522823	0.07415300092570838	0.06416917592237163	0.06798830731381504	0.07611803471221273	0.07219558719994129	0.07415681095607701	0.07415681095607701	0.07415681095607701	0.07415681095607701	0.07415681095607701	0.07415681095607701	0.07415681095607701	0.07415681095607701	0.07415681095607701	0.07415681095607701	0.07415681095607701	0.07415681095607701	0.07415681095607701	0.07415681095607701	0.07415681095607701	0.07415681095607701	0.07415681095607701	0.07415681095607701	0.07415681095607701	0.07415681095607701	0.07415681095607701	0.07415681095607701	0.07415681095607701	0.07415681095607701	0.07415681095607701	0.07415681095607701	0.07415681095607701	0.07415681095607701
0.06287979412261133	0.06024864378386793	0.0712748958845711	0.06653630811725723	0.06368879948281089	0.06327695995719375	0.06412181678771488	0.061405302217994534	0.07289593835826738	0.06133515124062635	0.054965895523235525	0.05969089321803947	0.053215384020323164	0.05803371952144778	0.05425175627608968	0.07213969244827129	0.05901831324403658	0.0600036349064685	0.05072290341072444	0.05536326915859646	0.05536326915859646	0.05536326915859646	0.05536326915859646	0.05536326915859646	0.05536326915859646	0.05536326915859646	0.05536326915859646	0.05536326915859646	0.05536326915859646	0.05536326915859646	0.05536326915859646	0.05536326915859646	0.05536326915859646	0.05536326915859646	0.05536326915859646	0.05536326915859646	0.05536326915859646	0.05536326915859646	0.05536326915859646	0.05536326915859646	0.05536326915859646	0.05536326915859646	0.05536326915859646	0.05536326915859646	0.05536326915859646	0.05536326915859646	0.05536326915859646	0.05536326915859646	0.05536326915859646	0.05536326915859646
[truncated: 6 more columns]
