# Supplementary material for: Neuronal tuning aligns dynamically with object and texture manifolds across the visual hierarchy
Source: Nat Neurosci. 2026 Mar 10;29(4):864–75. doi: 10.1038/s41593-026-02207-1 (PMC13061647; doi:10.1038/s41593-026-02207-1)
Supplement: Supplementary file 6 — Average PSTH for each session and thread before or after optimization Fig. 5a. Response rate for each 10 ms time window in csv format to reproduce Fig. 5c. [file 41593_2026_2207_MOESM6_ESM.zip › Figure5C_src_normresp_wdw_110-120_BigGAN_mean.csv]

0	1	2	3	4	5	6	7	8	9	10	11	12	13	14	15	16	17	18	19	20	21	22	23	24	25	26	27	28	29	30	31	32	33	34	35	36	37	38	39	40	41	42	43	44	45	46	47	48	49
0.9151519244793901	1.1013129140755964	1.127168078277045	1.0837121205480553	1.2476044669492443	1.2653895452126835	1.0094331597308517	1.2233081669986738	1.2712963456416924	1.2810650878432377	1.2607872654055816	1.331941086652043	1.4317295034221469	1.3476119307795154	1.391757045621096	1.3956836543815698	1.1533236676564946	1.249571971249665	1.371153831758394	1.3607779333282168	1.2858059806279662	1.163311962645132	1.2561230845116909	1.330280643358324	1.2470394392169102	1.3484535790747822	1.3752178675733626	1.388353395296294	1.3151895224098433	1.268571875111872	1.2894364291288392	1.1674044905514402	1.2673535066313644	1.3621876969209945	1.2118664164539095	1.4090560026413825	1.1678981207740435	1.190059091468356	1.1050205609046282	1.20761762078502	1.0184810229115968	1.293641835398919	1.3645327831357361	1.0846177035721332	1.251822526922033	1.1069509928811714	1.416995184847967	1.261973088864569	1.261973088864569	1.261973088864569
0.9023135612868528	0.8546903142827326	1.0256262677177277	0.998309201555494	1.1014711758766453	0.9852413069531744	1.2471530010328837	1.0648884882774534	1.0688451629645679	1.1525288992211078	1.4102867887964574	1.2169574198389623	1.0719497905538615	1.1129452480552777	1.1936292029336077	1.2206668303337351	1.24753823372475	1.387558312855777	1.2218008319268219	1.2179250727765702	1.337129475586733	1.328930100253308	1.4086523645881095	1.3598160454313555	1.1910658029174965	1.1597194901566195	1.1971583270268467	1.284186983835236	1.2292123466459053	1.2670377134887951	1.2424823531588782	1.2779196659536647	1.3723000341885998	1.3901544663156353	1.1804141339182854	1.2852843001169603	1.2852843001169603	1.2852843001169603	1.2852843001169603	1.2852843001169603	1.2852843001169603	1.2852843001169603	1.2852843001169603	1.2852843001169603	1.2852843001169603	1.2852843001169603	1.2852843001169603	1.2852843001169603	1.2852843001169603	1.2852843001169603
0.5225571816867285	0.26656994067720113	0.5010126518437064	0.46889140025565984	0.27894749605276875	0.5727571317651001	0.5207687297132889	0.7135367635090495	0.4095616484975522	0.7132976286769395	0.3988695313929077	0.3410264961196169	0.469468110156064	0.5570759430111503	0.6561351459723164	0.5021328103294168	0.5539514411617644	0.3901994646940871	0.5360228491402755	0.781877548516679	0.561406278412124	0.3885440362651076	0.48896603705825326	0.46008162423573934	0.5698820091775947	0.700147629229519	0.7745160650294948	0.9010379957783298	0.7164847995685204	0.7339413824278198	0.7347735922594942	0.6499046405379593	0.9084283281035797	0.7791664843207694	0.7791664843207694	0.7791664843207694	0.7791664843207694	0.7791664843207694	0.7791664843207694	0.7791664843207694	0.7791664843207694	0.7791664843207694	0.7791664843207694	0.7791664843207694	0.7791664843207694	0.7791664843207694	0.7791664843207694	0.7791664843207694	0.7791664843207694	0.7791664843207694
0.6336576241226599	0.597286854729469	0.7394158461840894	0.9617781261207978	1.087985574218132	1.068160194087486	1.1075442719785926	1.3581861024264787	1.123031207187423	1.1644675963799933	1.0203770528187175	1.1759044627997373	1.4191257757709972	1.418030580572014	1.2411151553128756	1.26635851006709	1.2413844892993593	1.1968566230892963	1.4956751292763726	1.244366967598261	0.9546921117557314	1.2525763186139771	1.2987396823176003	1.3082902631998383	1.140666073714066	1.1813525727071543	1.400960260705725	1.1715504214670251	1.2477422711113448	1.4324740707147168	1.2162974620893423	1.2089820856009552	1.1914806816744292	1.0764944376340904	1.1843537650389422	1.2066990342184303	1.1018563011614024	0.9999573941887399	1.0509068476750714	1.0509068476750714	1.0509068476750714	1.0509068476750714	1.0509068476750714	1.0509068476750714	1.0509068476750714	1.0509068476750714	1.0509068476750714	1.0509068476750714	1.0509068476750714	1.0509068476750714
0.7545057364942301	0.6162541333653397	0.9252457544647628	0.7854467167753774	0.5136309422077399	0.6266663141596118	0.6469483322480309	0.7450182835555442	0.6003818078194745	0.6201997277295678	0.653843986925726	0.643914518438494	0.6481637015704097	0.6072337710447694	0.5692198352007247	0.5375122889535646	0.7376663997182952	0.6840736960377923	0.7244373220906339	0.6786979403826391	0.558647937035869	0.7348487767777484	0.830937472151244	0.6055081573994536	0.6522058702394612	0.6971728894815687	0.7512179598936409	0.8455305499237099	0.8129989574473888	1.0485449682562678	0.9307719628518282	0.9307719628518282	0.9307719628518282	0.9307719628518282	0.9307719628518282	0.9307719628518282	0.9307719628518282	0.9307719628518282	0.9307719628518282	0.9307719628518282	0.9307719628518282	0.9307719628518282	0.9307719628518282	0.9307719628518282	0.9307719628518282	0.9307719628518282	0.9307719628518282	0.9307719628518282	0.9307719628518282	0.9307719628518282
1.1874783366773032	1.4526636077788144	1.0679678116770384	0.8407714514780815	0.7611472208413019	1.0696405081505935	0.9712825620675594	0.8938998136540665	0.9355245181377334	1.1316356480875496	0.9949171649166209	0.8532598878353332	1.0701454338506116	1.0674700132724377	1.1156724888927678	1.2842719530040385	1.05916971703768	1.2707349008967317	1.467306922405108	0.998344582188666	1.0262576126170357	1.173937909377271	1.101461789096396	1.1558955813937812	1.021250762855865	0.9837207443730006	1.4184495040691067	1.0487256108398952	0.9872745506940495	1.0430951891000642	1.0839342804308065	1.019762860808202	1.1570058282246103	1.518460246508065	1.127288525351868	1.0583535442547296	1.3439459623769074	0.9562568844532976	1.0403149401186251	1.1340998891783614	1.0872074146484931	1.0872074146484931	1.0872074146484931	1.0872074146484931	1.0872074146484931	1.0872074146484931	1.0872074146484931	1.0872074146484931	1.0872074146484931	1.0872074146484931
1.1339983735672166	1.4675979725278772	0.7900352588597385	1.2386569621940557	0.9812313393314473	1.265851408558611	1.6818032313153606	0.9591205335718215	1.3963857157289914	1.2420376374357067	1.3981079182504061	1.0829078209944203	1.3715919784939261	1.107204563893148	1.128737950320128	1.1202321957205883	1.2448046815080576	0.9855524628673129	1.1078443684192434	1.1896876286750135	1.2128858716032855	0.6051872392119444	0.9712454284945633	1.1980691373933023	0.8516645550511444	0.9599706190704199	0.9058175870607821	0.9058175870607821	0.9058175870607821	0.9058175870607821	0.9058175870607821	0.9058175870607821	0.9058175870607821	0.9058175870607821	0.9058175870607821	0.9058175870607821	0.9058175870607821	0.9058175870607821	0.9058175870607821	0.9058175870607821	0.9058175870607821	0.9058175870607821	0.9058175870607821	0.9058175870607821	0.9058175870607821	0.9058175870607821	0.9058175870607821	0.9058175870607821	0.9058175870607821	0.9058175870607821
0.7316784467404456	0.8107540494827425	0.8544542599747131	0.8084776417936061	0.7541770289596315	0.7854662890153149	0.8599667273167765	0.8552300405832393	0.8429322032962915	1.0043120063276545	0.9369272301463587	0.8247492403691106	0.9392468990075811	0.9159935481773606	0.865064252587839	0.9171731836704218	0.9111515280093138	0.8649195850873689	0.9912653306832805	0.9350846044367603	0.9705076228136214	1.0832027530262722	0.9264770244889586	1.0980751483046516	1.073684646909121	0.9183562444786549	0.8922635737012212	0.9053099090899381	0.9053099090899381	0.9053099090899381	0.9053099090899381	0.9053099090899381	0.9053099090899381	0.9053099090899381	0.9053099090899381	0.9053099090899381	0.9053099090899381	0.9053099090899381	0.9053099090899381	0.9053099090899381	0.9053099090899381	0.9053099090899381	0.9053099090899381	0.9053099090899381	0.9053099090899381	0.9053099090899381	0.9053099090899381	0.9053099090899381	0.9053099090899381	0.9053099090899381
0.6899277533689966	0.9156128639074499	1.0409842215429708	0.9923092916244844	1.2023815022185704	1.2422761856614868	1.3164188914814046	1.28988267874849	1.3303540009942991	1.2683381708806918	1.4629826550270666	1.41227247008247	1.2476247590834166	1.2294389103076815	1.2516178466262045	1.386830239594787	1.3581804492076577	1.3620337946717482	1.3286676170568543	1.4136292819293446	1.348354763053712	1.215043159538594	1.2493314579662949	1.163256775638315	1.3203320021846903	1.4387783807983026	1.2883444625148333	1.4696808982724066	1.5196726556343294	1.2125056816641073	1.1493982488957522	1.3779446287460295	1.2331576262796076	1.2979253923854317	1.2655415093325197	1.2655415093325197	1.2655415093325197	1.2655415093325197	1.2655415093325197	1.2655415093325197	1.2655415093325197	1.2655415093325197	1.2655415093325197	1.2655415093325197	1.2655415093325197	1.2655415093325197	1.2655415093325197	1.2655415093325197	1.2655415093325197	1.2655415093325197
0.9592994589129913	0.983526553188932	1.0381071736083267	0.8867719126838374	1.2470416557150352	1.0314208939162834	1.091073591428492	1.3257318731998429	1.084438817891646	1.2501110627860832	1.210374198501435	1.1315361569421591	1.2237662508548999	1.110916211755287	1.1693454817748947	0.9749676415067213	1.3070803991116648	1.4513019775152867	1.2298969184905528	1.1001300298784715	1.1166454584308412	1.2166315427890273	1.2731174340443092	1.2588677495594807	1.2869967971846517	1.381764344215019	1.0323327788227807	1.1850278466458108	1.3977794758983744	1.3710361228552947	1.2746056237414767	1.4214774788436924	1.2404061579314496	1.3309418183875712	1.3309418183875712	1.3309418183875712	1.3309418183875712	1.3309418183875712	1.3309418183875712	1.3309418183875712	1.3309418183875712	1.3309418183875712	1.3309418183875712	1.3309418183875712	1.3309418183875712	1.3309418183875712	1.3309418183875712	1.3309418183875712	1.3309418183875712	1.3309418183875712
0.9131466661893431	0.7604223451505091	0.7274797996040483	0.8080764045718486	0.7128580464753371	0.7167278312116001	0.6918996227914285	0.702806362988512	0.7737955973969332	0.9280171918701087	0.842591621274383	0.7893504120918002	0.9443145290072776	1.0886877125471013	0.8629156803877157	1.0093020000583703	1.0145243501541805	1.0088934585490028	1.0735109771009943	0.9561394226767532	1.0620553452598858	1.167518812878972	1.0527479687402537	1.018425792961118	1.3118364739883168	1.3639026522074835	1.2859396305081812	1.02013101819509	0.9869761433168291	1.0103917136198894	0.7270303540021045	0.8687110338109969	0.8687110338109969	0.8687110338109969	0.8687110338109969	0.8687110338109969	0.8687110338109969	0.8687110338109969	0.8687110338109969	0.8687110338109969	0.8687110338109969	0.8687110338109969	0.8687110338109969	0.8687110338109969	0.8687110338109969	0.8687110338109969	0.8687110338109969	0.8687110338109969	0.8687110338109969	0.8687110338109969
0.5049792298545167	0.4435305246533726	0.5779658544031425	0.5013348803881598	0.6496937928342786	0.4986407405550563	0.5198062030451879	0.5789735240240496	0.6570368548231957	0.5085256133747219	0.46055901890166717	0.6515718240799385	0.6653656653104766	0.6978779630939561	0.6679790356004895	0.7122715664289305	0.6100151642824557	0.7448713568168938	0.7265701699935834	0.7354376710491888	0.7181405701803965	0.7749998776220176	0.8449726775175757	0.8283716245190827	0.9231565708141821	0.7649310638062176	0.7540965096863185	0.8486612859783715	1.030846037530999	1.0581766051600092	0.9731309903424983	1.0156537977512539	1.0156537977512539	1.0156537977512539	1.0156537977512539	1.0156537977512539	1.0156537977512539	1.0156537977512539	1.0156537977512539	1.0156537977512539	1.0156537977512539	1.0156537977512539	1.0156537977512539	1.0156537977512539	1.0156537977512539	1.0156537977512539	1.0156537977512539	1.0156537977512539	1.0156537977512539	1.0156537977512539
0.967287187019919	1.0816976674142498	1.1047343321841059	1.0431072127478473	0.9975107615164327	1.1071584146477824	1.104953140960143	0.9866672781505625	1.1883393188187334	1.1412006534053265	1.3939936124809682	1.1380610437145484	1.1837994783843544	1.3326270548140353	1.2374290800075878	1.2273563717140348	1.1556226163054364	1.1361809704776002	1.3180548022854566	1.1859652925925435	1.2873843446643387	1.109062904418523	1.4543247027100976	0.9538846775359318	1.0844341271823321	1.3569394070165925	1.4358963195800474	0.9245174138846705	1.1183132527153696	1.1551861309158071	1.3734287476308276	1.2643074392733173	1.2643074392733173	1.2643074392733173	1.2643074392733173	1.2643074392733173	1.2643074392733173	1.2643074392733173	1.2643074392733173	1.2643074392733173	1.2643074392733173	1.2643074392733173	1.2643074392733173	1.2643074392733173	1.2643074392733173	1.2643074392733173	1.2643074392733173	1.2643074392733173	1.2643074392733173	1.2643074392733173
0.7226179149309694	1.0362301911909448	1.0413076759718654	1.2229026803728384	1.2552006365512822	1.4200095202312844	1.0216295134843896	1.3269352936805623	1.2156769767350921	1.28663431241823	1.2440217572625314	1.184448216313778	1.188609910919077	1.2087180428958475	1.2806289511859754	1.0319084271751802	1.2679300881655964	1.229772421752546	1.251319544548298	1.3317636746140367	1.1461770281602424	1.4659346021588042	1.0824857116482758	1.1702656271185572	1.2432344096185612	1.1547436685763284	1.425041882380849	1.2214568300228306	1.3965917947452307	1.340974644342241	1.279937488957829	1.434532457372615	1.357234973165222	1.357234973165222	1.357234973165222	1.357234973165222	1.357234973165222	1.357234973165222	1.357234973165222	1.357234973165222	1.357234973165222	1.357234973165222	1.357234973165222	1.357234973165222	1.357234973165222	1.357234973165222	1.357234973165222	1.357234973165222	1.357234973165222	1.357234973165222
0.7831666053164094	0.6194266506442972	0.8979245906135942	0.6739968414845474	0.8268720808226466	1.0270732506498639	1.135094782609991	0.951853566623783	1.1883535817728432	1.2250811697473891	1.1632873503591303	0.9334562171362762	1.1483698700443032	1.1831118302947843	0.9930076486735843	1.1471719254772133	1.263352597472785	1.0893923263315561	1.2689529394041976	1.0021311283042593	1.158994295989989	1.5057489084963438	0.9332684859241058	0.9911756877684059	0.9391492601659877	1.163880243197078	1.303132313989034	1.3548449718220965	1.3195246751540768	1.233917190736603	1.27672093294534	1.27672093294534	1.27672093294534	1.27672093294534	1.27672093294534	1.27672093294534	1.27672093294534	1.27672093294534	1.27672093294534	1.27672093294534	1.27672093294534	1.27672093294534	1.27672093294534	1.27672093294534	1.27672093294534	1.27672093294534	1.27672093294534	1.27672093294534	1.27672093294534	1.27672093294534
0.7888577510868906	0.865777677683929	0.7917011739321811	0.8010052201871354	0.7823698150725436	0.9964523482572956	0.721221780860775	1.0105191364667983	0.9413769195924969	1.1671114157645952	0.9452189745677344	1.0377854493546708	1.0290651517463634	1.0254257235422524	1.1624675347501707	1.0361452028669476	0.9928723795184933	1.0256414770021176	1.112468265234207	0.9229493127435999	1.1559034321219999	1.1245558518428074	1.201323503615508	1.1629396777291576	1.1629396777291576	1.1629396777291576	1.1629396777291576	1.1629396777291576	1.1629396777291576	1.1629396777291576	1.1629396777291576	1.1629396777291576	1.1629396777291576	1.1629396777291576	1.1629396777291576	1.1629396777291576	1.1629396777291576	1.1629396777291576	1.1629396777291576	1.1629396777291576	1.1629396777291576	1.1629396777291576	1.1629396777291576	1.1629396777291576	1.1629396777291576	1.1629396777291576	1.1629396777291576	1.1629396777291576	1.1629396777291576	1.1629396777291576
0.8831475089577805	0.8295110656350639	0.887722228645594	1.1140179669873675	0.9885224892291563	1.1187076458989544	1.1252390377859778	1.0807258554158752	1.1343620905698246	1.1658689500133075	1.0040061688594168	1.314748466213642	1.3291607880484466	1.323902639608663	1.3470538838719064	1.2896300651794856	1.1274337972067885	1.2809744614777687	1.1240847114975445	1.1574417539294126	1.3306398664249977	1.2821092812584698	1.2517936071140532	1.2669514441862617	1.2669514441862617	1.2669514441862617	1.2669514441862617	1.2669514441862617	1.2669514441862617	1.2669514441862617	1.2669514441862617	1.2669514441862617	1.2669514441862617	1.2669514441862617	1.2669514441862617	1.2669514441862617	1.2669514441862617	1.2669514441862617	1.2669514441862617	1.2669514441862617	1.2669514441862617	1.2669514441862617	1.2669514441862617	1.2669514441862617	1.2669514441862617	1.2669514441862617	1.2669514441862617	1.2669514441862617	1.2669514441862617	1.2669514441862617
0.6444643798841508	0.9099129966986176	0.9313008439178772	0.8174359529499288	0.7630715377283581	0.7819247967474967	0.8379309412744007	0.776737174778778	0.5974603784011826	0.6992839183027388	1.0544869789741338	0.6551708709269594	1.0723974753377203	1.0273138992454838	1.340024078414248	0.9702668817184024	1.4782871589159003	1.4326563936281373	0.7695684554585812	0.9472867973020405	1.1500622401718426	0.9755094694505534	0.9865979842646421	0.9284524579008155	0.6722903200803618	1.252866143894945	0.852230374689192	0.6776624143216223	1.1816237885789431	0.858015448538089	1.0198196185585162	1.0198196185585162	1.0198196185585162	1.0198196185585162	1.0198196185585162	1.0198196185585162	1.0198196185585162	1.0198196185585162	1.0198196185585162	1.0198196185585162	1.0198196185585162	1.0198196185585162	1.0198196185585162	1.0198196185585162	1.0198196185585162	1.0198196185585162	1.0198196185585162	1.0198196185585162	1.0198196185585162	1.0198196185585162
1.2112296804291696	1.0069003562475987	1.4495293672624214	1.4397521035045293	1.5283974309788442	1.6459422215830077	1.507140091985263	1.2798039167840767	1.2166258698398056	1.3306894163579615	1.506505131825867	1.4736656278430855	1.2361741274068574	1.1355138246723748	1.3726935540928402	1.3510303229054097	1.0352451380335004	1.1903801082089502	1.3261200672205773	1.3657904315803573	1.1906734754302748	1.2999462365787688	1.3961360075623555	1.3266942702651845	1.1581745144085156	1.1617957675838109	1.3198868383662166	1.1568710721799573	1.3628719547278663	1.2713052761824366	1.1002528833374137	0.9994933100094278	1.0498730966734207	1.0498730966734207	1.0498730966734207	1.0498730966734207	1.0498730966734207	1.0498730966734207	1.0498730966734207	1.0498730966734207	1.0498730966734207	1.0498730966734207	1.0498730966734207	1.0498730966734207	1.0498730966734207	1.0498730966734207	1.0498730966734207	1.0498730966734207	1.0498730966734207	1.0498730966734207
0.739456130692282	1.202648471637435	0.9963382091788215	1.210660914344663	1.1028009487688575	0.7832959687808567	1.4489115411653022	1.1317950770997567	1.19667997101319	1.148317029003033	1.0884950431581975	1.0869047340790126	1.1994122996519792	1.3124925823265603	1.2255769207554323	1.1830927601047454	1.2285959351934064	1.095692829030297	1.2989511162678276	1.1120346118495419	1.1098651337068384	1.2755132423201254	1.1707116507960718	1.1360169114779268	1.2659608864979857	1.3338894297808035	1.2982162918168154	1.4309223773785034	0.9750506959548194	1.2545498319437909	0.9862881294857988	1.1061034326427546	1.2425230959122555	1.123837776530524	1.1599190699683743	1.1418784232494492	1.1418784232494492	1.1418784232494492	1.1418784232494492	1.1418784232494492	1.1418784232494492	1.1418784232494492	1.1418784232494492	1.1418784232494492	1.1418784232494492	1.1418784232494492	1.1418784232494492	1.1418784232494492	1.1418784232494492	1.1418784232494492
0.628128530641844	0.7377830945130005	0.7120499852677898	0.5538519141740965	0.5767508298388506	0.6852580241477816	0.630038250344117	0.6491743551053655	0.7405206339377891	0.6484084791906305	0.5865776252147024	0.6945657685902311	0.8906887858332491	0.6214283730974245	0.8078437796667379	0.7601895501318147	0.8065099267270944	0.7218392832722981	0.7654302311232231	0.671902553873965	0.7145093041187286	0.7354789505358297	0.6465365803754246	0.7674207366144957	0.7109504229042494	0.7059076424591716	0.7480822778119336	0.8168047963649735	0.7824435370884536	0.7824435370884536	0.7824435370884536	0.7824435370884536	0.7824435370884536	0.7824435370884536	0.7824435370884536	0.7824435370884536	0.7824435370884536	0.7824435370884536	0.7824435370884536	0.7824435370884536	0.7824435370884536	0.7824435370884536	0.7824435370884536	0.7824435370884536	0.7824435370884536	0.7824435370884536	0.7824435370884536	0.7824435370884536	0.7824435370884536	0.7824435370884536
0.6361934517072115	0.7193972728068458	0.4491519545533754	0.7445884254547139	0.5163884126645419	0.35591596459949315	0.7857461809081835	0.5609801889404976	0.6988272851244718	0.540517267632517	1.227898833387447	0.75189075545459	0.7681897597483753	0.6191927241568987	0.9228867202355258	0.7435022337210176	0.8043800545945531	0.7266035457532464	0.8181841549646525	0.7618429488973976	0.8265480599350122	0.7204210621786156	0.9323128322210145	0.8985211901181035	0.8724667132625866	0.7048835464646397	0.7364581524084817	0.9227680281477922	0.5540082651149016	0.738388146631347	0.738388146631347	0.738388146631347	0.738388146631347	0.738388146631347	0.738388146631347	0.738388146631347	0.738388146631347	0.738388146631347	0.738388146631347	0.738388146631347	0.738388146631347	0.738388146631347	0.738388146631347	0.738388146631347	0.738388146631347	0.738388146631347	0.738388146631347	0.738388146631347	0.738388146631347	0.738388146631347
0.7669293246789008	0.6348555064999576	0.8052419838950263	0.8266472221471797	0.809075591128566	0.8624988804792001	0.9009536315276027	0.9228859471925682	0.8647131783801704	0.998076662477047	0.8098473034929498	1.0146932778144475	1.0820533233570293	0.9277262142563242	0.805709479576308	1.001373263934382	0.8981753414816435	0.8191218351477664	1.0272543737682496	0.9769898120465437	1.0750555106706094	0.9043640389416583	1.0355525183565302	0.8342468510592028	0.9430445667212449	1.0269978441723207	0.9850212054467828	0.9850212054467828	0.9850212054467828	0.9850212054467828	0.9850212054467828	0.9850212054467828	0.9850212054467828	0.9850212054467828	0.9850212054467828	0.9850212054467828	0.9850212054467828	0.9850212054467828	0.9850212054467828	0.9850212054467828	0.9850212054467828	0.9850212054467828	0.9850212054467828	0.9850212054467828	0.9850212054467828	0.9850212054467828	0.9850212054467828	0.9850212054467828	0.9850212054467828	0.9850212054467828
0.8805392392963453	0.8307076065223646	0.8677451343564472	0.621393500794811	0.7841604936956535	0.8983757439194453	0.9273919273221156	1.0241185854533361	0.722160695737792	0.690753216053678	0.8187902080546666	0.9148964115174045	0.6773535233459042	0.6711843387588697	0.7714529755813587	0.8975869939017845	1.0784483233619684	0.8827446559662769	0.8626590817606601	0.9321153234647138	0.8487194089953591	0.8979121353474333	0.8733157721713962	0.8733157721713962	0.8733157721713962	0.8733157721713962	0.8733157721713962	0.8733157721713962	0.8733157721713962	0.8733157721713962	0.8733157721713962	0.8733157721713962	0.8733157721713962	0.8733157721713962	0.8733157721713962	0.8733157721713962	0.8733157721713962	0.8733157721713962	0.8733157721713962	0.8733157721713962	0.8733157721713962	0.8733157721713962	0.8733157721713962	0.8733157721713962	0.8733157721713962	0.8733157721713962	0.8733157721713962	0.8733157721713962	0.8733157721713962	0.8733157721713962
0.7092155700653356	0.6394097588117508	0.6757653069066701	0.9080539521643783	0.809532051077362	0.8597068746850062	0.8321784401211075	1.0943952115285982	1.0149394114601664	0.7175857718038687	0.8226356287474652	0.80335859133291	0.9370194147175482	0.7389163963135519	0.8723794342018766	0.8727477213825615	0.7427005203399664	0.9679453520458062	0.9059451659777201	0.8159543235642875	0.668837259805555	0.8312764877370651	1.001533502109072	0.9791428561716712	1.0487713994595445	0.9270364717831369	0.9390455246805174	0.9330409982318271	0.9330409982318271	0.9330409982318271	0.9330409982318271	0.9330409982318271	0.9330409982318271	0.9330409982318271	0.9330409982318271	0.9330409982318271	0.9330409982318271	0.9330409982318271	0.9330409982318271	0.9330409982318271	0.9330409982318271	0.9330409982318271	0.9330409982318271	0.9330409982318271	0.9330409982318271	0.9330409982318271	0.9330409982318271	0.9330409982318271	0.9330409982318271	0.9330409982318271
1.2497444276311667	1.1940756639416925	1.1066645660187855	1.0003643009588552	0.8030263016390682	0.9930980127617035	1.0688598782525864	0.7278065606426112	0.9970132456496754	0.7881709475483466	0.8997368480771454	0.750818727884596	0.9805663425869829	0.9964698176788588	0.9108263974087737	1.0715181581341515	0.4392360870869625	0.6930186977231416	0.9272832006379566	0.9839815395845525	0.5686407620715995	1.077675632156534	1.0410864980241905	0.6391560021730152	0.7874996421612428	1.0146043990779412	0.8587364507588408	0.9361145008526779	1.0846573413010059	1.010385921076842	1.010385921076842	1.010385921076842	1.010385921076842	1.010385921076842	1.010385921076842	1.010385921076842	1.010385921076842	1.010385921076842	1.010385921076842	1.010385921076842	1.010385921076842	1.010385921076842	1.010385921076842	1.010385921076842	1.010385921076842	1.010385921076842	1.010385921076842	1.010385921076842	1.010385921076842	1.010385921076842
0.7375805814605496	0.7933446488988888	0.9454182846605248	0.8440307779572453	1.0330508094691027	0.8093667093683445	0.8121168783345359	0.669488378954211	0.7950444916196101	0.839770648656131	0.8514103262881141	0.9851923417743501	0.6807491487358757	1.0028789838799468	0.9936965875000136	1.2124670537632465	1.031734656684827	1.0509911262541052	1.0218719070283442	1.1612110346920532	1.1797965538790947	1.0896562353168369	1.170731070509994	1.123880760525013	1.0456041825356814	0.9974500756589569	1.0204246990079862	1.2675352393788724	1.052650377852405	1.0323861539320798	0.9995620790421981	1.3211281378975288	1.1549507686844698	1.023395630333589	1.2482182467834382	0.8374513128104382	1.0477982221353828	1.0674247811628543	1.0576115016491185	1.0576115016491185	1.0576115016491185	1.0576115016491185	1.0576115016491185	1.0576115016491185	1.0576115016491185	1.0576115016491185	1.0576115016491185	1.0576115016491185	1.0576115016491185	1.0576115016491185
0.24436091178235692	0.2883338755335425	0.10663508307266545	0.045724053773811175	0.11693749674553061	0.0744249073265107	0.04281550991512225	0.2117824974367349	0.09535227131583739	0.13280860258945013	0.08174488529416304	0.13362302692756048	0.0796527314975646	0.19840697915983674	0.1040887960083832	0.14735431700820972	0.11647049878226608	0.22845953648604772	0.01910575750902074	0.2524734832497813	0.1111134775933524	0.3299982576278364	0.1399518862256851	0.07370722609674439	0.04140246522712516	0.0303422634162926	0.10624701271528979	0.2284546812773391	0.03616674320684947	0.053820149709954836	0.17996025872861304	0.037171227876816954	0.07450736038978206	0.08962553486580849	0.2209825917237233	0.09721262965179624	0.09232547014834079	0.018061967763130453	0.0938293275227484	0.14677815285912554	0.10214543039528673	0.051964725898446314	0.07705507814686653	0.07705507814686653	0.07705507814686653	0.07705507814686653	0.07705507814686653	0.07705507814686653	0.07705507814686653	0.07705507814686653
0.7384560484004431	0.674324899446383	0.7551889789089139	0.7944034774986154	1.0447949416560505	0.8190417206732976	0.8670960547707804	0.7820705955053686	0.8209465404572265	1.0301421459119555	0.9328639746290649	0.9233391841390479	1.1803057257276672	0.9400483749605458	1.0779022832841327	1.1954831183294885	1.0813012525339778	1.2076556669253873	1.2532658259060154	1.122445039255694	1.0692538809343983	1.083311974291641	1.1381507649516698	1.1238189427667278	1.1208017287169072	1.3008296900083407	1.1033959512127114	0.9818919002683987	1.042643925740555	1.042643925740555	1.042643925740555	1.042643925740555	1.042643925740555	1.042643925740555	1.042643925740555	1.042643925740555	1.042643925740555	1.042643925740555	1.042643925740555	1.042643925740555	1.042643925740555	1.042643925740555	1.042643925740555	1.042643925740555	1.042643925740555	1.042643925740555	1.042643925740555	1.042643925740555	1.042643925740555	1.042643925740555
1.0585317306937823	1.160014921033196	1.0099029848050243	0.8798997659426823	1.2117384854725024	1.2254960276962592	1.2504462158191407	1.0155242180526227	0.9130355087392249	0.9203665435889503	1.236739499996889	1.2393978869535764	0.9958104888304795	1.1666453569387265	1.0843676269658797	1.0916483443479994	1.1217220705165902	1.2201601260315142	0.9776567155630591	1.015872380605462	1.1416862939193295	1.0653814570539695	1.1981628795731616	0.9123260842162301	1.2705540218977411	1.0914400530569857	1.0914400530569857	1.0914400530569857	1.0914400530569857	1.0914400530569857	1.0914400530569857	1.0914400530569857	1.0914400530569857	1.0914400530569857	1.0914400530569857	1.0914400530569857	1.0914400530569857	1.0914400530569857	1.0914400530569857	1.0914400530569857	1.0914400530569857	1.0914400530569857	1.0914400530569857	1.0914400530569857	1.0914400530569857	1.0914400530569857	1.0914400530569857	1.0914400530569857	1.0914400530569857	1.0914400530569857
1.0295198312452558	0.9710437312841577	0.942413436873328	1.0619070846056942	0.9545295107531473	0.9425500630281084	1.0037899457274326	0.9473842559090649	1.0056433472235236	1.0831828064273923	1.0321033928345	0.8851801453881162	1.0796205775267076	1.0240986225923054	0.920909197575653	1.000251367948097	1.012588061236179	1.1038682688839896	0.9541029008881383	1.0145755968684993	1.0227241160360105	1.0186498564522548	1.0186498564522548	1.0186498564522548	1.0186498564522548	1.0186498564522548	1.0186498564522548	1.0186498564522548	1.0186498564522548	1.0186498564522548	1.0186498564522548	1.0186498564522548	1.0186498564522548	1.0186498564522548	1.0186498564522548	1.0186498564522548	1.0186498564522548	1.0186498564522548	1.0186498564522548	1.0186498564522548	1.0186498564522548	1.0186498564522548	1.0186498564522548	1.0186498564522548	1.0186498564522548	1.0186498564522548	1.0186498564522548	1.0186498564522548	1.0186498564522548	1.0186498564522548
0.7468181345217599	0.639095027530743	0.7588270678108551	1.0195550008653718	0.9973907677398332	1.0112632254276166	1.0550837650651708	0.9981595700177278	1.1610110257409194	1.0790365718944828	0.8137568471600364	0.9697774196960132	1.2734657768512412	1.0290024053227764	0.8964239277685849	1.021386899260763	0.9683886301050376	1.1205621996520165	1.2527070201742792	1.120336047400976	1.0584611780719546	1.0901180832124178	1.2487664461227732	1.1694422646675955	1.1694422646675955	1.1694422646675955	1.1694422646675955	1.1694422646675955	1.1694422646675955	1.1694422646675955	1.1694422646675955	1.1694422646675955	1.1694422646675955	1.1694422646675955	1.1694422646675955	1.1694422646675955	1.1694422646675955	1.1694422646675955	1.1694422646675955	1.1694422646675955	1.1694422646675955	1.1694422646675955	1.1694422646675955	1.1694422646675955	1.1694422646675955	1.1694422646675955	1.1694422646675955	1.1694422646675955	1.1694422646675955	1.1694422646675955
0.6234197234515613	0.6181826242633581	0.570434126991895	0.4714447850349553	0.6367936119450006	0.612400045662708	0.6755606039334818	0.6329329532930493	0.6067129903762615	0.7825753554693555	0.7073469230404056	0.7664910082602084	0.6603583634546776	0.7508054462877086	0.7825794420153679	0.7804283843101679	0.5264566440081099	0.4673229589985179	0.5950160164370576	0.6286883186012372	0.48704721715323246	0.5578677678772348	0.5578677678772348	0.5578677678772348	0.5578677678772348	0.5578677678772348	0.5578677678772348	0.5578677678772348	0.5578677678772348	0.5578677678772348	0.5578677678772348	0.5578677678772348	0.5578677678772348	0.5578677678772348	0.5578677678772348	0.5578677678772348	0.5578677678772348	0.5578677678772348	0.5578677678772348	0.5578677678772348	0.5578677678772348	0.5578677678772348	0.5578677678772348	0.5578677678772348	0.5578677678772348	0.5578677678772348	0.5578677678772348	0.5578677678772348	0.5578677678772348	0.5578677678772348
1.324389423367443	1.058515252636039	0.8784763999636293	1.1399730292476522	1.0676467954044804	1.1373572339752998	1.2588499730599625	1.1619426506321262	1.1983278077486144	1.1192965492368008	1.2004195417276096	1.1739349127895358	0.9867301965286542	1.1947696563090315	1.0848599433857744	1.2004026996504849	1.0714290617611253	1.1585786573339372	1.1601497789488735	0.9737373798206331	1.124374147046203	1.0194938730124194	1.1106675693345156	1.1151602127192421	1.1387585610428226	1.1269593868810324	1.1269593868810324	1.1269593868810324	1.1269593868810324	1.1269593868810324	1.1269593868810324	1.1269593868810324	1.1269593868810324	1.1269593868810324	1.1269593868810324	1.1269593868810324	1.1269593868810324	1.1269593868810324	1.1269593868810324	1.1269593868810324	1.1269593868810324	1.1269593868810324	1.1269593868810324	1.1269593868810324	1.1269593868810324	1.1269593868810324	1.1269593868810324	1.1269593868810324	1.1269593868810324	1.1269593868810324
0.8445146889090285	0.850548669207035	0.8511680390539362	0.9701198549165785	1.1046658566820688	1.0316278731465458	0.8760163786706292	1.3640404621795292	0.9803715761350742	0.9791164191169451	0.9510187199661011	1.331322284937103	1.0047358454755115	0.9795580470477838	1.1528068541040994	0.9865106221597334	0.9467752229938118	1.1683318083193304	0.8365722110367461	1.1249565961232255	0.9807644035799857	0.9807644035799857	0.9807644035799857	0.9807644035799857	0.9807644035799857	0.9807644035799857	0.9807644035799857	0.9807644035799857	0.9807644035799857	0.9807644035799857	0.9807644035799857	0.9807644035799857	0.9807644035799857	0.9807644035799857	0.9807644035799857	0.9807644035799857	0.9807644035799857	0.9807644035799857	0.9807644035799857	0.9807644035799857	0.9807644035799857	0.9807644035799857	0.9807644035799857	0.9807644035799857	0.9807644035799857	0.9807644035799857	0.9807644035799857	0.9807644035799857	0.9807644035799857	0.9807644035799857
0.7129220665866818	0.6417261129641229	0.6760833251630793	0.6763196478639076	0.5716672921914449	0.7442046490150738	0.6823484655493057	0.7140754804055529	0.6097457096755341	0.7797468859826985	0.6017551592816386	0.6351434969587816	0.6645890819139377	0.8400375095091897	0.939682167031253	0.9849014087996653	0.725552661055299	0.6815987701950043	0.6621283117659369	0.6623972846887026	0.7119901028417426	0.6154359479463893	0.663713025394066	0.663713025394066	0.663713025394066	0.663713025394066	0.663713025394066	0.663713025394066	0.663713025394066	0.663713025394066	0.663713025394066	0.663713025394066	0.663713025394066	0.663713025394066	0.663713025394066	0.663713025394066	0.663713025394066	0.663713025394066	0.663713025394066	0.663713025394066	0.663713025394066	0.663713025394066	0.663713025394066	0.663713025394066	0.663713025394066	0.663713025394066	0.663713025394066	0.663713025394066	0.663713025394066	0.663713025394066
0.8516432300385568	0.9268707975582431	0.9119212458909719	0.8438746395244	0.9617043076593996	1.0028257272181524	0.9980020935688528	0.9615305870167882	1.0450986460060105	0.8890978259793062	0.9114142638699017	0.8903524697889206	1.0578814415006876	0.8134364606604964	0.8054787075569024	1.0202090548707679	0.9147617255840089	0.9219659251885675	0.9159408123981411	0.8702021435091714	0.8930714779536563	0.8930714779536563	0.8930714779536563	0.8930714779536563	0.8930714779536563	0.8930714779536563	0.8930714779536563	0.8930714779536563	0.8930714779536563	0.8930714779536563	0.8930714779536563	0.8930714779536563	0.8930714779536563	0.8930714779536563	0.8930714779536563	0.8930714779536563	0.8930714779536563	0.8930714779536563	0.8930714779536563	0.8930714779536563	0.8930714779536563	0.8930714779536563	0.8930714779536563	0.8930714779536563	0.8930714779536563	0.8930714779536563	0.8930714779536563	0.8930714779536563	0.8930714779536563	0.8930714779536563
0.5526237818388431	0.5073512302616776	0.8503912152766169	0.7945384837560017	0.7334702031183183	0.8378093760988117	0.5866931763156252	0.7663524182993129	0.9000997304681556	0.9274343563036495	1.119664372980621	0.829025830698518	0.6404030358932462	0.7528224665574925	0.5520239716906765	0.8141879508798653	0.6500273427398572	0.7196029106948582	0.8208020439532031	0.9246298257228569	0.6536871213132593	0.7080355437727065	0.5747260335720146	0.4692503564715628	0.7171603834515591	0.5340561746452515	0.8326721515887022	0.651655127752462	0.6835969534585062	0.8063022982146494	0.7231364672969287	0.7555820284610276	0.7160714888586971	1.016971442994667	0.6889135431958645	0.8529424930952658	0.8529424930952658	0.8529424930952658	0.8529424930952658	0.8529424930952658	0.8529424930952658	0.8529424930952658	0.8529424930952658	0.8529424930952658	0.8529424930952658	0.8529424930952658	0.8529424930952658	0.8529424930952658	0.8529424930952658	0.8529424930952658
0.9121857403282911	0.863049901961877	0.8763378147938312	0.8259479191579431	0.8922107717558176	0.789155768387575	0.8377784280286085	0.7744655997864129	0.8248644879507696	0.9902520752018872	0.9973682675052249	0.9826890048765831	0.8890595417357087	0.9968398879624208	1.1229194661836286	0.9620791069651953	1.042499286574412	1.042499286574412	1.042499286574412	1.042499286574412	1.042499286574412	1.042499286574412	1.042499286574412	1.042499286574412	1.042499286574412	1.042499286574412	1.042499286574412	1.042499286574412	1.042499286574412	1.042499286574412	1.042499286574412	1.042499286574412	1.042499286574412	1.042499286574412	1.042499286574412	1.042499286574412	1.042499286574412	1.042499286574412	1.042499286574412	1.042499286574412	1.042499286574412	1.042499286574412	1.042499286574412	1.042499286574412	1.042499286574412	1.042499286574412	1.042499286574412	1.042499286574412	1.042499286574412	1.042499286574412
0.8904720463308344	0.9615150272513471	0.7369735446169582	0.8507223639881503	0.8478341076918171	0.9118890597860699	0.7860525139630836	0.8824398312356065	0.8443435212283925	0.8440750982478267	0.9059470180498143	0.8041041739851831	0.8229353933915824	0.825728924989967	0.8070715061594541	0.871747130515828	0.8452924722143784	0.8802811896315754	0.9449683797583531	0.7617445146166123	0.891345693623935	0.8790668819746803	0.9224364722805077	1.0032854111240246	0.9628609417022661	0.9628609417022661	0.9628609417022661	0.9628609417022661	0.9628609417022661	0.9628609417022661	0.9628609417022661	0.9628609417022661	0.9628609417022661	0.9628609417022661	0.9628609417022661	0.9628609417022661	0.9628609417022661	0.9628609417022661	0.9628609417022661	0.9628609417022661	0.9628609417022661	0.9628609417022661	0.9628609417022661	0.9628609417022661	0.9628609417022661	0.9628609417022661	0.9628609417022661	0.9628609417022661	0.9628609417022661	0.9628609417022661
1.0248732400336866	0.8828943695869816	0.7776104423699826	0.9926446831026675	0.7913938122383511	1.1153920515561573	0.793701293731245	0.7590734720366024	1.1173077626317156	1.1747152373799996	1.079383821354845	0.9716096280321482	1.15068540191838	1.2398726275551868	1.0970070269365666	0.7228350030226054	0.9816646693068424	1.1384953584261541	1.0600800138664983	1.0600800138664983	1.0600800138664983	1.0600800138664983	1.0600800138664983	1.0600800138664983	1.0600800138664983	1.0600800138664983	1.0600800138664983	1.0600800138664983	1.0600800138664983	1.0600800138664983	1.0600800138664983	1.0600800138664983	1.0600800138664983	1.0600800138664983	1.0600800138664983	1.0600800138664983	1.0600800138664983	1.0600800138664983	1.0600800138664983	1.0600800138664983	1.0600800138664983	1.0600800138664983	1.0600800138664983	1.0600800138664983	1.0600800138664983	1.0600800138664983	1.0600800138664983	1.0600800138664983	1.0600800138664983	1.0600800138664983
0.9117963355302566	0.6990807111121027	0.729312460128598	0.8421734855116797	0.8243480920659408	0.8039977305786415	0.7486687832027794	0.6146092598291056	0.7221324626430646	0.8461132777243654	0.6884220942225258	0.7427611374502456	0.6203776759529954	0.817699212066159	0.8632357926001748	0.6387523611637952	0.8104313973155848	0.7889386652582974	0.7273512675620357	0.9161555592793851	0.7931446988584077	0.8546501290688964	0.8546501290688964	0.8546501290688964	0.8546501290688964	0.8546501290688964	0.8546501290688964	0.8546501290688964	0.8546501290688964	0.8546501290688964	0.8546501290688964	0.8546501290688964	0.8546501290688964	0.8546501290688964	0.8546501290688964	0.8546501290688964	0.8546501290688964	0.8546501290688964	0.8546501290688964	0.8546501290688964	0.8546501290688964	0.8546501290688964	0.8546501290688964	0.8546501290688964	0.8546501290688964	0.8546501290688964	0.8546501290688964	0.8546501290688964	0.8546501290688964	0.8546501290688964
0.7435886867118406	0.8234249830551956	0.8652588407040941	0.8561589820083774	0.8455681632500648	1.0641435160057748	0.720143239438569	0.9576851488645072	0.8345817858695278	1.070396756612304	0.9524892712409159	0.9524892712409159	0.9524892712409159	0.9524892712409159	0.9524892712409159	0.9524892712409159	0.9524892712409159	0.9524892712409159	0.9524892712409159	0.9524892712409159	0.9524892712409159	0.9524892712409159	0.9524892712409159	0.9524892712409159	0.9524892712409159	0.9524892712409159	0.9524892712409159	0.9524892712409159	0.9524892712409159	0.9524892712409159	0.9524892712409159	0.9524892712409159	0.9524892712409159	0.9524892712409159	0.9524892712409159	0.9524892712409159	0.9524892712409159	0.9524892712409159	0.9524892712409159	0.9524892712409159	0.9524892712409159	0.9524892712409159	0.9524892712409159	0.9524892712409159	0.9524892712409159	0.9524892712409159	0.9524892712409159	0.9524892712409159	0.9524892712409159	0.9524892712409159
0.8138549209259026	0.5571014809904812	0.698668187066898	0.6807745678934347	0.869215771800685	0.586899267354826	0.7519550522479898	0.7871477452407721	0.7804413525655877	0.9190911102311905	0.5627606933424526	0.6731948818383763	0.8091175200609385	0.5849109055298938	0.6612120081793046	0.8398062313760506	0.8773623874530765	0.6978776552630981	0.7876200213580874	0.7876200213580874	0.7876200213580874	0.7876200213580874	0.7876200213580874	0.7876200213580874	0.7876200213580874	0.7876200213580874	0.7876200213580874	0.7876200213580874	0.7876200213580874	0.7876200213580874	0.7876200213580874	0.7876200213580874	0.7876200213580874	0.7876200213580874	0.7876200213580874	0.7876200213580874	0.7876200213580874	0.7876200213580874	0.7876200213580874	0.7876200213580874	0.7876200213580874	0.7876200213580874	0.7876200213580874	0.7876200213580874	0.7876200213580874	0.7876200213580874	0.7876200213580874	0.7876200213580874	0.7876200213580874	0.7876200213580874
0.9073050618982759	0.8301205472222107	1.0335467646157313	1.3474598315293065	1.426521811598399	1.291959090779733	1.342999793391046	1.3941520436129295	1.1723287472799342	1.294087941385302	1.4962919726259876	1.269325726097181	1.2660907613334804	1.1168662709291866	1.3332277108618105	1.4547666063073137	1.2611117952896802	1.358817144224704	1.3498107968277604	1.0772445669138886	1.2144435879581175	1.570854646289758	1.4909921348773811	1.2495254429880707	1.1509664993113333	1.6248460453165146	1.587194409122859	1.8256303383388506	1.3523056105635833	1.5637855238768879	1.332084282266875	1.4479349030718816	1.4479349030718816	1.4479349030718816	1.4479349030718816	1.4479349030718816	1.4479349030718816	1.4479349030718816	1.4479349030718816	1.4479349030718816	1.4479349030718816	1.4479349030718816	1.4479349030718816	1.4479349030718816	1.4479349030718816	1.4479349030718816	1.4479349030718816	1.4479349030718816	1.4479349030718816	1.4479349030718816
0.7876394611292437	0.5260359232978202	0.7345365925893627	0.7945880108233484	0.7508732982377839	0.4326763097662942	0.4916820263991922	0.5184473842013303	0.648860880187641	0.825637038467557	0.6764502931747903	0.6624431423148563	0.7524825345049293	0.8087780111877017	0.8540366468742979	0.7264230559075364	0.7284445212702714	0.648045199884832	0.6453277295728946	0.8526293388345668	0.8704488954521289	0.979947553530272	0.6259399843094557	0.9345327031886413	0.7802363437490486	0.7802363437490486	0.7802363437490486	0.7802363437490486	0.7802363437490486	0.7802363437490486	0.7802363437490486	0.7802363437490486	0.7802363437490486	0.7802363437490486	0.7802363437490486	0.7802363437490486	0.7802363437490486	0.7802363437490486	0.7802363437490486	0.7802363437490486	0.7802363437490486	0.7802363437490486	0.7802363437490486	0.7802363437490486	0.7802363437490486	0.7802363437490486	0.7802363437490486	0.7802363437490486	0.7802363437490486	0.7802363437490486
0.901549751355913	0.9499242532734112	1.0517739352393045	0.9508218013405135	0.9280911737899602	0.9954415639098273	0.9313032101960266	0.9791228616801109	0.8775446034057555	0.6480236982702366	0.9325346145297158	0.7902791563999761	0.7902791563999761	0.7902791563999761	0.7902791563999761	0.7902791563999761	0.7902791563999761	0.7902791563999761	0.7902791563999761	0.7902791563999761	0.7902791563999761	0.7902791563999761	0.7902791563999761	0.7902791563999761	0.7902791563999761	0.7902791563999761	0.7902791563999761	0.7902791563999761	0.7902791563999761	0.7902791563999761	0.7902791563999761	0.7902791563999761	0.7902791563999761	0.7902791563999761	0.7902791563999761	0.7902791563999761	0.7902791563999761	0.7902791563999761	0.7902791563999761	0.7902791563999761	0.7902791563999761	0.7902791563999761	0.7902791563999761	0.7902791563999761	0.7902791563999761	0.7902791563999761	0.7902791563999761	0.7902791563999761	0.7902791563999761	0.7902791563999761
0.8276446730013145	1.189413999262315	0.8197536536955077	0.8495084966343045	0.7379717175855429	0.8515155214438511	0.8003833736712472	0.7495350988886311	0.8265598658627618	0.6888435499105363	0.6529728858594245	0.948987717073742	0.6521911916036904	0.6764380549345013	0.6889506193103601	0.6582538373728498	0.8536561766408739	0.6709140839178	0.762285130279337	0.762285130279337	0.762285130279337	0.762285130279337	0.762285130279337	0.762285130279337	0.762285130279337	0.762285130279337	0.762285130279337	0.762285130279337	0.762285130279337	0.762285130279337	0.762285130279337	0.762285130279337	0.762285130279337	0.762285130279337	0.762285130279337	0.762285130279337	0.762285130279337	0.762285130279337	0.762285130279337	0.762285130279337	0.762285130279337	0.762285130279337	0.762285130279337	0.762285130279337	0.762285130279337	0.762285130279337	0.762285130279337	0.762285130279337	0.762285130279337	0.762285130279337
0.7195594426685626	0.71716270151938	0.6224402157637424	0.5563705507082473	0.5975066472562925	0.6623238611337708	0.79584302888781	0.5057495865320287	0.5542717629426265	0.5435231018474189	0.5746092730915139	0.5239347970518996	0.625153906530109	0.6966907394440952	0.626986371214689	0.6618385553293921	0.6618385553293921	0.6618385553293921	0.6618385553293921	0.6618385553293921	0.6618385553293921	0.6618385553293921	0.6618385553293921	0.6618385553293921	0.6618385553293921	0.6618385553293921	0.6618385553293921	0.6618385553293921	0.6618385553293921	0.6618385553293921	0.6618385553293921	0.6618385553293921	0.6618385553293921	0.6618385553293921	0.6618385553293921	0.6618385553293921	0.6618385553293921	0.6618385553293921	0.6618385553293921	0.6618385553293921	0.6618385553293921	0.6618385553293921	0.6618385553293921	0.6618385553293921	0.6618385553293921	0.6618385553293921	0.6618385553293921	0.6618385553293921	0.6618385553293921	0.6618385553293921
0.6197944566652789	0.5602636184667942	0.5385470322277145	0.5694127879284783	0.6615850930577386	0.4943037110073315	0.5042436098729238	0.3927770890231827	0.4597139951368285	0.46871074567180965	0.34514730088562007	0.6318065329495935	0.31564350897514665	0.3163605365398769	0.3186238569971303	0.4712329359215138	0.718666058287352	0.5532324152845338	0.5865451070966422	0.35030420834474324	0.5326350431538984	0.7221236567000122	0.5947831528889695	0.6643421507899278	0.812267265929316	0.6449466927800082	0.6837207874958092	0.7693013327936141	0.7265110601447117	0.7265110601447117	0.7265110601447117	0.7265110601447117	0.7265110601447117	0.7265110601447117	0.7265110601447117	0.7265110601447117	0.7265110601447117	0.7265110601447117	0.7265110601447117	0.7265110601447117	0.7265110601447117	0.7265110601447117	0.7265110601447117	0.7265110601447117	0.7265110601447117	0.7265110601447117	0.7265110601447117	0.7265110601447117	0.7265110601447117	0.7265110601447117
0.9332665761638919	0.9326880423749419	0.5795924988552428	0.7412960305503932	0.7798773848196536	0.8380119797168769	0.7342132355967624	0.7212858876769502	0.8587074999842198	0.9443220565586096	0.8033325649044516	0.7993968313163564	0.8103558136583984	0.7166547520002705	0.9345616426671226	0.7876739797193233	0.7249972549115564	0.9463229040249213	0.9746625684915182	0.6531469932559151	0.9291695105516069	0.7924327019746716	0.8849400288075956	0.8386863653911335	0.8386863653911335	0.8386863653911335	0.8386863653911335	0.8386863653911335	0.8386863653911335	0.8386863653911335	0.8386863653911335	0.8386863653911335	0.8386863653911335	0.8386863653911335	0.8386863653911335	0.8386863653911335	0.8386863653911335	0.8386863653911335	0.8386863653911335	0.8386863653911335	0.8386863653911335	0.8386863653911335	0.8386863653911335	0.8386863653911335	0.8386863653911335	0.8386863653911335	0.8386863653911335	0.8386863653911335	0.8386863653911335	0.8386863653911335
0.8993369264966913	1.164219113145785	0.8742270278080911	0.7767267068987497	0.9009771775338877	0.8457989227314507	0.7308550294787132	0.9273996130246749	0.7778326061046734	0.7825328834566468	0.6854791498580428	0.8808037226313038	1.0274561581921249	0.9134063765636877	0.9379939174986962	0.716751690688943	0.9031553627793714	0.8324002712974118	0.65323078053235	0.8378397830980542	0.8550989482262763	0.8464693656621651	0.8464693656621651	0.8464693656621651	0.8464693656621651	0.8464693656621651	0.8464693656621651	0.8464693656621651	0.8464693656621651	0.8464693656621651	0.8464693656621651	0.8464693656621651	0.8464693656621651	0.8464693656621651	0.8464693656621651	0.8464693656621651	0.8464693656621651	0.8464693656621651	0.8464693656621651	0.8464693656621651	0.8464693656621651	0.8464693656621651	0.8464693656621651	0.8464693656621651	0.8464693656621651	0.8464693656621651	0.8464693656621651	0.8464693656621651	0.8464693656621651	0.8464693656621651
0.9283808555701915	0.7196451810061361	1.020443938343879	0.8659991174376158	0.9327559336256338	1.014088402334049	0.8713005376823234	0.9790501190558889	0.9333695561453997	0.959980728145636	1.1359393102991804	0.7587811451098205	0.9972081395858728	1.0129857137712175	0.8240127362522732	0.9647271940044535	1.1930986698440855	0.9935793523227895	1.0933390110834376	1.0933390110834376	1.0933390110834376	1.0933390110834376	1.0933390110834376	1.0933390110834376	1.0933390110834376	1.0933390110834376	1.0933390110834376	1.0933390110834376	1.0933390110834376	1.0933390110834376	1.0933390110834376	1.0933390110834376	1.0933390110834376	1.0933390110834376	1.0933390110834376	1.0933390110834376	1.0933390110834376	1.0933390110834376	1.0933390110834376	1.0933390110834376	1.0933390110834376	1.0933390110834376	1.0933390110834376	1.0933390110834376	1.0933390110834376	1.0933390110834376	1.0933390110834376	1.0933390110834376	1.0933390110834376	1.0933390110834376
0.9145931755897756	0.8531738175859147	0.8182456615791255	0.9176280760457662	0.7997461992689421	0.8611966246228361	0.9670486433377578	0.7853822501271807	0.9374504597763881	1.0377815215872301	0.9357015765953778	1.001346358965559	1.0073084703821087	1.0098975219599566	0.8240713383682484	0.9893006626514126	1.0755686827345976	1.0264360735039026	0.9440543005275608	0.8880638049604319	0.9160590527439962	0.9160590527439962	0.9160590527439962	0.9160590527439962	0.9160590527439962	0.9160590527439962	0.9160590527439962	0.9160590527439962	0.9160590527439962	0.9160590527439962	0.9160590527439962	0.9160590527439962	0.9160590527439962	0.9160590527439962	0.9160590527439962	0.9160590527439962	0.9160590527439962	0.9160590527439962	0.9160590527439962	0.9160590527439962	0.9160590527439962	0.9160590527439962	0.9160590527439962	0.9160590527439962	0.9160590527439962	0.9160590527439962	0.9160590527439962	0.9160590527439962	0.9160590527439962	0.9160590527439962
0.2972590365681273	0.09839289438255906	0.06560218730088442	0.023081028339745666	0.18831669540992763	0.08060532443756145	0.38608551476596403	0.13363826090000325	0.23458927606269794	0.13154140023206898	0.1723274043346664	0.8507911086858772	0.3579020392720897	0.36495044100519447	0.6155047418770768	0.591636596849662	0.7768797200727777	0.4350929676483197	1.0048944986977888	0.9652836473488233	0.7149384005157478	0.9347590994416849	1.5041468750503446	1.3914599790995152	1.2162678494280619	1.1853581208508561	0.9336061577900651	1.1173421152970437	0.6760208917470301	0.4231981584773218	0.8494698443589475	1.168962220768309	0.9809814175824237	1.256071836213669	1.3217096091634672	1.0860506243859496	1.22718176567608	0.685890190585044	1.3100670402566588	1.1755315764865333	1.761300464937818	1.4684160207121757	1.4684160207121757	1.4684160207121757	1.4684160207121757	1.4684160207121757	1.4684160207121757	1.4684160207121757	1.4684160207121757	1.4684160207121757
0.011854497008240553	0.5471375995092987	0.3596824948709163	0.3226724240063862	0.35742431721480855	0.32650493458790264	0.3656444169791645	0.09997791120244406	0.29839130211189735	0.24464092861928513	0.17867200899295058	0.2848794993689515	0.4170782696451043	0.4345899677898836	0.6351898618380283	0.3129931306041834	0.4431232327526293	0.7095034286330204	0.7956003769349852	0.9436258618794059	1.1687004056428851	0.6033634258322502	0.48348856664159456	0.4860633249635426	1.465613924181439	0.7261973188905303	1.2688053862647746	0.2891347435546492	1.172713136654867	1.385079526047282	0.8807663402975607	1.0120228324964267	1.0268467983722032	0.735347679459818	1.0633361035562494	1.1942878546446987	0.998429952750527	1.3951822193489924	1.2438063607909666	1.222134655265164	0.9537022857171433	0.7386264268507257	0.9750913677777493	0.7002146206565762	1.1776403178687458	0.9285228862432984	1.053081602056022	1.053081602056022	1.053081602056022	1.053081602056022
0.6608213822995548	0.8248371356426388	0.7734234902840376	0.8225536881027677	0.8847688370454762	1.185162214537021	1.0807984346052246	1.3492723549413455	1.200471529028979	1.0983306255175647	1.1708166810136815	1.227338227043013	1.1616892509302474	1.2826726363633605	1.1267325938717505	1.2610391228635545	1.2726428869298978	1.2124229224626926	1.4500513186656248	1.1504374918393703	1.33673116470662	1.1139325044312032	1.2507637892210193	1.5661793219386375	1.4740607953324785	1.4289824486660359	1.299727368619154	1.3680915262113245	1.2208725851991054	1.2398663900012605	1.3171325337896174	1.2911978927532033	1.4649067833223277	1.2310574476200884	1.5470594336784955	1.211692033946414	1.3412086602985211	1.2708068637317524	1.24189177766929	1.3092404199523053	1.343198285041484	1.3262193524968946	1.3262193524968946	1.3262193524968946	1.3262193524968946	1.3262193524968946	1.3262193524968946	1.3262193524968946	1.3262193524968946	1.3262193524968946
1.0025598966067977	0.6782127263116967	1.0266191219515624	0.9543192607144269	0.9694213842064687	1.2231691865581307	0.9070087876015891	1.109828847915925	1.2044601560319461	1.2858040252271825	1.3766885380657676	1.1591447811470197	1.2670571898021614	1.2122615173852898	1.3474672665688137	1.3096590516664932	1.1927562822821856	1.3624989100994553	1.1656737990352444	1.2591610367399295	1.0560300570569594	1.3170258342248764	1.1947077554327614	1.1340631955444271	1.2397735836141102	1.340076430620365	1.5441298514512656	1.200063003325664	1.2296971671768007	1.1770069838651485	1.2157935236423965	1.1942099540954987	1.1000750363598673	1.15019641224288	1.394273507433888	1.3314886497077185	1.4010602365310167	1.3951598118215038	1.275840307649241	1.3951394019125607	1.2844134989505085	1.0817004102626093	1.2781515229345561	1.4233255893928058	1.3766808588419743	1.528656629260294	1.4526687440511343	1.4526687440511343	1.4526687440511343	1.4526687440511343
0.6531778516068734	0.5264557106553839	0.7518641408111776	0.9687583900059176	0.8162206260359082	1.0087638480527377	0.9703388134335222	1.038013630090437	1.3444041341110669	0.951465634412708	1.1179424115636287	0.9661836855344945	0.9181827051322402	0.9333054916735768	0.9599959773080514	0.7480304191408984	0.608415222065336	0.7389796580518118	0.8257594375979028	1.073087156493424	1.0590161488518488	1.1945106453216783	0.958444564045687	0.9416635191154274	1.407750219206361	0.9679798998909834	1.4914022525398083	0.8852290643598586	0.988650931466385	1.154587774380771	1.158744828942835	0.8446814659371512	0.9865973246150472	0.8118173071106698	1.3660160590306416	0.9732020493411535	1.2541520712149956	0.850838738778226	1.1077614925400534	1.017938664337035	1.3106263104823155	1.4408729452881692	1.2324578238738686	1.3366653845810188	1.3366653845810188	1.3366653845810188	1.3366653845810188	1.3366653845810188	1.3366653845810188	1.3366653845810188
1.390513757517677	1.2618708693357057	1.151064880977779	1.216412174684609	1.2212779655169246	1.0010260201691112	1.1485736079215088	1.231073740327605	1.1662092120470675	1.1367410871218362	1.4189577353324434	1.0020728887846313	1.2105153120585372	1.2105153120585372	1.2105153120585372	1.2105153120585372	1.2105153120585372	1.2105153120585372	1.2105153120585372	1.2105153120585372	1.2105153120585372	1.2105153120585372	1.2105153120585372	1.2105153120585372	1.2105153120585372	1.2105153120585372	1.2105153120585372	1.2105153120585372	1.2105153120585372	1.2105153120585372	1.2105153120585372	1.2105153120585372	1.2105153120585372	1.2105153120585372	1.2105153120585372	1.2105153120585372	1.2105153120585372	1.2105153120585372	1.2105153120585372	1.2105153120585372	1.2105153120585372	1.2105153120585372	1.2105153120585372	1.2105153120585372	1.2105153120585372	1.2105153120585372	1.2105153120585372	1.2105153120585372	1.2105153120585372	1.2105153120585372
1.108808260343712	1.2660847720317063	1.4842545849508368	1.3055983121701455	1.1411107162923355	1.2161917216064673	0.9449118559906535	1.1144723082583827	1.1428243664379063	0.970026181301028	1.2049113786374734	1.2204510891238085	1.103029780753749	1.4451197142143053	1.1272706506167447	1.042588065045808	1.2503859827771637	0.9236829607185413	0.9740633289640863	0.9061879290963445	0.8743993734598556	1.0753922803669786	1.2522607568863218	1.0886773223137733	0.8954557803868585	1.3819038829275698	1.2261635708669185	0.8397192923574961	1.3073991128824296	0.9110855723401922	1.148672607352694	1.1981803935942446	1.0420842705826288	0.9779944079535934	1.1347272360932406	1.067612817858009	0.8062997382212824	1.035190390793949	1.3191304033213191	1.466663679862509	1.1917606290075917	1.3292121544350506	1.3292121544350506	1.3292121544350506	1.3292121544350506	1.3292121544350506	1.3292121544350506	1.3292121544350506	1.3292121544350506	1.3292121544350506
1.1665242294271192	1.1920555606526528	1.200605529992968	1.0855425491228778	1.2079799073623614	1.0906000576707322	1.1729068480495388	0.9968361075144156	1.1920955803991864	1.2559625239638519	1.1696632640929658	1.1778541198098431	1.274879100102294	1.2325552243788385	1.0774411598420466	1.2059477527527978	1.1561117531017693	1.2448861247728253	1.208007569820131	1.2887923471393132	1.3233985171638398	1.0165673925792318	1.2397981829886986	1.1387153025876382	1.0780709899702166	1.241385785823781	1.1434666748890874	1.1642052903235267	1.2507286880381747	1.1510842524465517	1.1618726592615054	1.1462925220342606	1.3696842176901591	1.2131085058009705	1.3783990494217537	1.2092386516690925	1.244444726750697	1.16750942860959	1.2010585506508968	1.2579100455967733	1.4223163614111611	1.3153466146406771	1.2348749887371064	1.277087313318734	1.126690247432397	1.2018887803755656	1.2018887803755656	1.2018887803755656	1.2018887803755656	1.2018887803755656
1.3430531820793652	0.8333101740104376	0.4365894174175069	1.1528636245225174	0.1257522339187961	0.8424776184612914	0.2941085667245773	0.0	0.09378503077511668	0.5149517188657596	0.17214733222336948	0.12954323470626125	0.28508155821388237	0.5847103396442132	0.7345805540743633	1.644245761571151	0.7391336611957938	1.5736180070754655	0.0814896642943905	1.1691691652391223	1.2564720244611602	0.5048040562870946	0.014700769700095479	0.45534612866543955	0.8139168678342705	1.746449799368453	0.3872912473011875	0.3308400604943198	0.8826634202999384	0.5997025287285069	0.5600409297230635	1.3390105988106182	1.244925651305133	1.3809510559206206	1.4983056682388878	0.9246440304185713	0.44368736177052914	1.4002188611021207	0.7723339154340307	0.7344889835596724	1.066574200750373	1.1332584137385382	0.277478732866809	0.1154790632221046	1.0217437215495797	0.5686113923858421	0.5686113923858421	0.5686113923858421	0.5686113923858421	0.5686113923858421
0.80806963581357	0.8334383242294263	0.8438214314127893	0.6259972946869332	1.1421483002759962	0.7304718986025523	0.9077194282741662	0.9961466170100189	0.9176307162281799	0.7024874057484791	0.8349139430410626	0.9741093900222256	1.0668834130783638	1.1276344756284393	1.4245484740835637	1.4309000926584157	1.2383055036898611	1.282784495172387	1.1951264196520979	1.3430175050166855	1.38308537003543	1.2353441636016396	1.6261425390013067	1.068067682714004	1.2575388095403863	1.4487921213223833	1.2427263864687306	1.3118343359541296	1.4785173676365653	1.125363092632833	0.9905277665837144	1.3707110069279898	1.3962541264047348	1.27718905084234	1.1170933011572832	1.3770534045579799	1.169823494448644	1.3096448584842104	1.3025311807569777	1.211299913851522	1.4278799445778827	1.2411781133618114	1.1750383190856897	1.2081082162237504	1.2081082162237504	1.2081082162237504	1.2081082162237504	1.2081082162237504	1.2081082162237504	1.2081082162237504
0.38926876531153853	0.7242398460823509	0.6692971395044514	0.43477946414899843	0.8638320289115202	0.7985396047191102	0.7525510210263288	0.8434633469583864	0.9884362702272986	0.7671125086512823	0.9679948805212597	0.9785946806733442	1.1138694149367927	1.229777915324029	1.320130963529427	1.0510936846359291	0.9407248722062647	0.9586716057005343	0.8024278613536734	0.7878777221660124	1.055726128581368	1.0215944473734042	0.8862549963333609	1.1403362479691013	1.0312684842357913	1.0127252419608912	0.6975491454791176	1.1904955504933366	0.830726813370794	0.9043352350621257	1.2432233434416273	1.1219261197021988	0.8667711735530191	0.9012533873961311	1.1259114757449298	1.1004543475667974	1.3015545581083878	0.9953274146204059	1.0667651265465488	0.9758895138496817	1.0213273201981152	1.0213273201981152	1.0213273201981152	1.0213273201981152	1.0213273201981152	1.0213273201981152	1.0213273201981152	1.0213273201981152	1.0213273201981152	1.0213273201981152
0.7948286702451408	0.46868285227325623	0.20749048006590803	0.4159344120206324	0.8099259892227285	0.5898210819662597	0.7543505425284142	0.8961865431549777	0.5371745685830024	1.2926836978353984	1.2182049237193295	0.648284555305794	1.063656038538871	1.3441265912206812	1.1823817301335398	1.147485233913943	1.4797361652129488	0.8280328332271055	0.944081646538231	0.8101638170891471	2.1664195906537045	1.5588764869364358	1.7771193830236387	1.7312820946924297	2.014213240587225	1.9014328351842509	1.4245688475954572	1.7137217799193296	1.7631997167605271	1.7713660115969374	1.672864324676838	1.5731176152139406	1.7442940215336495	2.2511549930642087	1.4753862959479678	1.7065035201809535	1.5018514451859308	1.889170754319031	1.7665718643471382	1.7062013580924527	1.5216267435491273	1.6139140508207899	1.6139140508207899	1.6139140508207899	1.6139140508207899	1.6139140508207899	1.6139140508207899	1.6139140508207899	1.6139140508207899	1.6139140508207899
0.4602070532751793	0.6002493764057556	0.42366929080841265	0.3025409467568361	0.22077743821109905	0.3796255639673525	0.5067605782097145	0.476116821488884	0.6019880598833136	0.5790161907051232	0.38235668963208247	0.6394973041888717	0.3167554900499617	0.20062487771642917	0.22985775052953247	0.3163720428536815	0.39753703065455437	0.6463387142945684	0.7613601859671918	0.8248951133155276	1.059590630530844	0.8342946439961262	1.473164694801355	1.0749806849701353	1.297985956071692	1.0405670693087594	1.2909242016675357	1.0704743773334693	1.1704928368074392	1.2119675363597973	1.2455333878935526	1.346832313550868	1.1772741474403114	1.3135540056632455	1.3306307725071334	1.3057073268707027	1.36642840819941	1.218027369502094	1.115180846836905	1.026528427908143	0.818674070549707	0.8136150515160085	1.392376477501321	1.591164685882616	1.477466347752966	1.4417998269588344	1.5997298728318476	1.420361320716573	1.2771122293460215	1.2988937332953083
0.07068256345889141	0.6081015732641845	0.7519385895935733	0.6947549235150128	0.2986122508232999	0.49619443757760634	0.5131913665346151	0.48063218686536424	0.8832087722833042	0.6561112799805526	0.9187437383257544	0.7395476824703718	1.7067954571982322	0.7064408430913438	0.3105467830696424	0.8064258447211975	0.7087712468280337	0.9952180168073395	1.1262033910322555	1.3070925160700642	1.4378744349524946	1.4607825335021591	0.8872522509070531	1.2481042284885704	1.065133330750738	0.7431463246614327	0.302880551951533	1.4355584764737468	0.34029844375451007	0.9953133943819702	0.5174097015265527	0.6172069678107184	1.491079406249409	1.2576994598650375	1.4835888735757488	1.5403214308926811	1.654585095836538	1.5058328041206297	0.7375442024034762	0.6937262571515677	1.6126679564000796	1.2129861894677876	1.9714036505692476	1.0468775038296465	1.8987034858136114	1.2998193539212184	1.6104067572896135	2.261371203931528	0.9180904789516162	1.9007158658035634
0.589336853258396	0.645767472088958	0.41466116480295734	0.6498350802455731	0.5967704600980993	0.6657313702535115	0.6188759495985865	0.6292575245515142	0.6190446748236755	0.7741033550027976	0.7709611107454571	0.7679740308888328	0.855821158642424	1.0066597657497756	0.4040496768664753	0.5937715635004855	0.5921835921360241	0.8251669489184726	0.8929471891347794	0.4044531303485657	0.7278610028353386	0.877095266152799	0.7776732023814925	0.5020871045328796	0.4990912293994931	0.6771272254469707	0.5032443868695534	0.8288444439429233	0.6114249553403084	0.9650428634881736	0.614600182427689	0.701419680025183	0.5300982866135943	1.0491801706280666	0.6891903611724649	0.5073721815293483	0.8645279717466147	0.9630297173581803	0.7459796100477515	0.8329718051281915	0.7639276839742135	0.46631075598028104	1.0619384359877055	0.5672894221682518	0.8406172687694223	1.2096000189453642	0.6889441855166127	0.7774022278621325	0.8543474048918256	1.07019751107297
0.9505103011236364	1.0003782388860674	0.9673830320550756	1.235640449692923	1.331532223480331	1.208312015843433	1.2409668493396755	1.088122195799953	1.087572726677016	1.197083714652957	1.171914964293879	1.0374618409879108	1.1820337135583725	1.097742815247301	1.2960124668113404	1.3747101984695715	1.0870857614562341	1.1937030589951703	1.0355047283028045	1.1508368173946697	1.2577823750512993	1.0788575697479756	1.0290730546906046	1.3106728210046437	1.2456616262824154	1.0740965311602386	0.9555831555033898	1.2898781719543018	1.3761784927663727	1.0067876505894826	0.9691711133994927	1.1537350321674884	0.9938426033921415	1.125531448599564	1.1743074916569596	1.0365589753993592	1.160329021553516	1.0578400480410706	0.9667815115040054	1.0503255617231908	1.19212093413514	1.1219029108340492	1.19659411720961	1.0011375220311471	1.1953535088229121	1.1221428619507026	1.1493442089937211	1.2187036832207248	1.0619799485444954	1.2539867237411697
0.21533136216300625	0.35762357867604955	0.321907131284419	0.27730649699185467	0.4573535806645197	0.6531676696861172	0.4397737048296657	0.3085412348477928	0.7991882119199102	0.5514527063040092	0.7740763357371033	0.858034499171266	0.41900380471561116	0.5018233887586887	0.5484668826682763	0.5733787015547347	0.5729869777372232	0.7265841938701466	0.33517016738658467	0.30589861174735095	0.3281600400275267	0.26407301432198416	0.2660751561555129	0.5207647793418916	0.6495077132711607	0.7992703680638219	0.5588967524312627	0.8301044948437674	0.9318952564882288	0.8959565880675849	0.7639348114612659	0.737867081869386	0.5835709646250778	1.1293088900002821	0.7721149888414841	0.6463580286114962	0.8596287744325389	0.6594477250015149	0.7810673165185031	0.554007193972238	0.579830791062795	0.6879645213784251	0.4878712011204774	0.47044335900278317	0.6825818112637617	1.1708466132601547	0.923349854958197	1.2355543719936128	1.0413099723051358	1.1126058246291288
0.8058796028176841	0.7132132245801603	0.625005499261183	0.7673760115241662	0.687571736357974	0.7097864367622045	0.6979266037500161	0.7532823893081397	0.9058012706968597	0.8517925390033009	0.6951918457075315	0.617449569132277	0.8201848123017734	0.9032888765801744	0.6535540920624306	0.7700535851759331	0.696775171504711	0.781760259022359	0.8909350969858022	0.5788400182151228	0.6062435473645373	0.6194974514094856	0.781953229086799	0.6116940066640547	0.5901764645142277	0.8899444091192439	0.7125925518815384	0.9107030671604479	0.7435278502077829	0.7983392957017638	0.5696763534146457	0.6853015735153237	0.7248932135888838	0.8247245719292087	0.6108750420423216	0.7748689225072335	0.7863864247459735	0.5503728752026835	0.7769306550091535	0.5361739854583482	0.7902190037354956	0.6819162316619968	0.775941575439879	0.7289289035509379	0.7289289035509379	0.7289289035509379	0.7289289035509379	0.7289289035509379	0.7289289035509379	0.7289289035509379
0.999394806211562	0.8637386532962945	1.274105044150412	0.8261590026659696	0.8516986684200762	0.6301136911929057	0.7383285224775665	0.7413510904342284	0.9435511706815222	0.6476177940210026	0.5245301531666503	0.5860739735938265	0.5860739735938265	0.5860739735938265	0.5860739735938265	0.5860739735938265	0.5860739735938265	0.5860739735938265	0.5860739735938265	0.5860739735938265	0.5860739735938265	0.5860739735938265	0.5860739735938265	0.5860739735938265	0.5860739735938265	0.5860739735938265	0.5860739735938265	0.5860739735938265	0.5860739735938265	0.5860739735938265	0.5860739735938265	0.5860739735938265	0.5860739735938265	0.5860739735938265	0.5860739735938265	0.5860739735938265	0.5860739735938265	0.5860739735938265	0.5860739735938265	0.5860739735938265	0.5860739735938265	0.5860739735938265	0.5860739735938265	0.5860739735938265	0.5860739735938265	0.5860739735938265	0.5860739735938265	0.5860739735938265	0.5860739735938265	0.5860739735938265
1.4542231907866232	0.8761444683909085	1.2746385093714567	1.2556333879438577	1.4461953845839917	1.3005128862720725	1.373354135428032	1.373354135428032	1.373354135428032	1.373354135428032	1.373354135428032	1.373354135428032	1.373354135428032	1.373354135428032	1.373354135428032	1.373354135428032	1.373354135428032	1.373354135428032	1.373354135428032	1.373354135428032	1.373354135428032	1.373354135428032	1.373354135428032	1.373354135428032	1.373354135428032	1.373354135428032	1.373354135428032	1.373354135428032	1.373354135428032	1.373354135428032	1.373354135428032	1.373354135428032	1.373354135428032	1.373354135428032	1.373354135428032	1.373354135428032	1.373354135428032	1.373354135428032	1.373354135428032	1.373354135428032	1.373354135428032	1.373354135428032	1.373354135428032	1.373354135428032	1.373354135428032	1.373354135428032	1.373354135428032	1.373354135428032	1.373354135428032	1.373354135428032
0.3153036040100207	0.8502116656036333	1.021333174992674	0.8523277019347854	1.480985589690081	1.0883743963148411	0.7308457114588662	0.9742451335465662	1.059080265974579	0.8459900495380852	0.1599607918038327	0.7420637566546281	0.0613478154920739	0.4810879756204042	0.48909184485043095	0.22080380718270431	0.42346217127485103	0.5331653528069183	0.23779406559982644	0.7370149346208728	0.7998851185620256	0.548244037382211	1.2664880799642908	0.8005936293588188	0.9128283810783933	0.5383940535919564	0.5273065276463953	0.8246093219631694	0.04886442061048691	0.41568232282728884	0.09168548436390045	0.2966726699412893	0.7532312229595998	0.2165336081726118	0.8459457212570888	0.5052180876944358	0.6755819044757623	0.6755819044757623	0.6755819044757623	0.6755819044757623	0.6755819044757623	0.6755819044757623	0.6755819044757623	0.6755819044757623	0.6755819044757623	0.6755819044757623	0.6755819044757623	0.6755819044757623	0.6755819044757623	0.6755819044757623
0.7820957496992721	1.0841656736201213	0.9251260873455236	0.9181846582018872	0.8176618437199469	0.9398140382627429	1.1017965638316762	1.0861516724074827	1.098171233379235	1.173672862746492	1.3136970202966618	1.2154011005367031	1.0541169716524985	1.0261385073695408	1.030607703116998	1.1902197745622922	1.237916478966174	1.1517299663302984	1.1552187792481214	1.3656726875591096	1.3111019062108193	1.254861755851114	1.1973115315604832	1.099318903038929	1.2262967472592141	1.0624563541737115	1.1811705118250861	1.121813432999399	1.121813432999399	1.121813432999399	1.121813432999399	1.121813432999399	1.121813432999399	1.121813432999399	1.121813432999399	1.121813432999399	1.121813432999399	1.121813432999399	1.121813432999399	1.121813432999399	1.121813432999399	1.121813432999399	1.121813432999399	1.121813432999399	1.121813432999399	1.121813432999399	1.121813432999399	1.121813432999399	1.121813432999399	1.121813432999399
0.9952926605938756	0.8690494046802028	0.88906012442775	1.062939174165325	1.1663648135196298	0.7558486328929719	1.1170147209114045	0.804838701387549	0.7440140876065182	1.1823462399874582	1.0069538395695965	1.3893123663040103	1.1558350610734356	0.7185712095698545	0.9251123487235793	0.6688176727453766	1.3332872751723375	0.7167147843809649	1.2783970031523693	0.9273335045117498	1.1028652538320594	1.1028652538320594	1.1028652538320594	1.1028652538320594	1.1028652538320594	1.1028652538320594	1.1028652538320594	1.1028652538320594	1.1028652538320594	1.1028652538320594	1.1028652538320594	1.1028652538320594	1.1028652538320594	1.1028652538320594	1.1028652538320594	1.1028652538320594	1.1028652538320594	1.1028652538320594	1.1028652538320594	1.1028652538320594	1.1028652538320594	1.1028652538320594	1.1028652538320594	1.1028652538320594	1.1028652538320594	1.1028652538320594	1.1028652538320594	1.1028652538320594	1.1028652538320594	1.1028652538320594
1.032210136497986	0.9813539804548733	0.8741303302353425	0.9310783635282854	0.8703721977161912	1.1156795327719098	0.9437521823732097	0.9960354371647189	0.8945482458922289	1.0453704744025538	0.8593820710900767	0.805716814598206	1.0548167663949788	1.131622930103687	0.986309372623319	0.9150199370313576	1.1535037910408155	1.116436356527964	0.9720110365338418	1.1311399278556193	1.1054296918043442	1.111245462008825	1.2503773831605574	0.9521780109584965	1.0687402615583097	1.1103871149835396	1.0230735258952934	1.2571170014085715	0.7988795751792683	1.1236107969586762	1.101677402958532	1.3802632641988357	1.2644045183360666	1.0880344276974263	1.3397619124809277	1.014215566191575	1.3062105176094894	1.1602130419005323	1.1602130419005323	1.1602130419005323	1.1602130419005323	1.1602130419005323	1.1602130419005323	1.1602130419005323	1.1602130419005323	1.1602130419005323	1.1602130419005323	1.1602130419005323	1.1602130419005323	1.1602130419005323
1.0583432702800717	0.9771163822062073	0.8727240754967442	0.9704882574790495	0.9810554774537728	1.0506334690648582	0.9814607933382531	1.0938295057502325	1.3663845899857894	1.159375284306415	1.2667089919126857	1.1581437887917096	0.9951318176250022	1.3448106872489771	0.8005417394402772	0.946879765802905	0.8332331142382952	1.2290912589137015	1.068477703225606	0.7463152151374788	1.0099696504772464	0.7918274749471317	0.767237131854095	0.7929944725786148	1.11681295846057	0.8180590171439016	1.1276853416914918	0.9463215402410983	1.0793015820282175	0.9573093772546827	1.0821962749284946	0.9317665728616349	1.0069814238950647	1.0069814238950647	1.0069814238950647	1.0069814238950647	1.0069814238950647	1.0069814238950647	1.0069814238950647	1.0069814238950647	1.0069814238950647	1.0069814238950647	1.0069814238950647	1.0069814238950647	1.0069814238950647	1.0069814238950647	1.0069814238950647	1.0069814238950647	1.0069814238950647	1.0069814238950647
0.3678365394747966	0.6252242953566456	0.19419690143051946	0.514636295948399	0.6374283190282196	0.3299459052073654	0.5012564656672851	0.6662645399395156	0.8475001543856294	0.3993664891253729	0.5039853162397493	0.4483795909769414	0.9729371182591269	0.7305213834775872	0.3873034167968868	0.34516589761129335	0.49305975850449335	0.30462001944267836	0.7497752563572929	0.5354720507116759	0.49958320393876426	0.44432169322396425	0.7079728946275081	0.7250538331103843	0.7416436506502142	0.938243728334858	0.7964461108734276	0.5844081668844238	0.49766178511479897	0.7667400125026602	0.685062332494377	1.12255205090455	0.8046286062210222	0.6411490570789048	0.7228888316499634	0.7228888316499634	0.7228888316499634	0.7228888316499634	0.7228888316499634	0.7228888316499634	0.7228888316499634	0.7228888316499634	0.7228888316499634	0.7228888316499634	0.7228888316499634	0.7228888316499634	0.7228888316499634	0.7228888316499634	0.7228888316499634	0.7228888316499634
1.0042555622020657	1.1138601055805215	1.1204625510675528	1.1650273047268571	1.115418244380165	1.0412138909810262	1.1710412582062175	1.2270369079584225	1.3221853848910576	1.210309099721079	1.4539074704886863	1.5931943963861466	1.1451641004236506	1.392877662333582	1.515829076768141	1.21953954413139	1.3372554762017945	1.217603453076283	1.1020659077302448	1.240841738474891	1.5060371721800596	1.2817184163545394	1.3938777942672995	1.3938777942672995	1.3938777942672995	1.3938777942672995	1.3938777942672995	1.3938777942672995	1.3938777942672995	1.3938777942672995	1.3938777942672995	1.3938777942672995	1.3938777942672995	1.3938777942672995	1.3938777942672995	1.3938777942672995	1.3938777942672995	1.3938777942672995	1.3938777942672995	1.3938777942672995	1.3938777942672995	1.3938777942672995	1.3938777942672995	1.3938777942672995	1.3938777942672995	1.3938777942672995	1.3938777942672995	1.3938777942672995	1.3938777942672995	1.3938777942672995
0.2989461064647703	0.15113790221173395	0.17417406144251246	0.24310045133060196	0.19586708982394269	0.2745637601737491	0.32043638003706193	0.6473354337148265	0.44562963257596433	0.6229187567727746	0.5067826532325037	0.6931155603080437	0.5188938317783748	0.6761310935403058	0.6942113266635791	0.31433201581806364	0.3358295929762782	0.5154404528570377	0.6263054129730183	0.707873322346767	0.449546771673824	0.552090253773195	0.5342637927880228	0.32685094467040915	0.5725281427566271	0.6173984498748356	0.4375009776164969	0.3803841274977822	0.6038805464709154	0.32447789572004476	0.26565409947964336	0.61229777389047	0.9436840143303952	0.44532066545499854	1.1973698971237998	0.3337638660407495	0.2598248687550956	0.6654807933876027	0.28805241430721507	0.3768252847936002	0.3503446638491398	0.36358497432137	0.36358497432137	0.36358497432137	0.36358497432137	0.36358497432137	0.36358497432137	0.36358497432137	0.36358497432137	0.36358497432137
0.6209547670993748	0.9835786345208223	0.7017414537870565	0.5994590773024425	0.720909944099533	0.9797766817584259	1.0273482227444186	1.0064259517962286	1.0590324981745995	1.0498629865199292	1.2413715577190023	1.1555152454426656	0.7493600592779652	0.7363711458775568	1.0594514282297847	1.1762393317885018	1.0834095641813184	1.084602003619381	0.9691807050483371	1.0627560517763828	1.1540327370057133	1.2175495857889005	1.374720229676579	1.1488791267652927	1.0615379319336438	1.105208529349468	1.105208529349468	1.105208529349468	1.105208529349468	1.105208529349468	1.105208529349468	1.105208529349468	1.105208529349468	1.105208529349468	1.105208529349468	1.105208529349468	1.105208529349468	1.105208529349468	1.105208529349468	1.105208529349468	1.105208529349468	1.105208529349468	1.105208529349468	1.105208529349468	1.105208529349468	1.105208529349468	1.105208529349468	1.105208529349468	1.105208529349468	1.105208529349468
0.4850903230387346	0.3255259620073485	0.28577635231347415	0.17747704754762814	0.42437576110552266	0.5823860309115628	0.275896178580632	0.7447738417837357	0.8311186769038009	0.8592842137671245	0.41182524172671814	0.4442927324956775	0.7597191758983896	0.6563809230880208	0.606921453949069	1.0771851167208353	1.0894312721682633	0.9545151429938145	1.2890162850743656	0.6873849157260163	0.842915639860174	1.012303662032708	0.9936167331690422	1.2500056045052161	0.6976351385163085	1.1020528121022162	0.6889135533183833	0.5577355585374568	1.1749679076647779	0.9920474520847522	1.083507679874765	1.083507679874765	1.083507679874765	1.083507679874765	1.083507679874765	1.083507679874765	1.083507679874765	1.083507679874765	1.083507679874765	1.083507679874765	1.083507679874765	1.083507679874765	1.083507679874765	1.083507679874765	1.083507679874765	1.083507679874765	1.083507679874765	1.083507679874765	1.083507679874765	1.083507679874765
0.8846451644665193	1.0661006464715257	1.0938715390792284	1.2376599901383623	1.3018401912415694	1.3086782929608471	1.383387774859419	1.214157577848501	1.334952149620715	1.3687672608231036	1.0931887206284119	1.3988828839077494	1.2319677112609353	1.1132051460752859	1.2755253653295633	1.3423676024770876	1.4842915768951954	1.2487656923893884	1.366528634642292	1.366528634642292	1.366528634642292	1.366528634642292	1.366528634642292	1.366528634642292	1.366528634642292	1.366528634642292	1.366528634642292	1.366528634642292	1.366528634642292	1.366528634642292	1.366528634642292	1.366528634642292	1.366528634642292	1.366528634642292	1.366528634642292	1.366528634642292	1.366528634642292	1.366528634642292	1.366528634642292	1.366528634642292	1.366528634642292	1.366528634642292	1.366528634642292	1.366528634642292	1.366528634642292	1.366528634642292	1.366528634642292	1.366528634642292	1.366528634642292	1.366528634642292
0.8995493384778865	0.887509778941057	0.6451503357078149	0.9156389064471369	0.8243106664565966	1.058230834362294	0.6696397831792097	1.2350644043554004	0.9561384870031042	0.9605288428988067	0.8603482552532605	0.9859699686767404	1.3457577110441248	1.360506561395189	0.9312647042945049	1.0366784603608843	1.1026622744519452	1.1082068568887304	0.9256279352772294	1.0119662860578684	0.9523234819710924	0.9908229680623323	1.0073834530051522	1.1501456790628333	1.4168346536189467	1.0743287626110989	1.0489399493277858	0.8060806028507651	0.936719996700615	0.87140029977569	0.87140029977569	0.87140029977569	0.87140029977569	0.87140029977569	0.87140029977569	0.87140029977569	0.87140029977569	0.87140029977569	0.87140029977569	0.87140029977569	0.87140029977569	0.87140029977569	0.87140029977569	0.87140029977569	0.87140029977569	0.87140029977569	0.87140029977569	0.87140029977569	0.87140029977569	0.87140029977569
0.9199460855906234	0.6101122998589458	0.8055817581441579	0.7181349550721319	0.8627180182446791	0.7853260667090439	0.8835988467447067	0.8391325896325744	0.8797137718975074	0.8193357425717366	0.9517679753214912	0.8426711617976841	1.0299824323199072	1.0317676230103274	0.7813963114404979	1.0705110555902972	0.5817276803184224	0.9277691079344554	0.898250783956525	0.6814546392412496	0.7000491418368747	0.7909971630600675	0.7455231524484711	0.7455231524484711	0.7455231524484711	0.7455231524484711	0.7455231524484711	0.7455231524484711	0.7455231524484711	0.7455231524484711	0.7455231524484711	0.7455231524484711	0.7455231524484711	0.7455231524484711	0.7455231524484711	0.7455231524484711	0.7455231524484711	0.7455231524484711	0.7455231524484711	0.7455231524484711	0.7455231524484711	0.7455231524484711	0.7455231524484711	0.7455231524484711	0.7455231524484711	0.7455231524484711	0.7455231524484711	0.7455231524484711	0.7455231524484711	0.7455231524484711
0.9087242780791254	0.9430230159989752	1.0868623751591946	1.2134766054457689	1.0573118735258265	0.9946289638626471	0.8791964995158178	0.9005921159480464	0.9330714423140921	0.8454475846668431	1.3492968238167642	1.1013664310524816	1.1147234340033882	1.1658614470713446	1.0343035573046955	1.0144241867791504	0.91098424486542	0.7306795772181875	0.9375246921344521	0.954307140232525	0.8456700597947089	0.651270281560761	0.980512922223783	1.2101437319550914	0.8550457860664032	1.0639068785991213	0.9594763323327622	0.9594763323327622	0.9594763323327622	0.9594763323327622	0.9594763323327622	0.9594763323327622	0.9594763323327622	0.9594763323327622	0.9594763323327622	0.9594763323327622	0.9594763323327622	0.9594763323327622	0.9594763323327622	0.9594763323327622	0.9594763323327622	0.9594763323327622	0.9594763323327622	0.9594763323327622	0.9594763323327622	0.9594763323327622	0.9594763323327622	0.9594763323327622	0.9594763323327622	0.9594763323327622
1.097142455893782	0.9643305572324106	0.8567263700999244	1.075887531363932	0.9398701729894836	1.277056281504433	1.2383235339714864	1.243499119489405	1.1221493423028623	0.9781435578809681	1.042476425065089	1.264726732385216	1.3471769483634453	1.2878500889982922	1.506208413985414	1.481313085582444	1.2301203864730987	1.366541763656827	1.3037051903813854	1.5075725375225424	1.63348172975501	1.7284639794760306	1.4542266696802222	1.7988120711333848	1.6265193704068035	1.6265193704068035	1.6265193704068035	1.6265193704068035	1.6265193704068035	1.6265193704068035	1.6265193704068035	1.6265193704068035	1.6265193704068035	1.6265193704068035	1.6265193704068035	1.6265193704068035	1.6265193704068035	1.6265193704068035	1.6265193704068035	1.6265193704068035	1.6265193704068035	1.6265193704068035	1.6265193704068035	1.6265193704068035	1.6265193704068035	1.6265193704068035	1.6265193704068035	1.6265193704068035	1.6265193704068035	1.6265193704068035
1.1196713883931704	0.7160029517709999	1.0541064654956627	0.80897126183357	1.1995680888668945	0.9865735052227039	1.1703400955899426	1.1373559223831677	1.2441069638282765	1.2235971358685345	1.0179274297577219	1.1704178838568353	1.0897956233356907	0.9722853717288157	1.235454345906872	1.034424353479008	1.050753671198452	1.2026867215857537	1.1375820676058461	1.1439296092517628	1.0547935568067361	1.1035263995568076	1.2556926436804825	1.1573379286510577	1.20651528616577	1.20651528616577	1.20651528616577	1.20651528616577	1.20651528616577	1.20651528616577	1.20651528616577	1.20651528616577	1.20651528616577	1.20651528616577	1.20651528616577	1.20651528616577	1.20651528616577	1.20651528616577	1.20651528616577	1.20651528616577	1.20651528616577	1.20651528616577	1.20651528616577	1.20651528616577	1.20651528616577	1.20651528616577	1.20651528616577	1.20651528616577	1.20651528616577	1.20651528616577
0.38611896475282653	0.49725248543029815	0.4250757801946036	0.43915731457033974	0.7546307032952478	0.8088979918985924	1.2289192978384365	1.1355218284423942	1.2248997753949582	1.2660022570858236	1.1674660825534153	1.070399000145768	1.0111611020066875	1.0979517533470053	1.038439122049957	1.064041042412312	1.1035134226112484	1.1369643505191585	1.405499596456207	1.067646028653284	1.6057255622605038	1.2032298683454024	1.1860380023225132	1.194633935333958	1.194633935333958	1.194633935333958	1.194633935333958	1.194633935333958	1.194633935333958	1.194633935333958	1.194633935333958	1.194633935333958	1.194633935333958	1.194633935333958	1.194633935333958	1.194633935333958	1.194633935333958	1.194633935333958	1.194633935333958	1.194633935333958	1.194633935333958	1.194633935333958	1.194633935333958	1.194633935333958	1.194633935333958	1.194633935333958	1.194633935333958	1.194633935333958	1.194633935333958	1.194633935333958
0.9723237818064724	0.9681227143058054	1.0492502161266777	1.137681596948255	1.210538709437993	1.3982228387910833	1.3467150049381853	1.4008821560689446	1.2864381827475528	1.2087613239159798	1.1537228236795534	1.0085509053600745	1.5634338731685846	1.2398588155596155	1.229196730306484	1.358662856756539	1.2812498250677165	1.3740750881288588	1.5123722693119706	1.160260886471534	1.1563044180817221	1.368352092722806	1.2559382263685754	0.9709806288267016	1.1134594275976384	1.1134594275976384	1.1134594275976384	1.1134594275976384	1.1134594275976384	1.1134594275976384	1.1134594275976384	1.1134594275976384	1.1134594275976384	1.1134594275976384	1.1134594275976384	1.1134594275976384	1.1134594275976384	1.1134594275976384	1.1134594275976384	1.1134594275976384	1.1134594275976384	1.1134594275976384	1.1134594275976384	1.1134594275976384	1.1134594275976384	1.1134594275976384	1.1134594275976384	1.1134594275976384	1.1134594275976384	1.1134594275976384
0.7050410196505315	0.6660863765812841	0.6202555740279774	0.8094185236923243	0.6202174232407066	0.53681941397138	0.7481277349393299	0.5753237391425747	0.6820560307216598	0.7040821917365304	0.5936516616686879	0.6594302126240508	0.4787775375497406	0.6821773257229844	0.7060007451641769	0.5310745132008593	0.6028894269511746	0.5943712692804288	0.6873295035655512	0.5679143014200779	0.5432221779705401	0.7353098445743783	0.6398721227353276	0.7261404060536485	0.5338559999955254	0.6628657451910146	0.6013130709738845	0.6269963561756932	0.6571930631227251	0.7199491346667136	0.6885710988947193	0.6885710988947193	0.6885710988947193	0.6885710988947193	0.6885710988947193	0.6885710988947193	0.6885710988947193	0.6885710988947193	0.6885710988947193	0.6885710988947193	0.6885710988947193	0.6885710988947193	0.6885710988947193	0.6885710988947193	0.6885710988947193	0.6885710988947193	0.6885710988947193	0.6885710988947193	0.6885710988947193	0.6885710988947193
0.6565365119978726	0.801580512370573	0.8812153333328436	0.7961182313751587	0.7928632421037455	0.8184538400148911	0.8632776166095674	0.9315609483614039	0.9902312250028275	0.9656737666602015	0.7472956292894231	0.9977184956490445	0.8315281807923018	0.7617554697129777	0.7719838202382849	1.0027099760928833	0.8715430689112246	0.8950112781662809	0.8175159909098021	0.996664999644437	0.7716803965336552	1.0019350021544806	0.8244300353389697	0.7369113858222465	0.9340940883393406	0.848301705581069	0.806769190347723	0.7706921905410067	0.9687502110725459	1.0299551880201196	0.9561183492121047	0.9930367686161122	0.9930367686161122	0.9930367686161122	0.9930367686161122	0.9930367686161122	0.9930367686161122	0.9930367686161122	0.9930367686161122	0.9930367686161122	0.9930367686161122	0.9930367686161122	0.9930367686161122	0.9930367686161122	0.9930367686161122	0.9930367686161122	0.9930367686161122	0.9930367686161122	0.9930367686161122	0.9930367686161122
0.5614826354895691	0.6208045693658765	0.5589792957609117	0.539855825399719	0.5902961767258663	0.6876972503910679	0.5429131379034494	0.6593541516974014	0.7012139385393522	0.593103017025512	0.5281372628888876	0.6769359044641677	0.5151095457584817	0.5416875436221931	0.8089631040772363	0.8775857481718252	0.8539210193323055	0.8826721359304536	0.8078418945276693	0.8295212509790705	0.8048504694345759	0.7297127348311206	0.9488497244373647	0.655223642321176	0.41919050007138114	0.7195738354296143	0.6904104035388685	0.7612230517794021	0.550613035706996	0.596846217915445	0.5737296268112205	0.5737296268112205	0.5737296268112205	0.5737296268112205	0.5737296268112205	0.5737296268112205	0.5737296268112205	0.5737296268112205	0.5737296268112205	0.5737296268112205	0.5737296268112205	0.5737296268112205	0.5737296268112205	0.5737296268112205	0.5737296268112205	0.5737296268112205	0.5737296268112205	0.5737296268112205	0.5737296268112205	0.5737296268112205
0.5162617444109455	0.7159570596221284	0.5955350624793357	0.6589384544715734	0.6453342326065081	0.4678389474792934	0.8096826767235803	0.8480416012360902	0.6376779575809395	0.6727144601720251	0.6338211532555115	0.6632009104940423	0.7808601940323088	0.7848316683563694	0.7573931215662557	0.5953359616043442	0.9221152517113893	0.7976750368298016	0.8959436432563105	0.9312623818428015	0.9136030125495559	0.9136030125495559	0.9136030125495559	0.9136030125495559	0.9136030125495559	0.9136030125495559	0.9136030125495559	0.9136030125495559	0.9136030125495559	0.9136030125495559	0.9136030125495559	0.9136030125495559	0.9136030125495559	0.9136030125495559	0.9136030125495559	0.9136030125495559	0.9136030125495559	0.9136030125495559	0.9136030125495559	0.9136030125495559	0.9136030125495559	0.9136030125495559	0.9136030125495559	0.9136030125495559	0.9136030125495559	0.9136030125495559	0.9136030125495559	0.9136030125495559	0.9136030125495559	0.9136030125495559
0.7651009585385882	0.6612845211310391	0.7109201177727396	0.6997046045070769	0.9254536206143459	0.8990074763026716	0.8790274076633584	0.7051959954063776	0.7475792959284738	0.7840153321673209	0.9404755536046557	0.8828199658955411	0.9469587718844225	0.9130691195108367	1.0723945505248023	1.1043067659266066	1.1489297700511172	1.235400824969973	1.077467138812425	0.9847352517312301	1.0676538699374363	1.1095869372416305	1.1477973913664128	1.2871321219287213	1.0044572763805115	0.9407441553466417	1.0514476299933009	0.9960958926699714	0.9960958926699714	0.9960958926699714	0.9960958926699714	0.9960958926699714	0.9960958926699714	0.9960958926699714	0.9960958926699714	0.9960958926699714	0.9960958926699714	0.9960958926699714	0.9960958926699714	0.9960958926699714	0.9960958926699714	0.9960958926699714	0.9960958926699714	0.9960958926699714	0.9960958926699714	0.9960958926699714	0.9960958926699714	0.9960958926699714	0.9960958926699714	0.9960958926699714
0.48342641055439217	0.5199576001751427	0.4970745613871733	0.3377204213150304	0.5608835466028631	0.37343851150271107	0.3944900959972417	0.4643670883237264	0.40619344454540274	0.4974886052745495	0.5050873556163372	0.39271691028838446	0.45096548556197724	0.4979254084135577	0.5451855064075041	0.39016950197990613	0.6067537620642656	0.5149618500788308	0.43011783278685917	0.48095135038245024	0.4727254711037004	0.37902388652875596	0.5471067881327708	0.5147516726155511	0.49207674986073296	0.6908193629652937	0.4845540259847595	0.43702308786073085	0.5286386363554121	0.911842752006124	0.5507633729643089	0.5007320132350997	0.5257476930997044	0.5257476930997044	0.5257476930997044	0.5257476930997044	0.5257476930997044	0.5257476930997044	0.5257476930997044	0.5257476930997044	0.5257476930997044	0.5257476930997044	0.5257476930997044	0.5257476930997044	0.5257476930997044	0.5257476930997044	0.5257476930997044	0.5257476930997044	0.5257476930997044	0.5257476930997044
0.44983318523747656	0.27447154720660244	0.4300153618024329	0.334855042667156	0.5283246561668645	0.8928186577924174	0.7434386980469095	0.9703729046480679	1.5284121643885475	1.1671731519389366	1.0453976432199872	2.1003805183629605	0.739526039943748	0.8109653035183406	0.6179497668199493	0.714457535169145	0.714457535169145	0.714457535169145	0.714457535169145	0.714457535169145	0.714457535169145	0.714457535169145	0.714457535169145	0.714457535169145	0.714457535169145	0.714457535169145	0.714457535169145	0.714457535169145	0.714457535169145	0.714457535169145	0.714457535169145	0.714457535169145	0.714457535169145	0.714457535169145	0.714457535169145	0.714457535169145	0.714457535169145	0.714457535169145	0.714457535169145	0.714457535169145	0.714457535169145	0.714457535169145	0.714457535169145	0.714457535169145	0.714457535169145	0.714457535169145	0.714457535169145	0.714457535169145	0.714457535169145	0.714457535169145
0.7936861161869811	0.7799234127939413	0.6974222489365253	0.8950191228265628	0.8052794851320091	0.8044722412708153	0.6833546678782321	0.7764005303531591	0.6666042837759862	0.8143132109711941	0.9044055142053873	0.8377970164897931	0.8806540699406096	0.802306823875995	0.9155683411102109	0.7675569740115686	1.0150572835751668	0.9014838633620539	0.8087942725103126	0.7764071302675826	0.9044159502156772	0.7987273562487214	0.7544821033826367	0.9814503536826378	0.8679662285326373	0.8679662285326373	0.8679662285326373	0.8679662285326373	0.8679662285326373	0.8679662285326373	0.8679662285326373	0.8679662285326373	0.8679662285326373	0.8679662285326373	0.8679662285326373	0.8679662285326373	0.8679662285326373	0.8679662285326373	0.8679662285326373	0.8679662285326373	0.8679662285326373	0.8679662285326373	0.8679662285326373	0.8679662285326373	0.8679662285326373	0.8679662285326373	0.8679662285326373	0.8679662285326373	0.8679662285326373	0.8679662285326373
0.5073877111312926	0.9152748369398782	0.6012034128663176	0.6664449165322919	0.8406365630962834	0.958071806806903	0.656688648703537	0.8184089105202583	0.9382008554142071	1.0440354376707601	0.7313576541577116	0.9009471258303132	1.2509288296321173	0.6776363392328486	0.8067706650848933	1.002663333920182	0.8656776831555448	1.2460130967191012	0.999868370720381	0.7286526379440772	1.4241272734767534	1.057309171343154	1.50599752787193	0.932925295136005	1.2194614115039675	1.2194614115039675	1.2194614115039675	1.2194614115039675	1.2194614115039675	1.2194614115039675	1.2194614115039675	1.2194614115039675	1.2194614115039675	1.2194614115039675	1.2194614115039675	1.2194614115039675	1.2194614115039675	1.2194614115039675	1.2194614115039675	1.2194614115039675	1.2194614115039675	1.2194614115039675	1.2194614115039675	1.2194614115039675	1.2194614115039675	1.2194614115039675	1.2194614115039675	1.2194614115039675	1.2194614115039675	1.2194614115039675
1.038151813802234	0.694697009281877	0.8768431011721257	0.8311619337083453	0.7909619574413864	1.0599256743226886	1.1590550209715809	0.9651187886848024	1.1451560691493345	1.2088303672142227	1.2010579698687758	0.8381518897774483	1.1726881479488582	1.0742021609100743	1.0391483752312554	1.2562286889459033	1.0553660380892664	1.2658422983345252	0.9768676491152157	1.0993835667663612	1.1416962374197954	1.2653308384305868	0.9986166231976945	1.3624319539940726	1.0690308453403958	0.839406633163451	0.9453872695241786	0.9159499342987084	1.2020286607627826	0.8309311307715982	1.0164798957671903	1.0164798957671903	1.0164798957671903	1.0164798957671903	1.0164798957671903	1.0164798957671903	1.0164798957671903	1.0164798957671903	1.0164798957671903	1.0164798957671903	1.0164798957671903	1.0164798957671903	1.0164798957671903	1.0164798957671903	1.0164798957671903	1.0164798957671903	1.0164798957671903	1.0164798957671903	1.0164798957671903	1.0164798957671903
0.5296091871163091	0.45909639777009825	0.6479341847195564	0.6131801680162969	0.6304557816184274	0.4352324068665893	0.9011482059623025	0.6337240277935748	0.7791665676156746	0.7504370885939717	0.7019083584184532	0.5271921722128456	0.861573596456039	0.6943828843344423	0.6943828843344423	0.6943828843344423	0.6943828843344423	0.6943828843344423	0.6943828843344423	0.6943828843344423	0.6943828843344423	0.6943828843344423	0.6943828843344423	0.6943828843344423	0.6943828843344423	0.6943828843344423	0.6943828843344423	0.6943828843344423	0.6943828843344423	0.6943828843344423	0.6943828843344423	0.6943828843344423	0.6943828843344423	0.6943828843344423	0.6943828843344423	0.6943828843344423	0.6943828843344423	0.6943828843344423	0.6943828843344423	0.6943828843344423	0.6943828843344423	0.6943828843344423	0.6943828843344423	0.6943828843344423	0.6943828843344423	0.6943828843344423	0.6943828843344423	0.6943828843344423	0.6943828843344423	0.6943828843344423
0.897675835833645	0.6675510885928643	1.0185950453331554	0.8915175330388574	1.405925593126514	1.1821430369008326	1.2912165039123742	1.0207909321445618	1.244537872749267	1.2032544550164785	0.8938420866565217	1.3115289178917646	1.0250307654454538	0.9307587680303111	0.9146805229013887	0.8311661250618945	0.9018585674192473	0.7233245056465507	0.9862359379610411	0.8705058832257397	0.7877358751373206	1.2517685325857884	0.9272296039380582	1.015817435939526	1.1233580896554132	1.0695877627974695	1.0695877627974695	1.0695877627974695	1.0695877627974695	1.0695877627974695	1.0695877627974695	1.0695877627974695	1.0695877627974695	1.0695877627974695	1.0695877627974695	1.0695877627974695	1.0695877627974695	1.0695877627974695	1.0695877627974695	1.0695877627974695	1.0695877627974695	1.0695877627974695	1.0695877627974695	1.0695877627974695	1.0695877627974695	1.0695877627974695	1.0695877627974695	1.0695877627974695	1.0695877627974695	1.0695877627974695
0.5118733735856428	0.5144188269960194	0.562023156283297	0.5816530878760605	0.5454629703725586	0.5652386306418062	0.5467409390868325	0.47226506443134963	0.6125646764433769	0.5044511010863564	0.798014587968435	0.7854842813299091	0.7395780839621838	0.9860544923760769	0.5874648245836193	0.8690948859734207	0.8827997019377918	0.8752271288830636	0.8526955535111066	0.7058270119878219	0.785632480826176	0.7740637969606473	0.7300647537269378	0.6589030546242396	0.6494584419252156	0.7304856088581032	0.6899720253916595	0.6899720253916595	0.6899720253916595	0.6899720253916595	0.6899720253916595	0.6899720253916595	0.6899720253916595	0.6899720253916595	0.6899720253916595	0.6899720253916595	0.6899720253916595	0.6899720253916595	0.6899720253916595	0.6899720253916595	0.6899720253916595	0.6899720253916595	0.6899720253916595	0.6899720253916595	0.6899720253916595	0.6899720253916595	0.6899720253916595	0.6899720253916595	0.6899720253916595	0.6899720253916595
0.8829130890656508	0.5016593578315022	0.5271533343218355	0.6316648455258795	0.4963096146393505	1.163321047181369	0.3699146327095074	0.43815182421154947	0.4488217797959978	0.17218142213120025	0.3614994540114177	0.5339099992328101	0.21922857749524977	0.156999296246205	0.06571346979985435	0.3842302058881322	0.5465864947353747	0.5457798326596173	0.3150701245746547	0.2779358322017564	0.2681236060587651	0.2333993466441921	0.6686375850479046	0.7574169289451753	0.3392174591158597	0.45709832712315995	0.39815789311950983	0.39815789311950983	0.39815789311950983	0.39815789311950983	0.39815789311950983	0.39815789311950983	0.39815789311950983	0.39815789311950983	0.39815789311950983	0.39815789311950983	0.39815789311950983	0.39815789311950983	0.39815789311950983	0.39815789311950983	0.39815789311950983	0.39815789311950983	0.39815789311950983	0.39815789311950983	0.39815789311950983	0.39815789311950983	0.39815789311950983	0.39815789311950983	0.39815789311950983	0.39815789311950983
0.6045687493166305	0.6251235354841601	0.7514419295274062	0.7193642531353814	0.6238213318496222	0.7634936306128168	0.6962555646451359	0.6330552118845083	0.7258613575512666	0.8868474579244714	0.6629612613544646	0.7708420204159421	0.7537090699642178	0.7123912177074703	0.7498992803400573	0.7937973047814392	0.757338354361122	0.7093637349336503	0.6090164217750407	0.5912566530864298	0.8007666056991494	0.81915398084805	0.8444672113412467	0.8380925122103683	0.7566110523792045	0.7113417575365253	0.7339764049578649	0.7339764049578649	0.7339764049578649	0.7339764049578649	0.7339764049578649	0.7339764049578649	0.7339764049578649	0.7339764049578649	0.7339764049578649	0.7339764049578649	0.7339764049578649	0.7339764049578649	0.7339764049578649	0.7339764049578649	0.7339764049578649	0.7339764049578649	0.7339764049578649	0.7339764049578649	0.7339764049578649	0.7339764049578649	0.7339764049578649	0.7339764049578649	0.7339764049578649	0.7339764049578649
0.4746445140361555	0.5714202216442745	0.491883597234054	0.4442355696929989	0.5441588827157535	0.7137974056417068	0.4937843530431274	0.5701501589449617	0.7474606308238892	0.6449632374317188	0.4853598234223493	0.9663213231132664	0.5142918463394726	0.5706551229556357	0.6943941431407012	0.6018253878104453	0.38822740495771246	1.0702408765111964	0.5912750786956223	0.6969667709626329	0.538066418031327	0.5513930303863356	0.612957257306496	0.6416485752399251	0.6163977124241873	0.6290231438320562	0.6290231438320562	0.6290231438320562	0.6290231438320562	0.6290231438320562	0.6290231438320562	0.6290231438320562	0.6290231438320562	0.6290231438320562	0.6290231438320562	0.6290231438320562	0.6290231438320562	0.6290231438320562	0.6290231438320562	0.6290231438320562	0.6290231438320562	0.6290231438320562	0.6290231438320562	0.6290231438320562	0.6290231438320562	0.6290231438320562	0.6290231438320562	0.6290231438320562	0.6290231438320562	0.6290231438320562
0.9574307124842659	0.8676911313884694	0.8330143770560475	0.9152387345161468	0.7034513339192194	0.7087273078595229	0.7755296186963765	0.8277541020289028	0.8125889336111543	0.7162148845212852	0.5693153282167456	0.8531841216380103	0.7919489402745336	0.844347095260753	0.6398015338469879	0.9892785618003431	0.8636369441225444	0.8866212675282674	0.663967078102716	1.069270821962108	0.7155816107549667	0.6833663474422274	0.9209414172492212	0.6815250258546903	0.6556621093565926	0.6685935676056414	0.6685935676056414	0.6685935676056414	0.6685935676056414	0.6685935676056414	0.6685935676056414	0.6685935676056414	0.6685935676056414	0.6685935676056414	0.6685935676056414	0.6685935676056414	0.6685935676056414	0.6685935676056414	0.6685935676056414	0.6685935676056414	0.6685935676056414	0.6685935676056414	0.6685935676056414	0.6685935676056414	0.6685935676056414	0.6685935676056414	0.6685935676056414	0.6685935676056414	0.6685935676056414	0.6685935676056414
0.6716041672808941	0.6936860146788358	0.7389635398419311	0.7848981846595251	0.7121623795838828	0.769697378043475	0.557848740028297	0.6832257960621698	0.7695203705376503	0.7294411247854944	0.7704171926147407	0.7283782633337214	0.9460588010154447	0.7438013487282473	0.6587504994548624	0.741231326868746	0.6977993026302642	0.6712923837550596	0.6241377127134649	0.7373448031468288	0.8584999123806127	0.6898756169757289	0.6394575391204754	0.6756093521531815	0.6049901863388335	0.6402997692460075	0.6402997692460075	0.6402997692460075	0.6402997692460075	0.6402997692460075	0.6402997692460075	0.6402997692460075	0.6402997692460075	0.6402997692460075	0.6402997692460075	0.6402997692460075	0.6402997692460075	0.6402997692460075	0.6402997692460075	0.6402997692460075	0.6402997692460075	0.6402997692460075	0.6402997692460075	0.6402997692460075	0.6402997692460075	0.6402997692460075	0.6402997692460075	0.6402997692460075	0.6402997692460075	0.6402997692460075
0.9458656796309706	0.48638698442574985	1.080122003622194	1.1336361245988276	1.4223490668733691	1.0364049796269519	0.9460280364939175	1.1811781264730854	1.143203118027026	1.0946923638831672	0.9344936297839627	0.9526391514832332	1.0317573723343092	0.9065136517652219	1.23115028323096	0.8858738725846813	1.1143786955388453	1.225791058252665	0.9380484554284494	1.0807588334339726	1.0094036444312111	1.0094036444312111	1.0094036444312111	1.0094036444312111	1.0094036444312111	1.0094036444312111	1.0094036444312111	1.0094036444312111	1.0094036444312111	1.0094036444312111	1.0094036444312111	1.0094036444312111	1.0094036444312111	1.0094036444312111	1.0094036444312111	1.0094036444312111	1.0094036444312111	1.0094036444312111	1.0094036444312111	1.0094036444312111	1.0094036444312111	1.0094036444312111	1.0094036444312111	1.0094036444312111	1.0094036444312111	1.0094036444312111	1.0094036444312111	1.0094036444312111	1.0094036444312111	1.0094036444312111
0.7923623850404322	0.590693614408478	0.7499289203296672	0.7653566195453991	0.7598182796902215	0.8073851213307743	0.8978718167936344	0.8504613200232193	0.9428649604721816	0.7592704632322175	0.7221759998870094	0.8649222586865914	0.8441738540169386	0.8215783612567864	0.7644411557843471	0.871210813472394	0.8855704147135236	0.7044947407466643	1.0299355354013957	0.9761389640479959	1.0030372497246958	1.0030372497246958	1.0030372497246958	1.0030372497246958	1.0030372497246958	1.0030372497246958	1.0030372497246958	1.0030372497246958	1.0030372497246958	1.0030372497246958	1.0030372497246958	1.0030372497246958	1.0030372497246958	1.0030372497246958	1.0030372497246958	1.0030372497246958	1.0030372497246958	1.0030372497246958	1.0030372497246958	1.0030372497246958	1.0030372497246958	1.0030372497246958	1.0030372497246958	1.0030372497246958	1.0030372497246958	1.0030372497246958	1.0030372497246958	1.0030372497246958	1.0030372497246958	1.0030372497246958
0.6357169168004811	0.6326239848757869	0.15932944166434082	0.4469525303314719	0.6076272958898421	0.5835748465678964	0.6212181273891011	0.37891907808883196	0.2784497182619623	0.6432011427689662	0.3026942063965364	0.4631665639077021	0.20016227016591429	0.4526429890693239	0.680853109892755	0.6616523163714566	0.563335602463813	0.29700731010135656	0.5157636763322264	0.7046575575802329	0.35350517216956295	0.4007422458724035	1.006319668200519	0.12676269705697688	0.2646779448898319	0.3778945011561786	0.31823457798628074	0.3480645395712296	0.3480645395712296	0.3480645395712296	0.3480645395712296	0.3480645395712296	0.3480645395712296	0.3480645395712296	0.3480645395712296	0.3480645395712296	0.3480645395712296	0.3480645395712296	0.3480645395712296	0.3480645395712296	0.3480645395712296	0.3480645395712296	0.3480645395712296	0.3480645395712296	0.3480645395712296	0.3480645395712296	0.3480645395712296	0.3480645395712296	0.3480645395712296	0.3480645395712296
0.8915469290814416	0.9789078251504251	1.0928321197487734	1.271100853501349	1.5369064900466594	1.1898891014143738	1.166630410238728	1.3578178786749473	1.2789977277678615	0.9323294590777392	1.2440210866535957	1.3665585507285498	0.9378609909664299	1.3148851436980311	0.9843547015353362	1.148642854884759	1.4221768748740915	1.3323028011453373	1.296935029790364	1.4270661467915065	1.0762124845749181	1.2685132403863555	1.1363219000234595	1.155447198491493	1.1458845492574763	1.1458845492574763	1.1458845492574763	1.1458845492574763	1.1458845492574763	1.1458845492574763	1.1458845492574763	1.1458845492574763	1.1458845492574763	1.1458845492574763	1.1458845492574763	1.1458845492574763	1.1458845492574763	1.1458845492574763	1.1458845492574763	1.1458845492574763	1.1458845492574763	1.1458845492574763	1.1458845492574763	1.1458845492574763	1.1458845492574763	1.1458845492574763	1.1458845492574763	1.1458845492574763	1.1458845492574763	1.1458845492574763
0.8184579303166677	0.9359169013590392	1.2024529702170481	0.798523411939769	1.1776751375753847	1.1243760293474503	1.039288237897518	1.1912766484520787	1.1491195439506374	1.496878053120924	1.1737598978733947	0.8605122007177316	1.3472621644273584	1.1124142138875492	0.7453905706887352	1.1459217222758968	1.119046807371031	0.9540105255471844	1.1924341451407157	1.0743867558479434	0.81446939783558	0.998596853477163	1.3795521611532513	1.0894721287311806	0.9463828659714051	1.071128997188937	1.008755931580171	1.008755931580171	1.008755931580171	1.008755931580171	1.008755931580171	1.008755931580171	1.008755931580171	1.008755931580171	1.008755931580171	1.008755931580171	1.008755931580171	1.008755931580171	1.008755931580171	1.008755931580171	1.008755931580171	1.008755931580171	1.008755931580171	1.008755931580171	1.008755931580171	1.008755931580171	1.008755931580171	1.008755931580171	1.008755931580171	1.008755931580171
1.1354284035535533	1.400666244461535	1.6326898332482527	1.3897890007937075	0.8888249656662546	0.5490667797071858	0.9598536272955902	1.147603027787096	0.9511418892065502	1.4002533404260697	1.3945168456996735	1.1612215996760555	1.4421280891412447	0.5052305300501145	1.4783826672493836	0.9696335864170944	1.3094565632088386	0.6761922817089583	1.236856653563882	0.7990825940644946	0.8805230921775642	0.8941221437678716	1.0168103589602542	0.955466251364063	0.955466251364063	0.955466251364063	0.955466251364063	0.955466251364063	0.955466251364063	0.955466251364063	0.955466251364063	0.955466251364063	0.955466251364063	0.955466251364063	0.955466251364063	0.955466251364063	0.955466251364063	0.955466251364063	0.955466251364063	0.955466251364063	0.955466251364063	0.955466251364063	0.955466251364063	0.955466251364063	0.955466251364063	0.955466251364063	0.955466251364063	0.955466251364063	0.955466251364063	0.955466251364063
0.9551662043555897	1.009652544930648	1.2219951461673242	0.917692576219721	1.0410840213571606	1.109501464929768	0.902717906929825	1.1704244982564747	1.3716631611740717	0.9297575808321383	1.196072925041276	0.8890964664346284	0.8526430064187241	0.8782201604490616	0.9816215268246362	0.9514039676253042	0.9291475272011488	1.088565109150753	1.0706188685498796	0.8674971169061659	0.8666862837264181	0.867091700316292	0.867091700316292	0.867091700316292	0.867091700316292	0.867091700316292	0.867091700316292	0.867091700316292	0.867091700316292	0.867091700316292	0.867091700316292	0.867091700316292	0.867091700316292	0.867091700316292	0.867091700316292	0.867091700316292	0.867091700316292	0.867091700316292	0.867091700316292	0.867091700316292	0.867091700316292	0.867091700316292	0.867091700316292	0.867091700316292	0.867091700316292	0.867091700316292	0.867091700316292	0.867091700316292	0.867091700316292	0.867091700316292
0.713421416902045	0.8029410215871348	0.7146167710036014	0.8165935172925318	0.9389013247401251	0.9072121282606471	0.7891720269974002	0.7760472461918456	0.9704820720657167	0.7527118555017804	1.0969675184591643	1.1041268089876803	1.0595675864964476	0.9998734181810541	1.018482923128369	1.1355045866477003	1.0337989914901644	0.9988462102116809	0.769917725729318	1.0116289174277675	0.9056535594001419	0.9333973300588174	0.9743301796436014	1.1516946006731146	1.2300292725784492	1.1332133623813796	1.1780297956537624	0.9565115031554254	1.2651424846786221	1.0248601141994265	1.1825302275380452	1.2969818718217083	1.1443409849673989	1.2206614283945536	1.2206614283945536	1.2206614283945536	1.2206614283945536	1.2206614283945536	1.2206614283945536	1.2206614283945536	1.2206614283945536	1.2206614283945536	1.2206614283945536	1.2206614283945536	1.2206614283945536	1.2206614283945536	1.2206614283945536	1.2206614283945536	1.2206614283945536	1.2206614283945536
0.9647372866771875	0.8898527384570463	0.7724319607326436	0.8161767419129758	0.8941929581559752	0.9266739027392714	0.8037618251622957	1.0623055130312857	0.9735589865758142	1.0204414919908646	1.061649385767598	1.0324247596843736	1.058260110094957	1.0516234223959062	0.9902705787016315	1.2082430872793404	1.2997370627154223	1.2031783231549742	1.1796276724038708	1.3621887928784857	1.3822347626475864	1.2608610962455622	1.4094943968890672	1.3920140070549532	1.2183854667979708	1.1642762600153613	1.2405210718135617	1.3493161241414238	1.0877035825568373	1.0928800615873018	1.1842554488016437	1.0702704139379842	1.3034521057488424	1.1868612598434134	1.1868612598434134	1.1868612598434134	1.1868612598434134	1.1868612598434134	1.1868612598434134	1.1868612598434134	1.1868612598434134	1.1868612598434134	1.1868612598434134	1.1868612598434134	1.1868612598434134	1.1868612598434134	1.1868612598434134	1.1868612598434134	1.1868612598434134	1.1868612598434134
1.1917309698931213	0.9587071015055896	1.0015084045164704	1.1118494029115031	1.2065736722741167	1.2553049200984532	0.8895215571361864	0.9747267053388275	1.0364544992242508	1.0950855637971502	0.9391516284056871	1.0400415561441505	0.9976962859748489	1.1472995352586246	1.296244151594729	0.9468778238718392	1.0706769496164388	0.9011146345359828	1.1077926602201604	0.6811455892628506	0.8967071304290195	0.788926359845935	0.788926359845935	0.788926359845935	0.788926359845935	0.788926359845935	0.788926359845935	0.788926359845935	0.788926359845935	0.788926359845935	0.788926359845935	0.788926359845935	0.788926359845935	0.788926359845935	0.788926359845935	0.788926359845935	0.788926359845935	0.788926359845935	0.788926359845935	0.788926359845935	0.788926359845935	0.788926359845935	0.788926359845935	0.788926359845935	0.788926359845935	0.788926359845935	0.788926359845935	0.788926359845935	0.788926359845935	0.788926359845935
0.7122052263837488	0.8570116923071983	0.7683823269424391	0.8728571093573393	0.8025698767796113	0.7007876431831844	0.793579367879527	0.9195050541553496	1.0563383211024766	0.7659212764951566	0.9651263918942772	0.9724670221116365	0.8649404630401144	0.8836329162437473	0.9988524133418498	0.9810864436629567	0.9750594344862714	0.7582450621616915	0.9792575175722229	0.9259778899620243	0.7427130480174999	1.168143016826064	0.8963989214071664	0.7630937028753557	0.8297463121412609	0.8297463121412609	0.8297463121412609	0.8297463121412609	0.8297463121412609	0.8297463121412609	0.8297463121412609	0.8297463121412609	0.8297463121412609	0.8297463121412609	0.8297463121412609	0.8297463121412609	0.8297463121412609	0.8297463121412609	0.8297463121412609	0.8297463121412609	0.8297463121412609	0.8297463121412609	0.8297463121412609	0.8297463121412609	0.8297463121412609	0.8297463121412609	0.8297463121412609	0.8297463121412609	0.8297463121412609	0.8297463121412609
0.936366513577826	0.5968610408172079	1.1351087292551572	1.148824706548951	1.0349138679158914	0.7956317290212839	1.080458956166208	0.9876757203622889	0.7397841991655005	0.8252529527798543	1.1127019762583452	1.040192158248065	0.7695190202340669	1.0653191167429157	1.1942980785157136	1.1253594279000076	0.9635529207801825	1.2497265768762025	1.3006528876668726	1.0296530413927916	1.1368591961092727	0.8152047566518158	1.297450478711761	1.06340544036901	1.3572815659328312	1.0698163616164653	1.2135489637746482	1.2135489637746482	1.2135489637746482	1.2135489637746482	1.2135489637746482	1.2135489637746482	1.2135489637746482	1.2135489637746482	1.2135489637746482	1.2135489637746482	1.2135489637746482	1.2135489637746482	1.2135489637746482	1.2135489637746482	1.2135489637746482	1.2135489637746482	1.2135489637746482	1.2135489637746482	1.2135489637746482	1.2135489637746482	1.2135489637746482	1.2135489637746482	1.2135489637746482	1.2135489637746482
0.7651244804847618	0.6924103236982658	0.6724831827995601	0.8497978256759738	0.9601993244058281	0.8375395870655881	0.9247658442439621	0.763470613434922	0.8229801718681586	0.8400468219724219	0.7162693735225473	0.7650904756209204	0.9240151558054267	0.8183289608604295	0.8946956651895673	0.7152391279643654	0.8652271074796138	0.9552817123485409	0.8024921286434816	0.7973487785224352	0.7999204535829585	0.7999204535829585	0.7999204535829585	0.7999204535829585	0.7999204535829585	0.7999204535829585	0.7999204535829585	0.7999204535829585	0.7999204535829585	0.7999204535829585	0.7999204535829585	0.7999204535829585	0.7999204535829585	0.7999204535829585	0.7999204535829585	0.7999204535829585	0.7999204535829585	0.7999204535829585	0.7999204535829585	0.7999204535829585	0.7999204535829585	0.7999204535829585	0.7999204535829585	0.7999204535829585	0.7999204535829585	0.7999204535829585	0.7999204535829585	0.7999204535829585	0.7999204535829585	0.7999204535829585
0.7727983141983641	0.7111828722202517	0.7408404098184367	0.8294729598529202	0.6245002808371143	0.8232503349983332	0.9859471847432247	0.8665065081167624	0.7611286299327399	0.7600106595899419	0.7449062512266893	0.7919142576932336	0.6284745791035223	0.545605155698099	0.7274915270204241	0.6731779043554766	0.6659841937796379	0.6628685100574081	0.678328215562661	0.6434239281009045	0.9009972806701948	0.899471899903004	0.9002345902865995	0.9002345902865995	0.9002345902865995	0.9002345902865995	0.9002345902865995	0.9002345902865995	0.9002345902865995	0.9002345902865995	0.9002345902865995	0.9002345902865995	0.9002345902865995	0.9002345902865995	0.9002345902865995	0.9002345902865995	0.9002345902865995	0.9002345902865995	0.9002345902865995	0.9002345902865995	0.9002345902865995	0.9002345902865995	0.9002345902865995	0.9002345902865995	0.9002345902865995	0.9002345902865995	0.9002345902865995	0.9002345902865995	0.9002345902865995	0.9002345902865995
1.0206517788799148	1.277696217518938	0.9379197417286429	1.0840640639882588	1.1896677337421868	0.7485347558551387	0.7441125484997098	1.0137938361292396	1.1607371838255078	1.0746787771719355	0.8931038615752352	0.7389927598418389	1.2541042562444895	1.0664582458947791	0.7512576132396702	0.6876528255001974	0.9020441881293564	0.9345589019422719	0.9544679834514851	0.9093621667544683	0.9319150751029768	0.9319150751029768	0.9319150751029768	0.9319150751029768	0.9319150751029768	0.9319150751029768	0.9319150751029768	0.9319150751029768	0.9319150751029768	0.9319150751029768	0.9319150751029768	0.9319150751029768	0.9319150751029768	0.9319150751029768	0.9319150751029768	0.9319150751029768	0.9319150751029768	0.9319150751029768	0.9319150751029768	0.9319150751029768	0.9319150751029768	0.9319150751029768	0.9319150751029768	0.9319150751029768	0.9319150751029768	0.9319150751029768	0.9319150751029768	0.9319150751029768	0.9319150751029768	0.9319150751029768
1.0532338794209117	0.8923712552205317	0.7680808244398983	0.7079518384799273	1.0186902458984002	1.1468763648341151	1.0334997278551976	1.0496411132723438	1.1106499839587547	1.187117331367598	1.3132055582984163	1.3285199311241864	1.1277935175583291	1.0001852792192372	0.8399339459078757	0.8380034573340186	1.088445218585261	0.8641742831212675	1.0344033365198761	0.9570106272833003	0.7350278543456983	1.1623916413867854	1.221538568439727	1.191965104913256	1.191965104913256	1.191965104913256	1.191965104913256	1.191965104913256	1.191965104913256	1.191965104913256	1.191965104913256	1.191965104913256	1.191965104913256	1.191965104913256	1.191965104913256	1.191965104913256	1.191965104913256	1.191965104913256	1.191965104913256	1.191965104913256	1.191965104913256	1.191965104913256	1.191965104913256	1.191965104913256	1.191965104913256	1.191965104913256	1.191965104913256	1.191965104913256	1.191965104913256	1.191965104913256
1.069203270347544	1.1122469237633719	0.826104662527157	0.9879728551007001	1.1849562690163007	1.1344590444914018	0.8036639586678214	0.9527582865931351	1.1089602415057631	0.8380660193944225	1.2654128917147227	0.9733248818846948	1.0970474668648547	1.3306102133003037	1.270112899069639	1.1351346915550886	1.2272711203459863	0.8911278428805223	1.2171231239474711	1.2165422907170143	1.2742739838463646	0.8895847111868822	1.0819293475166232	1.0819293475166232	1.0819293475166232	1.0819293475166232	1.0819293475166232	1.0819293475166232	1.0819293475166232	1.0819293475166232	1.0819293475166232	1.0819293475166232	1.0819293475166232	1.0819293475166232	1.0819293475166232	1.0819293475166232	1.0819293475166232	1.0819293475166232	1.0819293475166232	1.0819293475166232	1.0819293475166232	1.0819293475166232	1.0819293475166232	1.0819293475166232	1.0819293475166232	1.0819293475166232	1.0819293475166232	1.0819293475166232	1.0819293475166232	1.0819293475166232
0.751103831144876	0.8848914729859073	0.9716148561892246	1.2448590827842698	1.202777416971598	1.121272229083941	1.153880021558823	1.289373872038821	1.0317044584793866	0.7200812884141125	1.3991439342660896	1.0102870527584744	1.1199559880072338	1.2005263983690606	0.8395028721593502	0.8816295389361172	1.0107730710146865	0.8479634949287067	0.9228134620535124	0.9440336218000154	1.2973115769828956	1.1419858440238573	1.001887538942092	0.663444135265007	0.9327828560916216	1.2427110539884851	1.3603847332576382	1.078228694701266	1.5356640698553423	1.1908517451881626	0.9018278978557979	1.0463398215219804	1.0463398215219804	1.0463398215219804	1.0463398215219804	1.0463398215219804	1.0463398215219804	1.0463398215219804	1.0463398215219804	1.0463398215219804	1.0463398215219804	1.0463398215219804	1.0463398215219804	1.0463398215219804	1.0463398215219804	1.0463398215219804	1.0463398215219804	1.0463398215219804	1.0463398215219804	1.0463398215219804
0.928040159619055	0.8799599781521865	0.6308045789616967	0.7755666039807787	0.7024318426670549	0.9031654854567033	0.7715187936403984	0.8749167438694102	1.0280629296236012	0.9157434778011219	1.0249568518699907	1.0361489416616851	0.9707145865533695	1.2555234333644179	1.1652653717561945	1.214378429893162	1.3173874525329934	1.3101063115867733	1.2591283870801364	0.8894052986815507	1.165571329358576	1.3987037105694733	1.1961227906537093	1.2932172980925394	1.4094293828328268	1.0559931540646486	0.9896266684916641	1.3438917809269133	1.1867092723740762	0.9591813375095447	0.9724887174365082	0.9658350274730264	0.9658350274730264	0.9658350274730264	0.9658350274730264	0.9658350274730264	0.9658350274730264	0.9658350274730264	0.9658350274730264	0.9658350274730264	0.9658350274730264	0.9658350274730264	0.9658350274730264	0.9658350274730264	0.9658350274730264	0.9658350274730264	0.9658350274730264	0.9658350274730264	0.9658350274730264	0.9658350274730264
1.2284272975268733	0.9503973576300452	0.7933152704644119	1.0795070364725248	1.1222133696640857	1.46923552435564	1.0193138780101716	1.153765806542983	1.3283320676773738	1.0326241360033392	1.3342402130884634	1.2280986257215225	1.1942521491066245	1.458167694363478	1.0610032838436685	1.3331506892183043	1.0387837808769018	1.622695320530676	1.092259980971932	1.445419873290954	1.2749111240321271	1.3601654986615408	1.3601654986615408	1.3601654986615408	1.3601654986615408	1.3601654986615408	1.3601654986615408	1.3601654986615408	1.3601654986615408	1.3601654986615408	1.3601654986615408	1.3601654986615408	1.3601654986615408	1.3601654986615408	1.3601654986615408	1.3601654986615408	1.3601654986615408	1.3601654986615408	1.3601654986615408	1.3601654986615408	1.3601654986615408	1.3601654986615408	1.3601654986615408	1.3601654986615408	1.3601654986615408	1.3601654986615408	1.3601654986615408	1.3601654986615408	1.3601654986615408	1.3601654986615408
1.4619385032793872	0.5363501369801237	0.6939126184577348	1.9644001712305046	0.0	4.156887720068771	0.0	1.6865342161593544	0.6939126184577348	0.8941585927192748	1.0727002739602474	0.20024597426154003	1.7543262039352647	0.0	1.4186973177497977	1.4324921486152997	0.20024597426154003	1.0825931550312138	1.5540802296737246	1.2322461743537596	0.8601676112159897	1.0462068927848747	1.0462068927848747	1.0462068927848747	1.0462068927848747	1.0462068927848747	1.0462068927848747	1.0462068927848747	1.0462068927848747	1.0462068927848747	1.0462068927848747	1.0462068927848747	1.0462068927848747	1.0462068927848747	1.0462068927848747	1.0462068927848747	1.0462068927848747	1.0462068927848747	1.0462068927848747	1.0462068927848747	1.0462068927848747	1.0462068927848747	1.0462068927848747	1.0462068927848747	1.0462068927848747	1.0462068927848747	1.0462068927848747	1.0462068927848747	1.0462068927848747	1.0462068927848747
0.9857076176142451	0.7161082726397995	1.1241500498996877	1.1996517323972242	0.9791275217542889	1.518292964345143	1.4181728544548926	1.34023518986409	1.284616327569841	1.2852947085053834	1.3622221466518243	1.582205801525661	1.33116391076188	1.277685170200643	1.4196541673894634	1.0046810237051214	1.6615274181054167	1.378236766189636	1.2601619467421374	1.3376296138140957	1.323884518096733	1.189150329876752	1.1321343786264928	1.394695471916163	1.1762288596939974	1.0737477866274368	1.0056563765806834	1.1285797610258703	1.5214593366984528	1.3250195488621617	1.3250195488621617	1.3250195488621617	1.3250195488621617	1.3250195488621617	1.3250195488621617	1.3250195488621617	1.3250195488621617	1.3250195488621617	1.3250195488621617	1.3250195488621617	1.3250195488621617	1.3250195488621617	1.3250195488621617	1.3250195488621617	1.3250195488621617	1.3250195488621617	1.3250195488621617	1.3250195488621617	1.3250195488621617	1.3250195488621617
0.6507803179008613	0.915064697049986	0.6425389007244353	0.882304364726778	0.7708681486884266	0.9952898935683702	0.959687277011489	0.9629399373223566	0.9280764328991838	1.0343877685074794	0.8852358239122968	1.0109798498169538	0.7265238079924291	0.8509007250526058	0.9698699349860249	0.9504953106308461	1.0315642572960293	0.709982620303291	0.9623563140943732	0.7806199188589676	0.9047878811253942	0.8401359408429476	0.8914942183144746	0.8883152926989869	0.8655884205325204	0.7559420199339796	1.0486583414844735	1.0714510884411297	1.052543518564935	1.056752893337694	0.9403696734376422	0.9288782165448982	1.2080023111350637	1.097344072115749	0.9659091850455092	1.031626628580629	1.031626628580629	1.031626628580629	1.031626628580629	1.031626628580629	1.031626628580629	1.031626628580629	1.031626628580629	1.031626628580629	1.031626628580629	1.031626628580629	1.031626628580629	1.031626628580629	1.031626628580629	1.031626628580629
0.8986401476871189	0.750662778988543	0.731284987780546	0.9303743841550296	0.7080032715304919	0.9072692438847872	0.8639268805106697	0.9471747993936789	1.0458138020004915	0.9612849417516789	0.8017677137485039	0.900596651991901	0.9635882140127179	0.9223511925629052	0.9054600621141284	0.8806935090024287	0.8929387022258358	0.9739743285991757	1.1895592395992527	1.233113430665346	1.0291408894072323	1.202899661337679	1.1119677683724427	1.1789605480732288	1.0696705005271256	1.2054506126144235	0.9710447022415489	1.098886983207413	1.0070627334838478	1.0920696584335476	0.9276283766016289	1.2663713025796366	1.0619680562508682	1.0518906221596958	1.0694712993707114	1.077619945329323	1.1962614989784837	1.0781617335892275	1.1463932801139876	1.0515662433776614	1.0989797617458246	1.0989797617458246	1.0989797617458246	1.0989797617458246	1.0989797617458246	1.0989797617458246	1.0989797617458246	1.0989797617458246	1.0989797617458246	1.0989797617458246
1.233084072605934	1.0612326478897265	1.0193749701077408	1.3046689801665166	1.1384666614558576	1.1999771706965852	1.0603435849986507	1.264839436817978	1.3598812455098466	1.3417807326035476	1.1694103931220186	1.5147421325470953	1.236559957768006	1.2324208480458945	1.2913820888793293	1.30185507519369	1.2878321475130046	1.0974183808516031	1.0918743245197995	1.218589153307168	1.1615419176317507	1.1151530092675048	1.052148902906384	1.087444940607073	1.414722038264533	1.251083489435803	1.251083489435803	1.251083489435803	1.251083489435803	1.251083489435803	1.251083489435803	1.251083489435803	1.251083489435803	1.251083489435803	1.251083489435803	1.251083489435803	1.251083489435803	1.251083489435803	1.251083489435803	1.251083489435803	1.251083489435803	1.251083489435803	1.251083489435803	1.251083489435803	1.251083489435803	1.251083489435803	1.251083489435803	1.251083489435803	1.251083489435803	1.251083489435803
0.9418584581117564	0.9435980840207809	0.9479265292318724	1.0820187607778735	1.031527085683819	1.0098979295088755	1.1034257596769945	1.1206199015971112	1.0428687252641826	1.0185187621729153	0.8944226032430183	1.084766638845699	1.5319084778490755	1.0953630874693363	1.0075797042015806	1.0583328165276789	1.2977495281036462	1.2763859874968027	1.1611251736312698	1.1891557045826897	0.974808953880374	1.1172830618736225	1.1031301938116715	1.005397136515542	1.309854430779648	1.2079092523832622	1.287153111095858	1.3561917215817387	1.1823683130563802	1.1992245519044662	1.2937655854994787	1.2464950687019725	1.2464950687019725	1.2464950687019725	1.2464950687019725	1.2464950687019725	1.2464950687019725	1.2464950687019725	1.2464950687019725	1.2464950687019725	1.2464950687019725	1.2464950687019725	1.2464950687019725	1.2464950687019725	1.2464950687019725	1.2464950687019725	1.2464950687019725	1.2464950687019725	1.2464950687019725	1.2464950687019725
1.6391359951321112	1.406741423069307	0.30818197569015315	0.45892534184866	0.15711199320638916	1.6135135704257062	0.660633173914534	1.3326178459654172	0.9810381129592706	1.4963307830500863	1.5160993980873811	0.5658185966830661	1.577439863775662	1.2132171754988716	1.9243350820739582	0.9689525280098372	1.6259166545522084	1.2751404672585223	1.8488819534531697	0.9943981456980674	1.1551798707492151	1.2532583036497622	1.75388094885859	1.027069393992175	1.1448438225353563	0.6183627905154979	0.8816033065254272	0.8816033065254272	0.8816033065254272	0.8816033065254272	0.8816033065254272	0.8816033065254272	0.8816033065254272	0.8816033065254272	0.8816033065254272	0.8816033065254272	0.8816033065254272	0.8816033065254272	0.8816033065254272	0.8816033065254272	0.8816033065254272	0.8816033065254272	0.8816033065254272	0.8816033065254272	0.8816033065254272	0.8816033065254272	0.8816033065254272	0.8816033065254272	0.8816033065254272	0.8816033065254272
0.8186311455854955	0.9136108171644077	1.0189450605148793	1.0819921613233543	1.2117685806602942	1.1703787228094018	1.1860396579069368	1.2896037282202755	1.3931828512067048	1.479991555554462	1.2641845074555211	1.282362025035831	1.295967928314552	1.569372302831251	1.3241477940542006	1.2535141768879405	1.2708261489376054	1.449474327049752	1.4952827189689992	1.466039323976283	1.2914628716251915	1.3742036666191504	1.4142901410056028	1.3942469038123766	1.3942469038123766	1.3942469038123766	1.3942469038123766	1.3942469038123766	1.3942469038123766	1.3942469038123766	1.3942469038123766	1.3942469038123766	1.3942469038123766	1.3942469038123766	1.3942469038123766	1.3942469038123766	1.3942469038123766	1.3942469038123766	1.3942469038123766	1.3942469038123766	1.3942469038123766	1.3942469038123766	1.3942469038123766	1.3942469038123766	1.3942469038123766	1.3942469038123766	1.3942469038123766	1.3942469038123766	1.3942469038123766	1.3942469038123766
0.8605860901106087	1.2400880574821478	1.2945078891942443	1.4198431658854944	1.2487792933383046	1.3232184994451874	1.2834528549684892	1.1039339808212618	1.17681489619519	1.2171277435700985	1.360525548243906	1.318828319661058	1.3924245394365486	1.5296014097684898	1.5732583622590566	1.2032087217829095	1.0765416773448468	1.4741521464123817	1.4174394373669699	1.2992842831398108	1.457849809855559	1.3659658275879096	1.3327190296666986	1.4901567428940214	1.420056225839393	1.445810634459111	1.3223464314894342	1.1949322978339905	1.0586349700372986	1.3623089851724177	1.4749852226298679	1.4186471039011428	1.4186471039011428	1.4186471039011428	1.4186471039011428	1.4186471039011428	1.4186471039011428	1.4186471039011428	1.4186471039011428	1.4186471039011428	1.4186471039011428	1.4186471039011428	1.4186471039011428	1.4186471039011428	1.4186471039011428	1.4186471039011428	1.4186471039011428	1.4186471039011428	1.4186471039011428	1.4186471039011428
0.19569118776264888	0.5261644435336632	0.8491738840869124	0.3275825443000423	0.5493637286718585	0.23274227588101304	0.4012094005463145	0.7113631691328912	0.9811982901688427	0.6981142724615502	1.0370910952203276	0.20172288784274747	0.409397124239818	0.904432740676435	0.3060426008829792	1.0112042798763252	0.6894078467005662	0.7718956613544452	0.6470217897666222	1.0803988929587374	0.007055886120798759	0.8027029498077441	0.6673023222277252	0.6594105346842808	0.40939712264507766	0.2297282138993198	0.4764616546418613	0.6273422814663087	0.57335549824858	0.47426701616201666	1.0912956315548739	0.5473236228386366	1.1252414373012858	0.6568419177126762	0.5023097206296517	1.1708465359948532	1.1173621176153485	0.8266066094073508	0.9719843635113498	0.9719843635113498	0.9719843635113498	0.9719843635113498	0.9719843635113498	0.9719843635113498	0.9719843635113498	0.9719843635113498	0.9719843635113498	0.9719843635113498	0.9719843635113498	0.9719843635113498
0.09653057790211855	0.0	0.18571549076936386	0.28629531380275525	0.1577952774413478	0.13356248732404682	0.13004056826179267	0.12537524944352255	0.13090785844369301	0.3254329315438552	0.22123261550978549	0.361007048737935	0.9453295537745963	0.38103857691691506	0.9276154589231929	0.4355899502973332	1.360777281631793	0.4965525363222875	0.9048343444261877	0.9630974310573157	0.5560384723798625	0.8477808538106554	0.9924794532249948	0.8467515849059944	1.102348002698563	0.5104889300660153	1.185918000451044	1.0036951258434668	0.6298259214445776	0.8141089185922731	0.38774389292825	0.8525284400271078	0.7936178697428238	0.7827604517923104	0.836328449509589	0.729222490677117	0.15980596737926417	1.2888811089273349	1.4108770632140912	0.47526090528779996	0.8253629995013322	1.0295743971369582	1.2304171058780122	0.7282473552118353	0.9793322305449238	0.9793322305449238	0.9793322305449238	0.9793322305449238	0.9793322305449238	0.9793322305449238
0.5425928409126543	0.5728133915891002	0.25909138488730343	0.3635122398561488	0.2621247351227227	0.4101317988699466	0.30164595949411005	0.44026597184659283	0.3887801585855048	0.5363306780712118	0.5156572972588848	0.24021800561706794	0.4697055084260757	0.3383599998351348	0.28101918727039066	0.44268032561175186	0.201079663631254	0.4693468892906005	0.17216960470657466	0.33629299525500167	0.1045772373968088	0.32349426475354254	0.3319892366438905	0.17579654996693916	0.42157951066506505	0.4895822256129073	0.32449282515242356	0.45093912898813904	0.587425112060382	0.45688291768164335	0.6211194008930823	0.5646627762690605	0.20356084968196497	0.5221852409296381	0.561216702471329	0.5081317579861071	0.5900041162121045	0.9951707951666782	1.0266877455189025	0.7519696000022548	1.1501009099737	1.0976667576126415	1.3058964325265578	0.9409129248730914	1.3478547824777611	1.1443838536754263	1.1443838536754263	1.1443838536754263	1.1443838536754263	1.1443838536754263
0.9963755562502029	1.2278263757052559	1.2953604211110479	1.387978512924007	1.2260519980352025	0.8989812106236864	1.0414096277178264	1.1480983920146055	1.5260702215130613	1.316430578739977	1.3144878063968213	1.6312918604746547	1.6486955148960614	1.5108606419042108	1.3563518092399118	1.3842291646214786	1.763988885910582	1.2780238466223401	1.9005293463346689	1.7213307168902268	1.358591957158098	1.4710959990647854	1.450425029246857	1.6064607327280147	1.0235883914734554	1.9067780785997235	1.691834986287053	1.606932719254126	1.5781352012116026	1.4894188394438916	1.4187660986659782	1.2240265359460243	1.2008680251334354	1.5054887747716967	1.497343852945715	1.296741740380663	1.6962277318515886	1.194096320982261	1.6076374127088335	1.4008668668455473	1.4008668668455473	1.4008668668455473	1.4008668668455473	1.4008668668455473	1.4008668668455473	1.4008668668455473	1.4008668668455473	1.4008668668455473	1.4008668668455473	1.4008668668455473
1.2678921388337836	0.9785406104501678	0.703806144877505	1.133241856443755	0.6254131131922736	0.788555686148195	0.8700960562452467	0.9836269440849869	0.33609889009080923	0.6598629170878981	0.6598629170878981	0.6598629170878981	0.6598629170878981	0.6598629170878981	0.6598629170878981	0.6598629170878981	0.6598629170878981	0.6598629170878981	0.6598629170878981	0.6598629170878981	0.6598629170878981	0.6598629170878981	0.6598629170878981	0.6598629170878981	0.6598629170878981	0.6598629170878981	0.6598629170878981	0.6598629170878981	0.6598629170878981	0.6598629170878981	0.6598629170878981	0.6598629170878981	0.6598629170878981	0.6598629170878981	0.6598629170878981	0.6598629170878981	0.6598629170878981	0.6598629170878981	0.6598629170878981	0.6598629170878981	0.6598629170878981	0.6598629170878981	0.6598629170878981	0.6598629170878981	0.6598629170878981	0.6598629170878981	0.6598629170878981	0.6598629170878981	0.6598629170878981	0.6598629170878981
0.12070834966143411	0.1267880631260317	0.01680152950508238	0.28431576376863554	0.09836147325371757	0.006210653321354432	0.1527850779102387	0.0	0.006210653321354432	0.0	0.0017957191842517886	0.006210653321354432	0.006210653321354432	0.03658789096793496	0.0	0.1571653007726122	0.0	0.1941155916105388	0.16373835396395828	0.30373972536149646	0.23373903966272738	0.23373903966272738	0.23373903966272738	0.23373903966272738	0.23373903966272738	0.23373903966272738	0.23373903966272738	0.23373903966272738	0.23373903966272738	0.23373903966272738	0.23373903966272738	0.23373903966272738	0.23373903966272738	0.23373903966272738	0.23373903966272738	0.23373903966272738	0.23373903966272738	0.23373903966272738	0.23373903966272738	0.23373903966272738	0.23373903966272738	0.23373903966272738	0.23373903966272738	0.23373903966272738	0.23373903966272738	0.23373903966272738	0.23373903966272738	0.23373903966272738	0.23373903966272738	0.23373903966272738
0.9632609724625844	0.37093964220130987	1.139445099835466	0.7383194942151937	0.645423553324963	0.3812317864309646	0.9683252962813003	0.4568514129677149	0.5329525191480334	1.048791373440653	0.4580903259954699	0.49328231129314737	1.1272301719193705	0.7789516972914338	0.6383177648639679	0.5080104137401691	1.4042145471801066	0.6967660700908092	0.1759050902022952	1.0049525525644245	0.7571580743632732	0.2900530472212799	0.9622028565467501	0.7260289409759406	0.3833154538204964	0.9704052313771167	0.7655027791096136	0.8859196139625751	1.2518935171051604	0.9808954816236687	0.9563984933684548	1.2631412043554446	1.1097698488619496	1.1097698488619496	1.1097698488619496	1.1097698488619496	1.1097698488619496	1.1097698488619496	1.1097698488619496	1.1097698488619496	1.1097698488619496	1.1097698488619496	1.1097698488619496	1.1097698488619496	1.1097698488619496	1.1097698488619496	1.1097698488619496	1.1097698488619496	1.1097698488619496	1.1097698488619496
1.1174636579006243	1.2459153022112008	1.521865715652458	1.3948472339221942	1.2638602939316543	1.2401012195805479	1.2351880119806473	1.2863879413912895	1.2678775848437285	1.371600170921294	1.6362478309848063	1.568765486165003	1.4673626930118058	1.002958549046667	1.358483487022559	1.0045029017413993	1.0079386758580133	1.0669009280057824	1.1828643240036547	1.0545087191971532	1.12403893121253	1.1006816910933883	1.1903915989739526	1.1455366450336706	1.1455366450336706	1.1455366450336706	1.1455366450336706	1.1455366450336706	1.1455366450336706	1.1455366450336706	1.1455366450336706	1.1455366450336706	1.1455366450336706	1.1455366450336706	1.1455366450336706	1.1455366450336706	1.1455366450336706	1.1455366450336706	1.1455366450336706	1.1455366450336706	1.1455366450336706	1.1455366450336706	1.1455366450336706	1.1455366450336706	1.1455366450336706	1.1455366450336706	1.1455366450336706	1.1455366450336706	1.1455366450336706	1.1455366450336706
1.011690764988319	1.1960589792038265	0.9629359485122656	1.1912806285214732	0.5316676174505215	1.334480090662522	1.1939435302749997	1.5688748360701974	0.8599759519171989	0.726355023934089	0.7850994903375038	0.7557272571357964	0.7557272571357964	0.7557272571357964	0.7557272571357964	0.7557272571357964	0.7557272571357964	0.7557272571357964	0.7557272571357964	0.7557272571357964	0.7557272571357964	0.7557272571357964	0.7557272571357964	0.7557272571357964	0.7557272571357964	0.7557272571357964	0.7557272571357964	0.7557272571357964	0.7557272571357964	0.7557272571357964	0.7557272571357964	0.7557272571357964	0.7557272571357964	0.7557272571357964	0.7557272571357964	0.7557272571357964	0.7557272571357964	0.7557272571357964	0.7557272571357964	0.7557272571357964	0.7557272571357964	0.7557272571357964	0.7557272571357964	0.7557272571357964	0.7557272571357964	0.7557272571357964	0.7557272571357964	0.7557272571357964	0.7557272571357964	0.7557272571357964
1.1187159856230393	1.0429678420621846	0.9779270570517246	1.2246431791410732	1.599096630266969	1.0678216160575908	1.096417997839957	0.9493970673887614	1.270237846421162	1.1495780689016153	1.0231180210804391	0.8903207060022987	1.0192581444085238	0.9442905705775787	1.2806576182169491	0.8622164298997727	0.7145707813197272	1.0760802134139555	1.1941439811623458	0.817619221974768	0.8843628209981432	0.8947655509459758	0.9451634478059949	1.1113343782139637	1.0716645769719264	1.2611474206578261	0.7266847399783148	0.8076280752595625	0.7671564076189387	0.7671564076189387	0.7671564076189387	0.7671564076189387	0.7671564076189387	0.7671564076189387	0.7671564076189387	0.7671564076189387	0.7671564076189387	0.7671564076189387	0.7671564076189387	0.7671564076189387	0.7671564076189387	0.7671564076189387	0.7671564076189387	0.7671564076189387	0.7671564076189387	0.7671564076189387	0.7671564076189387	0.7671564076189387	0.7671564076189387	0.7671564076189387
0.0	0.3018309177965689	0.014648979431862866	0.24525441602873396	0.0663771901841665	0.00014367378770854122	0.0964946807336572	0.0920308652297445	0.2741545061554459	0.15328497437074984	0.23658893285090674	0.1734610608232489	0.2611405555314256	0.15594113542470836	0.27217357786446317	0.49617702044114464	0.2112998686758838	0.34661195435280245	0.25081462157130835	0.35222904174638436	0.25298821797815596	0.1552339210972719	0.2971129062303509	0.27693071534306396	0.32813850880803824	0.1111243958025339	0.2688158367989619	0.11068727192145404	0.2520996036101422	0.3135600133874385	0.4576034797653553	0.22404030341010533	0.3408218915877303	0.3408218915877303	0.3408218915877303	0.3408218915877303	0.3408218915877303	0.3408218915877303	0.3408218915877303	0.3408218915877303	0.3408218915877303	0.3408218915877303	0.3408218915877303	0.3408218915877303	0.3408218915877303	0.3408218915877303	0.3408218915877303	0.3408218915877303	0.3408218915877303	0.3408218915877303
0.1973097028012536	0.2743823600923673	0.4939966077902287	0.5119039459601773	0.21521733931887724	1.2154784213654677	0.6380233000664708	1.242405069354083	1.0634891949810943	1.05772208717044	1.150360067359422	0.82236760307885	1.0052538944095266	0.9783370852291723	0.7324296669858218	1.2735810037276627	0.999481412315531	1.0547245527794553	1.1615543065310454	1.242590628765187	1.219160923999105	0.9895798681939035	1.2271966872242865	0.8856483081223571	1.1893697340654097	1.304808621324493	0.8871141266003435	1.0685993559811708	1.2705188631804814	1.3297564228981755	1.4051997868458883	1.0248925036751426	1.16397772854301	0.9557910697795664	1.3466273015503456	2.071277951191498	1.7089526263709216	1.7089526263709216	1.7089526263709216	1.7089526263709216	1.7089526263709216	1.7089526263709216	1.7089526263709216	1.7089526263709216	1.7089526263709216	1.7089526263709216	1.7089526263709216	1.7089526263709216	1.7089526263709216	1.7089526263709216
0.7857176719385979	1.1527981264752236	1.1593334649251519	1.2162179852545068	1.4842789879711693	1.4204259127760195	1.3666289820910573	1.163183113673334	1.2717365099361142	1.4001311001567003	1.4607291678678433	1.4532125546835262	1.0227734717332209	1.4507975368421508	1.4226916279504853	1.4794794056963216	1.4967340393786723	1.126755626743915	1.4009681139769272	1.420526473084704	1.5398914203589622	1.4010438213953402	1.3722499595589759	1.3270474086060626	1.1817629694853158	1.3672985784875813	1.3786511475855534	1.0891455892054154	1.3426418557916382	1.4000998098859043	1.2241143087194024	1.3121070593026531	1.3121070593026531	1.3121070593026531	1.3121070593026531	1.3121070593026531	1.3121070593026531	1.3121070593026531	1.3121070593026531	1.3121070593026531	1.3121070593026531	1.3121070593026531	1.3121070593026531	1.3121070593026531	1.3121070593026531	1.3121070593026531	1.3121070593026531	1.3121070593026531	1.3121070593026531	1.3121070593026531
1.1612580087371962	0.9583001962070322	1.1802322829958045	0.7998116905585005	1.2065928548535945	0.9697103401969484	0.9958153700090396	1.0268451822999116	1.1275742774182878	0.7905384957910429	1.0899653165498622	1.1742905383636957	1.2319364112589026	1.740134704263606	1.910239509613647	1.490701604411412	0.9696257192918352	1.4947889425088146	1.4931577612541707	1.4938130990954948	1.7028920099053604	1.360598856691653	1.6077148796979472	1.451271227795098	1.4651498951326356	1.4570070788056977	1.1286705237613803	1.375141438293216	1.3419654768576614	1.7462680462765492	1.4961591895483068	1.7646006499406552	1.7881691751794473	1.439937969437296	1.6472466331704565	1.774989146432134	1.1836396413248067	1.4793143938784703	1.4793143938784703	1.4793143938784703	1.4793143938784703	1.4793143938784703	1.4793143938784703	1.4793143938784703	1.4793143938784703	1.4793143938784703	1.4793143938784703	1.4793143938784703	1.4793143938784703	1.4793143938784703
0.10582399446672605	0.0	0.0006695242952866127	0.024375419615672942	0.05696509928459928	0.047272251340668585	0.0	0.0	0.36615142783818316	0.6275730787899337	0.17647719207557372	0.12702445070894786	0.12123553117656989	0.22380720945709845	0.36249797224381697	0.1081861021759357	0.006264360430227611	0.06091385083526711	0.11036659220189297	0.007738527874403329	0.18914103114996467	0.16460385410568573	0.2907925358281346	0.20268431071712242	0.1722202039347727	0.23996394775889504	0.21720790663856857	0.10482952111923219	0.10043741598567753	0.11908168088864662	0.5739492821205046	0.44956503205646303	0.5117571570884838	0.5117571570884838	0.5117571570884838	0.5117571570884838	0.5117571570884838	0.5117571570884838	0.5117571570884838	0.5117571570884838	0.5117571570884838	0.5117571570884838	0.5117571570884838	0.5117571570884838	0.5117571570884838	0.5117571570884838	0.5117571570884838	0.5117571570884838	0.5117571570884838	0.5117571570884838
0.1912842151468868	0.6579306755380206	0.5450073772659249	0.8104133014299576	0.719759571825425	0.8798683706103302	1.348094458217402	1.1927897354271664	0.9832580754905006	1.3085648689001812	1.6413924015995671	2.0080391875262933	1.6685442487612852	1.5142693078171632	1.0807754746018223	2.1154113647611332	1.8299130519255833	1.431555439404661	1.374614023242543	1.804770834105315	1.6648346700962526	1.3197487559534142	1.0095908675598328	1.3598942700326861	1.2285533761747185	2.474467852676472	1.6834310411425406	1.5441256095225282	1.762770549483384	0.7894016486408277	1.2832600912109708	1.0363308699258993	1.0363308699258993	1.0363308699258993	1.0363308699258993	1.0363308699258993	1.0363308699258993	1.0363308699258993	1.0363308699258993	1.0363308699258993	1.0363308699258993	1.0363308699258993	1.0363308699258993	1.0363308699258993	1.0363308699258993	1.0363308699258993	1.0363308699258993	1.0363308699258993	1.0363308699258993	1.0363308699258993
0.4218153490872026	0.38047004568731435	0.3881778173704454	0.37502364096096624	0.470742103350113	0.589420982428563	0.773116993855831	0.4717214487825045	0.6073714978837662	0.8296391206567141	0.7434923917942169	0.6585979132070771	0.822420650913843	1.2549587229871932	1.084300895592952	1.0729877986545875	1.4290698113087021	1.521777705845638	1.2933014759970447	1.0977394990865215	1.7292636708049918	1.178029850139886	1.445821542152268	1.2677805314591488	1.2645378413570147	1.6553708964590352	1.173973371919809	1.5697070365856232	1.1345560452774244	1.383019307699501	1.3949675830878048	1.1383162163814267	1.2109046944144854	1.045282194660927	1.113792044378322	1.6136371021624978	1.0793611413201492	1.4806792430148072	1.3955810665984616	1.3347665527076402	1.3651738096530508	1.3651738096530508	1.3651738096530508	1.3651738096530508	1.3651738096530508	1.3651738096530508	1.3651738096530508	1.3651738096530508	1.3651738096530508	1.3651738096530508
0.9643750916429216	0.8491321283332937	0.9372715457647968	0.807930125303776	0.7944205834665725	0.9916265678055535	0.897610386410165	0.6807207451533284	1.201533715168261	1.0226013901418032	1.084642822350484	1.1383127643538162	1.1964742503661199	1.265529118184936	1.0315424815818062	1.3783583476513208	1.1907925851634729	1.313225536703728	1.0875676915098356	1.226584814560184	0.9683902728963765	1.0380064293794353	1.0892974765064674	1.1147197434020373	0.9992132096888645	1.1499654280804372	1.2486283552777644	1.29779204189012	1.294542371849538	1.053084157603927	1.024765967997848	1.2356353208677506	1.4186352054100775	1.1003425967525278	1.0897935623365562	1.095068079544542	1.095068079544542	1.095068079544542	1.095068079544542	1.095068079544542	1.095068079544542	1.095068079544542	1.095068079544542	1.095068079544542	1.095068079544542	1.095068079544542	1.095068079544542	1.095068079544542	1.095068079544542	1.095068079544542
1.4937740847371797	1.243259040234248	1.0441206379208945	1.298225882474484	0.6182755715783635	1.3811422542565182	1.6742869627937569	0.9788211053698539	1.3233911174172894	1.4479240850003017	1.0201858550381226	1.4213577965246846	1.6720627289542869	1.516595944473541	1.6653916820420525	1.7625313542226362	1.3217005123285064	1.2118063709254292	1.5508808589316208	1.47086467295302	1.0943794415575874	1.4274344324223787	1.0206850237179448	1.519418988748202	1.0378284825075916	1.5317370173441822	1.3467962580133137	1.18350979066338	1.5167914206901632	1.3385500686828509	1.4276707446865071	1.4276707446865071	1.4276707446865071	1.4276707446865071	1.4276707446865071	1.4276707446865071	1.4276707446865071	1.4276707446865071	1.4276707446865071	1.4276707446865071	1.4276707446865071	1.4276707446865071	1.4276707446865071	1.4276707446865071	1.4276707446865071	1.4276707446865071	1.4276707446865071	1.4276707446865071	1.4276707446865071	1.4276707446865071
1.001853516245234	1.6465605995731616	0.5272633620462345	0.6045014094939477	1.2110863551920186	1.0127633973348562	1.3944898183322227	1.126902051207947	0.8174858468648805	1.7347679384222645	0.9645911545834278	0.9784249837208663	1.369038307423313	1.4591548921916269	1.5608275746871023	0.5235306374971377	0.981970061813755	0.8129474042852125	1.0729147530686487	0.6549780605605038	1.874480092686646	0.5083665259360743	1.1609551032539827	1.8194438034139635	1.8704887160193107	0.8558305600513839	1.4395361261303155	1.1959104392470108	1.0145542766177817	0.5204393510118575	1.1418126917931912	0.773524062442102	1.3029044006612152	0.7553582567914844	1.2573923307722248	1.0063752937818546	1.0063752937818546	1.0063752937818546	1.0063752937818546	1.0063752937818546	1.0063752937818546	1.0063752937818546	1.0063752937818546	1.0063752937818546	1.0063752937818546	1.0063752937818546	1.0063752937818546	1.0063752937818546	1.0063752937818546	1.0063752937818546
0.7182139932287542	0.8454944929430157	0.912432557560227	0.9185883808414835	0.7623529523221413	1.1979475071990628	1.0526096767207183	1.1064603642911892	1.1976620559971018	0.9694694234618123	0.7275570669609063	1.1295903464534423	0.8442542404982806	0.9206123400019982	1.2088881837977659	1.1866505821403726	0.8406372985237316	1.0520003168101462	1.1511096212259038	1.053660248814361	0.8224845797043642	1.2652034563854846	1.2139810180802606	0.9842464544247248	1.2078671476225233	1.1632904772162376	1.3553924407217994	1.0715651772969679	1.077114583133487	1.099954787952622	0.8844173210248548	1.010545496966115	1.052593493468175	0.7934835787748029	1.0207410881060786	0.9071123334404408	0.9071123334404408	0.9071123334404408	0.9071123334404408	0.9071123334404408	0.9071123334404408	0.9071123334404408	0.9071123334404408	0.9071123334404408	0.9071123334404408	0.9071123334404408	0.9071123334404408	0.9071123334404408	0.9071123334404408	0.9071123334404408
0.9280282736742609	0.9770821189302072	1.0255663341605656	0.9380760873311427	0.782052621016183	0.7548147051976776	1.0266213504811064	0.9539073206864027	0.895752100419163	1.0407603480308634	0.9496645911475661	1.2080479697775899	1.1144965439481462	1.0472467836752388	1.3084474860069488	1.1235639227643863	1.1242253745383224	1.098236074953276	0.8009875534927144	1.0465282517481533	0.9254567241507365	0.8778927817630736	1.038879033071513	1.033893366996429	0.7443595214605743	0.8330452750073545	1.195136053593842	0.8469806603256727	0.789525127646785	0.741529173609128	0.9075216039878181	0.824525388798473	0.824525388798473	0.824525388798473	0.824525388798473	0.824525388798473	0.824525388798473	0.824525388798473	0.824525388798473	0.824525388798473	0.824525388798473	0.824525388798473	0.824525388798473	0.824525388798473	0.824525388798473	0.824525388798473	0.824525388798473	0.824525388798473	0.824525388798473	0.824525388798473
0.7275714010930772	1.047449278127713	0.8789664825494508	1.2461703073882262	1.3301333974336484	1.098782817796545	1.174855411965326	1.4508260231289773	1.381538408107754	1.1979053063382494	1.2320669800458197	1.2316397996056845	1.316641552683379	1.3125975321643353	1.2205649343020493	1.2768367135739311	1.26959667382882	1.3294657076273397	1.2216528362806804	1.4430835131303201	1.45050152846968	1.2144027172993854	1.0704363409449218	0.9482618514142077	1.0582848776520921	1.2039799856418463	1.1896286469193793	0.9793431766883209	1.3552099336292858	1.07453886469027	1.1983786537420589	1.1592521543116197	1.1788154040268393	1.1788154040268393	1.1788154040268393	1.1788154040268393	1.1788154040268393	1.1788154040268393	1.1788154040268393	1.1788154040268393	1.1788154040268393	1.1788154040268393	1.1788154040268393	1.1788154040268393	1.1788154040268393	1.1788154040268393	1.1788154040268393	1.1788154040268393	1.1788154040268393	1.1788154040268393
0.5912208521157536	0.6269086449047109	0.5261314684677609	0.6933794902106017	0.786889480067136	0.9293350931717831	0.8821654448893478	1.1388051041064355	0.9282041752367405	0.7827235592590849	0.7767440393730212	1.017974811425718	0.9048123225903254	0.9991268284308035	1.0848216400318158	0.9889027594947162	0.7086304562738176	0.7913647967256646	0.6560666524801552	0.8253715368630545	0.9526843114020352	0.8658797440587296	1.0107985140341833	0.9289445040748066	0.9000304984733123	1.1685995112373262	0.9302518253709368	1.0494256683041314	1.0494256683041314	1.0494256683041314	1.0494256683041314	1.0494256683041314	1.0494256683041314	1.0494256683041314	1.0494256683041314	1.0494256683041314	1.0494256683041314	1.0494256683041314	1.0494256683041314	1.0494256683041314	1.0494256683041314	1.0494256683041314	1.0494256683041314	1.0494256683041314	1.0494256683041314	1.0494256683041314	1.0494256683041314	1.0494256683041314	1.0494256683041314	1.0494256683041314
0.7023649898458472	0.8540233163885874	1.2214435663684193	0.9134041537774016	1.2321949859093084	1.2778613655237951	1.2659931294611364	1.229340977898986	1.2561025818445368	1.6457605156514699	1.2897013414828722	1.3707718225042156	1.3011348690463076	1.0894219535515062	1.2215192926307934	1.281836734853822	1.392178420813569	1.272524803009626	1.347343223895005	1.1416282832106965	1.3334553109781664	1.33092635233215	1.516940485011763	1.4472932758762147	1.364680544772469	0.9957828348646502	1.2457455295648283	0.9548939138907996	1.1555070852792224	1.1392610125004892	1.1072206077765885	1.2288577497309605	1.2699330689522006	1.2482068532146315	1.1499776126644488	1.2244403511176447	1.2575846887061295	1.195667899293182	1.3777207449575415	1.342336299273255	1.421844026504415	1.2051718428750418	1.174088428347019	1.223026758137319	1.3531632606774089	1.263457610795331	1.240493027299292	1.2519753190473115	1.2519753190473115	1.2519753190473115
0.0	0.0	0.0	0.0	0.0	0.27469166089035485	0.0	0.005014860582399385	0.18257639322521418	0.4502290632136566	0.37142222819188275	0.0	0.0	0.06928041478671684	0.0	0.01734433802643	0.40933477277792507	0.40933477277792507	0.0	0.0	0.0	0.0	0.0010120651597565408	0.0	0.4502290632136566	0.0	0.741252996970685	0.40933477277792507	0.5410897497197423	0.0010120651597565408	0.3540778901654527	0.7299355851219766	0.0	0.3649677925609883	0.3649677925609883	0.3649677925609883	0.3649677925609883	0.3649677925609883	0.3649677925609883	0.3649677925609883	0.3649677925609883	0.3649677925609883	0.3649677925609883	0.3649677925609883	0.3649677925609883	0.3649677925609883	0.3649677925609883	0.3649677925609883	0.3649677925609883	0.3649677925609883
0.7830218351767342	0.0	0.0	0.0	0.502737142021167	0.7703537656400683	0.08805128786840523	0.0	0.8062610162769969	0.37539316897842623	0.18769658448921311	0.0	0.0	0.0	1.5038592354457359	0.0	0.6843335551078387	0.8062610162769969	0.0	1.143504779847103	0.6822859738075975	1.014747179513147	0.18955570279358258	0.0	0.0	0.18769658448921311	0.827050595023934	0.0	0.0	0.815473090235597	0.502737142021167	0.009212073958600188	0.2559746079898836	0.2559746079898836	0.2559746079898836	0.2559746079898836	0.2559746079898836	0.2559746079898836	0.2559746079898836	0.2559746079898836	0.2559746079898836	0.2559746079898836	0.2559746079898836	0.2559746079898836	0.2559746079898836	0.2559746079898836	0.2559746079898836	0.2559746079898836	0.2559746079898836	0.2559746079898836
0.6226452212518102	0.7047630508685803	0.7994222273223952	0.5828112591491708	0.5802566329464773	0.6745352391769895	0.5941456531680168	0.5480350133372741	0.5952844011544141	0.6693267231602861	0.6779565698742378	0.6028994781634148	0.6308530146653522	0.7073668078543714	0.5527162815219762	0.6481361820885636	0.7008369486100923	0.7091978670210507	0.7222443973526937	0.578359456220833	0.5860819774933285	0.5822207168570808	0.5822207168570808	0.5822207168570808	0.5822207168570808	0.5822207168570808	0.5822207168570808	0.5822207168570808	0.5822207168570808	0.5822207168570808	0.5822207168570808	0.5822207168570808	0.5822207168570808	0.5822207168570808	0.5822207168570808	0.5822207168570808	0.5822207168570808	0.5822207168570808	0.5822207168570808	0.5822207168570808	0.5822207168570808	0.5822207168570808	0.5822207168570808	0.5822207168570808	0.5822207168570808	0.5822207168570808	0.5822207168570808	0.5822207168570808	0.5822207168570808	0.5822207168570808
0.6654940848406371	0.5706590841803472	0.4683690868233278	0.6310965573022563	0.676580235041102	0.7075487013093789	0.6705532764343912	0.5848423666437138	0.4682584048215672	0.559981332013362	0.6179902301244287	0.6977266960192483	0.59473065719259	0.6894454885317556	0.8091979886457491	0.6932081414531486	0.7356528533999136	0.669466839831525	0.5674066429089303	0.6436566685325591	0.8106717311524783	0.7450026034601999	0.7778371673063391	0.7778371673063391	0.7778371673063391	0.7778371673063391	0.7778371673063391	0.7778371673063391	0.7778371673063391	0.7778371673063391	0.7778371673063391	0.7778371673063391	0.7778371673063391	0.7778371673063391	0.7778371673063391	0.7778371673063391	0.7778371673063391	0.7778371673063391	0.7778371673063391	0.7778371673063391	0.7778371673063391	0.7778371673063391	0.7778371673063391	0.7778371673063391	0.7778371673063391	0.7778371673063391	0.7778371673063391	0.7778371673063391	0.7778371673063391	0.7778371673063391
0.7823049426984823	0.8525570981433235	0.9583782031086777	0.8325777232845863	0.752113608454519	0.8246900227544204	0.6862568852261811	0.8343945258637167	0.8177117176096133	0.8156616608887282	0.6045636222033329	0.754298367432787	0.7692001742565154	0.8104838326176991	0.8538419552225335	0.7261797472057061	0.7886235805665461	0.7125566597370011	0.7250079495169321	0.66481952373423	0.8822220087476816	0.8395061950520734	0.8608641018998775	0.8608641018998775	0.8608641018998775	0.8608641018998775	0.8608641018998775	0.8608641018998775	0.8608641018998775	0.8608641018998775	0.8608641018998775	0.8608641018998775	0.8608641018998775	0.8608641018998775	0.8608641018998775	0.8608641018998775	0.8608641018998775	0.8608641018998775	0.8608641018998775	0.8608641018998775	0.8608641018998775	0.8608641018998775	0.8608641018998775	0.8608641018998775	0.8608641018998775	0.8608641018998775	0.8608641018998775	0.8608641018998775	0.8608641018998775	0.8608641018998775
0.8211754541303447	0.8657224440674389	0.7656848385094722	0.7835363951869714	0.9014190602309223	0.9960982808532793	0.9091634308507524	0.9642896234705522	0.9144478237428886	0.917046157134698	0.7764146310440401	0.8054567435944932	0.9335577427190919	0.8397364180658915	0.9227462570063779	0.9681795511235806	0.9910300296475503	0.9651657243266273	0.9585559926745737	0.9618608585006004	0.9618608585006004	0.9618608585006004	0.9618608585006004	0.9618608585006004	0.9618608585006004	0.9618608585006004	0.9618608585006004	0.9618608585006004	0.9618608585006004	0.9618608585006004	0.9618608585006004	0.9618608585006004	0.9618608585006004	0.9618608585006004	0.9618608585006004	0.9618608585006004	0.9618608585006004	0.9618608585006004	0.9618608585006004	0.9618608585006004	0.9618608585006004	0.9618608585006004	0.9618608585006004	0.9618608585006004	0.9618608585006004	0.9618608585006004	0.9618608585006004	0.9618608585006004	0.9618608585006004	0.9618608585006004
[truncated: 6 more columns]
