# Supplementary material for: Neuronal tuning aligns dynamically with object and texture manifolds across the visual hierarchy
Source: Nat Neurosci. 2026 Mar 10;29(4):864–75. doi: 10.1038/s41593-026-02207-1 (PMC13061647; doi:10.1038/s41593-026-02207-1)
Supplement: Supplementary file 6 — Average PSTH for each session and thread before or after optimization Fig. 5a. Response rate for each 10 ms time window in csv format to reproduce Fig. 5c. [file 41593_2026_2207_MOESM6_ESM.zip › Figure5C_src_normresp_wdw_110-120_BigGAN_sem.csv]

0	1	2	3	4	5	6	7	8	9	10	11	12	13	14	15	16	17	18	19	20	21	22	23	24	25	26	27	28	29	30	31	32	33	34	35	36	37	38	39	40	41	42	43	44	45	46	47	48	49
0.10586629485767741	0.08965647774831619	0.09207169687685314	0.08080532543867086	0.0897077370670963	0.07551486826305324	0.07608455149238029	0.0842415712202447	0.08770618535184248	0.1172660188389761	0.09203655028997652	0.0780880642208764	0.12812723065980577	0.08316360689125754	0.09549556778598102	0.07576937503344215	0.08420262733921645	0.0827119052905259	0.0963994955192671	0.1187210236918255	0.072037405546734	0.0826651927397763	0.09909408993944838	0.09099589218511396	0.09619616804155161	0.08720157594501848	0.08231660200716272	0.09290650584085094	0.07285450498204682	0.07470459969610213	0.0894441014794755	0.08562360920490134	0.08995616725478946	0.08347999909155955	0.10778773594672388	0.09716930560263437	0.09296295667895507	0.09707694319258289	0.08326627556681446	0.07910225830476662	0.0731335833858509	0.08397493569435267	0.09072896483695725	0.08093592921351081	0.09817701448515097	0.08886596455191248	0.08361582658374166	0.08624089556782707	0.08624089556782707	0.08624089556782707
0.09136064909513388	0.07181040644696791	0.08100402348820754	0.09249698226065801	0.09822447556007022	0.07918609449297109	0.08046418029920352	0.06991765870269563	0.09113910007393985	0.0824483437531804	0.11583147424739706	0.11272546149305554	0.10489108602835533	0.0652282568563835	0.09263266834693565	0.10056760712454499	0.09644175159771438	0.09056327615016986	0.07814054358740018	0.09135969014438133	0.09327507524221175	0.1033956392967007	0.1075478517279439	0.09056263725723865	0.09819767578731668	0.09012949212644854	0.09750566480140675	0.10352936880591465	0.08661732338876958	0.06509713634543912	0.09381585927946497	0.09413729865969339	0.09425659804095587	0.07818118269471248	0.10220131102781617	0.09019124686126431	0.09019124686126431	0.09019124686126431	0.09019124686126431	0.09019124686126431	0.09019124686126431	0.09019124686126431	0.09019124686126431	0.09019124686126431	0.09019124686126431	0.09019124686126431	0.09019124686126431	0.09019124686126431	0.09019124686126431	0.09019124686126431
0.1232165314990675	0.06940876977865035	0.14503654135073188	0.11703241655279353	0.09858594729108659	0.13982206246581244	0.12164243782394162	0.17242388174487602	0.1468000992630718	0.1394810096134021	0.1425422390317597	0.13146539856447023	0.11820982681573554	0.17644126354144934	0.12708099390983932	0.12954378559445445	0.10429841247096831	0.11607606693488183	0.1485981455628489	0.13487104698515273	0.14141844554018002	0.09320374066618019	0.11966234371671008	0.12258582852575071	0.16098507873589585	0.1622652038634227	0.16184425636783767	0.20060771866213598	0.136827703130858	0.12459878607161669	0.12369201928509518	0.13784346218052296	0.18626137899419318	0.16205242058735805	0.16205242058735805	0.16205242058735805	0.16205242058735805	0.16205242058735805	0.16205242058735805	0.16205242058735805	0.16205242058735805	0.16205242058735805	0.16205242058735805	0.16205242058735805	0.16205242058735805	0.16205242058735805	0.16205242058735805	0.16205242058735805	0.16205242058735805	0.16205242058735805
0.06663332400796491	0.10083051253397496	0.09054289391456023	0.11769605320079433	0.10850980196453737	0.13727004196451106	0.10607671347143993	0.07346453415062164	0.1250441595127261	0.1171915381398362	0.13819082026688123	0.11181689508705443	0.0871489160353604	0.09543711217700725	0.1086338786925831	0.09850577523597301	0.11043011255558607	0.07518753727834185	0.12084547611501664	0.10717356473027274	0.08580301320749982	0.10668915377977269	0.09621126981069067	0.08992386288763816	0.10671291681294165	0.07690887983110085	0.07866505368136488	0.10474045316332278	0.09001558197524889	0.10237372829319537	0.0979706215540991	0.08100808215317938	0.11544692719243298	0.07962098324880304	0.10087460710638804	0.09869553852571412	0.08343024000314833	0.09255499456347259	0.08799261728331047	0.08799261728331047	0.08799261728331047	0.08799261728331047	0.08799261728331047	0.08799261728331047	0.08799261728331047	0.08799261728331047	0.08799261728331047	0.08799261728331047	0.08799261728331047	0.08799261728331047
0.09318405193912202	0.10879069745047863	0.11346373373983311	0.10908270894243101	0.06199911988517282	0.08532744631150814	0.10400616019513954	0.09325691402799977	0.08991796923621652	0.07281320735737823	0.07428029799259533	0.08213543617992712	0.09969683097365352	0.10306318111903505	0.09668066762017472	0.08077628507240515	0.10748496076490524	0.12303197521756139	0.09980899054306169	0.10614245644716941	0.09893904104192573	0.08341842737120016	0.10069570849960417	0.08085430859460879	0.0973920197531465	0.0794729545640105	0.11195395559160726	0.09299116454450922	0.08181640772563445	0.13775774273896266	0.10978707523229854	0.10978707523229854	0.10978707523229854	0.10978707523229854	0.10978707523229854	0.10978707523229854	0.10978707523229854	0.10978707523229854	0.10978707523229854	0.10978707523229854	0.10978707523229854	0.10978707523229854	0.10978707523229854	0.10978707523229854	0.10978707523229854	0.10978707523229854	0.10978707523229854	0.10978707523229854	0.10978707523229854	0.10978707523229854
0.11405659564985844	0.156783415167355	0.12849129693650752	0.14065527816457507	0.11487800114357663	0.1361205405989162	0.12723637887428452	0.10678014881885882	0.12745705204180274	0.13925173195537605	0.1701592134212223	0.12462172891585226	0.12799266873070528	0.13963883856066175	0.12656673789058065	0.11805330922226705	0.12862906962808304	0.18276770011851745	0.14508136931088883	0.14665691767950242	0.16109872288766058	0.17608572571777045	0.16559766003447593	0.10403407603994753	0.12271801110115708	0.14838171496332986	0.2060368359147691	0.1439530240418051	0.13744869989882932	0.1237349530487114	0.15364019716328853	0.1292493491793916	0.15488463824324675	0.16470313277492699	0.1517737969349137	0.15935652906890113	0.14213272634005572	0.12662635618659798	0.12031308245895281	0.13419452937824838	0.12725380591860058	0.12725380591860058	0.12725380591860058	0.12725380591860058	0.12725380591860058	0.12725380591860058	0.12725380591860058	0.12725380591860058	0.12725380591860058	0.12725380591860058
0.17992563000938283	0.21691672273871593	0.1174627901385684	0.2297856960262092	0.19668483243662177	0.21588785845227573	0.2123121155500461	0.1822676866702943	0.2411358923672603	0.1564230930311624	0.19653426650378034	0.19727667928786935	0.178765011789346	0.16831114324872282	0.2335831304987661	0.23670068844401188	0.20590383421668798	0.15522328292584014	0.23887967705806443	0.21668725028564542	0.20778347926822077	0.1558496055247699	0.20290516104098802	0.19033670434004654	0.1920537243626393	0.1735351625997176	0.18279444348117843	0.18279444348117843	0.18279444348117843	0.18279444348117843	0.18279444348117843	0.18279444348117843	0.18279444348117843	0.18279444348117843	0.18279444348117843	0.18279444348117843	0.18279444348117843	0.18279444348117843	0.18279444348117843	0.18279444348117843	0.18279444348117843	0.18279444348117843	0.18279444348117843	0.18279444348117843	0.18279444348117843	0.18279444348117843	0.18279444348117843	0.18279444348117843	0.18279444348117843	0.18279444348117843
0.049999133004881714	0.05189722866474572	0.0577693429782218	0.065937564866074	0.059193763883341265	0.05311401183560492	0.05756946615039932	0.056063639612520165	0.06894321359503651	0.07764654695780338	0.06729802895537869	0.06434813831832373	0.07275651626878088	0.07295674874355727	0.05848907424342218	0.05965487643091011	0.08207013639761204	0.07319721253653665	0.05814460627663101	0.07528804187748607	0.07053741159536576	0.06761921004306362	0.0645799228194317	0.062485811823905356	0.045222782113778476	0.06820301188695277	0.13252634968453986	0.1003646807857463	0.1003646807857463	0.1003646807857463	0.1003646807857463	0.1003646807857463	0.1003646807857463	0.1003646807857463	0.1003646807857463	0.1003646807857463	0.1003646807857463	0.1003646807857463	0.1003646807857463	0.1003646807857463	0.1003646807857463	0.1003646807857463	0.1003646807857463	0.1003646807857463	0.1003646807857463	0.1003646807857463	0.1003646807857463	0.1003646807857463	0.1003646807857463	0.1003646807857463
0.08585563695659486	0.10615996384612704	0.10245534448771322	0.09335537842731055	0.09695532719945227	0.10567616654180562	0.10490435144044266	0.09983466597065843	0.10043656966425782	0.07229538807824984	0.08417381540307788	0.08312990182084097	0.07167500754421914	0.08852098091789339	0.1012171095893187	0.08356082393711857	0.06609863956485292	0.0828489636493355	0.08316143960252022	0.09416581650860098	0.07757298684741526	0.08604981580746224	0.08347457060231254	0.10157211253717761	0.08967215822221297	0.09220437624327704	0.09658281441163695	0.07834779762553193	0.0903292708104135	0.09236979534948343	0.08341077916532266	0.1043518320682989	0.09206180048722262	0.08300105942227176	0.08753142995474719	0.08753142995474719	0.08753142995474719	0.08753142995474719	0.08753142995474719	0.08753142995474719	0.08753142995474719	0.08753142995474719	0.08753142995474719	0.08753142995474719	0.08753142995474719	0.08753142995474719	0.08753142995474719	0.08753142995474719	0.08753142995474719	0.08753142995474719
0.1100409889373086	0.09989087664406816	0.09952273537463861	0.11059522083504895	0.10426683069489913	0.09613104926513356	0.10636695654879996	0.11813059992362963	0.09532273231888869	0.10905654384105351	0.10284262184002092	0.11417914636120424	0.12324179490664078	0.1357297488753047	0.1367022713796108	0.11296504700644283	0.11891436311434254	0.14845682602932145	0.14734468339257306	0.1270420781103641	0.12206613889380226	0.09170438359020948	0.12105336210206595	0.09214320778913096	0.11856601417612037	0.17764664510602052	0.09972281027775363	0.09815811188907689	0.13440950799049065	0.09911528574644639	0.1138120752640713	0.11790042394196938	0.10662853123690318	0.11226447758943628	0.11226447758943628	0.11226447758943628	0.11226447758943628	0.11226447758943628	0.11226447758943628	0.11226447758943628	0.11226447758943628	0.11226447758943628	0.11226447758943628	0.11226447758943628	0.11226447758943628	0.11226447758943628	0.11226447758943628	0.11226447758943628	0.11226447758943628	0.11226447758943628
0.13905284628584036	0.10965408877322856	0.11054736207441065	0.12089485724014132	0.1245208477618136	0.09686358075534551	0.11772859375789566	0.11134172355758565	0.1026096436027671	0.15423335468658197	0.10591555259635954	0.13338076775113442	0.12109650713230628	0.11147807620858043	0.10965175071274469	0.13437070227158202	0.17901317403701347	0.11302603827669393	0.13980387161339294	0.13939105914369346	0.12834208087293802	0.1462878210671762	0.12401469343124362	0.12074283172447911	0.1617418469373235	0.09248663011434795	0.13917695884536738	0.13695565092952522	0.10757231021299386	0.11398645149834732	0.11063428473779467	0.112310368118071	0.112310368118071	0.112310368118071	0.112310368118071	0.112310368118071	0.112310368118071	0.112310368118071	0.112310368118071	0.112310368118071	0.112310368118071	0.112310368118071	0.112310368118071	0.112310368118071	0.112310368118071	0.112310368118071	0.112310368118071	0.112310368118071	0.112310368118071	0.112310368118071
0.06774279404992775	0.06890733462858512	0.06645847171705115	0.060902466082325926	0.06612886428198343	0.06526024819557366	0.0625072237302008	0.08004622726512282	0.07172364142445616	0.06651534406306647	0.05746595984517343	0.06709199380574107	0.050152633822923294	0.07090032221898122	0.05791336774979562	0.05312516820032448	0.06024227039174905	0.06548035722223132	0.0939484165665031	0.06335483225155294	0.07819075213460829	0.08769596872914726	0.07701394971241778	0.09037373387469211	0.08775409856335428	0.0730685199852142	0.08906865804841041	0.08659854571722919	0.08016211575007834	0.07785656765415092	0.0738371507292048	0.07584685919167784	0.07584685919167784	0.07584685919167784	0.07584685919167784	0.07584685919167784	0.07584685919167784	0.07584685919167784	0.07584685919167784	0.07584685919167784	0.07584685919167784	0.07584685919167784	0.07584685919167784	0.07584685919167784	0.07584685919167784	0.07584685919167784	0.07584685919167784	0.07584685919167784	0.07584685919167784	0.07584685919167784
0.08855230410070507	0.13710838966592662	0.13458901839621584	0.1163203835399893	0.12467266618074083	0.10810432676943697	0.11560180370697339	0.10984946995130972	0.09432544946143732	0.13689225553129772	0.12215024420874672	0.1219133039274881	0.14165675761496208	0.12157304217133384	0.1390464846870229	0.13945057814098008	0.09564690245451442	0.13096680281555784	0.15553468625063196	0.11668492659362799	0.12241052940443387	0.07862714841901632	0.11987421544818118	0.09479067960718934	0.11964901240886563	0.10012124760814901	0.14481732480196458	0.11014632423783205	0.11640285854337967	0.15244721084163665	0.11420681206556112	0.13332701145359888	0.13332701145359888	0.13332701145359888	0.13332701145359888	0.13332701145359888	0.13332701145359888	0.13332701145359888	0.13332701145359888	0.13332701145359888	0.13332701145359888	0.13332701145359888	0.13332701145359888	0.13332701145359888	0.13332701145359888	0.13332701145359888	0.13332701145359888	0.13332701145359888	0.13332701145359888	0.13332701145359888
0.0967587329057153	0.10681868993748468	0.1189004954318926	0.09956266587657775	0.13540873075350907	0.15680744705378438	0.13270435711101272	0.15945812099476694	0.11622653861778753	0.12628725391101756	0.1165845785625706	0.10521483626589957	0.10170627679091267	0.1044823255365466	0.1211561145276953	0.11828796078199175	0.1380992669732095	0.08854864385785448	0.13876024639454432	0.08896544419540138	0.10951876337070847	0.12657057486680812	0.1345986045120977	0.09524112108528812	0.1325304136672485	0.1208227227037891	0.12984392546868492	0.13290470575835664	0.11574796216741375	0.12738249569963164	0.13211883234820743	0.11598572787891999	0.12405228011356371	0.12405228011356371	0.12405228011356371	0.12405228011356371	0.12405228011356371	0.12405228011356371	0.12405228011356371	0.12405228011356371	0.12405228011356371	0.12405228011356371	0.12405228011356371	0.12405228011356371	0.12405228011356371	0.12405228011356371	0.12405228011356371	0.12405228011356371	0.12405228011356371	0.12405228011356371
0.09068905803676866	0.09110185508873477	0.09653256314356448	0.10153906124057087	0.13314106937360937	0.1386650231632611	0.14925961056135692	0.08959056393246553	0.14176894585539584	0.10650706123086595	0.13786668547133044	0.1284080001376123	0.1337414285890798	0.13783814342046496	0.14921450171898465	0.11473969997402378	0.15922774760936176	0.10951286734232285	0.11796667161061818	0.129382977356664	0.14174188461637627	0.12495456450783436	0.13440765292839738	0.1316436072534926	0.1667893439134747	0.13867614355354518	0.14473840895325424	0.1345212468600238	0.14855443910232072	0.12108900670220109	0.1348217229022609	0.1348217229022609	0.1348217229022609	0.1348217229022609	0.1348217229022609	0.1348217229022609	0.1348217229022609	0.1348217229022609	0.1348217229022609	0.1348217229022609	0.1348217229022609	0.1348217229022609	0.1348217229022609	0.1348217229022609	0.1348217229022609	0.1348217229022609	0.1348217229022609	0.1348217229022609	0.1348217229022609	0.1348217229022609
0.09375097816392813	0.07274870576390156	0.07614438370064912	0.10103706236496722	0.07118141865084632	0.07838842237189636	0.09999829601228696	0.08862207732227421	0.0972668343306986	0.11241511522050536	0.10950200426523564	0.09520024001082006	0.125009528936368	0.10259663848441747	0.11388868003742479	0.1337746651028696	0.10004999200159025	0.08072765218089185	0.09711497291284919	0.09136119182909613	0.10077196530755875	0.09538428574651389	0.10654393708527106	0.10096411141589248	0.10096411141589248	0.10096411141589248	0.10096411141589248	0.10096411141589248	0.10096411141589248	0.10096411141589248	0.10096411141589248	0.10096411141589248	0.10096411141589248	0.10096411141589248	0.10096411141589248	0.10096411141589248	0.10096411141589248	0.10096411141589248	0.10096411141589248	0.10096411141589248	0.10096411141589248	0.10096411141589248	0.10096411141589248	0.10096411141589248	0.10096411141589248	0.10096411141589248	0.10096411141589248	0.10096411141589248	0.10096411141589248	0.10096411141589248
0.09828276169297832	0.07479338020430482	0.08844667404723762	0.0854429752346943	0.08040319789722664	0.1107873863448264	0.10050616890887336	0.07230595069355943	0.12968928812191982	0.1105325738088013	0.07915635678695614	0.09476570308689539	0.1176174990133044	0.09224499610333853	0.10229877642555787	0.08660051994525182	0.08259164827182193	0.1337708511080342	0.058307835317381165	0.10159431000978698	0.09462364340696654	0.10561888399898763	0.09085552567416409	0.09823720483657586	0.09823720483657586	0.09823720483657586	0.09823720483657586	0.09823720483657586	0.09823720483657586	0.09823720483657586	0.09823720483657586	0.09823720483657586	0.09823720483657586	0.09823720483657586	0.09823720483657586	0.09823720483657586	0.09823720483657586	0.09823720483657586	0.09823720483657586	0.09823720483657586	0.09823720483657586	0.09823720483657586	0.09823720483657586	0.09823720483657586	0.09823720483657586	0.09823720483657586	0.09823720483657586	0.09823720483657586	0.09823720483657586	0.09823720483657586
0.1412250049468543	0.17197588189887064	0.2261366751725136	0.1702950866765463	0.16018036949407433	0.12928348020762775	0.18496477183030796	0.1406258318216011	0.13296788396081924	0.16640911539529055	0.22695687101430947	0.14038945628833344	0.23667616763361238	0.24349612118992864	0.229421864076013	0.18716800450234355	0.22255340218195993	0.18471287707440473	0.1419412118437032	0.1623627914119609	0.20460212397610897	0.16544435354143297	0.18628596091351246	0.19862526902326724	0.13489902220865446	0.19043918152519837	0.17660119194686213	0.18623376315667275	0.24383712199650526	0.15455474884028264	0.19919593541839392	0.19919593541839392	0.19919593541839392	0.19919593541839392	0.19919593541839392	0.19919593541839392	0.19919593541839392	0.19919593541839392	0.19919593541839392	0.19919593541839392	0.19919593541839392	0.19919593541839392	0.19919593541839392	0.19919593541839392	0.19919593541839392	0.19919593541839392	0.19919593541839392	0.19919593541839392	0.19919593541839392	0.19919593541839392
0.13250653091775483	0.11974327489025156	0.14306808529000944	0.15315114004188962	0.15825441148048336	0.13336154739201525	0.13097772338645147	0.11210058244083773	0.12097025388215514	0.13098364534505433	0.13387339669216358	0.12759527737043413	0.0990100705771907	0.12669365756801046	0.1199754590998331	0.12437807078780365	0.10811242969767945	0.12665718185184743	0.10305008295039919	0.11836391532219558	0.15345293615927308	0.14595890662869265	0.12370349164600669	0.148240284400486	0.09538664150929364	0.11894689596987802	0.14661156824747945	0.11580181949286363	0.12522015447625487	0.10196037826507803	0.1053624971713552	0.13186967588460088	0.11861608652797803	0.11861608652797803	0.11861608652797803	0.11861608652797803	0.11861608652797803	0.11861608652797803	0.11861608652797803	0.11861608652797803	0.11861608652797803	0.11861608652797803	0.11861608652797803	0.11861608652797803	0.11861608652797803	0.11861608652797803	0.11861608652797803	0.11861608652797803	0.11861608652797803	0.11861608652797803
0.12019837234519089	0.1206692103574577	0.13551281885326677	0.15117616115322838	0.13575140320122886	0.09600252709817758	0.12103781713893949	0.11315938484710213	0.1119184977088175	0.11200359833223561	0.13321728403066824	0.14777386167892775	0.1235139233260205	0.10866824000606443	0.1519763240445014	0.12364155511092033	0.11598292439421709	0.11105277234574024	0.152306520805766	0.11371448009825959	0.11806527480773876	0.11394096681755231	0.159472005689884	0.10592137949020315	0.11004166703228649	0.15286650809879465	0.1291043672047108	0.12182023886665984	0.10182419710685031	0.10763608614190888	0.0933572888934705	0.11013570873020732	0.13770091588278122	0.1375630853341854	0.15252423657568553	0.14504366095493545	0.14504366095493545	0.14504366095493545	0.14504366095493545	0.14504366095493545	0.14504366095493545	0.14504366095493545	0.14504366095493545	0.14504366095493545	0.14504366095493545	0.14504366095493545	0.14504366095493545	0.14504366095493545	0.14504366095493545	0.14504366095493545
0.09098991589267996	0.08620191192054003	0.07283513557088649	0.07240093751883811	0.08672886121216251	0.0855978258624221	0.08193739520985054	0.0800207801335432	0.07879683678795028	0.08538830572469369	0.08444232639561923	0.0709922118694094	0.11371181326119091	0.08039259103722138	0.08290967597449175	0.08885056327410142	0.09124509274010037	0.09376179542174919	0.08933678335504955	0.08953749120501368	0.09502010606872441	0.09512134655602758	0.07530574698221366	0.07860467592550915	0.07716588012332569	0.08133398910026872	0.09832860850781258	0.084083526661723	0.09120606758476779	0.09120606758476779	0.09120606758476779	0.09120606758476779	0.09120606758476779	0.09120606758476779	0.09120606758476779	0.09120606758476779	0.09120606758476779	0.09120606758476779	0.09120606758476779	0.09120606758476779	0.09120606758476779	0.09120606758476779	0.09120606758476779	0.09120606758476779	0.09120606758476779	0.09120606758476779	0.09120606758476779	0.09120606758476779	0.09120606758476779	0.09120606758476779
0.14144550234203748	0.1668419762560943	0.13610058085027174	0.16480444359369265	0.16106355951995943	0.1086372546810381	0.15598153070837995	0.11877998487718136	0.1545189557008333	0.19711087867034682	0.22303741969497545	0.17982399282823033	0.20943959136866927	0.1170686631024764	0.1907445098924123	0.17870198626972078	0.19871215023390135	0.1410498910195667	0.1924333793968356	0.17429812617571466	0.1403789004443429	0.19240305063438817	0.18177686907288604	0.16834781034382976	0.15071075093829056	0.16176311954937003	0.15883528221169624	0.21229729480813436	0.11921555980615728	0.16575642730714582	0.16575642730714582	0.16575642730714582	0.16575642730714582	0.16575642730714582	0.16575642730714582	0.16575642730714582	0.16575642730714582	0.16575642730714582	0.16575642730714582	0.16575642730714582	0.16575642730714582	0.16575642730714582	0.16575642730714582	0.16575642730714582	0.16575642730714582	0.16575642730714582	0.16575642730714582	0.16575642730714582	0.16575642730714582	0.16575642730714582
0.07771710483728426	0.08513367724751694	0.08665501663640533	0.08848341609641505	0.09568108770006561	0.09368860318901179	0.07626226257197595	0.08699856852938727	0.10258519004101695	0.09516244511869484	0.08085275230607077	0.08427460898184917	0.051775661987202806	0.07615500946854149	0.07726694617839275	0.10375684393590197	0.0644709710188349	0.07781666009261562	0.09839914706115069	0.09367751680543922	0.10682784001265855	0.03776967399315951	0.06821148039239049	0.07077929001377153	0.08379838043284107	0.06928624689063599	0.07654231366173854	0.07654231366173854	0.07654231366173854	0.07654231366173854	0.07654231366173854	0.07654231366173854	0.07654231366173854	0.07654231366173854	0.07654231366173854	0.07654231366173854	0.07654231366173854	0.07654231366173854	0.07654231366173854	0.07654231366173854	0.07654231366173854	0.07654231366173854	0.07654231366173854	0.07654231366173854	0.07654231366173854	0.07654231366173854	0.07654231366173854	0.07654231366173854	0.07654231366173854	0.07654231366173854
0.09059518028441847	0.07285856788724697	0.0868172051090348	0.06749446393116891	0.0861659621294433	0.0681474836104823	0.08659704676610962	0.08676751826348367	0.09316723161189801	0.09051948703904951	0.06357995316311348	0.0706330768441039	0.07087481417689434	0.05500905904834265	0.08288414584847291	0.0969118184068585	0.08126603327242725	0.10113964928575282	0.06419272506276875	0.08141654477958513	0.09936405784507585	0.08761289004783582	0.09348847394645583	0.09348847394645583	0.09348847394645583	0.09348847394645583	0.09348847394645583	0.09348847394645583	0.09348847394645583	0.09348847394645583	0.09348847394645583	0.09348847394645583	0.09348847394645583	0.09348847394645583	0.09348847394645583	0.09348847394645583	0.09348847394645583	0.09348847394645583	0.09348847394645583	0.09348847394645583	0.09348847394645583	0.09348847394645583	0.09348847394645583	0.09348847394645583	0.09348847394645583	0.09348847394645583	0.09348847394645583	0.09348847394645583	0.09348847394645583	0.09348847394645583
0.06979316086571005	0.08406690407333559	0.07955615072102008	0.08479682916381517	0.08187887642115946	0.07710661236254998	0.1011864704196256	0.09143190864809915	0.09820957852269956	0.07577760970409625	0.06748043692484834	0.0834698453172712	0.07610152234370308	0.06911498205839016	0.08452550791026718	0.09045967634977528	0.08597134887272305	0.09726262085310236	0.08831327352847243	0.06379916321700896	0.06426239821218337	0.08640669307338393	0.06573454671814111	0.09612551189293754	0.07104924344078584	0.07302590112620776	0.07918003765939963	0.0761029693928037	0.0761029693928037	0.0761029693928037	0.0761029693928037	0.0761029693928037	0.0761029693928037	0.0761029693928037	0.0761029693928037	0.0761029693928037	0.0761029693928037	0.0761029693928037	0.0761029693928037	0.0761029693928037	0.0761029693928037	0.0761029693928037	0.0761029693928037	0.0761029693928037	0.0761029693928037	0.0761029693928037	0.0761029693928037	0.0761029693928037	0.0761029693928037	0.0761029693928037
0.14546535527038593	0.162314985759576	0.11302166084899458	0.1157172331862025	0.11668078017870738	0.17465853784457624	0.13368283145217716	0.09811062580995775	0.11832276708732857	0.12185665231722399	0.1344792922383768	0.12474700080662839	0.13870007609097873	0.1406509649245289	0.17594906208825487	0.1465093957996771	0.11617967406055713	0.12887601141126653	0.1594998485454307	0.17344678109042608	0.12198896259282338	0.15219555605952434	0.12144175764165535	0.1005536829474172	0.13958273692762863	0.17404362614676444	0.11922049712316558	0.13574764701914355	0.1852504457791352	0.16049904639913937	0.16049904639913937	0.16049904639913937	0.16049904639913937	0.16049904639913937	0.16049904639913937	0.16049904639913937	0.16049904639913937	0.16049904639913937	0.16049904639913937	0.16049904639913937	0.16049904639913937	0.16049904639913937	0.16049904639913937	0.16049904639913937	0.16049904639913937	0.16049904639913937	0.16049904639913937	0.16049904639913937	0.16049904639913937	0.16049904639913937
0.11068402872378212	0.0975118571766794	0.09604978012947858	0.1189952452439163	0.12995359558176056	0.10729896088010588	0.12271942486025313	0.149050606897411	0.13165029918664126	0.111646147362462	0.13638985406004314	0.11657418140148282	0.12078405880749214	0.14778231907756925	0.1541728575679929	0.163771192221518	0.13044247206216827	0.14082754490675664	0.1474717066158282	0.1289414584540906	0.1037437946445521	0.15183230567000874	0.139334704826694	0.12416654907424066	0.16394803079513742	0.14839780704561728	0.12359024795132788	0.16720829363183382	0.12353805026890441	0.10971342071781126	0.135690664264933	0.09943512408153439	0.12486272609398885	0.1737130861445169	0.1676135908308702	0.14860130291692158	0.11244180688245554	0.14543875743949333	0.12894028216097442	0.12894028216097442	0.12894028216097442	0.12894028216097442	0.12894028216097442	0.12894028216097442	0.12894028216097442	0.12894028216097442	0.12894028216097442	0.12894028216097442	0.12894028216097442	0.12894028216097442
0.06767081198166869	0.10770744986616596	0.04389614874284078	0.03657396171187224	0.05610544308824613	0.04519081019970851	0.040943775284404474	0.08597992132416808	0.04455584182170718	0.06118120662080233	0.0691760093208713	0.07872272389160186	0.055075918810446184	0.0724645174159718	0.06069137976165674	0.06955074686350082	0.07683232723490199	0.08186070446926261	0.015187368321081283	0.08312077275861479	0.0746077790985377	0.11206509653853894	0.08345301294098592	0.040260537826748224	0.035794277411311325	0.03025648696181233	0.07277885734475781	0.10493106922033639	0.035743489586068086	0.03554795892143556	0.07565195601926608	0.03717122787681696	0.03815793365207264	0.049463651917516525	0.11651617362323426	0.0492619634468155	0.06653197212903679	0.011526266245737294	0.04645386473060083	0.07191431517901742	0.05741034718628869	0.035391433503246715	0.0464008903447677	0.0464008903447677	0.0464008903447677	0.0464008903447677	0.0464008903447677	0.0464008903447677	0.0464008903447677	0.0464008903447677
0.07302929654328848	0.08510900549856684	0.08261493402307245	0.0739756052982274	0.062056870038175393	0.09031154667712972	0.0729721552196181	0.08374340133569402	0.08087067856407543	0.08470667274576273	0.09166513582482265	0.08685700598832251	0.07102944726996731	0.08480071681155327	0.09184335056988899	0.08408784261054987	0.08827849302771247	0.08158953220524644	0.07010684275108667	0.06749509684098798	0.0845648083359369	0.08577199778242019	0.09397270949265216	0.08846437329519921	0.0762326852980156	0.08589003189209464	0.06350317855420087	0.08310452759285669	0.0733038530735288	0.0733038530735288	0.0733038530735288	0.0733038530735288	0.0733038530735288	0.0733038530735288	0.0733038530735288	0.0733038530735288	0.0733038530735288	0.0733038530735288	0.0733038530735288	0.0733038530735288	0.0733038530735288	0.0733038530735288	0.0733038530735288	0.0733038530735288	0.0733038530735288	0.0733038530735288	0.0733038530735288	0.0733038530735288	0.0733038530735288	0.0733038530735288
0.1270083561064174	0.1357379943788386	0.12353152522927888	0.08761207272308141	0.109679583986714	0.1386051007302872	0.1196906300175072	0.1301605195024439	0.12017852589047819	0.0997897973872591	0.11013821673119648	0.10650681751612522	0.11234571534240032	0.098041114820952	0.11596947053539214	0.10175621048937515	0.08080409861092488	0.08983102676276246	0.1286440214891208	0.1143501404661048	0.12811741394524953	0.0918993562661329	0.09029364942527537	0.12033866682344899	0.12065259815771101	0.12049563249058	0.12049563249058	0.12049563249058	0.12049563249058	0.12049563249058	0.12049563249058	0.12049563249058	0.12049563249058	0.12049563249058	0.12049563249058	0.12049563249058	0.12049563249058	0.12049563249058	0.12049563249058	0.12049563249058	0.12049563249058	0.12049563249058	0.12049563249058	0.12049563249058	0.12049563249058	0.12049563249058	0.12049563249058	0.12049563249058	0.12049563249058	0.12049563249058
0.0515518844742661	0.05910350311709411	0.05574940202209676	0.06716173993627425	0.0549402958229299	0.04494084300641463	0.05620334123989587	0.04611413556601847	0.07481616352984613	0.044955266788954236	0.054109134118171844	0.045728804520806084	0.06891863246365307	0.05647527674036503	0.07822706464842794	0.0798452449016172	0.07640421068778702	0.05486469317386704	0.05311910474846134	0.05209925629900596	0.07075848871777546	0.06142887250839071	0.06142887250839071	0.06142887250839071	0.06142887250839071	0.06142887250839071	0.06142887250839071	0.06142887250839071	0.06142887250839071	0.06142887250839071	0.06142887250839071	0.06142887250839071	0.06142887250839071	0.06142887250839071	0.06142887250839071	0.06142887250839071	0.06142887250839071	0.06142887250839071	0.06142887250839071	0.06142887250839071	0.06142887250839071	0.06142887250839071	0.06142887250839071	0.06142887250839071	0.06142887250839071	0.06142887250839071	0.06142887250839071	0.06142887250839071	0.06142887250839071	0.06142887250839071
0.0828804868374981	0.10520100411604219	0.11591213762966475	0.11517960846638572	0.10251163871789264	0.09142162310460523	0.12737039339526712	0.09659285177131774	0.10818528923106613	0.09788657920341205	0.09077890065657573	0.09458149393892995	0.1317637965786456	0.08162312630393012	0.10698359910221109	0.12595069773710355	0.09885128076235036	0.1439748432728499	0.11476443711762105	0.12875959140108237	0.13113386305962885	0.10511696308426431	0.08319209915488898	0.09415453111957665	0.09415453111957665	0.09415453111957665	0.09415453111957665	0.09415453111957665	0.09415453111957665	0.09415453111957665	0.09415453111957665	0.09415453111957665	0.09415453111957665	0.09415453111957665	0.09415453111957665	0.09415453111957665	0.09415453111957665	0.09415453111957665	0.09415453111957665	0.09415453111957665	0.09415453111957665	0.09415453111957665	0.09415453111957665	0.09415453111957665	0.09415453111957665	0.09415453111957665	0.09415453111957665	0.09415453111957665	0.09415453111957665	0.09415453111957665
0.07032610868524132	0.08420321602366491	0.0701437623858865	0.07276731467346853	0.09938032794103786	0.0830062741228071	0.080050755358434	0.08562805128627786	0.08139205758362493	0.06477614224803702	0.08634772954231142	0.08564615012716659	0.08658957962396942	0.07688326240783899	0.08101010868268829	0.0839569860103663	0.07921334468445916	0.06363834306810696	0.051940094326932695	0.07511304602754604	0.05912209284339373	0.06711756943546987	0.06711756943546987	0.06711756943546987	0.06711756943546987	0.06711756943546987	0.06711756943546987	0.06711756943546987	0.06711756943546987	0.06711756943546987	0.06711756943546987	0.06711756943546987	0.06711756943546987	0.06711756943546987	0.06711756943546987	0.06711756943546987	0.06711756943546987	0.06711756943546987	0.06711756943546987	0.06711756943546987	0.06711756943546987	0.06711756943546987	0.06711756943546987	0.06711756943546987	0.06711756943546987	0.06711756943546987	0.06711756943546987	0.06711756943546987	0.06711756943546987	0.06711756943546987
0.10323157398176804	0.14389092173642554	0.09470162786136417	0.09582151782327522	0.12710490293130958	0.12884310736802684	0.1222258247429548	0.11626027684816193	0.1216497139501362	0.11512069676777863	0.12035643279273286	0.1395438726039187	0.10041867866076264	0.11669521226442055	0.1403382030893318	0.10938525904351734	0.11170995342973838	0.12718209638586733	0.1140656148179707	0.10843695552624597	0.08898875422503605	0.08484783950709632	0.08852503451555221	0.1130279853861429	0.10663315987891954	0.10983057263253122	0.10983057263253122	0.10983057263253122	0.10983057263253122	0.10983057263253122	0.10983057263253122	0.10983057263253122	0.10983057263253122	0.10983057263253122	0.10983057263253122	0.10983057263253122	0.10983057263253122	0.10983057263253122	0.10983057263253122	0.10983057263253122	0.10983057263253122	0.10983057263253122	0.10983057263253122	0.10983057263253122	0.10983057263253122	0.10983057263253122	0.10983057263253122	0.10983057263253122	0.10983057263253122	0.10983057263253122
0.10356573254412141	0.12308016221326527	0.12564866995632576	0.12424385846739962	0.1000928071013715	0.1432015119984042	0.13471838980751527	0.09986564418920445	0.12236494840717949	0.10169707928606471	0.10802216339735354	0.14060256888737255	0.11823670961545484	0.11352457091926385	0.10087785368046684	0.11207315265420556	0.10833336960188039	0.12737806007557384	0.11748799671055542	0.12111750413425916	0.11930275042240727	0.11930275042240727	0.11930275042240727	0.11930275042240727	0.11930275042240727	0.11930275042240727	0.11930275042240727	0.11930275042240727	0.11930275042240727	0.11930275042240727	0.11930275042240727	0.11930275042240727	0.11930275042240727	0.11930275042240727	0.11930275042240727	0.11930275042240727	0.11930275042240727	0.11930275042240727	0.11930275042240727	0.11930275042240727	0.11930275042240727	0.11930275042240727	0.11930275042240727	0.11930275042240727	0.11930275042240727	0.11930275042240727	0.11930275042240727	0.11930275042240727	0.11930275042240727	0.11930275042240727
0.05911692608703227	0.06881976709068088	0.08493269566783755	0.07642627022230021	0.06227845570991875	0.06952899344581404	0.06581252595881	0.06958217062865024	0.07095434852238568	0.07213509145205194	0.06337616590327041	0.07060531628749764	0.0654534019086221	0.0627639676479357	0.09825034380490047	0.05283525739284866	0.07105947195022833	0.058178585107609086	0.06635839528313542	0.055632895765337025	0.06840138715767974	0.06123989548061834	0.06482064131914904	0.06482064131914904	0.06482064131914904	0.06482064131914904	0.06482064131914904	0.06482064131914904	0.06482064131914904	0.06482064131914904	0.06482064131914904	0.06482064131914904	0.06482064131914904	0.06482064131914904	0.06482064131914904	0.06482064131914904	0.06482064131914904	0.06482064131914904	0.06482064131914904	0.06482064131914904	0.06482064131914904	0.06482064131914904	0.06482064131914904	0.06482064131914904	0.06482064131914904	0.06482064131914904	0.06482064131914904	0.06482064131914904	0.06482064131914904	0.06482064131914904
0.07241743885947122	0.07667414162092169	0.06683262731631079	0.0940392854194376	0.06776786426159231	0.07391825045050927	0.06454228775442525	0.09577039118098604	0.0812665280508021	0.07604470519756251	0.08989528057648072	0.06354396384164872	0.08600062183140285	0.08324712961084638	0.06565553731557622	0.09194941011028343	0.06168057724386383	0.08706074022740204	0.05985863884395692	0.06824940239618117	0.06405402062006904	0.06405402062006904	0.06405402062006904	0.06405402062006904	0.06405402062006904	0.06405402062006904	0.06405402062006904	0.06405402062006904	0.06405402062006904	0.06405402062006904	0.06405402062006904	0.06405402062006904	0.06405402062006904	0.06405402062006904	0.06405402062006904	0.06405402062006904	0.06405402062006904	0.06405402062006904	0.06405402062006904	0.06405402062006904	0.06405402062006904	0.06405402062006904	0.06405402062006904	0.06405402062006904	0.06405402062006904	0.06405402062006904	0.06405402062006904	0.06405402062006904	0.06405402062006904	0.06405402062006904
0.13580171077151887	0.125640594622616	0.16290581407869148	0.14492214157371472	0.16455707630991068	0.16148674168879948	0.12320910131531497	0.14406211196071955	0.1266311982224368	0.16453551551993878	0.21226730281600892	0.12165659447919616	0.1786416605913996	0.12577482038194807	0.09771104476553803	0.13198640753666369	0.15161493644214133	0.15088764917165348	0.17370524612994903	0.1438941169998643	0.10940312054391177	0.12804494771877387	0.12053667787357669	0.11118767308131192	0.14585563426455903	0.08670036672154723	0.13371386332988083	0.14907875046499874	0.12446903221877141	0.16200458390403472	0.15291126518289003	0.14708542155133994	0.15431010437125273	0.16454781269622862	0.10992059867383401	0.1372342056850313	0.1372342056850313	0.1372342056850313	0.1372342056850313	0.1372342056850313	0.1372342056850313	0.1372342056850313	0.1372342056850313	0.1372342056850313	0.1372342056850313	0.1372342056850313	0.1372342056850313	0.1372342056850313	0.1372342056850313	0.1372342056850313
0.06761686711335178	0.0690480384446434	0.09061235052669091	0.0668376599818843	0.06189055363879003	0.0670571109840367	0.09791158471233953	0.06538420777558605	0.07810998323138596	0.07716233467775968	0.08836779956085748	0.058331027808316185	0.08679517057461932	0.0789709294869724	0.080765939553963	0.10316811623050264	0.09196702789223282	0.09196702789223282	0.09196702789223282	0.09196702789223282	0.09196702789223282	0.09196702789223282	0.09196702789223282	0.09196702789223282	0.09196702789223282	0.09196702789223282	0.09196702789223282	0.09196702789223282	0.09196702789223282	0.09196702789223282	0.09196702789223282	0.09196702789223282	0.09196702789223282	0.09196702789223282	0.09196702789223282	0.09196702789223282	0.09196702789223282	0.09196702789223282	0.09196702789223282	0.09196702789223282	0.09196702789223282	0.09196702789223282	0.09196702789223282	0.09196702789223282	0.09196702789223282	0.09196702789223282	0.09196702789223282	0.09196702789223282	0.09196702789223282	0.09196702789223282
0.09233953712213898	0.07619647140070927	0.06717059102475563	0.07146280840927761	0.11136851192196771	0.10126223241201272	0.0830003560569446	0.08662226212265803	0.07363700098539777	0.07608472622020136	0.0735517434916177	0.06860153106448286	0.0758820901159352	0.07086086000396744	0.07548626681584523	0.08024114302478684	0.06240941492056118	0.0815529756982593	0.09147868940999193	0.05475357530863734	0.06418585870623897	0.07420187616266666	0.09568387456850302	0.06500958076803848	0.08034672766827075	0.08034672766827075	0.08034672766827075	0.08034672766827075	0.08034672766827075	0.08034672766827075	0.08034672766827075	0.08034672766827075	0.08034672766827075	0.08034672766827075	0.08034672766827075	0.08034672766827075	0.08034672766827075	0.08034672766827075	0.08034672766827075	0.08034672766827075	0.08034672766827075	0.08034672766827075	0.08034672766827075	0.08034672766827075	0.08034672766827075	0.08034672766827075	0.08034672766827075	0.08034672766827075	0.08034672766827075	0.08034672766827075
0.13705830357702087	0.13931316944381267	0.14285049165562475	0.15791064755437556	0.1533876210971006	0.16558012814752873	0.13078991272035542	0.14505223691527683	0.15093692048578497	0.15762310852016617	0.2121857829037075	0.16897947887593717	0.16817464568230325	0.1803397190716492	0.1510387319838517	0.13728082288054486	0.15824682802864612	0.16893284301553438	0.16358983552209025	0.16358983552209025	0.16358983552209025	0.16358983552209025	0.16358983552209025	0.16358983552209025	0.16358983552209025	0.16358983552209025	0.16358983552209025	0.16358983552209025	0.16358983552209025	0.16358983552209025	0.16358983552209025	0.16358983552209025	0.16358983552209025	0.16358983552209025	0.16358983552209025	0.16358983552209025	0.16358983552209025	0.16358983552209025	0.16358983552209025	0.16358983552209025	0.16358983552209025	0.16358983552209025	0.16358983552209025	0.16358983552209025	0.16358983552209025	0.16358983552209025	0.16358983552209025	0.16358983552209025	0.16358983552209025	0.16358983552209025
0.08495543024354074	0.09085755175299169	0.07764676041831267	0.11467980126422794	0.09375356327435655	0.11253182071974846	0.07237966237390558	0.08137454558542632	0.08296287900250177	0.06601780337220758	0.08889397725336189	0.08378109916095629	0.06067878362589502	0.09353282602855023	0.09230859390620144	0.08248272013560631	0.09597290438806026	0.09472640999877262	0.07863715918575842	0.08213163626086581	0.07266970264103487	0.07740066945095034	0.07740066945095034	0.07740066945095034	0.07740066945095034	0.07740066945095034	0.07740066945095034	0.07740066945095034	0.07740066945095034	0.07740066945095034	0.07740066945095034	0.07740066945095034	0.07740066945095034	0.07740066945095034	0.07740066945095034	0.07740066945095034	0.07740066945095034	0.07740066945095034	0.07740066945095034	0.07740066945095034	0.07740066945095034	0.07740066945095034	0.07740066945095034	0.07740066945095034	0.07740066945095034	0.07740066945095034	0.07740066945095034	0.07740066945095034	0.07740066945095034	0.07740066945095034
0.07410208632251579	0.09129651722572231	0.09603737343149356	0.1132682778847183	0.1127258118811224	0.08843247067731161	0.10422829412873301	0.09323807806159638	0.08818984408553096	0.09450350200403494	0.09134667304478296	0.09134667304478296	0.09134667304478296	0.09134667304478296	0.09134667304478296	0.09134667304478296	0.09134667304478296	0.09134667304478296	0.09134667304478296	0.09134667304478296	0.09134667304478296	0.09134667304478296	0.09134667304478296	0.09134667304478296	0.09134667304478296	0.09134667304478296	0.09134667304478296	0.09134667304478296	0.09134667304478296	0.09134667304478296	0.09134667304478296	0.09134667304478296	0.09134667304478296	0.09134667304478296	0.09134667304478296	0.09134667304478296	0.09134667304478296	0.09134667304478296	0.09134667304478296	0.09134667304478296	0.09134667304478296	0.09134667304478296	0.09134667304478296	0.09134667304478296	0.09134667304478296	0.09134667304478296	0.09134667304478296	0.09134667304478296	0.09134667304478296	0.09134667304478296
0.08080554803752123	0.09431411560763751	0.09548583250673563	0.07465027418227768	0.09327684044214668	0.08988151240289928	0.09324385914192546	0.09823858859432932	0.10420579109348858	0.07810256038118257	0.07693112206027304	0.09714648330657871	0.08509646857437085	0.08147691743190251	0.07290301602273394	0.09675483848649812	0.09830622301913938	0.13388659169171765	0.11609640735542853	0.11609640735542853	0.11609640735542853	0.11609640735542853	0.11609640735542853	0.11609640735542853	0.11609640735542853	0.11609640735542853	0.11609640735542853	0.11609640735542853	0.11609640735542853	0.11609640735542853	0.11609640735542853	0.11609640735542853	0.11609640735542853	0.11609640735542853	0.11609640735542853	0.11609640735542853	0.11609640735542853	0.11609640735542853	0.11609640735542853	0.11609640735542853	0.11609640735542853	0.11609640735542853	0.11609640735542853	0.11609640735542853	0.11609640735542853	0.11609640735542853	0.11609640735542853	0.11609640735542853	0.11609640735542853	0.11609640735542853
0.14456558880364673	0.17898196053018536	0.16255733212542747	0.19534979944068392	0.2247440272186342	0.21209685356075497	0.1955613872344743	0.19085537404178637	0.18723648347144062	0.1629688088272079	0.19749964152275123	0.21268446895178975	0.21226951393256346	0.20039645369820053	0.21285941439995798	0.18763081669611506	0.20365222010200346	0.17558176509320675	0.18805071216865374	0.19385094143351161	0.19392564375551954	0.1665503332816739	0.23930432843539828	0.2004946448052357	0.12887765125102088	0.217006119683033	0.23884536045459895	0.1831426488911068	0.20619824653542004	0.19656389360226867	0.20705681399481077	0.20181035379853973	0.20181035379853973	0.20181035379853973	0.20181035379853973	0.20181035379853973	0.20181035379853973	0.20181035379853973	0.20181035379853973	0.20181035379853973	0.20181035379853973	0.20181035379853973	0.20181035379853973	0.20181035379853973	0.20181035379853973	0.20181035379853973	0.20181035379853973	0.20181035379853973	0.20181035379853973	0.20181035379853973
0.09419954861655573	0.08673257592008222	0.14087636237584028	0.146243719146415	0.13070619340740317	0.10430736630495012	0.12143037948469433	0.09408490848276149	0.1122381446033423	0.10422112062410403	0.1142746774887288	0.08715292002713242	0.08481602901562482	0.13805321753488348	0.12810112814367142	0.12562720381944129	0.13496337696478697	0.11014669445362206	0.11352346470750009	0.13870929140227467	0.17900434842599874	0.12281782206921828	0.11246978443054313	0.14608539154038716	0.12927758798546515	0.12927758798546515	0.12927758798546515	0.12927758798546515	0.12927758798546515	0.12927758798546515	0.12927758798546515	0.12927758798546515	0.12927758798546515	0.12927758798546515	0.12927758798546515	0.12927758798546515	0.12927758798546515	0.12927758798546515	0.12927758798546515	0.12927758798546515	0.12927758798546515	0.12927758798546515	0.12927758798546515	0.12927758798546515	0.12927758798546515	0.12927758798546515	0.12927758798546515	0.12927758798546515	0.12927758798546515	0.12927758798546515
0.09072353362877292	0.0637736593594169	0.07805932926991462	0.08335884140836125	0.0936105367880396	0.09941692717750894	0.08911485776284593	0.09717712667326374	0.07757091024034729	0.07505441358496769	0.10127438446547748	0.08816439902522259	0.08816439902522259	0.08816439902522259	0.08816439902522259	0.08816439902522259	0.08816439902522259	0.08816439902522259	0.08816439902522259	0.08816439902522259	0.08816439902522259	0.08816439902522259	0.08816439902522259	0.08816439902522259	0.08816439902522259	0.08816439902522259	0.08816439902522259	0.08816439902522259	0.08816439902522259	0.08816439902522259	0.08816439902522259	0.08816439902522259	0.08816439902522259	0.08816439902522259	0.08816439902522259	0.08816439902522259	0.08816439902522259	0.08816439902522259	0.08816439902522259	0.08816439902522259	0.08816439902522259	0.08816439902522259	0.08816439902522259	0.08816439902522259	0.08816439902522259	0.08816439902522259	0.08816439902522259	0.08816439902522259	0.08816439902522259	0.08816439902522259
0.13902659567560466	0.2173918677557673	0.12847973351596031	0.14182074991444515	0.1365231840914941	0.13798101556023618	0.1494163897671885	0.1265468062682933	0.1400701856809991	0.11860557707219424	0.132502652036662	0.168067944494128	0.1617223264400722	0.13500077743002492	0.14258025223639068	0.138179729509028	0.16446717476848013	0.11596479337163776	0.14021598407005895	0.14021598407005895	0.14021598407005895	0.14021598407005895	0.14021598407005895	0.14021598407005895	0.14021598407005895	0.14021598407005895	0.14021598407005895	0.14021598407005895	0.14021598407005895	0.14021598407005895	0.14021598407005895	0.14021598407005895	0.14021598407005895	0.14021598407005895	0.14021598407005895	0.14021598407005895	0.14021598407005895	0.14021598407005895	0.14021598407005895	0.14021598407005895	0.14021598407005895	0.14021598407005895	0.14021598407005895	0.14021598407005895	0.14021598407005895	0.14021598407005895	0.14021598407005895	0.14021598407005895	0.14021598407005895	0.14021598407005895
0.13170330780676998	0.17705904639475567	0.14141982268101652	0.16035334786676975	0.13696694961640477	0.12152620301326908	0.12782949061835674	0.1197877802092	0.11693944060924531	0.1120754373983578	0.10586351052936716	0.11967924889004959	0.14500943584656545	0.11332313965068316	0.17854350459279822	0.1459333221217407	0.1459333221217407	0.1459333221217407	0.1459333221217407	0.1459333221217407	0.1459333221217407	0.1459333221217407	0.1459333221217407	0.1459333221217407	0.1459333221217407	0.1459333221217407	0.1459333221217407	0.1459333221217407	0.1459333221217407	0.1459333221217407	0.1459333221217407	0.1459333221217407	0.1459333221217407	0.1459333221217407	0.1459333221217407	0.1459333221217407	0.1459333221217407	0.1459333221217407	0.1459333221217407	0.1459333221217407	0.1459333221217407	0.1459333221217407	0.1459333221217407	0.1459333221217407	0.1459333221217407	0.1459333221217407	0.1459333221217407	0.1459333221217407	0.1459333221217407	0.1459333221217407
0.1248489778542105	0.13143772728967024	0.11828901993973379	0.11816643015083338	0.15452845140865468	0.1017493879919687	0.13445645814614782	0.12019859989045005	0.12489323125263718	0.12943338207873714	0.09831919121934002	0.1657334016925127	0.08356589060719406	0.10206519355682422	0.10739725379511962	0.12188271600482241	0.16811667928556456	0.1680395413599985	0.12374655150996651	0.08729499344778728	0.14865255905239205	0.15009872251898845	0.10140179642233062	0.13628927929863252	0.15647557580731744	0.1133142987685188	0.13737715104816206	0.1665871859133625	0.1519821684807623	0.1519821684807623	0.1519821684807623	0.1519821684807623	0.1519821684807623	0.1519821684807623	0.1519821684807623	0.1519821684807623	0.1519821684807623	0.1519821684807623	0.1519821684807623	0.1519821684807623	0.1519821684807623	0.1519821684807623	0.1519821684807623	0.1519821684807623	0.1519821684807623	0.1519821684807623	0.1519821684807623	0.1519821684807623	0.1519821684807623	0.1519821684807623
0.09873630801320865	0.12275823822980217	0.09996550685575165	0.1293059240890684	0.11324204928176713	0.09053061698441885	0.11200609623258802	0.11293924806611495	0.11847264517783176	0.1468045823196241	0.11980414316243124	0.1224640624201237	0.12055934480100118	0.13714168903641513	0.14753395332780414	0.12045328106848391	0.12046249334841849	0.1151199648656769	0.09733190653962705	0.10795399673811296	0.13813526407679957	0.10055915971379348	0.09672729148896922	0.09864322560138133	0.09864322560138133	0.09864322560138133	0.09864322560138133	0.09864322560138133	0.09864322560138133	0.09864322560138133	0.09864322560138133	0.09864322560138133	0.09864322560138133	0.09864322560138133	0.09864322560138133	0.09864322560138133	0.09864322560138133	0.09864322560138133	0.09864322560138133	0.09864322560138133	0.09864322560138133	0.09864322560138133	0.09864322560138133	0.09864322560138133	0.09864322560138133	0.09864322560138133	0.09864322560138133	0.09864322560138133	0.09864322560138133	0.09864322560138133
0.09391731302232623	0.11766117628216584	0.11052263830506139	0.1299677655515493	0.11869057681427324	0.11496961150947015	0.09445572388993677	0.11472984144035295	0.11654291761499971	0.07629484543522037	0.09316862964185517	0.10413015934632783	0.09398034786308633	0.11983855812753494	0.1206870211915	0.12152899218273396	0.110717313413859	0.12669062683269855	0.07858441498167086	0.09594659467282197	0.10581297736499996	0.10087978601891097	0.10087978601891097	0.10087978601891097	0.10087978601891097	0.10087978601891097	0.10087978601891097	0.10087978601891097	0.10087978601891097	0.10087978601891097	0.10087978601891097	0.10087978601891097	0.10087978601891097	0.10087978601891097	0.10087978601891097	0.10087978601891097	0.10087978601891097	0.10087978601891097	0.10087978601891097	0.10087978601891097	0.10087978601891097	0.10087978601891097	0.10087978601891097	0.10087978601891097	0.10087978601891097	0.10087978601891097	0.10087978601891097	0.10087978601891097	0.10087978601891097	0.10087978601891097
0.11605122054694554	0.15550849802695782	0.13920856456882033	0.1684383383076747	0.1625364813347443	0.14993891775494056	0.11574097672882738	0.11851538160313065	0.14482132642141396	0.14700270109160388	0.1596890443854229	0.11748844922035892	0.11351582226287915	0.1580905910590558	0.13517144086214994	0.14683600812599298	0.13971263129968428	0.16264450287066395	0.15117856708517413	0.15117856708517413	0.15117856708517413	0.15117856708517413	0.15117856708517413	0.15117856708517413	0.15117856708517413	0.15117856708517413	0.15117856708517413	0.15117856708517413	0.15117856708517413	0.15117856708517413	0.15117856708517413	0.15117856708517413	0.15117856708517413	0.15117856708517413	0.15117856708517413	0.15117856708517413	0.15117856708517413	0.15117856708517413	0.15117856708517413	0.15117856708517413	0.15117856708517413	0.15117856708517413	0.15117856708517413	0.15117856708517413	0.15117856708517413	0.15117856708517413	0.15117856708517413	0.15117856708517413	0.15117856708517413	0.15117856708517413
0.08320970705872208	0.08381265108905663	0.09052299639987747	0.12261290721087761	0.1022931633496752	0.10217695064928892	0.08046091203860097	0.0764583171047795	0.07125189017764186	0.08109745980921676	0.08174536923439345	0.08511091885232434	0.09587907451606473	0.07730269372895038	0.08066226392180345	0.09040533795925998	0.07648270702372502	0.08141486565122587	0.09411568429693527	0.07381235202580164	0.08396401816136845	0.08396401816136845	0.08396401816136845	0.08396401816136845	0.08396401816136845	0.08396401816136845	0.08396401816136845	0.08396401816136845	0.08396401816136845	0.08396401816136845	0.08396401816136845	0.08396401816136845	0.08396401816136845	0.08396401816136845	0.08396401816136845	0.08396401816136845	0.08396401816136845	0.08396401816136845	0.08396401816136845	0.08396401816136845	0.08396401816136845	0.08396401816136845	0.08396401816136845	0.08396401816136845	0.08396401816136845	0.08396401816136845	0.08396401816136845	0.08396401816136845	0.08396401816136845	0.08396401816136845
0.15478999144888056	0.09352444037601501	0.03631197198936843	0.021774737975768767	0.12987585594692516	0.06153309693030004	0.17157800223065392	0.10001314296531476	0.12283193159078659	0.09764566550005951	0.0899732085420386	0.20746782308633652	0.11947337898994517	0.15117662236073984	0.19065795143050646	0.19295971314445015	0.23453875532433896	0.12117711371843756	0.23878005516417264	0.2142397174588516	0.18519576428745838	0.21857909850282525	0.20070745159618641	0.21703572138874183	0.2079856956039785	0.21132575350365246	0.20490155651145686	0.2117625483826662	0.19042754029215922	0.1510544741987306	0.1842410726690935	0.25028912629870775	0.20087374234544284	0.2225758294926847	0.23950257301551012	0.22371287977461718	0.21769742484517576	0.1782584855919623	0.2513985090303514	0.19401821547188441	0.23714593476851353	0.21558207512019897	0.21558207512019897	0.21558207512019897	0.21558207512019897	0.21558207512019897	0.21558207512019897	0.21558207512019897	0.21558207512019897	0.21558207512019897
0.009624880281219392	0.19991759355892483	0.15938475845410324	0.1273383891891152	0.1487196401262703	0.14869359466002247	0.16247799695039195	0.0799532348983883	0.16278423781856421	0.16765040971522852	0.11059443103475114	0.13958212385603277	0.18684298608630748	0.20317559403330276	0.21264027375990682	0.14610161282823908	0.16352530831401293	0.29083145999722726	0.24863944830709664	0.2660070019771661	0.26133954583698926	0.20164835733746264	0.20217323874230986	0.19625352177598127	0.2739823908248656	0.1807415261852744	0.3511285099438169	0.09907571843446791	0.2749076404335062	0.3255869382563225	0.21765578822826964	0.2656609088842043	0.223122715552117	0.2015677207807473	0.29328419273455836	0.24700790423826957	0.24076291058999746	0.32327384496411465	0.3108614378552722	0.25913374105514564	0.24776956863916905	0.2481919512056368	0.23456872232376239	0.20807644918026455	0.27832455130345574	0.2938207611153087	0.2860726562093822	0.2860726562093822	0.2860726562093822	0.2860726562093822
0.08182064083248632	0.07278527808171997	0.06773029019842	0.09039929696864768	0.08407113081347387	0.07291743252354321	0.1151614711023764	0.09122754823567153	0.06543123181631946	0.09101509623522654	0.0977209945032469	0.1176190165858492	0.08171156978763221	0.09010917992417204	0.10710483546195079	0.10415761158675167	0.10663196010918596	0.11469908216138289	0.10258913500630396	0.0831179963913906	0.09156310285118567	0.08848045235033371	0.08977020474741833	0.11553065310652101	0.08810590057158689	0.09345141605634158	0.10611659174003236	0.09744728034009556	0.08429939727608668	0.09652120860719511	0.10998128895063329	0.09643416164064061	0.10562789856407859	0.09547519561363231	0.10012661082500195	0.09410465638843434	0.09926257501883536	0.09533406099577883	0.0985770186766007	0.09668591562546602	0.07878682902424727	0.08773637232485665	0.08773637232485665	0.08773637232485665	0.08773637232485665	0.08773637232485665	0.08773637232485665	0.08773637232485665	0.08773637232485665	0.08773637232485665
0.11379596615598732	0.0911443039862128	0.11775180880188935	0.08921554624474627	0.1281277779069709	0.1281484600422645	0.1120675479972957	0.11404200691359213	0.12364218890258499	0.13028989310111344	0.13003788001421568	0.10739011969397738	0.12924382977991494	0.09135779075733054	0.10492134924522907	0.10888115096351472	0.10841744825590373	0.13415553900685553	0.1078373591288229	0.13931310817771297	0.14458009833748006	0.13109262825506082	0.11131146319429028	0.12794689598796033	0.11984361183108137	0.11432892905195315	0.1395907694240455	0.13127129059244108	0.11081244675529525	0.1010966425947472	0.11784477898107813	0.11706445283800365	0.10414709968635572	0.1271430919184509	0.10945397026670244	0.133409649030792	0.11548846848870369	0.12956386727650826	0.11124950193108814	0.13089717066083956	0.12032535584784194	0.09987744798528475	0.1425830847399854	0.13677733905094228	0.09624489520664184	0.12389974401930025	0.11007231961297105	0.11007231961297105	0.11007231961297105	0.11007231961297105
0.14069084501158913	0.11305898767633385	0.19451134495799582	0.1987439155608945	0.1791025691926532	0.18774835464543446	0.15769785022930377	0.23941421568774118	0.19204891655139109	0.18322618717776926	0.20863725688085324	0.16958260336654568	0.14435716067782886	0.16593500283139173	0.13883418889958776	0.17409964926254376	0.15814203693712833	0.13213820280004732	0.14184970522277912	0.1681460084766582	0.149860993721758	0.25733004907885276	0.16891057290186462	0.17467860843730626	0.24016638395047843	0.21901169118151206	0.2119686692345647	0.18136665998917875	0.19517594947646427	0.16021848957585721	0.20910441140337652	0.18310068632523663	0.1550246360357722	0.18051894969503043	0.21771542159136015	0.18344434695468925	0.19308776659038202	0.1634694919707222	0.2190486419926522	0.17782624988596787	0.19379882528392384	0.21260539749012466	0.21902910142515356	0.2158172494576391	0.2158172494576391	0.2158172494576391	0.2158172494576391	0.2158172494576391	0.2158172494576391	0.2158172494576391
0.15448698904040323	0.17865666297153102	0.17072899321832563	0.16311595594642392	0.16818348774769454	0.20545845996118214	0.17197604645571682	0.17261711010035652	0.14780682255867933	0.14886468379402956	0.1865406841987057	0.15378748633942627	0.17016408526906596	0.17016408526906596	0.17016408526906596	0.17016408526906596	0.17016408526906596	0.17016408526906596	0.17016408526906596	0.17016408526906596	0.17016408526906596	0.17016408526906596	0.17016408526906596	0.17016408526906596	0.17016408526906596	0.17016408526906596	0.17016408526906596	0.17016408526906596	0.17016408526906596	0.17016408526906596	0.17016408526906596	0.17016408526906596	0.17016408526906596	0.17016408526906596	0.17016408526906596	0.17016408526906596	0.17016408526906596	0.17016408526906596	0.17016408526906596	0.17016408526906596	0.17016408526906596	0.17016408526906596	0.17016408526906596	0.17016408526906596	0.17016408526906596	0.17016408526906596	0.17016408526906596	0.17016408526906596	0.17016408526906596	0.17016408526906596
0.149354923325083	0.1552819313869312	0.17403505021466337	0.12447523679464247	0.1556078929260899	0.16816777689957793	0.14239921090477609	0.1772705406038499	0.1368799104718594	0.15707848164022836	0.1759956540262052	0.1626333222383026	0.14788185063449577	0.15138875733037324	0.18772462693813655	0.16390235527708766	0.1448434106044076	0.1442575042987961	0.17413282396449725	0.13876003127546888	0.11807242742463735	0.14353582955898417	0.1903638398740145	0.13802269050219793	0.18738465476124924	0.17933085098660517	0.16176368125626048	0.12704745314646315	0.14978199187507585	0.15672561091824325	0.15364730390351244	0.18124274238762492	0.1877009558805667	0.15719221362490643	0.16980547057739617	0.14448677102840177	0.1398555341763412	0.1717092141710659	0.1765296618762122	0.1697887793066402	0.18490743254669897	0.17734810592666958	0.17734810592666958	0.17734810592666958	0.17734810592666958	0.17734810592666958	0.17734810592666958	0.17734810592666958	0.17734810592666958	0.17734810592666958
0.09188880882021626	0.07485732818642679	0.0827156556548404	0.0681535861690706	0.08644196577752083	0.0924558345533746	0.07680917146151947	0.08337368007614201	0.09359993975479043	0.0641291964898807	0.05767920403833316	0.08119400249932293	0.09551687311838103	0.08901903669316173	0.08808760007307162	0.08167771122478404	0.08373996455037734	0.07384483195590005	0.09033711674398916	0.07323292608452045	0.08785633130813876	0.0703517641378301	0.054902230779928785	0.09184746926027303	0.08299909266864705	0.0878168385668402	0.1014260592326683	0.08479881899038605	0.08294292238001616	0.0739937539144041	0.07189628756194408	0.10265278454244349	0.06021590247488119	0.07696650418770783	0.07981762655171416	0.08345328937280493	0.08831314416094403	0.07010396456926714	0.06285709828001379	0.07981337552887417	0.09141493746168805	0.08921563350891734	0.09463045489962765	0.0662494983370582	0.08981915883639414	0.07803432858672617	0.07803432858672617	0.07803432858672617	0.07803432858672617	0.07803432858672617
0.5731672262834935	0.373717142944406	0.2822242614040481	0.4378232054683337	0.11495654296961544	0.4680805479186848	0.28300480495902136	0.0	0.0697232774623139	0.35731916150983156	0.17214733222336948	0.12565237102740798	0.17023956542562763	0.3306069198699137	0.41589931185427925	0.5785023718424401	0.3015973320175358	0.5799416995823421	0.06466751269083343	0.594951718400979	0.502704383758329	0.3073281387991324	0.011232373432084683	0.32592178381445386	0.48793619181921544	0.590193896614849	0.26788460848175105	0.2160729511030834	0.436378151939193	0.38719734843343845	0.3280217831614983	0.5058607912455978	0.5067968511222842	0.5048370310823221	0.5174022691563598	0.41195587855056875	0.3038488537046375	0.5951267255320426	0.36268431299067627	0.38734456361422087	0.41495093785376547	0.4782378481983829	0.18218559387472252	0.11482064821465808	0.4915109876682753	0.3031658179414667	0.3031658179414667	0.3031658179414667	0.3031658179414667	0.3031658179414667
0.1501309851997417	0.2187224984740262	0.17441290478798446	0.16191532328388417	0.15601341420418588	0.17131785300829191	0.20252783954972456	0.1911126902844901	0.15819327526613713	0.18057087685901005	0.16764492218416902	0.1659291421440232	0.192905003387649	0.16665988055811645	0.22893125136649128	0.1825369974250574	0.20901565092066438	0.21072608818326735	0.16354684298288688	0.23262692320654496	0.19335882695332066	0.16641690867777298	0.23136149373602533	0.19290485919262074	0.24137446886098524	0.23114753868728288	0.19660221723297408	0.19030608010217231	0.22185651364320022	0.22364734581626125	0.1776324021214236	0.1936410867192032	0.197245547452428	0.19554840758280673	0.1776295611130689	0.16194849354688462	0.1966869167413195	0.2530487560818402	0.2264741333732716	0.20519485789179906	0.1669553101685011	0.24096273859712142	0.19747376283586954	0.21921825071649545	0.21921825071649545	0.21921825071649545	0.21921825071649545	0.21921825071649545	0.21921825071649545	0.21921825071649545
0.07608289552996358	0.10578125931955644	0.10406426743966202	0.08638254472877381	0.17298486577532715	0.10411737750352025	0.12066799757829133	0.12278473745085118	0.18129789938443158	0.13243923979205868	0.14552070107580184	0.1378487549395373	0.12541816174245146	0.14418220527198305	0.177891108102641	0.14485512253828745	0.13167639808033701	0.1586558877033886	0.09269963554165761	0.10491670370567607	0.13962538931857343	0.14303178438413242	0.15042292690012243	0.13106396411427987	0.12935025699481403	0.11282080035199643	0.12977382596651052	0.17189156538642797	0.11895045587346104	0.11695631266471722	0.13762104079996507	0.1653220328347777	0.1440353345759281	0.12080537755788037	0.15014928098314437	0.1299373870732102	0.14104095166988212	0.1332438729231018	0.1472419726746192	0.12150618157068858	0.1343740771226539	0.1343740771226539	0.1343740771226539	0.1343740771226539	0.1343740771226539	0.1343740771226539	0.1343740771226539	0.1343740771226539	0.1343740771226539	0.1343740771226539
0.1991806006069141	0.12982003304080142	0.08617663930208587	0.11634868840188535	0.17521977859465918	0.14347067628804627	0.18524991506523225	0.2166244250915636	0.17472940284284724	0.17542748471396896	0.17729532057295788	0.15447994491863154	0.15327784608208747	0.21112069583452764	0.17818032417880586	0.17156304838183636	0.24666440275143844	0.1983504654844434	0.15266847897884137	0.20662922504916004	0.28617111826891695	0.20335946065092228	0.21131959404767453	0.22337523003200968	0.2647019613710221	0.2581436231423371	0.2181856552138811	0.19346413264189563	0.24426707834219938	0.30039710938546316	0.21948405050641207	0.23577873119811174	0.21305488774727285	0.23920618768576468	0.21690604328139276	0.2158283438089067	0.22762375243016628	0.2500668598312288	0.19481410688298692	0.20853855181532674	0.20286821714935468	0.2057033844823407	0.2057033844823407	0.2057033844823407	0.2057033844823407	0.2057033844823407	0.2057033844823407	0.2057033844823407	0.2057033844823407	0.2057033844823407
0.07493504655344703	0.09512687847642408	0.08285646509793924	0.06450199553362809	0.05015900539893295	0.0738817424428827	0.09904187928908427	0.10096985807996006	0.1003627052656558	0.09675841010780441	0.09689103891230946	0.13364692394220531	0.09041806682063254	0.05586049876195735	0.0826517884045353	0.0651998757544964	0.08768060801801622	0.1078711443260427	0.12417539256684026	0.1313986187594255	0.09801136597048171	0.1328292038011555	0.10254997104665337	0.13014976624591457	0.15558380750347242	0.14531738365374178	0.1267751194390838	0.11622390418453984	0.12038128284110071	0.11317677229678103	0.12673632372186044	0.10179325263546132	0.1410370616059381	0.13362978879586676	0.14244182933100324	0.11453690530230316	0.12949968431783465	0.14066719422999507	0.12873477679764816	0.11666277679529864	0.11925350529227674	0.11923079734276303	0.11198539610161416	0.13255988817196737	0.14356103585802887	0.12064029040160765	0.15298596508069648	0.12236818046453062	0.12148038228059746	0.15076267219769554
0.051663525038150075	0.3390363767487145	0.37313988108818247	0.349032104463	0.19977172835824808	0.300624689801195	0.29669799607631486	0.3335052272155606	0.38451391254880657	0.32933072494196636	0.4095935773826288	0.44262981973374366	0.5330836424921835	0.3187744131326001	0.20195308009536794	0.39721386155139365	0.37544797286375436	0.39604612774633	0.46392622110996007	0.6151721643485271	0.4714666892111849	0.5397073065738525	0.38937179210718725	0.47213239479087477	0.4074751344260192	0.3372973727652206	0.1952396428674242	0.5320893586879474	0.2500000814395683	0.4288658037301353	0.2942395243321626	0.28099612599373147	0.49229251918153755	0.4563195533786819	0.47283099692893477	0.5095717369317834	0.6226524775474189	0.4961341505782271	0.37375794957652037	0.3278661038815264	0.4983647946479471	0.45659418900099485	0.5433736728153359	0.41449299528891964	0.6011529463977963	0.44906947705030364	0.4968923878704727	0.6412087126780213	0.36009802505841176	0.5456647575723548
0.13229008233082448	0.15218185837355847	0.11218403386355569	0.13846667021106626	0.12475231866151518	0.13732318942769842	0.1373833449748511	0.13219773394036083	0.09823189332905263	0.12932677106467091	0.12218810312584971	0.14270081452837802	0.1442298432820693	0.17453887619295802	0.12156619614157663	0.15273627941847098	0.1433884466121792	0.13339481316894664	0.17204653315961477	0.1004506857634412	0.15665213704918685	0.1783990883635586	0.12931807174355825	0.12850217989756083	0.1321176613668458	0.13017541589680734	0.11468626053317985	0.16281475064824755	0.13952071005170572	0.17195791713206884	0.149157616822623	0.16626246363492664	0.12860199908552786	0.16848054143592872	0.15681670671281497	0.11963207605777294	0.1714939059597424	0.18871811924541548	0.13213463476755227	0.1640957746637066	0.17750314253635094	0.10958366948244343	0.19065367723645266	0.11430234412188034	0.14720567473913954	0.20033941539241001	0.15813373392114444	0.14731431197243847	0.1741620746642508	0.16299898242198957
0.08367515234256605	0.0816667559314506	0.08463898929160474	0.07100077646719494	0.10808919915845025	0.07755521134136467	0.12099195250605174	0.09173248793634912	0.0790410492377845	0.06451057785606208	0.09156005386351315	0.09108404410132878	0.0972780118315099	0.07818891479925262	0.08479985465443718	0.09242141067535103	0.09261575524642747	0.08132496273264316	0.10073041697201233	0.10829247415459042	0.10292693490728103	0.0865426298058208	0.0894016774719609	0.1096667793401764	0.09189619272359005	0.08812432077413612	0.09750780078152181	0.08110497634493893	0.10784562189974517	0.10210553274163774	0.10040116990772177	0.08586282448563476	0.10829015044028889	0.07927289121930473	0.09547350669942883	0.0842016552340785	0.07302914568894733	0.10651620117856588	0.0931196699550359	0.07988275453387132	0.08741282940339709	0.08418397546205496	0.09389920834630108	0.09111652298806523	0.09077811258491383	0.08778197329223165	0.106604644133433	0.0831855768020897	0.07333020947071632	0.0840161304747096
0.0611587862585792	0.08025620167316791	0.08290651401439832	0.0648787539751842	0.09900910195270006	0.13007913627911463	0.10197478889145546	0.06782082190283709	0.14806070670235946	0.09647601672076532	0.1089885015967232	0.14686132605333582	0.1152329131682405	0.09083677935004132	0.10639089979594167	0.09111815485831157	0.11799143017617081	0.13416556736136867	0.08461125299283667	0.0835021970324357	0.08398824418016994	0.05806932379310608	0.07776369847372684	0.08944273683818119	0.09620826155228233	0.1228263755603135	0.12355676823951027	0.1364607038547588	0.14971702964130268	0.104096385683784	0.11504457914012944	0.12430358799380024	0.08669690768757901	0.15770491999705616	0.12792817479910917	0.11137566524770512	0.09140158212026302	0.10233224455959375	0.11382822294964251	0.09775425035180857	0.11504120794796323	0.12379231750765096	0.12186394825625743	0.11147014993730778	0.1546386004296394	0.13548628669083193	0.1205940328834889	0.14801799938495944	0.11880953132592102	0.09884258885683334
0.0859209484141925	0.07211585437995563	0.07756406014545991	0.08455539187751254	0.07928330811848787	0.08197987580738289	0.0708593968277155	0.09041159398840706	0.08866894427130725	0.07401567564563824	0.08474390534456802	0.08193681590411597	0.08662396438779113	0.08004870135912522	0.06275059485747304	0.0681953850127155	0.06729096530417993	0.09121472031409056	0.08680713416452941	0.06287681807549127	0.09487793960108909	0.08124761874332354	0.06465895647134098	0.07874645570045354	0.0895003281572348	0.07955620533209569	0.08406216979041743	0.1015317072275262	0.09259273956889548	0.07400326031702692	0.0640972253592038	0.07066805878643025	0.0982194759062494	0.08331705077354093	0.06660423063598167	0.08147162295118246	0.07865356738315445	0.06216799026159126	0.08312206463951523	0.07435221714160901	0.09159626519497095	0.08597479026244956	0.06944199147943161	0.07770839087094059	0.07770839087094059	0.07770839087094059	0.07770839087094059	0.07770839087094059	0.07770839087094059	0.07770839087094059
0.16277955239424752	0.14482093964004272	0.137060250138201	0.16311834172235343	0.17245912670029437	0.13257042876054384	0.1475336031126265	0.164123784365798	0.1805847282680922	0.13248703007205284	0.14391048660464548	0.13819875833834916	0.13819875833834916	0.13819875833834916	0.13819875833834916	0.13819875833834916	0.13819875833834916	0.13819875833834916	0.13819875833834916	0.13819875833834916	0.13819875833834916	0.13819875833834916	0.13819875833834916	0.13819875833834916	0.13819875833834916	0.13819875833834916	0.13819875833834916	0.13819875833834916	0.13819875833834916	0.13819875833834916	0.13819875833834916	0.13819875833834916	0.13819875833834916	0.13819875833834916	0.13819875833834916	0.13819875833834916	0.13819875833834916	0.13819875833834916	0.13819875833834916	0.13819875833834916	0.13819875833834916	0.13819875833834916	0.13819875833834916	0.13819875833834916	0.13819875833834916	0.13819875833834916	0.13819875833834916	0.13819875833834916	0.13819875833834916	0.13819875833834916
0.18623022187536098	0.15158863917144927	0.18903165712393524	0.21515765326939998	0.19801278991725008	0.14988372294764615	0.1739482564324481	0.1739482564324481	0.1739482564324481	0.1739482564324481	0.1739482564324481	0.1739482564324481	0.1739482564324481	0.1739482564324481	0.1739482564324481	0.1739482564324481	0.1739482564324481	0.1739482564324481	0.1739482564324481	0.1739482564324481	0.1739482564324481	0.1739482564324481	0.1739482564324481	0.1739482564324481	0.1739482564324481	0.1739482564324481	0.1739482564324481	0.1739482564324481	0.1739482564324481	0.1739482564324481	0.1739482564324481	0.1739482564324481	0.1739482564324481	0.1739482564324481	0.1739482564324481	0.1739482564324481	0.1739482564324481	0.1739482564324481	0.1739482564324481	0.1739482564324481	0.1739482564324481	0.1739482564324481	0.1739482564324481	0.1739482564324481	0.1739482564324481	0.1739482564324481	0.1739482564324481	0.1739482564324481	0.1739482564324481	0.1739482564324481
0.21864392079135242	0.35358838749827215	0.3761424436591262	0.3446068320691184	0.4413150197827516	0.3867924064701058	0.30657398355619864	0.3626533610217536	0.393560637501128	0.3211267708881013	0.09679769130355548	0.29302909098344665	0.04861967295249393	0.26975167115529636	0.28627803976463007	0.20748120083191118	0.28134474136270743	0.28774661580390776	0.21333630388030936	0.3465129601488549	0.34336985240071	0.2559251592518809	0.41985955084156684	0.3564659514381972	0.3432757388857211	0.2459751405459768	0.24947393150674335	0.37571376600926826	0.04836757120472175	0.2877430585158644	0.08630152219386103	0.22163637684550236	0.34849138277590497	0.15273569245608837	0.3675624206211362	0.29510107032402466	0.33133174547258043	0.33133174547258043	0.33133174547258043	0.33133174547258043	0.33133174547258043	0.33133174547258043	0.33133174547258043	0.33133174547258043	0.33133174547258043	0.33133174547258043	0.33133174547258043	0.33133174547258043	0.33133174547258043	0.33133174547258043
0.08313171471507559	0.10517335735035455	0.07111329934668097	0.08975355832393635	0.10741480986903221	0.09507823094737035	0.09625252431038206	0.08638434771029994	0.1383648058864396	0.09628129495740842	0.1379730580541922	0.1229692848144929	0.11973844790935109	0.0939825604239519	0.11037315426786783	0.09895639051729732	0.14041252328164214	0.09216085332446343	0.09513249984939956	0.10545484229297011	0.11788641549586236	0.13270571106497078	0.14048655180090242	0.10510817625250438	0.10529941069227888	0.10658663438899918	0.10248261465308939	0.1045346245210443	0.1045346245210443	0.1045346245210443	0.1045346245210443	0.1045346245210443	0.1045346245210443	0.1045346245210443	0.1045346245210443	0.1045346245210443	0.1045346245210443	0.1045346245210443	0.1045346245210443	0.1045346245210443	0.1045346245210443	0.1045346245210443	0.1045346245210443	0.1045346245210443	0.1045346245210443	0.1045346245210443	0.1045346245210443	0.1045346245210443	0.1045346245210443	0.1045346245210443
0.10923326222182417	0.12412826081396082	0.16242365842779252	0.1262741396803743	0.14258071691135707	0.14922517245410455	0.14198672363908502	0.13541062566164547	0.1588830298592609	0.17708036747666822	0.1735462102217083	0.170566765832186	0.1941081286771183	0.1851086668614326	0.19676310007335307	0.13879329811899038	0.1517525150210285	0.17570216123864518	0.18682586122764186	0.15285631205431868	0.16984108664098027	0.16984108664098027	0.16984108664098027	0.16984108664098027	0.16984108664098027	0.16984108664098027	0.16984108664098027	0.16984108664098027	0.16984108664098027	0.16984108664098027	0.16984108664098027	0.16984108664098027	0.16984108664098027	0.16984108664098027	0.16984108664098027	0.16984108664098027	0.16984108664098027	0.16984108664098027	0.16984108664098027	0.16984108664098027	0.16984108664098027	0.16984108664098027	0.16984108664098027	0.16984108664098027	0.16984108664098027	0.16984108664098027	0.16984108664098027	0.16984108664098027	0.16984108664098027	0.16984108664098027
0.1072716126326545	0.09088352879149565	0.09992320301510972	0.10065156993150452	0.09633563103499256	0.09975851528463482	0.09442127442107902	0.1012872537541326	0.06586530443238295	0.09775581505982169	0.09864864439168665	0.06805901980171619	0.1111074332569966	0.10831808234454086	0.11307961868339274	0.11146474448497032	0.1172904283061201	0.10205552988935956	0.09674811552760258	0.11973607650207499	0.11181324332163638	0.11044848645602037	0.10138067514005884	0.09391025645425335	0.09468172675769523	0.10176637934686651	0.10272839056622449	0.10023582691821346	0.10559600789161305	0.10577820823223272	0.11843133625451617	0.11915781855241697	0.13280651685147374	0.11877782181648618	0.11444817554055126	0.11551856954758943	0.12245716607999993	0.11898786781379468	0.11898786781379468	0.11898786781379468	0.11898786781379468	0.11898786781379468	0.11898786781379468	0.11898786781379468	0.11898786781379468	0.11898786781379468	0.11898786781379468	0.11898786781379468	0.11898786781379468	0.11898786781379468
0.16512921605903103	0.15870703383788534	0.11537332493134492	0.13684029285328925	0.15584863584226852	0.13182960403856156	0.1531947106177567	0.1902193299905129	0.19112902801794393	0.1431005429297824	0.19106377514145864	0.1609794759655169	0.16332830498704615	0.18019175755686762	0.13520898333809314	0.15110284389116327	0.11634973376439467	0.1779052861881343	0.1556384942292073	0.13767343323670203	0.13544334586911594	0.11588002851677819	0.11620080382675564	0.14550654302550173	0.1728688863259702	0.10448213862459067	0.1634546740740858	0.16455492745356404	0.16017372802709742	0.1831048369054841	0.16278804151858198	0.14936596635598237	0.15607700393728216	0.15607700393728216	0.15607700393728216	0.15607700393728216	0.15607700393728216	0.15607700393728216	0.15607700393728216	0.15607700393728216	0.15607700393728216	0.15607700393728216	0.15607700393728216	0.15607700393728216	0.15607700393728216	0.15607700393728216	0.15607700393728216	0.15607700393728216	0.15607700393728216	0.15607700393728216
0.14163375601439543	0.2406715582406827	0.07405678270882744	0.23765434308487193	0.205320763497544	0.21797808370468155	0.21044496960642844	0.20239667751031334	0.24467306993051327	0.18088734356191857	0.2324295600608325	0.17673287377854832	0.33295720751469465	0.3145766327501026	0.16612262425955746	0.1462839003449111	0.2015327320173919	0.14538699816993128	0.2767586004074065	0.21262985051481048	0.31120388349123	0.1822988956836752	0.21641239431418766	0.19458611261092812	0.21471612178268992	0.24857455507371926	0.22096210927293322	0.20155840930251814	0.16807711150220037	0.2575718570741821	0.2404144147416024	0.2755991353501506	0.22127670683329548	0.20304898417597306	0.21216284550463427	0.21216284550463427	0.21216284550463427	0.21216284550463427	0.21216284550463427	0.21216284550463427	0.21216284550463427	0.21216284550463427	0.21216284550463427	0.21216284550463427	0.21216284550463427	0.21216284550463427	0.21216284550463427	0.21216284550463427	0.21216284550463427	0.21216284550463427
0.13740719209845934	0.13394157574448481	0.11938711793354922	0.11214395251697212	0.1602431863815863	0.10089906822422622	0.1525624815172378	0.15980787405435312	0.14091428331214412	0.11503247232485873	0.16531287355302612	0.18566276513583316	0.1430774541590933	0.1931878132091265	0.12578916128287054	0.16526173730530577	0.12792932478087662	0.14160462459361725	0.11766844827272532	0.13134925054274715	0.16626562249847757	0.14256180599566548	0.1544137142470715	0.1544137142470715	0.1544137142470715	0.1544137142470715	0.1544137142470715	0.1544137142470715	0.1544137142470715	0.1544137142470715	0.1544137142470715	0.1544137142470715	0.1544137142470715	0.1544137142470715	0.1544137142470715	0.1544137142470715	0.1544137142470715	0.1544137142470715	0.1544137142470715	0.1544137142470715	0.1544137142470715	0.1544137142470715	0.1544137142470715	0.1544137142470715	0.1544137142470715	0.1544137142470715	0.1544137142470715	0.1544137142470715	0.1544137142470715	0.1544137142470715
0.1377955790281137	0.10211937163160087	0.11649502491005864	0.11829224026617699	0.13476867433411058	0.11656888703442975	0.138432340835959	0.18340065106088943	0.17148236083401985	0.1654405214219562	0.18330966695908402	0.2068496951747473	0.16436658759064102	0.18036569184717333	0.18892845570272493	0.13309963631952618	0.17205441881026265	0.15585329219898725	0.1751955017126424	0.24542199342312504	0.16057723672783297	0.1892591138217912	0.1505945888942773	0.16384198930457508	0.20683660814899527	0.26785643535568404	0.16133948161157605	0.1470316631351599	0.19541729488695114	0.13874886171075107	0.12137867444625507	0.2383656109705994	0.2736545923445739	0.21327377556261304	0.311222448344212	0.1698992988063205	0.11311941505232913	0.20409920500646533	0.12252246278508387	0.14887489631121553	0.16651536776426792	0.15769513203774171	0.15769513203774171	0.15769513203774171	0.15769513203774171	0.15769513203774171	0.15769513203774171	0.15769513203774171	0.15769513203774171	0.15769513203774171
0.11686200065895323	0.15129700589669381	0.1543496634021814	0.09357899059542633	0.10004570353341763	0.11405612601543592	0.14390434001077332	0.1467037392711069	0.13194379576433904	0.12899469243476755	0.13602415861955466	0.16875828878606308	0.17274691391604488	0.0924667773991084	0.16390910201882775	0.1739683669405301	0.1324395189797055	0.19058152873135817	0.17717217777229607	0.15223831858982073	0.17163051099771254	0.18200951330178047	0.1768733474451323	0.16135417587002152	0.1699881927944357	0.1656711843322286	0.1656711843322286	0.1656711843322286	0.1656711843322286	0.1656711843322286	0.1656711843322286	0.1656711843322286	0.1656711843322286	0.1656711843322286	0.1656711843322286	0.1656711843322286	0.1656711843322286	0.1656711843322286	0.1656711843322286	0.1656711843322286	0.1656711843322286	0.1656711843322286	0.1656711843322286	0.1656711843322286	0.1656711843322286	0.1656711843322286	0.1656711843322286	0.1656711843322286	0.1656711843322286	0.1656711843322286
0.18896466402041426	0.149160333826477	0.12244840526647915	0.10352326640711138	0.17006224690695187	0.2504571351639877	0.1452312896129694	0.2164973878931035	0.21559394039303148	0.19802346689361952	0.19644774442532392	0.18476369403944576	0.2063463953635785	0.20027381798219587	0.19052189702159675	0.28274685334315264	0.25770894391383564	0.23941177366610567	0.1888866555726806	0.21416118167194803	0.21525714839682822	0.2373492392616662	0.2351372053271997	0.25091146821512805	0.2607638559651062	0.2627346989613371	0.19636911063935855	0.17452940845045767	0.35653285923938005	0.2727264822502803	0.3146296707448302	0.3146296707448302	0.3146296707448302	0.3146296707448302	0.3146296707448302	0.3146296707448302	0.3146296707448302	0.3146296707448302	0.3146296707448302	0.3146296707448302	0.3146296707448302	0.3146296707448302	0.3146296707448302	0.3146296707448302	0.3146296707448302	0.3146296707448302	0.3146296707448302	0.3146296707448302	0.3146296707448302	0.3146296707448302
0.1259375019945096	0.13249595780513224	0.12028485216574217	0.14133682650355653	0.15611758070136844	0.19032690237764602	0.11904882927058455	0.12373999552146339	0.18366224679338106	0.12858904875476745	0.11988414656287229	0.1255600337803288	0.12143855420335234	0.1472907097513496	0.12290793995243166	0.1400414844656058	0.14126705229957173	0.17616992398983872	0.15871848814470524	0.15871848814470524	0.15871848814470524	0.15871848814470524	0.15871848814470524	0.15871848814470524	0.15871848814470524	0.15871848814470524	0.15871848814470524	0.15871848814470524	0.15871848814470524	0.15871848814470524	0.15871848814470524	0.15871848814470524	0.15871848814470524	0.15871848814470524	0.15871848814470524	0.15871848814470524	0.15871848814470524	0.15871848814470524	0.15871848814470524	0.15871848814470524	0.15871848814470524	0.15871848814470524	0.15871848814470524	0.15871848814470524	0.15871848814470524	0.15871848814470524	0.15871848814470524	0.15871848814470524	0.15871848814470524	0.15871848814470524
0.13859826478129253	0.16906378197576943	0.13926260779838076	0.13512269230097437	0.16616596220663965	0.18002064160004486	0.13209017751420904	0.13019680723590538	0.17030755065395808	0.12398244812358794	0.13275955517974736	0.16885863098668968	0.18340363745772859	0.1599598243881959	0.1690517449495565	0.12605563110714182	0.1596835513998863	0.18296731466534988	0.1515486258594893	0.12381065724289575	0.17101391548848707	0.14257518899347696	0.1307456919669798	0.1828411624786687	0.18557305237306995	0.14279943168546644	0.11354605388992303	0.1542578754228408	0.17047702675477766	0.16236745108880923	0.16236745108880923	0.16236745108880923	0.16236745108880923	0.16236745108880923	0.16236745108880923	0.16236745108880923	0.16236745108880923	0.16236745108880923	0.16236745108880923	0.16236745108880923	0.16236745108880923	0.16236745108880923	0.16236745108880923	0.16236745108880923	0.16236745108880923	0.16236745108880923	0.16236745108880923	0.16236745108880923	0.16236745108880923	0.16236745108880923
0.13947842183761122	0.16088943043653414	0.14678644425023607	0.13983561524624533	0.15113220757226895	0.1691544946300941	0.11675438314035046	0.20444474750600905	0.18074649166188844	0.15515453102569987	0.15329928608496335	0.14280985452748043	0.1667800922961811	0.12351971397652792	0.15319726624741514	0.1794914292809427	0.14705320164003755	0.19929911149360974	0.14108981000547274	0.12593568603959426	0.14584938699287506	0.13871693321337494	0.142283160103125	0.142283160103125	0.142283160103125	0.142283160103125	0.142283160103125	0.142283160103125	0.142283160103125	0.142283160103125	0.142283160103125	0.142283160103125	0.142283160103125	0.142283160103125	0.142283160103125	0.142283160103125	0.142283160103125	0.142283160103125	0.142283160103125	0.142283160103125	0.142283160103125	0.142283160103125	0.142283160103125	0.142283160103125	0.142283160103125	0.142283160103125	0.142283160103125	0.142283160103125	0.142283160103125	0.142283160103125
0.09777087245343101	0.11352908102491488	0.15742142135999887	0.16762355917414368	0.1622620583368365	0.16296545200284657	0.13153472648167638	0.15076049963138258	0.1057671617064071	0.10797462727063897	0.141991045637199	0.1429709768386667	0.1491939268751632	0.14736179489310286	0.1313184530216228	0.14321403451670126	0.13482549265388152	0.12383378107207102	0.14074898850463424	0.11808954847966201	0.12157673074475517	0.09909539855609843	0.14294088070999653	0.12671933795209295	0.15823956760582394	0.10830760146628061	0.1332735845360523	0.1332735845360523	0.1332735845360523	0.1332735845360523	0.1332735845360523	0.1332735845360523	0.1332735845360523	0.1332735845360523	0.1332735845360523	0.1332735845360523	0.1332735845360523	0.1332735845360523	0.1332735845360523	0.1332735845360523	0.1332735845360523	0.1332735845360523	0.1332735845360523	0.1332735845360523	0.1332735845360523	0.1332735845360523	0.1332735845360523	0.1332735845360523	0.1332735845360523	0.1332735845360523
0.10381969747363116	0.15949222158324378	0.1246752682823528	0.18763699003027365	0.13422842297844986	0.1630002714967572	0.1629446854991009	0.16449643334537029	0.15777030353695434	0.1125910614358563	0.19896205320901675	0.14979110630261344	0.15103696207315892	0.18113560542775756	0.17539084667910992	0.20579304811214533	0.1983288750618279	0.16248660459816297	0.1430081927806906	0.191572098108905	0.2190288572482252	0.14442935098868598	0.1535144271663285	0.20425105234644605	0.17888273975638727	0.17888273975638727	0.17888273975638727	0.17888273975638727	0.17888273975638727	0.17888273975638727	0.17888273975638727	0.17888273975638727	0.17888273975638727	0.17888273975638727	0.17888273975638727	0.17888273975638727	0.17888273975638727	0.17888273975638727	0.17888273975638727	0.17888273975638727	0.17888273975638727	0.17888273975638727	0.17888273975638727	0.17888273975638727	0.17888273975638727	0.17888273975638727	0.17888273975638727	0.17888273975638727	0.17888273975638727	0.17888273975638727
0.11850491446589272	0.14101782132123772	0.1565149658813415	0.1327841631671043	0.16046884310404097	0.11921836247042299	0.19575994116672724	0.14576604865266318	0.14607643557146965	0.12517153365103478	0.13305652209760047	0.1403830297872432	0.1040788743687687	0.14272493882237183	0.14387556892575323	0.13831183370442726	0.1458893667198991	0.17089021366633922	0.13170819713092255	0.17348300516009063	0.11879673621592425	0.12649542916830653	0.13847905834777036	0.13973724637764603	0.1391081523627082	0.1391081523627082	0.1391081523627082	0.1391081523627082	0.1391081523627082	0.1391081523627082	0.1391081523627082	0.1391081523627082	0.1391081523627082	0.1391081523627082	0.1391081523627082	0.1391081523627082	0.1391081523627082	0.1391081523627082	0.1391081523627082	0.1391081523627082	0.1391081523627082	0.1391081523627082	0.1391081523627082	0.1391081523627082	0.1391081523627082	0.1391081523627082	0.1391081523627082	0.1391081523627082	0.1391081523627082	0.1391081523627082
0.07567501933245523	0.09339642121339607	0.11027838614302612	0.1011134635643918	0.12404863980386809	0.13989255362950184	0.14029588297362217	0.14119391269823733	0.14861201670291493	0.13900801520789025	0.1452069231256043	0.1327932752513922	0.12944079216441912	0.11723424895214876	0.10968315216464428	0.14816911102142405	0.1291301889308424	0.08991114949608484	0.11660393966976329	0.10690635714059019	0.14480990876954947	0.1368670832881128	0.13813962250093983	0.1375033528945263	0.1375033528945263	0.1375033528945263	0.1375033528945263	0.1375033528945263	0.1375033528945263	0.1375033528945263	0.1375033528945263	0.1375033528945263	0.1375033528945263	0.1375033528945263	0.1375033528945263	0.1375033528945263	0.1375033528945263	0.1375033528945263	0.1375033528945263	0.1375033528945263	0.1375033528945263	0.1375033528945263	0.1375033528945263	0.1375033528945263	0.1375033528945263	0.1375033528945263	0.1375033528945263	0.1375033528945263	0.1375033528945263	0.1375033528945263
0.1408456339221299	0.14318162232672588	0.13922630062464034	0.1072929051548368	0.09560203114251915	0.12984443552409383	0.17883344349764174	0.12614545651778147	0.1136552818859334	0.13237791081074923	0.15931915115289613	0.1275290464926488	0.1514867148367381	0.12704560448999377	0.12227435053305459	0.11006522512351025	0.13147746236018315	0.11850538643402264	0.12884139757568258	0.0976068230886502	0.12452452130938436	0.1432624468469488	0.12797350696356835	0.12168565510615392	0.12482958103486114	0.12482958103486114	0.12482958103486114	0.12482958103486114	0.12482958103486114	0.12482958103486114	0.12482958103486114	0.12482958103486114	0.12482958103486114	0.12482958103486114	0.12482958103486114	0.12482958103486114	0.12482958103486114	0.12482958103486114	0.12482958103486114	0.12482958103486114	0.12482958103486114	0.12482958103486114	0.12482958103486114	0.12482958103486114	0.12482958103486114	0.12482958103486114	0.12482958103486114	0.12482958103486114	0.12482958103486114	0.12482958103486114
0.08576377201797479	0.09014147889765127	0.10671361569235734	0.12467078414732355	0.09694989197760258	0.0891642804142736	0.10847380560963615	0.10558596527081737	0.11405494307710068	0.0808809024742622	0.08199776523978278	0.1062651989781614	0.09430680635071964	0.12239391227334688	0.07271564693000471	0.07894760162689085	0.09432864633819624	0.09849596981596001	0.12395291586076006	0.12045099710184114	0.12389371476671404	0.10315507405375675	0.08718576623351383	0.10075637863659645	0.10640032654248817	0.08767144661483062	0.12233054977842037	0.11142017563713212	0.09605060421944214	0.1069681388945861	0.10150937155701413	0.10150937155701413	0.10150937155701413	0.10150937155701413	0.10150937155701413	0.10150937155701413	0.10150937155701413	0.10150937155701413	0.10150937155701413	0.10150937155701413	0.10150937155701413	0.10150937155701413	0.10150937155701413	0.10150937155701413	0.10150937155701413	0.10150937155701413	0.10150937155701413	0.10150937155701413	0.10150937155701413	0.10150937155701413
0.06749911425406296	0.10099984081163772	0.08540062146843945	0.07934618809143391	0.086762617617937	0.07423143683091768	0.07729127880614299	0.09882494533547731	0.10385568002951195	0.07127455977310779	0.08896460422201756	0.0934228977051703	0.0693403993472668	0.11495557662435649	0.07763572148594658	0.09283280750446976	0.10975656222466694	0.09560814979481559	0.09570552394785277	0.09739942624150541	0.08644849724769636	0.09545729963828728	0.09612975732509682	0.0876139310785446	0.08505357914134748	0.09173595968468873	0.0949548351057353	0.10964174538310448	0.10639300845827902	0.0986449793797988	0.09461555422531064	0.09663026680255472	0.09663026680255472	0.09663026680255472	0.09663026680255472	0.09663026680255472	0.09663026680255472	0.09663026680255472	0.09663026680255472	0.09663026680255472	0.09663026680255472	0.09663026680255472	0.09663026680255472	0.09663026680255472	0.09663026680255472	0.09663026680255472	0.09663026680255472	0.09663026680255472	0.09663026680255472	0.09663026680255472
0.10068275633359801	0.10291549001536303	0.12531230961752934	0.09947411219671921	0.12588165868156942	0.1333710525001099	0.11747282206475398	0.11807182156603915	0.12645976125867106	0.10876811711720263	0.0969295937291093	0.10124000541471924	0.09689958683807078	0.10790303877094523	0.1334259556674224	0.15833663963657726	0.11582961229031401	0.14625754701244137	0.14465746308798363	0.1215698615454801	0.14951618220668328	0.1166767204111082	0.11837145466256399	0.1047487343018131	0.0891277552938534	0.10873257910024317	0.11573248667119798	0.147104571876716	0.09768793492538472	0.10959265844798162	0.10364029668668318	0.10364029668668318	0.10364029668668318	0.10364029668668318	0.10364029668668318	0.10364029668668318	0.10364029668668318	0.10364029668668318	0.10364029668668318	0.10364029668668318	0.10364029668668318	0.10364029668668318	0.10364029668668318	0.10364029668668318	0.10364029668668318	0.10364029668668318	0.10364029668668318	0.10364029668668318	0.10364029668668318	0.10364029668668318
0.08294209772376998	0.13461842446185013	0.0989124607654922	0.0950773662451692	0.09374096664817842	0.07919566671445818	0.09863476073343834	0.12520301131600445	0.10977786634515527	0.08406468931059836	0.09957140627314472	0.08201537319554618	0.11089381597191272	0.11059370032143663	0.11481636319521114	0.0877017003458146	0.12852151983535798	0.12087802256211445	0.09343691873769742	0.08816706234287838	0.0908019905402879	0.0908019905402879	0.0908019905402879	0.0908019905402879	0.0908019905402879	0.0908019905402879	0.0908019905402879	0.0908019905402879	0.0908019905402879	0.0908019905402879	0.0908019905402879	0.0908019905402879	0.0908019905402879	0.0908019905402879	0.0908019905402879	0.0908019905402879	0.0908019905402879	0.0908019905402879	0.0908019905402879	0.0908019905402879	0.0908019905402879	0.0908019905402879	0.0908019905402879	0.0908019905402879	0.0908019905402879	0.0908019905402879	0.0908019905402879	0.0908019905402879	0.0908019905402879	0.0908019905402879
0.09716059764148452	0.11605227474772248	0.12895579833493567	0.14716378562451637	0.13174903655960052	0.11220041731223294	0.1038509368703765	0.10661895236158811	0.11178775395555522	0.09886834379357771	0.14753791835849317	0.10781497941154221	0.11572994249536163	0.14057095705290562	0.13194981675820708	0.14782842896812773	0.11580474981945765	0.10843445382794675	0.13790291983140518	0.13243903694957787	0.12923566890699278	0.14475252285634313	0.14334424051398897	0.12563996378687053	0.12656266642531466	0.12354161320014365	0.128789937312526	0.12616577525633482	0.12616577525633482	0.12616577525633482	0.12616577525633482	0.12616577525633482	0.12616577525633482	0.12616577525633482	0.12616577525633482	0.12616577525633482	0.12616577525633482	0.12616577525633482	0.12616577525633482	0.12616577525633482	0.12616577525633482	0.12616577525633482	0.12616577525633482	0.12616577525633482	0.12616577525633482	0.12616577525633482	0.12616577525633482	0.12616577525633482	0.12616577525633482	0.12616577525633482
0.07139075410648248	0.08167344628388111	0.10092612505874168	0.07575883542980402	0.1021998322442759	0.06994653565444112	0.07908327363146359	0.07893114786813793	0.06368407282198411	0.09362193031493724	0.0973544557724881	0.06233061272219501	0.09495072964084024	0.06041446173691006	0.09646202944299193	0.0838109026384673	0.09396736224759869	0.06986067858662724	0.06014802629310479	0.09202224128181534	0.10248374805880175	0.08473481025579653	0.08779210704994549	0.0729743977324535	0.08401582508772179	0.12227392080207299	0.08577819929904115	0.07894499551824004	0.08330463539064932	0.11837069870301198	0.07899213056543983	0.07563628943872255	0.07731421000208118	0.07731421000208118	0.07731421000208118	0.07731421000208118	0.07731421000208118	0.07731421000208118	0.07731421000208118	0.07731421000208118	0.07731421000208118	0.07731421000208118	0.07731421000208118	0.07731421000208118	0.07731421000208118	0.07731421000208118	0.07731421000208118	0.07731421000208118	0.07731421000208118	0.07731421000208118
0.255330106912573	0.1875047292272218	0.24741940058336961	0.2099533407114533	0.27499337093141496	0.3757663211262527	0.33524084235611384	0.4360687059836294	0.5200458801612382	0.42041973497477175	0.38298668277668546	0.5453000570179958	0.3326571562638466	0.34565091136314163	0.3958734801871269	0.37076219577513425	0.37076219577513425	0.37076219577513425	0.37076219577513425	0.37076219577513425	0.37076219577513425	0.37076219577513425	0.37076219577513425	0.37076219577513425	0.37076219577513425	0.37076219577513425	0.37076219577513425	0.37076219577513425	0.37076219577513425	0.37076219577513425	0.37076219577513425	0.37076219577513425	0.37076219577513425	0.37076219577513425	0.37076219577513425	0.37076219577513425	0.37076219577513425	0.37076219577513425	0.37076219577513425	0.37076219577513425	0.37076219577513425	0.37076219577513425	0.37076219577513425	0.37076219577513425	0.37076219577513425	0.37076219577513425	0.37076219577513425	0.37076219577513425	0.37076219577513425	0.37076219577513425
0.08005452866614418	0.08684868110110207	0.1160638695427451	0.08743663637816787	0.10258717709588859	0.10554120773889752	0.09971695784214454	0.0899743097955803	0.08699368654717818	0.11353806926562418	0.10077724809527591	0.09338110231870947	0.08443425185694572	0.07969188270484685	0.09842163870532765	0.07923639040762728	0.09604669835196375	0.09448959737905238	0.09162367861241495	0.08541317671943191	0.09617551255302279	0.09031782678956164	0.11319497684581542	0.11840710610005817	0.1158010414729368	0.1158010414729368	0.1158010414729368	0.1158010414729368	0.1158010414729368	0.1158010414729368	0.1158010414729368	0.1158010414729368	0.1158010414729368	0.1158010414729368	0.1158010414729368	0.1158010414729368	0.1158010414729368	0.1158010414729368	0.1158010414729368	0.1158010414729368	0.1158010414729368	0.1158010414729368	0.1158010414729368	0.1158010414729368	0.1158010414729368	0.1158010414729368	0.1158010414729368	0.1158010414729368	0.1158010414729368	0.1158010414729368
0.10484247329150778	0.20472632860088835	0.12697761878518746	0.1470852195569336	0.19708252425551068	0.20671722682767557	0.14686937409488657	0.17791876863797107	0.1863566891567828	0.24701294476742636	0.18620518262677993	0.16609808905855786	0.23143570019494103	0.17446669869108103	0.22489387127111218	0.1784204891259508	0.16187790291570534	0.22365723027714082	0.21768179341782526	0.1407460303648834	0.21134518031530075	0.19286607102871645	0.20139698749767318	0.1535655165217754	0.17748125200972428	0.17748125200972428	0.17748125200972428	0.17748125200972428	0.17748125200972428	0.17748125200972428	0.17748125200972428	0.17748125200972428	0.17748125200972428	0.17748125200972428	0.17748125200972428	0.17748125200972428	0.17748125200972428	0.17748125200972428	0.17748125200972428	0.17748125200972428	0.17748125200972428	0.17748125200972428	0.17748125200972428	0.17748125200972428	0.17748125200972428	0.17748125200972428	0.17748125200972428	0.17748125200972428	0.17748125200972428	0.17748125200972428
0.15030475988647596	0.12892180886926632	0.1687281954079288	0.15350524479853547	0.13153184033979493	0.17184444929841994	0.216874606943569	0.14965980031427795	0.13749329385458453	0.1721366709645513	0.169152825207846	0.12548406590450886	0.15422827076618256	0.13921209682939836	0.1507765068457933	0.2117802291242846	0.1420682156918605	0.170010539178095	0.09792883769650951	0.16280046486038185	0.17389052579422856	0.15882532930990026	0.1688495734335047	0.2021765840242157	0.16013696944511505	0.13917801229453597	0.12333347922955762	0.17134056491357455	0.12070698963263131	0.13502341310110422	0.12786520136686777	0.12786520136686777	0.12786520136686777	0.12786520136686777	0.12786520136686777	0.12786520136686777	0.12786520136686777	0.12786520136686777	0.12786520136686777	0.12786520136686777	0.12786520136686777	0.12786520136686777	0.12786520136686777	0.12786520136686777	0.12786520136686777	0.12786520136686777	0.12786520136686777	0.12786520136686777	0.12786520136686777	0.12786520136686777
0.0778095058812785	0.08581303092319001	0.08236214789944943	0.09907314352207026	0.09906094987755734	0.07076746475673043	0.13566942616011768	0.0921894209588493	0.0822384375911108	0.10882864367545514	0.07098642767732698	0.08870073696774504	0.10623230349255673	0.0974665202301509	0.0974665202301509	0.0974665202301509	0.0974665202301509	0.0974665202301509	0.0974665202301509	0.0974665202301509	0.0974665202301509	0.0974665202301509	0.0974665202301509	0.0974665202301509	0.0974665202301509	0.0974665202301509	0.0974665202301509	0.0974665202301509	0.0974665202301509	0.0974665202301509	0.0974665202301509	0.0974665202301509	0.0974665202301509	0.0974665202301509	0.0974665202301509	0.0974665202301509	0.0974665202301509	0.0974665202301509	0.0974665202301509	0.0974665202301509	0.0974665202301509	0.0974665202301509	0.0974665202301509	0.0974665202301509	0.0974665202301509	0.0974665202301509	0.0974665202301509	0.0974665202301509	0.0974665202301509	0.0974665202301509
0.13560509632561635	0.1530618259261226	0.15103670296906932	0.1849494084046953	0.14996719974063938	0.22394861046470066	0.19504480031147864	0.17680728352160957	0.22056806746783014	0.192341508478181	0.14755489349504533	0.19140810357272242	0.1835678032633729	0.17060329326446494	0.1988176692032278	0.17823494293783956	0.14885842526589765	0.17196000824694987	0.13643837628518793	0.14512205288172558	0.1489829893006698	0.22961061724778115	0.1773902270259814	0.17726044678629774	0.17864836567316955	0.17795440622973363	0.17795440622973363	0.17795440622973363	0.17795440622973363	0.17795440622973363	0.17795440622973363	0.17795440622973363	0.17795440622973363	0.17795440622973363	0.17795440622973363	0.17795440622973363	0.17795440622973363	0.17795440622973363	0.17795440622973363	0.17795440622973363	0.17795440622973363	0.17795440622973363	0.17795440622973363	0.17795440622973363	0.17795440622973363	0.17795440622973363	0.17795440622973363	0.17795440622973363	0.17795440622973363	0.17795440622973363
0.08640565055701994	0.08705957289256526	0.09802116817431225	0.07779399609797176	0.08365418756005176	0.08793425614230126	0.09667498388248195	0.0886930987997435	0.09727790713245378	0.09146902942993056	0.12497446814961623	0.11124430309928596	0.09080309143138128	0.10911725438610564	0.0997331520574407	0.10226307718228897	0.11302173256601923	0.13612145430701109	0.09603160383760338	0.11112223578367803	0.12254605515939254	0.10585382969345475	0.0917440228176048	0.0876493127324655	0.0919636088981712	0.11576133283520973	0.10386247086669047	0.10386247086669047	0.10386247086669047	0.10386247086669047	0.10386247086669047	0.10386247086669047	0.10386247086669047	0.10386247086669047	0.10386247086669047	0.10386247086669047	0.10386247086669047	0.10386247086669047	0.10386247086669047	0.10386247086669047	0.10386247086669047	0.10386247086669047	0.10386247086669047	0.10386247086669047	0.10386247086669047	0.10386247086669047	0.10386247086669047	0.10386247086669047	0.10386247086669047	0.10386247086669047
0.24791149784741442	0.19070520868342683	0.19784869319300685	0.27262754622541446	0.19485078963404232	0.37704490988327205	0.17866372752668522	0.17562128085530607	0.2024912541125276	0.12133118466622621	0.1541656608707154	0.23103156412740372	0.1251840268767127	0.10536460130368407	0.0359092377407675	0.18665219344744122	0.20137185565090307	0.2232375322184892	0.22556283260166593	0.1514212398138192	0.11834710282488212	0.1278995995297603	0.23576829682444234	0.24532436845515834	0.20816600987563302	0.22249170951828207	0.21532885969695753	0.21532885969695753	0.21532885969695753	0.21532885969695753	0.21532885969695753	0.21532885969695753	0.21532885969695753	0.21532885969695753	0.21532885969695753	0.21532885969695753	0.21532885969695753	0.21532885969695753	0.21532885969695753	0.21532885969695753	0.21532885969695753	0.21532885969695753	0.21532885969695753	0.21532885969695753	0.21532885969695753	0.21532885969695753	0.21532885969695753	0.21532885969695753	0.21532885969695753	0.21532885969695753
0.07465720719947154	0.06575350016161301	0.0687514160693335	0.07057291647186964	0.06803416229766376	0.05942415973597293	0.06573891489869263	0.0771297817940843	0.07752150389704432	0.07544583569642686	0.07092188741740481	0.07898174582599596	0.07591751855087363	0.08403156059682436	0.08586160126636558	0.07869066116750868	0.07805008916579474	0.07553661007293011	0.06955002192231902	0.06882741719531069	0.0724724238816744	0.08859508557746576	0.08511433130866895	0.07676202778808419	0.06182923952736745	0.0750061183841411	0.06841767895575428	0.06841767895575428	0.06841767895575428	0.06841767895575428	0.06841767895575428	0.06841767895575428	0.06841767895575428	0.06841767895575428	0.06841767895575428	0.06841767895575428	0.06841767895575428	0.06841767895575428	0.06841767895575428	0.06841767895575428	0.06841767895575428	0.06841767895575428	0.06841767895575428	0.06841767895575428	0.06841767895575428	0.06841767895575428	0.06841767895575428	0.06841767895575428	0.06841767895575428	0.06841767895575428
0.09463199662358819	0.1222069021257928	0.1314724334144794	0.0809839786718252	0.10142811392371096	0.10776550155573471	0.10357696306340551	0.10638792264152802	0.13344486209225512	0.13281088769953386	0.10348349947005749	0.14957205449768962	0.1275804812783336	0.11071821848021135	0.12428828181986981	0.09374571579447391	0.11570894669806936	0.1623739928015701	0.11215218277306299	0.10528977541499455	0.11233945186687408	0.11444295385167062	0.1319455118539539	0.12407277963570446	0.11892621984566515	0.1214994997406848	0.1214994997406848	0.1214994997406848	0.1214994997406848	0.1214994997406848	0.1214994997406848	0.1214994997406848	0.1214994997406848	0.1214994997406848	0.1214994997406848	0.1214994997406848	0.1214994997406848	0.1214994997406848	0.1214994997406848	0.1214994997406848	0.1214994997406848	0.1214994997406848	0.1214994997406848	0.1214994997406848	0.1214994997406848	0.1214994997406848	0.1214994997406848	0.1214994997406848	0.1214994997406848	0.1214994997406848
0.15026090566480943	0.17200627075985916	0.14169428045348845	0.1607000218040276	0.147977566071381	0.14261174163086002	0.14347454218251993	0.1729464983916179	0.17912919787755227	0.16727754902749387	0.16086387109438988	0.15634025648282962	0.15403905948770666	0.13808678427141916	0.1385119491909125	0.15724276346456503	0.1360165205956578	0.14109819250405967	0.15569833155566082	0.17862989211581456	0.14019521610656968	0.13398829887648112	0.1623885581513203	0.13973011196798868	0.15376343868825815	0.1467467753281234	0.1467467753281234	0.1467467753281234	0.1467467753281234	0.1467467753281234	0.1467467753281234	0.1467467753281234	0.1467467753281234	0.1467467753281234	0.1467467753281234	0.1467467753281234	0.1467467753281234	0.1467467753281234	0.1467467753281234	0.1467467753281234	0.1467467753281234	0.1467467753281234	0.1467467753281234	0.1467467753281234	0.1467467753281234	0.1467467753281234	0.1467467753281234	0.1467467753281234	0.1467467753281234	0.1467467753281234
0.07371584385212292	0.09987554738335833	0.0930040999562169	0.09105004159044908	0.06353772620558573	0.10792180334899662	0.06990754173346905	0.08274985219098459	0.08031947077814133	0.08282526260134426	0.08894145806106968	0.09205543349507185	0.0998713241324015	0.08326038510351459	0.09087746946259136	0.09287532814431053	0.09303076163751105	0.08309580922267895	0.09259267702842076	0.09692939000018401	0.08911993613347458	0.0851109627933474	0.06429792835638631	0.09151944967976466	0.07532978657075749	0.08342461812526107	0.08342461812526107	0.08342461812526107	0.08342461812526107	0.08342461812526107	0.08342461812526107	0.08342461812526107	0.08342461812526107	0.08342461812526107	0.08342461812526107	0.08342461812526107	0.08342461812526107	0.08342461812526107	0.08342461812526107	0.08342461812526107	0.08342461812526107	0.08342461812526107	0.08342461812526107	0.08342461812526107	0.08342461812526107	0.08342461812526107	0.08342461812526107	0.08342461812526107	0.08342461812526107	0.08342461812526107
0.1216769017083269	0.09526616938659772	0.1759280079299078	0.18572509893246322	0.17561409917970602	0.1575124449395456	0.1610604961839822	0.16094212202774866	0.20441325812911765	0.1597350467418629	0.12850739091289334	0.17580013511530504	0.15646915349988713	0.20033848900410783	0.1547304182145253	0.14206440561077865	0.1523947381563775	0.18448784394081094	0.13850410167571067	0.2609354896520093	0.19971979566386	0.19971979566386	0.19971979566386	0.19971979566386	0.19971979566386	0.19971979566386	0.19971979566386	0.19971979566386	0.19971979566386	0.19971979566386	0.19971979566386	0.19971979566386	0.19971979566386	0.19971979566386	0.19971979566386	0.19971979566386	0.19971979566386	0.19971979566386	0.19971979566386	0.19971979566386	0.19971979566386	0.19971979566386	0.19971979566386	0.19971979566386	0.19971979566386	0.19971979566386	0.19971979566386	0.19971979566386	0.19971979566386	0.19971979566386
0.0636562418389821	0.0630218285482115	0.07330836082085469	0.08945067340283365	0.09226073411876287	0.0762806175248354	0.06539447816195892	0.07523806377586789	0.08370002022237312	0.07981193970398509	0.07717512812209977	0.073662024776207	0.08117831678047649	0.08337769215004819	0.06572307827455766	0.07554507132554329	0.0782136952281814	0.07824469177925443	0.08291526331589928	0.07179358854065981	0.07735442592827954	0.07735442592827954	0.07735442592827954	0.07735442592827954	0.07735442592827954	0.07735442592827954	0.07735442592827954	0.07735442592827954	0.07735442592827954	0.07735442592827954	0.07735442592827954	0.07735442592827954	0.07735442592827954	0.07735442592827954	0.07735442592827954	0.07735442592827954	0.07735442592827954	0.07735442592827954	0.07735442592827954	0.07735442592827954	0.07735442592827954	0.07735442592827954	0.07735442592827954	0.07735442592827954	0.07735442592827954	0.07735442592827954	0.07735442592827954	0.07735442592827954	0.07735442592827954	0.07735442592827954
0.20729684812709057	0.21035549653483293	0.0637363052953625	0.17017995561884433	0.2424362060001942	0.23988634661618186	0.1994248967391589	0.13672419194484803	0.1334733975275058	0.19583917957985442	0.14890722730750572	0.14672331530101074	0.13473239855727195	0.2034609948883904	0.2143398922758643	0.2049469907941287	0.19608030985283384	0.1919782173315749	0.151599569970816	0.2313572068802232	0.21572738334279623	0.1550100183197858	0.28181241102140875	0.07452538540348563	0.1329572828452688	0.16730460829492474	0.13471141743586887	0.1510080128653968	0.1510080128653968	0.1510080128653968	0.1510080128653968	0.1510080128653968	0.1510080128653968	0.1510080128653968	0.1510080128653968	0.1510080128653968	0.1510080128653968	0.1510080128653968	0.1510080128653968	0.1510080128653968	0.1510080128653968	0.1510080128653968	0.1510080128653968	0.1510080128653968	0.1510080128653968	0.1510080128653968	0.1510080128653968	0.1510080128653968	0.1510080128653968	0.1510080128653968
0.15310699090499869	0.14245323625866702	0.20461918636082008	0.2180175940314289	0.2141598123276291	0.20224398707976252	0.18362448405126375	0.2021010125099995	0.19640885548425277	0.15760150633356607	0.16809590584977166	0.2073485121321335	0.1890810168441255	0.2075680111017905	0.1530554716381553	0.1473486081388225	0.19836124551433496	0.20214901252416456	0.1892713832961	0.22212743098062662	0.16976316061275873	0.1855265055207687	0.17024819528364457	0.1875981282140563	0.17892316174885045	0.17892316174885045	0.17892316174885045	0.17892316174885045	0.17892316174885045	0.17892316174885045	0.17892316174885045	0.17892316174885045	0.17892316174885045	0.17892316174885045	0.17892316174885045	0.17892316174885045	0.17892316174885045	0.17892316174885045	0.17892316174885045	0.17892316174885045	0.17892316174885045	0.17892316174885045	0.17892316174885045	0.17892316174885045	0.17892316174885045	0.17892316174885045	0.17892316174885045	0.17892316174885045	0.17892316174885045	0.17892316174885045
0.1333873411349623	0.13890184344808043	0.17470078439422465	0.15733106690614124	0.14599715495434737	0.1638975736013551	0.20011484218118764	0.16615051218029797	0.13865702851302442	0.17592220855864613	0.16600721385943076	0.11657292222853342	0.16278248535952686	0.14389430174725645	0.14988521731883908	0.1631285048316604	0.16210160652732358	0.15756801437081397	0.16727161444110625	0.15982861124887848	0.12774162429331906	0.16806131227620597	0.18164107060882687	0.13719215101559634	0.15886822939634226	0.25395526152512304	0.20641174546073265	0.20641174546073265	0.20641174546073265	0.20641174546073265	0.20641174546073265	0.20641174546073265	0.20641174546073265	0.20641174546073265	0.20641174546073265	0.20641174546073265	0.20641174546073265	0.20641174546073265	0.20641174546073265	0.20641174546073265	0.20641174546073265	0.20641174546073265	0.20641174546073265	0.20641174546073265	0.20641174546073265	0.20641174546073265	0.20641174546073265	0.20641174546073265	0.20641174546073265	0.20641174546073265
0.21533151743506432	0.25283829697189386	0.2826735752069998	0.35847890950217437	0.19784654021024956	0.1648795885179912	0.26435559735693054	0.23744945379187962	0.22709430857250656	0.3259870846490564	0.3161340545270788	0.2744135934317825	0.2692833541567791	0.20098363174223557	0.266252105553402	0.30004972683671527	0.28394750713870914	0.18490182224144447	0.245495500742803	0.18209824358503524	0.2420281639288378	0.22860807654019394	0.22708801715478122	0.22784804684748758	0.22784804684748758	0.22784804684748758	0.22784804684748758	0.22784804684748758	0.22784804684748758	0.22784804684748758	0.22784804684748758	0.22784804684748758	0.22784804684748758	0.22784804684748758	0.22784804684748758	0.22784804684748758	0.22784804684748758	0.22784804684748758	0.22784804684748758	0.22784804684748758	0.22784804684748758	0.22784804684748758	0.22784804684748758	0.22784804684748758	0.22784804684748758	0.22784804684748758	0.22784804684748758	0.22784804684748758	0.22784804684748758	0.22784804684748758
0.11273070697033434	0.11996585116533165	0.08524133149554944	0.09994612073376608	0.1100955807220268	0.13500546792271376	0.13957198627217376	0.14102681618860868	0.09983875469408653	0.12012963494233553	0.10238212570362504	0.12413042050080991	0.10233852145709131	0.12129148073066925	0.13809835439644977	0.11671864465251824	0.11376234121891746	0.10310518254166982	0.12618055262458497	0.13602695535538015	0.11945707802806799	0.12774201669172408	0.12774201669172408	0.12774201669172408	0.12774201669172408	0.12774201669172408	0.12774201669172408	0.12774201669172408	0.12774201669172408	0.12774201669172408	0.12774201669172408	0.12774201669172408	0.12774201669172408	0.12774201669172408	0.12774201669172408	0.12774201669172408	0.12774201669172408	0.12774201669172408	0.12774201669172408	0.12774201669172408	0.12774201669172408	0.12774201669172408	0.12774201669172408	0.12774201669172408	0.12774201669172408	0.12774201669172408	0.12774201669172408	0.12774201669172408	0.12774201669172408	0.12774201669172408
0.10217166140280813	0.12475167954118534	0.09539862497680544	0.1278214125421707	0.13376596033178442	0.09949513390317266	0.10149492133365208	0.10345347475493635	0.09995241055512931	0.14475367127054015	0.11342213366396699	0.12514953443448	0.10601833915527599	0.11973648208876163	0.14340800554359395	0.08984005281860705	0.11372756607456774	0.13444138949738932	0.12790393276875953	0.0966186998002155	0.1332343909093415	0.10881351770780416	0.08335232219327272	0.11811171253003891	0.0845289680756425	0.15075535003168936	0.10586119934435397	0.12471653130368349	0.1328633892830594	0.13327674641274406	0.12619814762522696	0.08958848143509217	0.16124901706851127	0.12541874925180174	0.12541874925180174	0.12541874925180174	0.12541874925180174	0.12541874925180174	0.12541874925180174	0.12541874925180174	0.12541874925180174	0.12541874925180174	0.12541874925180174	0.12541874925180174	0.12541874925180174	0.12541874925180174	0.12541874925180174	0.12541874925180174	0.12541874925180174	0.12541874925180174
0.10431566587040493	0.0923130507856652	0.09213024850627181	0.08712979374754408	0.0814788413915621	0.08193959809446195	0.11058246012723531	0.08538317526301087	0.09596683930758897	0.11843153027034334	0.1057182456665481	0.11706960264894506	0.11740860952975085	0.12697998414350484	0.12816172394414133	0.12656648383804536	0.06731930353125584	0.08218082930545553	0.11725142138296622	0.11418395621540682	0.11349679296116477	0.11599443033346866	0.1035040655597291	0.10943284224972312	0.10708958301253842	0.13305875629102504	0.11106918491402709	0.09118639862857164	0.1021910848720287	0.09144998264875943	0.11542036230598372	0.12175942808082342	0.0880541436825116	0.1049067858816675	0.1049067858816675	0.1049067858816675	0.1049067858816675	0.1049067858816675	0.1049067858816675	0.1049067858816675	0.1049067858816675	0.1049067858816675	0.1049067858816675	0.1049067858816675	0.1049067858816675	0.1049067858816675	0.1049067858816675	0.1049067858816675	0.1049067858816675	0.1049067858816675
0.11488481129305816	0.13560270041115652	0.14586886709323144	0.1477510755177123	0.11696563660459147	0.10349191124194791	0.12271736201851796	0.13143232912645927	0.12070767370548018	0.15010968837124025	0.1269547858733872	0.16833205774517343	0.1510712449605684	0.11476756459073026	0.13711225279294756	0.10984085463805375	0.1390817960161211	0.1477715256088669	0.14798640177613712	0.1057550052876138	0.1360468068673901	0.12090090607750197	0.12090090607750197	0.12090090607750197	0.12090090607750197	0.12090090607750197	0.12090090607750197	0.12090090607750197	0.12090090607750197	0.12090090607750197	0.12090090607750197	0.12090090607750197	0.12090090607750197	0.12090090607750197	0.12090090607750197	0.12090090607750197	0.12090090607750197	0.12090090607750197	0.12090090607750197	0.12090090607750197	0.12090090607750197	0.12090090607750197	0.12090090607750197	0.12090090607750197	0.12090090607750197	0.12090090607750197	0.12090090607750197	0.12090090607750197	0.12090090607750197	0.12090090607750197
0.08844216075824635	0.10168228875386552	0.09149781672082435	0.11269226634083336	0.08568366570853038	0.08944801735022403	0.09485239665002149	0.09691884361144955	0.10828075734927822	0.08296640767745116	0.10322124887803644	0.07576359031126423	0.11244727240932051	0.10683994586047259	0.09333943107492951	0.09703147334881584	0.10135708394160377	0.08750098173310232	0.08685261288113168	0.134713213334787	0.08518501094137466	0.1439827929863013	0.09179058867346519	0.10289417808327976	0.09734238337837248	0.09734238337837248	0.09734238337837248	0.09734238337837248	0.09734238337837248	0.09734238337837248	0.09734238337837248	0.09734238337837248	0.09734238337837248	0.09734238337837248	0.09734238337837248	0.09734238337837248	0.09734238337837248	0.09734238337837248	0.09734238337837248	0.09734238337837248	0.09734238337837248	0.09734238337837248	0.09734238337837248	0.09734238337837248	0.09734238337837248	0.09734238337837248	0.09734238337837248	0.09734238337837248	0.09734238337837248	0.09734238337837248
0.14191215749373146	0.09843947530551875	0.18381237303464762	0.170413445265174	0.12440650265020722	0.15478296555089333	0.13227866209060163	0.17937085348248577	0.12988364928937549	0.15898824092242816	0.13317608281836738	0.18985842126552174	0.13378710605506774	0.1928707222801959	0.17219067157589757	0.14685577139736172	0.1294616172460334	0.1721541969166235	0.15631840235197922	0.16536324491810936	0.15627241331841935	0.1145026558385835	0.19792781808069884	0.14004632090239114	0.13340656548774948	0.18445615173968558	0.15893135861371754	0.15893135861371754	0.15893135861371754	0.15893135861371754	0.15893135861371754	0.15893135861371754	0.15893135861371754	0.15893135861371754	0.15893135861371754	0.15893135861371754	0.15893135861371754	0.15893135861371754	0.15893135861371754	0.15893135861371754	0.15893135861371754	0.15893135861371754	0.15893135861371754	0.15893135861371754	0.15893135861371754	0.15893135861371754	0.15893135861371754	0.15893135861371754	0.15893135861371754	0.15893135861371754
0.08601481474989682	0.10438865771588365	0.07802340120156971	0.08843841106509372	0.0959145314672598	0.09357980131803106	0.11785524435542166	0.08800912319393336	0.09389049319407629	0.07552793497605126	0.08156011478600984	0.08753025120561116	0.07873112679618621	0.08994857636115441	0.09389363167787228	0.11359908853496094	0.11008927095438364	0.1158170489212986	0.10806853089453075	0.09934444653667322	0.103706488715602	0.103706488715602	0.103706488715602	0.103706488715602	0.103706488715602	0.103706488715602	0.103706488715602	0.103706488715602	0.103706488715602	0.103706488715602	0.103706488715602	0.103706488715602	0.103706488715602	0.103706488715602	0.103706488715602	0.103706488715602	0.103706488715602	0.103706488715602	0.103706488715602	0.103706488715602	0.103706488715602	0.103706488715602	0.103706488715602	0.103706488715602	0.103706488715602	0.103706488715602	0.103706488715602	0.103706488715602	0.103706488715602	0.103706488715602
0.08969382824965687	0.09581809314370666	0.11337386091790894	0.08799485283268363	0.06202445955313769	0.08875415534779435	0.10778205013505723	0.11474453157685963	0.08360217872538246	0.08607802779311059	0.08349808497529287	0.11372492554546554	0.08874932723220738	0.07904574978501064	0.09225166204072556	0.08728102297093368	0.07780369436882917	0.10566959073195571	0.08058072295526107	0.0904842323480983	0.10359249350500255	0.09474661397980945	0.099169553742406	0.099169553742406	0.099169553742406	0.099169553742406	0.099169553742406	0.099169553742406	0.099169553742406	0.099169553742406	0.099169553742406	0.099169553742406	0.099169553742406	0.099169553742406	0.099169553742406	0.099169553742406	0.099169553742406	0.099169553742406	0.099169553742406	0.099169553742406	0.099169553742406	0.099169553742406	0.099169553742406	0.099169553742406	0.099169553742406	0.099169553742406	0.099169553742406	0.099169553742406	0.099169553742406	0.099169553742406
0.1792692126409871	0.22586278483681063	0.15885418396714818	0.2098625054512894	0.22498077381011752	0.2157686357707244	0.16747342730859638	0.17763786428002765	0.16228929937005013	0.23984463380399365	0.17450546655221028	0.16424033897403786	0.1887800053028712	0.2035962839617278	0.13398595866825802	0.11800016153275206	0.15058175651076763	0.19752948505583348	0.23260432504578177	0.2270716495553607	0.22983798730057123	0.22983798730057123	0.22983798730057123	0.22983798730057123	0.22983798730057123	0.22983798730057123	0.22983798730057123	0.22983798730057123	0.22983798730057123	0.22983798730057123	0.22983798730057123	0.22983798730057123	0.22983798730057123	0.22983798730057123	0.22983798730057123	0.22983798730057123	0.22983798730057123	0.22983798730057123	0.22983798730057123	0.22983798730057123	0.22983798730057123	0.22983798730057123	0.22983798730057123	0.22983798730057123	0.22983798730057123	0.22983798730057123	0.22983798730057123	0.22983798730057123	0.22983798730057123	0.22983798730057123
0.14428801593468749	0.19742375631068154	0.20326134400347923	0.1664520533741066	0.22816868490989375	0.16433709911547664	0.24246477541127978	0.1806261655303419	0.17348758112460388	0.1857119332894111	0.21207990867425455	0.17673758629308214	0.17548560411564768	0.18498825514447637	0.16122419951258268	0.19154028686649294	0.15215196644395818	0.1786178129048357	0.21429597675701062	0.15284793573811722	0.1389087667485378	0.21295227320929905	0.2034837797121919	0.20821802646074547	0.20821802646074547	0.20821802646074547	0.20821802646074547	0.20821802646074547	0.20821802646074547	0.20821802646074547	0.20821802646074547	0.20821802646074547	0.20821802646074547	0.20821802646074547	0.20821802646074547	0.20821802646074547	0.20821802646074547	0.20821802646074547	0.20821802646074547	0.20821802646074547	0.20821802646074547	0.20821802646074547	0.20821802646074547	0.20821802646074547	0.20821802646074547	0.20821802646074547	0.20821802646074547	0.20821802646074547	0.20821802646074547	0.20821802646074547
0.12639410423309025	0.16801767186628452	0.14191567983024092	0.15165766259386854	0.1729607983481098	0.2165209421805067	0.14101487548943317	0.14764193740998852	0.14663355169606954	0.2000115991027678	0.16231582664768932	0.11661776743918077	0.16325083097267698	0.18296481292341052	0.18467252751589538	0.10668787975874726	0.148851379693977	0.14995071018886771	0.16270121701191828	0.1504689916096967	0.14388771281338245	0.13018320878553025	0.13703546079945633	0.13703546079945633	0.13703546079945633	0.13703546079945633	0.13703546079945633	0.13703546079945633	0.13703546079945633	0.13703546079945633	0.13703546079945633	0.13703546079945633	0.13703546079945633	0.13703546079945633	0.13703546079945633	0.13703546079945633	0.13703546079945633	0.13703546079945633	0.13703546079945633	0.13703546079945633	0.13703546079945633	0.13703546079945633	0.13703546079945633	0.13703546079945633	0.13703546079945633	0.13703546079945633	0.13703546079945633	0.13703546079945633	0.13703546079945633	0.13703546079945633
0.11802787051907443	0.12125261689055569	0.1804595426901074	0.14645558619934865	0.14221183418383426	0.16137398672982384	0.16048043890248725	0.16229975922478138	0.16631755466389922	0.13398671684877067	0.16541891186880905	0.15752527684062234	0.15437326454631975	0.13581809940280692	0.15100282414453117	0.16102548128033117	0.1573659184610619	0.1581463624803527	0.13035964927290652	0.13074875460028734	0.16996459456900342	0.14981835760127116	0.15208516072895012	0.11936405250536535	0.18491647797394947	0.1495552642817078	0.1841012031841395	0.14820232423978416	0.17004494011606125	0.16026824936136103	0.18061946966775783	0.17044385951455943	0.17044385951455943	0.17044385951455943	0.17044385951455943	0.17044385951455943	0.17044385951455943	0.17044385951455943	0.17044385951455943	0.17044385951455943	0.17044385951455943	0.17044385951455943	0.17044385951455943	0.17044385951455943	0.17044385951455943	0.17044385951455943	0.17044385951455943	0.17044385951455943	0.17044385951455943	0.17044385951455943
0.09157770731714987	0.08425029621189568	0.09057690609463213	0.10949583329515504	0.09291486074305955	0.0966170805678059	0.09938271689672797	0.11104586190718096	0.09558504598943503	0.10850963303551445	0.1122230103899645	0.09069593652316114	0.12999034930260978	0.10731598046989482	0.12003423687762388	0.09460086661108383	0.10380468720173848	0.13965527013544807	0.11374530076874563	0.11267797317746145	0.11790917759993921	0.10085748592086628	0.1166827004883214	0.11342551003242451	0.11006611565362263	0.1141377116217736	0.09456959541391216	0.13078992393991828	0.14887899933357684	0.08682729825174694	0.08205296551246771	0.08444013188210732	0.08444013188210732	0.08444013188210732	0.08444013188210732	0.08444013188210732	0.08444013188210732	0.08444013188210732	0.08444013188210732	0.08444013188210732	0.08444013188210732	0.08444013188210732	0.08444013188210732	0.08444013188210732	0.08444013188210732	0.08444013188210732	0.08444013188210732	0.08444013188210732	0.08444013188210732	0.08444013188210732
0.16126916508594147	0.1417242827433029	0.12110351163252982	0.15314798547041567	0.15109713931208676	0.16323463020834972	0.12015161495225925	0.17291316263063003	0.14714377499003728	0.17550101508936541	0.18219023130823156	0.14467605317793003	0.16233279005253323	0.15494002128854842	0.11873053302343765	0.18824861542394916	0.13709907527425277	0.2100539564747779	0.16989892200576082	0.1881856929597808	0.17751360977894293	0.18284965136936188	0.18284965136936188	0.18284965136936188	0.18284965136936188	0.18284965136936188	0.18284965136936188	0.18284965136936188	0.18284965136936188	0.18284965136936188	0.18284965136936188	0.18284965136936188	0.18284965136936188	0.18284965136936188	0.18284965136936188	0.18284965136936188	0.18284965136936188	0.18284965136936188	0.18284965136936188	0.18284965136936188	0.18284965136936188	0.18284965136936188	0.18284965136936188	0.18284965136936188	0.18284965136936188	0.18284965136936188	0.18284965136936188	0.18284965136936188	0.18284965136936188	0.18284965136936188
0.8697494349627379	0.5363501369801237	0.6939126184577347	1.1536694165027073	0.0	1.524712442420422	0.0	1.1673934717438479	0.6939126184577347	0.7141664639528162	0.7425431411197456	0.20024597426154003	1.0370632929442614	0.0	1.013296977319566	0.8703490831139713	0.20024597426154003	0.8966109106236101	1.0824338062081549	0.8590528335976612	0.8601676112159897	0.8596102224068254	0.8596102224068254	0.8596102224068254	0.8596102224068254	0.8596102224068254	0.8596102224068254	0.8596102224068254	0.8596102224068254	0.8596102224068254	0.8596102224068254	0.8596102224068254	0.8596102224068254	0.8596102224068254	0.8596102224068254	0.8596102224068254	0.8596102224068254	0.8596102224068254	0.8596102224068254	0.8596102224068254	0.8596102224068254	0.8596102224068254	0.8596102224068254	0.8596102224068254	0.8596102224068254	0.8596102224068254	0.8596102224068254	0.8596102224068254	0.8596102224068254	0.8596102224068254
0.12692312620077134	0.13883835072879558	0.15244736584554516	0.13094625725324385	0.14824027927935418	0.17551144669344101	0.15439685349729057	0.16085294796893113	0.17262788937471366	0.18315240162939062	0.13785550384965686	0.17971225649048225	0.15695289902451615	0.18511941870758955	0.13080746478210076	0.15981223333019856	0.17793217955079343	0.15521617291079665	0.14364742933670688	0.16761877386062424	0.17374417201806466	0.19827183282847033	0.15889375263187544	0.2419480836102394	0.17827023711625847	0.18619312571253857	0.1661453228313129	0.1902706189714105	0.17236587717264262	0.18131824807202654	0.18131824807202654	0.18131824807202654	0.18131824807202654	0.18131824807202654	0.18131824807202654	0.18131824807202654	0.18131824807202654	0.18131824807202654	0.18131824807202654	0.18131824807202654	0.18131824807202654	0.18131824807202654	0.18131824807202654	0.18131824807202654	0.18131824807202654	0.18131824807202654	0.18131824807202654	0.18131824807202654	0.18131824807202654	0.18131824807202654
0.10554265111245106	0.12068726541394499	0.08953736863926502	0.10484187624666161	0.09788021539314146	0.13290761099483173	0.12087621513686825	0.1434288640896252	0.09692459042010744	0.11183449412981071	0.11569617374669094	0.1369966152611134	0.10343532535168297	0.10149296180145766	0.14497581775575785	0.11314144887839135	0.10560283738932019	0.0942935520218668	0.12129715571518879	0.1162777039233483	0.13446291114274422	0.11813612200049917	0.1159714914374938	0.11273355065929747	0.11041623290487972	0.10936488674294385	0.14503472371955328	0.1423373368138321	0.12917723414801555	0.12899359877936004	0.11694629733795522	0.10084268834976437	0.11763380711091126	0.1022506929919525	0.12310397942042854	0.11267733620619051	0.11267733620619051	0.11267733620619051	0.11267733620619051	0.11267733620619051	0.11267733620619051	0.11267733620619051	0.11267733620619051	0.11267733620619051	0.11267733620619051	0.11267733620619051	0.11267733620619051	0.11267733620619051	0.11267733620619051	0.11267733620619051
0.09273243042692064	0.07069290448248132	0.08650156408780912	0.10637923515600811	0.10498501826499497	0.10921006480128428	0.1024096983451951	0.11820504133091475	0.10225764531047815	0.09599022372720221	0.09168765164972487	0.10119149320591737	0.10848158435685061	0.0926003019911107	0.10277921125694613	0.10719283237008502	0.11663900049401105	0.09141344366748345	0.1304430927070851	0.10161636976996057	0.10569377855670757	0.11962491489499123	0.11395243521155929	0.11977496807594375	0.10852109813488015	0.12479442267235044	0.10115457942232804	0.1187858228304489	0.10884884212623691	0.0825477038425643	0.10755364917537313	0.12263005585125789	0.12638578985691612	0.11234768460117736	0.11410583513177472	0.10207495299170913	0.12715968746294495	0.10779701960350084	0.10269584067182644	0.11284072117057643	0.10776828092120143	0.10776828092120143	0.10776828092120143	0.10776828092120143	0.10776828092120143	0.10776828092120143	0.10776828092120143	0.10776828092120143	0.10776828092120143	0.10776828092120143
0.1197546081813848	0.13562667733360634	0.15721105773516417	0.1776586189982161	0.1301132874622647	0.13917856078517035	0.1246555391556127	0.14863067287464307	0.15099054356449462	0.17107391450963855	0.14738389447331146	0.13437640875017604	0.10707907146672284	0.14233855413118743	0.12883270113717984	0.12832502350259922	0.13290055334970255	0.12566982092094792	0.14090484959794528	0.14473197396480672	0.16217400980929436	0.12892899824806975	0.11726924032336453	0.15028855099341984	0.16603543134484164	0.15816199116913074	0.15816199116913074	0.15816199116913074	0.15816199116913074	0.15816199116913074	0.15816199116913074	0.15816199116913074	0.15816199116913074	0.15816199116913074	0.15816199116913074	0.15816199116913074	0.15816199116913074	0.15816199116913074	0.15816199116913074	0.15816199116913074	0.15816199116913074	0.15816199116913074	0.15816199116913074	0.15816199116913074	0.15816199116913074	0.15816199116913074	0.15816199116913074	0.15816199116913074	0.15816199116913074	0.15816199116913074
0.08164897871863162	0.11632159459069984	0.13045094113648822	0.13050246456413805	0.15645107798402372	0.10614668448713213	0.1221403946043832	0.14255590777310653	0.10811656961036581	0.10656679802971103	0.11088603026677617	0.11778037206533114	0.13734617717561276	0.11266082510641828	0.1534456813301117	0.10722660918742076	0.13949505296417242	0.12120104660798905	0.15498872421703766	0.11331766500913217	0.11317106970633616	0.14364581206691532	0.1331441929258526	0.11415068193632939	0.12891865610973705	0.10120261526099276	0.11173050777671235	0.14451260408157504	0.09975065206998955	0.14266278205453417	0.10197076515720756	0.12231677360587087	0.12231677360587087	0.12231677360587087	0.12231677360587087	0.12231677360587087	0.12231677360587087	0.12231677360587087	0.12231677360587087	0.12231677360587087	0.12231677360587087	0.12231677360587087	0.12231677360587087	0.12231677360587087	0.12231677360587087	0.12231677360587087	0.12231677360587087	0.12231677360587087	0.12231677360587087	0.12231677360587087
0.5982910015579428	0.50748529838898	0.19355010292126415	0.3390105299261008	0.10875585265990122	0.6014935975303961	0.45124524252084613	0.5353051530900185	0.4998664841220529	0.5838583116471376	0.6165410538016266	0.3411930539677403	0.614733083485585	0.5602733431204237	0.8568892268482866	0.4744042728008212	0.6419759033939818	0.5794285594425063	0.6770213462082681	0.47064410860011996	0.5232186398924036	0.5492863269607899	0.7036626394756565	0.4834646093969176	0.5614522684802552	0.4313540092031641	0.4964031388417096	0.4964031388417096	0.4964031388417096	0.4964031388417096	0.4964031388417096	0.4964031388417096	0.4964031388417096	0.4964031388417096	0.4964031388417096	0.4964031388417096	0.4964031388417096	0.4964031388417096	0.4964031388417096	0.4964031388417096	0.4964031388417096	0.4964031388417096	0.4964031388417096	0.4964031388417096	0.4964031388417096	0.4964031388417096	0.4964031388417096	0.4964031388417096	0.4964031388417096	0.4964031388417096
0.0884119731807242	0.12868966062969056	0.13235153239187772	0.12460431311647847	0.10697738499163587	0.10790264953966112	0.11685848550009431	0.09323987408107352	0.09629966612670483	0.11576802248663744	0.08952000898693994	0.1023242533099832	0.10644914901225075	0.10730988810312375	0.0826470035649641	0.08698287261639079	0.06915434668288539	0.09064405926770591	0.08353195677228176	0.1071910689422115	0.08999178221944475	0.1064283232634557	0.10700494482913413	0.10671663404629492	0.10671663404629492	0.10671663404629492	0.10671663404629492	0.10671663404629492	0.10671663404629492	0.10671663404629492	0.10671663404629492	0.10671663404629492	0.10671663404629492	0.10671663404629492	0.10671663404629492	0.10671663404629492	0.10671663404629492	0.10671663404629492	0.10671663404629492	0.10671663404629492	0.10671663404629492	0.10671663404629492	0.10671663404629492	0.10671663404629492	0.10671663404629492	0.10671663404629492	0.10671663404629492	0.10671663404629492	0.10671663404629492	0.10671663404629492
0.13186993867590396	0.14446385728076883	0.15601344599098735	0.17674318310698003	0.14930118331672995	0.15821775666785046	0.14843960779182544	0.15401021824676162	0.15135626763980264	0.18516320545123632	0.13977757645478067	0.1470530465363054	0.14800205871477545	0.16436283638386917	0.135396068321747	0.14822328124992262	0.12543446880227466	0.13809450216981983	0.16758923171408624	0.15026803998465954	0.15789575137773096	0.1444889610637702	0.15881831682510142	0.14551253718371418	0.17192587049161345	0.14708490935792456	0.13185766670686894	0.13301403344883603	0.16341671938771754	0.18531280741984724	0.18935194667101488	0.18733237704543107	0.18733237704543107	0.18733237704543107	0.18733237704543107	0.18733237704543107	0.18733237704543107	0.18733237704543107	0.18733237704543107	0.18733237704543107	0.18733237704543107	0.18733237704543107	0.18733237704543107	0.18733237704543107	0.18733237704543107	0.18733237704543107	0.18733237704543107	0.18733237704543107	0.18733237704543107	0.18733237704543107
0.13426714429338044	0.2688028935500371	0.3146135926075023	0.196094969159103	0.2996544407766022	0.12336544970730433	0.21366543522746623	0.2878939081128785	0.42501104054895233	0.27039801357261073	0.34841067267964293	0.1787229781465165	0.2314821951391043	0.3698582040791297	0.19640871873112495	0.35111564141569873	0.35743591117850443	0.33231487349334204	0.2332733204100148	0.37236081607121024	0.007055886120798759	0.3345176617310559	0.31632201939753957	0.2600126104064743	0.2550869192972678	0.1542941467368105	0.24017910813309357	0.28477730926517103	0.2417135352362452	0.22345961458553365	0.3900300768309386	0.27446857901419836	0.413830439234718	0.32794472223125265	0.2562262384551561	0.3735279711303623	0.4046286765218262	0.39579583711924343	0.4002122568205348	0.4002122568205348	0.4002122568205348	0.4002122568205348	0.4002122568205348	0.4002122568205348	0.4002122568205348	0.4002122568205348	0.4002122568205348	0.4002122568205348	0.4002122568205348	0.4002122568205348
0.09628557778216945	0.0	0.13877052367913453	0.20196353047717583	0.13082001563425688	0.12851997510967084	0.12856298635633814	0.12537524944352257	0.10419979640060559	0.16758817766316664	0.17508473688087	0.27036147255963355	0.31068868619910983	0.21544256854633198	0.2888053833331749	0.18023516615985022	0.39098098860069697	0.20072690242759944	0.35903466062883277	0.38705726938779933	0.306931881603312	0.2689277933141558	0.3697180613083325	0.414921532544552	0.2985499458695397	0.2291284412930471	0.38999034178366393	0.41384116573466423	0.26498013478116034	0.2887545672348407	0.17656032646585304	0.36019742589254483	0.32015232163040075	0.275714973623039	0.32415950079805256	0.27326864269880363	0.10691026311646022	0.41898709157037345	0.33316497095643477	0.20885738794252176	0.33050297700725073	0.2834568072374655	0.38053161244388434	0.2509483224035833	0.31573996742373384	0.31573996742373384	0.31573996742373384	0.31573996742373384	0.31573996742373384	0.31573996742373384
0.14888676324912903	0.1263009236855388	0.09337374905465297	0.13692590074723557	0.10280887128760467	0.13331628358632136	0.1407686023760997	0.1492666843358962	0.13222036343793428	0.1520269268555195	0.17438106746500523	0.10400397007639829	0.14009543733944596	0.15964933861466366	0.10265976813486881	0.14637235785946995	0.07438876990851123	0.131138982837532	0.07063685289425858	0.1264453630757761	0.05780707250878281	0.12223038266318162	0.13100564821447272	0.07791913781622567	0.1390570645469565	0.14440810324044473	0.1153805950738171	0.12509931099953758	0.14096927925236932	0.13975226197675988	0.17086944403233256	0.1425326649773283	0.07047654664611765	0.13426051596041585	0.14195387436546103	0.1512349074355625	0.15876132411611243	0.16057117330281792	0.16334175510602583	0.15573325078975356	0.16644810509728683	0.1936058990769098	0.20606068497364335	0.19492314090558313	0.22258375621663706	0.20875344856111008	0.20875344856111008	0.20875344856111008	0.20875344856111008	0.20875344856111008
0.14842480013366444	0.18342319682149621	0.1854562543431222	0.17542043346068675	0.18909594976845703	0.15544167645676898	0.14625060309198246	0.1744519748643171	0.16891009672421645	0.1736366184235084	0.17833143462618758	0.19255098471424703	0.2381537922323652	0.18311889323434336	0.21363614315618396	0.17907520746955982	0.1909200143669253	0.1659838251097225	0.1843855023942589	0.19544173797648728	0.1578154026293659	0.17631786518102396	0.16968898038236693	0.20226470304575653	0.14072997885553734	0.20838657598284976	0.17683820362109282	0.2184620312214184	0.25532722054245593	0.2197456469389551	0.18759714911121592	0.18814608069194183	0.19684202926104322	0.19090961688367636	0.16935610539637436	0.13634900540613024	0.17717129423250627	0.1939596504121902	0.23269379666526982	0.21332672353873	0.21332672353873	0.21332672353873	0.21332672353873	0.21332672353873	0.21332672353873	0.21332672353873	0.21332672353873	0.21332672353873	0.21332672353873	0.21332672353873
0.4041192388550873	0.47454744838452023	0.2830900876837924	0.4255088071816867	0.31574663477878645	0.3204296724725865	0.3702244909534744	0.38154890345440323	0.23950753952634482	0.310528221490374	0.310528221490374	0.310528221490374	0.310528221490374	0.310528221490374	0.310528221490374	0.310528221490374	0.310528221490374	0.310528221490374	0.310528221490374	0.310528221490374	0.310528221490374	0.310528221490374	0.310528221490374	0.310528221490374	0.310528221490374	0.310528221490374	0.310528221490374	0.310528221490374	0.310528221490374	0.310528221490374	0.310528221490374	0.310528221490374	0.310528221490374	0.310528221490374	0.310528221490374	0.310528221490374	0.310528221490374	0.310528221490374	0.310528221490374	0.310528221490374	0.310528221490374	0.310528221490374	0.310528221490374	0.310528221490374	0.310528221490374	0.310528221490374	0.310528221490374	0.310528221490374	0.310528221490374	0.310528221490374
0.12070834966143411	0.1267880631260317	0.01680152950508238	0.1982236181993191	0.0983614732537176	0.006210653321354432	0.14647594624914156	0.0	0.006210653321354432	0.0	0.0017957191842517893	0.006210653321354432	0.006210653321354432	0.03658789096793496	0.0	0.15716530077261223	0.0	0.16002682290725082	0.11575455676512286	0.2108994848466349	0.16332702080587888	0.16332702080587888	0.16332702080587888	0.16332702080587888	0.16332702080587888	0.16332702080587888	0.16332702080587888	0.16332702080587888	0.16332702080587888	0.16332702080587888	0.16332702080587888	0.16332702080587888	0.16332702080587888	0.16332702080587888	0.16332702080587888	0.16332702080587888	0.16332702080587888	0.16332702080587888	0.16332702080587888	0.16332702080587888	0.16332702080587888	0.16332702080587888	0.16332702080587888	0.16332702080587888	0.16332702080587888	0.16332702080587888	0.16332702080587888	0.16332702080587888	0.16332702080587888	0.16332702080587888
0.36280881170619206	0.21407859684569888	0.3903173144427116	0.3549610690682426	0.33269046308500905	0.22642582913590767	0.353017092653995	0.24675912695785573	0.2581618186571218	0.40223196766554103	0.261621906741247	0.25530782199463836	0.38872979044640377	0.33349724358201366	0.3073938801797699	0.27932264258706935	0.4638421462174797	0.31573736515063333	0.14748615823401623	0.4471976906296385	0.32070531222035076	0.198975971023416	0.5273772832800633	0.35811213738248	0.2557471414796825	0.3540835336429661	0.3859925583351264	0.33823157681095917	0.3715563264631751	0.32257619497077006	0.36631225636233467	0.4145553048863194	0.39043378062432704	0.39043378062432704	0.39043378062432704	0.39043378062432704	0.39043378062432704	0.39043378062432704	0.39043378062432704	0.39043378062432704	0.39043378062432704	0.39043378062432704	0.39043378062432704	0.39043378062432704	0.39043378062432704	0.39043378062432704	0.39043378062432704	0.39043378062432704	0.39043378062432704	0.39043378062432704
0.16022860792129928	0.18713867015257837	0.18300218452533287	0.186308979982561	0.19698436866918284	0.18683966339543098	0.1233370119404321	0.1487062335742519	0.1361051505428088	0.14212466548301447	0.15550478429229853	0.19381475144822782	0.19555273444150276	0.14738088389533166	0.1890413979484228	0.15590678984328468	0.12197089467126992	0.15221565179083993	0.20526139394739443	0.14801249111392084	0.19585279555928675	0.1549094692013492	0.1422007095773042	0.1485550893893267	0.1485550893893267	0.1485550893893267	0.1485550893893267	0.1485550893893267	0.1485550893893267	0.1485550893893267	0.1485550893893267	0.1485550893893267	0.1485550893893267	0.1485550893893267	0.1485550893893267	0.1485550893893267	0.1485550893893267	0.1485550893893267	0.1485550893893267	0.1485550893893267	0.1485550893893267	0.1485550893893267	0.1485550893893267	0.1485550893893267	0.1485550893893267	0.1485550893893267	0.1485550893893267	0.1485550893893267	0.1485550893893267	0.1485550893893267
0.22132957269859482	0.25490059168588436	0.2665200518618762	0.26034648602143834	0.17778257365711134	0.2959801666686821	0.2586820450271544	0.3154653918524171	0.22902619035321864	0.24592148115108836	0.2696142773743958	0.2577678792627421	0.2577678792627421	0.2577678792627421	0.2577678792627421	0.2577678792627421	0.2577678792627421	0.2577678792627421	0.2577678792627421	0.2577678792627421	0.2577678792627421	0.2577678792627421	0.2577678792627421	0.2577678792627421	0.2577678792627421	0.2577678792627421	0.2577678792627421	0.2577678792627421	0.2577678792627421	0.2577678792627421	0.2577678792627421	0.2577678792627421	0.2577678792627421	0.2577678792627421	0.2577678792627421	0.2577678792627421	0.2577678792627421	0.2577678792627421	0.2577678792627421	0.2577678792627421	0.2577678792627421	0.2577678792627421	0.2577678792627421	0.2577678792627421	0.2577678792627421	0.2577678792627421	0.2577678792627421	0.2577678792627421	0.2577678792627421	0.2577678792627421
0.13324139636724835	0.15616579978526554	0.12054999610024374	0.125514054569962	0.16157927810229572	0.16175251712035021	0.14704499998005294	0.131182518651678	0.15790433845345497	0.16796114485231078	0.14067051153714416	0.17051194305050343	0.13640214597182826	0.16951538686029324	0.13753476662126107	0.1290256116421024	0.1501554889962865	0.14972367412764737	0.19142139837600183	0.15185253876475033	0.10761272415778211	0.15511452790164454	0.15171997484393115	0.17700827835707617	0.14536155219297908	0.15674127608203142	0.13720116433588148	0.11455309431602596	0.1258771293259537	0.1258771293259537	0.1258771293259537	0.1258771293259537	0.1258771293259537	0.1258771293259537	0.1258771293259537	0.1258771293259537	0.1258771293259537	0.1258771293259537	0.1258771293259537	0.1258771293259537	0.1258771293259537	0.1258771293259537	0.1258771293259537	0.1258771293259537	0.1258771293259537	0.1258771293259537	0.1258771293259537	0.1258771293259537	0.1258771293259537	0.1258771293259537
0.0	0.12295787655783359	0.014500695198223267	0.11253468907558282	0.06387118869403584	0.0001436737877085412	0.0898339436931254	0.06441541823755918	0.13096543449839396	0.08603704992577699	0.16063120284697652	0.08483054461992946	0.1248368874097931	0.0806031846314032	0.12938887204323293	0.1760290151817742	0.09892525766220527	0.1371946255182012	0.11344926078115508	0.13284353443702457	0.1104821614407719	0.08835402703637371	0.12951756650484778	0.13089714736095195	0.12188651782434039	0.07725081551799616	0.13025273582780564	0.09276748860610633	0.10534786022316316	0.1648121802449156	0.17223097009567762	0.13259800217472295	0.15241448613520028	0.15241448613520028	0.15241448613520028	0.15241448613520028	0.15241448613520028	0.15241448613520028	0.15241448613520028	0.15241448613520028	0.15241448613520028	0.15241448613520028	0.15241448613520028	0.15241448613520028	0.15241448613520028	0.15241448613520028	0.15241448613520028	0.15241448613520028	0.15241448613520028	0.15241448613520028
0.09678755839506928	0.11642941541996968	0.12946077166119987	0.16888049149276219	0.10537346858916447	0.22615493425491612	0.1882248887824201	0.24335891665103798	0.16483715881408406	0.18298085437740205	0.21383858599479874	0.21266260668207054	0.20926778937525778	0.23723348306471218	0.15360544004288157	0.1884710923512719	0.19443878788701302	0.23493849896968816	0.19365435972088416	0.2429423987042602	0.22142681498149136	0.2047372898177781	0.255946437335726	0.21688231042330056	0.20948710198488682	0.27070882623738635	0.22465943290116355	0.24304349525985788	0.26530655175966	0.21718727418960543	0.24371126013276112	0.2625184615995985	0.27386526917635784	0.23377575496315864	0.26821961337304123	0.35032201548095665	0.3092708144269989	0.3092708144269989	0.3092708144269989	0.3092708144269989	0.3092708144269989	0.3092708144269989	0.3092708144269989	0.3092708144269989	0.3092708144269989	0.3092708144269989	0.3092708144269989	0.3092708144269989	0.3092708144269989	0.3092708144269989
0.12693140478511022	0.13789969677159364	0.1255968440358026	0.15388405526861232	0.13599156607601331	0.13676537250729598	0.1352851007455417	0.13661590976741533	0.1290664665242303	0.1288520724971586	0.15374523877302784	0.11317469098449501	0.11874506864043494	0.11339920090631547	0.16058909271106528	0.15451087954616155	0.12810617910871613	0.10713908887506135	0.1446776210211224	0.1504307985456568	0.16335412110671135	0.15458274525063342	0.13055291761161666	0.1706768900320179	0.11623378315814285	0.15529304072785208	0.1335690376936004	0.1238705050557399	0.16608176563275026	0.13208283905343013	0.11389280258242114	0.12298782081792566	0.12298782081792566	0.12298782081792566	0.12298782081792566	0.12298782081792566	0.12298782081792566	0.12298782081792566	0.12298782081792566	0.12298782081792566	0.12298782081792566	0.12298782081792566	0.12298782081792566	0.12298782081792566	0.12298782081792566	0.12298782081792566	0.12298782081792566	0.12298782081792566	0.12298782081792566	0.12298782081792566
0.18900170382325307	0.18601942246061212	0.2122952641284033	0.15829025399369545	0.22389665270561954	0.1684376706919183	0.21710624422230382	0.1725514101065873	0.16830938137635665	0.13481135426529653	0.16645347948286768	0.1877482920866107	0.24107293906366478	0.2549139070519404	0.2603511055481606	0.22109097805870315	0.16306673848130648	0.19745329858948482	0.20386327367959564	0.23526870852809176	0.2836040152130991	0.20647266926020064	0.25582483107344095	0.21038465567405093	0.26949167015236425	0.19215696633584772	0.2219067289653591	0.20846305430882348	0.23399533011639262	0.2242433256693259	0.2606331163297673	0.24046284993722597	0.2530516106307823	0.21850412514470796	0.3079162877833179	0.19169718509339934	0.17423567748017285	0.18296643128678608	0.18296643128678608	0.18296643128678608	0.18296643128678608	0.18296643128678608	0.18296643128678608	0.18296643128678608	0.18296643128678608	0.18296643128678608	0.18296643128678608	0.18296643128678608	0.18296643128678608	0.18296643128678608
0.07348144074618873	0.0	0.0006695242952866128	0.024375419615672946	0.0546127732826768	0.047272251340668585	0.0	0.0	0.15885016071285457	0.2583826074958083	0.08713199332218828	0.07907916616625418	0.06864559421211956	0.1301954083815211	0.12747498795570852	0.0623266524211794	0.006264360430227611	0.04316531865095324	0.07496167331899196	0.006279039280875867	0.08353980511849421	0.09184668084087122	0.10493115377181471	0.09979254898286452	0.09042070832831184	0.10315903303998669	0.10165924551530525	0.06532733740685011	0.06994275990558191	0.07895969240278851	0.1746984254106479	0.27215350676929206	0.22342596608996998	0.22342596608996998	0.22342596608996998	0.22342596608996998	0.22342596608996998	0.22342596608996998	0.22342596608996998	0.22342596608996998	0.22342596608996998	0.22342596608996998	0.22342596608996998	0.22342596608996998	0.22342596608996998	0.22342596608996998	0.22342596608996998	0.22342596608996998	0.22342596608996998	0.22342596608996998
0.12046003802146195	0.21485909003047554	0.21012282331859553	0.24492574876170056	0.21220677933493984	0.2476655277393255	0.32444442694597575	0.3135668518679644	0.27121496150374436	0.28186755368179456	0.3122294476026127	0.3792656404267505	0.3029629315717554	0.2923315639911885	0.26455107261481436	0.30376986180523524	0.2761555291383146	0.3147955581620026	0.2624298657501621	0.36927682811159807	0.3194752272332495	0.30786213087073144	0.2667501576404212	0.29450638900049697	0.3127027810331524	0.3754957970596882	0.32991131908692106	0.365542546081061	0.30560164924858924	0.23847504660733523	0.3047274849237011	0.2716012657655182	0.2716012657655182	0.2716012657655182	0.2716012657655182	0.2716012657655182	0.2716012657655182	0.2716012657655182	0.2716012657655182	0.2716012657655182	0.2716012657655182	0.2716012657655182	0.2716012657655182	0.2716012657655182	0.2716012657655182	0.2716012657655182	0.2716012657655182	0.2716012657655182	0.2716012657655182	0.2716012657655182
0.12937266778969447	0.09951456832147854	0.12097405540313784	0.1240303050902296	0.1370733997098689	0.15392940344212355	0.14011974106008945	0.10791963621634526	0.21834028761410354	0.20629796215834348	0.21981673403134	0.1385527891430882	0.20020063230046042	0.2394726180438213	0.1754904440076105	0.25659978158743735	0.21322504597878048	0.2632808398807961	0.19637475989144118	0.20517789094262515	0.2499906050166727	0.17872434956393837	0.19486760226445426	0.18666400796847407	0.17780173387970866	0.2549707370870246	0.1722770076630686	0.1973776303818064	0.20100025163513557	0.1958674984573231	0.21798001892900026	0.1706005530499141	0.16711200766687845	0.18419441824535604	0.18406818866834618	0.18125626287210306	0.21999857361429734	0.2456924289377286	0.20695696332046576	0.2021822851910243	0.20456962425574501	0.20456962425574501	0.20456962425574501	0.20456962425574501	0.20456962425574501	0.20456962425574501	0.20456962425574501	0.20456962425574501	0.20456962425574501	0.20456962425574501
0.1063296109991837	0.08467278347990996	0.15250335987097982	0.1343031402333273	0.13083102286973328	0.10682075760853453	0.1525961686801721	0.11632789274258644	0.1423242015899304	0.12501435963508628	0.164481112054567	0.10119537242911059	0.09971283868622395	0.14598907325553878	0.09541761895340158	0.1261847094985063	0.14638121198691495	0.1608300189002709	0.11980022164153893	0.13163204527588668	0.09183977560686969	0.11680101493158279	0.11951317990603222	0.11330822761704426	0.10815271002727685	0.1271866247764703	0.15061342416097215	0.13288490098781713	0.14034114041807919	0.1284358436321193	0.11134596771693156	0.11156086881532803	0.15915027113103716	0.15794372417980795	0.11553233290626626	0.1367380285430371	0.1367380285430371	0.1367380285430371	0.1367380285430371	0.1367380285430371	0.1367380285430371	0.1367380285430371	0.1367380285430371	0.1367380285430371	0.1367380285430371	0.1367380285430371	0.1367380285430371	0.1367380285430371	0.1367380285430371	0.1367380285430371
0.20779342520453867	0.2433795811302902	0.2061713665359419	0.29049271425102463	0.14511204055087684	0.3116260803722095	0.2407463426688029	0.22745212929678743	0.24884769619460637	0.2602857014210695	0.2073016201838655	0.25291306464313423	0.3068481658751496	0.26311882722401486	0.22404247922508835	0.3274215378351149	0.26074408719048264	0.232822962352967	0.30757543968080503	0.25568288071177114	0.1504350307315629	0.24904881720738797	0.24540318894662008	0.2533667922424841	0.19650893037434233	0.23498085981626377	0.22518007491769862	0.2388686719690815	0.2616803045186074	0.24659117320338095	0.25413573886099416	0.25413573886099416	0.25413573886099416	0.25413573886099416	0.25413573886099416	0.25413573886099416	0.25413573886099416	0.25413573886099416	0.25413573886099416	0.25413573886099416	0.25413573886099416	0.25413573886099416	0.25413573886099416	0.25413573886099416	0.25413573886099416	0.25413573886099416	0.25413573886099416	0.25413573886099416	0.25413573886099416	0.25413573886099416
0.3950955107571937	0.491256941006347	0.26731878428267963	0.3506278681221343	0.45904002644379727	0.4293271689706678	0.5992025497117489	0.4336838873019533	0.3885845172194828	0.6515639597047941	0.4000802141774873	0.529844761944779	0.47457844539680966	0.6584150368503572	0.4687040763799764	0.3088702169328966	0.5002288339977972	0.40273552848002436	0.45356469160640267	0.31484214480935	0.5643016259626713	0.2791742679389757	0.6095421698147432	0.5499884189508364	0.5329014262717123	0.3499707574331711	0.49472450336269175	0.573404387554873	0.37426174320767086	0.2710243598036165	0.5474741771332571	0.3423656018716645	0.49252997811727606	0.3446493106148546	0.4632317813235114	0.403940545969183	0.403940545969183	0.403940545969183	0.403940545969183	0.403940545969183	0.403940545969183	0.403940545969183	0.403940545969183	0.403940545969183	0.403940545969183	0.403940545969183	0.403940545969183	0.403940545969183	0.403940545969183	0.403940545969183
0.12255644560221927	0.12319289250388589	0.13213935550433678	0.16430913719397747	0.1250437395276602	0.15524800231449562	0.15182150312198392	0.1418375193158833	0.14616648809547683	0.13594941062953728	0.11974971548893558	0.1486352777246763	0.1629874244615774	0.1555550346270417	0.14479964086226216	0.2062808024142392	0.13851563864455493	0.13854839158591153	0.14644189053960124	0.13510432352043725	0.13583248671958975	0.1436830517598076	0.14508379098261145	0.15306993372294897	0.18432754611890462	0.19043704420134647	0.17948668628220926	0.1449461457237416	0.15908775384152027	0.13482494453091143	0.15930412375611364	0.14631697601469246	0.16714358058214399	0.14571602584007862	0.14254273906806908	0.14412938245407383	0.14412938245407383	0.14412938245407383	0.14412938245407383	0.14412938245407383	0.14412938245407383	0.14412938245407383	0.14412938245407383	0.14412938245407383	0.14412938245407383	0.14412938245407383	0.14412938245407383	0.14412938245407383	0.14412938245407383	0.14412938245407383
0.1113907220547571	0.10250944963013683	0.13356048436685772	0.10693801516298894	0.11610491552485133	0.11489769589199551	0.17974036121758505	0.14525217697384293	0.16331868885058595	0.13922692888473628	0.13904600035147108	0.15450017361537877	0.16446046619568241	0.14047426211339584	0.12498889412346083	0.14511127426746162	0.11932780734555803	0.160803840858869	0.12665239811265366	0.1695971722268611	0.13424996197968145	0.13927921010232655	0.12813764329383065	0.1452818363637257	0.11865234920949407	0.11656731927857135	0.15703260732897736	0.1202550316256088	0.11722268047053803	0.12158276757411392	0.12872952202493773	0.12515614479952583	0.12515614479952583	0.12515614479952583	0.12515614479952583	0.12515614479952583	0.12515614479952583	0.12515614479952583	0.12515614479952583	0.12515614479952583	0.12515614479952583	0.12515614479952583	0.12515614479952583	0.12515614479952583	0.12515614479952583	0.12515614479952583	0.12515614479952583	0.12515614479952583	0.12515614479952583	0.12515614479952583
0.09112981428652396	0.12467282812854041	0.11585737906533655	0.13591774435610895	0.12580152120897303	0.13508466534458324	0.10870661422384083	0.14243904939099017	0.12804278895321	0.1113851904088066	0.11839916693654098	0.15120501412180115	0.11334413156201319	0.15653255840312333	0.10156977856549013	0.13736207367047265	0.0915031761190497	0.12522200234025935	0.1328409846589137	0.13187359931194853	0.12466633240322718	0.11289274925470998	0.12268361489061727	0.14942952888127864	0.11041617386168065	0.1112957973480741	0.1058179803862882	0.11735241353561505	0.15907795704251468	0.08964037389316779	0.12323222466356774	0.11893232841268955	0.12108227653812864	0.12108227653812864	0.12108227653812864	0.12108227653812864	0.12108227653812864	0.12108227653812864	0.12108227653812864	0.12108227653812864	0.12108227653812864	0.12108227653812864	0.12108227653812864	0.12108227653812864	0.12108227653812864	0.12108227653812864	0.12108227653812864	0.12108227653812864	0.12108227653812864	0.12108227653812864
0.08156776458496293	0.09488858691534806	0.09808008332946194	0.11698662776700786	0.09509968374917721	0.09296678299563256	0.10602586061276613	0.12883743056377076	0.13804323185068196	0.11966381894270942	0.1065701187050979	0.11288960716135867	0.12147131925049677	0.09790633167781389	0.10019973684936964	0.1116666001639059	0.11002983130271998	0.09159025506641673	0.0951861252277981	0.08374795189875171	0.10158977882275799	0.11329879683397014	0.08723344842456808	0.10340779171377806	0.09829338080742454	0.10894092503523808	0.10654568590701677	0.10774330547112743	0.10774330547112743	0.10774330547112743	0.10774330547112743	0.10774330547112743	0.10774330547112743	0.10774330547112743	0.10774330547112743	0.10774330547112743	0.10774330547112743	0.10774330547112743	0.10774330547112743	0.10774330547112743	0.10774330547112743	0.10774330547112743	0.10774330547112743	0.10774330547112743	0.10774330547112743	0.10774330547112743	0.10774330547112743	0.10774330547112743	0.10774330547112743	0.10774330547112743
0.08434211430996093	0.07949481708967512	0.09275540773858167	0.11381773961321652	0.09304854844244473	0.11510883020908531	0.09362485464188099	0.095411709877217	0.11136683389232663	0.09411020471535429	0.08246600621629335	0.09193116128659633	0.10618721392502163	0.08392118502815352	0.09538700664788885	0.07006692906175234	0.08741021088256982	0.0934605305399671	0.09146051158653172	0.06847888849763548	0.08589457787477402	0.11023970354028316	0.087609078353388	0.09953504393612318	0.07881158631828546	0.10173165569660729	0.10440064142644215	0.09358681032859605	0.08474394225160743	0.0824906382909732	0.0841613925280342	0.1015286710678637	0.08844711339221475	0.09725273249386537	0.07170166408576552	0.06857382975655889	0.0985290748340268	0.10200709843737137	0.12178356268564407	0.09343380334623923	0.08885361173698031	0.1035171197377612	0.0960242553986696	0.10880645030827359	0.0973141534500551	0.08394716327975767	0.09923653069641987	0.09159184698808877	0.09159184698808877	0.09159184698808877
0.0	0.0	0.0	0.0	0.0	0.2736392946864602	0.0	0.005014860582399383	0.18257639322521418	0.45022906321365663	0.35377988610768596	0.0	0.0	0.04932444015697696	0.0	0.017344338026430005	0.4093347727779251	0.4093347727779251	0.0	0.0	0.0	0.0	0.0010120651597565408	0.0	0.45022906321365663	0.0	0.5163264837637098	0.4093347727779251	0.44648240505633974	0.0010120651597565408	0.35407789016545266	0.5212528353318802	0.0	0.2606264176659401	0.2606264176659401	0.2606264176659401	0.2606264176659401	0.2606264176659401	0.2606264176659401	0.2606264176659401	0.2606264176659401	0.2606264176659401	0.2606264176659401	0.2606264176659401	0.2606264176659401	0.2606264176659401	0.2606264176659401	0.2606264176659401	0.2606264176659401	0.2606264176659401
0.6405806478946503	0.0	0.0	0.0	0.502737142021167	0.7512698123099253	0.08613473725321846	0.0	0.8062610162769969	0.2598541546177193	0.1876965844892131	0.0	0.0	0.0	1.0409994176352737	0.0	0.50924288151288	0.8062610162769969	0.0	0.8601350522032758	0.6498777827099327	0.8404204187396603	0.18762831601367722	0.0	0.0	0.1876965844892131	0.8270505950239341	0.0	0.0	0.8059297388722199	0.502737142021167	0.009212073958600185	0.2559746079898836	0.2559746079898836	0.2559746079898836	0.2559746079898836	0.2559746079898836	0.2559746079898836	0.2559746079898836	0.2559746079898836	0.2559746079898836	0.2559746079898836	0.2559746079898836	0.2559746079898836	0.2559746079898836	0.2559746079898836	0.2559746079898836	0.2559746079898836	0.2559746079898836	0.2559746079898836
0.061967720609406696	0.08846995480247698	0.09084267286940267	0.07789325152449066	0.09283760606654305	0.08050766689949697	0.08908163345711616	0.08376489961969145	0.06344279220727383	0.0884827734465346	0.08748949331625828	0.06159364086527787	0.08412588770077079	0.08883647751988615	0.06489028623165233	0.08836538423533821	0.07220094302537662	0.09101383462215443	0.07453424989382129	0.05407294576351631	0.08419292526132238	0.06913293551241935	0.06913293551241935	0.06913293551241935	0.06913293551241935	0.06913293551241935	0.06913293551241935	0.06913293551241935	0.06913293551241935	0.06913293551241935	0.06913293551241935	0.06913293551241935	0.06913293551241935	0.06913293551241935	0.06913293551241935	0.06913293551241935	0.06913293551241935	0.06913293551241935	0.06913293551241935	0.06913293551241935	0.06913293551241935	0.06913293551241935	0.06913293551241935	0.06913293551241935	0.06913293551241935	0.06913293551241935	0.06913293551241935	0.06913293551241935	0.06913293551241935	0.06913293551241935
0.06900479923006209	0.06363194783241319	0.0635340341950834	0.05688395124712493	0.08514253218805512	0.07976126390872036	0.0631291571960223	0.06999608803432007	0.06546834499095439	0.07618679113577671	0.07551324704352402	0.08735247838829303	0.07598479120313016	0.07722591650744473	0.09263972860371379	0.07288208692118983	0.0870796685305858	0.07424644221194787	0.058489753757918934	0.0588766470168722	0.08878985056075558	0.06426270200272607	0.07652627628174083	0.07652627628174083	0.07652627628174083	0.07652627628174083	0.07652627628174083	0.07652627628174083	0.07652627628174083	0.07652627628174083	0.07652627628174083	0.07652627628174083	0.07652627628174083	0.07652627628174083	0.07652627628174083	0.07652627628174083	0.07652627628174083	0.07652627628174083	0.07652627628174083	0.07652627628174083	0.07652627628174083	0.07652627628174083	0.07652627628174083	0.07652627628174083	0.07652627628174083	0.07652627628174083	0.07652627628174083	0.07652627628174083	0.07652627628174083	0.07652627628174083
0.0899245484578379	0.10007165307702288	0.09827129749255008	0.06269179906841223	0.08348613492707786	0.09201752156735556	0.0738496087095571	0.10149265776437932	0.09843220662859153	0.06684343050557334	0.07813306508749694	0.07920605660705676	0.08338278354279058	0.09381626273116496	0.08231909295166322	0.08403974023731615	0.07329612715840632	0.06535441627078606	0.06482523636643278	0.07722746852973786	0.09048853854259988	0.06962349211511815	0.08005601532885902	0.08005601532885902	0.08005601532885902	0.08005601532885902	0.08005601532885902	0.08005601532885902	0.08005601532885902	0.08005601532885902	0.08005601532885902	0.08005601532885902	0.08005601532885902	0.08005601532885902	0.08005601532885902	0.08005601532885902	0.08005601532885902	0.08005601532885902	0.08005601532885902	0.08005601532885902	0.08005601532885902	0.08005601532885902	0.08005601532885902	0.08005601532885902	0.08005601532885902	0.08005601532885902	0.08005601532885902	0.08005601532885902	0.08005601532885902	0.08005601532885902
0.07960690199155583	0.07432433225042967	0.07654890469862888	0.08593160934367401	0.0706296585534752	0.0692362883310983	0.08499673793141023	0.0561866386987593	0.08621744764324546	0.08000422499021952	0.08453626188693825	0.07605427623370227	0.0651142834477244	0.08337105643639715	0.06503806773367701	0.09789497447283865	0.07411464533469286	0.08338843355046556	0.06522084381628192	0.07430463868337375	0.07430463868337375	0.07430463868337375	0.07430463868337375	0.07430463868337375	0.07430463868337375	0.07430463868337375	0.07430463868337375	0.07430463868337375	0.07430463868337375	0.07430463868337375	0.07430463868337375	0.07430463868337375	0.07430463868337375	0.07430463868337375	0.07430463868337375	0.07430463868337375	0.07430463868337375	0.07430463868337375	0.07430463868337375	0.07430463868337375	0.07430463868337375	0.07430463868337375	0.07430463868337375	0.07430463868337375	0.07430463868337375	0.07430463868337375	0.07430463868337375	0.07430463868337375	0.07430463868337375	0.07430463868337375
[truncated: 6 more columns]
