# Supplementary material for: Neuronal tuning aligns dynamically with object and texture manifolds across the visual hierarchy
Source: Nat Neurosci. 2026 Mar 10;29(4):864–75. doi: 10.1038/s41593-026-02207-1 (PMC13061647; doi:10.1038/s41593-026-02207-1)
Supplement: Supplementary file 6 — Average PSTH for each session and thread before or after optimization Fig. 5a. Response rate for each 10 ms time window in csv format to reproduce Fig. 5c. [file 41593_2026_2207_MOESM6_ESM.zip › Figure5C_src_normresp_wdw_110-120_DeePSim_mean.csv]

0	1	2	3	4	5	6	7	8	9	10	11	12	13	14	15	16	17	18	19	20	21	22	23	24	25	26	27	28	29	30	31	32	33	34	35	36	37	38	39	40	41	42	43	44	45	46	47	48	49
0.4126679411745956	0.6402717054542838	0.6696433336787954	0.6735403524765774	0.6508846228088556	0.7615566390275506	0.6633840509644954	0.7748823470271501	0.8082597801616374	0.6659532656023808	0.8672684267811908	0.9064861331529875	0.7741414136472389	0.7762191688120978	0.940113793973315	1.0490183061691971	0.9207600510035889	1.0291242317163884	1.074599235391787	0.9618867991456594	0.9012210396359888	1.0639957201838606	0.9798905933267893	1.0185969755158737	1.0328895046997393	1.1537098204894276	1.0825510057398235	1.1947506938330057	1.100380227583199	1.2133013690601464	1.1418510899124878	1.1994957267606177	1.0674064547786237	1.2445080398762416	1.1494770068319011	1.0886808531420153	1.1443590203506953	1.2287587409931702	1.1415676813739153	1.1227397850248915	1.059260439767337	1.1747178418358464	1.1951210978299183	1.1866943873194293	1.2310004137130772	1.1203653372790061	1.286154970401662	1.203260153840334	1.203260153840334	1.203260153840334
0.7600618661496724	0.9956477675522338	0.9847516507909025	1.1427130888608352	0.9065575002949833	0.8730854964734133	0.9474802494785134	1.0603957458435245	0.8604401054932382	1.25488090268739	1.1038482593621428	1.0632351364690025	0.8849775246655803	1.1462680132761964	1.0894700729080653	0.9993299433076909	1.075794974191396	1.0062927712877037	0.9959138404116668	1.1466425908937612	1.0741055004242823	1.0339813825137467	1.0023153228884345	0.8740815675449176	0.9549416112226639	1.036710073579795	1.1056808153674167	1.205579889668232	0.9859798185248423	1.0229672052171475	1.1175490093299736	1.027606937967076	1.2658316935289526	1.1124405721961672	1.173579221217862	1.1430098967070144	1.1430098967070144	1.1430098967070144	1.1430098967070144	1.1430098967070144	1.1430098967070144	1.1430098967070144	1.1430098967070144	1.1430098967070144	1.1430098967070144	1.1430098967070144	1.1430098967070144	1.1430098967070144	1.1430098967070144	1.1430098967070144
0.6448270639006596	0.37795344017971355	0.36664257630170255	0.40887603918742116	0.6066753175850828	0.414469818045412	0.4925000626214443	0.5783007684517906	0.3915821351031584	0.7085050974996087	0.631879325457785	0.5970092891457183	0.6902437455679952	0.7874658588399883	0.8868785381520853	0.9217719225579015	0.9040956643147369	1.1713238910504746	0.8923354308115268	1.1967088529346441	0.9922747184348798	0.9861880028341121	1.0875904681405646	0.9988810882725472	0.8894140894632168	1.0768143083902846	1.1797086693924799	1.1474089817518616	1.1700563515170255	1.3726715893787051	1.4226011061732138	1.2663675102170124	1.1593806266049433	1.212874068410978	1.212874068410978	1.212874068410978	1.212874068410978	1.212874068410978	1.212874068410978	1.212874068410978	1.212874068410978	1.212874068410978	1.212874068410978	1.212874068410978	1.212874068410978	1.212874068410978	1.212874068410978	1.212874068410978	1.212874068410978	1.212874068410978
0.7424236534387793	0.499895121046258	0.497067981904183	0.661690675041705	0.5409496199633472	0.5951258973693664	0.5602732278552696	0.6237369781286425	0.6309499318940883	0.566047459727559	0.5690150158964564	0.5761814238744332	0.6224530941095303	0.5342741210816034	0.6685286255540359	0.6494049071915181	0.5637007225261788	0.5500210495528417	0.6839420594363397	0.4160941343433619	0.6946910919720594	0.7744819955943314	0.76118510456921	0.5866607565900459	0.6033527599852239	0.764549466766033	0.7966295345174159	0.8637550316837616	0.877963563044414	0.8402575009491621	0.6821656341933753	0.7324161009473031	0.7835761540869342	0.7299527082475701	0.8050347486753309	0.7678203706003864	0.822330320557668	0.7531279164521625	0.7877291185049152	0.7877291185049152	0.7877291185049152	0.7877291185049152	0.7877291185049152	0.7877291185049152	0.7877291185049152	0.7877291185049152	0.7877291185049152	0.7877291185049152	0.7877291185049152	0.7877291185049152
0.5283622398687594	0.5269210970540452	0.7139571615816769	0.5722433725602449	0.5974883029752464	0.6518587672618326	0.5856835879474137	0.6773009890399704	0.8016087659929554	0.7299479835821593	0.8770943069005747	0.7351867753652426	0.7895496601360341	0.75344805013722	0.9116248476948132	0.8250581723320831	0.8965216457946182	0.9888981226064296	1.004432163206517	1.1010614868914776	0.9371590724051101	1.3003604118140124	1.1081047539940074	1.2982529876140938	1.1314859540999056	1.0138731529048182	1.0515792918708968	1.0992925796251325	1.147673950216781	1.2101322967183294	1.178903123467555	1.178903123467555	1.178903123467555	1.178903123467555	1.178903123467555	1.178903123467555	1.178903123467555	1.178903123467555	1.178903123467555	1.178903123467555	1.178903123467555	1.178903123467555	1.178903123467555	1.178903123467555	1.178903123467555	1.178903123467555	1.178903123467555	1.178903123467555	1.178903123467555	1.178903123467555
0.8597981651801452	1.1341820535604272	1.0961522136984996	0.8224398092987941	0.7884104084253791	0.7862898350454681	0.8858906906719581	0.9145746555491159	1.136709147334805	0.9247394781203726	0.6825862663826027	0.9271747455116712	0.9578830170370457	1.1244214356628919	0.8799638256789993	0.800251043427816	0.8891935426538701	0.860195087430493	1.0069959599943978	0.9550144731429313	1.2293373982571425	1.111981746742874	0.8913038410065834	0.9488026947045474	0.5824667949940496	0.8995032228824495	1.0515678269197726	1.1036919579286188	0.9844803761216526	0.8850456671053057	0.9450449617353032	0.765516188278892	0.9082554229498037	0.9140059331983804	1.1105977329537797	1.2055332307170714	0.7398119921590961	0.9232879329630693	1.051158849045242	1.0042608290891113	1.0277098390671766	1.0277098390671766	1.0277098390671766	1.0277098390671766	1.0277098390671766	1.0277098390671766	1.0277098390671766	1.0277098390671766	1.0277098390671766	1.0277098390671766
1.0880532199606439	1.0523385506915635	1.1267382902559961	0.7044092257664566	0.9446348899395289	1.1217696908376362	1.2375572430052588	1.1103613858119916	0.7052863913900315	1.050773935101951	1.42823675360852	0.8751687697342245	0.8632741429524527	1.1241246342959634	0.9369786977363342	0.8313153654483397	0.9156981697334079	0.7617747752258346	0.9093560695541556	1.1918533774274844	1.1028317230270792	1.0553588768116515	1.0590795629239094	0.9627376996830016	0.884878676607095	1.0613033872796487	0.9730910319433718	0.9730910319433718	0.9730910319433718	0.9730910319433718	0.9730910319433718	0.9730910319433718	0.9730910319433718	0.9730910319433718	0.9730910319433718	0.9730910319433718	0.9730910319433718	0.9730910319433718	0.9730910319433718	0.9730910319433718	0.9730910319433718	0.9730910319433718	0.9730910319433718	0.9730910319433718	0.9730910319433718	0.9730910319433718	0.9730910319433718	0.9730910319433718	0.9730910319433718	0.9730910319433718
0.7675325717929491	0.7052006427177223	0.7379336109199249	0.7044004582683443	0.7056808013281192	0.8426943757821802	0.7131965321299203	0.7871109249741667	0.8646870112994767	0.8260476722995604	0.7601149054858658	0.8074843612609826	0.7565115043197012	0.7733735787995037	0.8368735127292799	0.7881092557611845	0.7358515056602712	0.7478228741600896	0.9181214776708985	0.912879188431848	1.052644606052174	0.9698273259547332	0.9519443239468981	0.9088782066083543	0.9362631249271762	0.9203363072371052	0.943555625149886	0.9319459661934957	0.9319459661934957	0.9319459661934957	0.9319459661934957	0.9319459661934957	0.9319459661934957	0.9319459661934957	0.9319459661934957	0.9319459661934957	0.9319459661934957	0.9319459661934957	0.9319459661934957	0.9319459661934957	0.9319459661934957	0.9319459661934957	0.9319459661934957	0.9319459661934957	0.9319459661934957	0.9319459661934957	0.9319459661934957	0.9319459661934957	0.9319459661934957	0.9319459661934957
0.3792997809939524	0.5844386678733665	0.7846754626343165	0.6990461956789753	0.7570720428278491	0.8332254150193031	0.8361506280874769	1.0168798563111745	0.8583247057182569	0.9498482447802555	0.9627734602730782	0.9101955789841899	0.89646266579125	1.0114943721603555	1.0772212098960738	1.0418691096830655	1.2143535101213063	1.1099648365452	1.14345023958041	1.045169917528221	1.0562452767922585	1.0966713862344162	1.1177427076415454	1.1364445178714395	1.0859790362469366	1.3327618040306402	1.1709385123412734	1.1292464846930041	1.351084572160771	1.2232372233895845	1.2950536084181676	1.2512668846158013	1.2779621755670365	1.3099275240270378	1.2939448497970374	1.2939448497970374	1.2939448497970374	1.2939448497970374	1.2939448497970374	1.2939448497970374	1.2939448497970374	1.2939448497970374	1.2939448497970374	1.2939448497970374	1.2939448497970374	1.2939448497970374	1.2939448497970374	1.2939448497970374	1.2939448497970374	1.2939448497970374
0.7384416734171313	0.6727801883339292	0.800163537775916	0.6709291579173274	0.8591858400639435	1.3700862357469015	1.1902975254840322	1.1314507858876723	1.089723698390448	1.116734558750375	0.9898272244074102	1.1774845544170232	1.075843257345398	1.2795185163467366	1.1715412685601294	0.95827545224805	1.0465085776110317	1.2075872984165725	1.3508186867229037	1.1570786809387352	1.2034569307848144	1.1885019771193979	1.2797869539912994	0.9005136470566547	1.1900286300492624	1.106878023683101	1.3685906388839193	1.036755620883661	1.301615306223508	1.250246701239763	0.8680775698188969	1.0678476901751668	1.0677439077471664	1.0677957989611666	1.0677957989611666	1.0677957989611666	1.0677957989611666	1.0677957989611666	1.0677957989611666	1.0677957989611666	1.0677957989611666	1.0677957989611666	1.0677957989611666	1.0677957989611666	1.0677957989611666	1.0677957989611666	1.0677957989611666	1.0677957989611666	1.0677957989611666	1.0677957989611666
0.8243257383883723	0.5142689644940256	0.7396184980018213	0.7010370870440568	0.5526224509516612	0.5752739150007453	0.6984454109641314	0.4490508763013873	0.6918112292759531	0.7935148104636508	0.7846236681815031	0.6650324124351865	0.572878679909491	0.6809669292823196	0.7049872139271289	0.6294764264378488	0.8036239022785068	0.6506223890672745	0.6639868998478814	0.5627741140637957	0.6903512885981833	0.6966652006381879	0.7374379587763219	0.8613020308472352	0.6041131676489763	0.8116923366530301	0.9448964403554062	0.8180004173885396	0.7920757383948893	0.8583664709025514	0.7100110912211807	0.784188781061866	0.784188781061866	0.784188781061866	0.784188781061866	0.784188781061866	0.784188781061866	0.784188781061866	0.784188781061866	0.784188781061866	0.784188781061866	0.784188781061866	0.784188781061866	0.784188781061866	0.784188781061866	0.784188781061866	0.784188781061866	0.784188781061866	0.784188781061866	0.784188781061866
0.41555039352121864	0.4195696422950422	0.3267438082359788	0.44839906181919054	0.4431487615292211	0.47938623363797234	0.4746080570992064	0.41806513250176236	0.5222428244797543	0.5916472115071352	0.5602348255543312	0.5904092423540173	0.6388808272496005	0.762215936629869	0.6168791413031836	0.6740250026178846	0.5612054065184988	0.7163459585847477	0.6619817068781944	0.6743626501166166	0.7464051592582069	0.7753914485445018	0.6917194686002175	0.8988276530845053	0.9732944794806745	0.8377244848531994	0.958453792410726	0.9567224205005808	0.9476703445419953	0.8515881128782974	0.9773494299392615	0.9144687714087795	0.9144687714087795	0.9144687714087795	0.9144687714087795	0.9144687714087795	0.9144687714087795	0.9144687714087795	0.9144687714087795	0.9144687714087795	0.9144687714087795	0.9144687714087795	0.9144687714087795	0.9144687714087795	0.9144687714087795	0.9144687714087795	0.9144687714087795	0.9144687714087795	0.9144687714087795	0.9144687714087795
0.7511691215103617	0.7205607196493485	0.8822031014364434	0.8899634924090146	0.8212171351654791	1.025509203836379	0.9484169108163265	0.8529313713982999	0.9218598797599383	0.9187992700257095	1.000100062991682	1.0509363904314832	1.0495496909585327	1.0146264332941244	1.1550168548426385	0.9850481772340607	1.023664279162813	1.04366511676627	0.9869398391670333	1.271065764087892	1.06402856997713	0.9410593833836153	1.0066830118666685	1.107424373114875	1.1456859543943292	1.23211683991266	1.10339779253793	1.0290856028849522	0.9596692574369852	1.1152032037368813	0.9874587384509497	1.0513309710939154	1.0513309710939154	1.0513309710939154	1.0513309710939154	1.0513309710939154	1.0513309710939154	1.0513309710939154	1.0513309710939154	1.0513309710939154	1.0513309710939154	1.0513309710939154	1.0513309710939154	1.0513309710939154	1.0513309710939154	1.0513309710939154	1.0513309710939154	1.0513309710939154	1.0513309710939154	1.0513309710939154
0.5514709747448439	0.7944262550273897	0.5141656820477709	0.6296724707172516	0.782567403004919	0.8357032101120434	0.7780714301857902	0.863053404821308	0.7715268297939655	0.8992433287235163	0.8169606055082592	0.9444630908167543	1.0423331708661028	0.6087857537121887	0.7568957537930078	0.8664388044515077	0.9912674821287405	0.8520599396290681	0.8711832949327406	0.8237313656727646	0.836032735974246	1.1214187266336326	0.8411133443356691	0.735288450571093	0.8845372719893493	0.8816297151790423	0.9073703524465946	0.8669278043110692	0.6588850965502522	0.9729025212531857	0.9695494353546403	0.7411009118383112	0.8553251735964758	0.8553251735964758	0.8553251735964758	0.8553251735964758	0.8553251735964758	0.8553251735964758	0.8553251735964758	0.8553251735964758	0.8553251735964758	0.8553251735964758	0.8553251735964758	0.8553251735964758	0.8553251735964758	0.8553251735964758	0.8553251735964758	0.8553251735964758	0.8553251735964758	0.8553251735964758
0.40430809566421944	0.508919969381675	0.3377077549153802	0.5910195785873581	0.7466680871473403	0.49427790562010626	0.5356275799478134	0.624848291428642	0.6156267547320947	0.7858330478230556	0.8249620990259544	0.6027958693318551	0.6069376398380473	0.8227398469118992	0.8051015262981922	0.8428023843339972	0.783935937383417	0.5980924297394296	0.6659793143077923	0.5010721236511333	0.9676984837472135	0.8503257029254175	0.8769058598651287	0.7290205159987116	0.6112882407736736	0.7862716217349035	0.7161988774188282	0.697105457797221	0.8711565323394802	0.8938487838648961	0.8825026581021882	0.8825026581021882	0.8825026581021882	0.8825026581021882	0.8825026581021882	0.8825026581021882	0.8825026581021882	0.8825026581021882	0.8825026581021882	0.8825026581021882	0.8825026581021882	0.8825026581021882	0.8825026581021882	0.8825026581021882	0.8825026581021882	0.8825026581021882	0.8825026581021882	0.8825026581021882	0.8825026581021882	0.8825026581021882
0.6384201252708508	0.48947760687981	0.48127478905591337	0.5264288654995032	0.5623864961058386	0.606300693231484	0.5574488707760138	0.5451208591039348	0.5598135534860367	0.470228378777233	0.4992473223640892	0.34057048936798373	0.5238533895520652	0.5405640120910281	0.5150632127662256	0.45063535551168127	0.5729446941928668	0.567679411930167	0.612647917905132	0.5296632823816623	0.42978332018969984	0.5574757978599617	0.48219155951825465	0.5198336786891081	0.5198336786891081	0.5198336786891081	0.5198336786891081	0.5198336786891081	0.5198336786891081	0.5198336786891081	0.5198336786891081	0.5198336786891081	0.5198336786891081	0.5198336786891081	0.5198336786891081	0.5198336786891081	0.5198336786891081	0.5198336786891081	0.5198336786891081	0.5198336786891081	0.5198336786891081	0.5198336786891081	0.5198336786891081	0.5198336786891081	0.5198336786891081	0.5198336786891081	0.5198336786891081	0.5198336786891081	0.5198336786891081	0.5198336786891081
0.6006617181289688	0.5364318266330208	0.46825152563820277	0.6054357173412843	0.6273604352254557	0.617830286304212	0.5552406200178016	0.5968806627811631	0.5636938895586641	0.5728653782135361	0.5966384664840397	0.5827606702488229	0.625646690542086	0.6220034994729575	0.7505734480735715	0.696120049399885	0.6291032529543469	0.584665529286239	0.6097202037817449	0.6851076902740043	0.6051657777694034	0.7038631444390319	0.8764120132014934	0.7901375788202626	0.7901375788202626	0.7901375788202626	0.7901375788202626	0.7901375788202626	0.7901375788202626	0.7901375788202626	0.7901375788202626	0.7901375788202626	0.7901375788202626	0.7901375788202626	0.7901375788202626	0.7901375788202626	0.7901375788202626	0.7901375788202626	0.7901375788202626	0.7901375788202626	0.7901375788202626	0.7901375788202626	0.7901375788202626	0.7901375788202626	0.7901375788202626	0.7901375788202626	0.7901375788202626	0.7901375788202626	0.7901375788202626	0.7901375788202626
0.5807083769672359	0.8308047979294603	0.8994430367439965	0.8236626974332616	0.868003945705023	0.6750599730817167	0.7555619666833973	0.6940135798141718	1.0345545468904043	0.6689745273482975	0.8983572536230344	0.611059599840824	0.6212799377753009	0.8299006864781429	0.9562375758149927	0.9165659608073933	0.9230634692038996	0.9460184819140331	1.0661693301047457	1.056742779839739	0.9344423270855615	1.1206705967511523	1.0086661083203874	0.9605169742626336	1.0629774996097514	1.3503509147991846	1.1781043096580812	1.0214992996489696	0.8190282530918511	1.0669868046350799	0.9430075288634656	0.9430075288634656	0.9430075288634656	0.9430075288634656	0.9430075288634656	0.9430075288634656	0.9430075288634656	0.9430075288634656	0.9430075288634656	0.9430075288634656	0.9430075288634656	0.9430075288634656	0.9430075288634656	0.9430075288634656	0.9430075288634656	0.9430075288634656	0.9430075288634656	0.9430075288634656	0.9430075288634656	0.9430075288634656
0.3840525451514707	0.4968282500082405	0.498125156912829	0.5212466067141367	0.9056629739898114	0.609961052278917	0.635447820818231	0.5533462412321445	0.5811708207267706	0.6745242292014644	0.6571731971262647	0.7092804353115559	0.7838502209477404	0.7931779030652276	0.8007071633999348	1.0064027546013727	0.8383528825316947	0.9155679897634181	1.0223950411963985	1.282330338018571	0.8021716686219711	1.0044948308184303	1.02465014541749	0.9308216588231338	1.0636320788257825	1.0659921034291	0.8809248580750597	0.8204716927497995	0.7364477779153842	0.7548953998194912	0.7948872081259847	0.6755734186878424	0.7352303134069136	0.7352303134069136	0.7352303134069136	0.7352303134069136	0.7352303134069136	0.7352303134069136	0.7352303134069136	0.7352303134069136	0.7352303134069136	0.7352303134069136	0.7352303134069136	0.7352303134069136	0.7352303134069136	0.7352303134069136	0.7352303134069136	0.7352303134069136	0.7352303134069136	0.7352303134069136
0.8694891452932225	0.7297430718820939	0.6526990890996489	0.5626398820273739	0.6102633197098687	0.7423617926489079	0.5925471596201566	0.7542335559149483	0.7598266970707774	0.6599637872769385	0.7321994036786551	0.8408032549269969	0.7357312522514922	0.7428852402971036	0.951133846508902	0.6637729499970182	0.773850759704005	0.8342281881756808	0.9440744361558181	0.9517924901622475	0.9661507671910737	1.0961405254991092	1.036091708566629	1.1288139236673533	0.757495349827687	1.0618077820617577	1.0236166311092334	1.0032155808632957	0.7818525846251765	0.8076210520100724	0.8284592055223596	0.8492630096196597	1.3059282839203787	1.038830350623857	1.0969809698157458	1.0679056602198014	1.0679056602198014	1.0679056602198014	1.0679056602198014	1.0679056602198014	1.0679056602198014	1.0679056602198014	1.0679056602198014	1.0679056602198014	1.0679056602198014	1.0679056602198014	1.0679056602198014	1.0679056602198014	1.0679056602198014	1.0679056602198014
0.5297731751429535	0.5299910498303313	0.5849998612656729	0.627694132346533	0.6514316071230669	0.7806003152811821	0.71001084716944	0.7961090662019437	0.9206477768307519	0.8741064353889915	0.9104123938793164	1.0019730823700668	0.8783073135732445	1.0387429501755614	1.1058396526813774	1.0159202422343019	0.9846961494072461	1.0164971564159082	1.0868024391705773	1.2260082206613432	1.1843591108318487	1.4911073752611135	1.424615071685957	1.4389592716237385	1.4179486209052907	1.5267292155142247	1.4240999878390124	1.4396978703876404	1.4318989291133264	1.4318989291133264	1.4318989291133264	1.4318989291133264	1.4318989291133264	1.4318989291133264	1.4318989291133264	1.4318989291133264	1.4318989291133264	1.4318989291133264	1.4318989291133264	1.4318989291133264	1.4318989291133264	1.4318989291133264	1.4318989291133264	1.4318989291133264	1.4318989291133264	1.4318989291133264	1.4318989291133264	1.4318989291133264	1.4318989291133264	1.4318989291133264
0.3764793881020802	0.5299540852361228	0.8431119604903629	0.8479655057866313	0.6945456390957104	0.8850033954329181	0.892276689457573	1.1320517332092892	0.7967498575936801	0.8427432419499206	0.888507197262353	0.43216663459457827	0.7538576098753923	0.7974882099666141	0.7918642483122587	0.9543299191952143	0.900168875953283	0.7397246814737929	0.5663697667426021	0.8670893133761327	0.9606099956177315	0.7347926018555209	0.9331597980958481	0.7568743613423456	1.0823252968052242	1.0582573372666277	0.9808383568444411	1.124469327035473	0.7952308363796423	0.9598500817075577	0.9598500817075577	0.9598500817075577	0.9598500817075577	0.9598500817075577	0.9598500817075577	0.9598500817075577	0.9598500817075577	0.9598500817075577	0.9598500817075577	0.9598500817075577	0.9598500817075577	0.9598500817075577	0.9598500817075577	0.9598500817075577	0.9598500817075577	0.9598500817075577	0.9598500817075577	0.9598500817075577	0.9598500817075577	0.9598500817075577
0.5985801139136222	0.8463668807092586	0.8775964258832238	0.7584752889482008	0.9227998890570286	0.8894896157374638	1.027184839856158	1.102863795484685	1.0750782752346117	0.9668985829276028	1.0062379396223609	1.038101725473631	0.9869384915283307	1.0050416467931953	1.0778693160327881	1.0396833398990974	0.9399137289430389	0.9905537652799605	1.0258517312808821	0.9219181433550782	1.0620970899254063	0.9381204070749463	1.0518342519884927	1.0035630688055517	0.9114404015086797	0.9356377331063679	0.9235390673075238	0.9235390673075238	0.9235390673075238	0.9235390673075238	0.9235390673075238	0.9235390673075238	0.9235390673075238	0.9235390673075238	0.9235390673075238	0.9235390673075238	0.9235390673075238	0.9235390673075238	0.9235390673075238	0.9235390673075238	0.9235390673075238	0.9235390673075238	0.9235390673075238	0.9235390673075238	0.9235390673075238	0.9235390673075238	0.9235390673075238	0.9235390673075238	0.9235390673075238	0.9235390673075238
0.510181952405427	0.8033743648879769	0.6378935853070976	0.939934142193273	0.9556566145541397	0.9362553757536214	0.8935357060826968	0.9536026436725575	1.0066729002185608	0.948505420233697	1.0881022532827125	0.9966999612610742	0.9336969070021969	1.0588760552939798	1.0296060575919745	0.9369048134422916	0.9900411044008794	1.021342419388762	0.9627591760587605	1.01847184052746	0.9434306499951336	1.0346241085166688	0.989027379255901	0.989027379255901	0.989027379255901	0.989027379255901	0.989027379255901	0.989027379255901	0.989027379255901	0.989027379255901	0.989027379255901	0.989027379255901	0.989027379255901	0.989027379255901	0.989027379255901	0.989027379255901	0.989027379255901	0.989027379255901	0.989027379255901	0.989027379255901	0.989027379255901	0.989027379255901	0.989027379255901	0.989027379255901	0.989027379255901	0.989027379255901	0.989027379255901	0.989027379255901	0.989027379255901	0.989027379255901
0.7050981749176248	0.45243390219508933	0.5671109772100492	0.6015845267136192	0.6297620313195873	0.5751753298535562	0.6693268641437286	0.6597132005725267	0.8533768600409175	0.6221412079395213	0.797376893593044	0.8664511184402827	0.7378448658085099	0.9337288075177244	0.9026592680347278	0.8478115276805229	0.8671873981511631	0.9980175197712975	0.8839103777434224	0.9666530604881517	0.8794936683682211	1.1065452347987965	0.9211512921911469	0.9988230327150928	1.0499977368202351	1.0331854432492447	1.1516628831214477	1.0924241631853462	1.0924241631853462	1.0924241631853462	1.0924241631853462	1.0924241631853462	1.0924241631853462	1.0924241631853462	1.0924241631853462	1.0924241631853462	1.0924241631853462	1.0924241631853462	1.0924241631853462	1.0924241631853462	1.0924241631853462	1.0924241631853462	1.0924241631853462	1.0924241631853462	1.0924241631853462	1.0924241631853462	1.0924241631853462	1.0924241631853462	1.0924241631853462	1.0924241631853462
1.2382076405756588	0.9313300591561972	0.7345070153859119	0.824182567199034	0.8184920816339339	0.7027010551252059	0.958455791431826	0.9113168215648417	0.7682541475229061	0.7165348294289858	1.0168899650848102	0.9398461976675349	0.9170239592237069	0.924627008627495	0.9099748049715357	0.8931731698001952	0.8986929527919005	0.8509384448956752	0.9771361937758858	0.7653829632344001	0.8423413583692633	0.9287771515118232	0.9086171352168173	1.1589211572839164	1.009791897186851	1.0162960586872491	0.8876686828910754	1.1444561562332716	0.8715867916362142	1.0080214739347428	1.0080214739347428	1.0080214739347428	1.0080214739347428	1.0080214739347428	1.0080214739347428	1.0080214739347428	1.0080214739347428	1.0080214739347428	1.0080214739347428	1.0080214739347428	1.0080214739347428	1.0080214739347428	1.0080214739347428	1.0080214739347428	1.0080214739347428	1.0080214739347428	1.0080214739347428	1.0080214739347428	1.0080214739347428	1.0080214739347428
0.7051277500838169	0.8909557207399093	0.8818656432705236	0.7851850546226279	0.8899692238599247	1.186182608785684	0.8326909892986875	0.8018715620820986	0.9676552767178055	0.7849548942328652	1.1340471318171315	0.7614444874350837	0.9389386943315898	0.8115184963558292	1.0003239066694356	0.870076225989413	0.7317133165934553	0.8789724774764934	0.6776756808992977	0.8417919982237613	1.001940329011646	0.8295894804964621	0.9128612985745144	0.7608127628471022	0.9896038041896872	0.914223691045222	0.9136878933509467	0.9892361911881062	1.045372255600513	1.1089725720148738	0.8873896234787976	0.858403828491658	0.9890569018960991	1.0265452249638138	1.0730422947935143	1.0359286173603335	1.0485811239710818	1.205085360452052	1.126833242211567	1.126833242211567	1.126833242211567	1.126833242211567	1.126833242211567	1.126833242211567	1.126833242211567	1.126833242211567	1.126833242211567	1.126833242211567	1.126833242211567	1.126833242211567
0.12577469613632314	0.1484333268536791	0.1604607946157826	0.2432526721456024	0.20299479733200523	0.1996146020546366	0.24420455632890725	0.22087250830206728	0.29324134638702304	0.3158524719529428	0.20373886326966648	0.3033574792799449	0.5902767507292009	0.44643017111491407	0.32079540836866516	0.3747811269605621	0.5741895114134012	0.6983334585317138	0.6395106176350999	0.7241667291965491	0.7437096970973816	0.7923155401424274	0.754402135385323	0.9445821975800524	0.996230719617989	0.9589321620147153	0.6371537901672066	1.5166820709474025	1.0491623226289495	0.8503057038696907	0.9684578611043846	1.3276716896615832	0.8407532755070962	1.2567905531448755	0.8566981557713034	0.7150055430259872	0.7260785249347659	1.3073084666752794	1.0427142783889047	0.9848016875698378	0.9351300906921919	1.3686515386401257	1.1518908146661588	1.1518908146661588	1.1518908146661588	1.1518908146661588	1.1518908146661588	1.1518908146661588	1.1518908146661588	1.1518908146661588
0.6070432735761017	0.7767729155051265	0.8248016472619439	0.8851635231908291	0.8227017298152978	0.7649071053291613	0.869871088059681	0.8303302332813586	0.9965214356814149	0.935058853757443	0.9805013411121287	1.0349563718943202	0.9642335184574522	1.1326218532694599	1.0691048169745692	1.0540545414360005	1.0866644806267693	1.2043151965940484	1.065023514953293	1.2715062287117378	1.1214359209850469	1.1633671185705223	1.0438708712388887	1.1874776724445066	1.213230866811452	1.2959665514157945	1.1697000037758163	1.159791538021418	1.1647457708986173	1.1647457708986173	1.1647457708986173	1.1647457708986173	1.1647457708986173	1.1647457708986173	1.1647457708986173	1.1647457708986173	1.1647457708986173	1.1647457708986173	1.1647457708986173	1.1647457708986173	1.1647457708986173	1.1647457708986173	1.1647457708986173	1.1647457708986173	1.1647457708986173	1.1647457708986173	1.1647457708986173	1.1647457708986173	1.1647457708986173	1.1647457708986173
0.7648070994695646	0.8713910657895202	0.9176986859645008	0.7414495974586269	0.8255121492881661	0.6679420521812155	0.7817511455155085	0.9150749864010919	0.8455187142531794	0.7928049631217878	0.8334258487563387	0.8166592170299514	0.9377118278953349	1.0304714116819729	0.9390301011300646	0.8278305241900711	1.0065877963878067	0.9557259208874556	1.0504886253009895	0.8745606896530742	0.8215918060972855	1.1435374481146463	0.9685713673663662	1.0575372912166814	0.980435840068567	1.0189865656426242	1.0189865656426242	1.0189865656426242	1.0189865656426242	1.0189865656426242	1.0189865656426242	1.0189865656426242	1.0189865656426242	1.0189865656426242	1.0189865656426242	1.0189865656426242	1.0189865656426242	1.0189865656426242	1.0189865656426242	1.0189865656426242	1.0189865656426242	1.0189865656426242	1.0189865656426242	1.0189865656426242	1.0189865656426242	1.0189865656426242	1.0189865656426242	1.0189865656426242	1.0189865656426242	1.0189865656426242
0.7864546662127381	0.9303693976302133	0.8881044413567358	0.984057135022277	0.9610748068449438	1.0086397304735006	1.0092338151320337	0.98264691011704	1.078016457321328	1.1289111355004264	1.0608062385004964	1.0713544973189029	1.0480086726452553	1.0759787885281284	1.0316045020672495	1.0751319437241382	1.0856729028732561	1.0766021267588564	1.0344177589023014	0.9586782524040999	1.0744154132318509	1.0165468328179752	1.0165468328179752	1.0165468328179752	1.0165468328179752	1.0165468328179752	1.0165468328179752	1.0165468328179752	1.0165468328179752	1.0165468328179752	1.0165468328179752	1.0165468328179752	1.0165468328179752	1.0165468328179752	1.0165468328179752	1.0165468328179752	1.0165468328179752	1.0165468328179752	1.0165468328179752	1.0165468328179752	1.0165468328179752	1.0165468328179752	1.0165468328179752	1.0165468328179752	1.0165468328179752	1.0165468328179752	1.0165468328179752	1.0165468328179752	1.0165468328179752	1.0165468328179752
0.5343239246687775	0.6709727585944392	0.6832320753095555	0.8612484317593071	0.9636251263641316	0.8560662676624496	0.962632684216788	1.0471682651987095	1.0867802718181687	1.2997201124878297	1.1471498831725209	1.1136363940812797	1.2651936048022803	1.4741401803060425	1.1507190169891062	1.1926214039935443	1.348373190746499	1.2074348430872004	1.4089993731284125	1.2904022139112865	1.32623533744437	1.2698761768551008	1.3874360150983953	1.3286560959767482	1.3286560959767482	1.3286560959767482	1.3286560959767482	1.3286560959767482	1.3286560959767482	1.3286560959767482	1.3286560959767482	1.3286560959767482	1.3286560959767482	1.3286560959767482	1.3286560959767482	1.3286560959767482	1.3286560959767482	1.3286560959767482	1.3286560959767482	1.3286560959767482	1.3286560959767482	1.3286560959767482	1.3286560959767482	1.3286560959767482	1.3286560959767482	1.3286560959767482	1.3286560959767482	1.3286560959767482	1.3286560959767482	1.3286560959767482
0.6903596109424568	0.718292037974947	0.6469931795212832	0.5882090107497423	0.6859565598295894	0.7491164804151593	0.7016542243043731	0.5386219938925071	0.6365714111422929	0.8447520250784016	0.7578854269268581	0.792430588336559	0.7130720164652502	0.9289041777894518	0.9674264138979495	1.0351603572874828	0.5729201118643144	0.5519429722211809	0.6651032714204815	0.5174302587271534	0.5586459347521735	0.5380380967396634	0.5380380967396634	0.5380380967396634	0.5380380967396634	0.5380380967396634	0.5380380967396634	0.5380380967396634	0.5380380967396634	0.5380380967396634	0.5380380967396634	0.5380380967396634	0.5380380967396634	0.5380380967396634	0.5380380967396634	0.5380380967396634	0.5380380967396634	0.5380380967396634	0.5380380967396634	0.5380380967396634	0.5380380967396634	0.5380380967396634	0.5380380967396634	0.5380380967396634	0.5380380967396634	0.5380380967396634	0.5380380967396634	0.5380380967396634	0.5380380967396634	0.5380380967396634
0.8685147883500766	0.9626852769968522	0.8116211008345364	0.8986896588746527	0.8974804589880295	0.9690936639061629	1.1185065741754956	0.8993794048949199	1.222768854942417	1.0145667376347434	1.0265383973183095	1.0602525158292633	1.1876458600442281	0.9569170066481265	1.171550997827667	1.1700540632784138	1.1830972697944893	1.176449570856605	1.32718325432992	1.1722257176965456	0.9327799160913426	0.9910488814173699	1.1223114395476799	1.1708505085863694	1.0445907534284993	1.1077206310074343	1.1077206310074343	1.1077206310074343	1.1077206310074343	1.1077206310074343	1.1077206310074343	1.1077206310074343	1.1077206310074343	1.1077206310074343	1.1077206310074343	1.1077206310074343	1.1077206310074343	1.1077206310074343	1.1077206310074343	1.1077206310074343	1.1077206310074343	1.1077206310074343	1.1077206310074343	1.1077206310074343	1.1077206310074343	1.1077206310074343	1.1077206310074343	1.1077206310074343	1.1077206310074343	1.1077206310074343
0.7738140669492911	0.6975060748210272	1.0795957644824727	0.7656425949836195	1.042395984158585	1.0270615039922606	0.9192547112323359	0.8151702780737007	0.9452152855848269	0.9147009905251898	0.809051913250845	0.9450035525834102	0.881063677592257	0.8843145292476216	0.8198063913564194	0.9756258196430383	0.9772766386706628	0.9225704171150041	0.8232892211185353	0.9249636523355705	0.8741264367270529	0.8741264367270529	0.8741264367270529	0.8741264367270529	0.8741264367270529	0.8741264367270529	0.8741264367270529	0.8741264367270529	0.8741264367270529	0.8741264367270529	0.8741264367270529	0.8741264367270529	0.8741264367270529	0.8741264367270529	0.8741264367270529	0.8741264367270529	0.8741264367270529	0.8741264367270529	0.8741264367270529	0.8741264367270529	0.8741264367270529	0.8741264367270529	0.8741264367270529	0.8741264367270529	0.8741264367270529	0.8741264367270529	0.8741264367270529	0.8741264367270529	0.8741264367270529	0.8741264367270529
0.5426284799164989	0.5422953532108298	0.6336976667809745	0.7308877428640599	0.556482475810277	0.8676162235867233	0.7067475814761895	0.6874552531158026	0.6765536737186395	0.7775663214131229	0.5302363371179972	0.7399263573457542	0.6764721464104972	0.8382571659302065	1.0046947959398833	0.9705452009513241	0.7944494761337303	0.709248055915413	0.8382765637848576	0.7416950243853615	0.7420852747366377	0.7854278688708927	0.7637565718037651	0.7637565718037651	0.7637565718037651	0.7637565718037651	0.7637565718037651	0.7637565718037651	0.7637565718037651	0.7637565718037651	0.7637565718037651	0.7637565718037651	0.7637565718037651	0.7637565718037651	0.7637565718037651	0.7637565718037651	0.7637565718037651	0.7637565718037651	0.7637565718037651	0.7637565718037651	0.7637565718037651	0.7637565718037651	0.7637565718037651	0.7637565718037651	0.7637565718037651	0.7637565718037651	0.7637565718037651	0.7637565718037651	0.7637565718037651	0.7637565718037651
0.6616982901585128	0.8220549214950912	0.791837563135005	1.0125827466559216	0.993285051459635	0.8984595217505781	0.920383909577389	0.800586873137328	0.8988035278306861	0.9183820369812763	0.9615642700682118	0.9757540345704817	1.0988214804800525	1.0340175247575905	1.109287184178681	1.056015468060982	0.9828600700864774	0.9662988359398941	0.9537560985986551	0.9648145757197546	0.9592853371592049	0.9592853371592049	0.9592853371592049	0.9592853371592049	0.9592853371592049	0.9592853371592049	0.9592853371592049	0.9592853371592049	0.9592853371592049	0.9592853371592049	0.9592853371592049	0.9592853371592049	0.9592853371592049	0.9592853371592049	0.9592853371592049	0.9592853371592049	0.9592853371592049	0.9592853371592049	0.9592853371592049	0.9592853371592049	0.9592853371592049	0.9592853371592049	0.9592853371592049	0.9592853371592049	0.9592853371592049	0.9592853371592049	0.9592853371592049	0.9592853371592049	0.9592853371592049	0.9592853371592049
0.931505246027985	0.39167195383687237	0.6540664913136619	0.6608761479959651	0.8050674867850226	0.7421363421601382	0.737825565726159	0.8763887301906716	0.9532391261801265	0.7433403947298856	0.8653108527008355	0.9132236491622417	0.9358114867327347	0.8212237725250511	0.9058265462884717	0.7654908055049213	0.966694347936187	0.7421083652181338	0.8828532563377444	1.2785165919440638	0.9733979350709464	0.9284448919965672	0.8957912883136283	1.0344176388187654	1.3367937356028061	1.1909422002047785	0.8294757901528057	1.2651669888258745	0.7968325551053209	1.2357200838617495	0.9268121218326417	1.0552779403555768	1.0023140193343125	0.9886742314605798	1.1585077627180709	1.0735909970893254	1.0735909970893254	1.0735909970893254	1.0735909970893254	1.0735909970893254	1.0735909970893254	1.0735909970893254	1.0735909970893254	1.0735909970893254	1.0735909970893254	1.0735909970893254	1.0735909970893254	1.0735909970893254	1.0735909970893254	1.0735909970893254
0.7083100311657051	0.8778472335125544	0.6995026128680025	0.7730180096187408	0.8302734909575866	0.9830461771749478	0.9595482748999753	1.12571586068013	1.148326857674396	0.9526755652758748	0.9541549202057613	0.9926246629779659	1.065751689848949	1.0421659495127906	1.0342546196925448	1.0474596712629285	1.0408571454777367	1.0408571454777367	1.0408571454777367	1.0408571454777367	1.0408571454777367	1.0408571454777367	1.0408571454777367	1.0408571454777367	1.0408571454777367	1.0408571454777367	1.0408571454777367	1.0408571454777367	1.0408571454777367	1.0408571454777367	1.0408571454777367	1.0408571454777367	1.0408571454777367	1.0408571454777367	1.0408571454777367	1.0408571454777367	1.0408571454777367	1.0408571454777367	1.0408571454777367	1.0408571454777367	1.0408571454777367	1.0408571454777367	1.0408571454777367	1.0408571454777367	1.0408571454777367	1.0408571454777367	1.0408571454777367	1.0408571454777367	1.0408571454777367	1.0408571454777367
0.6867369300917595	0.6942385222672575	0.8387785011547311	1.043891698748955	0.9222292305169305	0.9634097132770613	0.8395699346844047	0.9073847285961246	1.0707596399500827	1.02260955479647	0.9242335027382276	1.111715736557681	1.0034665480890201	0.9867594917536677	1.014446967539372	0.9833835644525615	0.9827320302494039	1.1613899578715545	1.0243041215278894	1.0057257288089676	0.9365797106486883	1.0711239047159822	1.047220562000489	1.0499022399089804	1.0485614009547346	1.0485614009547346	1.0485614009547346	1.0485614009547346	1.0485614009547346	1.0485614009547346	1.0485614009547346	1.0485614009547346	1.0485614009547346	1.0485614009547346	1.0485614009547346	1.0485614009547346	1.0485614009547346	1.0485614009547346	1.0485614009547346	1.0485614009547346	1.0485614009547346	1.0485614009547346	1.0485614009547346	1.0485614009547346	1.0485614009547346	1.0485614009547346	1.0485614009547346	1.0485614009547346	1.0485614009547346	1.0485614009547346
0.9534734341433614	0.9082355755017705	0.7899583661822399	0.7208976602744466	0.9170203413772063	0.9614779622752161	0.8738380098800651	0.890639231776315	0.7103733508980216	0.9150708784264163	1.1652330135670304	0.9986694707505434	0.9095453353269785	1.037016986623739	1.0267597431062503	0.9570205271155419	0.7094636008383775	0.8100462362845151	0.7597549185614464	0.7597549185614464	0.7597549185614464	0.7597549185614464	0.7597549185614464	0.7597549185614464	0.7597549185614464	0.7597549185614464	0.7597549185614464	0.7597549185614464	0.7597549185614464	0.7597549185614464	0.7597549185614464	0.7597549185614464	0.7597549185614464	0.7597549185614464	0.7597549185614464	0.7597549185614464	0.7597549185614464	0.7597549185614464	0.7597549185614464	0.7597549185614464	0.7597549185614464	0.7597549185614464	0.7597549185614464	0.7597549185614464	0.7597549185614464	0.7597549185614464	0.7597549185614464	0.7597549185614464	0.7597549185614464	0.7597549185614464
0.4613543277625841	0.7425347962983059	0.8726278490115149	1.0084990294545144	0.995001189077686	0.9214646889892554	0.9350257857547837	1.0726462086344721	0.9324246420742383	0.9189530373263577	0.872398057904605	1.043269958491365	1.0097184829275012	1.021248608769656	0.96221958150584	1.014937060387742	0.9665352548519383	1.1278378375574023	1.0440304842769337	1.0526533681256924	1.0177919476130053	1.0352226578693489	1.0352226578693489	1.0352226578693489	1.0352226578693489	1.0352226578693489	1.0352226578693489	1.0352226578693489	1.0352226578693489	1.0352226578693489	1.0352226578693489	1.0352226578693489	1.0352226578693489	1.0352226578693489	1.0352226578693489	1.0352226578693489	1.0352226578693489	1.0352226578693489	1.0352226578693489	1.0352226578693489	1.0352226578693489	1.0352226578693489	1.0352226578693489	1.0352226578693489	1.0352226578693489	1.0352226578693489	1.0352226578693489	1.0352226578693489	1.0352226578693489	1.0352226578693489
0.8087113513137315	0.9879491011646716	0.8836575490444099	1.050038724373267	1.0161700954830328	1.1250635174813124	1.1906878742330997	1.024576675262483	1.2018073372922384	1.048481509322652	1.1251444233074452	1.1251444233074452	1.1251444233074452	1.1251444233074452	1.1251444233074452	1.1251444233074452	1.1251444233074452	1.1251444233074452	1.1251444233074452	1.1251444233074452	1.1251444233074452	1.1251444233074452	1.1251444233074452	1.1251444233074452	1.1251444233074452	1.1251444233074452	1.1251444233074452	1.1251444233074452	1.1251444233074452	1.1251444233074452	1.1251444233074452	1.1251444233074452	1.1251444233074452	1.1251444233074452	1.1251444233074452	1.1251444233074452	1.1251444233074452	1.1251444233074452	1.1251444233074452	1.1251444233074452	1.1251444233074452	1.1251444233074452	1.1251444233074452	1.1251444233074452	1.1251444233074452	1.1251444233074452	1.1251444233074452	1.1251444233074452	1.1251444233074452	1.1251444233074452
0.7017013047166204	0.7224582441553798	0.642556997001643	0.7770432094682775	0.7252331378941856	0.8072861798459715	0.7893191343191022	1.08362102781626	1.1253160617173594	0.9600458064493336	0.9621983298075082	0.8205490759561773	0.8096375253497246	0.8225059996280123	0.9393059578133065	0.8237008700431611	1.005707276829087	0.9565921462736034	0.9811497115513452	0.9811497115513452	0.9811497115513452	0.9811497115513452	0.9811497115513452	0.9811497115513452	0.9811497115513452	0.9811497115513452	0.9811497115513452	0.9811497115513452	0.9811497115513452	0.9811497115513452	0.9811497115513452	0.9811497115513452	0.9811497115513452	0.9811497115513452	0.9811497115513452	0.9811497115513452	0.9811497115513452	0.9811497115513452	0.9811497115513452	0.9811497115513452	0.9811497115513452	0.9811497115513452	0.9811497115513452	0.9811497115513452	0.9811497115513452	0.9811497115513452	0.9811497115513452	0.9811497115513452	0.9811497115513452	0.9811497115513452
0.5478286535308274	0.6563985071067532	0.5372327941684674	0.9654745800859345	0.904891004410157	0.7911646510890271	0.8210617754383355	0.9556438482204421	0.8129412164688842	0.9623927863849931	1.20378076182439	1.209980434445001	0.9503636740710498	1.1321165577621837	0.8667754816617782	1.3186838901871938	0.997723515648699	0.8987665135133088	0.8172648927791919	0.9377630828113388	0.6991863439372825	0.9291258861959141	1.2634853772206132	0.9522741510112022	1.2224608385922526	0.9573644115943173	1.293412258622909	1.195347383054924	1.3950335662441422	1.196043610099241	1.3249639587186421	1.2605037844089417	1.2605037844089417	1.2605037844089417	1.2605037844089417	1.2605037844089417	1.2605037844089417	1.2605037844089417	1.2605037844089417	1.2605037844089417	1.2605037844089417	1.2605037844089417	1.2605037844089417	1.2605037844089417	1.2605037844089417	1.2605037844089417	1.2605037844089417	1.2605037844089417	1.2605037844089417	1.2605037844089417
0.7488912860619666	0.7187481860371525	0.8653639958058693	0.8448186868502947	0.9885814465084769	0.8043613038864598	0.8958066909903523	1.2334640602278675	0.9502982125772308	1.2755028336674752	1.3332664841014659	1.2804918058106596	1.4560210508843316	1.3443034712761537	1.326062193152152	1.3153384200093208	1.5081092633891033	1.5383413683642597	1.2849766824381572	1.3302284656473342	1.4134882589406046	1.5771164075491626	1.6419842325023917	1.420628117966099	1.5313061752342452	1.5313061752342452	1.5313061752342452	1.5313061752342452	1.5313061752342452	1.5313061752342452	1.5313061752342452	1.5313061752342452	1.5313061752342452	1.5313061752342452	1.5313061752342452	1.5313061752342452	1.5313061752342452	1.5313061752342452	1.5313061752342452	1.5313061752342452	1.5313061752342452	1.5313061752342452	1.5313061752342452	1.5313061752342452	1.5313061752342452	1.5313061752342452	1.5313061752342452	1.5313061752342452	1.5313061752342452	1.5313061752342452
0.7194820150301645	0.8197107780259518	0.9667805081071906	0.9008034263467843	0.8479836076763883	1.0011681457933177	0.9926660816502214	1.0049148739290472	0.8513891807407277	0.7657304732299174	0.8726716995060828	0.8192010863680002	0.8192010863680002	0.8192010863680002	0.8192010863680002	0.8192010863680002	0.8192010863680002	0.8192010863680002	0.8192010863680002	0.8192010863680002	0.8192010863680002	0.8192010863680002	0.8192010863680002	0.8192010863680002	0.8192010863680002	0.8192010863680002	0.8192010863680002	0.8192010863680002	0.8192010863680002	0.8192010863680002	0.8192010863680002	0.8192010863680002	0.8192010863680002	0.8192010863680002	0.8192010863680002	0.8192010863680002	0.8192010863680002	0.8192010863680002	0.8192010863680002	0.8192010863680002	0.8192010863680002	0.8192010863680002	0.8192010863680002	0.8192010863680002	0.8192010863680002	0.8192010863680002	0.8192010863680002	0.8192010863680002	0.8192010863680002	0.8192010863680002
0.5470633371957868	0.7038864371123403	0.7033177412614944	0.8383937145914443	0.6097586462737558	0.9462204550175194	0.8546376000913	0.8189847226680187	0.9739185788572632	0.9450090488601636	0.938336096861585	1.2270239414740782	0.9653494823648667	1.0265513819888832	1.0389601786171136	1.0229388242015989	1.0959274392272609	0.9228143046726269	1.009370871949944	1.009370871949944	1.009370871949944	1.009370871949944	1.009370871949944	1.009370871949944	1.009370871949944	1.009370871949944	1.009370871949944	1.009370871949944	1.009370871949944	1.009370871949944	1.009370871949944	1.009370871949944	1.009370871949944	1.009370871949944	1.009370871949944	1.009370871949944	1.009370871949944	1.009370871949944	1.009370871949944	1.009370871949944	1.009370871949944	1.009370871949944	1.009370871949944	1.009370871949944	1.009370871949944	1.009370871949944	1.009370871949944	1.009370871949944	1.009370871949944	1.009370871949944
0.35217586238239007	0.427954474499002	0.9632481579047707	0.7231940315274779	0.7004667860095705	0.8062672163554141	0.7397818535981748	0.9005843593845465	0.8317467891102638	0.8681478389082	1.1183317482947357	1.0138531632653702	1.008239364268934	1.3098564719546633	1.0125314058865764	1.1611939389206198	1.1611939389206198	1.1611939389206198	1.1611939389206198	1.1611939389206198	1.1611939389206198	1.1611939389206198	1.1611939389206198	1.1611939389206198	1.1611939389206198	1.1611939389206198	1.1611939389206198	1.1611939389206198	1.1611939389206198	1.1611939389206198	1.1611939389206198	1.1611939389206198	1.1611939389206198	1.1611939389206198	1.1611939389206198	1.1611939389206198	1.1611939389206198	1.1611939389206198	1.1611939389206198	1.1611939389206198	1.1611939389206198	1.1611939389206198	1.1611939389206198	1.1611939389206198	1.1611939389206198	1.1611939389206198	1.1611939389206198	1.1611939389206198	1.1611939389206198	1.1611939389206198
0.7067491395713673	0.6702445140570966	0.6366350135073615	0.5947427098984287	0.9221933250399743	0.6609023906639274	0.7351655444803943	0.6206409884182043	0.6128214248948631	0.9536526786409931	1.0556402745085682	1.0472419799528454	1.2526637919962846	0.697820753826849	1.075353691815965	0.9923608831168444	1.2706767548125402	1.074803437367927	1.3604144554423199	1.1491284134080009	0.9539771322062786	1.0769421046781174	1.1733126512038372	1.0444387414691194	1.2539159952007013	1.0231240275887032	1.375834215621743	1.0844243458370086	1.230129280729376	1.230129280729376	1.230129280729376	1.230129280729376	1.230129280729376	1.230129280729376	1.230129280729376	1.230129280729376	1.230129280729376	1.230129280729376	1.230129280729376	1.230129280729376	1.230129280729376	1.230129280729376	1.230129280729376	1.230129280729376	1.230129280729376	1.230129280729376	1.230129280729376	1.230129280729376	1.230129280729376	1.230129280729376
0.4292998634951568	0.659537198622049	0.6348248973281072	0.6302231457670947	0.7926805900770486	0.8056447467742193	0.6979666489971409	0.819375358598295	0.9425586296166312	0.7980679738249271	0.8302850659263542	0.9756619236644015	0.8834458640656383	1.010344328134142	1.060699809821238	1.0170650281382192	1.0886024350049062	0.8178307887097904	1.1045886470349544	0.9008290169770262	0.9121222043155133	1.0721918321655837	1.0438403158761567	1.0580160740208702	1.0580160740208702	1.0580160740208702	1.0580160740208702	1.0580160740208702	1.0580160740208702	1.0580160740208702	1.0580160740208702	1.0580160740208702	1.0580160740208702	1.0580160740208702	1.0580160740208702	1.0580160740208702	1.0580160740208702	1.0580160740208702	1.0580160740208702	1.0580160740208702	1.0580160740208702	1.0580160740208702	1.0580160740208702	1.0580160740208702	1.0580160740208702	1.0580160740208702	1.0580160740208702	1.0580160740208702	1.0580160740208702	1.0580160740208702
0.6206700239103081	0.9343241290582316	0.9907045797620814	0.9820080969185552	1.0081606870997695	1.100267618301809	0.8839553403558575	1.0547612648291516	1.1786031113091442	1.1322688194086807	1.14695589104623	1.1976859900077108	1.0175129539041055	1.0703292300855063	1.120623574593323	1.0251594886469466	1.1516312553303074	1.002794381397803	1.0183727924276265	1.0561987439382248	1.1171209762252303	1.0866598600817274	1.0866598600817274	1.0866598600817274	1.0866598600817274	1.0866598600817274	1.0866598600817274	1.0866598600817274	1.0866598600817274	1.0866598600817274	1.0866598600817274	1.0866598600817274	1.0866598600817274	1.0866598600817274	1.0866598600817274	1.0866598600817274	1.0866598600817274	1.0866598600817274	1.0866598600817274	1.0866598600817274	1.0866598600817274	1.0866598600817274	1.0866598600817274	1.0866598600817274	1.0866598600817274	1.0866598600817274	1.0866598600817274	1.0866598600817274	1.0866598600817274	1.0866598600817274
0.5201674705750785	0.6334353512824377	0.8878299659020825	0.6896179426122991	0.8487761032888744	0.8668420734596237	0.7594512641241334	0.7937619632774786	0.803795554669845	0.9584531709108574	0.9231151444556057	0.7159435527180751	0.8070631642948479	0.8773887525562425	0.7683292947748622	0.9659287524590447	0.9734696157410684	1.0333767457884662	1.0034231807647673	1.0034231807647673	1.0034231807647673	1.0034231807647673	1.0034231807647673	1.0034231807647673	1.0034231807647673	1.0034231807647673	1.0034231807647673	1.0034231807647673	1.0034231807647673	1.0034231807647673	1.0034231807647673	1.0034231807647673	1.0034231807647673	1.0034231807647673	1.0034231807647673	1.0034231807647673	1.0034231807647673	1.0034231807647673	1.0034231807647673	1.0034231807647673	1.0034231807647673	1.0034231807647673	1.0034231807647673	1.0034231807647673	1.0034231807647673	1.0034231807647673	1.0034231807647673	1.0034231807647673	1.0034231807647673	1.0034231807647673
0.7426642884179956	0.7528382700224342	0.8799244935039998	0.9006608287111065	0.8529783569752181	1.0748433735765242	0.9258341477678089	0.924697461999589	0.9654125535615438	0.9391632990307381	0.964236884550269	0.7760733458164003	0.9126994064009274	0.9201421763403055	0.8840171185423922	1.0470583412266037	0.9929656280865361	1.069634584946331	0.9846622388281303	1.0597928170995	1.022227527963815	1.022227527963815	1.022227527963815	1.022227527963815	1.022227527963815	1.022227527963815	1.022227527963815	1.022227527963815	1.022227527963815	1.022227527963815	1.022227527963815	1.022227527963815	1.022227527963815	1.022227527963815	1.022227527963815	1.022227527963815	1.022227527963815	1.022227527963815	1.022227527963815	1.022227527963815	1.022227527963815	1.022227527963815	1.022227527963815	1.022227527963815	1.022227527963815	1.022227527963815	1.022227527963815	1.022227527963815	1.022227527963815	1.022227527963815
0.08963508387422033	0.16721592923749934	0.0487046496793035	0.2567464043936605	0.3574321907729617	0.22961325865007726	0.3431904096166489	0.33183287753365237	0.5190831582021176	0.4537428918615198	0.4528978775105288	1.0928475717042634	0.5208889765818294	0.9024505734044114	0.8177228192159883	0.8465061067425491	0.6303659736948237	0.6104970431998803	0.8868591018370255	0.7867987089066394	1.0983167080628093	0.8263736483695264	1.0297288628820578	0.8363804687896694	0.7116507624275521	0.7454217662983601	0.5957396168704735	0.8340706455300387	1.017579925532776	0.6160688246842878	0.9896020261058462	0.7899397168239889	0.563138796883167	0.7966562827920981	0.9752340531065831	1.1075300929400322	0.9102590098852357	1.0851382086129013	0.8365148890065843	1.032993045279961	0.8229248507571083	0.9279589480185345	0.9279589480185345	0.9279589480185345	0.9279589480185345	0.9279589480185345	0.9279589480185345	0.9279589480185345	0.9279589480185345	0.9279589480185345
0.3540583700749737	0.1308599237318837	0.2350511058740646	0.3742764974870914	0.49306816851258095	0.37166501479161695	0.4555796795771391	0.3444316650853071	0.26966071547751996	0.5466055295239558	0.0584377300851636	0.239382949665017	0.5840644289911718	0.7591992321575519	0.6206460491811896	0.8070272761318221	0.8758977038131166	0.5835231705632506	0.6966797956196822	1.3590040005079176	0.9636919723281072	0.7149737721048313	1.713398334063896	0.7989448033561483	1.2593530837635445	1.6009791332550565	0.9463004333347285	0.5053842154552423	1.0458784350936856	1.2895157186684785	0.6271410525941997	0.8867720117711995	0.8827960003923532	1.0001400983293667	1.4548961967577763	0.9209208268485445	0.7772220915311797	1.0396118089836905	1.0939869691218813	0.9391978483367	1.544491767032471	1.5143428447481535	1.0577608691144738	1.2736131951048606	0.7697347340545385	0.8587677656572544	0.8142512498558965	0.8142512498558965	0.8142512498558965	0.8142512498558965
0.4720664452068838	0.7161260457057719	0.7999419187158363	0.744477070324021	0.625047369372197	0.9166249567660205	0.7787424296916262	0.5883703085582456	0.8472268236259416	0.8266887298706536	0.8084915024265373	0.9034941581344097	0.8002506250936696	0.7354558267360954	1.0820338155681573	1.027169701147502	1.1268617568876125	1.0270934952112398	1.2605695565749495	1.122303839974769	1.0790986658673967	1.0586709542755204	1.1651288670184035	1.1541710689549085	1.2371500105832758	1.223862408730671	1.1610943911475273	1.4418667633398163	1.4112017238415808	1.3535959617444508	1.302831128372309	1.459539412284584	1.2417332905095138	1.2907158192959733	1.1765846667106954	1.2920363566697999	1.2859422129769473	1.2677812598450393	1.276256370557379	1.4213654615712796	1.336502321541254	1.3789338915562668	1.3789338915562668	1.3789338915562668	1.3789338915562668	1.3789338915562668	1.3789338915562668	1.3789338915562668	1.3789338915562668	1.3789338915562668
0.6275058248194779	0.840723484471145	0.806683965066308	0.6646355589905028	0.7097107292248356	0.5341541655742028	0.8507414909402848	0.8718921412719146	0.5881101565109554	0.8635738311256875	0.8352949481426228	0.9330496316615058	1.0226792205116941	0.926840482406485	0.7405928671966217	1.0358470245616198	0.8211585802744318	1.059540569791276	1.1541942718704707	1.1436350314572332	0.8676609630919379	1.0116088070081173	1.0491852128674886	0.8792504313886021	0.8994835777287182	0.9742670070222925	1.1995700666725766	1.1745349490136308	1.2189742506404921	1.260582002773745	1.0149655601528493	1.4425809331629678	1.1791130476056553	1.4859812796594478	1.6292731863021535	1.5138961715583392	1.5054671801199666	1.4436153393988709	1.6156898603119196	1.6240458479191109	1.5657838668512436	1.5303175731098928	1.4619907824020872	1.484927232877675	1.4641609231719204	1.7448198264235537	1.604490374797737	1.604490374797737	1.604490374797737	1.604490374797737
0.8153767638230923	0.5509509951038395	0.5195766116497689	0.7330203612734569	0.8478256721397941	0.5173222465798895	0.7703981602669575	0.96782008934964	0.6218688019981365	0.7091070522292745	0.688266207780981	0.7472671115612113	0.7792709866963208	0.7411394940589616	0.5102865036428601	0.8288934840401265	0.5810347008100214	0.7783538147811738	0.636885231812141	0.5747607643325143	0.7773471043558077	0.6225946041703425	0.5826830050045184	0.7261044180331108	0.7066303040365387	0.603473089793399	0.9520547664905697	0.4734239766710814	0.7080573081934447	1.0671530597607084	0.5297842402605272	0.7759797574882723	0.5515030077642477	0.5021189192956075	0.9089819725720653	0.3966306182053273	0.600142813925982	0.9444349485148987	0.8668555717163858	0.6087567942985752	0.7879900636845885	0.6239878550002171	0.7204973595317974	0.6722426072660073	0.6722426072660073	0.6722426072660073	0.6722426072660073	0.6722426072660073	0.6722426072660073	0.6722426072660073
0.8892693054266155	0.6761132659083413	0.8713924493037597	1.1238357399221441	0.87418726703722	1.2023359544909151	1.5990402170772886	0.9778735938846763	1.3352516878820933	0.9135220860271437	1.0825755419074934	1.3017444314598587	1.1921599866836763	1.1921599866836763	1.1921599866836763	1.1921599866836763	1.1921599866836763	1.1921599866836763	1.1921599866836763	1.1921599866836763	1.1921599866836763	1.1921599866836763	1.1921599866836763	1.1921599866836763	1.1921599866836763	1.1921599866836763	1.1921599866836763	1.1921599866836763	1.1921599866836763	1.1921599866836763	1.1921599866836763	1.1921599866836763	1.1921599866836763	1.1921599866836763	1.1921599866836763	1.1921599866836763	1.1921599866836763	1.1921599866836763	1.1921599866836763	1.1921599866836763	1.1921599866836763	1.1921599866836763	1.1921599866836763	1.1921599866836763	1.1921599866836763	1.1921599866836763	1.1921599866836763	1.1921599866836763	1.1921599866836763	1.1921599866836763
1.0718644068464556	1.2287656836524556	1.174528166774464	1.2374827293342519	0.8893389840279371	1.3297834138033704	1.1916822135269054	1.0078764743114201	1.067218202019933	1.0589503526974846	0.8935065998959779	0.9776761465677073	0.9963974451997063	1.2585564133358242	0.9096277812197174	1.2226906234863437	1.0423889322796385	0.9203118907281541	0.6779270649438424	0.9596065069115473	0.7597675728310964	0.9932119852709016	1.0973419407517413	0.6294470980245731	1.0925402954466474	0.9300944508315476	0.9734418377691361	0.9501352370463391	1.0085722451834984	1.034758063179566	1.0799754236984525	0.767012513018771	0.851988281177894	0.7461269202357049	0.9738341424260454	0.8033058812548651	0.7588629388590454	0.8222266015534333	0.9938974897482273	0.739126330922233	1.0802463634125565	0.9096863471673946	0.9096863471673946	0.9096863471673946	0.9096863471673946	0.9096863471673946	0.9096863471673946	0.9096863471673946	0.9096863471673946	0.9096863471673946
1.1319611505468599	1.16456729334849	1.1444084607156377	1.1844653348997762	1.2327168688897419	1.3546357593028329	1.3254201266178915	1.069707543254482	1.183313365641321	1.2224692587867716	1.1855399641352207	1.2470044058097955	1.2210904897285872	1.375485747379884	1.2380814388549788	1.3249945670927838	1.4362567217907358	1.178528619226416	1.1337788365495975	1.283766100787288	1.199421628711656	1.1656413629810436	1.3449606904863538	1.1292293952793127	1.3488302255051166	1.165085328969256	1.3164996500016153	1.148071855494469	1.2375777309415266	1.2565545398189981	1.1636483033710645	1.2537270455781448	1.2159101516072812	1.302553957675026	1.1766302819887962	1.1860032322192542	1.2610049730825017	1.229315830482134	1.296022922527066	1.328317443426012	1.2036712043135231	1.361982145379225	1.1869828686647776	1.2945466595532833	1.281358315332253	1.2879524874427681	1.2879524874427681	1.2879524874427681	1.2879524874427681	1.2879524874427681
0.7612312351466791	0.48161614389888885	1.1465570793292503	0.8053272156898418	0.660555955834949	0.5023774347527813	1.30283070612364	1.0686268401298207	0.28098370157567565	0.26061879704832885	1.3472283978080044	1.9846663866193313	1.5792550829990524	1.2284187730647032	1.2284562438361741	1.5490186446751832	1.990247089278999	2.2822172048891125	1.1430883636078553	2.425555171168655	1.5520935623701695	2.6020258232773856	1.3408938630897933	1.3826079171257892	1.5880284664071398	1.077955616439824	1.0282241815237128	1.5262543480759898	1.6262022976244748	1.9974527943743003	0.8705401651297929	1.1062132629983208	2.846647711112504	2.277479436047129	1.2135973303091554	1.486997255205199	0.7925674971909658	1.91270384084082	1.4109882716644178	1.9560614028145815	1.0308728129369387	1.3457375773315032	1.4889579007414757	1.237388193486414	1.638252176217269	1.4378201848518413	1.4378201848518413	1.4378201848518413	1.4378201848518413	1.4378201848518413
0.928317713922859	1.2705738348390814	0.9013343138796313	0.7924482412684642	1.2066726280119133	1.1660569946895165	1.319635513250505	1.3557960075930027	1.5131866956122715	1.2851373247965907	1.4478046525681492	1.2831356823850564	1.4872712568440272	1.5677799841852293	1.0812737987074104	1.522055566548379	1.4732804911657482	1.5448606251951182	1.3531183954021293	1.9289514541207144	1.7650223648625116	1.7410093068073595	1.798989465600272	1.5803877884145754	1.8152606162787175	1.7104264939114922	1.3887196789187788	1.3276431461779734	1.610427971069816	0.9272662882178466	1.2749528685316123	1.5375319383324864	1.210836377181429	1.3866797721527104	1.4294583766410727	1.4274756142398188	1.4890660519246048	1.8079976246148697	1.5051226787321872	1.8861688300296449	1.1770050170516835	1.7980248950844355	1.858556855642071	1.8282908753632532	1.8282908753632532	1.8282908753632532	1.8282908753632532	1.8282908753632532	1.8282908753632532	1.8282908753632532
0.7595245905127841	0.6253174060970874	0.47277812357597204	0.467286045630227	0.7120139039563623	0.6731479322996352	0.7078356426595251	0.4622087348049572	0.5664100551093962	0.4769487957145678	0.5964147457496509	0.8711971193984261	0.5832656756003617	0.8518141845712608	0.6662854453857232	0.6020259296513228	0.6823187471098269	0.6855994937067069	0.6211339818993264	0.6804403068767303	0.8449045236936482	0.790536553577942	0.7284501338810132	0.7887403448934631	0.9358098743409605	0.8675525529838888	0.6897113875545594	0.7200613573105368	0.672306679510839	0.7939743667815157	0.761558864370965	0.8885645165835186	0.6111942604545446	0.7200944907513405	0.8436242084526262	0.781785339973147	0.8770919736201946	0.6060241195479956	0.8210222518059648	0.7948557440720816	0.8079389979390231	0.8079389979390231	0.8079389979390231	0.8079389979390231	0.8079389979390231	0.8079389979390231	0.8079389979390231	0.8079389979390231	0.8079389979390231	0.8079389979390231
0.37110944458770273	0.6718111927496991	0.9478986374223057	1.1664287894067773	1.2982779019432975	1.2001833317163906	1.4218094039160412	0.9575864316646646	1.0725536134648528	1.5475090322500646	1.787676800842465	1.5052835857062277	1.228023327883012	1.3132404912514823	1.5549240347210471	1.671811772985407	1.286161405140213	1.132178793844429	1.427736953393213	1.3177898280810052	1.4922735995168375	1.9588542325655622	1.5933750723513513	1.8204803507707887	1.725543410161691	1.4093269051253488	1.6853255658796977	1.6836176147482602	1.6868346629349902	1.2221930469051725	1.4801787863683216	1.5341776580608957	1.8569490845312882	1.7237241384304787	1.517472582379521	1.9255997257591344	1.5680327423753309	1.8129057083929594	1.9652435522856229	2.073138440412056	2.2808158301059387	2.1769771352589973	2.1769771352589973	2.1769771352589973	2.1769771352589973	2.1769771352589973	2.1769771352589973	2.1769771352589973	2.1769771352589973	2.1769771352589973
0.4013806851638837	0.515033727965652	0.46066509613935785	0.4977765263613477	0.6006145415504436	0.6020314387697954	0.46084609952488104	0.612586870733429	0.7510603425665909	0.831974448604013	1.0391677117597207	1.1883518101216735	0.9985007699520737	1.185010759636126	0.9613134024720774	1.1613961961340986	1.3747340408576634	1.1835830024866976	1.3477499025340745	1.3280080858890684	1.3087922820317688	1.2966236192466711	1.2446330546174544	1.2977339768514702	1.2277599667771195	1.323709598371745	1.3533554094107858	1.394329693632514	1.5285530033090073	1.2318830255257571	1.2147128269668617	1.2706229790611296	1.48186493377232	1.3394954488118336	1.3158434285136005	1.4370686947029472	1.4341468266031219	1.5563673137414402	1.7393287044481618	1.7846070660909448	1.6857017791618372	1.7050260859626347	1.2671849096359933	1.4109144273978138	1.3345911920518498	1.4217571621640797	1.273970454249267	1.195057654872793	1.3267975122744842	1.3827528684910135
1.0175161384081475	0.6009463735379473	1.5777385090140916	0.4200430155824273	0.8098822287373816	0.6515135117030385	0.29538237127872063	0.5909366700408742	0.445954427595401	0.05140725429233736	0.4851253811128328	0.8919571474041064	0.6446266788445161	0.9663348186786336	0.7668434236044359	0.6944174857489221	0.45925187725588507	0.5258031935968391	0.7241550046208874	1.3941889028988836	0.9453585134828297	0.5689260973338073	1.182062576641873	0.63350427874733	0.7912314819376788	1.3851920539041844	1.563287511778854	1.1167080657035853	0.7905899754713452	0.44070436714575245	0.4490728180410643	1.5202009753517984	1.6870729791422958	1.376594839764183	1.5263807829101974	1.0536681046068501	1.0118566190977565	0.49638017918801686	1.155154805056672	1.1736644122185393	0.7978614752131709	0.9901192821734087	1.5238370087201691	0.48449589828034895	0.5079452814505787	0.9325652488071885	1.3053706088988368	1.7695090564278275	1.4689927822766	1.5945063655156362
0.6521375224234166	0.47836862123695695	0.4642600445520152	0.6632191400729184	0.49975731084176805	0.5470863448505504	0.7098723409380854	0.6188163757172008	0.6437851731675837	0.5259462472209727	0.8294483483588337	0.8019615032929063	1.0412718558154765	0.5992857988070249	0.8035400997208967	0.674011334778159	0.5470474666042932	0.6787190693232882	0.5217409301647875	0.6745875290712847	0.5690632960937528	0.5983017235088707	0.8778413418612666	0.8481699279917517	0.8246591480732495	0.900880740524751	0.7755823616890807	0.664197648715961	0.9843266153168717	0.8043691752996692	0.9580163014435844	0.7965861188297121	0.7356105983068573	0.716071907100539	0.7404413350487168	0.669082328376143	0.919791900137983	0.9698096906635987	0.5134026352428946	0.7285282138209114	0.9073437518835152	0.7762135178051306	0.6737932788197182	0.5567147336643729	0.671777911759835	0.9286091099702358	1.0046308296940623	0.7141655212295679	0.7677948361572975	0.831658405573025
0.9887810059798116	0.9434061837244329	1.0366600627445368	1.1715010309363576	1.2797782529545623	1.2251174996353154	1.1900896943032904	1.3149732876202778	1.0412448560533547	1.1175714203368141	0.9477130179683483	1.317451517805267	1.2340771389901506	1.0905876964747003	1.0973063162408516	1.158609903720951	1.1725446480635986	1.3481202208425136	1.304291210718005	1.1734995226174514	1.337920480727345	1.1850771941133373	1.2395252577087064	1.366220883153146	1.3456714576373148	1.2711441340522298	1.1347455337537655	1.2879622534799777	1.3875619573132076	1.481758252004768	1.304615775898694	1.2444549147506048	1.2728481098956208	1.1874773983433446	1.2657133226444024	1.2427944883472715	1.28058465686289	1.214310111983802	1.2899513865683745	1.4800732282144229	1.4530448746469458	1.4272093376094048	1.3822199577418428	1.3032201375611443	1.271688949633764	1.580804816925121	1.4796163670076985	1.445012850000528	1.5913808931040632	1.4204627057945334
0.34480931798161496	0.36050045579855444	0.37624972501931747	0.7483990614392101	0.7156182774348259	0.5301269528543265	0.6741564623773797	0.7762811603462668	0.8516789584198868	0.6921874315977653	0.508016352817372	0.7918726068296832	0.8979933618985692	0.815433327449838	0.9833912841407798	0.7163203140078336	1.0879589451592258	1.0712455937570113	0.8806398213064037	0.6995828104100936	0.6593993166280959	0.639886343742275	0.7297971254740849	0.8236647874769315	1.047906789058914	0.8050980868687133	0.9940140951160369	0.8946308822184542	0.8230422209850426	1.0475917744076229	0.997129689584295	1.010713363812627	0.9654512126126397	1.0463926223039188	1.1307726180846889	1.0916452518970083	1.1977892711916132	1.176749097420182	1.1286071302069132	1.0535168011670506	1.2454856386569786	1.0463703469521484	1.1961705295474079	1.2563251105921183	1.1862959855587494	1.3447514777551357	1.1531165527731264	1.2555650368859785	1.4459421188577886	1.1390971636854135
0.6474452868176139	0.6164562930869084	0.8508307953272934	0.8610598077504814	0.8119454004334732	0.8268469828519631	0.7286825224243415	0.865940197848599	0.8084052188986066	0.815016626503876	0.9403424264505079	0.9638731129071999	0.9627369347593991	0.8518485034079297	0.9333519923192839	0.909482207669727	0.9308146911072736	1.0082016520876789	0.9487381175114424	0.9903576424455031	0.8811505447922746	0.8728152279970355	0.8451961139128584	0.865211783090916	0.9222374069080423	0.9641662046305192	0.8766278834309067	1.0363516686424457	1.012618162482644	0.8164064793605341	0.8811539354359166	0.8711164613685113	0.9882881921351061	1.0965118257436461	1.0368951517792389	1.1229535357969709	0.9573396216150815	1.1423903150406876	1.1462420760723517	1.1969869964221858	1.1274057721835289	1.0850469700555767	0.9883835025793739	1.0367152363174754	1.0367152363174754	1.0367152363174754	1.0367152363174754	1.0367152363174754	1.0367152363174754	1.0367152363174754
1.046671391213068	0.7005427626833196	1.1092694972429133	0.6659868892444027	0.992556135639447	0.7077115801254624	0.707006890669709	0.7811046506021004	0.6732354994429743	0.7164023024177097	0.5836399036912251	0.6500211030544674	0.6500211030544674	0.6500211030544674	0.6500211030544674	0.6500211030544674	0.6500211030544674	0.6500211030544674	0.6500211030544674	0.6500211030544674	0.6500211030544674	0.6500211030544674	0.6500211030544674	0.6500211030544674	0.6500211030544674	0.6500211030544674	0.6500211030544674	0.6500211030544674	0.6500211030544674	0.6500211030544674	0.6500211030544674	0.6500211030544674	0.6500211030544674	0.6500211030544674	0.6500211030544674	0.6500211030544674	0.6500211030544674	0.6500211030544674	0.6500211030544674	0.6500211030544674	0.6500211030544674	0.6500211030544674	0.6500211030544674	0.6500211030544674	0.6500211030544674	0.6500211030544674	0.6500211030544674	0.6500211030544674	0.6500211030544674	0.6500211030544674
1.1330682098454228	0.985818865979498	1.1037477675245917	0.9353267623226583	0.9562919991307072	0.9633187937019834	0.9598053964163452	0.9598053964163452	0.9598053964163452	0.9598053964163452	0.9598053964163452	0.9598053964163452	0.9598053964163452	0.9598053964163452	0.9598053964163452	0.9598053964163452	0.9598053964163452	0.9598053964163452	0.9598053964163452	0.9598053964163452	0.9598053964163452	0.9598053964163452	0.9598053964163452	0.9598053964163452	0.9598053964163452	0.9598053964163452	0.9598053964163452	0.9598053964163452	0.9598053964163452	0.9598053964163452	0.9598053964163452	0.9598053964163452	0.9598053964163452	0.9598053964163452	0.9598053964163452	0.9598053964163452	0.9598053964163452	0.9598053964163452	0.9598053964163452	0.9598053964163452	0.9598053964163452	0.9598053964163452	0.9598053964163452	0.9598053964163452	0.9598053964163452	0.9598053964163452	0.9598053964163452	0.9598053964163452	0.9598053964163452	0.9598053964163452
0.1586394980431318	0.5489612705692882	0.3032868831258867	0.2649346991867396	0.20781871782107736	0.5991233530170249	0.1616256600534007	0.6009296085699173	0.5183188682015294	0.3404573179187461	0.29007087250865216	0.11451695189055647	0.7235609354647682	0.2644108044197118	0.16742974635720048	0.2718803711687962	0.4389916953132142	0.7504056748420271	0.5005889756225569	0.1492203546092326	0.6550832059300813	0.3664071185557561	0.38165011744111954	0.9985926647185552	0.7694722509406617	0.9910713007202562	0.6589753873500215	1.036268865988898	0.6736569737583573	1.1878844773975392	0.7923657551507483	0.5846661295710465	1.1779175143628415	0.5036085921284807	0.4105650633454201	0.2993258487021134	0.35494545602376676	0.35494545602376676	0.35494545602376676	0.35494545602376676	0.35494545602376676	0.35494545602376676	0.35494545602376676	0.35494545602376676	0.35494545602376676	0.35494545602376676	0.35494545602376676	0.35494545602376676	0.35494545602376676	0.35494545602376676
0.6685588850918331	0.8403448326348995	0.6634582075373399	0.6382051280337823	0.6033683509363793	0.6470775963216202	0.7463072327626894	0.587416477977932	0.8537113726181742	0.9596607810686961	0.7644792525534815	0.7253008909462865	0.6813509252864317	0.6063554030886844	0.7383143475810103	0.8348882747471239	0.7443278317731848	0.627384567950434	0.5971396171276506	0.7464665805412252	0.7198916105250213	0.6729447810776189	0.7456470085360677	0.8071204625189556	0.7267647590310771	0.5284668687035509	0.7227324005396902	0.6255996346216205	0.6255996346216205	0.6255996346216205	0.6255996346216205	0.6255996346216205	0.6255996346216205	0.6255996346216205	0.6255996346216205	0.6255996346216205	0.6255996346216205	0.6255996346216205	0.6255996346216205	0.6255996346216205	0.6255996346216205	0.6255996346216205	0.6255996346216205	0.6255996346216205	0.6255996346216205	0.6255996346216205	0.6255996346216205	0.6255996346216205	0.6255996346216205	0.6255996346216205
0.7974119817399302	0.8327490281167755	0.6573201160951112	0.6778028691687857	0.7110923105136019	0.727733785870814	0.7272477741182107	0.5748923460559288	0.680009226635432	0.5478125714249394	0.5970469907010947	0.6497545049934625	0.5897061803601936	0.5123580119207625	0.5014408776574297	0.6399165600021242	0.40877157509523465	0.5953363377141767	0.6357699810002457	0.5357334191638542	0.58575170008205	0.58575170008205	0.58575170008205	0.58575170008205	0.58575170008205	0.58575170008205	0.58575170008205	0.58575170008205	0.58575170008205	0.58575170008205	0.58575170008205	0.58575170008205	0.58575170008205	0.58575170008205	0.58575170008205	0.58575170008205	0.58575170008205	0.58575170008205	0.58575170008205	0.58575170008205	0.58575170008205	0.58575170008205	0.58575170008205	0.58575170008205	0.58575170008205	0.58575170008205	0.58575170008205	0.58575170008205	0.58575170008205	0.58575170008205
0.8995334353680411	0.8696077653632442	0.7382588845405262	0.8376826798894024	0.8307226870250768	0.8383297540406934	0.7442576893933651	0.7206719209270296	0.7217510673646037	0.6310440468894022	0.8115398804671532	0.6431871767944422	0.7428646117631408	0.7025341258978349	0.7819887986346993	0.8202800759535339	0.7037394954909105	0.6903141745197307	0.7445965626028704	0.7089482416774431	0.7876989410397838	0.5409432807802582	0.7129734205850211	0.7311181164898357	0.7233171744291486	0.7112005608925386	0.6434181041106574	0.7393689795995197	0.6849605600826706	0.7548364157026558	0.7369210893421961	0.6609687077314619	0.7258818169813759	0.7280984287770453	0.6660583879561965	0.709858769896827	0.6311910432216788	0.6705249065592529	0.6705249065592529	0.6705249065592529	0.6705249065592529	0.6705249065592529	0.6705249065592529	0.6705249065592529	0.6705249065592529	0.6705249065592529	0.6705249065592529	0.6705249065592529	0.6705249065592529	0.6705249065592529
0.9112272394146349	0.5526829973287628	0.42392105036641065	0.5443235427550234	0.5308901600692036	0.4986807358693866	0.6834630240283287	0.286917731648399	0.4090005210667745	0.642711367913289	0.558413886883677	0.3933774808784788	0.5463192817308885	0.5596725062829065	0.6052577676526657	0.4401656343993518	0.48144331890628506	0.5183207608678394	0.36890536155252085	0.4382663830849371	0.381823709659756	0.5394473846950266	0.49814204744193546	0.5626132063983331	0.43579143614715354	0.38508577070467936	0.5166737037152582	0.6406455250238006	0.28295432731604026	0.39974751882165055	0.44869592739197195	0.5040822262216138	0.47638907680679293	0.47638907680679293	0.47638907680679293	0.47638907680679293	0.47638907680679293	0.47638907680679293	0.47638907680679293	0.47638907680679293	0.47638907680679293	0.47638907680679293	0.47638907680679293	0.47638907680679293	0.47638907680679293	0.47638907680679293	0.47638907680679293	0.47638907680679293	0.47638907680679293	0.47638907680679293
0.4262608410397754	0.2626607824586512	0.319913801605565	0.39852021187461456	0.6892508235438727	0.23441052102675758	0.4888968103530892	0.430298107516011	0.5296828359562067	0.40107811499315804	0.4110446191191942	0.5719037891017125	0.6420497521215514	0.48945808770537663	0.9110787835791189	0.9592263046767763	0.7317332833967096	0.7687547019882379	1.0948216136228703	1.029695715377715	0.959016599315227	0.7101876489162546	0.5413428055111202	0.7533900392725074	0.7982657018034407	0.701290045190417	0.7089054414519619	0.8470853864249167	0.7359582480404562	0.7890159879738102	0.9612035027466462	0.8410531516768238	0.7974680585388474	0.7702656460873449	0.7838668523130962	0.7838668523130962	0.7838668523130962	0.7838668523130962	0.7838668523130962	0.7838668523130962	0.7838668523130962	0.7838668523130962	0.7838668523130962	0.7838668523130962	0.7838668523130962	0.7838668523130962	0.7838668523130962	0.7838668523130962	0.7838668523130962	0.7838668523130962
0.9654301421507441	0.8284990056748311	0.7250730043530217	0.6881414001066009	0.6633441999415813	0.7608121134094439	0.7220466765359709	0.7698634002620914	0.7308393615475913	0.7270061782325776	0.5207611003055536	0.6368701132397594	0.634656167323774	0.7238444950559382	0.5954880767467227	0.7334416246595228	0.7910157601941187	0.7929784374174438	0.772029994845025	0.5919779484705672	0.5262120437748883	0.6344723894572913	0.5803422166160898	0.5803422166160898	0.5803422166160898	0.5803422166160898	0.5803422166160898	0.5803422166160898	0.5803422166160898	0.5803422166160898	0.5803422166160898	0.5803422166160898	0.5803422166160898	0.5803422166160898	0.5803422166160898	0.5803422166160898	0.5803422166160898	0.5803422166160898	0.5803422166160898	0.5803422166160898	0.5803422166160898	0.5803422166160898	0.5803422166160898	0.5803422166160898	0.5803422166160898	0.5803422166160898	0.5803422166160898	0.5803422166160898	0.5803422166160898	0.5803422166160898
0.6073517694594244	0.508995707310307	0.6084440672220042	0.5026393136106598	0.17683169239419724	0.8254323244643268	0.443035765563332	0.3801349455942419	0.6423005839902555	0.6046014928931424	0.327019317318824	0.5235329240809317	0.9710016862001906	1.2130569537798872	1.168642427439942	1.1050213294797369	1.0045306179036013	0.5062812187930064	1.2885022225594083	1.4228779882402527	1.4380927997805	1.1661302319550937	1.2284884091907255	1.5512684758260138	1.0670940156546866	1.6674799054208749	0.8876517703444573	1.051484951101825	1.143240684099652	1.383411156270975	1.309309178728521	1.7531123960031216	1.0273898992300754	1.285682857334717	1.3101815021822312	1.0955543878030545	1.45245945629644	1.054521640841994	1.6445371316218451	1.269481005104039	1.5975895194257141	1.4335352622648767	1.4335352622648767	1.4335352622648767	1.4335352622648767	1.4335352622648767	1.4335352622648767	1.4335352622648767	1.4335352622648767	1.4335352622648767
0.5022739647588902	0.4150733672059278	0.43768166355058535	0.5213817800323349	0.46639500455439276	0.5470275477634611	0.5929996338808691	0.6210928418935568	0.8379248655688242	0.6497518609625433	0.6197530961087435	0.8104736431424872	0.8290370452244353	0.9238887883410994	0.9958201721252524	0.7580288735958115	0.8227707885634442	0.8935503493301229	0.89732819635835	0.8740430283086126	1.0619748637912116	0.951395851031873	0.7956329357181944	1.1991984102321587	1.1203894720924048	1.1597939411622817	1.1597939411622817	1.1597939411622817	1.1597939411622817	1.1597939411622817	1.1597939411622817	1.1597939411622817	1.1597939411622817	1.1597939411622817	1.1597939411622817	1.1597939411622817	1.1597939411622817	1.1597939411622817	1.1597939411622817	1.1597939411622817	1.1597939411622817	1.1597939411622817	1.1597939411622817	1.1597939411622817	1.1597939411622817	1.1597939411622817	1.1597939411622817	1.1597939411622817	1.1597939411622817	1.1597939411622817
0.7204803973029336	0.5760412339611489	0.24860058323342554	0.881285173570173	0.6419321364557078	0.6699187723193062	0.7772854816134485	0.6122460726107487	1.1555284331047866	1.0674601759679943	1.1107873268212596	0.7365110883225011	0.4643318411984454	0.9901270932778067	0.8020337084625055	0.9684351807112517	1.2409014537189393	1.1391659394712341	0.9883547612459592	1.201983166362781	0.9942556516696318	0.8589999782752735	0.8370862481664602	1.5588250566391828	1.4804595993644596	1.2098866001947008	1.3886160645243744	0.9908319939942318	1.076472548943156	1.4564786168452664	1.2664755828942111	1.2664755828942111	1.2664755828942111	1.2664755828942111	1.2664755828942111	1.2664755828942111	1.2664755828942111	1.2664755828942111	1.2664755828942111	1.2664755828942111	1.2664755828942111	1.2664755828942111	1.2664755828942111	1.2664755828942111	1.2664755828942111	1.2664755828942111	1.2664755828942111	1.2664755828942111	1.2664755828942111	1.2664755828942111
0.6167557335255791	0.606069525399106	0.5113012152796004	0.5570349599748188	0.547138408737941	0.5827987455047418	0.5233210855801473	0.7951300012524737	0.6851275267603594	0.5477651781429812	0.5184298631339013	0.6415864417034481	0.5750834985975519	0.472132569780054	0.6942894805775022	0.5486995016844581	0.6159838634110395	0.4423366463149971	0.5291602548630182	0.5291602548630182	0.5291602548630182	0.5291602548630182	0.5291602548630182	0.5291602548630182	0.5291602548630182	0.5291602548630182	0.5291602548630182	0.5291602548630182	0.5291602548630182	0.5291602548630182	0.5291602548630182	0.5291602548630182	0.5291602548630182	0.5291602548630182	0.5291602548630182	0.5291602548630182	0.5291602548630182	0.5291602548630182	0.5291602548630182	0.5291602548630182	0.5291602548630182	0.5291602548630182	0.5291602548630182	0.5291602548630182	0.5291602548630182	0.5291602548630182	0.5291602548630182	0.5291602548630182	0.5291602548630182	0.5291602548630182
0.6111873103509492	0.4605081628040049	0.5030149010795788	0.758644653966141	0.6322121749387389	0.5048336529275527	0.5715123597913885	0.7144868116704728	0.694179726458142	0.6906643087714405	0.5670831885587082	0.68597946192255	0.49372396077504116	0.6971855254941287	0.7946837221807632	0.5904683348564859	0.8102955409379279	0.7416644466564949	0.6796473870099493	0.5736240297782503	0.592145596933961	0.4542627447839623	0.9916782453051193	0.6665991873699142	0.619613482857529	0.5417023157471703	0.6551419095403705	0.5515321586034064	0.7736576108303164	0.6625948847168615	0.6625948847168615	0.6625948847168615	0.6625948847168615	0.6625948847168615	0.6625948847168615	0.6625948847168615	0.6625948847168615	0.6625948847168615	0.6625948847168615	0.6625948847168615	0.6625948847168615	0.6625948847168615	0.6625948847168615	0.6625948847168615	0.6625948847168615	0.6625948847168615	0.6625948847168615	0.6625948847168615	0.6625948847168615	0.6625948847168615
0.6305746416162082	0.8053357136242569	0.566050239108297	0.6748924589769049	0.7020154606047758	0.7435464592009399	0.7218663036863839	0.6058620161948504	0.6848713100040149	0.7473873581718047	0.7008315360531353	0.6989762297029714	0.4921049968371848	0.6403759255437099	0.9010087929335385	0.6551616630954441	0.7386509932521574	0.7048082596568574	0.7265939556298093	0.6524029395608595	0.58711836736883	0.8921271447650009	0.7396227560669155	0.7396227560669155	0.7396227560669155	0.7396227560669155	0.7396227560669155	0.7396227560669155	0.7396227560669155	0.7396227560669155	0.7396227560669155	0.7396227560669155	0.7396227560669155	0.7396227560669155	0.7396227560669155	0.7396227560669155	0.7396227560669155	0.7396227560669155	0.7396227560669155	0.7396227560669155	0.7396227560669155	0.7396227560669155	0.7396227560669155	0.7396227560669155	0.7396227560669155	0.7396227560669155	0.7396227560669155	0.7396227560669155	0.7396227560669155	0.7396227560669155
0.5873977041783122	0.5198672981381945	0.5269106192644971	0.7173497550553546	0.5250317492676307	0.7298837910695236	0.6849201674249408	0.5484156054657419	0.5592009252564448	0.6313704825814226	0.7185792991327311	0.7055830595167839	0.6995643983637202	0.6974311189072965	0.734240870768555	0.45507157658359987	0.8018347995351598	0.5357143528565343	0.5796089683549743	0.6703510951597643	0.5342143762128482	0.6421325296274109	0.589005895116451	0.7411213377421224	0.5513822945208767	0.8154756674705945	0.6834289809957357	0.6834289809957357	0.6834289809957357	0.6834289809957357	0.6834289809957357	0.6834289809957357	0.6834289809957357	0.6834289809957357	0.6834289809957357	0.6834289809957357	0.6834289809957357	0.6834289809957357	0.6834289809957357	0.6834289809957357	0.6834289809957357	0.6834289809957357	0.6834289809957357	0.6834289809957357	0.6834289809957357	0.6834289809957357	0.6834289809957357	0.6834289809957357	0.6834289809957357	0.6834289809957357
0.4269335029267071	0.5619600494626558	0.5699149046432518	0.5287148945980987	0.5082164391406715	0.6364219194255994	0.7591087484875502	0.542582228158764	0.6488751325937567	0.7338952850577356	0.6271268219530542	0.5362540905022286	0.5557254951970751	0.7702446857831408	0.8173265150545508	0.7215536918828938	0.7537099570787856	0.7650093592055695	0.6680430245486646	0.9235615065463839	0.7374441591393203	0.6406321589275217	0.6027433411625429	0.4089555117540866	0.5058494264583148	0.5058494264583148	0.5058494264583148	0.5058494264583148	0.5058494264583148	0.5058494264583148	0.5058494264583148	0.5058494264583148	0.5058494264583148	0.5058494264583148	0.5058494264583148	0.5058494264583148	0.5058494264583148	0.5058494264583148	0.5058494264583148	0.5058494264583148	0.5058494264583148	0.5058494264583148	0.5058494264583148	0.5058494264583148	0.5058494264583148	0.5058494264583148	0.5058494264583148	0.5058494264583148	0.5058494264583148	0.5058494264583148
0.6744653785597282	0.5891415767010267	0.7057450663632687	0.5041800531942269	0.7319984969093668	0.8295658011142332	0.4973780647497168	0.701627589921883	0.6750736845926315	0.6046899437287235	0.8902864902764087	0.8890320037015854	0.578287049079718	0.7363874320578113	0.7651314513711291	0.6503225152582003	0.6706174259706799	0.7559037816410393	0.6714586713404666	0.5577553323586226	0.8667431363612088	0.8006238861147338	0.5660069262035597	0.8551856160099738	0.7105962711067668	0.7105962711067668	0.7105962711067668	0.7105962711067668	0.7105962711067668	0.7105962711067668	0.7105962711067668	0.7105962711067668	0.7105962711067668	0.7105962711067668	0.7105962711067668	0.7105962711067668	0.7105962711067668	0.7105962711067668	0.7105962711067668	0.7105962711067668	0.7105962711067668	0.7105962711067668	0.7105962711067668	0.7105962711067668	0.7105962711067668	0.7105962711067668	0.7105962711067668	0.7105962711067668	0.7105962711067668	0.7105962711067668
0.22147538434491465	0.3047066478979416	0.24348833457120836	0.23327426413172775	0.3484676069962309	0.2469969888757835	0.29144307459901536	0.25967370599861955	0.33017079272095784	0.3731554982971874	0.28338311998226184	0.2987407788994866	0.23769282166578404	0.26352492336214345	0.22127106689726422	0.25155191863228143	0.13256374336674098	0.18772845991700737	0.2592313135174288	0.1829560368461531	0.25664511925456895	0.3498237730293118	0.2882741091209824	0.3190489410751471	0.3190489410751471	0.3190489410751471	0.3190489410751471	0.3190489410751471	0.3190489410751471	0.3190489410751471	0.3190489410751471	0.3190489410751471	0.3190489410751471	0.3190489410751471	0.3190489410751471	0.3190489410751471	0.3190489410751471	0.3190489410751471	0.3190489410751471	0.3190489410751471	0.3190489410751471	0.3190489410751471	0.3190489410751471	0.3190489410751471	0.3190489410751471	0.3190489410751471	0.3190489410751471	0.3190489410751471	0.3190489410751471	0.3190489410751471
0.9007671297235679	1.0031971806446365	0.9006593045182346	0.7623306674330762	0.681552987129281	0.82764607532786	0.9077502773069142	0.7066252342763061	0.7141380670689129	0.8588059839018389	0.9686766261499806	0.8415780145567371	0.7148903917656156	0.7482143780957714	0.7712701234890104	0.8306245698429762	0.7815198698092956	0.8866991524124493	0.7751927658684805	0.8099603026615907	0.7034308814367013	0.8735960634015033	0.7507119007017102	0.6497670589391699	0.70023947982044	0.70023947982044	0.70023947982044	0.70023947982044	0.70023947982044	0.70023947982044	0.70023947982044	0.70023947982044	0.70023947982044	0.70023947982044	0.70023947982044	0.70023947982044	0.70023947982044	0.70023947982044	0.70023947982044	0.70023947982044	0.70023947982044	0.70023947982044	0.70023947982044	0.70023947982044	0.70023947982044	0.70023947982044	0.70023947982044	0.70023947982044	0.70023947982044	0.70023947982044
0.5474923088749173	0.4790697511364164	0.6548376586693583	0.5827945161804777	0.8174000731083632	0.9839907001241769	0.9188980181694125	0.8733874666250775	0.9013800502166245	0.8751272744274219	0.799095435819914	0.8584095848828017	0.8084333989006967	0.7587036457616886	0.9019912418490534	0.8188609063366268	1.010525205129663	0.8444864702771325	1.1117661370234972	0.9785291882899699	0.836354859103636	0.8630389246102874	1.0649099280687577	0.8823894295575762	1.0066360328026065	0.9663165705832113	0.9759000370965145	0.9854479057288602	1.1484568969435671	0.9513613154589184	1.049909106201243	1.049909106201243	1.049909106201243	1.049909106201243	1.049909106201243	1.049909106201243	1.049909106201243	1.049909106201243	1.049909106201243	1.049909106201243	1.049909106201243	1.049909106201243	1.049909106201243	1.049909106201243	1.049909106201243	1.049909106201243	1.049909106201243	1.049909106201243	1.049909106201243	1.049909106201243
0.7087171283252733	0.804521680763768	0.7253044686294348	0.804938627899797	0.8259942779848204	0.9436050570919463	0.999448224076684	0.8673558716974491	0.8697948471996994	0.9667036194973089	0.8380271522929907	0.9095982844835916	0.9252904460850933	1.0089710422375517	0.8924267592477129	0.8490593892199743	0.9584809139125505	0.9520058140497047	1.0880993162643116	0.8629112064511795	0.8678305557450557	1.038289401011747	0.9013941207748316	1.021594556769045	1.0454403083238635	1.066553572498115	0.9717763133220265	1.0836032358631749	0.8929495799994875	0.8385926880724079	0.964549547942614	0.901571118007511	0.901571118007511	0.901571118007511	0.901571118007511	0.901571118007511	0.901571118007511	0.901571118007511	0.901571118007511	0.901571118007511	0.901571118007511	0.901571118007511	0.901571118007511	0.901571118007511	0.901571118007511	0.901571118007511	0.901571118007511	0.901571118007511	0.901571118007511	0.901571118007511
0.396599077818015	0.42757858410303023	0.45243545074956854	0.3758493611274726	0.23221719249858003	0.4979885425681852	0.4550259088270158	0.4033290734464481	0.48382806742819856	0.5336274355941923	0.5344297281445962	0.7149963378667187	0.7831275730446032	0.5319252880155481	0.6532356409070603	0.6541139532077841	0.6443986345107262	0.7300289342417963	0.8130657510448642	0.7099533846527453	0.7789571357578055	0.7613367421689421	0.805128822221307	0.8218663199520562	0.8028552403997017	0.6309361819350281	0.946648258720483	1.0003209091732794	0.8861078383854333	0.7461638959777391	0.8161358671815861	0.8161358671815861	0.8161358671815861	0.8161358671815861	0.8161358671815861	0.8161358671815861	0.8161358671815861	0.8161358671815861	0.8161358671815861	0.8161358671815861	0.8161358671815861	0.8161358671815861	0.8161358671815861	0.8161358671815861	0.8161358671815861	0.8161358671815861	0.8161358671815861	0.8161358671815861	0.8161358671815861	0.8161358671815861
0.5033101088285259	0.7032126984592255	0.7188861766618203	0.5663810747025801	0.6083328073832334	0.758088345635732	0.8933740034824044	0.7220243920478342	1.2237138288763252	0.9888389025905061	0.9175723406755986	1.105275940255423	0.9633384682273546	0.9311316467502169	0.9724138234425245	1.205748025633293	1.1439534948244958	1.1949589282826258	1.3072608124295246	1.1844786336116815	1.245869723020603	1.245869723020603	1.245869723020603	1.245869723020603	1.245869723020603	1.245869723020603	1.245869723020603	1.245869723020603	1.245869723020603	1.245869723020603	1.245869723020603	1.245869723020603	1.245869723020603	1.245869723020603	1.245869723020603	1.245869723020603	1.245869723020603	1.245869723020603	1.245869723020603	1.245869723020603	1.245869723020603	1.245869723020603	1.245869723020603	1.245869723020603	1.245869723020603	1.245869723020603	1.245869723020603	1.245869723020603	1.245869723020603	1.245869723020603
0.9390249602485592	0.8445057025718445	0.8362685741175246	0.9894013219346378	0.9335455417417209	1.0524077366377638	1.2474748525944637	1.0483414348233064	1.1880738824830481	1.0378797780070625	1.2161949918295099	1.078765171908998	1.099501994874122	1.1419005647131764	0.9057562363780144	1.032851039782648	1.0817117782849426	1.1146823644651678	1.112833536850395	1.132770722133291	1.0141329434152702	1.2020807846132842	1.0273816147065873	0.9735298375644046	1.2173352649562872	1.2653256416244614	0.9589476664438303	1.1121366540341457	1.1121366540341457	1.1121366540341457	1.1121366540341457	1.1121366540341457	1.1121366540341457	1.1121366540341457	1.1121366540341457	1.1121366540341457	1.1121366540341457	1.1121366540341457	1.1121366540341457	1.1121366540341457	1.1121366540341457	1.1121366540341457	1.1121366540341457	1.1121366540341457	1.1121366540341457	1.1121366540341457	1.1121366540341457	1.1121366540341457	1.1121366540341457	1.1121366540341457
0.5096062461582964	0.6035531405107654	0.61201264462546	0.6684344754093273	0.6346670163998129	0.526022017506057	0.6471103585418132	0.616694004453281	0.7721581707874771	0.7698050877996278	0.6656474392313323	0.7900468138985473	0.9458873090163712	0.884748645519554	0.8262851497359844	0.8292318668463148	0.8623718951165488	0.9399370237370448	1.10074915531784	0.794558304281869	1.0620066362268135	0.85295339677224	0.8993440435079182	0.8387611109505883	0.9703729355627584	0.9068596498392025	0.9821816917565206	0.8586196432384834	1.0609386405215186	1.0394825302853379	1.0175474521341956	1.062011639978515	1.0397795460563555	1.0397795460563555	1.0397795460563555	1.0397795460563555	1.0397795460563555	1.0397795460563555	1.0397795460563555	1.0397795460563555	1.0397795460563555	1.0397795460563555	1.0397795460563555	1.0397795460563555	1.0397795460563555	1.0397795460563555	1.0397795460563555	1.0397795460563555	1.0397795460563555	1.0397795460563555
2.0345014829221415	0.9727145403305739	1.0761241545881162	1.7487716916942422	1.1281748122458906	1.747561007461791	1.822037571234339	1.2243401230949316	1.6151776876854498	2.666332535895784	2.3622975008822933	1.4175933295270675	1.621797736084576	1.9615102250483867	2.3349684634360663	2.1482393442422265	2.1482393442422265	2.1482393442422265	2.1482393442422265	2.1482393442422265	2.1482393442422265	2.1482393442422265	2.1482393442422265	2.1482393442422265	2.1482393442422265	2.1482393442422265	2.1482393442422265	2.1482393442422265	2.1482393442422265	2.1482393442422265	2.1482393442422265	2.1482393442422265	2.1482393442422265	2.1482393442422265	2.1482393442422265	2.1482393442422265	2.1482393442422265	2.1482393442422265	2.1482393442422265	2.1482393442422265	2.1482393442422265	2.1482393442422265	2.1482393442422265	2.1482393442422265	2.1482393442422265	2.1482393442422265	2.1482393442422265	2.1482393442422265	2.1482393442422265	2.1482393442422265
0.7780016183651026	0.6612052719091187	0.7591995906589658	0.9374298063177728	1.079986011314158	1.0287500599419164	0.9660729694478039	0.9431014411970875	0.9127936868909771	0.8835222005509418	1.1463640793234298	0.8760783294023583	0.9918633543818811	0.9213530842758851	0.8605331009408973	0.9897406706827856	0.9869561487835418	1.0756129040138844	0.9471351257281575	1.1050867522524253	0.9162581402861637	1.033413576550116	1.108984137502078	1.1718639575128618	1.1404240475074698	1.1404240475074698	1.1404240475074698	1.1404240475074698	1.1404240475074698	1.1404240475074698	1.1404240475074698	1.1404240475074698	1.1404240475074698	1.1404240475074698	1.1404240475074698	1.1404240475074698	1.1404240475074698	1.1404240475074698	1.1404240475074698	1.1404240475074698	1.1404240475074698	1.1404240475074698	1.1404240475074698	1.1404240475074698	1.1404240475074698	1.1404240475074698	1.1404240475074698	1.1404240475074698	1.1404240475074698	1.1404240475074698
0.5015245433675979	0.7922513319085612	0.9029381185763725	0.9952934990850401	1.1050687346493895	0.9353158246306525	1.0770641030238943	0.8525971959360021	0.8946906689227216	0.9936243506109751	1.1045728845947382	0.9689352781419801	1.18390395075671	1.3239657738949908	1.1751643887236511	1.574411045287259	1.6079019778442405	1.4582583667750275	1.4364609460629045	1.572157608389366	1.439786266151744	1.277911714677816	1.418639940301259	1.2564964878344103	1.3375682140678349	1.3375682140678349	1.3375682140678349	1.3375682140678349	1.3375682140678349	1.3375682140678349	1.3375682140678349	1.3375682140678349	1.3375682140678349	1.3375682140678349	1.3375682140678349	1.3375682140678349	1.3375682140678349	1.3375682140678349	1.3375682140678349	1.3375682140678349	1.3375682140678349	1.3375682140678349	1.3375682140678349	1.3375682140678349	1.3375682140678349	1.3375682140678349	1.3375682140678349	1.3375682140678349	1.3375682140678349	1.3375682140678349
0.3476082544789113	0.649355465080947	0.7025853643016162	0.608334599223582	0.7140822613047113	0.8423572653820174	0.6195862069275614	0.7958750152041268	0.5900968957580421	0.8968070025744546	0.7870043074296997	0.8412266423926519	0.5853043754126588	1.1999689637275275	0.8924727592685092	0.8754363881939374	1.081422382422951	1.355574535905993	1.25472490326217	0.9822329565278352	0.9982264494515626	0.9236490723176164	1.2855659950786111	1.096498807585639	1.3717164155672898	0.9975779778902766	1.164848155493699	1.3075139330244028	1.1238482585318064	1.3536528686316627	1.2387505635817346	1.2387505635817346	1.2387505635817346	1.2387505635817346	1.2387505635817346	1.2387505635817346	1.2387505635817346	1.2387505635817346	1.2387505635817346	1.2387505635817346	1.2387505635817346	1.2387505635817346	1.2387505635817346	1.2387505635817346	1.2387505635817346	1.2387505635817346	1.2387505635817346	1.2387505635817346	1.2387505635817346	1.2387505635817346
0.4399134805412421	0.60287682309441	0.5896033464079593	0.7844105452294832	0.7848073547377697	0.748603591823576	1.0054750866490145	0.7387197365127706	0.9569716479386474	0.9476931683425415	0.754816107756752	0.9274715639058242	1.0175635765259587	0.9725175702158915	0.9725175702158915	0.9725175702158915	0.9725175702158915	0.9725175702158915	0.9725175702158915	0.9725175702158915	0.9725175702158915	0.9725175702158915	0.9725175702158915	0.9725175702158915	0.9725175702158915	0.9725175702158915	0.9725175702158915	0.9725175702158915	0.9725175702158915	0.9725175702158915	0.9725175702158915	0.9725175702158915	0.9725175702158915	0.9725175702158915	0.9725175702158915	0.9725175702158915	0.9725175702158915	0.9725175702158915	0.9725175702158915	0.9725175702158915	0.9725175702158915	0.9725175702158915	0.9725175702158915	0.9725175702158915	0.9725175702158915	0.9725175702158915	0.9725175702158915	0.9725175702158915	0.9725175702158915	0.9725175702158915
0.6649421546877057	0.7086937141882746	0.7980404258776985	0.6766282934128693	0.6569534620527574	0.5109753909881195	0.5894413991916241	0.7088803652637379	0.6223337756738041	0.5288593940240113	0.7510406124039973	0.6249631374377363	0.6426106308594887	0.7122916662396983	0.645091897557264	0.7883192852201798	0.6330687595029908	0.7503888861131619	0.6343638350556465	0.6751664355126497	0.5609249550362404	0.43842085017667515	0.6693548331554325	0.5935594204000184	0.5502692616658578	0.5719143410329381	0.5719143410329381	0.5719143410329381	0.5719143410329381	0.5719143410329381	0.5719143410329381	0.5719143410329381	0.5719143410329381	0.5719143410329381	0.5719143410329381	0.5719143410329381	0.5719143410329381	0.5719143410329381	0.5719143410329381	0.5719143410329381	0.5719143410329381	0.5719143410329381	0.5719143410329381	0.5719143410329381	0.5719143410329381	0.5719143410329381	0.5719143410329381	0.5719143410329381	0.5719143410329381	0.5719143410329381
0.6899149231051843	0.4901399690130954	0.7573389163299666	0.5393527522375119	0.7523567630230344	0.7473985271834507	0.8360246925499754	0.8680665860831706	0.9166477770293484	0.8771909413220054	0.9155017398969761	0.9907555128197422	1.0067190619760549	0.8969297292984123	0.9553380755901845	0.9018926103157185	0.9175547034441798	0.865793520580183	0.8816071907677859	0.8330512260625926	0.9715566436041799	0.8986965733065821	0.9006958033517093	1.1544141867572801	0.860108889856948	0.7744966839969631	0.8173027869269555	0.8173027869269555	0.8173027869269555	0.8173027869269555	0.8173027869269555	0.8173027869269555	0.8173027869269555	0.8173027869269555	0.8173027869269555	0.8173027869269555	0.8173027869269555	0.8173027869269555	0.8173027869269555	0.8173027869269555	0.8173027869269555	0.8173027869269555	0.8173027869269555	0.8173027869269555	0.8173027869269555	0.8173027869269555	0.8173027869269555	0.8173027869269555	0.8173027869269555	0.8173027869269555
0.21302790133445182	0.4695170721500885	0.9162537454440691	0.9611495810382167	1.2064062539847793	1.289503465327101	1.2206342098782201	1.0361947750856975	1.1085079743898514	1.296152872541214	1.2118457776152975	1.5830369425086963	1.0792636577964454	0.9208460652121753	1.2751786091517965	1.2818264203772058	1.6271627573562164	1.2608155419338842	1.4755227900696826	1.49138388551645	1.5759256127321069	2.7503918982373152	1.830779329269096	2.2562045460952476	1.815804410148723	1.5246458498099662	1.6702251299793447	1.6702251299793447	1.6702251299793447	1.6702251299793447	1.6702251299793447	1.6702251299793447	1.6702251299793447	1.6702251299793447	1.6702251299793447	1.6702251299793447	1.6702251299793447	1.6702251299793447	1.6702251299793447	1.6702251299793447	1.6702251299793447	1.6702251299793447	1.6702251299793447	1.6702251299793447	1.6702251299793447	1.6702251299793447	1.6702251299793447	1.6702251299793447	1.6702251299793447	1.6702251299793447
0.600337266172622	0.546683135870785	0.7390445276686286	0.7804567910898474	0.8076600684609024	0.8572136672130948	0.8749414697206493	0.9912260815722913	1.0967979023708574	0.9448973888175467	1.032822115069236	1.0730173752731085	0.9074229399624154	1.0451060116283692	0.9869829382370322	1.0895970318065729	1.1563492706959986	1.1195948608936959	1.1762366128067003	1.154705222138259	1.235086365994186	1.097606396512312	1.0796923141266201	1.2270703537390195	1.0228193585249188	1.2287254758703137	1.1257724171976162	1.1257724171976162	1.1257724171976162	1.1257724171976162	1.1257724171976162	1.1257724171976162	1.1257724171976162	1.1257724171976162	1.1257724171976162	1.1257724171976162	1.1257724171976162	1.1257724171976162	1.1257724171976162	1.1257724171976162	1.1257724171976162	1.1257724171976162	1.1257724171976162	1.1257724171976162	1.1257724171976162	1.1257724171976162	1.1257724171976162	1.1257724171976162	1.1257724171976162	1.1257724171976162
0.5925317802718433	0.6340238764013965	0.605424426638343	0.7356982521291984	0.6191335370712892	0.763363047537407	0.7598701233644655	0.8805712541457484	0.7334784665930287	0.8430208010912787	0.8808031824017293	1.0288690712654134	1.1100493657062254	0.9595769718555149	1.0193078914529028	1.2287786373511222	0.8308990403211126	0.8871161696918829	0.7789235669740852	0.758370599649245	0.9382020711205333	0.7115358940552866	0.8832736302180585	0.9604643659855958	0.8593118805370616	0.9098881232613288	0.9098881232613288	0.9098881232613288	0.9098881232613288	0.9098881232613288	0.9098881232613288	0.9098881232613288	0.9098881232613288	0.9098881232613288	0.9098881232613288	0.9098881232613288	0.9098881232613288	0.9098881232613288	0.9098881232613288	0.9098881232613288	0.9098881232613288	0.9098881232613288	0.9098881232613288	0.9098881232613288	0.9098881232613288	0.9098881232613288	0.9098881232613288	0.9098881232613288	0.9098881232613288	0.9098881232613288
0.8968048589730443	0.7537913411835337	0.8675010000259412	0.9555108595714965	0.9428497842925637	0.9862844508350255	1.0513142411722378	0.7353499460805158	1.0332967772578179	0.7748598047967328	0.8414542194576375	0.7689817824618073	1.0165191917190106	0.9394255551826247	1.021447609269912	0.8471823811020455	0.791237914724588	1.0791982096826545	0.9185153021753996	0.7228309914626504	0.910630173618942	0.9315922499524957	1.023651112325148	0.8908998805476438	0.9478270407071737	0.9193634606274088	0.9193634606274088	0.9193634606274088	0.9193634606274088	0.9193634606274088	0.9193634606274088	0.9193634606274088	0.9193634606274088	0.9193634606274088	0.9193634606274088	0.9193634606274088	0.9193634606274088	0.9193634606274088	0.9193634606274088	0.9193634606274088	0.9193634606274088	0.9193634606274088	0.9193634606274088	0.9193634606274088	0.9193634606274088	0.9193634606274088	0.9193634606274088	0.9193634606274088	0.9193634606274088	0.9193634606274088
0.6186003553040498	0.6150647830119745	0.7881601701385734	0.8151200526320953	0.9614043056365281	0.8939025702401364	0.8684665018121125	0.9702318443585863	0.9000192670775756	0.919924178198761	1.033877972221763	0.8432779588118468	0.9015519081303374	0.9629568879187126	0.9780013082685488	0.9981114937456307	0.9426521585472332	1.1000205678644492	0.9276773172579459	0.7923995310772757	1.0014555229096747	1.1228942955933712	1.0006725989539262	0.9218120179773239	1.0273122056283444	0.974562111802834	0.974562111802834	0.974562111802834	0.974562111802834	0.974562111802834	0.974562111802834	0.974562111802834	0.974562111802834	0.974562111802834	0.974562111802834	0.974562111802834	0.974562111802834	0.974562111802834	0.974562111802834	0.974562111802834	0.974562111802834	0.974562111802834	0.974562111802834	0.974562111802834	0.974562111802834	0.974562111802834	0.974562111802834	0.974562111802834	0.974562111802834	0.974562111802834
1.016939284989956	0.9344749662048873	0.7532543489726294	0.7636882748145352	0.6060104375327662	0.8094166814966522	0.8449116479310204	0.7585959411215765	0.8553905509071645	0.6938025801601727	0.6172619964785092	0.6484060304798026	0.7214378220850934	0.8922719141378581	0.9013735939526529	0.6780458986385008	0.9127964759537863	0.7817135642716219	0.810149762111612	0.8023717295608963	0.8062607458362542	0.8062607458362542	0.8062607458362542	0.8062607458362542	0.8062607458362542	0.8062607458362542	0.8062607458362542	0.8062607458362542	0.8062607458362542	0.8062607458362542	0.8062607458362542	0.8062607458362542	0.8062607458362542	0.8062607458362542	0.8062607458362542	0.8062607458362542	0.8062607458362542	0.8062607458362542	0.8062607458362542	0.8062607458362542	0.8062607458362542	0.8062607458362542	0.8062607458362542	0.8062607458362542	0.8062607458362542	0.8062607458362542	0.8062607458362542	0.8062607458362542	0.8062607458362542	0.8062607458362542
0.7969072631382912	0.7599372318443995	0.8104284658894286	0.8341149778105451	0.8163928993451183	0.8073254608107976	0.8333324967741075	0.8839357356049117	0.9514088353526033	0.9144254025776377	0.8529622595839015	0.8510944127755522	0.9885112968100582	1.0215798670172789	0.9147115316564216	0.8931062395278773	1.0913709986317288	0.9841303976322298	0.9875270601827835	1.063961491674447	1.0257442759286153	1.0257442759286153	1.0257442759286153	1.0257442759286153	1.0257442759286153	1.0257442759286153	1.0257442759286153	1.0257442759286153	1.0257442759286153	1.0257442759286153	1.0257442759286153	1.0257442759286153	1.0257442759286153	1.0257442759286153	1.0257442759286153	1.0257442759286153	1.0257442759286153	1.0257442759286153	1.0257442759286153	1.0257442759286153	1.0257442759286153	1.0257442759286153	1.0257442759286153	1.0257442759286153	1.0257442759286153	1.0257442759286153	1.0257442759286153	1.0257442759286153	1.0257442759286153	1.0257442759286153
0.7297131238490873	0.7553962664788872	0.9026656699274888	0.5197975424654455	0.9559986051953694	0.7690101558938021	0.6260599000232815	1.0524009167158774	0.7303921554188453	0.7758669904521572	0.7705133357416848	1.1359402163524366	0.8351380350355835	1.0174310864694371	1.1855647072261928	0.9406218498428933	1.4827107900958139	1.315941675026551	1.0364512964371289	1.5971767026246981	0.9339957471081101	1.2432404668375427	0.9625282465858246	0.7294277618524673	1.0222977445094081	1.1860805408526487	1.0814982065592373	1.133789373705943	1.133789373705943	1.133789373705943	1.133789373705943	1.133789373705943	1.133789373705943	1.133789373705943	1.133789373705943	1.133789373705943	1.133789373705943	1.133789373705943	1.133789373705943	1.133789373705943	1.133789373705943	1.133789373705943	1.133789373705943	1.133789373705943	1.133789373705943	1.133789373705943	1.133789373705943	1.133789373705943	1.133789373705943	1.133789373705943
0.5668210079294921	0.7381807194744652	0.7327121528010585	0.604734792849947	0.5043747598811718	0.604002413684359	0.5891652710279197	0.7075105896905424	0.6688722071139857	0.7662070213811423	0.5017409605608192	0.6205558563291033	0.6117676152088131	0.5853329134396734	0.7274850550705692	0.5098699097553256	0.3971901348629656	0.709998447145267	0.6836373155589235	0.553628165411805	0.5649077219868158	0.39204613484942197	0.5277001816122446	0.6541883363040746	0.5909442589581596	0.5909442589581596	0.5909442589581596	0.5909442589581596	0.5909442589581596	0.5909442589581596	0.5909442589581596	0.5909442589581596	0.5909442589581596	0.5909442589581596	0.5909442589581596	0.5909442589581596	0.5909442589581596	0.5909442589581596	0.5909442589581596	0.5909442589581596	0.5909442589581596	0.5909442589581596	0.5909442589581596	0.5909442589581596	0.5909442589581596	0.5909442589581596	0.5909442589581596	0.5909442589581596	0.5909442589581596	0.5909442589581596
0.9545339513706232	0.8080516317592893	0.9017980656250345	0.803955630145976	0.6407083802804746	0.8556914730651854	0.7963203289652524	0.9077569076500898	0.8412856266880868	0.7758448768487192	0.8357091190358855	0.7678040518230038	0.8670017075140529	0.9320911735739725	0.9217598438232872	0.6933385279488373	1.0520528837483303	0.8881578134104212	0.9748726052404196	0.766123744180281	0.8947748332142865	0.8567240955313101	0.8834307796112734	0.8935767297624053	0.8632167012414499	1.0537283368161152	0.9584725190287826	0.9584725190287826	0.9584725190287826	0.9584725190287826	0.9584725190287826	0.9584725190287826	0.9584725190287826	0.9584725190287826	0.9584725190287826	0.9584725190287826	0.9584725190287826	0.9584725190287826	0.9584725190287826	0.9584725190287826	0.9584725190287826	0.9584725190287826	0.9584725190287826	0.9584725190287826	0.9584725190287826	0.9584725190287826	0.9584725190287826	0.9584725190287826	0.9584725190287826	0.9584725190287826
0.8149665038494188	0.6939828871734284	0.9674347002954263	0.3603270217364652	0.708848266239134	0.6159770518293919	0.8960328742876323	0.772219781222241	0.8465726277837822	0.7360134948835959	0.539783224300529	1.0729059817598976	1.0906469206861773	0.8286253700602326	0.6090185363230056	0.6341859670012687	0.7074352064430985	0.6554442827147079	0.9031705514549442	0.5020584422202218	0.7467884514391712	0.4325661171363129	0.6631783378099863	0.5478722274731496	0.5478722274731496	0.5478722274731496	0.5478722274731496	0.5478722274731496	0.5478722274731496	0.5478722274731496	0.5478722274731496	0.5478722274731496	0.5478722274731496	0.5478722274731496	0.5478722274731496	0.5478722274731496	0.5478722274731496	0.5478722274731496	0.5478722274731496	0.5478722274731496	0.5478722274731496	0.5478722274731496	0.5478722274731496	0.5478722274731496	0.5478722274731496	0.5478722274731496	0.5478722274731496	0.5478722274731496	0.5478722274731496	0.5478722274731496
0.7665152590679201	0.6549905565186009	0.6242339484574967	0.7736963831326795	0.7283446076869412	0.8329180752880379	0.5903201970610134	0.7100384351571263	0.8296980726480668	0.6338417193727639	0.8030045946853427	0.8578404882621745	0.9594279380684185	0.7029561680242312	0.5481362489450033	0.6454727953852842	0.6931791899875747	0.72785792259946	0.6731561055716022	0.6842089107843055	0.6277626743808469	0.6559857925825762	0.6559857925825762	0.6559857925825762	0.6559857925825762	0.6559857925825762	0.6559857925825762	0.6559857925825762	0.6559857925825762	0.6559857925825762	0.6559857925825762	0.6559857925825762	0.6559857925825762	0.6559857925825762	0.6559857925825762	0.6559857925825762	0.6559857925825762	0.6559857925825762	0.6559857925825762	0.6559857925825762	0.6559857925825762	0.6559857925825762	0.6559857925825762	0.6559857925825762	0.6559857925825762	0.6559857925825762	0.6559857925825762	0.6559857925825762	0.6559857925825762	0.6559857925825762
0.5569420227827845	0.5604854568597182	0.3805802767205809	0.6450606853781435	0.6154828139490671	0.5926504745913678	0.5002228218226654	0.6940565340924653	0.7469081398719599	0.5485791372173161	0.610366937779229	0.657277280156525	0.622156326915754	0.6315771907825289	0.4797168381547578	0.7218246689549893	0.560080738593626	0.6951843686765887	0.6480689519286228	0.6279478239430047	0.5270006135796547	0.6584738574864092	0.553771364186623	0.7444314903823603	0.6965770723971757	0.523102980863736	0.795171494984813	0.6556830629122649	0.6670569175049387	0.8479929545471009	0.8472880472819508	0.799643993369832	0.8653814458753624	0.8325127196225972	0.8325127196225972	0.8325127196225972	0.8325127196225972	0.8325127196225972	0.8325127196225972	0.8325127196225972	0.8325127196225972	0.8325127196225972	0.8325127196225972	0.8325127196225972	0.8325127196225972	0.8325127196225972	0.8325127196225972	0.8325127196225972	0.8325127196225972	0.8325127196225972
0.6578029952654819	0.9845352438104541	0.9778658175748337	1.0341781141139015	0.817197858317552	0.7072044381985909	0.9734435398389192	1.0261994787063162	1.036541399718263	0.8953465962331881	1.1275852913986888	0.9714944472629682	0.8916742524752591	0.946588297697344	0.9047281610745788	0.7151405761370219	0.8944548903711738	0.8571851552872555	1.0602258185078437	1.073878122073684	1.1130930773959298	0.8980674696955726	0.9400044319815564	0.9230373556440556	0.9740053305432481	1.0646665764276313	1.028322519689951	0.9963574932353374	0.9332929497843545	0.9006616222106021	0.8681990248516751	0.9129436319291235	0.8791020318394126	0.896022831884268	0.896022831884268	0.896022831884268	0.896022831884268	0.896022831884268	0.896022831884268	0.896022831884268	0.896022831884268	0.896022831884268	0.896022831884268	0.896022831884268	0.896022831884268	0.896022831884268	0.896022831884268	0.896022831884268	0.896022831884268	0.896022831884268
0.7011765727538449	0.8993664137740325	0.8406023979944622	0.8693535339834871	0.8775045880281377	0.8158375296192586	1.0045180117876615	1.1035214984383068	1.2804225570737624	1.1119524054154573	0.9284298670489393	1.015587332136006	1.053949149473073	1.0672478146585558	0.854130236840651	0.8741055957082636	0.8642029914547968	0.8303933921447916	0.8910669994750895	0.8026958328787034	0.7758313148831958	0.7892635738809496	0.7892635738809496	0.7892635738809496	0.7892635738809496	0.7892635738809496	0.7892635738809496	0.7892635738809496	0.7892635738809496	0.7892635738809496	0.7892635738809496	0.7892635738809496	0.7892635738809496	0.7892635738809496	0.7892635738809496	0.7892635738809496	0.7892635738809496	0.7892635738809496	0.7892635738809496	0.7892635738809496	0.7892635738809496	0.7892635738809496	0.7892635738809496	0.7892635738809496	0.7892635738809496	0.7892635738809496	0.7892635738809496	0.7892635738809496	0.7892635738809496	0.7892635738809496
0.6081302232216567	0.6836883400941127	0.6160596655221204	0.5676856198818703	0.5744146791938304	0.5002816812888912	0.5698848334628044	0.5834194877804911	0.5544875526122828	0.6333109775695839	0.6666585920380363	0.5669663615149197	0.6240502975194819	0.5328293784824188	0.5482224123717337	0.6870862218218367	0.5038541329108058	0.5191085069504536	0.5246683987305925	0.584571647401033	0.5265587192931165	0.8514055922023822	0.6818775858642386	0.638119002741638	0.6599982943029382	0.6599982943029382	0.6599982943029382	0.6599982943029382	0.6599982943029382	0.6599982943029382	0.6599982943029382	0.6599982943029382	0.6599982943029382	0.6599982943029382	0.6599982943029382	0.6599982943029382	0.6599982943029382	0.6599982943029382	0.6599982943029382	0.6599982943029382	0.6599982943029382	0.6599982943029382	0.6599982943029382	0.6599982943029382	0.6599982943029382	0.6599982943029382	0.6599982943029382	0.6599982943029382	0.6599982943029382	0.6599982943029382
0.4726349871597636	0.9024167615112539	0.590216479889837	0.6310636565121793	0.7830801501756723	0.6799349088348352	0.5569338698589068	0.7707485229198157	0.8915674052955677	0.6520495862932114	0.8153734027187258	0.7998518324177663	0.6769940993267167	0.8379757289319723	0.7218552122649452	0.5225293438252165	0.956604821726873	0.7698657247343641	0.7516145407384082	0.6423868252731976	0.6263153746977265	0.4142002034098064	0.7531440965251572	0.6971200127619512	0.7146540128238663	0.8381765785528701	0.7764152956883683	0.7764152956883683	0.7764152956883683	0.7764152956883683	0.7764152956883683	0.7764152956883683	0.7764152956883683	0.7764152956883683	0.7764152956883683	0.7764152956883683	0.7764152956883683	0.7764152956883683	0.7764152956883683	0.7764152956883683	0.7764152956883683	0.7764152956883683	0.7764152956883683	0.7764152956883683	0.7764152956883683	0.7764152956883683	0.7764152956883683	0.7764152956883683	0.7764152956883683	0.7764152956883683
0.6755464901535232	0.7316880872941296	0.8530939373971974	0.8310410130656678	0.7610652059037223	0.9766826833384912	0.8633679092478062	0.9738222211384477	0.9603691895456005	0.9502287594581827	0.9632263584100588	0.9807433923251203	0.8708455017277036	0.8268832665124791	0.9524192465208293	0.9552641848780764	0.8583923917055205	1.0046938934633802	0.9873461796208547	1.007142864049536	0.9972445218351953	0.9972445218351953	0.9972445218351953	0.9972445218351953	0.9972445218351953	0.9972445218351953	0.9972445218351953	0.9972445218351953	0.9972445218351953	0.9972445218351953	0.9972445218351953	0.9972445218351953	0.9972445218351953	0.9972445218351953	0.9972445218351953	0.9972445218351953	0.9972445218351953	0.9972445218351953	0.9972445218351953	0.9972445218351953	0.9972445218351953	0.9972445218351953	0.9972445218351953	0.9972445218351953	0.9972445218351953	0.9972445218351953	0.9972445218351953	0.9972445218351953	0.9972445218351953	0.9972445218351953
0.5668901122964782	0.7169319967756455	0.7070800902961227	0.7465592040735889	0.7396572482458433	0.8271458427667141	0.7180758266602731	0.7943325960214671	0.8787202203818266	0.8757369040602127	0.7978415358889404	0.9459931438735196	1.000647651375162	0.9538834287554797	0.8994482381196728	0.8364102912940291	0.90236222844454	1.0459810070522009	0.7952977726879683	0.794911749031403	0.9835286295029408	0.9194034416035581	0.9514660355532495	0.9514660355532495	0.9514660355532495	0.9514660355532495	0.9514660355532495	0.9514660355532495	0.9514660355532495	0.9514660355532495	0.9514660355532495	0.9514660355532495	0.9514660355532495	0.9514660355532495	0.9514660355532495	0.9514660355532495	0.9514660355532495	0.9514660355532495	0.9514660355532495	0.9514660355532495	0.9514660355532495	0.9514660355532495	0.9514660355532495	0.9514660355532495	0.9514660355532495	0.9514660355532495	0.9514660355532495	0.9514660355532495	0.9514660355532495	0.9514660355532495
1.0784616238344715	1.1182085246570022	1.2259542186262093	0.979654931718173	0.9024524753589889	1.303440506696459	0.9758403799354339	0.8590805039810688	0.8385192437071529	0.8059188650058442	0.6252366459631105	0.6398044186704183	0.820555105499161	1.1082961206087572	0.8494565609547647	0.8479066227490023	0.7600069674626504	0.8793570820457385	0.7453282104282101	0.9731865771369219	0.859257393782566	0.859257393782566	0.859257393782566	0.859257393782566	0.859257393782566	0.859257393782566	0.859257393782566	0.859257393782566	0.859257393782566	0.859257393782566	0.859257393782566	0.859257393782566	0.859257393782566	0.859257393782566	0.859257393782566	0.859257393782566	0.859257393782566	0.859257393782566	0.859257393782566	0.859257393782566	0.859257393782566	0.859257393782566	0.859257393782566	0.859257393782566	0.859257393782566	0.859257393782566	0.859257393782566	0.859257393782566	0.859257393782566	0.859257393782566
0.8026677946714034	0.8664312908430291	0.8649755263063145	0.7832277171127463	0.7378675871092719	0.8184889508076441	0.8758127949161902	0.807529093896854	0.6442717776083802	1.0153025868078167	0.9443059295138463	0.7570304786133254	0.9409038581499978	0.9117886875109236	0.9691467488964294	0.7950425489852241	0.7880332972132308	0.5451206451219756	1.0531279222298628	0.8959094120519533	0.8285043970254681	0.8782120000609378	0.832950402780352	0.8555812014206449	0.8555812014206449	0.8555812014206449	0.8555812014206449	0.8555812014206449	0.8555812014206449	0.8555812014206449	0.8555812014206449	0.8555812014206449	0.8555812014206449	0.8555812014206449	0.8555812014206449	0.8555812014206449	0.8555812014206449	0.8555812014206449	0.8555812014206449	0.8555812014206449	0.8555812014206449	0.8555812014206449	0.8555812014206449	0.8555812014206449	0.8555812014206449	0.8555812014206449	0.8555812014206449	0.8555812014206449	0.8555812014206449	0.8555812014206449
0.9340610065717017	0.7520021136814706	0.9697917421850887	0.7815823304657383	0.5373373820280073	1.0294200725778584	0.523742170926843	0.65919437143384	0.5740622893886906	0.4797923483080883	0.7166483020741469	0.6176812475300928	0.6735148065850265	0.73734576885468	0.601432546652412	0.7090991371650265	0.8485417005999326	0.6929402401949688	0.7298087451904296	0.7786120341781855	0.7825840667128743	0.8922297805606425	0.8374069236367585	0.8374069236367585	0.8374069236367585	0.8374069236367585	0.8374069236367585	0.8374069236367585	0.8374069236367585	0.8374069236367585	0.8374069236367585	0.8374069236367585	0.8374069236367585	0.8374069236367585	0.8374069236367585	0.8374069236367585	0.8374069236367585	0.8374069236367585	0.8374069236367585	0.8374069236367585	0.8374069236367585	0.8374069236367585	0.8374069236367585	0.8374069236367585	0.8374069236367585	0.8374069236367585	0.8374069236367585	0.8374069236367585	0.8374069236367585	0.8374069236367585
0.7358672342190022	0.5958385313415091	0.671667644249484	0.8581442899964481	0.43580320093402275	0.5737406176921845	0.7301862779355032	0.921614352273255	0.8920898794343667	0.7369891504098117	0.9120757298045665	1.0000021884107084	0.9528968907774198	0.9272950431544407	0.7990824981693359	0.7242311128564204	0.8775653259661469	0.7536229844031563	0.8690542662862959	0.6752972219165753	0.9561689971503705	0.8148935299112307	0.8087623907737069	0.5722136590698021	0.9179338592893864	0.7964083615036305	0.9105748048832026	0.6433478848063636	0.8110921739004542	0.8685600188552873	0.9261598588635214	0.8973599388594042	0.8973599388594042	0.8973599388594042	0.8973599388594042	0.8973599388594042	0.8973599388594042	0.8973599388594042	0.8973599388594042	0.8973599388594042	0.8973599388594042	0.8973599388594042	0.8973599388594042	0.8973599388594042	0.8973599388594042	0.8973599388594042	0.8973599388594042	0.8973599388594042	0.8973599388594042	0.8973599388594042
0.6761036523288191	0.9146545586179571	0.8293629745028892	0.6673426443845725	0.8110891017610393	0.7599366782659248	0.9984512964431956	0.7952213314251056	0.7616461890163898	1.0266896901783542	0.958463821958867	0.8052978132032452	0.865428830779804	0.9721165972446432	0.8419316429072455	0.9884518482287903	0.9218632492028919	0.976273107874322	1.0570743754355514	0.866873099752865	0.812184277871412	0.8910729235789183	0.8401099295915933	0.886968419472419	0.961400581558309	0.9719547439170477	1.1205293227498323	0.975416945757847	0.9063350269367074	0.8979751802220527	0.9619636967995577	0.9299694385108053	0.9299694385108053	0.9299694385108053	0.9299694385108053	0.9299694385108053	0.9299694385108053	0.9299694385108053	0.9299694385108053	0.9299694385108053	0.9299694385108053	0.9299694385108053	0.9299694385108053	0.9299694385108053	0.9299694385108053	0.9299694385108053	0.9299694385108053	0.9299694385108053	0.9299694385108053	0.9299694385108053
0.9612989207076177	0.9518038354639028	1.0151886579099139	1.074250268114085	1.0352256226055656	0.9893346633659099	1.014830979454435	0.9901284377016222	1.0125674587486462	1.024542968918912	1.1100850100359005	0.7024530601155822	1.0932658258997205	0.9707449799334744	1.1274335074392705	0.8284712056922864	0.7057566920185095	0.8904243618955794	0.8519808080920698	0.7339558845371178	0.7983004591134303	0.766128171825274	0.766128171825274	0.766128171825274	0.766128171825274	0.766128171825274	0.766128171825274	0.766128171825274	0.766128171825274	0.766128171825274	0.766128171825274	0.766128171825274	0.766128171825274	0.766128171825274	0.766128171825274	0.766128171825274	0.766128171825274	0.766128171825274	0.766128171825274	0.766128171825274	0.766128171825274	0.766128171825274	0.766128171825274	0.766128171825274	0.766128171825274	0.766128171825274	0.766128171825274	0.766128171825274	0.766128171825274	0.766128171825274
1.0716316916347592	0.06091621381729369	2.418074724411686	2.2048582974446145	0.03352935473167807	2.3036692971347126	1.5375313964641253	1.7976862258481738	1.7066323624164592	1.4214626994655244	0.007382132468500636	2.596518140387346	0.5649916160956092	1.672895143984181	1.5030068041966047	1.4817624407570518	1.3975607490670594	1.3051010290221814	2.262538941597207	2.157919895027638	0.5785567992334638	1.3682383471305508	1.3682383471305508	1.3682383471305508	1.3682383471305508	1.3682383471305508	1.3682383471305508	1.3682383471305508	1.3682383471305508	1.3682383471305508	1.3682383471305508	1.3682383471305508	1.3682383471305508	1.3682383471305508	1.3682383471305508	1.3682383471305508	1.3682383471305508	1.3682383471305508	1.3682383471305508	1.3682383471305508	1.3682383471305508	1.3682383471305508	1.3682383471305508	1.3682383471305508	1.3682383471305508	1.3682383471305508	1.3682383471305508	1.3682383471305508	1.3682383471305508	1.3682383471305508
0.7105266713838254	0.8205372763938892	0.8043199136786242	0.7072995495296773	0.7833506584917879	0.7285913654274465	0.9263369534642866	0.8500533375129269	0.731874265859677	0.7830647321103006	0.6135521690259993	1.0535193472219395	1.011008997581494	0.7506087496189016	0.995480710065048	1.0676272673618903	0.9231936352771283	0.892725159490041	0.8927014566502496	0.9028806526580873	0.753752980882969	1.001075637918769	0.9243644951605404	0.8662488369478412	0.8147514014504488	0.8657022335625429	0.9167176581328096	0.7588026932636192	0.9110614777231894	0.8349320854934043	0.8349320854934043	0.8349320854934043	0.8349320854934043	0.8349320854934043	0.8349320854934043	0.8349320854934043	0.8349320854934043	0.8349320854934043	0.8349320854934043	0.8349320854934043	0.8349320854934043	0.8349320854934043	0.8349320854934043	0.8349320854934043	0.8349320854934043	0.8349320854934043	0.8349320854934043	0.8349320854934043	0.8349320854934043	0.8349320854934043
0.6221078625616984	0.5963290488627924	0.6261691858564411	0.4859552210253651	0.5007566937764181	0.7093752335864868	0.7725503967666457	0.7413374565774858	0.5678299852364996	0.6773940941583175	0.8580942558917939	0.8180482730778592	0.8054961643887537	0.9996608796818377	0.8303119712265036	0.9143516643896943	0.934702585659528	1.0197948067864584	0.8835056048203864	0.8874934119773916	0.922937943036234	1.0312488429722395	0.9775453907756737	1.188588055835722	0.9329295085310904	1.1069962616089513	1.0907841874658757	0.949830400175433	0.9670282719132177	0.974067097817213	1.0856717066550416	1.2088144565573407	0.9482803336748274	1.0627613750296205	1.251509326161207	1.1571353505954138	1.1571353505954138	1.1571353505954138	1.1571353505954138	1.1571353505954138	1.1571353505954138	1.1571353505954138	1.1571353505954138	1.1571353505954138	1.1571353505954138	1.1571353505954138	1.1571353505954138	1.1571353505954138	1.1571353505954138	1.1571353505954138
0.950596148799626	0.8173133862944562	0.7271000673548301	0.6359387046484399	0.6936833728672243	0.7269321540880291	0.6513131966488211	0.9453024984362813	0.898874685444754	0.8607885626153141	0.730258827613662	0.8781323008934016	0.857113721098589	0.7510065755919189	0.7466624750056784	0.7202966291995838	0.8259942618304368	0.8335877660198382	0.8768861516427201	0.9777902465977283	0.7406141144317512	0.8381566033430948	0.8255018895785983	0.9083758475230994	0.9862977680248055	0.9573538023343433	1.0262335762565413	1.0015251535165575	0.9243396454440327	0.8783232785280681	0.8897208406600213	0.9529592927668142	1.0499869632839784	1.019039601098727	0.9787027282910108	1.078676533972281	1.0680647879016276	0.9396150390690095	0.9034300690001859	1.0648313920053514	0.9841307305027686	0.9841307305027686	0.9841307305027686	0.9841307305027686	0.9841307305027686	0.9841307305027686	0.9841307305027686	0.9841307305027686	0.9841307305027686	0.9841307305027686
1.1545474757002734	0.9016906760285481	0.7343709187197521	0.7381944133938537	0.8716959052615487	0.8025445685678396	0.8134777219428384	0.7717094968633817	0.7259719393344535	0.8589145885960051	0.9009940749039747	0.748802526241558	0.9399946210830294	0.8568316342878194	1.0165086910973344	0.9303404357114605	0.9050270529997088	0.8439202568808151	0.9961049491635009	0.8737511470762044	0.8705103151749138	0.8395687560663901	0.993216828052658	0.9125948448853854	1.0260864898086486	0.969340667347017	0.969340667347017	0.969340667347017	0.969340667347017	0.969340667347017	0.969340667347017	0.969340667347017	0.969340667347017	0.969340667347017	0.969340667347017	0.969340667347017	0.969340667347017	0.969340667347017	0.969340667347017	0.969340667347017	0.969340667347017	0.969340667347017	0.969340667347017	0.969340667347017	0.969340667347017	0.969340667347017	0.969340667347017	0.969340667347017	0.969340667347017	0.969340667347017
0.8082074202095206	0.6933905846051981	0.6137769200085509	0.6393185708208252	0.7502556198980542	0.7525184678129868	0.592712000381891	0.5056741206717668	0.6195587927071808	0.7475452189157139	0.6329800654512944	0.7288812325248617	0.5030133125189261	0.607096999699155	0.6343761764061646	0.7626763000542608	0.6273054900609432	0.6953662907037717	0.5871461811791673	0.649725249778481	0.5968908599747079	0.6323179262856865	0.6430954381622505	0.5812219063915817	0.6000072445886887	0.6986745169862659	0.7687275688054945	0.741024985971393	0.5740746815602129	0.6897285752781308	0.6338439239310054	0.6617862496045681	0.6617862496045681	0.6617862496045681	0.6617862496045681	0.6617862496045681	0.6617862496045681	0.6617862496045681	0.6617862496045681	0.6617862496045681	0.6617862496045681	0.6617862496045681	0.6617862496045681	0.6617862496045681	0.6617862496045681	0.6617862496045681	0.6617862496045681	0.6617862496045681	0.6617862496045681	0.6617862496045681
0.42039844165848145	0.4278223108121341	0.4653000686641609	0.6239291806870946	0.2634973338366068	0.3266147957421959	1.2272806569907997	0.4334223064868879	0.8588090022279363	0.21972142349428497	0.361500336952933	0.0024096857321935	0.8450674503159945	0.6413155336847863	0.416410473059388	0.4545562721047762	0.8029365151066274	0.18893712240462568	0.17604139038294592	0.1451612120623039	0.4226785099275031	0.5479159867598258	0.2163391248906291	1.1526711446536602	0.6164556572715383	0.18942342884035693	0.40293954305594765	0.40293954305594765	0.40293954305594765	0.40293954305594765	0.40293954305594765	0.40293954305594765	0.40293954305594765	0.40293954305594765	0.40293954305594765	0.40293954305594765	0.40293954305594765	0.40293954305594765	0.40293954305594765	0.40293954305594765	0.40293954305594765	0.40293954305594765	0.40293954305594765	0.40293954305594765	0.40293954305594765	0.40293954305594765	0.40293954305594765	0.40293954305594765	0.40293954305594765	0.40293954305594765
0.5532957790411328	0.437426886940652	0.6439745737097091	0.7500679046614133	0.6934576200932152	0.8180018599814013	1.0651802399197432	1.041237778772503	1.0907079244317874	1.1081900685499584	1.2660263814054782	1.182105004440915	1.2491430235115757	1.227375095385812	1.18908934533442	1.0997566960257756	1.287094762455314	1.3760276428877556	1.1027717936539687	1.214957144146453	1.166604618970039	1.254849984668188	1.193324825167908	1.224087404918048	1.224087404918048	1.224087404918048	1.224087404918048	1.224087404918048	1.224087404918048	1.224087404918048	1.224087404918048	1.224087404918048	1.224087404918048	1.224087404918048	1.224087404918048	1.224087404918048	1.224087404918048	1.224087404918048	1.224087404918048	1.224087404918048	1.224087404918048	1.224087404918048	1.224087404918048	1.224087404918048	1.224087404918048	1.224087404918048	1.224087404918048	1.224087404918048	1.224087404918048	1.224087404918048
1.0467996971327023	1.034910926971584	1.2116491824052664	0.9130595433008096	1.2216299568560183	0.8951733900269675	1.2059355096713111	0.7837529881588186	0.7939640668664169	1.041958126606123	1.2053615168347844	1.1978669265945048	0.7992109007421906	1.1899735646295038	1.0308307353922472	1.0650321212212464	1.066174118061254	0.8206105609572163	0.9894767249829888	1.075277271381172	0.9204980438765286	0.8225554751350833	0.8554151042369508	0.7248918649275471	0.9218897660132664	0.8223015401741114	1.177501906428715	1.2113082382513911	0.9057338818108238	1.0106513033364917	0.6253284178469125	0.817989860591702	0.817989860591702	0.817989860591702	0.817989860591702	0.817989860591702	0.817989860591702	0.817989860591702	0.817989860591702	0.817989860591702	0.817989860591702	0.817989860591702	0.817989860591702	0.817989860591702	0.817989860591702	0.817989860591702	0.817989860591702	0.817989860591702	0.817989860591702	0.817989860591702
1.1389601369989992	0.5295306660804278	0.8965852561371473	0.9809068727510971	1.018948218950269	0.7484658036725478	1.2671395776412764	1.0836868384711746	0.9568322592111362	1.0961431566674649	0.5448304338267878	1.3740044422710118	1.1983469741567225	0.5291248582185222	0.6597961308774501	1.235425266756367	0.3848996348986514	0.834162709508518	0.9621578563222236	0.6900908530623305	0.9830190621431407	0.7852078365268118	1.0473511427377107	1.266164489262572	0.8974859535626092	1.117125913919319	0.6557696991370822	0.9275192836232525	1.34326557946736	1.188720223100556	0.9098733800375155	1.1972462155047776	1.245700623781426	1.362913328725579	1.023851332265056	1.5005072104799126	1.2825901742497197	0.9657861266914063	1.124188150470563	1.124188150470563	1.124188150470563	1.124188150470563	1.124188150470563	1.124188150470563	1.124188150470563	1.124188150470563	1.124188150470563	1.124188150470563	1.124188150470563	1.124188150470563
0.09135447939142591	0.18025366819897726	0.15005675738633484	0.41370289672251287	0.20912484335498974	0.47654497383418415	0.6392959440367362	0.17901282313843908	0.3376508466820173	0.16001639719634894	0.36024985392406944	0.5724608639577888	0.5535495027119559	0.4543421051723766	0.3356304643429185	0.15409572549714404	0.7214455512830682	0.6630641856056658	0.6108330077272822	0.9216710802260745	0.735589873726356	0.5342284660101467	0.6135700508830035	0.73874610609776	0.31756262667170404	0.5371740921376567	1.1561659215079119	0.629355687349424	1.0268287552894109	0.16267748773970078	0.5488405662469567	0.8488483502244119	1.1613317336471796	0.7791255373307899	0.7481224598398212	1.3805022356191512	0.19947526984276392	1.2794456324338814	1.1696732089207684	0.9707095250542331	1.0159635030305316	0.7455682307411815	1.232689571794232	1.3399932752405315	1.2863414235173816	1.2863414235173816	1.2863414235173816	1.2863414235173816	1.2863414235173816	1.2863414235173816
0.576804025150664	0.666037824048587	0.7979730870846277	0.7438449606733047	0.8662852507993005	0.9704493378852412	0.7892888661968078	1.006335664606963	1.2479488762178075	1.2962078896262044	0.9354499770402646	0.8681395960055797	0.9652872845647605	0.9884707832532463	1.047137826694427	0.8194264262772984	1.233604469544812	1.1097119054368787	1.4487337731090315	1.1347916544085375	0.9052212504041367	1.102093787129521	1.2717946943072156	1.393217991442911	1.1686118122621196	1.0900710494245824	1.3955963910895517	1.2568441671918358	1.5796260895692649	1.1595501668776018	1.2669448646511878	1.3452277927344303	1.4737311925655459	1.2962144830281226	1.5007487248399194	1.5345231255065575	1.103174189458883	1.5081084013153707	1.5513514595535631	1.4043194529166534	1.3361379935801934	1.375871296063748	1.4266442454020785	0.9084224008309033	1.5502492704536717	1.2293358356422874	1.2293358356422874	1.2293358356422874	1.2293358356422874	1.2293358356422874
0.8144213787659866	1.080731339078544	1.0273462451638493	1.0981549093277987	1.0123238650217041	1.1397551047451333	1.0937983138080694	1.0228297162393802	0.9589475159811558	1.1518851862115107	1.2293092245096544	0.9999396847062536	1.0857774703352738	1.143594660332485	1.1067017454945598	1.3931494502542658	1.5154354804899441	1.4165823032829175	1.021120156837017	1.1519884432224183	1.0629397656073223	1.0809127570354202	1.4334076065540937	1.1628929976582782	1.2677114613332405	1.3306809175155663	1.1932282341221028	1.167256697058094	1.246965805194121	1.6069716492064532	1.3932087893172644	1.251714645362546	1.1106965596709621	1.3542668728782756	1.5452437100141472	1.614388936069918	1.6921582134351418	1.5289725846900517	1.4367936695868733	1.4828831271384624	1.4828831271384624	1.4828831271384624	1.4828831271384624	1.4828831271384624	1.4828831271384624	1.4828831271384624	1.4828831271384624	1.4828831271384624	1.4828831271384624	1.4828831271384624
1.9268626725014908	0.664334944712222	0.794606940865854	1.1767358193927988	0.5186462756295791	0.8828178974903045	1.1755359631714979	0.7763891949195809	0.28806644507424417	0.5322278199969126	0.5322278199969126	0.5322278199969126	0.5322278199969126	0.5322278199969126	0.5322278199969126	0.5322278199969126	0.5322278199969126	0.5322278199969126	0.5322278199969126	0.5322278199969126	0.5322278199969126	0.5322278199969126	0.5322278199969126	0.5322278199969126	0.5322278199969126	0.5322278199969126	0.5322278199969126	0.5322278199969126	0.5322278199969126	0.5322278199969126	0.5322278199969126	0.5322278199969126	0.5322278199969126	0.5322278199969126	0.5322278199969126	0.5322278199969126	0.5322278199969126	0.5322278199969126	0.5322278199969126	0.5322278199969126	0.5322278199969126	0.5322278199969126	0.5322278199969126	0.5322278199969126	0.5322278199969126	0.5322278199969126	0.5322278199969126	0.5322278199969126	0.5322278199969126	0.5322278199969126
0.06101842010382292	0.09309910151317027	0.0	0.0688530326969036	0.2944889147508391	0.09000864761719843	0.37709224802163943	0.08900532409721632	0.778287811207616	0.37274479069669136	0.537789628395292	0.5324623143871746	1.00163894090152	0.2537334442748024	0.3012134494392686	0.27574715522099	0.5439249173324958	0.9666085724446695	0.761375593170638	0.16907557750253419	0.4652255853365861	0.4652255853365861	0.4652255853365861	0.4652255853365861	0.4652255853365861	0.4652255853365861	0.4652255853365861	0.4652255853365861	0.4652255853365861	0.4652255853365861	0.4652255853365861	0.4652255853365861	0.4652255853365861	0.4652255853365861	0.4652255853365861	0.4652255853365861	0.4652255853365861	0.4652255853365861	0.4652255853365861	0.4652255853365861	0.4652255853365861	0.4652255853365861	0.4652255853365861	0.4652255853365861	0.4652255853365861	0.4652255853365861	0.4652255853365861	0.4652255853365861	0.4652255853365861	0.4652255853365861
0.3491970946590565	0.37801337504975674	0.6191355333422142	0.4229635853109811	0.9978531118259908	0.6079552859048029	0.9735626597429983	0.6641005272544982	0.46514914704287036	0.41347561764830193	0.37985465176117694	0.5556073926224029	0.9352571492406213	1.4240995752368777	0.6902427001371105	0.9247441959597628	1.091248010979194	0.7806081989145758	1.2798430790901931	1.0204612100845993	1.3603655388233136	1.034725050176316	0.9232769475077419	0.8942078626764839	0.7817945434277971	1.1322867016876141	0.49167631028424885	0.9798975669074964	1.5251214154213202	0.9598882113384967	0.9438403083557101	0.6330795173103322	0.7884599128330211	0.7884599128330211	0.7884599128330211	0.7884599128330211	0.7884599128330211	0.7884599128330211	0.7884599128330211	0.7884599128330211	0.7884599128330211	0.7884599128330211	0.7884599128330211	0.7884599128330211	0.7884599128330211	0.7884599128330211	0.7884599128330211	0.7884599128330211	0.7884599128330211	0.7884599128330211
0.9305265713156107	0.597476592893651	0.7508832913449967	0.7125870977884269	0.9375841236614757	0.716099892301977	0.7996607053960975	0.8065006659256257	0.7426733829740056	0.6748434746961463	0.7666821466715014	0.8677601795734657	0.8911591413642299	0.5392286998515509	0.6951427719431403	0.6588229403066531	0.5707175633902501	1.0018699236740367	0.8361988478500086	0.48768221200409895	0.5710271333194449	0.702924578560547	0.7698879262791328	0.73640625241984	0.73640625241984	0.73640625241984	0.73640625241984	0.73640625241984	0.73640625241984	0.73640625241984	0.73640625241984	0.73640625241984	0.73640625241984	0.73640625241984	0.73640625241984	0.73640625241984	0.73640625241984	0.73640625241984	0.73640625241984	0.73640625241984	0.73640625241984	0.73640625241984	0.73640625241984	0.73640625241984	0.73640625241984	0.73640625241984	0.73640625241984	0.73640625241984	0.73640625241984	0.73640625241984
0.8741903259735205	1.0853559896137666	1.0595735784556806	0.8566531125658312	1.3299275573195244	0.8905628650999029	1.1551533082298733	0.8567977261097212	0.6510457513075044	0.7388777074798845	0.554285666684126	0.6465816870820053	0.6465816870820053	0.6465816870820053	0.6465816870820053	0.6465816870820053	0.6465816870820053	0.6465816870820053	0.6465816870820053	0.6465816870820053	0.6465816870820053	0.6465816870820053	0.6465816870820053	0.6465816870820053	0.6465816870820053	0.6465816870820053	0.6465816870820053	0.6465816870820053	0.6465816870820053	0.6465816870820053	0.6465816870820053	0.6465816870820053	0.6465816870820053	0.6465816870820053	0.6465816870820053	0.6465816870820053	0.6465816870820053	0.6465816870820053	0.6465816870820053	0.6465816870820053	0.6465816870820053	0.6465816870820053	0.6465816870820053	0.6465816870820053	0.6465816870820053	0.6465816870820053	0.6465816870820053	0.6465816870820053	0.6465816870820053	0.6465816870820053
1.1982353206268708	1.0292315286592788	0.8955314644255685	1.1117265971440347	0.8494984707382093	0.7538866323872132	1.143245738963438	0.7447136024379266	0.8792447767804402	1.058777296156964	1.0526701383192552	0.8056100629071928	1.0807804312109377	0.7395419071028416	0.9501492344356983	1.0299253356437312	1.0245218830483125	1.0397987213612634	0.8031167294051736	0.8949353666701633	0.7615060527481066	0.8115122997425944	0.9612233531965887	0.857031088850888	0.8034830972700141	0.8230452400805192	0.836488419585165	0.6297511571899225	0.7331197883875438	0.7331197883875438	0.7331197883875438	0.7331197883875438	0.7331197883875438	0.7331197883875438	0.7331197883875438	0.7331197883875438	0.7331197883875438	0.7331197883875438	0.7331197883875438	0.7331197883875438	0.7331197883875438	0.7331197883875438	0.7331197883875438	0.7331197883875438	0.7331197883875438	0.7331197883875438	0.7331197883875438	0.7331197883875438	0.7331197883875438	0.7331197883875438
0.16930235076112343	0.11847287708573934	0.2983674383578105	0.24559483732928938	0.10732454485852047	0.2768392735102407	0.44506071925263346	0.600395507624445	0.7381936720710611	0.2931578674585541	0.3365712024614338	0.37179130121615467	0.7064689458401701	1.022388974481237	0.6347807532983125	1.010940613056031	0.972932479487166	0.7721460329928401	1.1793890598852974	1.5200935100928823	1.2306571158938713	1.2274598184695538	1.001610327707374	0.9253882437339045	0.8362176401682477	0.8988211768471485	0.7745324750044678	0.9762680368232818	0.9301942348945436	1.2828010860978862	0.7978564295143494	1.000718251974869	0.8992873407446093	0.8992873407446093	0.8992873407446093	0.8992873407446093	0.8992873407446093	0.8992873407446093	0.8992873407446093	0.8992873407446093	0.8992873407446093	0.8992873407446093	0.8992873407446093	0.8992873407446093	0.8992873407446093	0.8992873407446093	0.8992873407446093	0.8992873407446093	0.8992873407446093	0.8992873407446093
0.4443503595943207	0.39894636589982807	0.25834466536878076	0.30873804612393596	0.2565186505656621	0.3144594717753276	0.42005410923654707	0.3006088408948888	0.3006247015475909	0.4734013095051079	0.43099374450332123	0.22652176410725106	0.4968788236434488	0.30675766503890256	0.5446519697365483	0.8247580825056332	0.317674611868746	0.4308192099752948	0.2526921624845845	0.7124316265993546	0.5414640200825179	0.40270981255828975	0.5651688898246661	0.9431715255123786	0.5063390304389678	1.0313687331673302	1.4234808647240682	0.9786844715193976	0.9592889966393053	0.9346002613428054	1.2134062791043412	1.1922933638964393	1.423812513528047	1.2182440499133562	1.6677641360314193	1.087152561554928	1.3774583487931735	1.3774583487931735	1.3774583487931735	1.3774583487931735	1.3774583487931735	1.3774583487931735	1.3774583487931735	1.3774583487931735	1.3774583487931735	1.3774583487931735	1.3774583487931735	1.3774583487931735	1.3774583487931735	1.3774583487931735
0.5679060860823599	0.6517038346262889	0.45036729266858716	0.6118816135089208	0.6194657778357194	0.7846556460839735	0.6859131301709285	0.7602553250732411	0.8377210422232759	0.7790631344725469	0.8479676735487397	0.7922887249840896	0.4852951591852362	0.7984917067276699	0.6316581742256718	0.7383733479262633	0.7515185504017972	0.7448343309654093	0.5778283989955442	0.7521069408747698	0.8333789208722554	0.6785101628647637	0.700991990888919	0.6828191321081328	0.6306461337158928	0.8570474279654876	0.6192572493678444	0.5988674038875271	0.6568997625184252	0.8021016479209295	0.6968679462380439	0.7494847970794868	0.7494847970794868	0.7494847970794868	0.7494847970794868	0.7494847970794868	0.7494847970794868	0.7494847970794868	0.7494847970794868	0.7494847970794868	0.7494847970794868	0.7494847970794868	0.7494847970794868	0.7494847970794868	0.7494847970794868	0.7494847970794868	0.7494847970794868	0.7494847970794868	0.7494847970794868	0.7494847970794868
1.50992468864164	0.8911757458317118	1.1549912775604627	0.9849610962632294	1.2282316058643659	0.8515503611325472	1.078681682346698	1.1510872066476354	0.8136458993439614	1.1860666202287822	1.1796579397984992	1.1119329393948074	0.7539118084102162	0.8466565493117075	0.7938103920517982	0.7835027028990803	0.6147634853646358	1.0193963674187836	0.8451138114356652	1.0432140851763214	1.1228041684678836	0.862380479999226	0.9776092345171628	0.66868715286763	0.7285586502239916	0.8634273397208861	0.362156033577949	0.8676633343368299	1.3326289559445283	0.7548458822528248	0.6741224423352052	0.793837601705067	0.8913093564160496	0.8319377155432844	0.8358636179231729	0.9031056591272939	1.0762123281739902	0.989658993650642	0.989658993650642	0.989658993650642	0.989658993650642	0.989658993650642	0.989658993650642	0.989658993650642	0.989658993650642	0.989658993650642	0.989658993650642	0.989658993650642	0.989658993650642	0.989658993650642
0.01694451641656344	0.05685292744624931	0.12289676410190263	0.0568529274462493	0.11216950928051031	0.045500783282589496	0.005846736401545771	0.0	0.7731237474875572	1.0335933028041338	0.8801082997739013	0.6503779637157565	0.750174025172894	0.7589238325079616	0.7606973426422118	1.0412822433825029	1.1667374748938217	1.2209473310566485	1.0284235614129609	0.9147304928937985	1.0539663416891694	1.1961699888441601	1.307138274507792	1.5657074049509108	1.2414314425843573	1.5209917042639054	1.4037426606837815	1.2461411465062306	1.402399884153862	1.4824196545514972	1.3013738157640886	1.2224314827497738	1.2619026492569312	1.2619026492569312	1.2619026492569312	1.2619026492569312	1.2619026492569312	1.2619026492569312	1.2619026492569312	1.2619026492569312	1.2619026492569312	1.2619026492569312	1.2619026492569312	1.2619026492569312	1.2619026492569312	1.2619026492569312	1.2619026492569312	1.2619026492569312	1.2619026492569312	1.2619026492569312
0.32922237791835024	0.4101381695545902	0.3226418123175387	0.08021791259261443	0.6653099695704568	0.23714999710408538	0.5952536663773149	0.29808729431435355	0.2104407633936457	0.07295181237822519	0.3059818350799068	0.32485440833834917	0.36663132841823887	0.28152764196719227	0.17631770644075903	0.3572231731135681	0.3625919863376416	0.25600740994440985	0.34807192972161793	0.19858680951893623	0.19895384459902046	0.33159229946377483	0.4232963407975588	0.5300990868933929	0.011145669710158464	0.108379086699371	0.41146541342190907	0.282008454056676	0.370145886699252	0.43499042803838445	0.8173906517908526	0.6261905399146186	0.6261905399146186	0.6261905399146186	0.6261905399146186	0.6261905399146186	0.6261905399146186	0.6261905399146186	0.6261905399146186	0.6261905399146186	0.6261905399146186	0.6261905399146186	0.6261905399146186	0.6261905399146186	0.6261905399146186	0.6261905399146186	0.6261905399146186	0.6261905399146186	0.6261905399146186	0.6261905399146186
0.3249177076301942	0.346452234030296	0.09725028997371565	0.2538345873967465	0.3183454785933623	0.05142954702735603	0.4194529911206006	0.35796746581554906	0.4569866602142852	0.29644096441570017	0.4768068191621927	0.5435898290259563	0.46184166064303694	0.4175075134976253	0.28251220566182933	0.7997593569151928	0.4573037667292536	0.5189784381710977	0.4215246535144789	0.36401715883034264	0.5948697955244596	0.3993401653116811	0.4238367347317113	0.36655885773131336	0.3585350153380561	0.28751976768208787	0.40680103297081277	0.30680569871896957	0.1876059023367455	0.2038862199912936	0.38991516838629564	0.6801605115936046	0.3381034806543456	0.6497378848356997	0.5576592906116474	0.8420278238125772	0.6323987469713103	0.6581919345808455	0.44003965677426965	0.6057530744520603	0.522896365613165	0.522896365613165	0.522896365613165	0.522896365613165	0.522896365613165	0.522896365613165	0.522896365613165	0.522896365613165	0.522896365613165	0.522896365613165
0.4587379981595113	0.7094807786203439	0.670295441412397	0.6449563140150348	0.6863476556609829	0.6949405448057772	0.8687138081330562	0.6935060582038639	0.7174777434319035	0.7842426309281991	0.7956243952953451	0.8183572962238077	0.8751235357036611	0.5719956169946016	0.6940002949431859	0.9062321450975946	0.7005710844875219	0.7388853937830594	0.6603037083449654	0.7610737070884886	0.6210043403903224	0.8870320287899145	0.8076784349087226	0.9373424208063772	0.7221788674689874	0.709288085669036	0.8472329608732292	0.9448872667378869	0.8207337686715723	0.750462793678428	0.7460843051405066	0.9262930991528069	0.8649316648741866	0.6412892457900563	0.9615354596955533	0.8014123527428048	0.8014123527428048	0.8014123527428048	0.8014123527428048	0.8014123527428048	0.8014123527428048	0.8014123527428048	0.8014123527428048	0.8014123527428048	0.8014123527428048	0.8014123527428048	0.8014123527428048	0.8014123527428048	0.8014123527428048	0.8014123527428048
0.750358849241412	0.8733452425430622	0.8477713368851925	0.6906708362877639	0.652031841992343	0.4780989501280186	0.4757553866436943	0.6841125844603511	0.5353822029739073	0.8152906495483084	0.5254034568539805	0.6388304409594554	0.7355355507264839	0.4302179870093289	0.5229501735056157	0.5326506849514225	0.6013785089033105	0.6980354681268188	0.68299308880761	0.48397213258294525	0.53793891779088	0.6322474540656834	0.7714267639337873	0.6959973317199419	0.728945308489025	0.5698815465238415	0.43426266843000827	0.5476454866676521	0.42651962835069696	0.5201916154043166	0.47335562187750674	0.47335562187750674	0.47335562187750674	0.47335562187750674	0.47335562187750674	0.47335562187750674	0.47335562187750674	0.47335562187750674	0.47335562187750674	0.47335562187750674	0.47335562187750674	0.47335562187750674	0.47335562187750674	0.47335562187750674	0.47335562187750674	0.47335562187750674	0.47335562187750674	0.47335562187750674	0.47335562187750674	0.47335562187750674
1.5375285417520466	0.9836014826716831	0.9581151603695011	0.6818122991385178	0.5704560235313585	0.6317781977994555	0.9689144160640542	0.48651333330398033	0.16513216206593814	0.47157785837553834	0.8095950538661645	0.8385270944284692	0.5416829792971548	1.2421376298979332	0.6567779046678613	0.9030528405088686	0.7838419098811904	0.5950907698791271	0.559728048121242	0.21601195697561199	0.7466330067584849	0.8173274822285803	1.610437004518613	0.9274891692556624	0.8888757432886696	1.0973118366062677	0.6689520135404028	0.9322269923625045	0.1916676544580798	1.8370771686134377	0.7024279720946563	0.2701858187110671	0.657531342186218	1.0907543967797628	0.47833393919739603	0.7845441679885795	0.7845441679885795	0.7845441679885795	0.7845441679885795	0.7845441679885795	0.7845441679885795	0.7845441679885795	0.7845441679885795	0.7845441679885795	0.7845441679885795	0.7845441679885795	0.7845441679885795	0.7845441679885795	0.7845441679885795	0.7845441679885795
0.739642865251218	0.7803084727548323	0.9331146136284121	0.7291210628898281	0.5776191493977955	0.9281253335805246	0.851336746335608	0.7745628274568123	0.6431846100849717	0.5600517586488424	0.7386628194453486	0.5895689614658117	0.554092473962091	0.7497591379895792	0.5742006339525926	0.7013643676951731	0.7547827846144975	0.8231819971060309	0.5574871785689912	0.5104183853164277	0.422253180028464	0.8308447867308253	0.739155840341633	0.6450602107283578	0.5505719194635087	0.86613917127837	0.5774350479837409	0.6957473416662768	0.6673819975169267	0.8994039992660914	0.6574075163300271	0.7059278393877961	0.5820981555022434	0.7270458340996613	0.6024358578244235	0.6647408459620424	0.6647408459620424	0.6647408459620424	0.6647408459620424	0.6647408459620424	0.6647408459620424	0.6647408459620424	0.6647408459620424	0.6647408459620424	0.6647408459620424	0.6647408459620424	0.6647408459620424	0.6647408459620424	0.6647408459620424	0.6647408459620424
0.5908973674388519	0.6023993023056756	0.769481738035612	0.725178692625893	0.6700595082530366	0.676013661427684	0.5532068718809928	0.6996215979970045	0.7834196662028887	0.6953059084976685	0.8588700080531237	0.6693943553128351	0.7141056082969803	0.6595826989022303	0.9192467091741281	0.7330149146810656	0.7365126768653653	0.8485115864705868	0.9088871856017278	0.6471742894264655	0.816478122292406	0.681269472522571	0.5515946219506739	0.96495573910362	0.8901175337846601	0.7519974778596116	0.6297443913398505	0.929962333138468	0.7636729423216335	0.5893972808092909	0.841415291517526	0.7154062861634085	0.7154062861634085	0.7154062861634085	0.7154062861634085	0.7154062861634085	0.7154062861634085	0.7154062861634085	0.7154062861634085	0.7154062861634085	0.7154062861634085	0.7154062861634085	0.7154062861634085	0.7154062861634085	0.7154062861634085	0.7154062861634085	0.7154062861634085	0.7154062861634085	0.7154062861634085	0.7154062861634085
0.8392321054713859	0.8719713375894712	0.826990565120216	0.7243993030523768	0.5761895532719855	0.9117183390464981	0.6346849238780504	0.8928933894482811	0.6186020158087865	0.6716506944407744	0.6773635859716168	0.8469262960847486	0.5505946884725059	0.6233557503780984	0.6664413286413171	0.6200531169746657	0.9774327488368183	0.7455360635213822	0.8170665089013898	0.9210117255000205	0.7938237922107095	0.8069921225429507	0.898705829750124	0.828172394252262	0.7256119445120264	0.7174097280665035	0.9052864040131124	0.8403523605710569	0.7292669158888172	0.8549623602480841	0.5348563212391787	0.7511629199657515	0.643009620602465	0.643009620602465	0.643009620602465	0.643009620602465	0.643009620602465	0.643009620602465	0.643009620602465	0.643009620602465	0.643009620602465	0.643009620602465	0.643009620602465	0.643009620602465	0.643009620602465	0.643009620602465	0.643009620602465	0.643009620602465	0.643009620602465	0.643009620602465
0.23150157974488694	0.24059616502781087	0.2243656680016237	0.2947992220840962	0.3701300135259617	0.3928215187472103	0.48478480107258304	0.5998298825374846	0.7000169101950484	0.7778791873997594	1.001988519832143	0.9074946125156607	1.0490665972912805	0.8491150988861219	0.8107574947371609	0.7319882389281138	0.8546511560458766	0.9123859860060415	1.1154460522789906	1.1237134546146426	1.038174387864122	1.116991238829152	1.0484864844048427	1.1716032391565678	1.014279274838363	1.2975701468483578	1.0143635921590812	1.1559668695037195	1.1559668695037195	1.1559668695037195	1.1559668695037195	1.1559668695037195	1.1559668695037195	1.1559668695037195	1.1559668695037195	1.1559668695037195	1.1559668695037195	1.1559668695037195	1.1559668695037195	1.1559668695037195	1.1559668695037195	1.1559668695037195	1.1559668695037195	1.1559668695037195	1.1559668695037195	1.1559668695037195	1.1559668695037195	1.1559668695037195	1.1559668695037195	1.1559668695037195
0.5483360898282896	0.6530971678852056	0.6843293853134005	0.5662913520194152	0.5374012570947768	0.6122134931315023	0.6729294561236089	0.7932721488454018	0.889874148261351	0.7766574980272002	0.7845455992160394	0.8785329611397582	0.7480716400757809	0.921915331679959	0.7956703662713293	0.8649803607204746	1.0820337104083102	0.9827200403083415	0.8964288458019188	1.0489275716963273	1.0302867329154124	1.1445697965292838	1.0082222729942978	1.1407298142544153	0.9883155375854131	1.1116258250862225	1.1209426522510884	1.1349116348867192	0.9564754957201306	0.7277800455455213	0.9022819137983179	0.9583262723929505	0.8600162907869032	1.0342158098669736	0.8961688810489411	1.241234788264668	1.001592526614785	0.8951012153559009	1.051471298159362	1.0524777767496154	0.8927860929106045	1.0165760968752968	0.9525688438297211	0.8501860361546533	0.8313638451260048	0.940049293946836	1.0641659061282027	1.0021076000375193	1.0021076000375193	1.0021076000375193
0.039101013481572876	0.0	0.0	0.0	0.0	0.0	0.01084021126651875	0.01084021126651875	0.0	0.1779715575097337	0.0	0.0	0.0	0.0	0.0	0.000632540724847838	0.1792366389594294	0.0	0.029325760111179655	0.2596010615750506	0.3929809694098798	0.5958789177170979	0.28139316450853535	0.06386131174397486	0.11724453362975848	0.0	0.0031342878639996157	0.0	0.28139316450853535	0.44536953923494427	0.18502424646214233	0.032460047975179276	0.2743197818308641	0.15338991490302167	0.15338991490302167	0.15338991490302167	0.15338991490302167	0.15338991490302167	0.15338991490302167	0.15338991490302167	0.15338991490302167	0.15338991490302167	0.15338991490302167	0.15338991490302167	0.15338991490302167	0.15338991490302167	0.15338991490302167	0.15338991490302167	0.15338991490302167	0.15338991490302167
0.0	0.0	0.0	0.0	0.0	0.0	0.3142107137632294	0.0	0.0	0.0	0.0	0.0	0.0	0.0	0.01991298188119177	0.0	0.0	0.40651575174855664	0.9234223736385153	0.0057575462241251174	0.0	0.839198779757775	0.01991298188119177	0.0	0.0	0.4699560110767925	0.3142107137632294	0.0	0.9104288869216797	0.2096154032910854	0.40651575174855664	0.8764717628253491	0.6414937572869529	0.6414937572869529	0.6414937572869529	0.6414937572869529	0.6414937572869529	0.6414937572869529	0.6414937572869529	0.6414937572869529	0.6414937572869529	0.6414937572869529	0.6414937572869529	0.6414937572869529	0.6414937572869529	0.6414937572869529	0.6414937572869529	0.6414937572869529	0.6414937572869529	0.6414937572869529
0.42748685823439064	0.4663378486202178	0.6769336952126156	0.9547134288434628	0.6978747221475299	0.818882191968814	0.83776565702405	0.9842378342444188	0.8375635157708032	0.91874691023486	0.8377603616712964	0.8357289316699762	0.9060562679940066	0.9561833877479106	0.9867647243572454	0.8074624100257717	0.9264741999499928	1.047619046964114	0.7433077887370898	0.9347531559720548	0.9901525322576236	0.9624528441148392	0.9624528441148392	0.9624528441148392	0.9624528441148392	0.9624528441148392	0.9624528441148392	0.9624528441148392	0.9624528441148392	0.9624528441148392	0.9624528441148392	0.9624528441148392	0.9624528441148392	0.9624528441148392	0.9624528441148392	0.9624528441148392	0.9624528441148392	0.9624528441148392	0.9624528441148392	0.9624528441148392	0.9624528441148392	0.9624528441148392	0.9624528441148392	0.9624528441148392	0.9624528441148392	0.9624528441148392	0.9624528441148392	0.9624528441148392	0.9624528441148392	0.9624528441148392
0.7233416864826375	0.7201050164264907	0.816050671660543	0.6817380122557515	0.777163427456933	0.9001404833438298	0.8248269998955985	1.042418813520941	1.0117654728287537	0.79610600536945	0.867905680346392	0.8215561331006341	0.9121212426269045	0.8932875847751716	0.9849084795642216	1.0010931639260872	0.9337379643527695	0.9585768297682254	0.9925406019345633	1.0338500405014577	0.932157173857394	0.9697648232362032	0.9509609985467987	0.9509609985467987	0.9509609985467987	0.9509609985467987	0.9509609985467987	0.9509609985467987	0.9509609985467987	0.9509609985467987	0.9509609985467987	0.9509609985467987	0.9509609985467987	0.9509609985467987	0.9509609985467987	0.9509609985467987	0.9509609985467987	0.9509609985467987	0.9509609985467987	0.9509609985467987	0.9509609985467987	0.9509609985467987	0.9509609985467987	0.9509609985467987	0.9509609985467987	0.9509609985467987	0.9509609985467987	0.9509609985467987	0.9509609985467987	0.9509609985467987
0.6557593918672393	0.8205156702409446	0.9127829408886633	0.8345919518817708	0.8249726524525017	0.8399894380604673	0.9873376274817287	0.8762646291358787	1.0492174143830277	0.8915446402727684	0.9424401091660017	1.059215911927987	1.0471566939364254	1.005414478392627	0.9007813680074815	0.8344757433343826	0.8975626889223364	0.9987176682621457	0.9590941535025193	0.8853712679208036	0.9488071786322642	0.8597186548821316	0.9042629167571979	0.9042629167571979	0.9042629167571979	0.9042629167571979	0.9042629167571979	0.9042629167571979	0.9042629167571979	0.9042629167571979	0.9042629167571979	0.9042629167571979	0.9042629167571979	0.9042629167571979	0.9042629167571979	0.9042629167571979	0.9042629167571979	0.9042629167571979	0.9042629167571979	0.9042629167571979	0.9042629167571979	0.9042629167571979	0.9042629167571979	0.9042629167571979	0.9042629167571979	0.9042629167571979	0.9042629167571979	0.9042629167571979	0.9042629167571979	0.9042629167571979
0.5330280655477349	0.9253405835698194	0.8638691550461973	0.9206008243675997	0.9614045449132436	0.9709671208999692	0.8260286880446682	0.9383738272612006	0.8601465854978548	0.9804310433661717	0.9678321117256152	0.9408150021324081	0.9793682871939415	0.9905977909366757	0.9474488584930191	1.0345081110002023	1.0484641540120039	1.049204184024611	1.1377560424987558	1.0934801132616836	1.0934801132616836	1.0934801132616836	1.0934801132616836	1.0934801132616836	1.0934801132616836	1.0934801132616836	1.0934801132616836	1.0934801132616836	1.0934801132616836	1.0934801132616836	1.0934801132616836	1.0934801132616836	1.0934801132616836	1.0934801132616836	1.0934801132616836	1.0934801132616836	1.0934801132616836	1.0934801132616836	1.0934801132616836	1.0934801132616836	1.0934801132616836	1.0934801132616836	1.0934801132616836	1.0934801132616836	1.0934801132616836	1.0934801132616836	1.0934801132616836	1.0934801132616836	1.0934801132616836	1.0934801132616836
[truncated: 6 more columns]
