# Supplementary material for: Neuronal tuning aligns dynamically with object and texture manifolds across the visual hierarchy
Source: Nat Neurosci. 2026 Mar 10;29(4):864–75. doi: 10.1038/s41593-026-02207-1 (PMC13061647; doi:10.1038/s41593-026-02207-1)
Supplement: Supplementary file 6 — Average PSTH for each session and thread before or after optimization Fig. 5a. Response rate for each 10 ms time window in csv format to reproduce Fig. 5c. [file 41593_2026_2207_MOESM6_ESM.zip › Figure5C_src_normresp_wdw_110-120_DeePSim_sem.csv]

0	1	2	3	4	5	6	7	8	9	10	11	12	13	14	15	16	17	18	19	20	21	22	23	24	25	26	27	28	29	30	31	32	33	34	35	36	37	38	39	40	41	42	43	44	45	46	47	48	49
0.08436507944552031	0.06737476741894716	0.0671145809204187	0.05962989568344504	0.0690125902351134	0.07527404149592597	0.06737720446769423	0.06812217132995005	0.08354551899191826	0.06594467197550338	0.08145607182093492	0.07304328322540282	0.060091702997699135	0.054040035294850554	0.07567642415760475	0.07949072946711508	0.0834399659935909	0.07625184587202992	0.06752806282466153	0.07052489340361823	0.06067210848962366	0.0743960075566282	0.07391861230230043	0.062418223294359296	0.07387395992272391	0.08696397291384421	0.06519573874262	0.06076455251246216	0.07032340889600659	0.06186460489332902	0.06456130981372483	0.062338114837139	0.06978508387663947	0.06405698274218195	0.07516603261400412	0.06623420116841627	0.07381509831893458	0.06966915059342489	0.0808386018433158	0.09255321322104682	0.07310539380707626	0.07545024416222247	0.07139737151098828	0.06499610662641579	0.059330237493079516	0.07859471476206528	0.07301331689815527	0.07580401583011029	0.07580401583011029	0.07580401583011029
0.0850572493038338	0.08972924339650615	0.0644626127297729	0.11904035579236445	0.11545491094304385	0.0769975175416718	0.08189251647750427	0.09855483440214025	0.09472615598763257	0.10487173172778508	0.07716421419988836	0.08447436717172067	0.0951338294985521	0.06960095761264826	0.08257663190419275	0.08474174152501235	0.08639016418010159	0.1198315663476679	0.10654439915509074	0.11961506367490522	0.10418672826014246	0.08644731974145915	0.08754784666421879	0.09586000811659151	0.08513935238676713	0.12196029362342992	0.11164649965632556	0.0906984937470183	0.08412412212966537	0.09323967118411543	0.10737575785045055	0.10399188839573185	0.13530243555188887	0.09449378715410524	0.1206882375643019	0.10759101235920357	0.10759101235920357	0.10759101235920357	0.10759101235920357	0.10759101235920357	0.10759101235920357	0.10759101235920357	0.10759101235920357	0.10759101235920357	0.10759101235920357	0.10759101235920357	0.10759101235920357	0.10759101235920357	0.10759101235920357	0.10759101235920357
0.132768644925029	0.09714410772723865	0.08100926709372556	0.1008862863448695	0.11907438797507221	0.08488793055844829	0.1018609006781012	0.12025264260736931	0.09164941727325739	0.10536059215949639	0.1309674917547069	0.10417603679258987	0.11911138322635456	0.12680116725794985	0.14607023978329495	0.12878220417823727	0.1406970241388984	0.14455640473429077	0.1377514778425387	0.15524581547566724	0.13617472206906409	0.13482436289366478	0.18109484686963473	0.14155662972144256	0.14183112238843285	0.1311169478007747	0.17687569385683863	0.1551919934653266	0.15126916678072572	0.16711931736651	0.14589942826115526	0.15163209762834157	0.1685995338861161	0.16011581575722883	0.16011581575722883	0.16011581575722883	0.16011581575722883	0.16011581575722883	0.16011581575722883	0.16011581575722883	0.16011581575722883	0.16011581575722883	0.16011581575722883	0.16011581575722883	0.16011581575722883	0.16011581575722883	0.16011581575722883	0.16011581575722883	0.16011581575722883	0.16011581575722883
0.07549757860134725	0.050859958908134904	0.05638705049183407	0.0657899427963125	0.05995671025600308	0.06866564439123081	0.060880487238236955	0.05431125925625888	0.06549731312650967	0.06757333668137086	0.059459606716578524	0.06495536602892497	0.06093198729840629	0.06547214282928437	0.057525716804061905	0.06916821712485843	0.06321965787457395	0.06620541632278854	0.07332497626306861	0.045854548753342154	0.08503000290598325	0.07932818476603622	0.06596792531986113	0.0599259787011034	0.06092299456939486	0.06467764939380732	0.08173719696538007	0.0684986933173636	0.08807595148179627	0.0834809268567059	0.07025544980993377	0.06327487922914972	0.07676795309281595	0.07316901656786484	0.07601900185139167	0.06322764580031658	0.07247146571984457	0.06725276738617915	0.06986211655301186	0.06986211655301186	0.06986211655301186	0.06986211655301186	0.06986211655301186	0.06986211655301186	0.06986211655301186	0.06986211655301186	0.06986211655301186	0.06986211655301186	0.06986211655301186	0.06986211655301186
0.07689929042982258	0.07970296082933145	0.08413748259442567	0.06445220810401951	0.09386164159543288	0.08113915183374007	0.08521087711084815	0.09070790033108093	0.08565083448003744	0.0877815187827558	0.09421121177116686	0.07259408504510496	0.07191883290074433	0.0676526813383283	0.0865853242408994	0.08563301468590315	0.08265729745750178	0.1003931127533431	0.08597597748329763	0.09786455964548595	0.08922525710446512	0.09558857593323579	0.1008319266892135	0.09008718283738552	0.10019805603562427	0.09488920214358121	0.10862387001141745	0.08495626539232323	0.07390701516123424	0.0921941337111044	0.08305057443616932	0.08305057443616932	0.08305057443616932	0.08305057443616932	0.08305057443616932	0.08305057443616932	0.08305057443616932	0.08305057443616932	0.08305057443616932	0.08305057443616932	0.08305057443616932	0.08305057443616932	0.08305057443616932	0.08305057443616932	0.08305057443616932	0.08305057443616932	0.08305057443616932	0.08305057443616932	0.08305057443616932	0.08305057443616932
0.09879720591146599	0.16035984341868847	0.1321619028626968	0.12904033411090024	0.14348968693373573	0.11089557408883385	0.13222081879960315	0.12709412289362051	0.12751404060516128	0.13964767332320802	0.11148034685749648	0.1690952462629422	0.15564908419478407	0.12039635682087209	0.1512848783605792	0.1056360673891134	0.1345853419720535	0.1398050332839236	0.13053063776401314	0.1340764426869326	0.15569126676109346	0.12908739033803518	0.13660980930970518	0.12938757656192565	0.09374421448415739	0.13622667102837285	0.15352329728914024	0.13159354354982852	0.14915796819381077	0.10535287545860417	0.14158788507228431	0.13578442086116813	0.16990155241493043	0.1266502182874949	0.18449090668539594	0.1313398885663057	0.16542988589974145	0.12506848874276566	0.14679791276621484	0.16698956741261942	0.15689374008941712	0.15689374008941712	0.15689374008941712	0.15689374008941712	0.15689374008941712	0.15689374008941712	0.15689374008941712	0.15689374008941712	0.15689374008941712	0.15689374008941712
0.15413923394262147	0.1456095511344377	0.15808742382285576	0.12768547051792334	0.14665777331844984	0.16329486169759513	0.17689572268847603	0.16274055002311558	0.13947618827066274	0.16341442208644796	0.17100573606204184	0.1290034179582744	0.12241033377561251	0.1530747464895458	0.14150189763689586	0.16449371414754763	0.1508992489953711	0.1341127220892351	0.13996800997833786	0.16792324799121705	0.15578675410718967	0.14309475360443955	0.16122519366694182	0.16730086765938465	0.16038091356157186	0.1738791140284443	0.16713001379500808	0.16713001379500808	0.16713001379500808	0.16713001379500808	0.16713001379500808	0.16713001379500808	0.16713001379500808	0.16713001379500808	0.16713001379500808	0.16713001379500808	0.16713001379500808	0.16713001379500808	0.16713001379500808	0.16713001379500808	0.16713001379500808	0.16713001379500808	0.16713001379500808	0.16713001379500808	0.16713001379500808	0.16713001379500808	0.16713001379500808	0.16713001379500808	0.16713001379500808	0.16713001379500808
0.05806168795799532	0.047804198597055966	0.053723597291151046	0.05694119143617937	0.05254446585665771	0.03926991844009618	0.04512373219303425	0.05850064616917204	0.05988054956245392	0.04936188304283893	0.04839018854748614	0.04371192765948868	0.05163380488740154	0.04654658109519141	0.051033822441752905	0.04068184604692792	0.04648810784263361	0.053157874587587604	0.050669840919344435	0.0505015968329019	0.04198122992471063	0.047325739748278965	0.04780232495303462	0.04722026332825849	0.04708880105852429	0.04737906809312387	0.051490200375607184	0.049434634234365525	0.049434634234365525	0.049434634234365525	0.049434634234365525	0.049434634234365525	0.049434634234365525	0.049434634234365525	0.049434634234365525	0.049434634234365525	0.049434634234365525	0.049434634234365525	0.049434634234365525	0.049434634234365525	0.049434634234365525	0.049434634234365525	0.049434634234365525	0.049434634234365525	0.049434634234365525	0.049434634234365525	0.049434634234365525	0.049434634234365525	0.049434634234365525	0.049434634234365525
0.05299506611026669	0.07087171566770116	0.058056060995872814	0.07425940399895295	0.06632705756229439	0.07978831739407706	0.06464963882135451	0.06245285297912882	0.07633282579072542	0.08400397689723389	0.08894009749454372	0.07348842198074802	0.0626784796256188	0.07060195425935506	0.0780097880574513	0.08144822169741478	0.06650701123656423	0.07518203331869569	0.0776948704595738	0.07211348475823404	0.07085474777063586	0.07932121080919172	0.07503753970459147	0.07305361225844655	0.07254569840322951	0.06977233783441374	0.07718038270209149	0.06923282634657191	0.08960181042323373	0.08128187180693715	0.0768577881604371	0.05456695781281067	0.07907884733808711	0.08336479817628151	0.08122182275718431	0.08122182275718431	0.08122182275718431	0.08122182275718431	0.08122182275718431	0.08122182275718431	0.08122182275718431	0.08122182275718431	0.08122182275718431	0.08122182275718431	0.08122182275718431	0.08122182275718431	0.08122182275718431	0.08122182275718431	0.08122182275718431	0.08122182275718431
0.09572414137174066	0.09708287399339698	0.126105038757383	0.08392465920302503	0.13407708432110238	0.12680273354149268	0.1221601729111757	0.12603358108445334	0.09044336666018317	0.08895469636903197	0.10522313769858863	0.14092285119749726	0.09999986144438386	0.10789489781682832	0.1113391732336819	0.10566161355951874	0.10958663504499061	0.08703507889907437	0.07940407675298115	0.12462947246025857	0.10119613648689386	0.12168081109884057	0.1455214308251988	0.08664805730162067	0.11277102869930261	0.09035041007895542	0.11412576392228153	0.10055273162616706	0.11856296879927326	0.12428781800861835	0.11538661254767447	0.09735411650076366	0.10576064087209748	0.10155737868643057	0.10155737868643057	0.10155737868643057	0.10155737868643057	0.10155737868643057	0.10155737868643057	0.10155737868643057	0.10155737868643057	0.10155737868643057	0.10155737868643057	0.10155737868643057	0.10155737868643057	0.10155737868643057	0.10155737868643057	0.10155737868643057	0.10155737868643057	0.10155737868643057
0.11062372145832616	0.0747652201806434	0.09062541317386538	0.0764951348350399	0.0697109506400798	0.08375355246581051	0.08820333124981408	0.07441414337432611	0.07276847421200755	0.08357846176754873	0.08963190075244303	0.07772431466073895	0.08046001098427955	0.09221520837793025	0.08507905332459545	0.07754594726912895	0.0846013410127867	0.0832645295377786	0.0922424605594177	0.06706388022133807	0.08531446453709421	0.08721006263264938	0.07862502890464093	0.0691091025645878	0.08015835680063972	0.09123524113252263	0.09660376335499758	0.09473344267407721	0.07850976147279698	0.10486179634978096	0.07734403335798497	0.09110291485388296	0.09110291485388296	0.09110291485388296	0.09110291485388296	0.09110291485388296	0.09110291485388296	0.09110291485388296	0.09110291485388296	0.09110291485388296	0.09110291485388296	0.09110291485388296	0.09110291485388296	0.09110291485388296	0.09110291485388296	0.09110291485388296	0.09110291485388296	0.09110291485388296	0.09110291485388296	0.09110291485388296
0.05883504255273462	0.04470499979830702	0.041252999319236	0.05426404223720473	0.03812593611237053	0.04240677999424648	0.058139630180254316	0.0494284282861876	0.05365894800930064	0.054739654762000385	0.052661324041050735	0.048628829722887984	0.06330083968264673	0.06221125134412094	0.0523820605299478	0.05688099376402016	0.06058533497989713	0.06709482909904213	0.04755936108525117	0.05149226812896698	0.06393650785722328	0.057117094119079004	0.04806171342345532	0.05948833161217523	0.06185514102636906	0.05437463471529617	0.06755076877392281	0.07218985163426063	0.055393780791253816	0.0657255807661759	0.06991534660178211	0.06782046368397901	0.06782046368397901	0.06782046368397901	0.06782046368397901	0.06782046368397901	0.06782046368397901	0.06782046368397901	0.06782046368397901	0.06782046368397901	0.06782046368397901	0.06782046368397901	0.06782046368397901	0.06782046368397901	0.06782046368397901	0.06782046368397901	0.06782046368397901	0.06782046368397901	0.06782046368397901	0.06782046368397901
0.09061748149620363	0.08931754331097297	0.08229980078026872	0.08054799304057303	0.07705752895104946	0.08870603876873147	0.09782513468366988	0.10436098601400538	0.09327165299257328	0.0921340978675898	0.1050354506948114	0.07056583782084838	0.0891871595858111	0.10239888716090816	0.08728669062726858	0.09527192602191752	0.09984792794917742	0.08635849785901231	0.09946192116125933	0.08908317878530463	0.08979847013334125	0.09490059217586311	0.0879091946324937	0.11694463549682527	0.08665753128493518	0.10444953895366825	0.08275003819675687	0.07298728190788895	0.0966221586622103	0.09215561150038447	0.09827575260444922	0.09521568205241686	0.09521568205241686	0.09521568205241686	0.09521568205241686	0.09521568205241686	0.09521568205241686	0.09521568205241686	0.09521568205241686	0.09521568205241686	0.09521568205241686	0.09521568205241686	0.09521568205241686	0.09521568205241686	0.09521568205241686	0.09521568205241686	0.09521568205241686	0.09521568205241686	0.09521568205241686	0.09521568205241686
0.06545041990082644	0.1016704551705865	0.07859564984730319	0.0893041671182172	0.07857420620013443	0.09977524091414655	0.0927370153093984	0.09397894709887783	0.08335177152297232	0.09232801128517144	0.10088124611158751	0.12237451128700448	0.10790308242632723	0.07566227162786231	0.10743780168071308	0.10119061473497686	0.08684126842936732	0.08929962387037568	0.0999248659561577	0.09866020555801185	0.09510966290892035	0.12806724640120018	0.09107162049129693	0.08937387249622653	0.10654482881414397	0.09403753455200523	0.0934800689378207	0.08903958825188198	0.06983594352291289	0.09516531076240815	0.10342975742894168	0.07897381353650042	0.09120178548272105	0.09120178548272105	0.09120178548272105	0.09120178548272105	0.09120178548272105	0.09120178548272105	0.09120178548272105	0.09120178548272105	0.09120178548272105	0.09120178548272105	0.09120178548272105	0.09120178548272105	0.09120178548272105	0.09120178548272105	0.09120178548272105	0.09120178548272105	0.09120178548272105	0.09120178548272105
0.08338377710223946	0.06341598908545869	0.04920686293364772	0.08071204421787513	0.08570931524819948	0.07549973167078612	0.08323118747232029	0.08343726057207505	0.08167436020458774	0.09497889743598796	0.09097521113912774	0.0886491521960214	0.07509876793222459	0.08731737912653027	0.09526149906834142	0.09859302364165594	0.08547702760711985	0.08446963332656109	0.08212754872452564	0.07727335961970612	0.10737571692532762	0.07604551714965564	0.09623782037190401	0.08762402868813005	0.08369080264683795	0.09206517987088722	0.10351492475428697	0.0922073286703581	0.08679938645099804	0.0950190649382348	0.0909092256946164	0.0909092256946164	0.0909092256946164	0.0909092256946164	0.0909092256946164	0.0909092256946164	0.0909092256946164	0.0909092256946164	0.0909092256946164	0.0909092256946164	0.0909092256946164	0.0909092256946164	0.0909092256946164	0.0909092256946164	0.0909092256946164	0.0909092256946164	0.0909092256946164	0.0909092256946164	0.0909092256946164	0.0909092256946164
0.06693683573285261	0.06538156868316149	0.05850540069765876	0.07056043565243768	0.06271021537237481	0.06761085575153356	0.06601086767301059	0.07033916333864938	0.0747330315813918	0.06790737093934524	0.0555986555774729	0.051723358687037875	0.0656942253192117	0.064152859621176	0.054677244704425344	0.05446616108842466	0.06349968027101616	0.055750079667992246	0.06005924813827353	0.049556342899171164	0.053734705144913825	0.08234977881112997	0.057711585776220674	0.07003068229367532	0.07003068229367532	0.07003068229367532	0.07003068229367532	0.07003068229367532	0.07003068229367532	0.07003068229367532	0.07003068229367532	0.07003068229367532	0.07003068229367532	0.07003068229367532	0.07003068229367532	0.07003068229367532	0.07003068229367532	0.07003068229367532	0.07003068229367532	0.07003068229367532	0.07003068229367532	0.07003068229367532	0.07003068229367532	0.07003068229367532	0.07003068229367532	0.07003068229367532	0.07003068229367532	0.07003068229367532	0.07003068229367532	0.07003068229367532
0.07802219320582172	0.06101433553829172	0.06156638441812464	0.06705857779150178	0.06032259571825978	0.053751966263408474	0.0603885474050374	0.05116982439186494	0.061399670516785985	0.06235912828773212	0.06809629955830533	0.059806065575632526	0.06210177137942641	0.05406514009400607	0.06833295787245765	0.07772550557752902	0.05695926905134653	0.05582330743743956	0.06456008388096099	0.06299341940478241	0.06268538720297444	0.06352301602153838	0.06546469960334172	0.06449385781244005	0.06449385781244005	0.06449385781244005	0.06449385781244005	0.06449385781244005	0.06449385781244005	0.06449385781244005	0.06449385781244005	0.06449385781244005	0.06449385781244005	0.06449385781244005	0.06449385781244005	0.06449385781244005	0.06449385781244005	0.06449385781244005	0.06449385781244005	0.06449385781244005	0.06449385781244005	0.06449385781244005	0.06449385781244005	0.06449385781244005	0.06449385781244005	0.06449385781244005	0.06449385781244005	0.06449385781244005	0.06449385781244005	0.06449385781244005
0.15230823404431001	0.13748945222351405	0.14784060199671353	0.14239428672600996	0.15524450405378065	0.13739973199042896	0.14361094117262357	0.12752255525958622	0.1411376949540283	0.14196216978562373	0.1322870946359294	0.16102691617857626	0.12167724071895278	0.13754796232136757	0.1401310744077785	0.12556636619721537	0.14303824059939177	0.14841012140502932	0.1702559455838737	0.1449439342242985	0.14324590042227345	0.12958480607893844	0.13143233359050838	0.14583064507597615	0.15418513758533797	0.1875892265821859	0.1609059831542054	0.15903909753370335	0.1520862341526834	0.17055608044689383	0.1613211572997886	0.1613211572997886	0.1613211572997886	0.1613211572997886	0.1613211572997886	0.1613211572997886	0.1613211572997886	0.1613211572997886	0.1613211572997886	0.1613211572997886	0.1613211572997886	0.1613211572997886	0.1613211572997886	0.1613211572997886	0.1613211572997886	0.1613211572997886	0.1613211572997886	0.1613211572997886	0.1613211572997886	0.1613211572997886
0.07070710458014097	0.07937796696176637	0.06513607529201432	0.06063709755544401	0.09512586960813732	0.08831600803474306	0.08628784429192153	0.08258375345152066	0.08798558991551064	0.08293527794255141	0.08944891011193197	0.08762139329713171	0.08139885264810601	0.08747760433652164	0.11795441807907459	0.10072320553725819	0.0827931604089078	0.09476275741333236	0.09752943261035589	0.09982409435238584	0.0804860179055518	0.0978191994726763	0.080268270184196	0.09446071057165144	0.07692776355585369	0.09204574562466601	0.08033652112637005	0.08298577177038816	0.07305096024082218	0.08840591269879813	0.09400899883532582	0.09676098865334919	0.09538499374433751	0.09538499374433751	0.09538499374433751	0.09538499374433751	0.09538499374433751	0.09538499374433751	0.09538499374433751	0.09538499374433751	0.09538499374433751	0.09538499374433751	0.09538499374433751	0.09538499374433751	0.09538499374433751	0.09538499374433751	0.09538499374433751	0.09538499374433751	0.09538499374433751	0.09538499374433751
0.08582211485468134	0.0791050472813167	0.08879707704626054	0.08682864850511737	0.08447657835165795	0.10335505836926248	0.06795919588286899	0.07725766622257665	0.10549685020850383	0.09200101581076829	0.09459077676511864	0.08999482283866272	0.0913053767364245	0.08283838244813174	0.09426200945235132	0.08961726696840858	0.0885376002916064	0.11582538765650667	0.08566158058204258	0.10681107913004466	0.10697028955755473	0.10926264766715069	0.11526753575070585	0.09907323044855547	0.0789876588093447	0.10025868495141167	0.09482435770255944	0.09186514984210148	0.1005475200651532	0.08263323850238372	0.09514342032821255	0.08979633374665547	0.12530291403808028	0.10334350174286089	0.08904171123268918	0.09619260648777504	0.09619260648777504	0.09619260648777504	0.09619260648777504	0.09619260648777504	0.09619260648777504	0.09619260648777504	0.09619260648777504	0.09619260648777504	0.09619260648777504	0.09619260648777504	0.09619260648777504	0.09619260648777504	0.09619260648777504	0.09619260648777504
0.07519326336084889	0.056172605709811786	0.059054041759433136	0.07742802228929349	0.06948198578631562	0.08647052646421287	0.057892949438516396	0.06934120339110644	0.060820088014966515	0.061480560035751614	0.08091900816001314	0.07937616775968873	0.07677115370222214	0.07080440109986036	0.07018979208213254	0.060868552946002845	0.08334574337827358	0.0777920871576579	0.076537690969955	0.07891566957876343	0.08920903197756934	0.09149137552032519	0.07831645479958425	0.07109112367149574	0.09323652647403184	0.09509110807941107	0.08560678516516504	0.0743296350790136	0.07996821012208932	0.07996821012208932	0.07996821012208932	0.07996821012208932	0.07996821012208932	0.07996821012208932	0.07996821012208932	0.07996821012208932	0.07996821012208932	0.07996821012208932	0.07996821012208932	0.07996821012208932	0.07996821012208932	0.07996821012208932	0.07996821012208932	0.07996821012208932	0.07996821012208932	0.07996821012208932	0.07996821012208932	0.07996821012208932	0.07996821012208932	0.07996821012208932
0.10679629284204463	0.11385745152459065	0.12751822691730988	0.13939738577896915	0.12295499681186468	0.13620991284018896	0.14654420506538562	0.14381004001938855	0.1334179870465841	0.14105632498243043	0.14786492821602107	0.08639523823575164	0.13303393688915416	0.15409829538437336	0.1384100704618708	0.15255385314584805	0.14297363129521962	0.1288856984562249	0.10706279300378309	0.13324269427312158	0.13304261165361447	0.12026270527589121	0.13958533667922335	0.10994688359569807	0.17664720753157045	0.13747811412995334	0.13327601514992324	0.14890099664867304	0.12604385665741796	0.1374724266530455	0.1374724266530455	0.1374724266530455	0.1374724266530455	0.1374724266530455	0.1374724266530455	0.1374724266530455	0.1374724266530455	0.1374724266530455	0.1374724266530455	0.1374724266530455	0.1374724266530455	0.1374724266530455	0.1374724266530455	0.1374724266530455	0.1374724266530455	0.1374724266530455	0.1374724266530455	0.1374724266530455	0.1374724266530455	0.1374724266530455
0.06461669402446474	0.055293511033551714	0.06347707209847836	0.06295111962971701	0.07220696129484297	0.06473592728908355	0.06630989122053686	0.07007414486567232	0.059329720282163906	0.052236959184577866	0.06658636465382346	0.0652602601501263	0.059420422870037064	0.06894711296986483	0.06900071873773574	0.06446449697267485	0.06055909188950893	0.06572761638168306	0.0726189559248095	0.06701090481692792	0.06741914244085298	0.07193067806197485	0.06436450230849379	0.05947095028226947	0.07264855806870565	0.05761764659504854	0.06513310233187711	0.06513310233187711	0.06513310233187711	0.06513310233187711	0.06513310233187711	0.06513310233187711	0.06513310233187711	0.06513310233187711	0.06513310233187711	0.06513310233187711	0.06513310233187711	0.06513310233187711	0.06513310233187711	0.06513310233187711	0.06513310233187711	0.06513310233187711	0.06513310233187711	0.06513310233187711	0.06513310233187711	0.06513310233187711	0.06513310233187711	0.06513310233187711	0.06513310233187711	0.06513310233187711
0.06887140120941235	0.06378875328783161	0.0701201872321331	0.07016132135316974	0.06834944204602793	0.06336001640633132	0.06055271250830181	0.07960544733618778	0.07253608701894117	0.07088714053907547	0.06761070355617647	0.06254031571078804	0.06284674746826148	0.06251176458680997	0.05404317826185782	0.0683358993689108	0.08041220438131728	0.05267998706913097	0.0474303244091195	0.07162525212683934	0.05587243236094076	0.07201837003789997	0.06394540119942037	0.06394540119942037	0.06394540119942037	0.06394540119942037	0.06394540119942037	0.06394540119942037	0.06394540119942037	0.06394540119942037	0.06394540119942037	0.06394540119942037	0.06394540119942037	0.06394540119942037	0.06394540119942037	0.06394540119942037	0.06394540119942037	0.06394540119942037	0.06394540119942037	0.06394540119942037	0.06394540119942037	0.06394540119942037	0.06394540119942037	0.06394540119942037	0.06394540119942037	0.06394540119942037	0.06394540119942037	0.06394540119942037	0.06394540119942037	0.06394540119942037
0.0773209595850419	0.04954031844056166	0.05524919363392751	0.06913362524004155	0.04883795571139497	0.05923567540360232	0.06081852926343007	0.06071232455445672	0.07358464220088298	0.06271399149837788	0.06231918673328047	0.07367957803311068	0.06024067477891114	0.06416864573887314	0.06877211849231704	0.05279418498612939	0.06349055676130079	0.07049456355888954	0.07803269153404085	0.07125847333797262	0.06522876618859924	0.07539775563445833	0.060943619579693374	0.07612348644291544	0.05969595954801535	0.060433081073465345	0.058408789637357676	0.05942093535541151	0.05942093535541151	0.05942093535541151	0.05942093535541151	0.05942093535541151	0.05942093535541151	0.05942093535541151	0.05942093535541151	0.05942093535541151	0.05942093535541151	0.05942093535541151	0.05942093535541151	0.05942093535541151	0.05942093535541151	0.05942093535541151	0.05942093535541151	0.05942093535541151	0.05942093535541151	0.05942093535541151	0.05942093535541151	0.05942093535541151	0.05942093535541151	0.05942093535541151
0.15962072329068266	0.10382147640921968	0.09681770197594901	0.11211306641724135	0.10418146737945684	0.09724696585828667	0.1062239699433183	0.1142175198520911	0.1039988051496579	0.09102825015215725	0.11477091896628837	0.09557030060159916	0.0962084344354599	0.10551372315628428	0.11709631540881132	0.1089801184171689	0.11616073905100428	0.11699263129339554	0.09661173237629742	0.10983989966721483	0.09683762025821326	0.09815329989212124	0.0968994122737616	0.12202172820130895	0.12798030899354396	0.11590057691324727	0.09767019023096646	0.10503922817899511	0.10260858959964604	0.10382390888932057	0.10382390888932057	0.10382390888932057	0.10382390888932057	0.10382390888932057	0.10382390888932057	0.10382390888932057	0.10382390888932057	0.10382390888932057	0.10382390888932057	0.10382390888932057	0.10382390888932057	0.10382390888932057	0.10382390888932057	0.10382390888932057	0.10382390888932057	0.10382390888932057	0.10382390888932057	0.10382390888932057	0.10382390888932057	0.10382390888932057
0.12543314010934561	0.10171679022231192	0.08676223862204568	0.09862658399290727	0.1015876903752702	0.10338179857982593	0.0828699443729028	0.09185757744666348	0.0967802836161922	0.10788568637080638	0.10071835444834915	0.09394406882417443	0.09209528372061598	0.07117816555768211	0.10404755203155051	0.10955384422640857	0.0859743965068698	0.09461167664306395	0.1026615380099668	0.10857685708346697	0.09825249594767674	0.1018510058561678	0.09545855586997362	0.09973491532785422	0.114298477696011	0.083278013567996	0.10210120695194783	0.11022666284321606	0.117546222478512	0.10432589643773445	0.1154584484127621	0.09451952392811463	0.09361918514741735	0.11151810827372677	0.08848002151143868	0.12083910581605027	0.11406379627532348	0.1288859432567966	0.12147486976606003	0.12147486976606003	0.12147486976606003	0.12147486976606003	0.12147486976606003	0.12147486976606003	0.12147486976606003	0.12147486976606003	0.12147486976606003	0.12147486976606003	0.12147486976606003	0.12147486976606003
0.08370145918298189	0.06111170655296048	0.049924881720233724	0.08572473134381801	0.060301917392217956	0.07793528675024636	0.06777086367512987	0.057068832082208705	0.08697819682643854	0.08768117564720605	0.06779976916521312	0.08433334378193404	0.11872622641780604	0.11901106726596403	0.09618714776433722	0.08450475438605914	0.1120049975456022	0.14328621305007508	0.11947236373340704	0.11440272219614234	0.1216052803005954	0.11988598431495166	0.12741417521925477	0.1567906025182888	0.1457115053260002	0.14674464466240267	0.12495217387470549	0.17067924730224204	0.18607628786868421	0.13124757330273054	0.1397904726795816	0.15406963649902194	0.1563604534527201	0.15329054320129867	0.15417978228579654	0.08963008052461753	0.1403764953339853	0.1662945122551035	0.13463798289094037	0.14292004648395124	0.15190324743240868	0.23065252716110898	0.19127788729675885	0.19127788729675885	0.19127788729675885	0.19127788729675885	0.19127788729675885	0.19127788729675885	0.19127788729675885	0.19127788729675885
0.07642420507711775	0.06038524296702955	0.05861576127862936	0.07054386713675626	0.07307308993108437	0.05324224218130928	0.06662319720817715	0.057697708029649304	0.08041839692775775	0.05255986308947272	0.05774696743214892	0.05288768579079794	0.05342044031975755	0.06180593837453698	0.0675178368113866	0.061375144193321775	0.05553301794445636	0.05402333765702722	0.054491981232379874	0.058507397647764456	0.054991390028935085	0.06191618109780856	0.05599139351952138	0.06377658387935753	0.06672811196554684	0.05828681491486005	0.055440690611243924	0.05930652180064912	0.057373606205946524	0.057373606205946524	0.057373606205946524	0.057373606205946524	0.057373606205946524	0.057373606205946524	0.057373606205946524	0.057373606205946524	0.057373606205946524	0.057373606205946524	0.057373606205946524	0.057373606205946524	0.057373606205946524	0.057373606205946524	0.057373606205946524	0.057373606205946524	0.057373606205946524	0.057373606205946524	0.057373606205946524	0.057373606205946524	0.057373606205946524	0.057373606205946524
0.08014508570543974	0.07204134365175366	0.09433640596147862	0.08459643358758907	0.06461625391126115	0.08143491455990595	0.07567751971972804	0.07949325849174049	0.09358252114937828	0.08587164477444532	0.09147962813672192	0.08253730509062059	0.08480916206576203	0.08586884307927109	0.09128750927585505	0.07985970598199844	0.09079714918408938	0.08443231421339799	0.08358436523181055	0.08597960804308476	0.08224855512487786	0.09301633356391237	0.09183054082881899	0.09136568478782423	0.0986207289366368	0.0949932068622305	0.0949932068622305	0.0949932068622305	0.0949932068622305	0.0949932068622305	0.0949932068622305	0.0949932068622305	0.0949932068622305	0.0949932068622305	0.0949932068622305	0.0949932068622305	0.0949932068622305	0.0949932068622305	0.0949932068622305	0.0949932068622305	0.0949932068622305	0.0949932068622305	0.0949932068622305	0.0949932068622305	0.0949932068622305	0.0949932068622305	0.0949932068622305	0.0949932068622305	0.0949932068622305	0.0949932068622305
0.05931861595319756	0.05639073713562801	0.053906535616133816	0.049240903138496564	0.04454971067966774	0.03855340155997316	0.04597384830750745	0.0545974499492386	0.05611588241729287	0.04651818480146919	0.059063583508289504	0.047123060913203084	0.04685479156331644	0.05516625499616022	0.04787133473645757	0.04254217590641317	0.04067754583153859	0.044606184191732394	0.049919149445360994	0.047194370745901056	0.042454603613291717	0.04482448717959639	0.04482448717959639	0.04482448717959639	0.04482448717959639	0.04482448717959639	0.04482448717959639	0.04482448717959639	0.04482448717959639	0.04482448717959639	0.04482448717959639	0.04482448717959639	0.04482448717959639	0.04482448717959639	0.04482448717959639	0.04482448717959639	0.04482448717959639	0.04482448717959639	0.04482448717959639	0.04482448717959639	0.04482448717959639	0.04482448717959639	0.04482448717959639	0.04482448717959639	0.04482448717959639	0.04482448717959639	0.04482448717959639	0.04482448717959639	0.04482448717959639	0.04482448717959639
0.08896039714213444	0.07222171852315766	0.06982457789252294	0.08793983278412797	0.09623165050420542	0.07487114125113634	0.09158564608088235	0.08691100095784911	0.08823260521037973	0.09407871111385428	0.10235930179181366	0.08816614636926054	0.07678493812107426	0.08743589531546786	0.08146829175677246	0.08760231576068415	0.08022788856004145	0.07369431430297535	0.08700986619525457	0.08877510203426169	0.08363835493909028	0.07872459164223214	0.08447871290701843	0.08160165227462528	0.08160165227462528	0.08160165227462528	0.08160165227462528	0.08160165227462528	0.08160165227462528	0.08160165227462528	0.08160165227462528	0.08160165227462528	0.08160165227462528	0.08160165227462528	0.08160165227462528	0.08160165227462528	0.08160165227462528	0.08160165227462528	0.08160165227462528	0.08160165227462528	0.08160165227462528	0.08160165227462528	0.08160165227462528	0.08160165227462528	0.08160165227462528	0.08160165227462528	0.08160165227462528	0.08160165227462528	0.08160165227462528	0.08160165227462528
0.0643038391722767	0.05703660851688522	0.06998465359610588	0.04710570796983874	0.05366563748815531	0.057578359115142544	0.06471318349012484	0.04955626080901776	0.055266073254552954	0.05421648451983206	0.05166580042003103	0.054377078108580106	0.06181878873741012	0.05196078159929833	0.08028285262595243	0.06809997638021092	0.054982588417282055	0.04618009055133957	0.06689280648077446	0.05592419978783352	0.061966061903301554	0.05894513084556754	0.05894513084556754	0.05894513084556754	0.05894513084556754	0.05894513084556754	0.05894513084556754	0.05894513084556754	0.05894513084556754	0.05894513084556754	0.05894513084556754	0.05894513084556754	0.05894513084556754	0.05894513084556754	0.05894513084556754	0.05894513084556754	0.05894513084556754	0.05894513084556754	0.05894513084556754	0.05894513084556754	0.05894513084556754	0.05894513084556754	0.05894513084556754	0.05894513084556754	0.05894513084556754	0.05894513084556754	0.05894513084556754	0.05894513084556754	0.05894513084556754	0.05894513084556754
0.09995227534324126	0.09493082975834428	0.07969487655276178	0.08386906521214009	0.09591858145855897	0.09017845663728502	0.0977942431924183	0.0856757068811395	0.08334627661392804	0.09754080334711648	0.08860532113007144	0.0929470422107467	0.103591339195248	0.09485414781688795	0.10633876424233894	0.08696190088775776	0.08025126586867042	0.10128617729725285	0.1083776582753662	0.08814274301493319	0.08956947996345985	0.07094900402005597	0.08777972798712452	0.09273593486136339	0.08129777488877508	0.08701685487506924	0.08701685487506924	0.08701685487506924	0.08701685487506924	0.08701685487506924	0.08701685487506924	0.08701685487506924	0.08701685487506924	0.08701685487506924	0.08701685487506924	0.08701685487506924	0.08701685487506924	0.08701685487506924	0.08701685487506924	0.08701685487506924	0.08701685487506924	0.08701685487506924	0.08701685487506924	0.08701685487506924	0.08701685487506924	0.08701685487506924	0.08701685487506924	0.08701685487506924	0.08701685487506924	0.08701685487506924
0.10766331868735807	0.10077139577240046	0.08494334966500634	0.09115690783696997	0.10296451106100409	0.08939885957034331	0.11284269076907585	0.09010488354722523	0.07989763024682228	0.09216562688057914	0.09618202684283814	0.10944977811716333	0.07958525512993615	0.08303696217711416	0.09117540264397093	0.10349734500289307	0.09756428889817631	0.0827121688036172	0.08640998707382612	0.09203685222779902	0.08922341965081257	0.08922341965081257	0.08922341965081257	0.08922341965081257	0.08922341965081257	0.08922341965081257	0.08922341965081257	0.08922341965081257	0.08922341965081257	0.08922341965081257	0.08922341965081257	0.08922341965081257	0.08922341965081257	0.08922341965081257	0.08922341965081257	0.08922341965081257	0.08922341965081257	0.08922341965081257	0.08922341965081257	0.08922341965081257	0.08922341965081257	0.08922341965081257	0.08922341965081257	0.08922341965081257	0.08922341965081257	0.08922341965081257	0.08922341965081257	0.08922341965081257	0.08922341965081257	0.08922341965081257
0.04944395097568838	0.049551423671367	0.04995024219656118	0.05372843791581004	0.05666249608517456	0.05978188102146823	0.0533792813130198	0.05144052003315715	0.05663038357956359	0.04596647087395546	0.050916676006392665	0.0523258169035074	0.050049466886271786	0.07038176060264024	0.05116062866441058	0.06732188994266847	0.06311656700092147	0.05359270767315973	0.050399340655323595	0.05069092407890687	0.048058164760298	0.05249799515249963	0.05027807995639882	0.05027807995639882	0.05027807995639882	0.05027807995639882	0.05027807995639882	0.05027807995639882	0.05027807995639882	0.05027807995639882	0.05027807995639882	0.05027807995639882	0.05027807995639882	0.05027807995639882	0.05027807995639882	0.05027807995639882	0.05027807995639882	0.05027807995639882	0.05027807995639882	0.05027807995639882	0.05027807995639882	0.05027807995639882	0.05027807995639882	0.05027807995639882	0.05027807995639882	0.05027807995639882	0.05027807995639882	0.05027807995639882	0.05027807995639882	0.05027807995639882
0.06205201261589451	0.06865610018218006	0.0672839893895822	0.06715680972935283	0.05061023037757329	0.061854451573957935	0.05907944081048437	0.05638553950918112	0.06641666595536533	0.06142874221441142	0.05856326816238814	0.06489594213902299	0.07040213042567034	0.04812937715131739	0.06921783160702154	0.07044356007091221	0.0608255752217268	0.0671416536542592	0.057958435476602475	0.0600305254214773	0.058994480449039884	0.058994480449039884	0.058994480449039884	0.058994480449039884	0.058994480449039884	0.058994480449039884	0.058994480449039884	0.058994480449039884	0.058994480449039884	0.058994480449039884	0.058994480449039884	0.058994480449039884	0.058994480449039884	0.058994480449039884	0.058994480449039884	0.058994480449039884	0.058994480449039884	0.058994480449039884	0.058994480449039884	0.058994480449039884	0.058994480449039884	0.058994480449039884	0.058994480449039884	0.058994480449039884	0.058994480449039884	0.058994480449039884	0.058994480449039884	0.058994480449039884	0.058994480449039884	0.058994480449039884
0.13712271910401483	0.08008652986920815	0.10699195585003797	0.11144704163735797	0.14021885098386647	0.1168865427725456	0.1293884086587264	0.12353408586363754	0.1449723574482439	0.12187163313662823	0.11101673002053099	0.13290964297437863	0.10987367228520847	0.12317469970855545	0.1236108486910969	0.1177857576768349	0.11055031123088689	0.10708535154817868	0.11783408826242671	0.12284943277739242	0.11293820700800482	0.13633103818823847	0.10110581619524554	0.12173241862252203	0.12295339215124669	0.15556755591710747	0.10293673096361479	0.13025701618202853	0.12164882011346898	0.14920772815776473	0.12098000285307627	0.14971458805591492	0.1311147323165412	0.12275761389400641	0.1535942083447776	0.138175911119392	0.138175911119392	0.138175911119392	0.138175911119392	0.138175911119392	0.138175911119392	0.138175911119392	0.138175911119392	0.138175911119392	0.138175911119392	0.138175911119392	0.138175911119392	0.138175911119392	0.138175911119392	0.138175911119392
0.07414731814247418	0.06041054422313497	0.06390605272377534	0.052241380280306976	0.06920487777924145	0.0787745022257494	0.06545221733952176	0.0625612902445405	0.051965091866303825	0.06763255233274307	0.06545602349378095	0.05057602997997753	0.06711542457713532	0.0637271112778414	0.07271263800951493	0.06610226987960775	0.06940745394456134	0.06940745394456134	0.06940745394456134	0.06940745394456134	0.06940745394456134	0.06940745394456134	0.06940745394456134	0.06940745394456134	0.06940745394456134	0.06940745394456134	0.06940745394456134	0.06940745394456134	0.06940745394456134	0.06940745394456134	0.06940745394456134	0.06940745394456134	0.06940745394456134	0.06940745394456134	0.06940745394456134	0.06940745394456134	0.06940745394456134	0.06940745394456134	0.06940745394456134	0.06940745394456134	0.06940745394456134	0.06940745394456134	0.06940745394456134	0.06940745394456134	0.06940745394456134	0.06940745394456134	0.06940745394456134	0.06940745394456134	0.06940745394456134	0.06940745394456134
0.06534142896116718	0.059653872654202515	0.0851260023778301	0.0621791775781786	0.06403976561362038	0.05881031171530546	0.052271235106530735	0.05145796903572124	0.07120702790934014	0.06082463392466807	0.07678143465972186	0.06216599799607855	0.05990173197673388	0.053743604725816456	0.06389398302555584	0.06207681980318366	0.055673100791686046	0.06356555501127754	0.0647289126561557	0.06198149784579079	0.0545101181766024	0.057889033556292296	0.048908395839641516	0.06599349657301257	0.05745094620632704	0.05745094620632704	0.05745094620632704	0.05745094620632704	0.05745094620632704	0.05745094620632704	0.05745094620632704	0.05745094620632704	0.05745094620632704	0.05745094620632704	0.05745094620632704	0.05745094620632704	0.05745094620632704	0.05745094620632704	0.05745094620632704	0.05745094620632704	0.05745094620632704	0.05745094620632704	0.05745094620632704	0.05745094620632704	0.05745094620632704	0.05745094620632704	0.05745094620632704	0.05745094620632704	0.05745094620632704	0.05745094620632704
0.15668516708595842	0.1292052572120079	0.11418069865866391	0.10813231979528914	0.13360062479476972	0.11889062217321275	0.12078519406588552	0.13295077034308944	0.11698196304268133	0.11811914348390176	0.11964666991484799	0.133599289108544	0.11012117085674528	0.12856329709354883	0.11734434622044648	0.1254052281477119	0.1127010661150722	0.11229571887365541	0.11249839249436382	0.11249839249436382	0.11249839249436382	0.11249839249436382	0.11249839249436382	0.11249839249436382	0.11249839249436382	0.11249839249436382	0.11249839249436382	0.11249839249436382	0.11249839249436382	0.11249839249436382	0.11249839249436382	0.11249839249436382	0.11249839249436382	0.11249839249436382	0.11249839249436382	0.11249839249436382	0.11249839249436382	0.11249839249436382	0.11249839249436382	0.11249839249436382	0.11249839249436382	0.11249839249436382	0.11249839249436382	0.11249839249436382	0.11249839249436382	0.11249839249436382	0.11249839249436382	0.11249839249436382	0.11249839249436382	0.11249839249436382
0.08735712005863955	0.07777344931603238	0.07963418847619057	0.07417585828418238	0.07701082613939282	0.069105452457627	0.08217806492909856	0.07423055313302968	0.07078176302519479	0.07003432269699307	0.06887614524693383	0.07171137907548546	0.06588295366131292	0.07679984557439216	0.08285718564357393	0.07505890428360702	0.06914343780635301	0.08805184054011944	0.05853726407300222	0.06895504962137802	0.08399131186527584	0.07647318074332693	0.07647318074332693	0.07647318074332693	0.07647318074332693	0.07647318074332693	0.07647318074332693	0.07647318074332693	0.07647318074332693	0.07647318074332693	0.07647318074332693	0.07647318074332693	0.07647318074332693	0.07647318074332693	0.07647318074332693	0.07647318074332693	0.07647318074332693	0.07647318074332693	0.07647318074332693	0.07647318074332693	0.07647318074332693	0.07647318074332693	0.07647318074332693	0.07647318074332693	0.07647318074332693	0.07647318074332693	0.07647318074332693	0.07647318074332693	0.07647318074332693	0.07647318074332693
0.10467098990218941	0.09015145703274041	0.07894361363117033	0.0876861978258036	0.0817726831912044	0.09019345994158369	0.0696562769525747	0.0856648919940942	0.08640960980616376	0.08429769930451521	0.08535365455533948	0.08535365455533948	0.08535365455533948	0.08535365455533948	0.08535365455533948	0.08535365455533948	0.08535365455533948	0.08535365455533948	0.08535365455533948	0.08535365455533948	0.08535365455533948	0.08535365455533948	0.08535365455533948	0.08535365455533948	0.08535365455533948	0.08535365455533948	0.08535365455533948	0.08535365455533948	0.08535365455533948	0.08535365455533948	0.08535365455533948	0.08535365455533948	0.08535365455533948	0.08535365455533948	0.08535365455533948	0.08535365455533948	0.08535365455533948	0.08535365455533948	0.08535365455533948	0.08535365455533948	0.08535365455533948	0.08535365455533948	0.08535365455533948	0.08535365455533948	0.08535365455533948	0.08535365455533948	0.08535365455533948	0.08535365455533948	0.08535365455533948	0.08535365455533948
0.06555687933211106	0.0765087410766069	0.0718789926455111	0.08395758600927153	0.07022502031326855	0.07863040044245691	0.08137983123734514	0.07767123823980138	0.07188649597239193	0.08367508209125106	0.0849371944751489	0.07749978693202686	0.0808522167517532	0.07048472567419885	0.08450012195991118	0.07874802062855647	0.08111106623860619	0.12452827645442484	0.10281967134651551	0.10281967134651551	0.10281967134651551	0.10281967134651551	0.10281967134651551	0.10281967134651551	0.10281967134651551	0.10281967134651551	0.10281967134651551	0.10281967134651551	0.10281967134651551	0.10281967134651551	0.10281967134651551	0.10281967134651551	0.10281967134651551	0.10281967134651551	0.10281967134651551	0.10281967134651551	0.10281967134651551	0.10281967134651551	0.10281967134651551	0.10281967134651551	0.10281967134651551	0.10281967134651551	0.10281967134651551	0.10281967134651551	0.10281967134651551	0.10281967134651551	0.10281967134651551	0.10281967134651551	0.10281967134651551	0.10281967134651551
0.15180221352154577	0.145873633086922	0.1401441982707668	0.13911839637625967	0.16062463121784604	0.11924002599831034	0.14104372959084177	0.16561773133709595	0.09747345616523617	0.1413568914635288	0.16598028596104936	0.17626668391226452	0.16576951942972393	0.151278558984351	0.1485348668666017	0.16029793336022669	0.16046638289416962	0.16558896709964172	0.15104199995255485	0.14174194390604117	0.13291949426876926	0.1724619543212213	0.19689807226010192	0.1376733029928833	0.17578258345710143	0.17090674155674845	0.16963342862498637	0.15350959621458496	0.2014775669206102	0.14116017010227908	0.1499785582347142	0.14556936416849664	0.14556936416849664	0.14556936416849664	0.14556936416849664	0.14556936416849664	0.14556936416849664	0.14556936416849664	0.14556936416849664	0.14556936416849664	0.14556936416849664	0.14556936416849664	0.14556936416849664	0.14556936416849664	0.14556936416849664	0.14556936416849664	0.14556936416849664	0.14556936416849664	0.14556936416849664	0.14556936416849664
0.11014158762079992	0.09300304441253036	0.11333500537692194	0.08271186784424692	0.10102943015691367	0.08798608448156384	0.11860031790285655	0.13331631595095095	0.10083280176730225	0.10156667773947434	0.1132184708886413	0.1288470542227448	0.14281153825433485	0.08926860718120992	0.1218225002656219	0.10773190810703646	0.09146687168381641	0.09888660029130618	0.11905747138168322	0.11879132989173728	0.10948443369778767	0.12070699201893939	0.14108679543559136	0.1064965308597318	0.12379166314766157	0.12379166314766157	0.12379166314766157	0.12379166314766157	0.12379166314766157	0.12379166314766157	0.12379166314766157	0.12379166314766157	0.12379166314766157	0.12379166314766157	0.12379166314766157	0.12379166314766157	0.12379166314766157	0.12379166314766157	0.12379166314766157	0.12379166314766157	0.12379166314766157	0.12379166314766157	0.12379166314766157	0.12379166314766157	0.12379166314766157	0.12379166314766157	0.12379166314766157	0.12379166314766157	0.12379166314766157	0.12379166314766157
0.08329276006275609	0.05807828703213924	0.07596075114523927	0.06351474076164071	0.07078436369037737	0.06488426593365008	0.05954810096280554	0.061551809563364535	0.07706786587563472	0.07727749882191465	0.08324602272046248	0.08026176077118857	0.08026176077118857	0.08026176077118857	0.08026176077118857	0.08026176077118857	0.08026176077118857	0.08026176077118857	0.08026176077118857	0.08026176077118857	0.08026176077118857	0.08026176077118857	0.08026176077118857	0.08026176077118857	0.08026176077118857	0.08026176077118857	0.08026176077118857	0.08026176077118857	0.08026176077118857	0.08026176077118857	0.08026176077118857	0.08026176077118857	0.08026176077118857	0.08026176077118857	0.08026176077118857	0.08026176077118857	0.08026176077118857	0.08026176077118857	0.08026176077118857	0.08026176077118857	0.08026176077118857	0.08026176077118857	0.08026176077118857	0.08026176077118857	0.08026176077118857	0.08026176077118857	0.08026176077118857	0.08026176077118857	0.08026176077118857	0.08026176077118857
0.09379445595077472	0.10625436623459313	0.098613244749718	0.11450832005629188	0.1010753110623006	0.11954881266580553	0.12006683861881401	0.11019315263453816	0.13195089769037968	0.14171095902130224	0.12345543118002658	0.15117355097330415	0.1355731855856016	0.10931455021342228	0.13376420426972907	0.1387656543137533	0.11003494424622887	0.10514680379918878	0.10759087402270882	0.10759087402270882	0.10759087402270882	0.10759087402270882	0.10759087402270882	0.10759087402270882	0.10759087402270882	0.10759087402270882	0.10759087402270882	0.10759087402270882	0.10759087402270882	0.10759087402270882	0.10759087402270882	0.10759087402270882	0.10759087402270882	0.10759087402270882	0.10759087402270882	0.10759087402270882	0.10759087402270882	0.10759087402270882	0.10759087402270882	0.10759087402270882	0.10759087402270882	0.10759087402270882	0.10759087402270882	0.10759087402270882	0.10759087402270882	0.10759087402270882	0.10759087402270882	0.10759087402270882	0.10759087402270882	0.10759087402270882
0.08093595657544328	0.0916423895848601	0.11266513369391984	0.122689490372295	0.1108097062327221	0.11298954763784255	0.11123100097554038	0.13670573528933183	0.1119643201017505	0.0966540037180319	0.1412206384351905	0.11613986578054125	0.13926538392584234	0.14886180188289533	0.12425432983869153	0.13655806586079342	0.13655806586079342	0.13655806586079342	0.13655806586079342	0.13655806586079342	0.13655806586079342	0.13655806586079342	0.13655806586079342	0.13655806586079342	0.13655806586079342	0.13655806586079342	0.13655806586079342	0.13655806586079342	0.13655806586079342	0.13655806586079342	0.13655806586079342	0.13655806586079342	0.13655806586079342	0.13655806586079342	0.13655806586079342	0.13655806586079342	0.13655806586079342	0.13655806586079342	0.13655806586079342	0.13655806586079342	0.13655806586079342	0.13655806586079342	0.13655806586079342	0.13655806586079342	0.13655806586079342	0.13655806586079342	0.13655806586079342	0.13655806586079342	0.13655806586079342	0.13655806586079342
0.13384746341291445	0.11600720977349951	0.11394907796372157	0.12240344844186525	0.13352940741173047	0.10962560671785858	0.10936592820141905	0.12157074552497109	0.09597071224687818	0.11216553913506214	0.161324556551649	0.14758633706880905	0.13772608184014867	0.10912206038846588	0.14013235113234518	0.11421773988478257	0.1643524332517082	0.16546290034625424	0.14043926102101656	0.13236942688799838	0.11298198397499828	0.13590653708112527	0.1396875615739849	0.12427151555942126	0.12982737022221733	0.12162011147050554	0.17114036376114156	0.1248513750517646	0.1479958694064531	0.1479958694064531	0.1479958694064531	0.1479958694064531	0.1479958694064531	0.1479958694064531	0.1479958694064531	0.1479958694064531	0.1479958694064531	0.1479958694064531	0.1479958694064531	0.1479958694064531	0.1479958694064531	0.1479958694064531	0.1479958694064531	0.1479958694064531	0.1479958694064531	0.1479958694064531	0.1479958694064531	0.1479958694064531	0.1479958694064531	0.1479958694064531
0.08094190891348868	0.08889714555959882	0.07663406045200573	0.09759933437345861	0.09663216680736125	0.07784412417712784	0.08223045097249454	0.07985817637185895	0.09095935422889516	0.10238124951830829	0.08758393794272311	0.06284254650158172	0.08986365870119271	0.07988458628763925	0.07925927414587779	0.09139796798984146	0.105285184563557	0.09491599832294959	0.0923590316721147	0.09219604646548112	0.07552515161013303	0.09759920499324767	0.09171144254326156	0.09465532376825463	0.09465532376825463	0.09465532376825463	0.09465532376825463	0.09465532376825463	0.09465532376825463	0.09465532376825463	0.09465532376825463	0.09465532376825463	0.09465532376825463	0.09465532376825463	0.09465532376825463	0.09465532376825463	0.09465532376825463	0.09465532376825463	0.09465532376825463	0.09465532376825463	0.09465532376825463	0.09465532376825463	0.09465532376825463	0.09465532376825463	0.09465532376825463	0.09465532376825463	0.09465532376825463	0.09465532376825463	0.09465532376825463	0.09465532376825463
0.07351564005734092	0.09811247821580742	0.09184336447672796	0.08461715131880429	0.07857704089559303	0.10721899626223665	0.06861809753317324	0.09142933496573956	0.08006106528492708	0.09949070512905832	0.08183654065991854	0.1143049469237493	0.09087929483184125	0.0878420660127607	0.07705764747166005	0.08601627191396806	0.08806710023545249	0.08247645694159833	0.07614878381959508	0.11408901985262063	0.0846361643135108	0.0993625920830657	0.0993625920830657	0.0993625920830657	0.0993625920830657	0.0993625920830657	0.0993625920830657	0.0993625920830657	0.0993625920830657	0.0993625920830657	0.0993625920830657	0.0993625920830657	0.0993625920830657	0.0993625920830657	0.0993625920830657	0.0993625920830657	0.0993625920830657	0.0993625920830657	0.0993625920830657	0.0993625920830657	0.0993625920830657	0.0993625920830657	0.0993625920830657	0.0993625920830657	0.0993625920830657	0.0993625920830657	0.0993625920830657	0.0993625920830657	0.0993625920830657	0.0993625920830657
0.10683493897916116	0.11625002643195972	0.12387525772703899	0.08795849838957544	0.11914816738664667	0.0953688460507914	0.12159644206178824	0.08554603134256858	0.09753939876079064	0.14582657451639763	0.11398929842009659	0.09467619359738123	0.10764329791201459	0.13531675929345882	0.09891230848025855	0.095582037766552	0.11378860230230525	0.13632780723974677	0.12505820477102603	0.12505820477102603	0.12505820477102603	0.12505820477102603	0.12505820477102603	0.12505820477102603	0.12505820477102603	0.12505820477102603	0.12505820477102603	0.12505820477102603	0.12505820477102603	0.12505820477102603	0.12505820477102603	0.12505820477102603	0.12505820477102603	0.12505820477102603	0.12505820477102603	0.12505820477102603	0.12505820477102603	0.12505820477102603	0.12505820477102603	0.12505820477102603	0.12505820477102603	0.12505820477102603	0.12505820477102603	0.12505820477102603	0.12505820477102603	0.12505820477102603	0.12505820477102603	0.12505820477102603	0.12505820477102603	0.12505820477102603
0.062737536596246	0.06557427146922797	0.06682317627117237	0.08058802790558414	0.0578625596502132	0.07409573913283564	0.06615494831459977	0.045358440085815216	0.047673750442542476	0.055509948980508234	0.0760316030059681	0.06427070157567295	0.06020194438065724	0.061687077345754335	0.056638449491357414	0.07123850722819812	0.07652806521529248	0.058666006654588404	0.06263463998096944	0.0647488015465402	0.06369172076375483	0.06369172076375483	0.06369172076375483	0.06369172076375483	0.06369172076375483	0.06369172076375483	0.06369172076375483	0.06369172076375483	0.06369172076375483	0.06369172076375483	0.06369172076375483	0.06369172076375483	0.06369172076375483	0.06369172076375483	0.06369172076375483	0.06369172076375483	0.06369172076375483	0.06369172076375483	0.06369172076375483	0.06369172076375483	0.06369172076375483	0.06369172076375483	0.06369172076375483	0.06369172076375483	0.06369172076375483	0.06369172076375483	0.06369172076375483	0.06369172076375483	0.06369172076375483	0.06369172076375483
0.08963508387422031	0.11029752662534835	0.03638760012446666	0.12549569256270504	0.15771256935083847	0.12216120096043515	0.11587718023164384	0.1394798015294465	0.1639216047268774	0.16188917724740917	0.18152210562204504	0.21135564527204911	0.1703060948127635	0.20257868746756408	0.19491168132287048	0.19443159954825925	0.1901086712417292	0.1886092219627786	0.24065217134572006	0.1896466816335549	0.2510177130467708	0.21298342155542718	0.21034224926233988	0.21247364197564028	0.19697897791143443	0.18280966572113577	0.1936802310726102	0.22982109581405114	0.20700628557896827	0.15771691479770222	0.20717914781860627	0.19211880758727684	0.1626491082875637	0.1997850020387979	0.20974156588634735	0.22004385897120177	0.22880227170604492	0.2520752437542809	0.21657346923965926	0.23406405371860953	0.2286106964625923	0.2313373750906009	0.2313373750906009	0.2313373750906009	0.2313373750906009	0.2313373750906009	0.2313373750906009	0.2313373750906009	0.2313373750906009	0.2313373750906009
0.14400509718750876	0.09591994988533384	0.10748154187048789	0.16168825222226785	0.17319568523977383	0.1580823431536202	0.1673530016064448	0.1587385465871979	0.13715902365892035	0.17432070025890836	0.05590973805851616	0.12290124438637175	0.18146945934392575	0.2678953717490891	0.22733962700566424	0.21547080000219576	0.2095001642733201	0.17154455856036385	0.21738452158129826	0.2775439661899489	0.26233730204249034	0.2247162027107644	0.27656552812351287	0.20388950219889024	0.2800977615396011	0.2713208857698521	0.23122126791989192	0.164869666885139	0.24745204769412432	0.24814656353576495	0.2738446056794567	0.25279241758906584	0.2041833912996909	0.23774252675653984	0.28571943408870903	0.24534164884173734	0.2000268577505869	0.266629142441904	0.24300969713652895	0.2670965729528681	0.2842643487687336	0.27011137000027724	0.2797697451307887	0.30033846844061957	0.2267576853510336	0.22464108988658063	0.22569938761880712	0.22569938761880712	0.22569938761880712	0.22569938761880712
0.05281657198621313	0.07285558084353799	0.06023666745726069	0.10150995626487717	0.08158005558258158	0.07278025346524661	0.07813724166476849	0.06496797226652636	0.09562240051673389	0.08929380500056279	0.07272843978610809	0.10294033920757212	0.0825765761047641	0.09438793413543417	0.06870835922543149	0.08738309702996735	0.0988733415237191	0.11085175363639937	0.0961842983240647	0.10853353729604263	0.09157134396568933	0.10960308102474092	0.09775267564207486	0.0826210329465311	0.07917789821605763	0.0966251043556652	0.08535685777885366	0.1017762678962347	0.08237497019813908	0.07682644907781498	0.08148375947097533	0.09592791741975756	0.08659333193037529	0.07431368223451193	0.09425492762078364	0.1013073747753371	0.08220047303879416	0.08295186924129563	0.08991860952221091	0.08452691516028282	0.0982401155826272	0.09138351537145502	0.09138351537145502	0.09138351537145502	0.09138351537145502	0.09138351537145502	0.09138351537145502	0.09138351537145502	0.09138351537145502	0.09138351537145502
0.07869886142054136	0.09116403126013276	0.1188524085268937	0.08613394214709726	0.07559341691300975	0.07839462641137382	0.12047177050890104	0.11257869868582593	0.08312388299853096	0.08722359899870233	0.10626065027860135	0.10783493124710157	0.12486449508354625	0.10729778415964501	0.08712415312135892	0.11027835726830873	0.07001140435057404	0.10798742975668492	0.12026508713666238	0.1412489710737492	0.10247358508692471	0.12519383530541617	0.10645747305130858	0.09985567205566073	0.1253543830756725	0.09817971886614954	0.12963949056814383	0.12811742031026568	0.08717409428334559	0.08626191962868913	0.09433619932207127	0.14330684850704012	0.10871242818952427	0.11439585377181996	0.13082239892875275	0.10342113760896693	0.09768776108164273	0.1101785063664573	0.11234224770622997	0.13619598949378509	0.10076637152045882	0.11772652144382512	0.1251305370226387	0.08788927443149339	0.10650632401565933	0.12031304924994353	0.11340968663280142	0.11340968663280142	0.11340968663280142	0.11340968663280142
0.16806205860717147	0.11324646137456078	0.108645898937574	0.14228508106927681	0.20603555692252185	0.12428673893164681	0.1570342539915119	0.1664992675344732	0.1632915260197953	0.17284272874845194	0.1573676799680269	0.16918995070380766	0.14324604171370145	0.14238622605572424	0.11469654802005383	0.1506753715698995	0.13005057342334375	0.15354173020119108	0.1374717668259264	0.1303690514930357	0.2032556963382675	0.13867775829490187	0.1464855738814149	0.15668125651003464	0.12920148095106382	0.12882629299761825	0.13168248938213237	0.11062554389133573	0.13202774519128874	0.1349470173284373	0.10789062859820422	0.12240649641344999	0.11418161438542641	0.09643174493323498	0.1533981873963109	0.1282984038512331	0.1360513538225623	0.19565422875856647	0.1443309144314643	0.12045388305185044	0.1655330848562719	0.16952995960466918	0.180570248149885	0.1750501038772771	0.1750501038772771	0.1750501038772771	0.1750501038772771	0.1750501038772771	0.1750501038772771	0.1750501038772771
0.1244132100470429	0.1060467970448448	0.1273942181892579	0.16072742700741252	0.1452972234694021	0.16169099053398078	0.1925213112756113	0.14898968470898918	0.17970112013095985	0.14192629588427164	0.19138088800381878	0.16108786556041496	0.17623437678211687	0.17623437678211687	0.17623437678211687	0.17623437678211687	0.17623437678211687	0.17623437678211687	0.17623437678211687	0.17623437678211687	0.17623437678211687	0.17623437678211687	0.17623437678211687	0.17623437678211687	0.17623437678211687	0.17623437678211687	0.17623437678211687	0.17623437678211687	0.17623437678211687	0.17623437678211687	0.17623437678211687	0.17623437678211687	0.17623437678211687	0.17623437678211687	0.17623437678211687	0.17623437678211687	0.17623437678211687	0.17623437678211687	0.17623437678211687	0.17623437678211687	0.17623437678211687	0.17623437678211687	0.17623437678211687	0.17623437678211687	0.17623437678211687	0.17623437678211687	0.17623437678211687	0.17623437678211687	0.17623437678211687	0.17623437678211687
0.14265755541202335	0.16006994688013892	0.1291398666060166	0.154616953610614	0.16437199236540725	0.1329721148722369	0.1680575605193664	0.13855811062189208	0.15079044787410475	0.1341798897399149	0.13242679401009658	0.17180338192196568	0.16633671862570273	0.15909791094136372	0.1496632407099526	0.1836381525954542	0.15074210135816116	0.16837730111729962	0.11175554105951781	0.11149496294340709	0.11449722044590666	0.13381999833293584	0.1327697385622899	0.12821431288471816	0.14183525371804573	0.12154115923322249	0.1424177496793689	0.15797380189443935	0.1451757584609917	0.14948886432082592	0.15845305036894594	0.13140358294250984	0.13002520121063338	0.14143965731386376	0.1319818108240193	0.12311957025601533	0.1376946620214287	0.13010811539876999	0.15972552639989007	0.1180741501240034	0.18017405747548726	0.14912410379974533	0.14912410379974533	0.14912410379974533	0.14912410379974533	0.14912410379974533	0.14912410379974533	0.14912410379974533	0.14912410379974533	0.14912410379974533
0.08058167231324914	0.07248987612672753	0.06475908325672931	0.07809196820619531	0.08906246747850614	0.07735678862801129	0.05623403066431362	0.06590479353531199	0.08213140489569722	0.06882790825696859	0.07141952584100125	0.08482661894322222	0.09561757382687142	0.09311967460027153	0.0752217464242674	0.08528772174426794	0.09302262066701604	0.09139695614584864	0.08017397601755595	0.09048652609376918	0.08996085258904829	0.08059711438096619	0.08752171984051058	0.09216268651302527	0.08220101057191206	0.08236269321376727	0.0692291613237647	0.08604188597069272	0.08625275005583109	0.07617531606306079	0.08374499966105363	0.08486906837321168	0.08914286631262125	0.06361832064652323	0.07825702257467619	0.06285569123290113	0.06265171253392801	0.0654665690841368	0.07004509120501594	0.08263614090911775	0.07638412833173065	0.07815218813738696	0.07949324159060614	0.08547427532894017	0.08484171959492674	0.08515799746193346	0.08515799746193346	0.08515799746193346	0.08515799746193346	0.08515799746193346
0.37412868646548386	0.2767243242427687	0.4358150174361154	0.40099948273556385	0.32609339445062135	0.2676332182645513	0.495619432222495	0.4509851661623854	0.24066439199132109	0.25758997489630786	0.5317929299869318	0.6980569605928014	0.4916233539631289	0.48359065329083106	0.48098927803626873	0.5493948068267682	0.5987304521491973	0.6442634461202854	0.501368583129276	0.7197295838969459	0.5243546234098151	0.7511862254103436	0.525765991576077	0.4578097201611969	0.6550169949818289	0.46606560102392397	0.4189358892165751	0.5233157780210078	0.7025323364180661	0.6103589323932131	0.40430311963563	0.46482700815029243	0.7632616322091595	0.6730142108196181	0.45134407644215413	0.4464489831636084	0.39008251454888376	0.7015657163116215	0.5977480909820151	0.6384984307246954	0.46080329380926466	0.4551519561990181	0.5162860083642189	0.45842038537933916	0.5018870271993326	0.48015370628933585	0.48015370628933585	0.48015370628933585	0.48015370628933585	0.48015370628933585
0.17796361899716995	0.2039102564813723	0.1623003612670612	0.15824111679329522	0.17738415867455815	0.1964899880630401	0.19585250430173512	0.21129803757503757	0.20969834710858848	0.18132096075120527	0.2217768140868722	0.16804369533125998	0.2004456654189128	0.22197662548931016	0.19328830754002616	0.20087849922857318	0.22067277531532842	0.2416057987205827	0.1681622232577522	0.26738307458134125	0.2501700331427005	0.23206994431126754	0.241286593769265	0.18240116029260128	0.24745545264825816	0.2588555353560285	0.22500033151163798	0.18838127655063794	0.1580033021315346	0.19108868127179238	0.2154682064066209	0.24068513486589801	0.2136480213048429	0.27782429617573945	0.17977506648875424	0.22635550629081025	0.19929194157326008	0.25756724844749235	0.2222162854860776	0.21290232468524112	0.25495531282559974	0.261209662337127	0.2529205101286137	0.25706508623287033	0.25706508623287033	0.25706508623287033	0.25706508623287033	0.25706508623287033	0.25706508623287033	0.25706508623287033
0.1118711939358617	0.11661165967605445	0.08790204974059333	0.08136610539297547	0.1071810520943211	0.0982931393607198	0.08755501818415064	0.09673504179040605	0.11080787555335392	0.09465019845840839	0.10069579594992956	0.13546819469036575	0.09067050064201773	0.11841355783434873	0.11861643545838775	0.11631350760023532	0.11962422755235026	0.09910762135368627	0.10131170330281566	0.11563853295787815	0.10535917142576903	0.10834981267563956	0.15520345979382588	0.11205863088146506	0.09980071531420577	0.11331031673802086	0.11122534741103622	0.13349320370241252	0.09418746284845754	0.08090404236803202	0.1524807243255918	0.13399229292601786	0.10299222236811857	0.1224576384620071	0.12345986310730314	0.10081835932050483	0.12290243633971404	0.12030237882775219	0.11703476848808882	0.09592885929895935	0.10648181389352408	0.10648181389352408	0.10648181389352408	0.10648181389352408	0.10648181389352408	0.10648181389352408	0.10648181389352408	0.10648181389352408	0.10648181389352408	0.10648181389352408
0.17965050718004846	0.15480906404585423	0.19663706157182123	0.162339428557153	0.21626966718602347	0.2019735488343252	0.24784863762797804	0.1995714028801762	0.1784711267620694	0.19140603917530594	0.21722631509873083	0.1996388388788824	0.1762385461439999	0.23651162718466084	0.21204027297987557	0.21650032540283992	0.23296201005006842	0.18555997533267216	0.2114129371201396	0.21322999152756836	0.17701036747496268	0.20062584617787896	0.2076116371714871	0.24768021046925706	0.20631883604552756	0.2142222522607762	0.24661468147399887	0.2357554339688755	0.20190269406288963	0.1596756054600665	0.25278956800736624	0.21775130710459728	0.24469925369407408	0.23165403359334685	0.20494278395673374	0.22704370940080376	0.18715524828724445	0.2780540238808255	0.1865624496283755	0.22652102296019783	0.21529310214033567	0.22090706255026674	0.22090706255026674	0.22090706255026674	0.22090706255026674	0.22090706255026674	0.22090706255026674	0.22090706255026674	0.22090706255026674	0.22090706255026674
0.069727297109173	0.08635770307297126	0.07653252712558564	0.06874013221309933	0.09472634954795882	0.10055005358756479	0.07229321026637754	0.09797359259984498	0.09165347531115367	0.10050812520534429	0.10604882535625614	0.11566379860481799	0.10331915281123757	0.10332688870177395	0.10957984967378315	0.12036012574388241	0.11558674487686339	0.10923186654324546	0.09281335107742979	0.11048647207450008	0.10671378077119865	0.09471012154489158	0.11229511318668738	0.13305088836747622	0.10279546406578267	0.11361459514042742	0.10152408584182114	0.11323706344335051	0.13993523296800023	0.11253817577487271	0.11087523207762652	0.0979468137405691	0.11249949780767372	0.1066243911088724	0.10232151733750644	0.10170607578696107	0.10275694344592769	0.12456979537032732	0.08400814101986499	0.11638670108373894	0.12268608429605445	0.11818551528944239	0.11462390633688856	0.10353092026134933	0.102014041944306	0.09827562546176064	0.08317036055425124	0.09233548933326899	0.10274650064826692	0.09954324136689648
0.36480784876434436	0.31683569263418365	0.554820529212106	0.24401640196495028	0.41564067346122063	0.3032849987329404	0.22038174245825798	0.26428232656268835	0.2935731895368061	0.05088817280947344	0.25569186649603814	0.4041509050065811	0.29906788414796825	0.4823709728229082	0.3746319401002287	0.4181829635942826	0.28538464932617646	0.2915138292316689	0.3481726248506519	0.5125702290246037	0.35012132916751104	0.3017986690932215	0.4194268509519041	0.37051201668438977	0.366303298955287	0.5448940622423446	0.6384555710780545	0.45275841306118003	0.4156805692490665	0.2751050701450193	0.24423487220448445	0.4555102652521437	0.5940023469820229	0.5642162523867963	0.4451045429193001	0.41340976207340124	0.35112565676184887	0.2898387980967271	0.37773172250132425	0.5137937992279393	0.3449911437340502	0.36147395939461874	0.49227945736099527	0.2171100591564136	0.29287437981139175	0.4659903696446819	0.4723914718667125	0.5151032293231668	0.5234291186424437	0.5711700228441643
0.11796504346245278	0.13563779971462128	0.11530983419752253	0.12389617309962149	0.10287355272323144	0.1112428298841375	0.14089626653077772	0.11230465994660206	0.1715441455877707	0.11967824945138802	0.17400644795764364	0.1420196563438351	0.16579627962569593	0.13905023094054572	0.13408205093646366	0.14446290775541332	0.09948849608963048	0.12473162855313995	0.10665800179316783	0.18883240322017952	0.11643375066582963	0.11267071875005902	0.15023485719852933	0.1417579178403393	0.14098336398078595	0.14580794208003248	0.15546028090511824	0.12189848467231405	0.15820553518144348	0.16946437434808384	0.14639154265064985	0.14490065347446415	0.13927684386653216	0.1521363569219187	0.16713400647879165	0.11890793011846365	0.12753567286823117	0.16184524837179892	0.14967946541087007	0.1416759764968441	0.14445066466023732	0.12401090845219813	0.11705769519578099	0.11357854204742786	0.15721969944179848	0.1535035563012049	0.18471311996309772	0.14411153254192408	0.15664347086541122	0.1423141247728935
0.09852408687221952	0.0711464076573014	0.08108362810284207	0.09065542448409972	0.09299671512271403	0.0921332536767628	0.11361127117598807	0.1069169626794622	0.08976998713767771	0.07727296581683238	0.07586947929474182	0.08072795600378063	0.08848729905746143	0.09523193053796951	0.08916876264557969	0.09687208391532807	0.09550284323727176	0.0870284297709307	0.10126774085983396	0.08191862079738589	0.07793616128289318	0.09993371491574272	0.09835237222836732	0.11231638214234008	0.09278334907829268	0.09805211327685057	0.08040179892113719	0.08173891678336961	0.10379400711596702	0.0928074951203463	0.09021311862170925	0.08443893599833605	0.08700181322035232	0.09668651925116495	0.11336206950754198	0.0846961804644041	0.09264386486148835	0.08780442839763676	0.13197859614380864	0.08274262596934662	0.10891924003687113	0.10886529157538263	0.08249324082124877	0.10104499018506567	0.08845481859656466	0.10968786093558368	0.09095066801273399	0.08706085966456373	0.11195845442341598	0.0862743398317828
0.12381251874581406	0.08613489323701991	0.07959263602329011	0.12866724087743034	0.11678261210604242	0.10523990246658724	0.11901416006147272	0.11803658912600154	0.12463251176924776	0.11399482360120056	0.07844054894250742	0.11116222850110194	0.12606807080879245	0.11150517907141995	0.10002606941366385	0.10170111851900168	0.1264813781030133	0.13688961129374422	0.13951231965113742	0.11954166633857638	0.12227221934747805	0.11274651363857124	0.10881498927268114	0.13033094080908844	0.10771558308868238	0.10387782119541047	0.14027369143341886	0.13399676435403426	0.10319186506792405	0.12797810387870767	0.1383309686960851	0.14015322424573318	0.12175846628420556	0.13554236376886075	0.1387152552906705	0.12357122084220161	0.12037338186258975	0.13852655790124843	0.13150987823435814	0.1252949279370019	0.17092767632537606	0.10282634575037339	0.14276932493117417	0.13454702900391133	0.13621670787758725	0.13281775498546997	0.14671118635063685	0.12915441056847765	0.15616596895261048	0.13856466043695279
0.07126265933279136	0.07896393531968995	0.08299335874084432	0.09454181054614694	0.09932031750377007	0.0863019300819142	0.07889951663975588	0.08703957467359856	0.07984851992782653	0.07652458192558746	0.08315344936149677	0.08349386140052506	0.07114574740221147	0.10066909311948954	0.08566240208798812	0.09819425146947464	0.09575451178814808	0.0721183786755459	0.08424167525520963	0.09115763665860754	0.08493068216424128	0.11212037950219601	0.07470479070872045	0.08320831484089782	0.08428899954563734	0.06766883852508629	0.06416510022652325	0.0822606434234326	0.07676531119463383	0.0901234152477847	0.0857903834776797	0.09304194466894222	0.09261799489103062	0.09509170787021605	0.08846797024638775	0.08613006767222912	0.06990158322632758	0.0866400673586371	0.09520098074298353	0.09958613000272822	0.08079558858136517	0.07299258907084746	0.10220059483573853	0.087596591953293	0.087596591953293	0.087596591953293	0.087596591953293	0.087596591953293	0.087596591953293	0.087596591953293
0.1346328614102001	0.12461658332164549	0.11380982557504102	0.11112951566180566	0.14205033146328455	0.1076786299302718	0.1101507970175617	0.12018184305269927	0.11214684896248167	0.11418460991627405	0.11752576279255231	0.11585518635441319	0.11585518635441319	0.11585518635441319	0.11585518635441319	0.11585518635441319	0.11585518635441319	0.11585518635441319	0.11585518635441319	0.11585518635441319	0.11585518635441319	0.11585518635441319	0.11585518635441319	0.11585518635441319	0.11585518635441319	0.11585518635441319	0.11585518635441319	0.11585518635441319	0.11585518635441319	0.11585518635441319	0.11585518635441319	0.11585518635441319	0.11585518635441319	0.11585518635441319	0.11585518635441319	0.11585518635441319	0.11585518635441319	0.11585518635441319	0.11585518635441319	0.11585518635441319	0.11585518635441319	0.11585518635441319	0.11585518635441319	0.11585518635441319	0.11585518635441319	0.11585518635441319	0.11585518635441319	0.11585518635441319	0.11585518635441319	0.11585518635441319
0.1734552285597496	0.12643253470809443	0.1375762922516507	0.13324343814986683	0.13563818468531819	0.12884065728539046	0.13223942098535432	0.13223942098535432	0.13223942098535432	0.13223942098535432	0.13223942098535432	0.13223942098535432	0.13223942098535432	0.13223942098535432	0.13223942098535432	0.13223942098535432	0.13223942098535432	0.13223942098535432	0.13223942098535432	0.13223942098535432	0.13223942098535432	0.13223942098535432	0.13223942098535432	0.13223942098535432	0.13223942098535432	0.13223942098535432	0.13223942098535432	0.13223942098535432	0.13223942098535432	0.13223942098535432	0.13223942098535432	0.13223942098535432	0.13223942098535432	0.13223942098535432	0.13223942098535432	0.13223942098535432	0.13223942098535432	0.13223942098535432	0.13223942098535432	0.13223942098535432	0.13223942098535432	0.13223942098535432	0.13223942098535432	0.13223942098535432	0.13223942098535432	0.13223942098535432	0.13223942098535432	0.13223942098535432	0.13223942098535432	0.13223942098535432
0.1402964757723711	0.2296445186451054	0.15401274503161988	0.18122089517938533	0.14214887687029074	0.23476152896266003	0.1325792725040502	0.2454417254462927	0.22780797472650144	0.16797224243181225	0.17908504104543754	0.06733753078919262	0.2745642343234254	0.1478767654585771	0.11298799858829102	0.15153363372942794	0.21840004201540358	0.2686985180205625	0.21402604239599332	0.13023377507792608	0.23809632410048276	0.20058602239585063	0.18195629475861694	0.29167766897930403	0.2805350690335994	0.28787255065747974	0.2471178151318619	0.30925713097480345	0.2606416008943506	0.3360153985000651	0.2742643849361816	0.2360865122585743	0.3355259251941397	0.23852883566386773	0.19059710606884248	0.15861299539260879	0.17460505073072563	0.17460505073072563	0.17460505073072563	0.17460505073072563	0.17460505073072563	0.17460505073072563	0.17460505073072563	0.17460505073072563	0.17460505073072563	0.17460505073072563	0.17460505073072563	0.17460505073072563	0.17460505073072563	0.17460505073072563
0.06981475258066752	0.06244062118986439	0.07898633838166587	0.08222683159382557	0.08402554811832855	0.06735822976440345	0.08284179985740242	0.06215899189210492	0.08964623426665001	0.0871186586913287	0.07014985076796758	0.07889196064143678	0.07105531281969668	0.07986350160759283	0.08155143915861988	0.0831388463888187	0.0759998811464768	0.08026124871837055	0.07705121341594612	0.08211117437235375	0.07693350043838007	0.06982853087534867	0.07981109227333819	0.08812135080016252	0.07629487095543006	0.0692127959774607	0.08340079928761313	0.07630679763253692	0.07630679763253692	0.07630679763253692	0.07630679763253692	0.07630679763253692	0.07630679763253692	0.07630679763253692	0.07630679763253692	0.07630679763253692	0.07630679763253692	0.07630679763253692	0.07630679763253692	0.07630679763253692	0.07630679763253692	0.07630679763253692	0.07630679763253692	0.07630679763253692	0.07630679763253692	0.07630679763253692	0.07630679763253692	0.07630679763253692	0.07630679763253692	0.07630679763253692
0.11128183321478201	0.10909400932772421	0.10034111765480734	0.09057974982709285	0.09934574504666854	0.11525063046904496	0.11042457418855406	0.09160311789796846	0.08938479667330725	0.10667090749014085	0.09825780888732598	0.11211584186491556	0.10037029134981398	0.1015149044227459	0.09480787588652106	0.0957454176139741	0.09510716618537564	0.10110721713537049	0.10820392474013157	0.09593892430437112	0.10207142452225136	0.10207142452225136	0.10207142452225136	0.10207142452225136	0.10207142452225136	0.10207142452225136	0.10207142452225136	0.10207142452225136	0.10207142452225136	0.10207142452225136	0.10207142452225136	0.10207142452225136	0.10207142452225136	0.10207142452225136	0.10207142452225136	0.10207142452225136	0.10207142452225136	0.10207142452225136	0.10207142452225136	0.10207142452225136	0.10207142452225136	0.10207142452225136	0.10207142452225136	0.10207142452225136	0.10207142452225136	0.10207142452225136	0.10207142452225136	0.10207142452225136	0.10207142452225136	0.10207142452225136
0.09332624579593891	0.08102042974422341	0.07242664707824598	0.08154445279133679	0.08121843299031238	0.07667869264468884	0.06961255126351007	0.08316607566387584	0.06371893242449178	0.05511370513390768	0.0767350717379482	0.08112055243687723	0.06945543198463643	0.07824584991761488	0.05924302078716735	0.0711925674173679	0.0682714514787391	0.06618272126144127	0.07574431452666204	0.07437957281074027	0.07711118721132641	0.06106031699589487	0.06769179462272804	0.06818510537593606	0.06679097458647643	0.0619348577790513	0.07620473483207926	0.07148977263129867	0.07419408031307659	0.07359440240303255	0.0666481627629178	0.0705218015928099	0.057240860486478334	0.07772365452906888	0.0686273790840669	0.06345191754018167	0.05909093560127903	0.06127142657073035	0.06127142657073035	0.06127142657073035	0.06127142657073035	0.06127142657073035	0.06127142657073035	0.06127142657073035	0.06127142657073035	0.06127142657073035	0.06127142657073035	0.06127142657073035	0.06127142657073035	0.06127142657073035
0.11544656140545384	0.08738965954804373	0.07751624725450058	0.08086772948271762	0.08968663859749193	0.0946796063122326	0.11673672518343924	0.07521242840848189	0.07117294996834675	0.09153389988958796	0.08491423798601769	0.08786894833889063	0.09262094717453542	0.09036545761404777	0.0963488029794907	0.08055830244217409	0.08304907545092274	0.09651429480469854	0.07997577066824006	0.08583585781970081	0.07516500240847578	0.08150218439441048	0.10000989897537611	0.0938715085062311	0.07787900496716713	0.08956493260447627	0.09939051692272795	0.09185286388094466	0.055634023667976845	0.07402016908114038	0.0865739907276686	0.07353299566829863	0.0800534931979836	0.0800534931979836	0.0800534931979836	0.0800534931979836	0.0800534931979836	0.0800534931979836	0.0800534931979836	0.0800534931979836	0.0800534931979836	0.0800534931979836	0.0800534931979836	0.0800534931979836	0.0800534931979836	0.0800534931979836	0.0800534931979836	0.0800534931979836	0.0800534931979836	0.0800534931979836
0.1577163760925402	0.10600030253858364	0.1241012503469108	0.1261293924118191	0.19082261071615678	0.08865399370673137	0.17717151790069982	0.14066613009389323	0.17212684961862348	0.12123017800512284	0.13504817277653966	0.16244359725742635	0.16540668915578646	0.1479084339262004	0.19050389955547972	0.2102803534992463	0.21006592252951725	0.20161928841405816	0.23283247530819431	0.19199839541996808	0.19587794303283254	0.1821629337020195	0.14868323153519883	0.18114213512147825	0.20231170372734925	0.18173006290866367	0.17177503315747744	0.20443072687578387	0.14500958037507278	0.16372862193940999	0.20061618742610168	0.17702293136158276	0.192960085976378	0.1668839128801658	0.17992199942827192	0.17992199942827192	0.17992199942827192	0.17992199942827192	0.17992199942827192	0.17992199942827192	0.17992199942827192	0.17992199942827192	0.17992199942827192	0.17992199942827192	0.17992199942827192	0.17992199942827192	0.17992199942827192	0.17992199942827192	0.17992199942827192	0.17992199942827192
0.14736157142325143	0.10529364637167693	0.09440748448338514	0.09586682475642398	0.0877013902777082	0.09158871541820192	0.10059675219780764	0.09045205374071368	0.100993257634775	0.09321057929367002	0.08507606165781546	0.07812679932553349	0.0713044442260645	0.11034448963246486	0.08988542428775034	0.09674599063949008	0.08173348014227247	0.09776419545477197	0.08228014292155639	0.10122752513194276	0.09239974717349664	0.11710910182788152	0.10475442450068909	0.10475442450068909	0.10475442450068909	0.10475442450068909	0.10475442450068909	0.10475442450068909	0.10475442450068909	0.10475442450068909	0.10475442450068909	0.10475442450068909	0.10475442450068909	0.10475442450068909	0.10475442450068909	0.10475442450068909	0.10475442450068909	0.10475442450068909	0.10475442450068909	0.10475442450068909	0.10475442450068909	0.10475442450068909	0.10475442450068909	0.10475442450068909	0.10475442450068909	0.10475442450068909	0.10475442450068909	0.10475442450068909	0.10475442450068909	0.10475442450068909
0.20647721402986344	0.1500564496285453	0.1787107065218863	0.13638778998652287	0.0790507028638469	0.22215430991634966	0.16143873599856542	0.12289577871593436	0.1358451556356026	0.1784971538069104	0.09584111265865294	0.13951934129190813	0.20475711958983228	0.2291629995514057	0.21302474459624224	0.25722498101564856	0.23064574780958524	0.1442964614590115	0.2973645280608397	0.3082107496231791	0.26236461593599303	0.19747261688978393	0.22434781574772972	0.29610302654589876	0.22077293121141162	0.2736790359661031	0.2096709581541842	0.27966890645679066	0.20572778780278084	0.22982252084658072	0.24918888239191664	0.26361454703391296	0.20533360847230067	0.23155761184424345	0.23033644454184565	0.24741292900580433	0.28044439220760237	0.24699405100858104	0.3301301825202325	0.20515737310052123	0.23896696326318273	0.22206216818185195	0.22206216818185195	0.22206216818185195	0.22206216818185195	0.22206216818185195	0.22206216818185195	0.22206216818185195	0.22206216818185195	0.22206216818185195
0.10032081022322563	0.09414953003967692	0.07836569015030079	0.0903401272580342	0.08961672098576814	0.0879244892322594	0.09962302005639623	0.10356957431923555	0.12066273160146332	0.08691423363545571	0.0818158293855897	0.09984372480922814	0.1247623671863195	0.09171836391852341	0.10678526576074972	0.09703418486072816	0.1215290621645135	0.10317770163832973	0.12172026999478185	0.09564520721033487	0.1250607925642564	0.1409072018607707	0.08410551768283013	0.12092793007337271	0.1434662740268595	0.1321971020501161	0.1321971020501161	0.1321971020501161	0.1321971020501161	0.1321971020501161	0.1321971020501161	0.1321971020501161	0.1321971020501161	0.1321971020501161	0.1321971020501161	0.1321971020501161	0.1321971020501161	0.1321971020501161	0.1321971020501161	0.1321971020501161	0.1321971020501161	0.1321971020501161	0.1321971020501161	0.1321971020501161	0.1321971020501161	0.1321971020501161	0.1321971020501161	0.1321971020501161	0.1321971020501161	0.1321971020501161
0.20400054120632094	0.14097514347363202	0.10354837274382486	0.1885632447284821	0.14128363613629566	0.14317076196708484	0.1555425970998529	0.1547170222813171	0.17131244744768725	0.20921632158717046	0.1881952330676384	0.15856358778217639	0.1342858417913903	0.17803221451983595	0.16356011665097614	0.18434347001177379	0.1860079613051703	0.22603509050044976	0.16802283711979554	0.18092726043528368	0.16365420965768784	0.1624893603217899	0.1671406126114047	0.18841594746696597	0.2220888734969998	0.18108993029199275	0.1925555110536613	0.17592982223561812	0.178655326598265	0.17876599140679325	0.17871065900252914	0.17871065900252914	0.17871065900252914	0.17871065900252914	0.17871065900252914	0.17871065900252914	0.17871065900252914	0.17871065900252914	0.17871065900252914	0.17871065900252914	0.17871065900252914	0.17871065900252914	0.17871065900252914	0.17871065900252914	0.17871065900252914	0.17871065900252914	0.17871065900252914	0.17871065900252914	0.17871065900252914	0.17871065900252914
0.08698954485968868	0.08143843871979889	0.08356129387820345	0.07542974428968482	0.08645072681600917	0.07587688561127946	0.08307223437105005	0.09504044227505211	0.10503244955079191	0.07923907239865055	0.07088529632909624	0.07753519521297329	0.07688110159335625	0.08202437416253244	0.08234083562838299	0.08597758950601815	0.08904942743405689	0.07401890234855035	0.08153416489130362	0.08153416489130362	0.08153416489130362	0.08153416489130362	0.08153416489130362	0.08153416489130362	0.08153416489130362	0.08153416489130362	0.08153416489130362	0.08153416489130362	0.08153416489130362	0.08153416489130362	0.08153416489130362	0.08153416489130362	0.08153416489130362	0.08153416489130362	0.08153416489130362	0.08153416489130362	0.08153416489130362	0.08153416489130362	0.08153416489130362	0.08153416489130362	0.08153416489130362	0.08153416489130362	0.08153416489130362	0.08153416489130362	0.08153416489130362	0.08153416489130362	0.08153416489130362	0.08153416489130362	0.08153416489130362	0.08153416489130362
0.10981880622164147	0.07861728100885298	0.10325466628456544	0.11211545118159806	0.10331566594280847	0.0910350085169018	0.11200200248375898	0.1030567240905181	0.1040830048244424	0.11094959834423536	0.10213781310435148	0.09721965053549203	0.10896599455123598	0.0845150857596983	0.12096795027857152	0.09122174688602269	0.12408327134368721	0.1013738451157158	0.11313422285062531	0.07650435497421149	0.0919481019431088	0.10578800208175586	0.0881005092357674	0.09231318027566482	0.11353836543824614	0.09089507534699451	0.07589224462539428	0.07814059140986088	0.09860741668664212	0.0883740040482515	0.0883740040482515	0.0883740040482515	0.0883740040482515	0.0883740040482515	0.0883740040482515	0.0883740040482515	0.0883740040482515	0.0883740040482515	0.0883740040482515	0.0883740040482515	0.0883740040482515	0.0883740040482515	0.0883740040482515	0.0883740040482515	0.0883740040482515	0.0883740040482515	0.0883740040482515	0.0883740040482515	0.0883740040482515	0.0883740040482515
0.12040178458183572	0.10904061497289629	0.1151052734515255	0.1137087475120067	0.10599475200708838	0.09872455867006391	0.10771620636453767	0.10604128068662784	0.09357340402564697	0.12486595972109887	0.09845871947091783	0.12701084765384701	0.10439033984766513	0.09597999809228683	0.13362139962658223	0.10291819785692485	0.09498890279624164	0.11809236224950402	0.1089026559107994	0.10839447629731724	0.10369024028496625	0.15798667582806541	0.13083845805651584	0.13083845805651584	0.13083845805651584	0.13083845805651584	0.13083845805651584	0.13083845805651584	0.13083845805651584	0.13083845805651584	0.13083845805651584	0.13083845805651584	0.13083845805651584	0.13083845805651584	0.13083845805651584	0.13083845805651584	0.13083845805651584	0.13083845805651584	0.13083845805651584	0.13083845805651584	0.13083845805651584	0.13083845805651584	0.13083845805651584	0.13083845805651584	0.13083845805651584	0.13083845805651584	0.13083845805651584	0.13083845805651584	0.13083845805651584	0.13083845805651584
0.09403698361003758	0.08613049256678522	0.07620625401153813	0.09284870049957758	0.09889141976623515	0.10548617990164486	0.08711979746015286	0.08399607630575251	0.07439328152915685	0.08170765497351674	0.08202438255233618	0.09664636965472008	0.08632671369715601	0.08889834499849923	0.09696884402230443	0.08026195826208733	0.08688289552021422	0.09736597386180182	0.08268781412687753	0.08538022609550709	0.07896614618980179	0.1114759061885056	0.09076604467678881	0.096964753246863	0.09502445045976066	0.12393999972793533	0.109482225093848	0.109482225093848	0.109482225093848	0.109482225093848	0.109482225093848	0.109482225093848	0.109482225093848	0.109482225093848	0.109482225093848	0.109482225093848	0.109482225093848	0.109482225093848	0.109482225093848	0.109482225093848	0.109482225093848	0.109482225093848	0.109482225093848	0.109482225093848	0.109482225093848	0.109482225093848	0.109482225093848	0.109482225093848	0.109482225093848	0.109482225093848
0.08564902438034452	0.10007547884075793	0.08713474496993609	0.09671850928033512	0.09355567010021937	0.07226673369587681	0.10934390188776658	0.09225856702662347	0.10359519486706614	0.10520872293137633	0.09793772723230533	0.08934202172815527	0.08293231332612394	0.09392334122450505	0.10693310553408815	0.10750819487499294	0.10253399128670157	0.10663478654329152	0.10528169108171555	0.0818205347847953	0.1098448448817544	0.11215805849780502	0.08250182541987194	0.08256512638198005	0.082533475900926	0.082533475900926	0.082533475900926	0.082533475900926	0.082533475900926	0.082533475900926	0.082533475900926	0.082533475900926	0.082533475900926	0.082533475900926	0.082533475900926	0.082533475900926	0.082533475900926	0.082533475900926	0.082533475900926	0.082533475900926	0.082533475900926	0.082533475900926	0.082533475900926	0.082533475900926	0.082533475900926	0.082533475900926	0.082533475900926	0.082533475900926	0.082533475900926	0.082533475900926
0.08831781565084894	0.07224962360697489	0.11715669284259886	0.07143650455497438	0.10282366525824436	0.10200242923420598	0.07643903061827968	0.08501144643811447	0.09617657421992942	0.0795450989594336	0.09042757719894207	0.09774700706335832	0.08326172175513609	0.1251584564428631	0.11934788180242804	0.08619132053837514	0.0841320469969516	0.11668027955462573	0.10171081730594526	0.0927081087716992	0.11703738342792874	0.12228288418390586	0.07467478673739869	0.10508414452049397	0.08987946562894633	0.08987946562894633	0.08987946562894633	0.08987946562894633	0.08987946562894633	0.08987946562894633	0.08987946562894633	0.08987946562894633	0.08987946562894633	0.08987946562894633	0.08987946562894633	0.08987946562894633	0.08987946562894633	0.08987946562894633	0.08987946562894633	0.08987946562894633	0.08987946562894633	0.08987946562894633	0.08987946562894633	0.08987946562894633	0.08987946562894633	0.08987946562894633	0.08987946562894633	0.08987946562894633	0.08987946562894633	0.08987946562894633
0.0634210681980469	0.06423152991713045	0.05416718946544815	0.04713043247554373	0.059983654852858934	0.05965781603682427	0.054092283717983886	0.05561884550245837	0.0648027510673391	0.06974288066066663	0.05505027924793331	0.05997143895175612	0.0589542449983971	0.06628421778601437	0.04938102370487445	0.057885618958681426	0.03845640297423237	0.04898849685917012	0.06828146512041246	0.04250913176094151	0.05571492965995834	0.06684638326116603	0.04908186435079556	0.057964123805980795	0.057964123805980795	0.057964123805980795	0.057964123805980795	0.057964123805980795	0.057964123805980795	0.057964123805980795	0.057964123805980795	0.057964123805980795	0.057964123805980795	0.057964123805980795	0.057964123805980795	0.057964123805980795	0.057964123805980795	0.057964123805980795	0.057964123805980795	0.057964123805980795	0.057964123805980795	0.057964123805980795	0.057964123805980795	0.057964123805980795	0.057964123805980795	0.057964123805980795	0.057964123805980795	0.057964123805980795	0.057964123805980795	0.057964123805980795
0.10885088312378975	0.1049224331758107	0.09982121071223161	0.07806259709957929	0.09294246770635352	0.0931406026650978	0.10266208770101823	0.08098138895891929	0.09497542816669777	0.10387115939158632	0.09704966217684967	0.10032078470868888	0.10104619031550414	0.07164849778182278	0.08720608253926643	0.10666808174282656	0.08268169472143695	0.10500207115892676	0.09176759332088073	0.09496805935524462	0.08499503506543156	0.09899736689101644	0.08172996328914087	0.08404673203467541	0.08288834766190814	0.08288834766190814	0.08288834766190814	0.08288834766190814	0.08288834766190814	0.08288834766190814	0.08288834766190814	0.08288834766190814	0.08288834766190814	0.08288834766190814	0.08288834766190814	0.08288834766190814	0.08288834766190814	0.08288834766190814	0.08288834766190814	0.08288834766190814	0.08288834766190814	0.08288834766190814	0.08288834766190814	0.08288834766190814	0.08288834766190814	0.08288834766190814	0.08288834766190814	0.08288834766190814	0.08288834766190814	0.08288834766190814
0.08349672217882806	0.06948361866697693	0.07671296268935873	0.06948703157651849	0.09152480844259873	0.10249176223987069	0.09169843337832179	0.09736956175874688	0.09096679952247698	0.09417690220570164	0.09186836483296404	0.07420029956804369	0.0736455978565271	0.08383607066825938	0.11975492805343942	0.09179016018050888	0.08773090497644816	0.0897361946453503	0.09340572495352109	0.09282951155200694	0.09087331087114371	0.09437567386973784	0.11614998977959047	0.07891954459170833	0.08809933739949218	0.1123611580251552	0.10230520428991371	0.09054495924918872	0.10208187959496191	0.08475749057484612	0.09341968508490402	0.09341968508490402	0.09341968508490402	0.09341968508490402	0.09341968508490402	0.09341968508490402	0.09341968508490402	0.09341968508490402	0.09341968508490402	0.09341968508490402	0.09341968508490402	0.09341968508490402	0.09341968508490402	0.09341968508490402	0.09341968508490402	0.09341968508490402	0.09341968508490402	0.09341968508490402	0.09341968508490402	0.09341968508490402
0.07044543005805566	0.08004872985740055	0.05830168634313401	0.06638383374741225	0.06530864682106673	0.07592076247384168	0.07178071132772831	0.066247651251045	0.07311346622939702	0.07396191647720678	0.060772549163601725	0.08060547544577798	0.0630375517969539	0.07686125934634104	0.06977683843914338	0.07639907187666535	0.06884545596892794	0.08079155316456417	0.07489023352091419	0.07474117599260967	0.06988785173121514	0.06658974170562278	0.06705531081128559	0.08967823604541864	0.0747698978586556	0.07693480514414561	0.06879091430187398	0.0716161521997683	0.06962800746851514	0.06933500704432706	0.07252169718735703	0.07092835211584204	0.07092835211584204	0.07092835211584204	0.07092835211584204	0.07092835211584204	0.07092835211584204	0.07092835211584204	0.07092835211584204	0.07092835211584204	0.07092835211584204	0.07092835211584204	0.07092835211584204	0.07092835211584204	0.07092835211584204	0.07092835211584204	0.07092835211584204	0.07092835211584204	0.07092835211584204	0.07092835211584204
0.06720384436135589	0.07702764658558454	0.07287577894745781	0.062260030819485314	0.04832517948329195	0.06443131509385079	0.07623569528630317	0.0671797535234206	0.07563278196688644	0.0876695512840752	0.08126210043343236	0.10162144903937025	0.11699947566119062	0.09240523690959318	0.09588580423565543	0.09032693234322439	0.09125467356069199	0.10373689936308714	0.08783595051455995	0.09697026346639812	0.0898377267935534	0.08313539553481648	0.11193036584113539	0.11125804716908753	0.095298338673318	0.07083179718042425	0.0911700305106616	0.11442425525136543	0.09906633605280508	0.09988984765674265	0.09947809185477387	0.09947809185477387	0.09947809185477387	0.09947809185477387	0.09947809185477387	0.09947809185477387	0.09947809185477387	0.09947809185477387	0.09947809185477387	0.09947809185477387	0.09947809185477387	0.09947809185477387	0.09947809185477387	0.09947809185477387	0.09947809185477387	0.09947809185477387	0.09947809185477387	0.09947809185477387	0.09947809185477387	0.09947809185477387
0.06903366264256158	0.0915461134948896	0.06681850390374543	0.07756270808540573	0.0710225863576572	0.0807797558176027	0.10021013106523109	0.08780878565197278	0.1086370269199894	0.09290746950641968	0.07726500439382687	0.0953209412195666	0.08886866966953719	0.09293643352958607	0.08989693334960207	0.07520890802276188	0.09535553480470865	0.10606784603751349	0.1241142446858123	0.10738684923360782	0.11575054695971006	0.11575054695971006	0.11575054695971006	0.11575054695971006	0.11575054695971006	0.11575054695971006	0.11575054695971006	0.11575054695971006	0.11575054695971006	0.11575054695971006	0.11575054695971006	0.11575054695971006	0.11575054695971006	0.11575054695971006	0.11575054695971006	0.11575054695971006	0.11575054695971006	0.11575054695971006	0.11575054695971006	0.11575054695971006	0.11575054695971006	0.11575054695971006	0.11575054695971006	0.11575054695971006	0.11575054695971006	0.11575054695971006	0.11575054695971006	0.11575054695971006	0.11575054695971006	0.11575054695971006
0.09688158893526887	0.09849556141711054	0.10835463534125003	0.08530628190556992	0.09720650486216587	0.10208742503880466	0.09972555712529188	0.10839775983490652	0.09172776385330478	0.10182202625168217	0.0940789742954842	0.08794918861752091	0.08924126175628444	0.10612111440683537	0.0851199023894952	0.09363886349877451	0.09398820768185819	0.11955000699895268	0.096490287792224	0.11469384909314552	0.10131434157192395	0.13450565776762974	0.09584797146902135	0.09344633607798482	0.10957726756154434	0.1062363908582018	0.09785086591312589	0.10204362838566383	0.10204362838566383	0.10204362838566383	0.10204362838566383	0.10204362838566383	0.10204362838566383	0.10204362838566383	0.10204362838566383	0.10204362838566383	0.10204362838566383	0.10204362838566383	0.10204362838566383	0.10204362838566383	0.10204362838566383	0.10204362838566383	0.10204362838566383	0.10204362838566383	0.10204362838566383	0.10204362838566383	0.10204362838566383	0.10204362838566383	0.10204362838566383	0.10204362838566383
0.07985288385070842	0.07835535116372745	0.07276506791439608	0.07104256208159183	0.07637225389876513	0.06458939996397516	0.06187300546264874	0.06528782682871975	0.08256041508654954	0.05691169483465812	0.06465271273158113	0.0685901621755928	0.07425544373384708	0.07375299272242215	0.08116694978009034	0.07014062002483869	0.08675755068441574	0.08059051952928764	0.08048174742195283	0.07680953565744914	0.08127954276556504	0.06736867061672219	0.06931127870257014	0.07700019251007165	0.09318909060484974	0.07480086691670666	0.06952912904960623	0.07285951615627816	0.08091937527297367	0.08382600849569902	0.07435100699065877	0.08569680157637143	0.0800239042835151	0.0800239042835151	0.0800239042835151	0.0800239042835151	0.0800239042835151	0.0800239042835151	0.0800239042835151	0.0800239042835151	0.0800239042835151	0.0800239042835151	0.0800239042835151	0.0800239042835151	0.0800239042835151	0.0800239042835151	0.0800239042835151	0.0800239042835151	0.0800239042835151	0.0800239042835151
0.5691568674478393	0.35982806827619745	0.30613307523672817	0.4829153292867381	0.36872776539293206	0.4024888282146806	0.46135427139079743	0.33795181594171314	0.44300251935725476	0.5696239665080015	0.49181169621057635	0.31865144144649465	0.3516573947659427	0.3766507428322995	0.5916897703931869	0.48417025661274327	0.48417025661274327	0.48417025661274327	0.48417025661274327	0.48417025661274327	0.48417025661274327	0.48417025661274327	0.48417025661274327	0.48417025661274327	0.48417025661274327	0.48417025661274327	0.48417025661274327	0.48417025661274327	0.48417025661274327	0.48417025661274327	0.48417025661274327	0.48417025661274327	0.48417025661274327	0.48417025661274327	0.48417025661274327	0.48417025661274327	0.48417025661274327	0.48417025661274327	0.48417025661274327	0.48417025661274327	0.48417025661274327	0.48417025661274327	0.48417025661274327	0.48417025661274327	0.48417025661274327	0.48417025661274327	0.48417025661274327	0.48417025661274327	0.48417025661274327	0.48417025661274327
0.0966195045161973	0.06004195327126023	0.08145453793890094	0.08954937385685513	0.08863584870843248	0.10338104065807177	0.08157226454728436	0.09279272486029788	0.08539376715120439	0.06922581236531997	0.08981141467193199	0.08595878381806527	0.09273334102902477	0.0725990631258284	0.08328997958565358	0.06981713924803123	0.09238291311838535	0.09000697226833654	0.08927005338077001	0.08899229073732617	0.07819723861686867	0.07436757765768544	0.09703552694454853	0.07406669467694703	0.08555111081074777	0.08555111081074777	0.08555111081074777	0.08555111081074777	0.08555111081074777	0.08555111081074777	0.08555111081074777	0.08555111081074777	0.08555111081074777	0.08555111081074777	0.08555111081074777	0.08555111081074777	0.08555111081074777	0.08555111081074777	0.08555111081074777	0.08555111081074777	0.08555111081074777	0.08555111081074777	0.08555111081074777	0.08555111081074777	0.08555111081074777	0.08555111081074777	0.08555111081074777	0.08555111081074777	0.08555111081074777	0.08555111081074777
0.09303210024911794	0.15418914998824093	0.14230322884227176	0.18343662736087885	0.15929126775252	0.14831966220910517	0.14522389129870672	0.12094287133594736	0.11793803987653734	0.15044276044028385	0.1579722437527843	0.15638058517365538	0.1890836500863352	0.16413648168279493	0.16818135145163499	0.16470877854497556	0.1619639345711211	0.2023775637231641	0.15608432631790428	0.1695999593204786	0.15721982561978773	0.17203433130302037	0.15893017990130062	0.1622417766283404	0.16058597826482052	0.16058597826482052	0.16058597826482052	0.16058597826482052	0.16058597826482052	0.16058597826482052	0.16058597826482052	0.16058597826482052	0.16058597826482052	0.16058597826482052	0.16058597826482052	0.16058597826482052	0.16058597826482052	0.16058597826482052	0.16058597826482052	0.16058597826482052	0.16058597826482052	0.16058597826482052	0.16058597826482052	0.16058597826482052	0.16058597826482052	0.16058597826482052	0.16058597826482052	0.16058597826482052	0.16058597826482052	0.16058597826482052
0.09346858743464653	0.10862378910111907	0.12002257353761239	0.10797057148382751	0.13132071856471905	0.1137997604413821	0.11558282360636099	0.10712133619479915	0.0949825911218319	0.11242151640924336	0.12086330841998767	0.13712768900371874	0.08783135758432664	0.14375683480053705	0.11601855328021292	0.13404378437224984	0.14236610318838766	0.12310124817896861	0.12564397306223438	0.13327644297399785	0.11563498474560649	0.11355038580452108	0.15287865986689742	0.12911490166285175	0.117756173563741	0.10870864322731466	0.1195759413856791	0.13738037598203082	0.12994011563119603	0.1445645863642579	0.13725235099772698	0.13725235099772698	0.13725235099772698	0.13725235099772698	0.13725235099772698	0.13725235099772698	0.13725235099772698	0.13725235099772698	0.13725235099772698	0.13725235099772698	0.13725235099772698	0.13725235099772698	0.13725235099772698	0.13725235099772698	0.13725235099772698	0.13725235099772698	0.13725235099772698	0.13725235099772698	0.13725235099772698	0.13725235099772698
0.05795654548629421	0.07744382251073828	0.07096675014791876	0.09745287244018154	0.10204748354640292	0.07737480344337705	0.09636117199589911	0.07212050894346848	0.0969253317947721	0.1109556155561102	0.08429285725040288	0.08868706970438153	0.1156791203909294	0.10218309504765548	0.10218309504765548	0.10218309504765548	0.10218309504765548	0.10218309504765548	0.10218309504765548	0.10218309504765548	0.10218309504765548	0.10218309504765548	0.10218309504765548	0.10218309504765548	0.10218309504765548	0.10218309504765548	0.10218309504765548	0.10218309504765548	0.10218309504765548	0.10218309504765548	0.10218309504765548	0.10218309504765548	0.10218309504765548	0.10218309504765548	0.10218309504765548	0.10218309504765548	0.10218309504765548	0.10218309504765548	0.10218309504765548	0.10218309504765548	0.10218309504765548	0.10218309504765548	0.10218309504765548	0.10218309504765548	0.10218309504765548	0.10218309504765548	0.10218309504765548	0.10218309504765548	0.10218309504765548	0.10218309504765548
0.1211067795274627	0.10676667938287193	0.11754202788774529	0.09742406893062656	0.11411066553377688	0.105923483289633	0.11909367795506909	0.10774326127233727	0.1172105193212429	0.10405770919076876	0.12480313223608032	0.10887705926392656	0.10288632810367461	0.10362001398264983	0.09454851599994066	0.11663506839412847	0.10483727047811628	0.11975673376794459	0.09633740955787423	0.09757228767385344	0.0994418884245775	0.08333431108221344	0.1196701595284572	0.09942974797692164	0.08882594110560665	0.09412784454126415	0.09412784454126415	0.09412784454126415	0.09412784454126415	0.09412784454126415	0.09412784454126415	0.09412784454126415	0.09412784454126415	0.09412784454126415	0.09412784454126415	0.09412784454126415	0.09412784454126415	0.09412784454126415	0.09412784454126415	0.09412784454126415	0.09412784454126415	0.09412784454126415	0.09412784454126415	0.09412784454126415	0.09412784454126415	0.09412784454126415	0.09412784454126415	0.09412784454126415	0.09412784454126415	0.09412784454126415
0.09968880551402336	0.07971237986709945	0.09443145433469781	0.08019335130386827	0.07533666357458317	0.09160804892528968	0.09665227420783258	0.07170439483976139	0.09138919739825427	0.08014180966641934	0.10106605967381753	0.0901520149385887	0.12197064625599155	0.08992367353708351	0.09199103435455501	0.09891467764407251	0.08621148598146164	0.09069138400714681	0.07907982735561654	0.08619358926762885	0.08687706144575016	0.10069908608270065	0.10382619294401368	0.10784951416283048	0.09578962082623987	0.1914704929111316	0.14363005686868574	0.14363005686868574	0.14363005686868574	0.14363005686868574	0.14363005686868574	0.14363005686868574	0.14363005686868574	0.14363005686868574	0.14363005686868574	0.14363005686868574	0.14363005686868574	0.14363005686868574	0.14363005686868574	0.14363005686868574	0.14363005686868574	0.14363005686868574	0.14363005686868574	0.14363005686868574	0.14363005686868574	0.14363005686868574	0.14363005686868574	0.14363005686868574	0.14363005686868574	0.14363005686868574
0.1307832384110054	0.16090982464423792	0.24943825478365153	0.2686590161324408	0.24539717830785374	0.2798332113432064	0.26014517228704903	0.22376195830465911	0.224225476917633	0.2363015261340144	0.24590820816402392	0.25674287606991647	0.21945489732824472	0.23773749605745395	0.2537244322287703	0.222024707900087	0.2716596942691608	0.21023473476831878	0.2775757889783704	0.3401658231624964	0.3245847232588313	0.35436784213271544	0.2711862147960252	0.31362008140415737	0.3069812705659757	0.2721268623798841	0.2895540664729299	0.2895540664729299	0.2895540664729299	0.2895540664729299	0.2895540664729299	0.2895540664729299	0.2895540664729299	0.2895540664729299	0.2895540664729299	0.2895540664729299	0.2895540664729299	0.2895540664729299	0.2895540664729299	0.2895540664729299	0.2895540664729299	0.2895540664729299	0.2895540664729299	0.2895540664729299	0.2895540664729299	0.2895540664729299	0.2895540664729299	0.2895540664729299	0.2895540664729299	0.2895540664729299
0.06458892503309542	0.05533092129418891	0.05992236213593624	0.08061835889413885	0.07363288151440775	0.07362604720411658	0.08171726006449308	0.06898480278172259	0.07475646235795147	0.06792342409746996	0.0609811804696092	0.06629486098398357	0.06825760208815751	0.06131948318273095	0.066423178437844	0.06938497944544336	0.0731380808265457	0.08000437064219618	0.07315090984760324	0.06713289587812137	0.07096853393336727	0.06656092459818347	0.06713259484262148	0.08009836786819106	0.07394365487401891	0.05463228836911738	0.06428797162156814	0.06428797162156814	0.06428797162156814	0.06428797162156814	0.06428797162156814	0.06428797162156814	0.06428797162156814	0.06428797162156814	0.06428797162156814	0.06428797162156814	0.06428797162156814	0.06428797162156814	0.06428797162156814	0.06428797162156814	0.06428797162156814	0.06428797162156814	0.06428797162156814	0.06428797162156814	0.06428797162156814	0.06428797162156814	0.06428797162156814	0.06428797162156814	0.06428797162156814	0.06428797162156814
0.10694757605949269	0.11008695242683898	0.08285137865265044	0.1142686741509531	0.09745477628205151	0.12523776346705992	0.10931051947093569	0.1128464777993845	0.12076054430387131	0.10155004091559268	0.09699107538012337	0.09619654398817415	0.12626601897187262	0.10649059281517398	0.12935435075760532	0.14768917996258357	0.09730822466626429	0.12166864584375894	0.10542194751207863	0.09125107718298706	0.09129888564538634	0.09625202225364267	0.11678143815514799	0.1203571661880234	0.10172669993517607	0.11104193306159973	0.11104193306159973	0.11104193306159973	0.11104193306159973	0.11104193306159973	0.11104193306159973	0.11104193306159973	0.11104193306159973	0.11104193306159973	0.11104193306159973	0.11104193306159973	0.11104193306159973	0.11104193306159973	0.11104193306159973	0.11104193306159973	0.11104193306159973	0.11104193306159973	0.11104193306159973	0.11104193306159973	0.11104193306159973	0.11104193306159973	0.11104193306159973	0.11104193306159973	0.11104193306159973	0.11104193306159973
0.15624966724825254	0.11714386898627367	0.1401687687523267	0.11959572931913098	0.13935980004570417	0.13945965627906468	0.13571925943092236	0.11318596623819138	0.133123060109157	0.12127485073877331	0.13156847407221928	0.11770109189214231	0.12202391398934738	0.13627944933316571	0.14013527267664258	0.12447336545187877	0.12668366408031925	0.14835038975186232	0.14389447298280444	0.11273042003525624	0.13732570336345537	0.1294597969355235	0.14381691442469433	0.12731252220047076	0.137473364126503	0.13239294316348688	0.13239294316348688	0.13239294316348688	0.13239294316348688	0.13239294316348688	0.13239294316348688	0.13239294316348688	0.13239294316348688	0.13239294316348688	0.13239294316348688	0.13239294316348688	0.13239294316348688	0.13239294316348688	0.13239294316348688	0.13239294316348688	0.13239294316348688	0.13239294316348688	0.13239294316348688	0.13239294316348688	0.13239294316348688	0.13239294316348688	0.13239294316348688	0.13239294316348688	0.13239294316348688	0.13239294316348688
0.08991062923798873	0.0694908653698235	0.06245068732833763	0.08268799050936214	0.08475574896800013	0.08324887261727928	0.059397702341179234	0.07828831344263783	0.06906317250717456	0.06843857990545003	0.07488504645680726	0.07552416684768538	0.07417678699508153	0.06589279692544542	0.06882079239778256	0.0699624533042796	0.06006772575696777	0.08275115844555549	0.07050779712881039	0.049905836842792185	0.06763997172582062	0.0850453463106051	0.08362647626724959	0.06790136143204124	0.0652547221355892	0.06657804178381521	0.06657804178381521	0.06657804178381521	0.06657804178381521	0.06657804178381521	0.06657804178381521	0.06657804178381521	0.06657804178381521	0.06657804178381521	0.06657804178381521	0.06657804178381521	0.06657804178381521	0.06657804178381521	0.06657804178381521	0.06657804178381521	0.06657804178381521	0.06657804178381521	0.06657804178381521	0.06657804178381521	0.06657804178381521	0.06657804178381521	0.06657804178381521	0.06657804178381521	0.06657804178381521	0.06657804178381521
0.16267696611238858	0.11724062359274229	0.09633556412011787	0.11830505551545935	0.10614214614567374	0.10687725669137788	0.1418740387073445	0.09741234961660145	0.11844187813571073	0.11333813939309172	0.10958995876218278	0.09499611822093373	0.1203533458581816	0.11562306231224845	0.10138751525540045	0.12187686737974725	0.13372053479891693	0.1063266250766737	0.11149076831264265	0.1385953847875148	0.12504307655007874	0.12504307655007874	0.12504307655007874	0.12504307655007874	0.12504307655007874	0.12504307655007874	0.12504307655007874	0.12504307655007874	0.12504307655007874	0.12504307655007874	0.12504307655007874	0.12504307655007874	0.12504307655007874	0.12504307655007874	0.12504307655007874	0.12504307655007874	0.12504307655007874	0.12504307655007874	0.12504307655007874	0.12504307655007874	0.12504307655007874	0.12504307655007874	0.12504307655007874	0.12504307655007874	0.12504307655007874	0.12504307655007874	0.12504307655007874	0.12504307655007874	0.12504307655007874	0.12504307655007874
0.07425844131523603	0.05750678031692642	0.060717412991651454	0.05697292035267461	0.05584661358517191	0.05579642359308609	0.045732046843566763	0.06098461882965525	0.060706234105640994	0.05759922600826114	0.05637543758522124	0.06657415418870315	0.058471731675004864	0.07200616672229447	0.06037390118093716	0.06262772763421054	0.06501603635309433	0.05955197286618945	0.07301547243710088	0.0590495220901647	0.06603249726363279	0.06603249726363279	0.06603249726363279	0.06603249726363279	0.06603249726363279	0.06603249726363279	0.06603249726363279	0.06603249726363279	0.06603249726363279	0.06603249726363279	0.06603249726363279	0.06603249726363279	0.06603249726363279	0.06603249726363279	0.06603249726363279	0.06603249726363279	0.06603249726363279	0.06603249726363279	0.06603249726363279	0.06603249726363279	0.06603249726363279	0.06603249726363279	0.06603249726363279	0.06603249726363279	0.06603249726363279	0.06603249726363279	0.06603249726363279	0.06603249726363279	0.06603249726363279	0.06603249726363279
0.24256359118072715	0.1979634679425621	0.179918282937016	0.13629938252039675	0.16469027759868093	0.15719649802413488	0.17786112947495392	0.22329905582919926	0.16627357379034516	0.17862394509025992	0.1891644376747279	0.2139176611580716	0.16890959836808553	0.22652371966371862	0.22450492620881793	0.17859513198214455	0.25057920013697155	0.24367728352829182	0.21850347867662256	0.2612033308323062	0.16248382600294847	0.2511158882627024	0.19541914143608433	0.15872744808306596	0.20334596849934425	0.2537438431868982	0.18477103343476764	0.21925743831083291	0.21925743831083291	0.21925743831083291	0.21925743831083291	0.21925743831083291	0.21925743831083291	0.21925743831083291	0.21925743831083291	0.21925743831083291	0.21925743831083291	0.21925743831083291	0.21925743831083291	0.21925743831083291	0.21925743831083291	0.21925743831083291	0.21925743831083291	0.21925743831083291	0.21925743831083291	0.21925743831083291	0.21925743831083291	0.21925743831083291	0.21925743831083291	0.21925743831083291
0.1260339020692015	0.12135029060300463	0.11006595527892692	0.09251509809604876	0.10580697724021632	0.11423292223584795	0.07877196119009891	0.11675639143062376	0.09372737760247415	0.12189300914919499	0.10487447639530195	0.09975691346134699	0.11426578596964714	0.10660877631234054	0.13536764853985614	0.11118580169518193	0.09924959397205582	0.12249609881830226	0.1397842592974482	0.09681773160397411	0.10333709758286412	0.08577788575401907	0.09638726578139743	0.1317087796315629	0.11404802270648018	0.11404802270648018	0.11404802270648018	0.11404802270648018	0.11404802270648018	0.11404802270648018	0.11404802270648018	0.11404802270648018	0.11404802270648018	0.11404802270648018	0.11404802270648018	0.11404802270648018	0.11404802270648018	0.11404802270648018	0.11404802270648018	0.11404802270648018	0.11404802270648018	0.11404802270648018	0.11404802270648018	0.11404802270648018	0.11404802270648018	0.11404802270648018	0.11404802270648018	0.11404802270648018	0.11404802270648018	0.11404802270648018
0.12129414256682873	0.10966267702326349	0.10428509610338788	0.12992864247582	0.08212935273767732	0.10487529733384769	0.11325438324516608	0.09194480847116766	0.10410291130281814	0.11522293444784523	0.09907034534601905	0.09645519787368366	0.11590704863577557	0.11160903677715182	0.10034806671779403	0.11115792586532007	0.09427917333519249	0.11780551054651253	0.1287839099711433	0.12596894142040996	0.10107439716430806	0.09549595445381034	0.10094127725384873	0.10821501008769321	0.10122191322007358	0.14873242681165547	0.12497717001586453	0.12497717001586453	0.12497717001586453	0.12497717001586453	0.12497717001586453	0.12497717001586453	0.12497717001586453	0.12497717001586453	0.12497717001586453	0.12497717001586453	0.12497717001586453	0.12497717001586453	0.12497717001586453	0.12497717001586453	0.12497717001586453	0.12497717001586453	0.12497717001586453	0.12497717001586453	0.12497717001586453	0.12497717001586453	0.12497717001586453	0.12497717001586453	0.12497717001586453	0.12497717001586453
0.20599694018454084	0.14397600888498047	0.19055306093566293	0.1157337397065169	0.16088629097325027	0.1617946285994733	0.21333304866581845	0.16407796817170006	0.177085439665041	0.1832548678558345	0.16928446673240813	0.18302822038455518	0.19245756725144533	0.17394355035323467	0.13311766210264608	0.14465818922466547	0.15028804179483846	0.1611948160095589	0.20242503601452452	0.1441568106390158	0.14630505058069837	0.1254276959959179	0.16066199237989304	0.14304484418790547	0.14304484418790547	0.14304484418790547	0.14304484418790547	0.14304484418790547	0.14304484418790547	0.14304484418790547	0.14304484418790547	0.14304484418790547	0.14304484418790547	0.14304484418790547	0.14304484418790547	0.14304484418790547	0.14304484418790547	0.14304484418790547	0.14304484418790547	0.14304484418790547	0.14304484418790547	0.14304484418790547	0.14304484418790547	0.14304484418790547	0.14304484418790547	0.14304484418790547	0.14304484418790547	0.14304484418790547	0.14304484418790547	0.14304484418790547
0.0841804957530414	0.07739942489823863	0.0896713613149549	0.08515810410891353	0.07825828889267139	0.09144990523517256	0.09177869763324117	0.08808204317665991	0.09240627263770859	0.08125523054062521	0.0939628669443032	0.07400421399790554	0.08374445368708232	0.08609683783129667	0.08206030101889938	0.08682210406501202	0.094162534190512	0.08130037927060488	0.08460956385591956	0.07993206068114836	0.09395171997202409	0.08694189032658624	0.08694189032658624	0.08694189032658624	0.08694189032658624	0.08694189032658624	0.08694189032658624	0.08694189032658624	0.08694189032658624	0.08694189032658624	0.08694189032658624	0.08694189032658624	0.08694189032658624	0.08694189032658624	0.08694189032658624	0.08694189032658624	0.08694189032658624	0.08694189032658624	0.08694189032658624	0.08694189032658624	0.08694189032658624	0.08694189032658624	0.08694189032658624	0.08694189032658624	0.08694189032658624	0.08694189032658624	0.08694189032658624	0.08694189032658624	0.08694189032658624	0.08694189032658624
0.08512712365966199	0.06854175474567024	0.07164736728315527	0.07878452002743815	0.07241856051310129	0.08757898458065035	0.07881969483757623	0.07520678585038006	0.0789026428221018	0.07258463084211311	0.07029145149301824	0.07122214616191089	0.07419167850573474	0.08909186465770942	0.08390060534588903	0.08586314950792194	0.08250650956768937	0.0810900170036079	0.08674568614660214	0.08614223285751076	0.07954539870592113	0.08119292884409085	0.07581942796441402	0.06344408263722698	0.07389848483105589	0.07841736762549403	0.0804320459689578	0.07966548858972068	0.07664103359687709	0.08321862080876301	0.06340248181227563	0.08302395934293064	0.12152447663384597	0.1022742179883883	0.1022742179883883	0.1022742179883883	0.1022742179883883	0.1022742179883883	0.1022742179883883	0.1022742179883883	0.1022742179883883	0.1022742179883883	0.1022742179883883	0.1022742179883883	0.1022742179883883	0.1022742179883883	0.1022742179883883	0.1022742179883883	0.1022742179883883	0.1022742179883883
0.09943024551253583	0.0976441543791049	0.09162681047371045	0.08758807584116987	0.10438990641740449	0.10489272953741353	0.10004688096628112	0.09160412004289363	0.09223642781167381	0.07710261183472239	0.07440403121198616	0.08097064418280223	0.0892625779937999	0.08689028813817673	0.09274949208791071	0.10923545613393541	0.084556029611207	0.0907533634675959	0.07515385572764914	0.09199412055980861	0.09110700674797931	0.07669549199743406	0.10327843227629027	0.07926410135323247	0.09765191767209595	0.07048144004515518	0.08461967489609873	0.0799649728879946	0.06313283222605993	0.08065999588214989	0.08601061148794223	0.09097871557424458	0.09501204501539506	0.09299538029481984	0.09299538029481984	0.09299538029481984	0.09299538029481984	0.09299538029481984	0.09299538029481984	0.09299538029481984	0.09299538029481984	0.09299538029481984	0.09299538029481984	0.09299538029481984	0.09299538029481984	0.09299538029481984	0.09299538029481984	0.09299538029481984	0.09299538029481984	0.09299538029481984
0.07731384679759706	0.0821113607284955	0.09423309467255167	0.09575736486778784	0.08737437487240597	0.08838297931819966	0.11835513910102616	0.11255714488660468	0.10807539504364566	0.10087048275217872	0.09074621683345171	0.11198728648588588	0.10724815552110888	0.10210112003054972	0.09423020935011703	0.10492669918261657	0.09397998071256702	0.10246616157049686	0.08267599027413328	0.11446699463933159	0.08824181984457072	0.10135440724195115	0.10135440724195115	0.10135440724195115	0.10135440724195115	0.10135440724195115	0.10135440724195115	0.10135440724195115	0.10135440724195115	0.10135440724195115	0.10135440724195115	0.10135440724195115	0.10135440724195115	0.10135440724195115	0.10135440724195115	0.10135440724195115	0.10135440724195115	0.10135440724195115	0.10135440724195115	0.10135440724195115	0.10135440724195115	0.10135440724195115	0.10135440724195115	0.10135440724195115	0.10135440724195115	0.10135440724195115	0.10135440724195115	0.10135440724195115	0.10135440724195115	0.10135440724195115
0.07489703565705655	0.06668129128918408	0.0651929483645274	0.06516733276991594	0.07399217078081453	0.06663486347332331	0.06306124342255018	0.05910971168553317	0.06350633476621116	0.07661295174022668	0.0791450682009815	0.06447013011236763	0.06757011393985883	0.07342065150791642	0.05276397732677418	0.08223083336013709	0.051660813379985335	0.055303338582809385	0.05904399093326281	0.07355621402402503	0.05933014289432912	0.08294829829403888	0.06707117689195746	0.06850788663030132	0.06778953176112938	0.06778953176112938	0.06778953176112938	0.06778953176112938	0.06778953176112938	0.06778953176112938	0.06778953176112938	0.06778953176112938	0.06778953176112938	0.06778953176112938	0.06778953176112938	0.06778953176112938	0.06778953176112938	0.06778953176112938	0.06778953176112938	0.06778953176112938	0.06778953176112938	0.06778953176112938	0.06778953176112938	0.06778953176112938	0.06778953176112938	0.06778953176112938	0.06778953176112938	0.06778953176112938	0.06778953176112938	0.06778953176112938
0.09069331155579703	0.11318154395528843	0.11075819578212495	0.10988552788482306	0.08635188431168467	0.11936233304455118	0.09973590862935423	0.12060124877389641	0.11364637027339372	0.09568272037396035	0.1152431243050106	0.1050631947879043	0.09495837625824989	0.11533550331215967	0.09798785016025068	0.06609734510474571	0.11664979920787509	0.1177093260215905	0.1291090659208077	0.1149156402203014	0.1200294259484941	0.08166809357136652	0.11787296176056006	0.09998967131857979	0.0991326297621191	0.12095048630360355	0.11004155803286134	0.11004155803286134	0.11004155803286134	0.11004155803286134	0.11004155803286134	0.11004155803286134	0.11004155803286134	0.11004155803286134	0.11004155803286134	0.11004155803286134	0.11004155803286134	0.11004155803286134	0.11004155803286134	0.11004155803286134	0.11004155803286134	0.11004155803286134	0.11004155803286134	0.11004155803286134	0.11004155803286134	0.11004155803286134	0.11004155803286134	0.11004155803286134	0.11004155803286134	0.11004155803286134
0.08127095218701626	0.07750444075203787	0.08435205818481681	0.07332683478211806	0.07507624469086192	0.08930007249038273	0.07930083372047514	0.08826113117209536	0.08539082016343778	0.09404491001587752	0.08049575252984266	0.09519244581286322	0.07046370558112976	0.07947663589465603	0.07822780986448735	0.097834653958521	0.08755672333339386	0.08074949424282651	0.07267587969597565	0.09083847976719836	0.08175717973158701	0.08175717973158701	0.08175717973158701	0.08175717973158701	0.08175717973158701	0.08175717973158701	0.08175717973158701	0.08175717973158701	0.08175717973158701	0.08175717973158701	0.08175717973158701	0.08175717973158701	0.08175717973158701	0.08175717973158701	0.08175717973158701	0.08175717973158701	0.08175717973158701	0.08175717973158701	0.08175717973158701	0.08175717973158701	0.08175717973158701	0.08175717973158701	0.08175717973158701	0.08175717973158701	0.08175717973158701	0.08175717973158701	0.08175717973158701	0.08175717973158701	0.08175717973158701	0.08175717973158701
0.09720287076822333	0.06907196633145472	0.07481325725694349	0.0699510746991299	0.07237680053742597	0.0752304896210311	0.08386135251509906	0.08802073823326383	0.08267633285180867	0.08089041620674613	0.06947795290247283	0.08304984391867128	0.09198878332393859	0.09683514241434452	0.06382496899265727	0.08187704652472311	0.08555065848295415	0.09609130668227718	0.08944830510710539	0.0649213910306632	0.08516695407985814	0.08381231580692723	0.08448963494339269	0.08448963494339269	0.08448963494339269	0.08448963494339269	0.08448963494339269	0.08448963494339269	0.08448963494339269	0.08448963494339269	0.08448963494339269	0.08448963494339269	0.08448963494339269	0.08448963494339269	0.08448963494339269	0.08448963494339269	0.08448963494339269	0.08448963494339269	0.08448963494339269	0.08448963494339269	0.08448963494339269	0.08448963494339269	0.08448963494339269	0.08448963494339269	0.08448963494339269	0.08448963494339269	0.08448963494339269	0.08448963494339269	0.08448963494339269	0.08448963494339269
0.1587548234009701	0.14748353125948566	0.141323121989996	0.16072446699317694	0.12006044064337	0.15564741036323584	0.13684695567698754	0.10802343576988056	0.14250757088831373	0.13321070863412013	0.10270658762650921	0.1073460728200348	0.11240974228967106	0.15008294512358408	0.12076163007711113	0.1206427877574618	0.14438118762209426	0.13301218957516583	0.12780028967815793	0.17591821283350087	0.15185925125582939	0.15185925125582939	0.15185925125582939	0.15185925125582939	0.15185925125582939	0.15185925125582939	0.15185925125582939	0.15185925125582939	0.15185925125582939	0.15185925125582939	0.15185925125582939	0.15185925125582939	0.15185925125582939	0.15185925125582939	0.15185925125582939	0.15185925125582939	0.15185925125582939	0.15185925125582939	0.15185925125582939	0.15185925125582939	0.15185925125582939	0.15185925125582939	0.15185925125582939	0.15185925125582939	0.15185925125582939	0.15185925125582939	0.15185925125582939	0.15185925125582939	0.15185925125582939	0.15185925125582939
0.16366912143206272	0.13478373592087803	0.13609461662932748	0.14096339472484026	0.14514462370123676	0.11221092748586585	0.12965674478380523	0.12518572354813207	0.10938448220470785	0.1365674364449952	0.17381403743597654	0.12972030830271192	0.14702111427646256	0.1502745930760458	0.14236367867205985	0.13818541084866232	0.14335252962286388	0.12169080438239649	0.10964316997872099	0.13823067939574796	0.14454703702009633	0.12789458396703185	0.13658311916711416	0.13223885156707302	0.13223885156707302	0.13223885156707302	0.13223885156707302	0.13223885156707302	0.13223885156707302	0.13223885156707302	0.13223885156707302	0.13223885156707302	0.13223885156707302	0.13223885156707302	0.13223885156707302	0.13223885156707302	0.13223885156707302	0.13223885156707302	0.13223885156707302	0.13223885156707302	0.13223885156707302	0.13223885156707302	0.13223885156707302	0.13223885156707302	0.13223885156707302	0.13223885156707302	0.13223885156707302	0.13223885156707302	0.13223885156707302	0.13223885156707302
0.11060234460910932	0.10358793017960125	0.10570155731238814	0.10991937323141196	0.08278783338369883	0.13250417682870674	0.08042953581756035	0.09799573245764984	0.07139157217222433	0.083977216094169	0.09636232779332038	0.08680448269978777	0.10529844935172614	0.11378979910440352	0.0782803982072247	0.12267820679455717	0.12764780461931236	0.08358978657527623	0.11210635744408855	0.11657853300256454	0.14489788399007741	0.11142370037292694	0.12816079218150217	0.12816079218150217	0.12816079218150217	0.12816079218150217	0.12816079218150217	0.12816079218150217	0.12816079218150217	0.12816079218150217	0.12816079218150217	0.12816079218150217	0.12816079218150217	0.12816079218150217	0.12816079218150217	0.12816079218150217	0.12816079218150217	0.12816079218150217	0.12816079218150217	0.12816079218150217	0.12816079218150217	0.12816079218150217	0.12816079218150217	0.12816079218150217	0.12816079218150217	0.12816079218150217	0.12816079218150217	0.12816079218150217	0.12816079218150217	0.12816079218150217
0.12599097260649816	0.11947492086977209	0.1323564120888472	0.1348650121825539	0.09786219691541752	0.11394156582904783	0.1271191086361791	0.12951269821532727	0.1363969600034949	0.13158373314242475	0.13327690473357628	0.15370601502049466	0.12379827413019132	0.13089964532869802	0.15300458648870832	0.12407659512755628	0.14334899377138707	0.11844313940651914	0.1275462272472253	0.1285666612235771	0.1268100864968435	0.12399649313080105	0.14313169428747807	0.13467121412361058	0.13468326257569357	0.12662724417327165	0.13441875139897613	0.1295829965923229	0.13082146484677487	0.15481852133332938	0.18281027570415392	0.16881439851874164	0.16881439851874164	0.16881439851874164	0.16881439851874164	0.16881439851874164	0.16881439851874164	0.16881439851874164	0.16881439851874164	0.16881439851874164	0.16881439851874164	0.16881439851874164	0.16881439851874164	0.16881439851874164	0.16881439851874164	0.16881439851874164	0.16881439851874164	0.16881439851874164	0.16881439851874164	0.16881439851874164
0.08681070775780789	0.10180830939563877	0.10809858183709684	0.08063005939994994	0.09833349817110298	0.08940200383620452	0.11244804790538912	0.08063203396680316	0.0810120945895772	0.0907951890431281	0.10201155242586567	0.10413722865230986	0.09090288207073223	0.09855909144557173	0.09519943326633852	0.10942620296133086	0.09224021143422279	0.0944701654728876	0.10211908195351144	0.09737653514502802	0.10356125865669885	0.0974810334659962	0.10584482882950014	0.08348186955902004	0.09944045390252698	0.0997178262102111	0.09713279204024149	0.09699796376023327	0.10317275534920499	0.09772510729259458	0.12437777097986151	0.11105143913622804	0.11105143913622804	0.11105143913622804	0.11105143913622804	0.11105143913622804	0.11105143913622804	0.11105143913622804	0.11105143913622804	0.11105143913622804	0.11105143913622804	0.11105143913622804	0.11105143913622804	0.11105143913622804	0.11105143913622804	0.11105143913622804	0.11105143913622804	0.11105143913622804	0.11105143913622804	0.11105143913622804
0.11082910026646237	0.15075934475205907	0.13965288214389524	0.13630538193915695	0.1376137907656403	0.10662392659704198	0.11658932947767678	0.12568785118570747	0.13221656696701548	0.14869309295672273	0.1347846925955647	0.10079339937418634	0.14663610163172294	0.10577483809356769	0.12262034671577796	0.12802174542809663	0.10878010856934446	0.11767936080069023	0.1364612167143754	0.10152782218590366	0.10991281610415267	0.10572031914502815	0.10572031914502815	0.10572031914502815	0.10572031914502815	0.10572031914502815	0.10572031914502815	0.10572031914502815	0.10572031914502815	0.10572031914502815	0.10572031914502815	0.10572031914502815	0.10572031914502815	0.10572031914502815	0.10572031914502815	0.10572031914502815	0.10572031914502815	0.10572031914502815	0.10572031914502815	0.10572031914502815	0.10572031914502815	0.10572031914502815	0.10572031914502815	0.10572031914502815	0.10572031914502815	0.10572031914502815	0.10572031914502815	0.10572031914502815	0.10572031914502815	0.10572031914502815
0.7286086964804671	0.030769066826569942	0.9877078450211663	0.8425794013103839	0.02261558443283106	0.9539651352416246	0.8306512316887458	0.8473700125162428	0.9132849139493898	0.7480397323066067	0.006235099589513988	1.0010477244805467	0.44814430770074903	0.8697276078378078	0.8182438873418717	0.818954241093968	0.7832266493500565	0.6576110135885208	0.9131206575944578	0.9699111537001991	0.331823241035916	0.6508671973680575	0.6508671973680575	0.6508671973680575	0.6508671973680575	0.6508671973680575	0.6508671973680575	0.6508671973680575	0.6508671973680575	0.6508671973680575	0.6508671973680575	0.6508671973680575	0.6508671973680575	0.6508671973680575	0.6508671973680575	0.6508671973680575	0.6508671973680575	0.6508671973680575	0.6508671973680575	0.6508671973680575	0.6508671973680575	0.6508671973680575	0.6508671973680575	0.6508671973680575	0.6508671973680575	0.6508671973680575	0.6508671973680575	0.6508671973680575	0.6508671973680575	0.6508671973680575
0.1410020350074111	0.13438091094807242	0.13532166660018569	0.13541632546504337	0.10843452213061068	0.11764926355138543	0.11149373676535891	0.11125865705949095	0.11966361748194326	0.10186256749660115	0.10541430042450929	0.09926219881303006	0.11599281963040857	0.12263024203285386	0.13151819426321795	0.13535441912722845	0.12373765890461011	0.13910510756375172	0.10383661636819921	0.1151632882404002	0.09590935856138305	0.11499850518835551	0.12864106650918503	0.12921633616137743	0.11600621306616096	0.10111251088339325	0.12467523453268076	0.10993334889862902	0.10070549385454705	0.10531942137658803	0.10531942137658803	0.10531942137658803	0.10531942137658803	0.10531942137658803	0.10531942137658803	0.10531942137658803	0.10531942137658803	0.10531942137658803	0.10531942137658803	0.10531942137658803	0.10531942137658803	0.10531942137658803	0.10531942137658803	0.10531942137658803	0.10531942137658803	0.10531942137658803	0.10531942137658803	0.10531942137658803	0.10531942137658803	0.10531942137658803
0.11087802469689319	0.07946643570122486	0.0792137796083811	0.07239683008540965	0.08607462814630612	0.1062332556067631	0.09133137613953196	0.09131327062110844	0.07507804836483675	0.0869744842296374	0.10505051810980037	0.09154872682720178	0.11882163997140054	0.1145840338809795	0.11802831669395851	0.09770703003944455	0.10184962164358571	0.10420550930389526	0.1059230394801344	0.09465168581470723	0.1055004362006565	0.10482516501337992	0.13119588400023785	0.1129037171986964	0.10501738477096345	0.10277410284732146	0.1009181251698212	0.10623985309768644	0.1137367070651475	0.09114345319560296	0.1278130393671491	0.11387840962238888	0.11124218442949767	0.11278108696438173	0.10609124675938657	0.10943616686188415	0.10943616686188415	0.10943616686188415	0.10943616686188415	0.10943616686188415	0.10943616686188415	0.10943616686188415	0.10943616686188415	0.10943616686188415	0.10943616686188415	0.10943616686188415	0.10943616686188415	0.10943616686188415	0.10943616686188415	0.10943616686188415
0.09120364324201276	0.08201241641407776	0.07050643136473081	0.07496727302439145	0.0725879281008006	0.06644749977753533	0.07775149814764636	0.07798883815346089	0.09482033487248975	0.09166737253508397	0.07585145781741919	0.07087884852425211	0.0739054619205495	0.08244353701475057	0.0837570813086467	0.08309423551612861	0.06708223382690745	0.08723132443221311	0.08955387487782865	0.08158969010754888	0.08033963543401898	0.0798851975578236	0.08858847408310354	0.08955023246775029	0.08580972122331194	0.09527310711312999	0.10511934138873741	0.08456911790307667	0.08759144877275611	0.08040235702363858	0.09169769907126231	0.08598974367124453	0.08946571231425698	0.09288734821173325	0.08631710338174463	0.07584481645103562	0.0682638565135176	0.09556471950657815	0.08725540048541845	0.08445228579162549	0.08585384313852197	0.08585384313852197	0.08585384313852197	0.08585384313852197	0.08585384313852197	0.08585384313852197	0.08585384313852197	0.08585384313852197	0.08585384313852197	0.08585384313852197
0.12248021574153774	0.10085240732057597	0.09444925375805846	0.08994826244972104	0.10211894394295952	0.09513368379683125	0.1022729466025666	0.08017206136094308	0.08974642153476958	0.09274475020582333	0.10454750020991103	0.08055535300198684	0.09819406641651462	0.09439961952040156	0.0841189826762976	0.08669111225758913	0.08842771615320594	0.09025902463759082	0.10365553973890511	0.10052041111870333	0.08785607087802222	0.09503321381143587	0.0990680456382916	0.094863478110528	0.0907661242436968	0.0928148011771124	0.0928148011771124	0.0928148011771124	0.0928148011771124	0.0928148011771124	0.0928148011771124	0.0928148011771124	0.0928148011771124	0.0928148011771124	0.0928148011771124	0.0928148011771124	0.0928148011771124	0.0928148011771124	0.0928148011771124	0.0928148011771124	0.0928148011771124	0.0928148011771124	0.0928148011771124	0.0928148011771124	0.0928148011771124	0.0928148011771124	0.0928148011771124	0.0928148011771124	0.0928148011771124	0.0928148011771124
0.0809749100940019	0.07543212860228002	0.08088642020616002	0.0826699486593499	0.08523392503671787	0.08332788179659052	0.06802357578295183	0.07206684958713251	0.07732253498757795	0.08185280825105373	0.06890670273719478	0.08119866692845348	0.05912492957545941	0.07235509040748665	0.08176011350170115	0.06858221590208267	0.07322189690316001	0.06863205975325849	0.07410959744049106	0.09003518824332274	0.06985996773453339	0.0796116484688114	0.0634408132049866	0.06513933334712903	0.07374378364514045	0.07197287433340512	0.07397020508339874	0.06998516726616436	0.06712474590057017	0.07169590119414523	0.06512148308317253	0.06840869213865888	0.06840869213865888	0.06840869213865888	0.06840869213865888	0.06840869213865888	0.06840869213865888	0.06840869213865888	0.06840869213865888	0.06840869213865888	0.06840869213865888	0.06840869213865888	0.06840869213865888	0.06840869213865888	0.06840869213865888	0.06840869213865888	0.06840869213865888	0.06840869213865888	0.06840869213865888	0.06840869213865888
0.30019412603024986	0.34995741638362854	0.26793136343838	0.3511683693539526	0.18355985717710296	0.2316949692431992	0.47121358894600196	0.244447919262133	0.47649735885800637	0.21083956892306352	0.2347110818059362	0.0024096857321935	0.3503618075592497	0.31992467526607915	0.24670559658130214	0.2682599961044675	0.3570956646118559	0.13915971613208752	0.1011701957274084	0.1067564063707806	0.24454444945029394	0.274497964256993	0.2163391248906291	0.4507809053805062	0.3425821294264609	0.1391436352277603	0.2408628823271106	0.2408628823271106	0.2408628823271106	0.2408628823271106	0.2408628823271106	0.2408628823271106	0.2408628823271106	0.2408628823271106	0.2408628823271106	0.2408628823271106	0.2408628823271106	0.2408628823271106	0.2408628823271106	0.2408628823271106	0.2408628823271106	0.2408628823271106	0.2408628823271106	0.2408628823271106	0.2408628823271106	0.2408628823271106	0.2408628823271106	0.2408628823271106	0.2408628823271106	0.2408628823271106
0.07659279358140517	0.06113897808515745	0.081821459776351	0.08463755606466165	0.06724723805917927	0.07149655090362478	0.08060804014734141	0.07214039452077216	0.07494896396517899	0.07006749898859888	0.07462396026840654	0.06524536917461406	0.06923542091798178	0.07462175121237642	0.06955383643862272	0.08710698208268682	0.06623219238217778	0.06981606827853895	0.06322355771903337	0.07085518404923966	0.07405998556143577	0.07102332277833065	0.061617161399214825	0.06632024208877274	0.06632024208877274	0.06632024208877274	0.06632024208877274	0.06632024208877274	0.06632024208877274	0.06632024208877274	0.06632024208877274	0.06632024208877274	0.06632024208877274	0.06632024208877274	0.06632024208877274	0.06632024208877274	0.06632024208877274	0.06632024208877274	0.06632024208877274	0.06632024208877274	0.06632024208877274	0.06632024208877274	0.06632024208877274	0.06632024208877274	0.06632024208877274	0.06632024208877274	0.06632024208877274	0.06632024208877274	0.06632024208877274	0.06632024208877274
0.11403756796146389	0.16356752957362447	0.17114240775688808	0.1382622895413626	0.14816358376448388	0.145430421834824	0.14742609473135898	0.1229805475162773	0.14219040341899186	0.1641291154391059	0.150570021160517	0.15978979148165137	0.1448691636413305	0.165009659998437	0.11636809546009298	0.16777705694856662	0.12642428819191168	0.14139407069024518	0.10842667754534464	0.16083128157754684	0.12584667643118905	0.14133921355625104	0.1255110540339981	0.1351661892064715	0.13625360340766193	0.12703429261379945	0.15201321134362886	0.13551545184209388	0.15898462138983413	0.1428539468013136	0.22531072243259154	0.18408233461695256	0.18408233461695256	0.18408233461695256	0.18408233461695256	0.18408233461695256	0.18408233461695256	0.18408233461695256	0.18408233461695256	0.18408233461695256	0.18408233461695256	0.18408233461695256	0.18408233461695256	0.18408233461695256	0.18408233461695256	0.18408233461695256	0.18408233461695256	0.18408233461695256	0.18408233461695256	0.18408233461695256
0.3191589545547993	0.23064463381377134	0.32698846279642085	0.29580675157974834	0.34502828792089635	0.27245191441981975	0.3534774222868811	0.31388010118193005	0.28715005729305787	0.2927710072678272	0.25201192971591313	0.3246831261272733	0.34846441007356305	0.21908610606462434	0.24039438980594174	0.30467335634145654	0.17138045883990222	0.3127390347883296	0.38823508848185934	0.2921235282867199	0.2833479241673833	0.2567504853303693	0.3371790457722445	0.3714287537084737	0.26217108290191943	0.32446849029917957	0.2519066139510444	0.2865894094016322	0.3572626435885788	0.33803794762606054	0.2792893785825927	0.35557146639742976	0.3779645859348018	0.3487352179890071	0.28926369218026293	0.3813226678711354	0.38655372765550666	0.3590574088254879	0.3728055682404973	0.3728055682404973	0.3728055682404973	0.3728055682404973	0.3728055682404973	0.3728055682404973	0.3728055682404973	0.3728055682404973	0.3728055682404973	0.3728055682404973	0.3728055682404973	0.3728055682404973
0.0913544793914259	0.12566537468256306	0.09573495483685616	0.19053023311170836	0.16171308989974154	0.17743069290285263	0.2349743835483842	0.12258416520304585	0.1587075436236992	0.1012729514778896	0.18475892799812105	0.238395538312156	0.19327444019197076	0.16674624613553182	0.14417470616235206	0.10481903276681888	0.28592115494751635	0.20219001793134966	0.1978088102107997	0.2330483693341036	0.2036575513841994	0.16673682887634222	0.22352332786158668	0.23069798667804445	0.14827974647492262	0.1946636228517505	0.3630254914385361	0.2484193681283198	0.22298366052082264	0.09730978149998627	0.18011700487702617	0.26117469209065863	0.2734923364720646	0.23165201020563309	0.2509257811480367	0.34526374762248596	0.10140869015844256	0.33534187340647426	0.3344501874273833	0.2589060800798732	0.28822360911641465	0.19117869992715472	0.2527835588197228	0.4235213149723402	0.33815243689603147	0.33815243689603147	0.33815243689603147	0.33815243689603147	0.33815243689603147	0.33815243689603147
0.11957860064123482	0.120524501722591	0.15596929154913167	0.16133755450462536	0.1387543440557977	0.1720301634460789	0.15013810373955389	0.17086819011109058	0.15285789084129298	0.13178516444855437	0.17622306112853786	0.1601335786343759	0.13771371349062705	0.16935216192232236	0.15654832842261898	0.13811695664436513	0.13855008534936064	0.1150750778674685	0.2096920899152546	0.1385774143071302	0.13547637534271756	0.2078277240856177	0.181835831298836	0.12887499385118908	0.17304260443037803	0.15160406453935735	0.1721915831046526	0.16326039178401064	0.18317194922412136	0.11814972859819001	0.15764857895425452	0.1507834091655052	0.18698034558835785	0.14105307931996294	0.21705498334189907	0.16533406561973732	0.15304278335717372	0.17837656290068435	0.13917369479266706	0.17583735736011244	0.18639584240835283	0.17460368138616975	0.1531446054716935	0.13038519663412929	0.1590088542718224	0.14469702545297586	0.14469702545297586	0.14469702545297586	0.14469702545297586	0.14469702545297586
0.14373141892390234	0.17043818727034032	0.12452682112340634	0.12592545627167495	0.1352767765314178	0.14163203192990279	0.14988377600318897	0.13127779161202957	0.1346562486597258	0.1399204612658308	0.16327429478181493	0.14701510080029448	0.14845385895148602	0.12014791219592628	0.13762878936254266	0.148185297904032	0.18393976814283156	0.15640022179526494	0.1496432323625293	0.17850711167551772	0.14835216046212335	0.13328521720262365	0.1517717594816762	0.14326725407111915	0.1871041725704971	0.16754769512628334	0.16863941870554733	0.13357930709050167	0.17007537985367766	0.17890597274360298	0.13492306553219777	0.15526669071156451	0.16717517785829916	0.18191829794633765	0.15922877289061685	0.15839113750547312	0.17021286886855405	0.16631392963152933	0.23249702624485524	0.19940547793819227	0.19940547793819227	0.19940547793819227	0.19940547793819227	0.19940547793819227	0.19940547793819227	0.19940547793819227	0.19940547793819227	0.19940547793819227	0.19940547793819227	0.19940547793819227
0.5404610292048838	0.2526471749275405	0.27677069807006766	0.32475571542197923	0.24928601469031023	0.36444651608347073	0.3372370097937651	0.2695679196204765	0.17062909124256725	0.22009850543152187	0.22009850543152187	0.22009850543152187	0.22009850543152187	0.22009850543152187	0.22009850543152187	0.22009850543152187	0.22009850543152187	0.22009850543152187	0.22009850543152187	0.22009850543152187	0.22009850543152187	0.22009850543152187	0.22009850543152187	0.22009850543152187	0.22009850543152187	0.22009850543152187	0.22009850543152187	0.22009850543152187	0.22009850543152187	0.22009850543152187	0.22009850543152187	0.22009850543152187	0.22009850543152187	0.22009850543152187	0.22009850543152187	0.22009850543152187	0.22009850543152187	0.22009850543152187	0.22009850543152187	0.22009850543152187	0.22009850543152187	0.22009850543152187	0.22009850543152187	0.22009850543152187	0.22009850543152187	0.22009850543152187	0.22009850543152187	0.22009850543152187	0.22009850543152187	0.22009850543152187
0.06101842010382292	0.08874664985365491	0.0	0.06859331696255404	0.20831014540074339	0.08872831183225206	0.1832653662338216	0.08874550191081702	0.242918397361634	0.18092928169160982	0.25168811664978225	0.21238243718962505	0.28110162486048274	0.13170868468683838	0.15864941553448883	0.16135271572332013	0.20852034450863657	0.32230186541011757	0.21634171584042888	0.09507994807392535	0.1557108319571771	0.1557108319571771	0.1557108319571771	0.1557108319571771	0.1557108319571771	0.1557108319571771	0.1557108319571771	0.1557108319571771	0.1557108319571771	0.1557108319571771	0.1557108319571771	0.1557108319571771	0.1557108319571771	0.1557108319571771	0.1557108319571771	0.1557108319571771	0.1557108319571771	0.1557108319571771	0.1557108319571771	0.1557108319571771	0.1557108319571771	0.1557108319571771	0.1557108319571771	0.1557108319571771	0.1557108319571771	0.1557108319571771	0.1557108319571771	0.1557108319571771	0.1557108319571771	0.1557108319571771
0.24262505150075422	0.17534123537344715	0.2204453163677722	0.16315885436969269	0.3306321931668461	0.24889021484582505	0.2898079053254055	0.3083675359301027	0.20101452499912442	0.20187199952155524	0.18875010174698129	0.21920851800889066	0.27716969636194094	0.3357875902386473	0.279103045339995	0.29757176976108474	0.3488603286990845	0.22282178548991863	0.3381637558024326	0.29290906644624337	0.3511839202729933	0.3456800447166189	0.3321212352388623	0.29373321710780625	0.2658206475336443	0.3378564440347041	0.20428932881518544	0.3565163046769813	0.37850010429568526	0.4103047102805287	0.2822686876018932	0.23174167384455158	0.2570051807232224	0.2570051807232224	0.2570051807232224	0.2570051807232224	0.2570051807232224	0.2570051807232224	0.2570051807232224	0.2570051807232224	0.2570051807232224	0.2570051807232224	0.2570051807232224	0.2570051807232224	0.2570051807232224	0.2570051807232224	0.2570051807232224	0.2570051807232224	0.2570051807232224	0.2570051807232224
0.1885158064962753	0.08133947669168319	0.1296650154579526	0.10191945086290315	0.1430102553697547	0.14241284170544602	0.1484054304241927	0.10594678273198048	0.11389054781985791	0.10649960215508447	0.13968531573650383	0.11825766789038447	0.10465577379944206	0.0951571756919232	0.09623664675137995	0.08924314730157916	0.10503355898520816	0.12478536926512221	0.12786445921632902	0.0931035902570166	0.0986857090823571	0.10382634625553626	0.10775505798347945	0.10579070211950786	0.10579070211950786	0.10579070211950786	0.10579070211950786	0.10579070211950786	0.10579070211950786	0.10579070211950786	0.10579070211950786	0.10579070211950786	0.10579070211950786	0.10579070211950786	0.10579070211950786	0.10579070211950786	0.10579070211950786	0.10579070211950786	0.10579070211950786	0.10579070211950786	0.10579070211950786	0.10579070211950786	0.10579070211950786	0.10579070211950786	0.10579070211950786	0.10579070211950786	0.10579070211950786	0.10579070211950786	0.10579070211950786	0.10579070211950786
0.2622601594752155	0.20655361953071913	0.18333954767711247	0.20015518446537092	0.26221558853454047	0.2078163883393357	0.2094168341195148	0.208976920481788	0.19423711320742892	0.19039159509736764	0.15017294454714283	0.17028226982225522	0.17028226982225522	0.17028226982225522	0.17028226982225522	0.17028226982225522	0.17028226982225522	0.17028226982225522	0.17028226982225522	0.17028226982225522	0.17028226982225522	0.17028226982225522	0.17028226982225522	0.17028226982225522	0.17028226982225522	0.17028226982225522	0.17028226982225522	0.17028226982225522	0.17028226982225522	0.17028226982225522	0.17028226982225522	0.17028226982225522	0.17028226982225522	0.17028226982225522	0.17028226982225522	0.17028226982225522	0.17028226982225522	0.17028226982225522	0.17028226982225522	0.17028226982225522	0.17028226982225522	0.17028226982225522	0.17028226982225522	0.17028226982225522	0.17028226982225522	0.17028226982225522	0.17028226982225522	0.17028226982225522	0.17028226982225522	0.17028226982225522
0.1246335705051948	0.11217823531957137	0.11916453469264097	0.11540876271987656	0.12246425961675736	0.10475858027082874	0.15774762876317344	0.11046886749027779	0.10282726582358744	0.13864414718580814	0.13414154420942564	0.12141019903516237	0.14259349806979732	0.11538427448552993	0.1342957164256368	0.11226585086905415	0.13297108306915684	0.13082391206857863	0.11072901779568711	0.1271013684622506	0.11009717603699298	0.12506045602157675	0.12647583384250938	0.10570278134661132	0.0997166255499357	0.11376068763741887	0.11261681535006692	0.10863570844565106	0.11062626189785899	0.11062626189785899	0.11062626189785899	0.11062626189785899	0.11062626189785899	0.11062626189785899	0.11062626189785899	0.11062626189785899	0.11062626189785899	0.11062626189785899	0.11062626189785899	0.11062626189785899	0.11062626189785899	0.11062626189785899	0.11062626189785899	0.11062626189785899	0.11062626189785899	0.11062626189785899	0.11062626189785899	0.11062626189785899	0.11062626189785899	0.11062626189785899
0.11374513179293227	0.11847287708573934	0.11055985899690027	0.11311426175637476	0.06525845077677364	0.10357554314575357	0.16199674938380942	0.19065135064884134	0.1871201195811675	0.1061352978441195	0.12506209758087783	0.13311678982245606	0.1878746325580008	0.21854876730596323	0.15297029527743852	0.19697530419868223	0.23730304803329313	0.18012603603685923	0.2199277234062798	0.15928739669300157	0.20207414607439853	0.18288454195815673	0.21110349020052427	0.1873032605327293	0.19499435808551924	0.1710304974306323	0.14845437918871984	0.17060840065888036	0.19194780115712234	0.18835186814710186	0.20447178202477134	0.2495803311096926	0.22702605656723196	0.22702605656723196	0.22702605656723196	0.22702605656723196	0.22702605656723196	0.22702605656723196	0.22702605656723196	0.22702605656723196	0.22702605656723196	0.22702605656723196	0.22702605656723196	0.22702605656723196	0.22702605656723196	0.22702605656723196	0.22702605656723196	0.22702605656723196	0.22702605656723196	0.22702605656723196
0.14570448335868438	0.11539850885697261	0.11727561625084659	0.12828291218024077	0.10536291973508538	0.13917985450283044	0.1241102445774872	0.10988441898446795	0.11979891138042953	0.11233783089371265	0.16774149255175286	0.08383535818387	0.130136609569073	0.11505184260989912	0.1520044120856877	0.23608187601180824	0.10496277890046082	0.14528512038317118	0.09361848921949249	0.19888550528623528	0.12745567510806358	0.10872218014949556	0.1369038176611445	0.2077856446985999	0.12542539105043665	0.2046279493359239	0.21559091818123005	0.22003732100355444	0.20632414438017235	0.24532176862035085	0.23940158389737679	0.2110395971736602	0.1743385030554259	0.2225638524496762	0.2255352685750385	0.191918324608334	0.20872679659168628	0.20872679659168628	0.20872679659168628	0.20872679659168628	0.20872679659168628	0.20872679659168628	0.20872679659168628	0.20872679659168628	0.20872679659168628	0.20872679659168628	0.20872679659168628	0.20872679659168628	0.20872679659168628	0.20872679659168628
0.10983555765709169	0.10031717105773101	0.10263234110390879	0.10281547603476232	0.09164374914856717	0.09710881600203174	0.09717962439407372	0.11906419882575994	0.12209031656848729	0.11862564435939844	0.09891193082355451	0.12003978079944305	0.08818191327242203	0.11126188242716449	0.10872208945820104	0.08085908143690845	0.09514403438120102	0.11029760083181472	0.09981603082328326	0.10643823815777954	0.08499914980606603	0.10515878328144893	0.10702732858313498	0.10308785533836787	0.09109822788806857	0.10723198643118423	0.11031718255090674	0.13204423642682045	0.08891044145918518	0.09427424361623617	0.1304172784787414	0.11234576104748878	0.11234576104748878	0.11234576104748878	0.11234576104748878	0.11234576104748878	0.11234576104748878	0.11234576104748878	0.11234576104748878	0.11234576104748878	0.11234576104748878	0.11234576104748878	0.11234576104748878	0.11234576104748878	0.11234576104748878	0.11234576104748878	0.11234576104748878	0.11234576104748878	0.11234576104748878	0.11234576104748878
0.22255357677875398	0.18285883444922305	0.1680869377380241	0.16419534294789598	0.17097348889390274	0.1374540359928899	0.21110551560520077	0.18347133955193923	0.13735733448883947	0.1751565531036835	0.19355597001367592	0.1917805020485001	0.15025277173294357	0.14916261457401325	0.1913908222684115	0.1794857977152535	0.14884954085157448	0.17610032447150878	0.15424789292434946	0.1517328754342515	0.23113242576950474	0.1534433896330014	0.19722969294905268	0.1442325392911605	0.13849976367086195	0.18503914722557083	0.1062970205740399	0.1627523918175411	0.21260814184815868	0.14652115579467376	0.14351319359463408	0.1683249868437988	0.15309571960713672	0.14720079911666079	0.1596985845641469	0.15638668832806352	0.20502577880446915	0.18070623356626633	0.18070623356626633	0.18070623356626633	0.18070623356626633	0.18070623356626633	0.18070623356626633	0.18070623356626633	0.18070623356626633	0.18070623356626633	0.18070623356626633	0.18070623356626633	0.18070623356626633	0.18070623356626633
0.012209273815916952	0.054659860316821844	0.07056686706705848	0.056079599628237546	0.06632783018707812	0.031614323418245015	0.005846736401545771	0.0	0.30963695330820795	0.27781419733922297	0.20966776578139973	0.19238661972020155	0.1683573868452108	0.1565544725008355	0.14574607804839312	0.20668576280912998	0.18692412542785933	0.2177740783038974	0.1893039806052268	0.20882566120180998	0.20926123173504496	0.1982187943708577	0.22350439749216658	0.20370989000044365	0.18210761270690767	0.19992417460076106	0.20841256763447435	0.18890248422642308	0.18351891518314875	0.20373871435311988	0.23762195921367957	0.43952312156102236	0.33857254038735096	0.33857254038735096	0.33857254038735096	0.33857254038735096	0.33857254038735096	0.33857254038735096	0.33857254038735096	0.33857254038735096	0.33857254038735096	0.33857254038735096	0.33857254038735096	0.33857254038735096	0.33857254038735096	0.33857254038735096	0.33857254038735096	0.33857254038735096	0.33857254038735096	0.33857254038735096
0.1972185989863629	0.17467102069013027	0.1490576675671291	0.04984853516874491	0.24927244791368147	0.15718315980857514	0.21081818507873956	0.1468138298350315	0.13336697446140255	0.048894504354324915	0.14981587257435167	0.15243009600871468	0.17687745342088487	0.14067830208497978	0.1230845313004018	0.17226694161256242	0.1626344703577404	0.15105438590251496	0.14629423706107592	0.1349754444848507	0.09545996497785304	0.1627894965991157	0.17379236409292897	0.19914216406936738	0.011145669710158464	0.08673187150058034	0.16235216420351087	0.15541686624561768	0.19407154010516006	0.2093791575124011	0.29317572626313365	0.2512774418877674	0.2512774418877674	0.2512774418877674	0.2512774418877674	0.2512774418877674	0.2512774418877674	0.2512774418877674	0.2512774418877674	0.2512774418877674	0.2512774418877674	0.2512774418877674	0.2512774418877674	0.2512774418877674	0.2512774418877674	0.2512774418877674	0.2512774418877674	0.2512774418877674	0.2512774418877674	0.2512774418877674
0.08493520981142277	0.1200876174218247	0.043225048515901685	0.08461058480135593	0.10614602670419485	0.02886795976599827	0.12830176572826438	0.15660043681636	0.1637082501308379	0.08153403972708959	0.11566191731812912	0.11448723653683818	0.15783093749723995	0.09197637450196106	0.09592465653436542	0.145238289073731	0.13286648592086878	0.13319941240996874	0.1159033128600648	0.14564488106238815	0.13517882703433257	0.11528254794646252	0.1459668204094191	0.1270967983584007	0.12261403072568866	0.11361597452013804	0.11839651654245989	0.12419961943031281	0.05940531734361684	0.07202319952577525	0.11313550649962013	0.10322326938369701	0.10188167080289172	0.1257913033010285	0.14333394492558044	0.2009105645510094	0.147772639318318	0.15174552845795172	0.10153399279646354	0.14481004312980497	0.12317201796313426	0.12317201796313426	0.12317201796313426	0.12317201796313426	0.12317201796313426	0.12317201796313426	0.12317201796313426	0.12317201796313426	0.12317201796313426	0.12317201796313426
0.08839087618742084	0.12282532303090182	0.1267660055140299	0.09166775512621658	0.09057494459455305	0.09450984863584687	0.1047103270402741	0.10852054842000737	0.11266776596868464	0.11615710147589063	0.12592873349086545	0.11267857171633702	0.11049144132061492	0.07711433260333504	0.10292052301212223	0.1275156061739626	0.08606200300337248	0.08655482176714929	0.11598310157073584	0.11191095360104907	0.10356807749390741	0.08865152448470455	0.11423690776524421	0.1470394668686976	0.09404184351979496	0.09109932324987888	0.11060944221042893	0.13559472080020632	0.10238561662957041	0.08842354518210384	0.11710440466752531	0.10051947384696416	0.11628414007578718	0.08871023349777324	0.10824811780779112	0.09847917565278218	0.09847917565278218	0.09847917565278218	0.09847917565278218	0.09847917565278218	0.09847917565278218	0.09847917565278218	0.09847917565278218	0.09847917565278218	0.09847917565278218	0.09847917565278218	0.09847917565278218	0.09847917565278218	0.09847917565278218	0.09847917565278218
0.20977808712095122	0.20656923491518606	0.16687761914027485	0.18346462476312184	0.16471773448240842	0.11803230683990382	0.14376763640410256	0.16657492267966487	0.15313259636510246	0.18057265760244767	0.12366896124157642	0.17602011279714389	0.16141814739698537	0.13598530296619765	0.13942027622772402	0.14574456202664593	0.13868693103331228	0.14610811008402533	0.1910829900041844	0.13935982032095445	0.14171127252545562	0.14631352474927986	0.2154813182620001	0.16995303165743256	0.17408841835929711	0.23691230492581816	0.1378506280582796	0.16228428644215703	0.16795915212251497	0.12724246783410983	0.1476008099783124	0.1476008099783124	0.1476008099783124	0.1476008099783124	0.1476008099783124	0.1476008099783124	0.1476008099783124	0.1476008099783124	0.1476008099783124	0.1476008099783124	0.1476008099783124	0.1476008099783124	0.1476008099783124	0.1476008099783124	0.1476008099783124	0.1476008099783124	0.1476008099783124	0.1476008099783124	0.1476008099783124	0.1476008099783124
0.4541305002736843	0.37166994380015145	0.3475558394513767	0.3446615900352571	0.2611514224728431	0.30532537806395693	0.47338608859170955	0.22942894912293732	0.08933792982260401	0.21848568181955336	0.34842614856327175	0.4689562977198025	0.2871065662195989	0.4143069969341545	0.29781333464536636	0.42210739401348585	0.3717229027618723	0.3239267678496334	0.3667448899996042	0.12393598660812691	0.4575019446850816	0.35620096789910966	0.5493112012084942	0.368350491635599	0.37017458707809875	0.36005216021602676	0.2649164954889321	0.37722607610522024	0.13285969457234256	0.46585978844290044	0.349189148795582	0.1496763782907525	0.30711453536533495	0.40031551006217	0.2702886892358868	0.3353020996490284	0.3353020996490284	0.3353020996490284	0.3353020996490284	0.3353020996490284	0.3353020996490284	0.3353020996490284	0.3353020996490284	0.3353020996490284	0.3353020996490284	0.3353020996490284	0.3353020996490284	0.3353020996490284	0.3353020996490284	0.3353020996490284
0.125217039716764	0.11450320627040336	0.13838347825656686	0.1293049726223757	0.08801972249690304	0.0937305878286261	0.11182760118879982	0.1181387247243945	0.1111303339481413	0.10399527948300598	0.12442538391406173	0.09812681849994422	0.11345427939209944	0.12004786592354731	0.10418148913602371	0.11127130058974603	0.14820671431117396	0.11101865900362211	0.13486714333582428	0.11573105327023218	0.08424527568621554	0.11407811945321142	0.10643225763118878	0.12729399813436695	0.12308163560352876	0.13134946274881015	0.09873459753929843	0.11717015342219665	0.1056449043161117	0.14844985971300434	0.1059118666515787	0.12036649047723874	0.11319103529777298	0.11489121324212467	0.11508118158575498	0.11498619741393983	0.11498619741393983	0.11498619741393983	0.11498619741393983	0.11498619741393983	0.11498619741393983	0.11498619741393983	0.11498619741393983	0.11498619741393983	0.11498619741393983	0.11498619741393983	0.11498619741393983	0.11498619741393983	0.11498619741393983	0.11498619741393983
0.11718353961723528	0.09795403475624524	0.09492309330069174	0.11459406531755106	0.11007952802815034	0.11278622160511444	0.09608137558574066	0.12475357511212874	0.11419848007709221	0.14254832929477465	0.0947089137328741	0.10385259811117982	0.136342619711301	0.11680530892633828	0.1498581789403655	0.13654014880142842	0.1377345255803292	0.12611389979607665	0.12460467844971714	0.1254700011862085	0.14549022046778778	0.11641343688957585	0.10084176767459971	0.12278445657529909	0.13421197969259027	0.11531270211031347	0.11100595374079676	0.13824256319692046	0.14987173264393838	0.1247794903148038	0.13149756024162101	0.12813852527821243	0.12813852527821243	0.12813852527821243	0.12813852527821243	0.12813852527821243	0.12813852527821243	0.12813852527821243	0.12813852527821243	0.12813852527821243	0.12813852527821243	0.12813852527821243	0.12813852527821243	0.12813852527821243	0.12813852527821243	0.12813852527821243	0.12813852527821243	0.12813852527821243	0.12813852527821243	0.12813852527821243
0.11043078680053035	0.09608343155935513	0.10707140723532718	0.08883460887681485	0.08807226738330877	0.10561468415967812	0.10077249352939659	0.07752149478230985	0.08492890801145965	0.08570674600778835	0.07296818153699611	0.0942053993096504	0.08466879056359013	0.08207703305748278	0.10827996715313226	0.0823702817221275	0.12781844856621044	0.10487619593572826	0.1013632184012476	0.0946525230970879	0.11851313776880221	0.0740008076166134	0.11103743950266726	0.09453016746480183	0.1021969032509766	0.08509848185469453	0.09123584436848207	0.10641891042824399	0.09448470913952597	0.12503131573373258	0.07641652794896965	0.09268321069816696	0.0845498693235683	0.0845498693235683	0.0845498693235683	0.0845498693235683	0.0845498693235683	0.0845498693235683	0.0845498693235683	0.0845498693235683	0.0845498693235683	0.0845498693235683	0.0845498693235683	0.0845498693235683	0.0845498693235683	0.0845498693235683	0.0845498693235683	0.0845498693235683	0.0845498693235683	0.0845498693235683
0.058903597828235996	0.06843970039868383	0.0646873420675166	0.06500447769972287	0.06960902787940383	0.08048740477803316	0.08022716431009172	0.09104322338063174	0.09009633687802282	0.10117725743368994	0.09195683487953206	0.08498865589070637	0.06419222308499205	0.07708857152093752	0.08259265863287388	0.08991375465343819	0.0887880297475482	0.09931126956585103	0.08532937867772912	0.07565738120042587	0.07793925924688984	0.09490928899146933	0.09005868799387448	0.08139150385208625	0.07372515387771743	0.10809803873881421	0.10077821884797403	0.10443812879339413	0.10443812879339413	0.10443812879339413	0.10443812879339413	0.10443812879339413	0.10443812879339413	0.10443812879339413	0.10443812879339413	0.10443812879339413	0.10443812879339413	0.10443812879339413	0.10443812879339413	0.10443812879339413	0.10443812879339413	0.10443812879339413	0.10443812879339413	0.10443812879339413	0.10443812879339413	0.10443812879339413	0.10443812879339413	0.10443812879339413	0.10443812879339413	0.10443812879339413
0.07523764380732172	0.06641016182725727	0.06943420586058838	0.06310609663900056	0.05368643653041021	0.08163266637499171	0.06850696058791893	0.08597633259410062	0.08901023023425321	0.06734022137724836	0.06285291544133924	0.08299271621373172	0.09476121012634889	0.08274666089559313	0.07325226714017681	0.07396434186006154	0.09461731908865463	0.07991989471513543	0.07610222585709607	0.07085480522511814	0.0676465088380499	0.0898148163472396	0.07353572423210253	0.09512128100836416	0.0918819341132028	0.06621902858795234	0.0843295349891141	0.08677596531264016	0.08664243567979377	0.08754929838840211	0.0805739624689857	0.08823844726863649	0.07420922553717235	0.07945386631827589	0.07861440530451991	0.08908735226252609	0.08033705488554496	0.07843344024282735	0.06825401735416615	0.07439176120894533	0.061200280926783236	0.08855805703759696	0.07164120202976472	0.08591730882158409	0.06005182054051451	0.0751885049649004	0.09095118714284933	0.08306984605387487	0.08306984605387487	0.08306984605387487
0.039101013481572876	0.0	0.0	0.0	0.0	0.0	0.01084021126651875	0.01084021126651875	0.0	0.1293279212890459	0.0	0.0	0.0	0.0	0.0	0.0006325407248478378	0.1292862902414375	0.0	0.029325760111179662	0.2557574188342711	0.27618401795751857	0.35693380070008374	0.28139316450853535	0.06386131174397486	0.11407291834604931	0.0	0.003134287863999616	0.0	0.28139316450853535	0.4453695392349443	0.17105854660802158	0.029412758415164303	0.2743197818308641	0.1518662701230142	0.1518662701230142	0.1518662701230142	0.1518662701230142	0.1518662701230142	0.1518662701230142	0.1518662701230142	0.1518662701230142	0.1518662701230142	0.1518662701230142	0.1518662701230142	0.1518662701230142	0.1518662701230142	0.1518662701230142	0.1518662701230142	0.1518662701230142	0.1518662701230142
0.0	0.0	0.0	0.0	0.0	0.0	0.3142107137632294	0.0	0.0	0.0	0.0	0.0	0.0	0.0	0.01991298188119177	0.0	0.0	0.4065157517485566	0.6493624409076305	0.005757546224125118	0.0	0.5165369261733811	0.01991298188119177	0.0	0.0	0.4699560110767924	0.3142107137632294	0.0	0.6392796308555709	0.2096154032910854	0.4065157517485566	0.613446455558329	0.5099811036534428	0.5099811036534428	0.5099811036534428	0.5099811036534428	0.5099811036534428	0.5099811036534428	0.5099811036534428	0.5099811036534428	0.5099811036534428	0.5099811036534428	0.5099811036534428	0.5099811036534428	0.5099811036534428	0.5099811036534428	0.5099811036534428	0.5099811036534428	0.5099811036534428	0.5099811036534428
0.054780942918687785	0.0663063828228418	0.0717802745605704	0.07526666360629608	0.06269776844868952	0.07254591490365817	0.07032975684113398	0.0746628054439987	0.05786275599923601	0.06592062721417558	0.06734612711514999	0.058579239762084026	0.0714508706487437	0.06869115697777878	0.06358815669111302	0.059078309042004	0.07466309563980807	0.07662430650355148	0.05745837522349257	0.07803763443755882	0.08138762207134786	0.07971262825445334	0.07971262825445334	0.07971262825445334	0.07971262825445334	0.07971262825445334	0.07971262825445334	0.07971262825445334	0.07971262825445334	0.07971262825445334	0.07971262825445334	0.07971262825445334	0.07971262825445334	0.07971262825445334	0.07971262825445334	0.07971262825445334	0.07971262825445334	0.07971262825445334	0.07971262825445334	0.07971262825445334	0.07971262825445334	0.07971262825445334	0.07971262825445334	0.07971262825445334	0.07971262825445334	0.07971262825445334	0.07971262825445334	0.07971262825445334	0.07971262825445334	0.07971262825445334
0.06766876007577587	0.07411725707852156	0.06277683139600505	0.052638731458889684	0.0547406074151757	0.06702890761508011	0.06495011379703736	0.06287819342845101	0.07383384686733992	0.060861510571225394	0.05464515485128224	0.06886213388340698	0.06280304579880147	0.05188169693041603	0.0779513122210207	0.06328557801070825	0.06803542794298716	0.05816046530950328	0.0627925115959299	0.05755892793564328	0.06365545204794149	0.07673652412543325	0.07019598808668737	0.07019598808668737	0.07019598808668737	0.07019598808668737	0.07019598808668737	0.07019598808668737	0.07019598808668737	0.07019598808668737	0.07019598808668737	0.07019598808668737	0.07019598808668737	0.07019598808668737	0.07019598808668737	0.07019598808668737	0.07019598808668737	0.07019598808668737	0.07019598808668737	0.07019598808668737	0.07019598808668737	0.07019598808668737	0.07019598808668737	0.07019598808668737	0.07019598808668737	0.07019598808668737	0.07019598808668737	0.07019598808668737	0.07019598808668737	0.07019598808668737
0.07785973223274723	0.0697341409762649	0.06562349413318556	0.06093021301880493	0.06537395481620363	0.04987783392221429	0.06700709742259989	0.07085366255045208	0.061995476958482204	0.0660612208303899	0.06683031853015754	0.07306590815078867	0.0809632205943794	0.05769021185807655	0.07812669134879484	0.06683567635240846	0.061296496428224656	0.07549324801722601	0.06831759060686059	0.06853445718605579	0.0733641648130021	0.08159003702013697	0.07747710091656954	0.07747710091656954	0.07747710091656954	0.07747710091656954	0.07747710091656954	0.07747710091656954	0.07747710091656954	0.07747710091656954	0.07747710091656954	0.07747710091656954	0.07747710091656954	0.07747710091656954	0.07747710091656954	0.07747710091656954	0.07747710091656954	0.07747710091656954	0.07747710091656954	0.07747710091656954	0.07747710091656954	0.07747710091656954	0.07747710091656954	0.07747710091656954	0.07747710091656954	0.07747710091656954	0.07747710091656954	0.07747710091656954	0.07747710091656954	0.07747710091656954
0.0645589784309409	0.06092132943118774	0.056157043370159296	0.06331363921022576	0.07043939579681642	0.06067824410777359	0.04975083001027558	0.058139575194422	0.07314586935609471	0.06500449696846308	0.060030601033988704	0.06840071221061568	0.05446496800069337	0.056910004649162016	0.058805553526567834	0.07597533100812384	0.05875319312829851	0.06612915426227162	0.05869514029019881	0.062412147276235216	0.062412147276235216	0.062412147276235216	0.062412147276235216	0.062412147276235216	0.062412147276235216	0.062412147276235216	0.062412147276235216	0.062412147276235216	0.062412147276235216	0.062412147276235216	0.062412147276235216	0.062412147276235216	0.062412147276235216	0.062412147276235216	0.062412147276235216	0.062412147276235216	0.062412147276235216	0.062412147276235216	0.062412147276235216	0.062412147276235216	0.062412147276235216	0.062412147276235216	0.062412147276235216	0.062412147276235216	0.062412147276235216	0.062412147276235216	0.062412147276235216	0.062412147276235216	0.062412147276235216	0.062412147276235216
[truncated: 6 more columns]
