# Supplementary material for: Neuronal tuning aligns dynamically with object and texture manifolds across the visual hierarchy
Source: Nat Neurosci. 2026 Mar 10;29(4):864–75. doi: 10.1038/s41593-026-02207-1 (PMC13061647; doi:10.1038/s41593-026-02207-1)
Supplement: Supplementary file 6 — Average PSTH for each session and thread before or after optimization Fig. 5a. Response rate for each 10 ms time window in csv format to reproduce Fig. 5c. [file 41593_2026_2207_MOESM6_ESM.zip › Figure5C_src_normresp_wdw_120-130_BigGAN_mean.csv]

0	1	2	3	4	5	6	7	8	9	10	11	12	13	14	15	16	17	18	19	20	21	22	23	24	25	26	27	28	29	30	31	32	33	34	35	36	37	38	39	40	41	42	43	44	45	46	47	48	49
0.9250046773471823	1.0287225605446815	1.1494413794460132	1.1068758065508995	1.0985847107806206	1.0963526633156198	1.0506533009465093	1.2280763744337715	1.130374022045045	1.1002100097895773	1.121781460540327	1.165029158075924	1.2713408574351714	1.0529297803995514	1.2700233917921913	1.2528049694265535	1.1310846496720577	0.9719247575775234	1.048781958191066	0.9574753137474612	1.1841914706830534	1.0261198422401916	1.138614932889192	1.0237751684778509	1.1434446914195573	0.9048564344561545	1.0492498345102101	1.225665606208885	1.0898628968896444	1.0953076565801734	1.0675567869697529	1.1417007448317635	1.0949320682515995	1.0914227851421217	0.9805903911753355	1.0347771665373948	1.074408903278949	0.9880362199263865	1.078695824258907	1.0345444429428732	1.1025948850913074	1.0723356757125917	1.1518115100021802	1.0111161937984967	1.0747206459121565	1.0199806955704636	1.134348748468096	1.0771647220192797	1.0771647220192797	1.0771647220192797
1.0080942119263787	0.8786312294870517	0.9776421803271328	0.9493966776661322	1.1821441881243289	0.9639075237382758	0.9562049598621714	0.8315238278484396	1.1205298364457552	1.0301409064428995	1.1219443246937875	1.0042704523448234	0.9972058052004422	0.9002529856297891	1.0966979631343157	0.9422732193850971	1.0885494711016408	1.1893643908564875	0.9674842812012114	1.1489268421481575	0.9919899966318743	0.8901666558008986	1.0916780472193912	1.0764606727320722	1.167051573271779	0.961567597915788	1.1176080924223382	1.1494798540561815	0.9681749799879565	1.0966137891757193	1.082587072737294	1.1411920804679772	1.127754095279266	1.1578256544960654	1.1199171950740279	1.1388714247850467	1.1388714247850467	1.1388714247850467	1.1388714247850467	1.1388714247850467	1.1388714247850467	1.1388714247850467	1.1388714247850467	1.1388714247850467	1.1388714247850467	1.1388714247850467	1.1388714247850467	1.1388714247850467	1.1388714247850467	1.1388714247850467
0.6485231627224182	0.465931510035314	0.3234909434940775	0.6784551840116879	0.3486926532071778	0.6311630312997334	0.6632146800540266	0.39037157761355784	0.7311994424166234	0.708045405332413	0.3706218016173932	0.26767655937187673	0.5478151188610657	0.4583541397866032	0.7832074156514365	0.4987000072668521	0.6838073609815958	0.5316295147856799	0.41001959699543233	0.7315176145249537	0.5328353165470873	0.5319073575179949	0.31472294621747776	0.5700580873480745	0.4752725442985088	0.6546783969425358	0.2884559384212016	0.49886780210846465	0.7230136182270739	0.7010364723844249	0.4363645217289897	0.4484620725516724	0.5318459549171098	0.4901540137343911	0.4901540137343911	0.4901540137343911	0.4901540137343911	0.4901540137343911	0.4901540137343911	0.4901540137343911	0.4901540137343911	0.4901540137343911	0.4901540137343911	0.4901540137343911	0.4901540137343911	0.4901540137343911	0.4901540137343911	0.4901540137343911	0.4901540137343911	0.4901540137343911
0.8494584600503029	0.6224300282119822	0.902362960865017	1.1571366311586984	1.2741244139485963	1.1633580908255878	1.1410129227214603	1.4534003403716196	1.20335031612598	1.294263410582759	1.0506134751957203	1.206777164646562	1.3232242155326666	1.4694072939190852	1.4054507098561928	1.2811801299854466	1.3300257663314654	1.4070067887948017	1.3525519685667726	1.1688922490684674	1.2770651178789336	1.2417447774828991	1.365500149174278	1.3448088479124864	1.3574548946290583	1.383708528384273	1.4764697945265874	1.3661241440320162	1.3695636342612816	1.545385697305187	1.1980850763548516	1.4024057969957198	1.3481575538727786	1.2721988784502667	1.3232013867825987	1.2381252020939386	1.2607393813352095	1.2787025829157364	1.269720982125473	1.269720982125473	1.269720982125473	1.269720982125473	1.269720982125473	1.269720982125473	1.269720982125473	1.269720982125473	1.269720982125473	1.269720982125473	1.269720982125473	1.269720982125473
0.7882546078915592	0.5719487252825494	0.7517202586383618	0.7032306414556185	0.5750309904528328	0.705259346332865	0.7098792277375721	0.7390153626946638	0.6551829810936455	0.6766407250420878	0.705738154007621	0.714103047413936	0.7512504560166541	0.59756147975844	0.7069387557699532	0.7201950077537103	0.6584244962676846	0.7490484597431409	0.7423638856921665	0.6124315117026803	0.5363082069365613	0.6527456411691775	0.7777370736139269	0.7808840970650582	0.720377699558893	0.912865415660628	0.6907663490824811	0.8221020270321292	0.8660322254903372	0.7999061131644589	0.8329691693273981	0.8329691693273981	0.8329691693273981	0.8329691693273981	0.8329691693273981	0.8329691693273981	0.8329691693273981	0.8329691693273981	0.8329691693273981	0.8329691693273981	0.8329691693273981	0.8329691693273981	0.8329691693273981	0.8329691693273981	0.8329691693273981	0.8329691693273981	0.8329691693273981	0.8329691693273981	0.8329691693273981	0.8329691693273981
0.9574268683186516	0.9790955262566932	1.0995526961922977	0.9455790595739904	1.0505195047820246	1.3126973100319899	1.2625691369133396	0.853751767616661	0.9895097246724427	0.9331876323408208	1.0524948246117771	0.8903748302546078	1.0351499400539308	1.067096503477943	1.0488306790126085	0.9512251761638065	1.0280814498780853	1.131590446425062	1.3658932403971733	1.1460167958307497	1.1386183458342165	0.8904989101527104	0.8496538294235562	1.2740323602012569	0.8865779220513188	1.0920532489971104	1.0663294173153615	1.323635793895708	0.8853339869253296	1.1874250154987323	1.3018899662000663	1.1866838138650855	1.4220664990913865	1.1723485531385684	1.149871216031576	1.1566051273084956	1.0784183100046811	0.9495410895813252	0.9229324314398597	1.278975346836833	1.1009538891383464	1.1009538891383464	1.1009538891383464	1.1009538891383464	1.1009538891383464	1.1009538891383464	1.1009538891383464	1.1009538891383464	1.1009538891383464	1.1009538891383464
1.1924127302451324	0.9102407246581189	1.0166244170036847	1.1629529865403174	1.1721523406825232	0.9506628836405422	1.4161628337957894	1.290755523903613	1.6099223956760362	1.0161032101643384	1.981776153280662	1.035209778713151	1.018023459489955	1.4982408449199922	1.1762494515518467	1.0934179566962112	0.898354256041662	1.06537084097613	0.954637878045657	0.8532425082798515	0.892141160017211	1.1472367670383907	1.1385202447483929	1.467422137038304	1.3834242985943663	0.8954746160284873	1.1394494573114269	1.1394494573114269	1.1394494573114269	1.1394494573114269	1.1394494573114269	1.1394494573114269	1.1394494573114269	1.1394494573114269	1.1394494573114269	1.1394494573114269	1.1394494573114269	1.1394494573114269	1.1394494573114269	1.1394494573114269	1.1394494573114269	1.1394494573114269	1.1394494573114269	1.1394494573114269	1.1394494573114269	1.1394494573114269	1.1394494573114269	1.1394494573114269	1.1394494573114269	1.1394494573114269
0.8344330488418371	0.8137705591971609	0.8920475373795264	0.8955026862794272	0.7795957968094637	0.7397544727876626	0.8667148501388303	0.7580682686758534	0.9323670348247596	0.8985275100119144	0.96231048639216	0.8374575268531466	0.8525247958064687	0.9152413541091385	0.8028240469773676	0.9286930993985938	0.8387267640683457	0.8012172172608574	0.9670179762393598	0.9242667852970683	1.0492515181258586	1.0820588384148315	1.0496571793001233	1.0127666845254335	0.9925287594867344	0.8784993604331166	1.0032702064426968	0.9408847834379066	0.9408847834379066	0.9408847834379066	0.9408847834379066	0.9408847834379066	0.9408847834379066	0.9408847834379066	0.9408847834379066	0.9408847834379066	0.9408847834379066	0.9408847834379066	0.9408847834379066	0.9408847834379066	0.9408847834379066	0.9408847834379066	0.9408847834379066	0.9408847834379066	0.9408847834379066	0.9408847834379066	0.9408847834379066	0.9408847834379066	0.9408847834379066	0.9408847834379066
0.9203661005091784	0.9398832443242789	0.8935081146285925	1.1094377917795148	1.3750750747896914	1.3036067875896433	1.285831905682282	1.271105721383444	1.1856659257405198	1.4267588118770032	1.196888106186982	1.2490024904507115	1.135100003025023	1.2803365049110886	1.2104604542978243	1.385011429907094	1.411808383953746	1.3905997551216038	1.2089775320380831	1.194675365181905	1.4584439230328896	1.2243272406778585	1.2629117432556332	1.1339861002123108	1.292799941182396	1.1178114190904238	1.3028188385142294	1.27279611547448	1.4068550889475342	1.2102123642349603	1.3382633890470603	1.2968193314686864	1.339188402174659	1.4205722610917282	1.3798803316331936	1.3798803316331936	1.3798803316331936	1.3798803316331936	1.3798803316331936	1.3798803316331936	1.3798803316331936	1.3798803316331936	1.3798803316331936	1.3798803316331936	1.3798803316331936	1.3798803316331936	1.3798803316331936	1.3798803316331936	1.3798803316331936	1.3798803316331936
0.8596851869190675	0.787807144864433	0.8524438434548586	0.8987651932205402	0.9384201304568399	1.105060308703167	0.853963659598092	1.1243259195054331	1.0544077127826899	1.247250920773746	1.2158343739183393	1.160142521830555	1.1384784686095215	1.1770995787257355	1.2987409951736306	1.0715092604289445	1.3142863223128243	1.4029477990281938	1.2103237355748575	1.016796963051926	0.9590351450194609	1.1576601102520796	1.0893025457141148	1.106744318131034	1.1213823955047388	1.4799586523811596	1.138686587659065	1.2512115101739234	1.2058173769110039	1.447833819144304	1.6309016068191202	1.3573640551684258	1.2233526391618463	1.290358347165136	1.290358347165136	1.290358347165136	1.290358347165136	1.290358347165136	1.290358347165136	1.290358347165136	1.290358347165136	1.290358347165136	1.290358347165136	1.290358347165136	1.290358347165136	1.290358347165136	1.290358347165136	1.290358347165136	1.290358347165136	1.290358347165136
1.0268531285787923	0.8679446977419464	0.6083026144354785	1.1038024290764779	0.7539482083048484	1.0499031737107845	0.6950270922711425	0.9274634643708916	0.8125839163356338	1.015187576574028	0.8860869842822787	1.008266875598951	1.1652698947212485	1.1263011489578174	0.8259343969936939	0.9238077371900036	0.9262048259002904	1.0222706545170688	1.1658317139364753	1.0545026409151592	0.9917557640886269	1.0569681366793273	1.0722916762110073	1.1596170353939912	1.2753000270930537	1.1994007955152237	1.0664870466817418	1.0430317215393143	0.8252524382698446	0.9692321617835602	1.1228207361121123	1.0460264489478361	1.0460264489478361	1.0460264489478361	1.0460264489478361	1.0460264489478361	1.0460264489478361	1.0460264489478361	1.0460264489478361	1.0460264489478361	1.0460264489478361	1.0460264489478361	1.0460264489478361	1.0460264489478361	1.0460264489478361	1.0460264489478361	1.0460264489478361	1.0460264489478361	1.0460264489478361	1.0460264489478361
0.4359397706494126	0.48155065073729847	0.4939312579628577	0.4444310158071305	0.4846048620105613	0.533793807487238	0.5967291613176524	0.6550185076828419	0.5773605546303047	0.5003516334521707	0.6181980975550028	0.5955130478936895	0.7240609251429699	0.7881492073352898	0.6115771753343215	0.7414299543424276	0.6345529246700263	0.8294272027636873	0.6622610876786812	0.7737489935334624	0.7397202053786994	0.8538144983771598	0.6900204050137833	0.7653093771404944	0.7578302793726391	0.8428562061257221	0.9117591965662677	1.0090584004192436	0.9595586751238298	1.0023831299592523	1.0605502259751425	1.0314666779671973	1.0314666779671973	1.0314666779671973	1.0314666779671973	1.0314666779671973	1.0314666779671973	1.0314666779671973	1.0314666779671973	1.0314666779671973	1.0314666779671973	1.0314666779671973	1.0314666779671973	1.0314666779671973	1.0314666779671973	1.0314666779671973	1.0314666779671973	1.0314666779671973	1.0314666779671973	1.0314666779671973
1.072109173311377	1.0517292380980452	1.0874439274304601	1.0330522759820548	0.9892380973313891	0.932949576834247	1.3323884282704281	0.9410886915682027	0.9846753005078105	0.9937506680458911	1.344842973532686	1.2853343950243328	1.0062866012294125	1.122814479317792	1.1838914401937295	1.0833909307220775	1.1965069064509612	1.2254713917202231	0.9620463622990396	1.2693764072138625	1.1170761129335172	1.1053970523288612	1.1431911017989849	1.1180385921662062	1.092949478840452	1.113401037540582	1.3334137202110523	0.7639624896251004	1.1459380568833841	0.9748524032752024	1.1786466044134585	1.0767495038443304	1.0767495038443304	1.0767495038443304	1.0767495038443304	1.0767495038443304	1.0767495038443304	1.0767495038443304	1.0767495038443304	1.0767495038443304	1.0767495038443304	1.0767495038443304	1.0767495038443304	1.0767495038443304	1.0767495038443304	1.0767495038443304	1.0767495038443304	1.0767495038443304	1.0767495038443304	1.0767495038443304
0.9165308551880501	1.1563310149923633	1.038783353650217	0.8665538315788843	1.0046725969196502	1.113103510266331	1.0849334541650015	1.0145493554505487	1.0744550227715468	0.9810743660722911	1.0346420198409	1.117899827433761	0.9655346070352527	1.098259927388754	1.1902080652069704	1.000207321335674	1.1454874709364509	0.9407247322141754	1.00786368911772	1.07181556824495	0.9752631587816134	1.2544202351851457	1.1433044164763253	1.0319724249953843	0.9350673382875924	1.020169408959765	1.1739859470710086	1.3155450492620584	1.2011505751658211	1.087397995187392	1.056949334129011	0.8996530241459134	0.9783011791374622	0.9783011791374622	0.9783011791374622	0.9783011791374622	0.9783011791374622	0.9783011791374622	0.9783011791374622	0.9783011791374622	0.9783011791374622	0.9783011791374622	0.9783011791374622	0.9783011791374622	0.9783011791374622	0.9783011791374622	0.9783011791374622	0.9783011791374622	0.9783011791374622	0.9783011791374622
0.7005616319538992	0.7830797678136789	0.7276523134604711	0.8133306165263834	1.0452624042945786	0.9988717451444041	1.0330127285709867	0.971694869054845	0.9616552465439798	1.1514244420443012	1.0627397883240461	0.9938342482015937	1.101094869391563	1.0280759602217993	0.8442732512611745	1.3733017817956554	1.0195480206940102	1.16278585298256	1.246221802805094	0.8656765418995703	1.327031867023542	1.3375954066550904	1.1017849293804631	1.1447616914263357	1.0036580500770962	1.3550864740821864	1.1196809788870683	1.356995944939773	1.3021106754780152	1.269943693833123	1.286027184655569	1.286027184655569	1.286027184655569	1.286027184655569	1.286027184655569	1.286027184655569	1.286027184655569	1.286027184655569	1.286027184655569	1.286027184655569	1.286027184655569	1.286027184655569	1.286027184655569	1.286027184655569	1.286027184655569	1.286027184655569	1.286027184655569	1.286027184655569	1.286027184655569	1.286027184655569
0.7836973861148604	0.8124701947663956	0.8102238979568332	0.9257186830646007	0.9524350140203955	0.9407336891884964	1.0151920368736274	0.8997673445365157	0.9192255300564729	1.2593925320439292	1.205343892939532	1.0972657617265178	1.1763524295742223	1.2237522350102825	1.0470097396792537	1.306501532785093	0.9657383028668791	1.1652103804997966	1.3169357121642709	1.1448238139367908	1.0690701339546473	1.3241213617920635	1.2870387018940013	1.3055800318430322	1.3055800318430322	1.3055800318430322	1.3055800318430322	1.3055800318430322	1.3055800318430322	1.3055800318430322	1.3055800318430322	1.3055800318430322	1.3055800318430322	1.3055800318430322	1.3055800318430322	1.3055800318430322	1.3055800318430322	1.3055800318430322	1.3055800318430322	1.3055800318430322	1.3055800318430322	1.3055800318430322	1.3055800318430322	1.3055800318430322	1.3055800318430322	1.3055800318430322	1.3055800318430322	1.3055800318430322	1.3055800318430322	1.3055800318430322
0.7141993507665311	0.9928619484970636	1.0548366312426287	1.100953869343777	0.960824317262731	1.09635089849754	1.1176791601695917	0.9450018998116171	1.210597001302479	1.0275713302962215	1.2020183747459476	1.13442385292445	1.309274430175104	1.2116808661424838	1.255022733805961	1.13741184919197	1.3206703362569348	1.2736900765076118	1.2573755821784722	1.3148114532438664	1.327239613252758	1.186888200614864	1.2878505483677263	1.237369374491295	1.237369374491295	1.237369374491295	1.237369374491295	1.237369374491295	1.237369374491295	1.237369374491295	1.237369374491295	1.237369374491295	1.237369374491295	1.237369374491295	1.237369374491295	1.237369374491295	1.237369374491295	1.237369374491295	1.237369374491295	1.237369374491295	1.237369374491295	1.237369374491295	1.237369374491295	1.237369374491295	1.237369374491295	1.237369374491295	1.237369374491295	1.237369374491295	1.237369374491295	1.237369374491295
1.0757934195717318	1.0335058242625	0.6860912816658743	0.6980323638350927	0.7762406093009379	0.8259522563046001	0.7284207229288608	0.572493044307749	0.728834153208228	0.7282052388836586	1.210570164335661	0.96169069386136	0.7291090069660385	0.875767737241867	1.160890455177855	0.9791496839054065	0.9379916483565998	0.8912019961896009	0.693904360163564	0.8184569305358844	1.1102544171804734	1.245843139342106	0.8654256259286575	1.1455578205171197	1.2752812060770586	1.0136623425888351	0.8029516679854508	0.8317648910472436	1.3428427955517854	1.1821725260456784	1.262507660798732	1.262507660798732	1.262507660798732	1.262507660798732	1.262507660798732	1.262507660798732	1.262507660798732	1.262507660798732	1.262507660798732	1.262507660798732	1.262507660798732	1.262507660798732	1.262507660798732	1.262507660798732	1.262507660798732	1.262507660798732	1.262507660798732	1.262507660798732	1.262507660798732	1.262507660798732
1.3525856076258798	1.1085490812730203	1.3439508324844156	1.1535694651684023	1.3210870150064904	1.1896335560931566	1.466618733954175	1.4019600752776902	1.2528077807244755	1.318385214465301	1.1722815614663264	1.3333391716069292	1.4296911416480789	1.205594194675398	1.3049662986245387	1.0256237756122888	0.8443445264576925	1.2787106600213354	1.50781924061234	1.0717607031943779	1.2401153410921684	0.962052800018312	1.0697664933153668	1.0874483333279215	1.0274439526950108	1.1166576819477914	0.9229459388760458	0.9789747339051262	1.0985623878137876	1.0603475719044564	1.1817004073096196	1.180507462620558	1.181103934965089	1.181103934965089	1.181103934965089	1.181103934965089	1.181103934965089	1.181103934965089	1.181103934965089	1.181103934965089	1.181103934965089	1.181103934965089	1.181103934965089	1.181103934965089	1.181103934965089	1.181103934965089	1.181103934965089	1.181103934965089	1.181103934965089	1.181103934965089
0.785199667293065	0.9906966831143098	0.9968966663144204	1.2175391287044326	0.9471188309351165	0.831932201228461	1.08438904293065	1.043900882183147	1.0527204034541977	1.0954323618580364	1.0389441012093101	1.1132471720136299	1.2422641283197178	1.1735135113256898	0.9478598233662597	0.9246407378922058	0.7510823404690203	0.7098552375218027	1.048601442506488	1.1837388076425819	0.9232552754322267	1.1976890062625305	0.7869279434099661	1.0530182361033307	1.2610851507768706	1.0901400779554233	0.9211675424760851	1.14972828306453	0.8535862880284564	1.1600916003716133	0.9342230425750746	1.1401530204537897	1.109799651565049	1.1223957674379823	1.198930829468117	1.1606632984530494	1.1606632984530494	1.1606632984530494	1.1606632984530494	1.1606632984530494	1.1606632984530494	1.1606632984530494	1.1606632984530494	1.1606632984530494	1.1606632984530494	1.1606632984530494	1.1606632984530494	1.1606632984530494	1.1606632984530494	1.1606632984530494
0.7152261186868556	0.6562002252802757	0.6725362705357475	0.6171848276636243	0.7250029005545585	0.5730140438610759	0.6726046799255021	0.6486827227643935	0.6715127710160775	0.8128187439535967	0.6714224370789611	0.7139817313637613	0.6518637746559484	0.6577617305912403	0.6485119974450732	0.7570472941699782	0.7104131223929118	0.7526354988274557	0.8390163132976016	0.831495689522147	0.7470801062638269	0.7993432046233586	0.7197509112364376	0.7672711155605818	0.5597342302282554	0.6786000899046675	0.7506575218811398	0.6884901758233282	0.719573848852234	0.719573848852234	0.719573848852234	0.719573848852234	0.719573848852234	0.719573848852234	0.719573848852234	0.719573848852234	0.719573848852234	0.719573848852234	0.719573848852234	0.719573848852234	0.719573848852234	0.719573848852234	0.719573848852234	0.719573848852234	0.719573848852234	0.719573848852234	0.719573848852234	0.719573848852234	0.719573848852234	0.719573848852234
0.5801660162246026	0.8294856432326038	0.40906335009092987	0.6219685884882318	0.436817161395629	0.41255940589108625	0.6956108865613349	0.5379449285186676	0.675716867058606	0.6018735382795545	0.8326242640286182	0.600897057801415	0.46759751826288476	0.51473928045689	0.71387676476737	0.6241511538252116	0.7088499129314916	1.047445022132394	0.6127867320041638	0.6595354360631462	0.8410343323270701	0.5713560559714445	0.6507390551964114	0.7215197906539471	0.6927565400636176	0.4757841299112054	0.6429921787289815	0.6439553883368445	0.6366880623682812	0.6403217253525628	0.6403217253525628	0.6403217253525628	0.6403217253525628	0.6403217253525628	0.6403217253525628	0.6403217253525628	0.6403217253525628	0.6403217253525628	0.6403217253525628	0.6403217253525628	0.6403217253525628	0.6403217253525628	0.6403217253525628	0.6403217253525628	0.6403217253525628	0.6403217253525628	0.6403217253525628	0.6403217253525628	0.6403217253525628	0.6403217253525628
0.5828746753170269	0.6467642099211233	0.8161617076148442	0.7387138217294199	0.7901260069635383	0.8319214753181301	0.7648182215546317	0.8001005366669028	0.776607868111544	0.7397931047247848	0.8587241721601319	0.854438198888965	0.8657069517764256	0.7635548341898313	0.8623698670866515	0.8669169423224347	0.9215010794841847	0.7921049499701894	0.9622750577827747	0.882070854068951	1.0043297326682252	0.9721879084605003	0.9432996230289558	0.935739138967471	0.8514847472079866	0.8769928047098511	0.8642387759589188	0.8642387759589188	0.8642387759589188	0.8642387759589188	0.8642387759589188	0.8642387759589188	0.8642387759589188	0.8642387759589188	0.8642387759589188	0.8642387759589188	0.8642387759589188	0.8642387759589188	0.8642387759589188	0.8642387759589188	0.8642387759589188	0.8642387759589188	0.8642387759589188	0.8642387759589188	0.8642387759589188	0.8642387759589188	0.8642387759589188	0.8642387759589188	0.8642387759589188	0.8642387759589188
0.7379968752273873	0.6973811450120496	0.7549477396969893	0.7336791030442413	0.6544290070924562	0.7736869702056838	0.8845967119144765	0.8503647541483871	0.6897728309873574	0.6635377581996538	0.7424960001217136	0.9689382597626669	0.581611509847477	0.7714398150255449	0.7431302218368171	0.8124315584802121	0.9074669334929795	0.8089430830199081	0.8450317146106054	0.7764695158580581	0.8697278621233303	0.8360457767277737	0.852886819425552	0.852886819425552	0.852886819425552	0.852886819425552	0.852886819425552	0.852886819425552	0.852886819425552	0.852886819425552	0.852886819425552	0.852886819425552	0.852886819425552	0.852886819425552	0.852886819425552	0.852886819425552	0.852886819425552	0.852886819425552	0.852886819425552	0.852886819425552	0.852886819425552	0.852886819425552	0.852886819425552	0.852886819425552	0.852886819425552	0.852886819425552	0.852886819425552	0.852886819425552	0.852886819425552	0.852886819425552
0.6293971358328342	0.9213444113577332	0.7184101742805408	0.8093299891977401	0.8100181179305485	0.800645433239384	0.7665805163403967	0.8858883180799237	0.7481745375593518	0.7728214513788655	0.7335017590764376	0.9044058214630488	0.7423425113303435	0.7836265464836298	0.7467375976641247	0.6881968123231352	0.6233061526092967	0.8534674791661586	0.9288822734051956	0.7109201289380044	0.6568355281156276	0.8334851617916925	0.7950778789485267	0.8018004265236179	0.7832192128345173	0.6458617682987013	0.8238966161270408	0.734879192212871	0.734879192212871	0.734879192212871	0.734879192212871	0.734879192212871	0.734879192212871	0.734879192212871	0.734879192212871	0.734879192212871	0.734879192212871	0.734879192212871	0.734879192212871	0.734879192212871	0.734879192212871	0.734879192212871	0.734879192212871	0.734879192212871	0.734879192212871	0.734879192212871	0.734879192212871	0.734879192212871	0.734879192212871	0.734879192212871
0.8927451885011063	1.0661776240985605	0.7994961757701831	1.021833735302001	1.0940782403534008	0.8729595582352987	0.9682372161900311	0.6442745316347532	0.7480538603197798	0.9960725201272819	0.7579579860516517	0.7544424761818579	0.8188000558518764	1.1224011734945356	0.8628717509466906	1.078795941114766	0.8559051531503701	1.0339566437533907	0.9572964024623636	0.9346407715651379	0.7372316703972618	1.063127449788092	1.0421681600289403	0.8520856499758734	0.9401878438772002	1.2730765698416766	0.654952936417902	1.043707083035364	0.7319664481394178	0.8878367655873909	0.8878367655873909	0.8878367655873909	0.8878367655873909	0.8878367655873909	0.8878367655873909	0.8878367655873909	0.8878367655873909	0.8878367655873909	0.8878367655873909	0.8878367655873909	0.8878367655873909	0.8878367655873909	0.8878367655873909	0.8878367655873909	0.8878367655873909	0.8878367655873909	0.8878367655873909	0.8878367655873909	0.8878367655873909	0.8878367655873909
0.9017859394984322	0.7144134587008684	0.7300953441856471	0.9738860421839406	0.8571504303831655	0.7757069206679196	1.1600672270976355	0.9097078452026839	0.7770364009750542	1.0228372934287169	0.855138126145359	0.8892975641884431	0.9726098902621002	0.8212623506466414	1.1260881725479719	1.0146821654646858	0.984523291629425	0.9912484163511562	0.7895884012275847	1.0926384583031594	1.0457735174323854	0.9954979985873463	1.0165734340782764	1.200055541286696	1.1366015958407445	1.1005821925085555	1.181413614863929	1.237926962567213	1.2026236327898796	0.9699365409619987	1.020204468511227	1.19277915601656	0.7824458003154423	0.9002725362881352	1.0963427421203307	1.0621733920833236	1.0175241289013417	0.865838118378598	0.9416811236399698	0.9416811236399698	0.9416811236399698	0.9416811236399698	0.9416811236399698	0.9416811236399698	0.9416811236399698	0.9416811236399698	0.9416811236399698	0.9416811236399698	0.9416811236399698	0.9416811236399698
0.2555165094262428	0.15987403553559004	0.13162742436874816	0.17985885253051753	0.11059165053336016	0.07616406070805969	0.10819657670197202	0.09904879395139915	0.14686330130097544	0.10960692441453922	0.07434245419226816	0.15201657100317706	0.06552697865077531	0.11561453072461865	0.12248307115802157	0.058976919816715954	0.10064993243110476	0.16770821364645416	0.023113830202668984	0.1732821055557617	0.2033997773335654	0.2731038617425796	0.00981995953723422	0.09494721216367988	0.19118124512174925	0.08872595938894373	8.245306327135734e-05	0.17174317653571977	0.038093257993118516	0.06783959941889212	0.11824563298562225	0.037253680301347784	0.04549568842078726	0.06642655423409681	0.06792475013181946	0.22286865631424213	0.040154326133387014	0.06601799219338889	0.17291931977773964	0.22043656942086523	0.0540905184272981	0.0	0.02704525921364905	0.02704525921364905	0.02704525921364905	0.02704525921364905	0.02704525921364905	0.02704525921364905	0.02704525921364905	0.02704525921364905
0.7257546133888962	0.6531786464061226	0.8137021952835994	0.7686195012004758	1.0276783891505414	0.7556849129071411	0.7871647647551251	0.7886000073497181	0.941592804510808	0.9432538700188691	1.0663748070398769	0.977662943311248	1.0904316843810624	0.9604518357750534	1.0221714909333002	1.1547070883722057	1.1858462493214872	1.1788409114046965	1.1800807922925274	1.2812885167386938	1.0292540169556517	1.0967506317284232	1.3018416525209786	1.223654675426144	1.169717506591844	1.0938028888893474	0.9540964963421789	1.1284643974914799	1.0412804469168293	1.0412804469168293	1.0412804469168293	1.0412804469168293	1.0412804469168293	1.0412804469168293	1.0412804469168293	1.0412804469168293	1.0412804469168293	1.0412804469168293	1.0412804469168293	1.0412804469168293	1.0412804469168293	1.0412804469168293	1.0412804469168293	1.0412804469168293	1.0412804469168293	1.0412804469168293	1.0412804469168293	1.0412804469168293	1.0412804469168293	1.0412804469168293
1.0953050411792462	1.2272657384607857	1.122831287009189	1.23781917657992	0.9877557952656224	1.1183215005232479	1.1375703489846976	0.8513326695022164	1.0012647298671926	1.0720743844695955	1.0461765786520245	1.0852932925352583	1.224809525473294	0.9602370466186644	1.2114346424094269	1.0901968522487775	1.3449592526134317	1.0559619158061018	0.802947353732335	0.8415237308835215	0.8219107096384415	1.0863015432010408	1.0377282335960079	0.9556516308817071	0.9049085516348894	0.9302800912582982	0.9302800912582982	0.9302800912582982	0.9302800912582982	0.9302800912582982	0.9302800912582982	0.9302800912582982	0.9302800912582982	0.9302800912582982	0.9302800912582982	0.9302800912582982	0.9302800912582982	0.9302800912582982	0.9302800912582982	0.9302800912582982	0.9302800912582982	0.9302800912582982	0.9302800912582982	0.9302800912582982	0.9302800912582982	0.9302800912582982	0.9302800912582982	0.9302800912582982	0.9302800912582982	0.9302800912582982
0.9073967172970038	0.8780093273141052	0.9640847521000462	1.0236300942255705	1.0308788611353463	0.7293841285561561	0.9026708111933085	0.8885934395639351	0.9357010603826096	1.0579336888859965	0.9067386052587708	1.091547336476978	1.0328223854362961	1.0179692373324367	0.9443144592917304	1.0488352953123519	0.8799769409903926	1.0374480509062964	0.9327310579845364	0.9041957818317569	1.0586761580058357	0.9814359699187963	0.9814359699187963	0.9814359699187963	0.9814359699187963	0.9814359699187963	0.9814359699187963	0.9814359699187963	0.9814359699187963	0.9814359699187963	0.9814359699187963	0.9814359699187963	0.9814359699187963	0.9814359699187963	0.9814359699187963	0.9814359699187963	0.9814359699187963	0.9814359699187963	0.9814359699187963	0.9814359699187963	0.9814359699187963	0.9814359699187963	0.9814359699187963	0.9814359699187963	0.9814359699187963	0.9814359699187963	0.9814359699187963	0.9814359699187963	0.9814359699187963	0.9814359699187963
0.667028219534198	0.6947399626221568	0.9422349652418207	0.9481221266671691	1.2034843656973584	0.9232320662629672	1.0995591288769333	1.0144872064076702	1.0020762206881062	0.8729672151325688	0.892822390261692	0.8065984464425942	1.1019929009718528	0.9447605887675257	0.800790436141887	0.6877982658205138	0.97061200477113	1.0456003023100886	0.8970765275402973	0.8391198879225464	0.761964592024209	0.9697040815707048	0.9087223474947589	0.9392132145327319	0.9392132145327319	0.9392132145327319	0.9392132145327319	0.9392132145327319	0.9392132145327319	0.9392132145327319	0.9392132145327319	0.9392132145327319	0.9392132145327319	0.9392132145327319	0.9392132145327319	0.9392132145327319	0.9392132145327319	0.9392132145327319	0.9392132145327319	0.9392132145327319	0.9392132145327319	0.9392132145327319	0.9392132145327319	0.9392132145327319	0.9392132145327319	0.9392132145327319	0.9392132145327319	0.9392132145327319	0.9392132145327319	0.9392132145327319
0.5799835296938561	0.5282118580748298	0.6389424868933788	0.6236319383689384	0.7256190766019455	0.4980382257677741	0.6937942761646068	0.7251498766135368	0.6832288683280826	0.7671304462950754	0.6957942304639908	0.6855778829907587	0.7690285837638869	0.9408777303430359	1.0415935631812427	0.8163791472327269	0.5111551416332483	0.5698385966340016	0.673591885184623	0.5425865638006356	0.4463408504345761	0.4944637071176059	0.4944637071176059	0.4944637071176059	0.4944637071176059	0.4944637071176059	0.4944637071176059	0.4944637071176059	0.4944637071176059	0.4944637071176059	0.4944637071176059	0.4944637071176059	0.4944637071176059	0.4944637071176059	0.4944637071176059	0.4944637071176059	0.4944637071176059	0.4944637071176059	0.4944637071176059	0.4944637071176059	0.4944637071176059	0.4944637071176059	0.4944637071176059	0.4944637071176059	0.4944637071176059	0.4944637071176059	0.4944637071176059	0.4944637071176059	0.4944637071176059	0.4944637071176059
0.9699759782894474	1.088797479202984	0.9591325766847771	1.1743745053600354	1.075786716738298	1.139578002989759	1.14750752726134	1.0111542304209822	1.1392068133080402	1.0577707631901727	1.0384800283743685	1.0538266002677132	1.1686302644425492	1.037497865164946	1.184130152013392	1.1380198230686893	1.0883259515083161	0.9833167421373747	1.1235000640039845	1.0192028569200078	1.171527287949713	1.0799920658475965	1.1664636701495545	1.1987264163320568	1.1618291519707558	1.1802777841514063	1.1802777841514063	1.1802777841514063	1.1802777841514063	1.1802777841514063	1.1802777841514063	1.1802777841514063	1.1802777841514063	1.1802777841514063	1.1802777841514063	1.1802777841514063	1.1802777841514063	1.1802777841514063	1.1802777841514063	1.1802777841514063	1.1802777841514063	1.1802777841514063	1.1802777841514063	1.1802777841514063	1.1802777841514063	1.1802777841514063	1.1802777841514063	1.1802777841514063	1.1802777841514063	1.1802777841514063
0.8550445331476421	0.8747389027995717	0.8931123401708461	1.0544587211564398	0.8391543006881829	0.9084649079195225	0.9294705909655403	1.0975892898417845	1.0670319701473228	1.0808222714639086	1.0324841962212874	0.8843634243127773	0.8040231506536207	0.9456816741769811	0.845811679884033	0.973743980914498	1.0772958508055483	0.8487601802793149	1.014495105208197	1.0203793229921059	1.0174372141001513	1.0174372141001513	1.0174372141001513	1.0174372141001513	1.0174372141001513	1.0174372141001513	1.0174372141001513	1.0174372141001513	1.0174372141001513	1.0174372141001513	1.0174372141001513	1.0174372141001513	1.0174372141001513	1.0174372141001513	1.0174372141001513	1.0174372141001513	1.0174372141001513	1.0174372141001513	1.0174372141001513	1.0174372141001513	1.0174372141001513	1.0174372141001513	1.0174372141001513	1.0174372141001513	1.0174372141001513	1.0174372141001513	1.0174372141001513	1.0174372141001513	1.0174372141001513	1.0174372141001513
0.6868364853228591	0.538067883384634	0.6751650260728619	0.6849011180480007	0.45619376007488804	0.7038275788038866	0.6696427175688422	0.6769233055632339	0.6239131904878739	0.741703540110604	0.5196876351601476	0.6100610470730858	0.6040750144658711	0.7763361979539491	0.8584553401388951	0.9453120778968586	0.7221551962385186	0.6831836363948491	0.6724757654977089	0.6133075716187998	0.5326906213205744	0.5793536646348957	0.5560221429777351	0.5560221429777351	0.5560221429777351	0.5560221429777351	0.5560221429777351	0.5560221429777351	0.5560221429777351	0.5560221429777351	0.5560221429777351	0.5560221429777351	0.5560221429777351	0.5560221429777351	0.5560221429777351	0.5560221429777351	0.5560221429777351	0.5560221429777351	0.5560221429777351	0.5560221429777351	0.5560221429777351	0.5560221429777351	0.5560221429777351	0.5560221429777351	0.5560221429777351	0.5560221429777351	0.5560221429777351	0.5560221429777351	0.5560221429777351	0.5560221429777351
0.8384989291472902	0.884341541860267	0.9162932915856545	0.8072702710975834	0.8273557907383002	1.013852275146984	0.9246695918939805	0.9008292370429726	0.9353419263275526	0.9746654247685139	0.8754192969298071	0.9101612061831642	0.8964904652983979	0.7806591641046454	0.8578022011580752	0.9567925396151096	0.8477234055862927	0.9590665874366171	0.9394452116874469	0.8547646261718294	0.8971049189296382	0.8971049189296382	0.8971049189296382	0.8971049189296382	0.8971049189296382	0.8971049189296382	0.8971049189296382	0.8971049189296382	0.8971049189296382	0.8971049189296382	0.8971049189296382	0.8971049189296382	0.8971049189296382	0.8971049189296382	0.8971049189296382	0.8971049189296382	0.8971049189296382	0.8971049189296382	0.8971049189296382	0.8971049189296382	0.8971049189296382	0.8971049189296382	0.8971049189296382	0.8971049189296382	0.8971049189296382	0.8971049189296382	0.8971049189296382	0.8971049189296382	0.8971049189296382	0.8971049189296382
0.6387908760667669	0.7250835184764484	0.8277268639664591	0.6900327141209396	0.6652371257993973	0.8120392001627066	0.6846291898481661	0.6876131093431567	0.8740168601377656	0.6963867771547965	0.8857904191460897	0.6896409801985507	0.8242173682410365	0.8795862578126903	0.6844364518840014	0.8743731136561148	0.7672250021332094	0.661655676733702	0.7675742301023186	0.9936887760151087	0.7260412529080772	0.6480122020352774	0.7014611944276129	0.7608931156383235	0.734183143217798	0.791460554972844	0.7461491398724382	0.49022268317381473	0.6132454619031559	0.7483245219413402	0.6990862761093355	0.8341047241513686	0.6829802415099417	1.1660263727738769	0.6899358585435698	0.9279811156587234	0.9279811156587234	0.9279811156587234	0.9279811156587234	0.9279811156587234	0.9279811156587234	0.9279811156587234	0.9279811156587234	0.9279811156587234	0.9279811156587234	0.9279811156587234	0.9279811156587234	0.9279811156587234	0.9279811156587234	0.9279811156587234
0.860767530959038	0.8906455292088492	0.8266254035815029	0.6883832898937977	0.9414754572324824	0.7706384447745916	0.9229121960727596	0.824092163375718	0.9312062390347745	0.8578627494889305	0.8051609273967196	0.8365344423295695	0.9606669205573697	0.9985408504016029	0.8617751360993036	0.8767716933078468	0.8692734147035752	0.8692734147035752	0.8692734147035752	0.8692734147035752	0.8692734147035752	0.8692734147035752	0.8692734147035752	0.8692734147035752	0.8692734147035752	0.8692734147035752	0.8692734147035752	0.8692734147035752	0.8692734147035752	0.8692734147035752	0.8692734147035752	0.8692734147035752	0.8692734147035752	0.8692734147035752	0.8692734147035752	0.8692734147035752	0.8692734147035752	0.8692734147035752	0.8692734147035752	0.8692734147035752	0.8692734147035752	0.8692734147035752	0.8692734147035752	0.8692734147035752	0.8692734147035752	0.8692734147035752	0.8692734147035752	0.8692734147035752	0.8692734147035752	0.8692734147035752
0.8804589624075492	0.9143629264466129	0.6666564827551602	0.8888629630643184	0.7354305878596303	0.7681617205616258	0.7410101896708543	0.7976533238052881	0.8078750025362447	0.712601629184283	0.9042056875405682	0.9083541228211753	0.8197696498423955	0.8135046508802981	0.9233053683140191	0.8335029575327145	0.6784616344510463	0.7466856201414251	0.7296808668142691	0.8837830788296096	0.9435787099096029	0.8434232679226226	1.0569647308132615	0.7670153699921404	0.9119900504027009	0.9119900504027009	0.9119900504027009	0.9119900504027009	0.9119900504027009	0.9119900504027009	0.9119900504027009	0.9119900504027009	0.9119900504027009	0.9119900504027009	0.9119900504027009	0.9119900504027009	0.9119900504027009	0.9119900504027009	0.9119900504027009	0.9119900504027009	0.9119900504027009	0.9119900504027009	0.9119900504027009	0.9119900504027009	0.9119900504027009	0.9119900504027009	0.9119900504027009	0.9119900504027009	0.9119900504027009	0.9119900504027009
0.9771345379225574	0.785601100997736	0.9606257152936125	1.0178471030038703	0.7776468310871466	0.9004903371123238	1.0826971145954452	1.011349911709549	0.7850204196242989	1.0020398008638722	1.3947742037891155	1.2036886920525918	0.8328053339892967	1.0078956181251648	1.1753563244991436	0.8171824143816397	1.101500030140725	0.8812532116952017	0.9913766209179633	0.9913766209179633	0.9913766209179633	0.9913766209179633	0.9913766209179633	0.9913766209179633	0.9913766209179633	0.9913766209179633	0.9913766209179633	0.9913766209179633	0.9913766209179633	0.9913766209179633	0.9913766209179633	0.9913766209179633	0.9913766209179633	0.9913766209179633	0.9913766209179633	0.9913766209179633	0.9913766209179633	0.9913766209179633	0.9913766209179633	0.9913766209179633	0.9913766209179633	0.9913766209179633	0.9913766209179633	0.9913766209179633	0.9913766209179633	0.9913766209179633	0.9913766209179633	0.9913766209179633	0.9913766209179633	0.9913766209179633
0.7573993934271532	0.7997141638020924	0.6371462347340359	0.7214093155060003	0.6413224119497916	0.7649451054025574	0.6521768953416133	0.7337188210646778	0.6284560409417062	0.6909678247568257	0.6685812211009496	0.7300604144943427	0.7701730508049517	0.5998205357786042	0.8172479287988914	0.5682158204219127	0.8701413018499924	0.7849913426098687	0.7520447147543192	0.7400562906156622	0.8382986740065766	0.7891774823111194	0.7891774823111194	0.7891774823111194	0.7891774823111194	0.7891774823111194	0.7891774823111194	0.7891774823111194	0.7891774823111194	0.7891774823111194	0.7891774823111194	0.7891774823111194	0.7891774823111194	0.7891774823111194	0.7891774823111194	0.7891774823111194	0.7891774823111194	0.7891774823111194	0.7891774823111194	0.7891774823111194	0.7891774823111194	0.7891774823111194	0.7891774823111194	0.7891774823111194	0.7891774823111194	0.7891774823111194	0.7891774823111194	0.7891774823111194	0.7891774823111194	0.7891774823111194
0.8249046305164764	0.707271556692059	0.8134504882496164	0.9958436701498999	1.0245066368923879	0.9569323904530215	0.9187068556611626	1.0474094691830318	0.7671303671365116	0.9447225524948349	0.8559264598156734	0.8559264598156734	0.8559264598156734	0.8559264598156734	0.8559264598156734	0.8559264598156734	0.8559264598156734	0.8559264598156734	0.8559264598156734	0.8559264598156734	0.8559264598156734	0.8559264598156734	0.8559264598156734	0.8559264598156734	0.8559264598156734	0.8559264598156734	0.8559264598156734	0.8559264598156734	0.8559264598156734	0.8559264598156734	0.8559264598156734	0.8559264598156734	0.8559264598156734	0.8559264598156734	0.8559264598156734	0.8559264598156734	0.8559264598156734	0.8559264598156734	0.8559264598156734	0.8559264598156734	0.8559264598156734	0.8559264598156734	0.8559264598156734	0.8559264598156734	0.8559264598156734	0.8559264598156734	0.8559264598156734	0.8559264598156734	0.8559264598156734	0.8559264598156734
0.6931804924968685	0.682623942649637	0.7371233623263097	0.6590271084807421	0.7864209335719613	0.6218391416061496	0.7283338591782865	0.7362138559637039	0.7605648273063453	0.6729889010998404	0.5464125014569262	0.46926484486464387	0.7258345674380898	0.6980269066472041	0.5895525998645305	0.7099711401143661	0.8553646244260754	0.809082231542727	0.8322234279844011	0.8322234279844011	0.8322234279844011	0.8322234279844011	0.8322234279844011	0.8322234279844011	0.8322234279844011	0.8322234279844011	0.8322234279844011	0.8322234279844011	0.8322234279844011	0.8322234279844011	0.8322234279844011	0.8322234279844011	0.8322234279844011	0.8322234279844011	0.8322234279844011	0.8322234279844011	0.8322234279844011	0.8322234279844011	0.8322234279844011	0.8322234279844011	0.8322234279844011	0.8322234279844011	0.8322234279844011	0.8322234279844011	0.8322234279844011	0.8322234279844011	0.8322234279844011	0.8322234279844011	0.8322234279844011	0.8322234279844011
0.8464378133274699	0.7527199842402446	0.6694361843553943	1.2954596372076048	1.150568822093086	1.1163870588617806	1.1841623743969294	1.1000581251970438	0.9289497263553856	1.1641802356066833	0.969295392922724	1.1186348429765778	0.9025471152434468	0.8817912287313835	1.3181516935872277	1.1814376090099532	1.4302949912293796	0.9593188538059801	0.870936783918628	0.851422704424028	0.8493326023349429	1.3914151995381627	1.060198910160249	1.383951161707537	0.8891722683128424	1.5131287014005343	1.1577518629931522	1.3199487413629607	1.3588143385267806	1.0393813837215105	1.1145505360816015	1.076965959901556	1.076965959901556	1.076965959901556	1.076965959901556	1.076965959901556	1.076965959901556	1.076965959901556	1.076965959901556	1.076965959901556	1.076965959901556	1.076965959901556	1.076965959901556	1.076965959901556	1.076965959901556	1.076965959901556	1.076965959901556	1.076965959901556	1.076965959901556	1.076965959901556
0.6665445588930412	0.4883971228742187	0.6502976891502414	0.7084418357155277	0.8420540073703474	0.5419158878169084	0.6550467010116808	0.7381222426780549	0.7751977391026086	0.6906543805716336	0.6037023263556237	0.7816260992230933	0.5830507876740407	0.6651144594548226	0.7593008626042224	0.8477207524726471	0.9777661103586721	0.7196598348595293	0.7007024027938413	0.9381612539915788	0.7560320279742784	0.8260913698456624	0.5031490579434478	0.6935205320281097	0.5983347949857788	0.5983347949857788	0.5983347949857788	0.5983347949857788	0.5983347949857788	0.5983347949857788	0.5983347949857788	0.5983347949857788	0.5983347949857788	0.5983347949857788	0.5983347949857788	0.5983347949857788	0.5983347949857788	0.5983347949857788	0.5983347949857788	0.5983347949857788	0.5983347949857788	0.5983347949857788	0.5983347949857788	0.5983347949857788	0.5983347949857788	0.5983347949857788	0.5983347949857788	0.5983347949857788	0.5983347949857788	0.5983347949857788
0.9825001309437226	0.8137427522517185	0.9819789612001578	0.8590356898978403	0.9196381202378178	1.073411593303681	1.0746233588371559	0.8738665536118941	0.9001559464087828	0.7302016641257634	0.7893857352667728	0.7597936996962682	0.7597936996962682	0.7597936996962682	0.7597936996962682	0.7597936996962682	0.7597936996962682	0.7597936996962682	0.7597936996962682	0.7597936996962682	0.7597936996962682	0.7597936996962682	0.7597936996962682	0.7597936996962682	0.7597936996962682	0.7597936996962682	0.7597936996962682	0.7597936996962682	0.7597936996962682	0.7597936996962682	0.7597936996962682	0.7597936996962682	0.7597936996962682	0.7597936996962682	0.7597936996962682	0.7597936996962682	0.7597936996962682	0.7597936996962682	0.7597936996962682	0.7597936996962682	0.7597936996962682	0.7597936996962682	0.7597936996962682	0.7597936996962682	0.7597936996962682	0.7597936996962682	0.7597936996962682	0.7597936996962682	0.7597936996962682	0.7597936996962682
0.7248743089230473	0.8520629086137113	0.7300725340786787	0.7593095384760207	0.9965800775626936	0.4412060420068505	0.8510130935141456	0.6664882363545257	0.6824357872769294	0.7832483624387127	0.7737188815518458	0.9606595041221915	0.7524307688466859	0.6293788788563424	0.5463303956126856	0.5543642069634029	0.557215275946895	0.8267813010462189	0.6919982884965571	0.6919982884965571	0.6919982884965571	0.6919982884965571	0.6919982884965571	0.6919982884965571	0.6919982884965571	0.6919982884965571	0.6919982884965571	0.6919982884965571	0.6919982884965571	0.6919982884965571	0.6919982884965571	0.6919982884965571	0.6919982884965571	0.6919982884965571	0.6919982884965571	0.6919982884965571	0.6919982884965571	0.6919982884965571	0.6919982884965571	0.6919982884965571	0.6919982884965571	0.6919982884965571	0.6919982884965571	0.6919982884965571	0.6919982884965571	0.6919982884965571	0.6919982884965571	0.6919982884965571	0.6919982884965571	0.6919982884965571
0.64295972028178	0.612005446524778	0.6158992407845729	0.5896041348172496	0.6450445496660275	0.7078071345586501	0.6587218009709931	0.596016217091991	0.6481580003082356	0.5457640915884668	0.5414710840538026	0.5431165109926132	0.7215359788029316	0.5572955973202349	0.6025333742655433	0.5799144857928891	0.5799144857928891	0.5799144857928891	0.5799144857928891	0.5799144857928891	0.5799144857928891	0.5799144857928891	0.5799144857928891	0.5799144857928891	0.5799144857928891	0.5799144857928891	0.5799144857928891	0.5799144857928891	0.5799144857928891	0.5799144857928891	0.5799144857928891	0.5799144857928891	0.5799144857928891	0.5799144857928891	0.5799144857928891	0.5799144857928891	0.5799144857928891	0.5799144857928891	0.5799144857928891	0.5799144857928891	0.5799144857928891	0.5799144857928891	0.5799144857928891	0.5799144857928891	0.5799144857928891	0.5799144857928891	0.5799144857928891	0.5799144857928891	0.5799144857928891	0.5799144857928891
0.513474746852427	0.5590313313953549	0.5660660273863349	0.6943724198560624	0.6810959953709042	0.669862274712406	0.738598810166876	0.421035696053013	0.4849797340985985	0.5725551543985474	0.5232232055547809	0.28252169458122206	0.3650664243005977	0.4207249940144868	0.4841184025736821	0.4872385986499804	0.6204175094230752	0.6433777161696561	0.6256128733493027	0.3998425111824476	0.6301664077811585	0.8816246849791628	0.4324915726635858	0.7774665429991863	0.5309192391256702	0.8938846572652754	0.7797240673409817	0.8494108954040153	0.8145674813724983	0.8145674813724983	0.8145674813724983	0.8145674813724983	0.8145674813724983	0.8145674813724983	0.8145674813724983	0.8145674813724983	0.8145674813724983	0.8145674813724983	0.8145674813724983	0.8145674813724983	0.8145674813724983	0.8145674813724983	0.8145674813724983	0.8145674813724983	0.8145674813724983	0.8145674813724983	0.8145674813724983	0.8145674813724983	0.8145674813724983	0.8145674813724983
0.595044555506232	0.9594999808115303	0.8066928154112831	0.8369669784514937	0.5917267254994982	1.0067129875205871	0.727820577405385	0.677029179451341	0.8738136284471796	0.8243676970476936	0.6855956051810761	0.7641822838539648	0.7184505704288355	0.6861429344794708	0.9521079673780646	0.912150674172174	0.9022734911864637	0.8236240991918093	0.9992652077969948	0.6774207949398616	0.8542625295303622	0.8611613185042573	0.6907723193380855	0.7759668189211714	0.7759668189211714	0.7759668189211714	0.7759668189211714	0.7759668189211714	0.7759668189211714	0.7759668189211714	0.7759668189211714	0.7759668189211714	0.7759668189211714	0.7759668189211714	0.7759668189211714	0.7759668189211714	0.7759668189211714	0.7759668189211714	0.7759668189211714	0.7759668189211714	0.7759668189211714	0.7759668189211714	0.7759668189211714	0.7759668189211714	0.7759668189211714	0.7759668189211714	0.7759668189211714	0.7759668189211714	0.7759668189211714	0.7759668189211714
0.8773634375889284	0.7882225925678255	0.8572200121955555	0.6841427679233494	0.642547297650606	0.7761113131828277	0.6451857443034096	0.9244106293062264	0.7028932367577523	0.6652364612801727	0.7224483929437058	0.6947802599765983	0.8104929420728413	0.7107126233632092	0.7979411455667352	0.8173601608715225	0.8001429479820474	0.7570965140507313	0.6155296355873885	0.7090933249456955	0.813216131119302	0.7611547280324988	0.7611547280324988	0.7611547280324988	0.7611547280324988	0.7611547280324988	0.7611547280324988	0.7611547280324988	0.7611547280324988	0.7611547280324988	0.7611547280324988	0.7611547280324988	0.7611547280324988	0.7611547280324988	0.7611547280324988	0.7611547280324988	0.7611547280324988	0.7611547280324988	0.7611547280324988	0.7611547280324988	0.7611547280324988	0.7611547280324988	0.7611547280324988	0.7611547280324988	0.7611547280324988	0.7611547280324988	0.7611547280324988	0.7611547280324988	0.7611547280324988	0.7611547280324988
1.0223981617712592	0.9474273599899709	0.49322415311121004	0.9280806434575192	0.6128775328200252	0.5798192839031053	0.8598558275459752	0.7903263884650402	0.7373260822300701	0.8583817924250421	0.7085743718336623	0.6185603494636291	1.236267848925548	0.9564077389442514	0.8146881901517954	0.7926531791839815	0.8268098167232001	0.8530511678540919	0.839930492288646	0.839930492288646	0.839930492288646	0.839930492288646	0.839930492288646	0.839930492288646	0.839930492288646	0.839930492288646	0.839930492288646	0.839930492288646	0.839930492288646	0.839930492288646	0.839930492288646	0.839930492288646	0.839930492288646	0.839930492288646	0.839930492288646	0.839930492288646	0.839930492288646	0.839930492288646	0.839930492288646	0.839930492288646	0.839930492288646	0.839930492288646	0.839930492288646	0.839930492288646	0.839930492288646	0.839930492288646	0.839930492288646	0.839930492288646	0.839930492288646	0.839930492288646
0.8327541315339346	0.8738127840517773	0.875030010756152	0.7583277070009936	0.7486047346010485	0.9021494357607486	1.0043811013710142	0.6630426742483675	0.9153439078927423	0.7540814074218839	0.7742051166503027	0.8911306560998573	0.9344661250821373	0.9967762995899335	0.9727176815112905	0.9810527215471148	0.8825666141202598	0.8531984644092337	1.0280854729473947	0.8263361612909337	0.9272108171191641	0.9272108171191641	0.9272108171191641	0.9272108171191641	0.9272108171191641	0.9272108171191641	0.9272108171191641	0.9272108171191641	0.9272108171191641	0.9272108171191641	0.9272108171191641	0.9272108171191641	0.9272108171191641	0.9272108171191641	0.9272108171191641	0.9272108171191641	0.9272108171191641	0.9272108171191641	0.9272108171191641	0.9272108171191641	0.9272108171191641	0.9272108171191641	0.9272108171191641	0.9272108171191641	0.9272108171191641	0.9272108171191641	0.9272108171191641	0.9272108171191641	0.9272108171191641	0.9272108171191641
0.21360035262479357	0.1909466751130828	0.3626356025010711	0.07552774792754961	0.21076883917906716	0.28826985827225826	0.08660614345251126	0.26110046641519147	0.10075526152879496	0.4068741184327119	0.831762423954284	0.6797297530534754	1.0534164763022382	0.7426479739440387	0.7640032918889645	1.0000732595869086	0.7757376844484376	0.8928610640880869	0.8344642625804587	0.9442210269477678	1.252324949633626	1.7492644428610322	1.5890648082556265	1.5964127026742936	1.806268338434658	1.5069605417313003	1.47140873631532	1.1561248391222623	1.435420413773235	1.3574339186588593	1.4635355758737407	1.1798463836851805	1.5207843398789351	2.0043538453799026	1.2935550831454283	1.0248374365426414	1.3262407767321553	1.787204154924784	1.3964880700089748	1.4829308787399726	1.7917176377695299	1.6373242582547514	1.6373242582547514	1.6373242582547514	1.6373242582547514	1.6373242582547514	1.6373242582547514	1.6373242582547514	1.6373242582547514	1.6373242582547514
0.3515931363881486	0.20800058189153045	0.3173293797325325	0.5990222476837656	0.12484781845355675	0.36437941316250533	0.29652557698464016	0.0	0.2896520380283229	0.42072943384199846	0.2234446717199923	0.2098496300695732	0.1674965196079508	0.8136401021480822	0.43975093829955797	0.6444328699087497	0.8758250860406568	0.9130896209221582	0.882227132624238	1.047641380264698	1.303130414952522	0.9503831008523485	1.2527070195271157	1.3437103505307735	0.7744453084638314	0.9693656314714365	1.0358172549082476	1.2744504806023833	0.9765437386888884	0.6914107632449409	0.843506485517958	0.5987910583809509	1.2654733817289976	0.8949661001715422	0.9475365072083197	0.7498428642401532	0.9185175126230586	1.0399850520556941	1.645026383515644	1.202046251452275	0.7742104802589064	1.183256281232541	0.7965193630227317	0.5962661503263914	0.6725677436621633	1.146795225023295	0.909681484342729	0.909681484342729	0.909681484342729	0.909681484342729
0.6305611521823854	0.9723440411851436	0.8880490298769239	1.0786331602206727	1.1944672302258015	1.2477076812967003	1.0969654087447676	1.5296101997985787	1.529370606720198	1.297512251946461	1.400508716594329	1.3734667978217356	1.4105335536658634	1.4760869340743512	1.260014097184381	1.486702319871265	1.2065828345855967	1.4404798358773478	1.5090705795382044	1.0485752373190744	1.314551325901286	1.1508487246524572	1.3596249430564078	1.3526200081281947	1.4820773520754622	1.5633053631815155	1.3867129312028228	1.44534771153693	1.314971876063942	1.3477790040839577	1.518971475489194	1.3708734106905573	1.3799872320303965	1.444432117978875	1.4432076668910205	1.408776758740191	1.446213744111732	1.4015328434149608	1.3882575169484872	1.5177819839939108	1.5492020375038802	1.5334920107488954	1.5334920107488954	1.5334920107488954	1.5334920107488954	1.5334920107488954	1.5334920107488954	1.5334920107488954	1.5334920107488954	1.5334920107488954
0.8119499162354246	0.7059258379252858	1.1154116070457674	1.067844575680674	0.908150883920514	1.08608286558828	1.0494644348230102	1.1908803070076388	1.0320609324251844	1.2569742640496682	1.0022358451476008	0.9907080883349563	1.205364272302696	1.135119302479211	1.1208828393382648	1.2826398375164954	0.9093907885938272	1.0927403483895854	1.0567718172906617	1.1730467238891655	0.8999415373966287	1.3249392251253207	1.0200756799679955	1.0500091923353014	1.1402726517782917	1.274439509897645	1.32977152315547	1.1330606595026596	1.3295521482797301	1.1082824023766835	1.0825700932442794	1.0119066392707765	0.9435248507682167	0.8698722159578707	1.2887642202632998	1.3399423278330707	1.1138463483711747	0.9880244368573017	1.2132247428249139	1.12340846232151	1.3045474478904062	1.049889851179381	1.1590888608817722	1.2454967605314065	1.0013798151032858	1.232190771312536	1.116785293207911	1.116785293207911	1.116785293207911	1.116785293207911
0.9178106683776996	0.7378575001214224	0.81263205457607	0.7353875012664534	1.0147717211019651	1.1160988828485585	1.3216212183927183	1.3003979031746942	1.1605365357237771	1.034331148566821	1.1483953541967256	1.0427294548509747	1.1465701420234424	0.9934454986899466	1.1093976020491112	0.9105267256003741	1.1235553598374093	0.9428161630467239	1.2736075313521207	1.1323082654098695	1.4436643751124134	1.606778942394981	1.48298701129991	1.2243047373092542	1.3804680911552833	1.2082430131907147	1.1169266800034812	0.8452121849603113	1.1537903707224946	1.1958786029995023	1.33296748078631	1.2708601308070788	1.4738902830546254	1.3389207513629575	1.2848424279097472	1.3637923796923312	1.5808276665991796	1.0652184164198968	1.2693869657208199	1.144751333632151	1.2441617613660738	1.1285051250373397	1.704245525037287	1.4163753250373132	1.4163753250373132	1.4163753250373132	1.4163753250373132	1.4163753250373132	1.4163753250373132	1.4163753250373132
1.3957948992469646	1.1647986107908566	0.994890546995143	0.9600132328318145	0.9786516364269817	0.866537217069489	0.7423640568516738	0.9996011460207063	1.041596190469795	0.981541194451088	1.085321931531762	1.2724480070464095	1.1788849692890857	1.1788849692890857	1.1788849692890857	1.1788849692890857	1.1788849692890857	1.1788849692890857	1.1788849692890857	1.1788849692890857	1.1788849692890857	1.1788849692890857	1.1788849692890857	1.1788849692890857	1.1788849692890857	1.1788849692890857	1.1788849692890857	1.1788849692890857	1.1788849692890857	1.1788849692890857	1.1788849692890857	1.1788849692890857	1.1788849692890857	1.1788849692890857	1.1788849692890857	1.1788849692890857	1.1788849692890857	1.1788849692890857	1.1788849692890857	1.1788849692890857	1.1788849692890857	1.1788849692890857	1.1788849692890857	1.1788849692890857	1.1788849692890857	1.1788849692890857	1.1788849692890857	1.1788849692890857	1.1788849692890857	1.1788849692890857
1.088203255824136	1.09398138701353	1.3133913570410183	1.2274822760434432	1.0182844946852707	1.0882711982741278	0.8073155733019093	0.9391423073077999	0.8189852864779648	0.9944341037220784	0.8959866537762416	1.1901774541110435	1.0446865618553807	1.2724497930552032	0.5707993850341714	0.929235586921086	0.9167796473248834	0.9019364384664739	0.9583224115997222	0.8016698409694466	1.1011860479261497	0.9605459506144066	0.9798911086049973	1.089851154339455	1.2865230629585758	0.8385275507433986	0.9388493847762438	0.7146578113073965	1.2378750681030894	0.7163603559845477	0.8760888157591463	1.0585558042019338	1.0574721144881605	0.9134733368885561	0.9242628432118648	1.027567253664042	1.23646159583968	1.1045970469042636	1.1454837222047076	1.1907557983948174	0.9493406330213602	1.0700482157080888	1.0700482157080888	1.0700482157080888	1.0700482157080888	1.0700482157080888	1.0700482157080888	1.0700482157080888	1.0700482157080888	1.0700482157080888
1.1512433274560543	1.2556673238241427	1.164816695535059	1.208192704074479	1.241743718364723	1.1596714839954554	1.155191419408201	1.0309806641426673	1.1611411863339407	0.9547242840125034	1.3135314793426982	1.1669393889544741	1.2089703075258198	1.2400764612625568	1.2308470623679195	1.1149596931545516	1.2403994278417239	1.1932899172256426	1.1954939683655745	1.253743869095113	1.195798734474119	1.214768683696654	1.3149477735158004	1.2609468342786887	1.211314490219604	1.2245626839162538	1.242352083420462	1.3538228726971024	1.3737479526279393	1.2024072169431055	1.2384224116662	1.3014415849041345	1.4997367294627244	1.3329315708758762	1.3111737985437981	1.412821515135042	1.1913508384900273	1.2119393827210672	1.2516214882766035	1.296406733672873	1.1619606591634806	1.3078367919591574	1.273624272575271	1.2387968237146214	1.3172479291278285	1.278022376421225	1.278022376421225	1.278022376421225	1.278022376421225	1.278022376421225
0.8309840822423764	0.38601804812955615	0.2553870377698713	0.4770131241267927	0.17214733222336948	0.18433030167750805	0.2798710249947394	0.2227187015113202	0.1148424636362889	0.2869897958596584	0.5527966507401181	0.0	1.061292925994214	1.9975555883814398	0.3407155649793817	0.13484533707021812	1.3814621471144344	1.163045224704518	0.6235499163675594	0.5527696132065324	0.5195048259871902	0.6245509610072675	0.8711170476918616	0.24057387104318828	1.243348971531491	0.07057424272187995	0.5143740015189966	1.040474435548415	0.6608192232450726	1.1503514783063176	0.44607400260845614	0.7640944957066739	0.4962538898568797	1.07665467881428	0.7088915546685087	0.9841428466628438	0.6965164512173698	0.4654667542584696	0.26593236299848616	0.32677690270915305	0.3234699580476945	0.6733722890431069	0.48334896077597267	0.2831987964420701	0.004427599003403977	0.143813197722737	0.143813197722737	0.143813197722737	0.143813197722737	0.143813197722737
1.0420511817605969	1.0664854694383419	0.6910828276004837	1.078470196553855	0.8446598118277017	0.8088598629200521	1.1372836949208995	1.1343340364649686	1.225826732282041	1.460626539750631	0.8133949211637093	0.8441836490140461	1.4777935728010123	1.0294335824021044	0.9586040203818776	1.0327977430281365	1.5431681780245432	1.2082122660338108	1.512275281227303	0.9209173183064577	1.1789086111746385	1.3523062276876672	1.1225970113006183	1.180641947145061	1.3715975942643215	1.1317963836015432	1.3473602789661876	1.153830862677736	1.2254479009785715	0.8462978174989614	1.1801349425947043	1.1465450816251903	1.07729768788937	1.6096127695941707	0.9988831092649096	1.207633807194925	1.051840768777807	0.8828857431442312	1.0059338976502676	1.4294271556340905	1.2978227756297183	1.369370662937189	1.14412839466669	1.2567495288019395	1.2567495288019395	1.2567495288019395	1.2567495288019395	1.2567495288019395	1.2567495288019395	1.2567495288019395
0.7788573025788209	0.9452938810121264	0.7390560216142296	0.7728792219051216	1.0531389409837322	1.1658344624246968	1.0685254806816116	1.0518126486283181	1.275993967024228	1.4138768194641442	1.2287143322464031	1.2106543593965267	1.2819459499705463	1.1665522657896772	1.4464042966445594	1.4335770874705445	1.4275727684883872	1.328802317325706	1.0045992768207836	0.9449048341094011	1.1640793198442436	1.035448055325962	0.8134225655372125	1.2288169005807503	1.3155977906003178	1.088600346081895	1.1771147207531403	1.3670954815043925	1.1412597928957495	1.4753257294851412	1.4323811981408645	1.3389882049353454	1.419718459480081	1.3935061056505975	1.3825834712444818	1.2860842145778137	1.251375178042946	1.3843048609572541	1.6141324150055152	0.9450215636695521	1.2795769893375337	1.2795769893375337	1.2795769893375337	1.2795769893375337	1.2795769893375337	1.2795769893375337	1.2795769893375337	1.2795769893375337	1.2795769893375337	1.2795769893375337
0.6919488393302624	0.6482437624445251	0.9580195858170534	1.145150577778699	1.1340328715821615	1.2670056643769214	0.990014028580892	1.3549825871738035	1.0320733330359084	1.3185470847484932	1.4648977175886164	1.3579088578327725	1.2541855421873935	1.5305956482253755	1.24954695584415	1.340685316445148	1.0596447355924112	1.0303853267797047	1.418051695436712	1.755450572454875	1.466964869555862	1.329336231648449	1.2992935448370502	1.080905593583652	0.9247616551513567	1.0596496801283088	0.8605017430225745	0.9824897983897708	0.9227988431191995	1.5721828116006085	1.6373389375993281	1.0322575210159006	1.2670748623245722	1.2326517667582721	1.3522309861964967	1.0257076198890258	0.9632283570680532	1.0084592917642514	1.2194286607191078	1.4528040256308934	1.637955824574011	1.545379925102452	1.545379925102452	1.545379925102452	1.545379925102452	1.545379925102452	1.545379925102452	1.545379925102452	1.545379925102452	1.545379925102452
0.545664067484036	0.600332833385134	0.6367517008188757	0.6064801661311598	0.5856834014085929	0.6618860338941652	0.657224359102596	0.7609644476933363	0.8093819804256226	0.951573773338369	0.6509133367022908	0.7039562403031504	0.5900456966063473	0.491743159210294	0.5171760578435969	0.7276230438541282	0.8390131427086056	0.9905721945352685	1.2201987188008188	1.0728688904337718	1.2962787685712245	1.1204341047344406	1.285541831147849	1.2169028398330528	1.2103197926083422	1.175535755602519	1.373964293326016	1.3668126022274376	1.2163812200712034	1.0996353870710067	1.1574137794433816	1.38074076689371	1.3625810332072614	1.3143180677128887	1.2549420154971835	1.363409436532392	1.3960176710395975	1.2977558692094793	1.5835634461173975	1.474254704497142	1.4488808381556586	1.251203368332106	1.2382533945826846	1.3519987695523943	1.2752586662130905	1.3607229412264141	1.3342430380777743	1.2978016567271693	1.3519054862649647	1.5210181600050106
0.619346384249827	0.6081015732641845	0.42648627462667454	0.787168191396882	0.0	0.9700657789798667	0.9959601012775567	0.21956859889388639	0.6810496355527323	0.48261682041929854	0.5621507076653129	0.9765780085181088	1.465697544315851	0.7343739826677324	1.2448695996834818	0.49740429169046374	0.9649809138053677	1.0827994355321444	0.8552284782962661	0.6575557102216761	1.1139874965100554	0.9309875317969564	1.5456701332992815	1.2153525179167521	0.6602872261275999	0.8983055036168822	1.1103368485540324	2.121566753642925	1.7070379677214749	0.5171115646824134	1.903078562769596	2.3341435614984167	1.345663453921868	1.4501132259513367	0.8248172370855664	1.7375378229279654	0.7572403500847485	0.6071519362924721	0.7954472752480471	0.8437665065996567	0.7790973184569214	0.5603781834032374	2.1341709541260117	0.6192551606855901	1.3325079799152582	1.4951916772958453	1.224323985604625	0.5480342137781645	2.0303523442922673	0.8894952963226846
0.7587566492344507	0.6253860397815645	0.7814201111500475	0.6360334016562648	0.5529893512364222	0.8842856437370672	0.7891773811667797	0.8042965968855744	0.901247039019014	0.7327592226575947	0.6290221688737312	0.9776432670915367	1.0446742978828154	0.819350691237879	0.7948638670769338	0.8204398394574752	0.9956755129567442	0.8689940299747111	1.0743691099350567	0.6827643505636524	0.9646992409540384	0.6774392800912341	1.0257033957902435	0.6542189754354979	0.920317934502645	0.7818259257573896	1.19616206471466	0.9608681261279979	0.8555804319933483	0.976109681347346	1.173048108016918	0.8689543539850629	0.6226870625165596	1.0011907213199402	0.8576053130335728	0.9198900092864422	0.7814054571705366	1.081448524275595	0.703757632378417	0.6564133646116513	0.7671738767630096	0.925602975134191	1.085039406806382	0.8463389214188012	1.0804262614504248	1.1078991403567	1.0963440029287943	1.1866491500964094	1.1153014160361112	1.0398336430362074
0.7778449062464922	0.8714675767646447	0.8721691004457521	1.089680953490567	1.0927171132987854	0.9691928970429446	1.0740241781196924	1.0948300302344356	0.9702375617203307	0.9322251847245354	1.0801488523705185	1.0273347443277734	1.1461358071264622	1.0845373627132135	0.9632615705270534	1.1306191505723255	1.0962508101398332	1.103947602671527	0.8821662450628253	0.8445090674163441	0.9564309937999939	1.007718437215704	0.9340351626859228	1.0673473988423472	1.0348820245215775	1.1009062597939554	0.9478028119246357	0.9453001905542435	1.3212937430798835	1.1414098485934687	0.9879574944676638	1.0999037750813612	0.8709328566639981	1.066207841045914	0.9385024460025501	0.8945622527344529	0.8755791392357445	1.064257178276222	1.078613773934978	1.1739958528226015	1.0011111590052144	0.9922473389996036	0.8513736484699533	1.0490542424106917	1.0127359527498683	1.2773958127961684	1.0656001569682114	1.0947475061350618	0.9653604892836877	1.132481825643227
0.4199595655616456	0.43457580343692614	0.5655711171076013	0.6757556248481437	0.6862889871586467	0.7691990935554288	0.8380133265614614	0.798252782584352	0.615283209415449	0.991355213334454	1.1146480235086191	1.0932065701724465	0.946569146239724	0.9762946285399736	0.8814102640905344	0.8878032769518235	1.0557979376365485	0.891563888086662	0.8668381978230995	0.6891057795183352	0.6439012228928007	0.7018065994107361	0.5419671854516722	1.038328715256785	1.2100975466249535	1.3029959430958729	1.0041368399197728	1.1600569520914277	1.2581368981321501	1.3583762373654173	1.4160208063452953	1.2197449489121135	1.240140140798063	1.3615238064677129	1.2289646443035698	1.2950506536870467	1.124838626864665	1.0669033726512418	1.1652077396115805	1.250586482730564	0.9997028103578105	1.0104160609896409	0.9912396172029636	1.446854094992178	1.0785996668620461	1.4322926053190932	1.589142885085991	1.7967584144030837	1.7105250725152068	1.7886345398551242
0.7348871197240963	0.8071319140748959	0.7052068346431116	0.7842531951838305	0.6257913565384858	0.86356831216408	0.8068396355729538	0.8369133292955403	0.7180850441924408	0.6842181426147486	0.7366728923280786	0.7315087579688603	0.9126963752348469	0.799877980570836	0.5675750095494851	0.7721965013149902	0.8884979183776938	0.9019298322476293	0.7266855064941911	0.7488115814932751	0.6094556018620709	0.70324251683249	0.607168971605283	0.6316844573311627	0.6878537104577599	0.7029830042139126	0.6828339490011794	0.8169044911536598	0.7629014349659257	0.7373083667843612	0.7280347232796576	0.7494014890197644	0.8534197073832175	0.6729865712263804	0.7703922525733726	0.7833102848158829	0.7858253332284746	0.9486693799087803	0.7727546677798863	0.6912526117926652	0.7425285071803531	0.723051248060387	0.8707651278466664	0.7969081879535267	0.7969081879535267	0.7969081879535267	0.7969081879535267	0.7969081879535267	0.7969081879535267	0.7969081879535267
0.8188398317134995	1.1016421152926972	1.1425596662819557	0.857039098022969	0.7060870213371745	0.9069478434877735	0.7583513922213628	0.5041323430459616	0.5913042016882762	0.8248745016968547	0.43437398106283986	0.6296242413798473	0.6296242413798473	0.6296242413798473	0.6296242413798473	0.6296242413798473	0.6296242413798473	0.6296242413798473	0.6296242413798473	0.6296242413798473	0.6296242413798473	0.6296242413798473	0.6296242413798473	0.6296242413798473	0.6296242413798473	0.6296242413798473	0.6296242413798473	0.6296242413798473	0.6296242413798473	0.6296242413798473	0.6296242413798473	0.6296242413798473	0.6296242413798473	0.6296242413798473	0.6296242413798473	0.6296242413798473	0.6296242413798473	0.6296242413798473	0.6296242413798473	0.6296242413798473	0.6296242413798473	0.6296242413798473	0.6296242413798473	0.6296242413798473	0.6296242413798473	0.6296242413798473	0.6296242413798473	0.6296242413798473	0.6296242413798473	0.6296242413798473
0.9180438727106176	1.2322735666218305	1.0901850378939426	1.107233386562108	1.1607665419896949	1.118123020108725	1.1394447810492099	1.1394447810492099	1.1394447810492099	1.1394447810492099	1.1394447810492099	1.1394447810492099	1.1394447810492099	1.1394447810492099	1.1394447810492099	1.1394447810492099	1.1394447810492099	1.1394447810492099	1.1394447810492099	1.1394447810492099	1.1394447810492099	1.1394447810492099	1.1394447810492099	1.1394447810492099	1.1394447810492099	1.1394447810492099	1.1394447810492099	1.1394447810492099	1.1394447810492099	1.1394447810492099	1.1394447810492099	1.1394447810492099	1.1394447810492099	1.1394447810492099	1.1394447810492099	1.1394447810492099	1.1394447810492099	1.1394447810492099	1.1394447810492099	1.1394447810492099	1.1394447810492099	1.1394447810492099	1.1394447810492099	1.1394447810492099	1.1394447810492099	1.1394447810492099	1.1394447810492099	1.1394447810492099	1.1394447810492099	1.1394447810492099
0.3641572364317034	1.496548203261433	1.133536925090218	1.8320920045063849	1.3118198176247498	1.300726861971127	2.0837522413662315	1.2133816888441884	1.4302252740483257	1.285722544079995	1.622308501730254	1.0083501745732895	0.7690681988027261	0.5944343609077253	0.7060789199646428	0.7662142229664707	0.5132062781139012	0.8067965107293641	0.757437160420843	0.4494477046246721	1.3853828924106513	0.9345524105825196	1.4073766069029912	1.221774763466966	0.9629690357478918	1.2144546100888154	1.5211132352606036	0.30594310824684917	0.2702779979308648	0.3778161369484531	0.6961995099411589	0.539966579961867	0.708868634252049	0.579933667879025	0.9736964036403434	0.4963308601364184	0.7350136318883809	0.7350136318883809	0.7350136318883809	0.7350136318883809	0.7350136318883809	0.7350136318883809	0.7350136318883809	0.7350136318883809	0.7350136318883809	0.7350136318883809	0.7350136318883809	0.7350136318883809	0.7350136318883809	0.7350136318883809
0.8824921504393384	0.6977035552816482	0.9551799434328508	1.0090590965721897	0.9897729328435391	0.9783802975734293	1.1976413141582731	1.2802310412357814	1.3468553910585468	1.0986759977564076	1.4281597729012905	1.2374606383318278	1.142392453198425	1.0611874821524723	1.1737004066931263	1.1792786610584298	1.0897763119114978	1.0896698683996053	1.1914620823289617	1.1532980634297265	1.1104823058556599	1.2739980150938535	1.1048207165985902	0.9756307690868748	1.2195384286461357	1.1033216281991365	1.2027423445466623	1.1530319863728993	1.1530319863728993	1.1530319863728993	1.1530319863728993	1.1530319863728993	1.1530319863728993	1.1530319863728993	1.1530319863728993	1.1530319863728993	1.1530319863728993	1.1530319863728993	1.1530319863728993	1.1530319863728993	1.1530319863728993	1.1530319863728993	1.1530319863728993	1.1530319863728993	1.1530319863728993	1.1530319863728993	1.1530319863728993	1.1530319863728993	1.1530319863728993	1.1530319863728993
1.024647762963248	0.758739440989486	1.0828686457337742	1.04489976308177	0.9829226457069027	1.0630758718024262	1.043742124888033	1.0524215615006163	1.0018620799816447	1.0817986243518831	0.8183299634586798	0.9576125649534655	1.004579607535951	0.7886789844333163	0.8478308499280085	0.822269115954985	1.2717907456679316	0.5304746245296305	0.7517852004182819	0.5797283390924981	0.66575676975539	0.66575676975539	0.66575676975539	0.66575676975539	0.66575676975539	0.66575676975539	0.66575676975539	0.66575676975539	0.66575676975539	0.66575676975539	0.66575676975539	0.66575676975539	0.66575676975539	0.66575676975539	0.66575676975539	0.66575676975539	0.66575676975539	0.66575676975539	0.66575676975539	0.66575676975539	0.66575676975539	0.66575676975539	0.66575676975539	0.66575676975539	0.66575676975539	0.66575676975539	0.66575676975539	0.66575676975539	0.66575676975539	0.66575676975539
0.9021906218506948	0.8928435267882499	0.8213725945662449	0.7787969984900788	1.0080019934565674	0.9175312076322206	0.9175354562078087	0.7775516874684525	0.8863192015708732	1.1253713146146096	0.808180468930129	0.949512425709124	0.7616389243162682	1.1534528645478517	1.0388681681315732	0.9782946506312137	0.9856795996261429	1.149481726223542	0.9318257759664501	0.9526022203495139	0.9417853567379093	1.1332052451614636	1.028100302150451	1.28511679183326	1.0619699687364885	0.9170784834745374	1.034426229729702	1.1858606015829558	0.8620227925034856	1.0142934342472896	0.880512592309057	1.1442748354405878	1.049452614511353	0.9332885228413369	1.17931125987566	0.9199524054919141	1.1614684151639554	1.0407104103279348	1.0407104103279348	1.0407104103279348	1.0407104103279348	1.0407104103279348	1.0407104103279348	1.0407104103279348	1.0407104103279348	1.0407104103279348	1.0407104103279348	1.0407104103279348	1.0407104103279348	1.0407104103279348
1.1684152929631721	1.1403622411586753	0.8835575001900622	0.9566076593696272	0.9853394687959426	0.8266320028718123	1.2435142380142687	0.9772998687417218	1.0273186027734418	1.1113187200082961	0.9709495534565139	1.0740793700570626	0.9362002106233595	1.2299653567425066	1.0217289273343308	0.7737932353416139	0.9430121836179535	1.0562611624294562	0.9157844223692442	0.9818750200044876	0.9776917679696461	0.874742308414798	1.1615216011350558	0.75752844657015	0.9021794137891381	1.179890075419839	1.217743856807432	1.238826923602827	1.092561739477469	1.1881161862309375	0.8739436257703327	1.0872621449252444	0.9806028853477886	0.9806028853477886	0.9806028853477886	0.9806028853477886	0.9806028853477886	0.9806028853477886	0.9806028853477886	0.9806028853477886	0.9806028853477886	0.9806028853477886	0.9806028853477886	0.9806028853477886	0.9806028853477886	0.9806028853477886	0.9806028853477886	0.9806028853477886	0.9806028853477886	0.9806028853477886
0.32269905734564625	0.2639570144851704	0.7347394201194922	0.25580770611805936	0.2868378837424477	0.41266053978979034	0.3675954240130221	0.6581400765410748	0.7851026456001822	0.7390769811785716	0.3574365126622522	0.8618431320593127	0.44108630475709015	0.4338911866573818	0.6966211021596973	1.1283727519044355	0.4568863862937376	0.7366201116630564	0.8450626492351131	0.30649320259279883	0.47848501378479313	0.9695605802931694	0.6875742029428051	0.8460804367112171	0.6022355516940026	0.807881070973467	0.5671277354947588	0.6495516647603472	1.2115998900028575	0.7733733278304689	0.705071066811022	0.5626253757198351	0.7877503853719967	0.8985049221025712	0.8431276537372838	0.8431276537372838	0.8431276537372838	0.8431276537372838	0.8431276537372838	0.8431276537372838	0.8431276537372838	0.8431276537372838	0.8431276537372838	0.8431276537372838	0.8431276537372838	0.8431276537372838	0.8431276537372838	0.8431276537372838	0.8431276537372838	0.8431276537372838
0.8896556153303914	0.8052233271550769	0.9801345426980489	1.163095512858828	1.0406785219653314	0.829599655615066	1.0154302229195973	1.0287000676614455	1.396221636268027	1.2067648001205822	1.1823998862537595	1.315520117659132	1.341432851440172	1.1993222911484653	1.045075231078489	1.3480498858329757	1.1080459869839998	1.3583097758955687	1.083583929163063	1.0466645934616001	1.2018687353553885	1.1141534683287975	1.158011101842093	1.158011101842093	1.158011101842093	1.158011101842093	1.158011101842093	1.158011101842093	1.158011101842093	1.158011101842093	1.158011101842093	1.158011101842093	1.158011101842093	1.158011101842093	1.158011101842093	1.158011101842093	1.158011101842093	1.158011101842093	1.158011101842093	1.158011101842093	1.158011101842093	1.158011101842093	1.158011101842093	1.158011101842093	1.158011101842093	1.158011101842093	1.158011101842093	1.158011101842093	1.158011101842093	1.158011101842093
0.4902169408860661	0.26044604030278895	0.1499269920906217	0.14888923167359408	0.33494361439297266	0.39529482585993714	0.5757729567925838	0.348026920143232	0.6096130440970617	0.8474650187044487	1.0105712950508907	0.667905907337412	0.7813692372380407	0.32072663192100825	0.6880805995175587	1.0414720140600822	0.3382451625460483	0.7813288041215992	0.897440589578969	0.7812213429198285	0.8292746828675477	0.669162374084791	0.4180519019593108	0.49844082408768997	0.92089023820031	0.8323078963290197	0.18822414099032644	0.8115836486173335	0.5960220645052854	0.273661817729677	0.7173900341935807	1.03759923507545	1.1789091363119588	0.5854490423968126	0.9070297177917489	0.605445057414782	1.2344257850487272	0.5849331686835018	0.8365295905748207	0.615224492925081	0.4929921768180189	0.5541083348715499	0.5541083348715499	0.5541083348715499	0.5541083348715499	0.5541083348715499	0.5541083348715499	0.5541083348715499	0.5541083348715499	0.5541083348715499
0.8777346825113632	0.9402497446358069	0.9325236904624317	0.84378037710394	1.0676093031630982	0.7491041866839961	1.0392622099144098	1.001972592796877	1.1104560781041561	1.013402124779115	1.1795148883534607	0.8879176166866145	0.6761931010857571	0.9114448003373443	0.848378543968874	0.8254124021167637	0.959946447082925	0.86447902423851	1.0743796979086788	1.1589475848898667	0.772472609471092	0.9010894638395207	0.964736369483684	0.928130318039293	0.9489489670870961	0.9385396425631946	0.9385396425631946	0.9385396425631946	0.9385396425631946	0.9385396425631946	0.9385396425631946	0.9385396425631946	0.9385396425631946	0.9385396425631946	0.9385396425631946	0.9385396425631946	0.9385396425631946	0.9385396425631946	0.9385396425631946	0.9385396425631946	0.9385396425631946	0.9385396425631946	0.9385396425631946	0.9385396425631946	0.9385396425631946	0.9385396425631946	0.9385396425631946	0.9385396425631946	0.9385396425631946	0.9385396425631946
0.5389263022931017	0.5343410713008797	0.8484286386728337	0.6427570735182191	0.5909637097490515	1.0845547646886766	0.4372570731946885	0.6702788068824012	1.0310102031299853	0.8769054648122144	0.8048624123810143	1.2680850089710414	1.1132023852599555	0.750177329552316	0.9833730443610149	0.8176493588642914	1.2832273919767334	0.8674427102803122	1.5620438888215906	1.0658941562680584	0.9087213773798953	0.9999256308889909	0.5261648347547713	1.2171097260081918	1.1308124045836843	1.1839261146753062	0.8096023679255893	1.2241564354821235	1.0470537477243058	1.3318142828844923	1.1894340153043992	1.1894340153043992	1.1894340153043992	1.1894340153043992	1.1894340153043992	1.1894340153043992	1.1894340153043992	1.1894340153043992	1.1894340153043992	1.1894340153043992	1.1894340153043992	1.1894340153043992	1.1894340153043992	1.1894340153043992	1.1894340153043992	1.1894340153043992	1.1894340153043992	1.1894340153043992	1.1894340153043992	1.1894340153043992
0.8676081065158135	0.8837306732059955	1.1594506440960937	1.2355335978214677	1.1230325072265235	1.5670667292000298	1.0743108156935965	1.412433630192742	1.3057164722557004	1.088665836043137	1.2601405428978163	1.437206441612059	1.312020969615754	1.0102718405266167	1.1619303542328994	1.330481407881079	1.4325139761114118	1.0733150962267126	1.2529145361690623	1.2529145361690623	1.2529145361690623	1.2529145361690623	1.2529145361690623	1.2529145361690623	1.2529145361690623	1.2529145361690623	1.2529145361690623	1.2529145361690623	1.2529145361690623	1.2529145361690623	1.2529145361690623	1.2529145361690623	1.2529145361690623	1.2529145361690623	1.2529145361690623	1.2529145361690623	1.2529145361690623	1.2529145361690623	1.2529145361690623	1.2529145361690623	1.2529145361690623	1.2529145361690623	1.2529145361690623	1.2529145361690623	1.2529145361690623	1.2529145361690623	1.2529145361690623	1.2529145361690623	1.2529145361690623	1.2529145361690623
0.672423878446468	0.6996506776996105	0.9870856272261194	1.0219855101401552	1.1359707686175287	0.8414361995840861	0.905100605194987	1.075973606593603	1.1334217847437882	1.0457534823500072	0.7607533942094532	0.8423450945680434	1.2554039923368023	0.8411340826137069	1.0986195373012335	1.34350209324423	0.9771406758695922	1.0521276523155616	0.8228356196154315	1.0159251598887002	0.8074048421229385	1.1182816231996155	0.9382114417935534	1.0536604864411079	1.0795365672563275	1.051906234509217	0.8976156221559781	0.8840942189780167	0.957205685018513	0.9206499519982648	0.9206499519982648	0.9206499519982648	0.9206499519982648	0.9206499519982648	0.9206499519982648	0.9206499519982648	0.9206499519982648	0.9206499519982648	0.9206499519982648	0.9206499519982648	0.9206499519982648	0.9206499519982648	0.9206499519982648	0.9206499519982648	0.9206499519982648	0.9206499519982648	0.9206499519982648	0.9206499519982648	0.9206499519982648	0.9206499519982648
0.7115965899935881	0.6994819313101251	0.7512404079429713	1.0429650840989784	1.000513635573374	0.8425161273190225	1.6941270946525826	1.5246768460703763	1.1726675826064106	1.6400308572373208	1.7043304893931557	1.182645084304157	1.8898712044917156	1.2245780086935476	1.0547132769381657	1.1820110766805507	1.204923142483167	1.0063114261861792	1.5519829995046248	1.1628214512437527	1.1350953396832129	1.1095535024344303	1.1223244210588217	1.1223244210588217	1.1223244210588217	1.1223244210588217	1.1223244210588217	1.1223244210588217	1.1223244210588217	1.1223244210588217	1.1223244210588217	1.1223244210588217	1.1223244210588217	1.1223244210588217	1.1223244210588217	1.1223244210588217	1.1223244210588217	1.1223244210588217	1.1223244210588217	1.1223244210588217	1.1223244210588217	1.1223244210588217	1.1223244210588217	1.1223244210588217	1.1223244210588217	1.1223244210588217	1.1223244210588217	1.1223244210588217	1.1223244210588217	1.1223244210588217
1.0539606887008484	0.7966506007537073	1.187710838576129	1.23581679606411	0.8900863709499107	0.854499892218894	0.9756568742938678	0.9261302259984323	1.104971481186783	0.9404836183585034	1.0728775810691886	0.9194736115210796	0.9181609929625184	1.193811011913234	0.787113532595281	1.0849343955552797	0.7305219390665402	0.8888153887051968	1.1554964080655075	0.8435925368088545	0.6975861140523177	0.8667335917582812	0.675804803180447	0.8264001160316519	0.8341215740070983	0.7418102240787461	0.7879658990429221	0.7879658990429221	0.7879658990429221	0.7879658990429221	0.7879658990429221	0.7879658990429221	0.7879658990429221	0.7879658990429221	0.7879658990429221	0.7879658990429221	0.7879658990429221	0.7879658990429221	0.7879658990429221	0.7879658990429221	0.7879658990429221	0.7879658990429221	0.7879658990429221	0.7879658990429221	0.7879658990429221	0.7879658990429221	0.7879658990429221	0.7879658990429221	0.7879658990429221	0.7879658990429221
0.860715814228796	1.1050516829191865	0.7425879796554506	1.1334296985250867	1.0898279927561056	1.3212786958333937	1.0147236841302625	1.3203686851651393	1.1681072642178847	1.567443543065981	1.2911217511818283	1.2533786110505902	1.5035404911810495	1.1581159994957282	1.214887343033368	1.483917681069164	1.7204988482766854	1.269819076058648	1.6430222130170358	1.6465944015117269	1.3806319869491364	1.3650386398756122	1.5870842068775248	1.5939085033561116	1.5904963551168183	1.5904963551168183	1.5904963551168183	1.5904963551168183	1.5904963551168183	1.5904963551168183	1.5904963551168183	1.5904963551168183	1.5904963551168183	1.5904963551168183	1.5904963551168183	1.5904963551168183	1.5904963551168183	1.5904963551168183	1.5904963551168183	1.5904963551168183	1.5904963551168183	1.5904963551168183	1.5904963551168183	1.5904963551168183	1.5904963551168183	1.5904963551168183	1.5904963551168183	1.5904963551168183	1.5904963551168183	1.5904963551168183
0.9607947957562908	0.9667219149826806	0.9158440674003478	0.8566068112575848	1.0145195437156056	1.1429985080280485	0.9166126562886684	1.2669611429076546	1.247115970964584	0.8857049553248593	0.8786420321133731	1.1702332099746426	1.0751255626548661	1.143054759982428	1.0590693674632254	1.1584887893461515	0.8992587829290767	1.0218798756676317	0.9944265620988096	0.969169730910598	1.1960383101493695	1.0508950683026996	1.1371922141307018	1.273946038790201	1.2055691264604516	1.2055691264604516	1.2055691264604516	1.2055691264604516	1.2055691264604516	1.2055691264604516	1.2055691264604516	1.2055691264604516	1.2055691264604516	1.2055691264604516	1.2055691264604516	1.2055691264604516	1.2055691264604516	1.2055691264604516	1.2055691264604516	1.2055691264604516	1.2055691264604516	1.2055691264604516	1.2055691264604516	1.2055691264604516	1.2055691264604516	1.2055691264604516	1.2055691264604516	1.2055691264604516	1.2055691264604516	1.2055691264604516
0.4066388020733919	0.4496309619764243	0.3547130465018768	0.543075506727958	0.9325119873835672	0.9942710351812312	1.1422667762432848	1.2510818870765623	1.1281888727157492	1.1479207986677482	1.089545267007506	1.0869620835813278	1.1149106633269197	1.0435244234269034	1.1438723240279196	0.9651429621170574	1.210640484410362	1.2187292929296136	1.421198757697303	1.276459554874946	1.2576930712718684	1.2980318764396395	1.1228993486768868	1.2104656125582631	1.2104656125582631	1.2104656125582631	1.2104656125582631	1.2104656125582631	1.2104656125582631	1.2104656125582631	1.2104656125582631	1.2104656125582631	1.2104656125582631	1.2104656125582631	1.2104656125582631	1.2104656125582631	1.2104656125582631	1.2104656125582631	1.2104656125582631	1.2104656125582631	1.2104656125582631	1.2104656125582631	1.2104656125582631	1.2104656125582631	1.2104656125582631	1.2104656125582631	1.2104656125582631	1.2104656125582631	1.2104656125582631	1.2104656125582631
0.8423503783682227	0.8327488548506585	1.051022256837339	1.3489045627418816	1.2518527103331925	1.3588865494937243	1.3726169880352297	1.2674654699376833	1.4529968806991924	1.1727662967731793	1.2420895579963858	0.9045850282885012	1.0085051816799488	1.0695515586868416	0.8993192954334077	1.2832897420085956	1.2647043447273125	1.4728457493844933	1.048108764050978	0.8689213485869636	1.0855225485526847	1.254293897948374	0.9879835325212376	1.2401111257513122	1.114047329136275	1.114047329136275	1.114047329136275	1.114047329136275	1.114047329136275	1.114047329136275	1.114047329136275	1.114047329136275	1.114047329136275	1.114047329136275	1.114047329136275	1.114047329136275	1.114047329136275	1.114047329136275	1.114047329136275	1.114047329136275	1.114047329136275	1.114047329136275	1.114047329136275	1.114047329136275	1.114047329136275	1.114047329136275	1.114047329136275	1.114047329136275	1.114047329136275	1.114047329136275
0.6027399676050181	0.5615517963355863	0.6855108228570446	0.7878333109839002	0.6245710828565736	0.3765541238465278	0.6056414471291353	0.582181007030385	0.6095523838998615	0.5253405223082018	0.5920560334279126	0.5206471698311672	0.44450159796977445	0.6307652062245722	0.6625824652919312	0.6243399455361097	0.6987188572071044	0.618820311160948	0.4343557747753945	0.4779872902415693	0.641185725816678	0.7191932430925257	0.5925777196676807	0.5553938845657607	0.6279872150049468	0.756923054572315	0.6217801091152345	0.7321775665177758	0.6688862723269025	0.6390977188188878	0.6539919955728951	0.6539919955728951	0.6539919955728951	0.6539919955728951	0.6539919955728951	0.6539919955728951	0.6539919955728951	0.6539919955728951	0.6539919955728951	0.6539919955728951	0.6539919955728951	0.6539919955728951	0.6539919955728951	0.6539919955728951	0.6539919955728951	0.6539919955728951	0.6539919955728951	0.6539919955728951	0.6539919955728951	0.6539919955728951
0.7247414217774434	0.7254451761648839	0.6419989295447126	0.7592635417536236	0.7790555589461865	0.7340607346599588	0.6206229871589972	0.6755427563000037	0.9340312621048332	0.830316089149441	0.7147999760765095	0.9800835512307614	0.9016171005857939	0.742128459331036	0.7911420825830303	0.9195536205095061	0.7188970029587265	0.6594821915724126	0.80694266849642	0.9744480010584443	0.5781174442290343	0.835743175855761	0.6889955011780892	0.7680484777290727	0.7683255869155873	0.8583106096258838	0.7521843375695175	0.8590646270829694	0.8496352179153892	0.7514632842117589	0.7745514848412157	0.7630073845264873	0.7630073845264873	0.7630073845264873	0.7630073845264873	0.7630073845264873	0.7630073845264873	0.7630073845264873	0.7630073845264873	0.7630073845264873	0.7630073845264873	0.7630073845264873	0.7630073845264873	0.7630073845264873	0.7630073845264873	0.7630073845264873	0.7630073845264873	0.7630073845264873	0.7630073845264873	0.7630073845264873
0.6115057652823128	0.8014026802602952	0.6277330983313437	0.43363358504138316	0.7129826027076933	0.5739786408105707	0.7020035731137882	0.5223067088660542	0.6941377867018014	0.6011826255510946	0.5775749125711713	0.6025616763951033	0.8337245179455698	0.8476407851686742	0.8690283294090634	0.7299988453876799	0.9080912770798668	0.8273044750815014	0.7474281593384302	0.8621637311590775	0.9725432596813832	0.9313178984836397	0.7779788183870773	0.8290174065064014	0.7989070399200903	0.7981804611538619	0.6906189377280932	0.7664696787336522	0.9017561975751225	0.8442080839263106	0.8729821407507166	0.8729821407507166	0.8729821407507166	0.8729821407507166	0.8729821407507166	0.8729821407507166	0.8729821407507166	0.8729821407507166	0.8729821407507166	0.8729821407507166	0.8729821407507166	0.8729821407507166	0.8729821407507166	0.8729821407507166	0.8729821407507166	0.8729821407507166	0.8729821407507166	0.8729821407507166	0.8729821407507166	0.8729821407507166
0.49062109900552725	0.650793958055444	0.45694581600130146	0.6798796092222013	0.6833107774888846	0.5957073984499901	0.801295179154491	0.9152138344137516	0.5685732574893283	0.520648691416031	0.5036596427722091	0.724626809095447	0.6832030194909928	0.721717522561279	0.6804921558467217	0.8276377186684358	0.9291356237717602	0.8279927003688573	0.858719052732161	0.8475872605181519	0.8531531566251565	0.8531531566251565	0.8531531566251565	0.8531531566251565	0.8531531566251565	0.8531531566251565	0.8531531566251565	0.8531531566251565	0.8531531566251565	0.8531531566251565	0.8531531566251565	0.8531531566251565	0.8531531566251565	0.8531531566251565	0.8531531566251565	0.8531531566251565	0.8531531566251565	0.8531531566251565	0.8531531566251565	0.8531531566251565	0.8531531566251565	0.8531531566251565	0.8531531566251565	0.8531531566251565	0.8531531566251565	0.8531531566251565	0.8531531566251565	0.8531531566251565	0.8531531566251565	0.8531531566251565
0.8621955690199136	0.6081870162490148	0.5768033038412337	0.6180043313378963	0.7619550052575988	0.6800826706768842	0.7791956750424193	0.7143521560917373	0.735731147477295	0.851275453042366	0.7295595900335664	1.023343135046677	0.9763127195326484	1.2693424035993885	0.9580843688384101	1.004739683458492	1.2715727144269677	1.2302848980283025	1.1428926224598026	1.1733078963573775	1.0779344189823876	1.246178304537531	1.136065583638403	1.0083876825689018	1.1883456026527874	1.1681898880311437	1.2450992725102341	1.2066445802706889	1.2066445802706889	1.2066445802706889	1.2066445802706889	1.2066445802706889	1.2066445802706889	1.2066445802706889	1.2066445802706889	1.2066445802706889	1.2066445802706889	1.2066445802706889	1.2066445802706889	1.2066445802706889	1.2066445802706889	1.2066445802706889	1.2066445802706889	1.2066445802706889	1.2066445802706889	1.2066445802706889	1.2066445802706889	1.2066445802706889	1.2066445802706889	1.2066445802706889
0.40111256077917445	0.464530389782527	0.33624853494560425	0.3028876159005292	0.3602015777977004	0.26495342580758907	0.46633614910690613	0.64797495824338	0.5738116846438457	0.5795497578233866	0.4311947376594377	0.3229507793757768	0.28696222779624914	0.5540360706288927	0.3405557923509258	0.49635232163825893	0.6357785132462317	0.4235180921802123	0.2610610241709398	0.45518361771809535	0.47317115019875916	0.5764375343764454	0.5975341459527677	0.4776031602035884	0.4724389438889703	0.532253874646402	0.5207585277018665	0.6016440486693562	0.6824258714827139	0.6968230552055432	0.42731334776910895	0.5103898217057711	0.46885158473744004	0.46885158473744004	0.46885158473744004	0.46885158473744004	0.46885158473744004	0.46885158473744004	0.46885158473744004	0.46885158473744004	0.46885158473744004	0.46885158473744004	0.46885158473744004	0.46885158473744004	0.46885158473744004	0.46885158473744004	0.46885158473744004	0.46885158473744004	0.46885158473744004	0.46885158473744004
0.22917252246473227	0.7243450078996009	0.3892821113486139	0.0	0.4324451357767545	0.5202708244355384	0.32459993993184005	0.669351796983921	1.056324954028954	0.7761550978094071	0.26021632989958743	1.1741926681151884	1.009614636288564	0.5516300087725111	0.391400162487814	0.4715150856301626	0.4715150856301626	0.4715150856301626	0.4715150856301626	0.4715150856301626	0.4715150856301626	0.4715150856301626	0.4715150856301626	0.4715150856301626	0.4715150856301626	0.4715150856301626	0.4715150856301626	0.4715150856301626	0.4715150856301626	0.4715150856301626	0.4715150856301626	0.4715150856301626	0.4715150856301626	0.4715150856301626	0.4715150856301626	0.4715150856301626	0.4715150856301626	0.4715150856301626	0.4715150856301626	0.4715150856301626	0.4715150856301626	0.4715150856301626	0.4715150856301626	0.4715150856301626	0.4715150856301626	0.4715150856301626	0.4715150856301626	0.4715150856301626	0.4715150856301626	0.4715150856301626
0.6484354625518078	0.7709660059863671	0.6296465446243855	0.5291312700390096	0.854759628587678	0.7060673165905271	0.5517262826278567	0.7181458697743051	0.7958164743440903	0.7793422120785468	0.824086966519257	0.8860787037970719	0.8316201449472621	1.0886310542903415	0.7301969422250065	0.8582562951592134	0.8339861780075655	0.6750668730992208	0.8477300512091286	0.8787605772742968	0.7515653395679267	0.67783836462478	0.6714305270357709	0.7611064368096574	0.7162684819227142	0.7162684819227142	0.7162684819227142	0.7162684819227142	0.7162684819227142	0.7162684819227142	0.7162684819227142	0.7162684819227142	0.7162684819227142	0.7162684819227142	0.7162684819227142	0.7162684819227142	0.7162684819227142	0.7162684819227142	0.7162684819227142	0.7162684819227142	0.7162684819227142	0.7162684819227142	0.7162684819227142	0.7162684819227142	0.7162684819227142	0.7162684819227142	0.7162684819227142	0.7162684819227142	0.7162684819227142	0.7162684819227142
0.44063121665055677	0.6945702093646617	0.9463304981151038	0.9716434553128414	0.9409295548079801	1.0667567675425662	0.777358783262057	0.87019083174888	1.0230612489191333	1.072167897820849	0.47247251989711725	1.0773912861064099	0.8221639928213216	0.7952649090507962	0.7930903452218854	0.8196903161088195	0.9944893913582067	1.2393599454543867	1.1022485885794344	0.9647574376171925	1.2572567709624891	1.0688245185354288	0.959414052396996	1.044517213557399	1.0019656329771975	1.0019656329771975	1.0019656329771975	1.0019656329771975	1.0019656329771975	1.0019656329771975	1.0019656329771975	1.0019656329771975	1.0019656329771975	1.0019656329771975	1.0019656329771975	1.0019656329771975	1.0019656329771975	1.0019656329771975	1.0019656329771975	1.0019656329771975	1.0019656329771975	1.0019656329771975	1.0019656329771975	1.0019656329771975	1.0019656329771975	1.0019656329771975	1.0019656329771975	1.0019656329771975	1.0019656329771975	1.0019656329771975
0.9455232493416501	0.9267587613661113	0.9218628639223785	0.6715561742451376	0.5979471487222281	0.9748588649256594	0.8494241051631718	1.0467607501845893	0.7276074806917302	0.7105188955872707	1.1495439460956356	0.5894279455688899	1.067075223049539	1.0422536160571285	0.9502626446854096	0.9063080005891464	0.8318699223038056	0.8779633969706206	0.7219584135959652	0.8810776576946431	1.1185354337864806	0.8392955131173648	0.5899465139524137	0.9607102073041928	0.8316591263245051	1.0493346312175815	0.9277084970019885	0.9909713778930436	1.0538824634868027	0.868801509351384	0.9613419864190934	0.9613419864190934	0.9613419864190934	0.9613419864190934	0.9613419864190934	0.9613419864190934	0.9613419864190934	0.9613419864190934	0.9613419864190934	0.9613419864190934	0.9613419864190934	0.9613419864190934	0.9613419864190934	0.9613419864190934	0.9613419864190934	0.9613419864190934	0.9613419864190934	0.9613419864190934	0.9613419864190934	0.9613419864190934
0.5195912469962091	0.5174512333302075	0.5686007129897344	0.5661996031722767	0.5388878469039334	0.5855068620534684	0.7017549679283901	0.6546115488700159	0.6875250074262723	0.6977548668019941	0.7264516762869503	0.6078235008202637	0.5900243755918368	0.5989239382060503	0.5989239382060503	0.5989239382060503	0.5989239382060503	0.5989239382060503	0.5989239382060503	0.5989239382060503	0.5989239382060503	0.5989239382060503	0.5989239382060503	0.5989239382060503	0.5989239382060503	0.5989239382060503	0.5989239382060503	0.5989239382060503	0.5989239382060503	0.5989239382060503	0.5989239382060503	0.5989239382060503	0.5989239382060503	0.5989239382060503	0.5989239382060503	0.5989239382060503	0.5989239382060503	0.5989239382060503	0.5989239382060503	0.5989239382060503	0.5989239382060503	0.5989239382060503	0.5989239382060503	0.5989239382060503	0.5989239382060503	0.5989239382060503	0.5989239382060503	0.5989239382060503	0.5989239382060503	0.5989239382060503
1.1717307824159255	0.6861170297430205	0.825054337108785	0.843618901714094	1.5337870466571095	1.1391827951233569	1.1587500914060875	0.867631987281591	1.1060994847668435	1.1193891636267617	1.0889195146969886	1.0916947401594745	0.9668817888758109	0.8142130229055714	0.6374301589048651	0.77699533717102	0.9763154788850402	0.7769361762669053	0.9795763330111877	1.0337465856305956	0.8157204394336477	0.9734357157399562	1.1462798897619972	0.8601616782810139	0.7968922774519219	0.8285269778664679	0.8285269778664679	0.8285269778664679	0.8285269778664679	0.8285269778664679	0.8285269778664679	0.8285269778664679	0.8285269778664679	0.8285269778664679	0.8285269778664679	0.8285269778664679	0.8285269778664679	0.8285269778664679	0.8285269778664679	0.8285269778664679	0.8285269778664679	0.8285269778664679	0.8285269778664679	0.8285269778664679	0.8285269778664679	0.8285269778664679	0.8285269778664679	0.8285269778664679	0.8285269778664679	0.8285269778664679
0.40730448583795564	0.5715640990159316	0.6198023661917791	0.6631583532082794	0.6390428940189289	0.5344037092038668	0.518379916674088	0.4913163297233619	0.6195181952341813	0.5030185389262459	0.499365174964137	0.6852624405686348	0.8865869363803881	0.7017567293282394	0.6020696329046258	0.9491166504969	0.8215209490427149	0.5916022615732819	0.5855601474219749	0.5520181289377355	0.6601496242432615	0.7570294218996546	0.6522762183159028	0.7452804445419008	0.7169538433204062	0.8503716434989033	0.7836627434096548	0.7836627434096548	0.7836627434096548	0.7836627434096548	0.7836627434096548	0.7836627434096548	0.7836627434096548	0.7836627434096548	0.7836627434096548	0.7836627434096548	0.7836627434096548	0.7836627434096548	0.7836627434096548	0.7836627434096548	0.7836627434096548	0.7836627434096548	0.7836627434096548	0.7836627434096548	0.7836627434096548	0.7836627434096548	0.7836627434096548	0.7836627434096548	0.7836627434096548	0.7836627434096548
1.0532334240819832	0.5443855454551308	0.45485198884388156	0.6016712039184304	0.5407199776569459	0.46664343825856824	0.4151890877071773	0.8452131805888999	0.404146667140324	0.2850784539868752	0.5963460066065622	0.37996664866802493	0.3828128491140818	0.4565464506823821	0.36531393795762285	0.43887543708745763	0.4650275765742489	0.4168811864689047	0.12087636081778971	0.3915361219579887	0.5067170616266434	0.5633797910631924	0.6136691070396245	0.4762893336022491	0.19909463210061287	0.3741304491090349	0.2866125406048239	0.2866125406048239	0.2866125406048239	0.2866125406048239	0.2866125406048239	0.2866125406048239	0.2866125406048239	0.2866125406048239	0.2866125406048239	0.2866125406048239	0.2866125406048239	0.2866125406048239	0.2866125406048239	0.2866125406048239	0.2866125406048239	0.2866125406048239	0.2866125406048239	0.2866125406048239	0.2866125406048239	0.2866125406048239	0.2866125406048239	0.2866125406048239	0.2866125406048239	0.2866125406048239
0.7069472529441229	0.5809128844159647	0.7676237060308363	0.6409243834480429	0.737973022785848	0.8193145567777517	0.7312486597086171	0.6757672789440444	0.6523555055497979	0.727726507076846	0.6261355945980788	0.7470665004254777	0.7711738628989151	0.6562609114063801	0.7333821665260043	0.7566318363146181	0.791968349221781	0.7328392337753887	0.733644216189727	0.8049735592328383	0.7395329646431476	0.8220842561679363	0.8856540679569358	0.8869133127107479	0.708437719907312	0.7375762545778559	0.7230069872425839	0.7230069872425839	0.7230069872425839	0.7230069872425839	0.7230069872425839	0.7230069872425839	0.7230069872425839	0.7230069872425839	0.7230069872425839	0.7230069872425839	0.7230069872425839	0.7230069872425839	0.7230069872425839	0.7230069872425839	0.7230069872425839	0.7230069872425839	0.7230069872425839	0.7230069872425839	0.7230069872425839	0.7230069872425839	0.7230069872425839	0.7230069872425839	0.7230069872425839	0.7230069872425839
0.44825932949392394	0.5072945605249607	0.6460033099864013	0.3672187876712642	0.41094335571301704	0.645908635093179	0.3639833169668312	0.7144660934536469	0.40278058242072445	0.5925931570385943	0.486802509581707	0.5991563591601581	0.4443789070589105	0.5366855382714932	0.3757642192200154	0.4915791074180296	0.534152159376665	0.5812742119539497	0.5080513694297469	0.5379513555458684	0.48598177242432594	0.6446288854606314	0.6880829628500275	0.66986388161216	0.5968509441483628	0.6333574128802614	0.6333574128802614	0.6333574128802614	0.6333574128802614	0.6333574128802614	0.6333574128802614	0.6333574128802614	0.6333574128802614	0.6333574128802614	0.6333574128802614	0.6333574128802614	0.6333574128802614	0.6333574128802614	0.6333574128802614	0.6333574128802614	0.6333574128802614	0.6333574128802614	0.6333574128802614	0.6333574128802614	0.6333574128802614	0.6333574128802614	0.6333574128802614	0.6333574128802614	0.6333574128802614	0.6333574128802614
1.084465979535779	1.0376220350557066	0.8704161950835116	0.7624368364178324	1.0381950105150084	0.9648003459458784	1.2399743148582347	0.7044172513347333	0.9294829974097578	0.562742293139365	0.7837335237134933	0.8635420209182527	0.49758463530966857	0.9317691216845937	0.7281704651106858	0.9040880245703876	0.9072951653484228	0.8970573067100517	0.8424296756723972	0.9007606612259004	1.2167532723529353	1.1536686058530596	0.804398752371274	0.7540332778509617	0.8726732940895474	0.8133532859702546	0.8133532859702546	0.8133532859702546	0.8133532859702546	0.8133532859702546	0.8133532859702546	0.8133532859702546	0.8133532859702546	0.8133532859702546	0.8133532859702546	0.8133532859702546	0.8133532859702546	0.8133532859702546	0.8133532859702546	0.8133532859702546	0.8133532859702546	0.8133532859702546	0.8133532859702546	0.8133532859702546	0.8133532859702546	0.8133532859702546	0.8133532859702546	0.8133532859702546	0.8133532859702546	0.8133532859702546
0.6195012927028919	0.6656553801420051	0.597725216647364	0.8091062062743732	0.5747447854725023	0.6737431190450923	0.4793353178693755	0.5980353909891054	0.776537076601245	0.7344725021797421	0.7623032326724325	0.7184756915893419	0.7824907967711744	0.6909864439851624	0.5861650424422041	0.5616545546634537	0.6465526789721256	0.6665709981113633	0.5862505778351363	0.6746668651366294	0.6432864543382767	0.6889218747939314	0.6935981429466883	0.6503749997447829	0.6586566087828298	0.6545158042638064	0.6545158042638064	0.6545158042638064	0.6545158042638064	0.6545158042638064	0.6545158042638064	0.6545158042638064	0.6545158042638064	0.6545158042638064	0.6545158042638064	0.6545158042638064	0.6545158042638064	0.6545158042638064	0.6545158042638064	0.6545158042638064	0.6545158042638064	0.6545158042638064	0.6545158042638064	0.6545158042638064	0.6545158042638064	0.6545158042638064	0.6545158042638064	0.6545158042638064	0.6545158042638064	0.6545158042638064
0.939325080852056	0.9433535495280229	1.1824475155158005	1.0284450543368844	1.0174129812305617	1.149971008479386	1.1959433641377526	1.0198067995034945	1.022188321456326	1.0853784040549923	0.9907218420131687	0.934126179000595	0.9969980178757304	0.9822955014998055	1.0363033491814617	0.7296277385885155	1.006368511314341	1.1388575825220997	1.0744172784851629	1.1073688382107916	1.0908930583479772	1.0908930583479772	1.0908930583479772	1.0908930583479772	1.0908930583479772	1.0908930583479772	1.0908930583479772	1.0908930583479772	1.0908930583479772	1.0908930583479772	1.0908930583479772	1.0908930583479772	1.0908930583479772	1.0908930583479772	1.0908930583479772	1.0908930583479772	1.0908930583479772	1.0908930583479772	1.0908930583479772	1.0908930583479772	1.0908930583479772	1.0908930583479772	1.0908930583479772	1.0908930583479772	1.0908930583479772	1.0908930583479772	1.0908930583479772	1.0908930583479772	1.0908930583479772	1.0908930583479772
0.6289134570215094	0.6107024742747568	0.6510840263485214	0.7459834231703018	0.709520643712177	0.6176295320213996	0.8629489601331799	0.6390262603879059	0.7991726443878439	0.8806884434386736	0.81472718697062	0.7828558375008405	0.780602429593315	0.670498695286578	0.8375463364633878	0.705706428778618	0.905082669024268	0.7987627571125435	0.7537063809081721	0.8734324140686748	0.8135693974884235	0.8135693974884235	0.8135693974884235	0.8135693974884235	0.8135693974884235	0.8135693974884235	0.8135693974884235	0.8135693974884235	0.8135693974884235	0.8135693974884235	0.8135693974884235	0.8135693974884235	0.8135693974884235	0.8135693974884235	0.8135693974884235	0.8135693974884235	0.8135693974884235	0.8135693974884235	0.8135693974884235	0.8135693974884235	0.8135693974884235	0.8135693974884235	0.8135693974884235	0.8135693974884235	0.8135693974884235	0.8135693974884235	0.8135693974884235	0.8135693974884235	0.8135693974884235	0.8135693974884235
0.4914585561708572	0.6068842277930987	0.8406826971030268	0.36431426313681403	0.43729347172359406	0.6591851160835682	0.4120480970821535	0.8006845631168813	0.5795622770689927	0.6793504666955903	0.5619862123032142	0.5069186702397954	0.6213393124714505	0.5893117792015002	0.7395593843417593	0.6390737432126686	0.5344407599105883	0.6708788072162468	0.8450152579002675	0.7833004189980972	0.2868479183969178	0.3677980450652643	0.24867373525541583	0.20965572571754204	0.3765766247435096	0.6483491699920705	0.4447026729746083	0.5465259214833393	0.5465259214833393	0.5465259214833393	0.5465259214833393	0.5465259214833393	0.5465259214833393	0.5465259214833393	0.5465259214833393	0.5465259214833393	0.5465259214833393	0.5465259214833393	0.5465259214833393	0.5465259214833393	0.5465259214833393	0.5465259214833393	0.5465259214833393	0.5465259214833393	0.5465259214833393	0.5465259214833393	0.5465259214833393	0.5465259214833393	0.5465259214833393	0.5465259214833393
0.9012948142099475	0.9057659265576149	1.0820275951697556	1.2175718725595701	1.2510343824690477	1.3851047732851123	1.3522619071302455	1.3009832188220498	1.3723870852732745	1.247277757870824	1.1160521835714552	1.2358094133365052	1.4768041546080293	1.1097510940036088	0.8262251541799049	0.9774122300781707	1.5717034027567647	1.2647168004443845	1.0040018060272748	1.2407655460304523	1.0533130285821413	1.0432134369594144	1.1187918986881904	1.2023437105379469	1.1605678046130687	1.1605678046130687	1.1605678046130687	1.1605678046130687	1.1605678046130687	1.1605678046130687	1.1605678046130687	1.1605678046130687	1.1605678046130687	1.1605678046130687	1.1605678046130687	1.1605678046130687	1.1605678046130687	1.1605678046130687	1.1605678046130687	1.1605678046130687	1.1605678046130687	1.1605678046130687	1.1605678046130687	1.1605678046130687	1.1605678046130687	1.1605678046130687	1.1605678046130687	1.1605678046130687	1.1605678046130687	1.1605678046130687
1.0230451758411414	1.5184090585101453	1.1651755736427611	0.966265021630028	0.9770666238878131	1.1326201497503485	0.9185197163176388	1.0973184575368917	1.0112102725206398	1.0445891172923982	1.194917848677205	0.8779858566076839	1.0268472258902617	1.0992087507808	0.9481119799186133	0.958013675093923	0.8181168954388285	1.0614407773253216	1.2441037888249615	1.1682377894961533	1.0219758290218892	0.9788745293573566	1.0029039501337065	0.7477254106448499	1.0184915765293852	1.2915693935622778	1.1550304850458315	1.1550304850458315	1.1550304850458315	1.1550304850458315	1.1550304850458315	1.1550304850458315	1.1550304850458315	1.1550304850458315	1.1550304850458315	1.1550304850458315	1.1550304850458315	1.1550304850458315	1.1550304850458315	1.1550304850458315	1.1550304850458315	1.1550304850458315	1.1550304850458315	1.1550304850458315	1.1550304850458315	1.1550304850458315	1.1550304850458315	1.1550304850458315	1.1550304850458315	1.1550304850458315
1.1990991501199135	0.8300528318935738	0.7520093165879151	1.1540087146185491	0.9014353503641168	1.146316633363587	1.2319000669306912	1.1451091121493147	1.0802622756752955	0.5478965147705573	1.2085144592716897	1.2277037572911031	1.532096585021715	1.3719910782230136	1.1621185822232338	1.2287221045050865	1.0134588661198998	1.5530149138745142	1.1598257179762228	1.6096095386948865	1.2719840863164815	1.422278184251673	0.7490521254820429	1.085665154866858	1.085665154866858	1.085665154866858	1.085665154866858	1.085665154866858	1.085665154866858	1.085665154866858	1.085665154866858	1.085665154866858	1.085665154866858	1.085665154866858	1.085665154866858	1.085665154866858	1.085665154866858	1.085665154866858	1.085665154866858	1.085665154866858	1.085665154866858	1.085665154866858	1.085665154866858	1.085665154866858	1.085665154866858	1.085665154866858	1.085665154866858	1.085665154866858	1.085665154866858	1.085665154866858
1.0468546672489545	1.0179018991442184	1.0606855363566152	1.0598520384926609	1.0768135964329593	1.0306675325557695	0.9647216081932831	1.1405281961253102	1.1177385257851784	1.1488332355576587	1.0389010238617455	0.7994383706482856	0.7615528858064912	1.0481243634205508	0.8046101158429438	1.067372597784524	0.8457280220477996	1.0013444967875893	0.9887895429329888	0.9241191398696905	1.0563919489401215	0.9902555444049059	0.9902555444049059	0.9902555444049059	0.9902555444049059	0.9902555444049059	0.9902555444049059	0.9902555444049059	0.9902555444049059	0.9902555444049059	0.9902555444049059	0.9902555444049059	0.9902555444049059	0.9902555444049059	0.9902555444049059	0.9902555444049059	0.9902555444049059	0.9902555444049059	0.9902555444049059	0.9902555444049059	0.9902555444049059	0.9902555444049059	0.9902555444049059	0.9902555444049059	0.9902555444049059	0.9902555444049059	0.9902555444049059	0.9902555444049059	0.9902555444049059	0.9902555444049059
0.8129852772765528	0.8186852277312008	0.5594238049306632	0.5957909013667654	0.7572357262757788	0.7370079020627565	0.8635932466443632	0.860292831982839	0.7677302596212752	0.8826048520353692	0.8955122344441178	0.6291800549273104	0.6937622665798613	0.7840973212528836	1.0086441013164162	0.7932957497463611	0.6888524366609097	0.712044246819672	0.6950793793468842	0.599640404412477	0.724742515869185	0.8777998211852929	1.2020555516812235	0.8511654957140704	0.8520359767382679	0.8017107662942906	0.8949459972963005	0.8462047372781407	1.1380139027872698	1.0412087463875328	1.115470723865817	1.1445889858353469	1.1523701775324675	1.148479581683907	1.148479581683907	1.148479581683907	1.148479581683907	1.148479581683907	1.148479581683907	1.148479581683907	1.148479581683907	1.148479581683907	1.148479581683907	1.148479581683907	1.148479581683907	1.148479581683907	1.148479581683907	1.148479581683907	1.148479581683907	1.148479581683907
0.6667082294113238	0.9749266987280171	0.8267346121965752	0.8181928780523752	0.8826655351275003	0.6726141559791564	0.9186703115235447	0.6817289536567479	1.1096208450584888	1.000909170728841	1.1007701247696207	1.0295083284558535	1.202866927594157	0.9579513597559827	0.9887150717836396	0.9200489327008436	0.8558500709727632	1.0877783039416513	1.1204890606091635	1.2100019684929646	1.1094155070200569	0.9574474496260079	1.0418521983389122	1.01273179273532	1.0655901380484976	0.9762132202816846	1.1182234088231513	1.0923815484044537	0.8022160221296387	0.9656255381462525	1.1365512616400701	1.180844882125103	1.2059916953137604	1.1934182887194316	1.1934182887194316	1.1934182887194316	1.1934182887194316	1.1934182887194316	1.1934182887194316	1.1934182887194316	1.1934182887194316	1.1934182887194316	1.1934182887194316	1.1934182887194316	1.1934182887194316	1.1934182887194316	1.1934182887194316	1.1934182887194316	1.1934182887194316	1.1934182887194316
1.1477967170800092	0.8997932372384387	1.020876787953243	1.010555928888015	1.0809420619080252	0.9744616053403771	0.8566951116652638	1.164979959648329	0.9143020645774868	0.9667326410220224	1.2221662869327812	0.9580175727751367	0.9650009840575411	1.0640845727664785	0.989175315722306	0.9255895934056406	1.025244541592793	0.984366087460973	0.9914427894184441	0.9254705306228529	0.8612937901911399	0.8933821604069965	0.8933821604069965	0.8933821604069965	0.8933821604069965	0.8933821604069965	0.8933821604069965	0.8933821604069965	0.8933821604069965	0.8933821604069965	0.8933821604069965	0.8933821604069965	0.8933821604069965	0.8933821604069965	0.8933821604069965	0.8933821604069965	0.8933821604069965	0.8933821604069965	0.8933821604069965	0.8933821604069965	0.8933821604069965	0.8933821604069965	0.8933821604069965	0.8933821604069965	0.8933821604069965	0.8933821604069965	0.8933821604069965	0.8933821604069965	0.8933821604069965	0.8933821604069965
0.7853263854323013	0.789001956034172	0.695393184283385	0.8593287507089311	0.7528486451481566	0.8183086758705922	0.8781514437555135	0.8973003269723759	0.8687150327030322	0.8583421302720982	0.8135459795266451	0.7907775790606277	0.9257783585332567	0.917908756742107	0.585864396959374	0.7282053104336612	0.8554152411519116	0.7541389743900471	0.7445126234963924	0.9097705293363195	0.7856223890623067	1.211199857002178	0.7767248269844601	0.7216635760739148	0.7491942015291875	0.7491942015291875	0.7491942015291875	0.7491942015291875	0.7491942015291875	0.7491942015291875	0.7491942015291875	0.7491942015291875	0.7491942015291875	0.7491942015291875	0.7491942015291875	0.7491942015291875	0.7491942015291875	0.7491942015291875	0.7491942015291875	0.7491942015291875	0.7491942015291875	0.7491942015291875	0.7491942015291875	0.7491942015291875	0.7491942015291875	0.7491942015291875	0.7491942015291875	0.7491942015291875	0.7491942015291875	0.7491942015291875
1.0383276336607283	1.1792338537398932	1.0037482134636246	0.8386727059464542	0.9846722891275553	0.7076428127636007	0.9672749692007713	0.8804717013156863	0.9046821264256603	0.9784674398783152	0.7918702859946994	1.3205300393594464	0.8973613250692034	1.1224675197989618	1.2045473579623756	0.8247357097753863	0.9457242614838345	0.9382005992613728	0.971930575200148	0.9937150590278767	0.8581009007812052	1.0924454133232064	1.0903210231901166	1.101822596719231	1.0190079337814715	1.0554937655216694	1.0372508496515704	1.0372508496515704	1.0372508496515704	1.0372508496515704	1.0372508496515704	1.0372508496515704	1.0372508496515704	1.0372508496515704	1.0372508496515704	1.0372508496515704	1.0372508496515704	1.0372508496515704	1.0372508496515704	1.0372508496515704	1.0372508496515704	1.0372508496515704	1.0372508496515704	1.0372508496515704	1.0372508496515704	1.0372508496515704	1.0372508496515704	1.0372508496515704	1.0372508496515704	1.0372508496515704
0.818330429029712	0.5060736235059718	0.6615270854903093	0.7915154867704588	0.7007079146772095	0.8444203073321075	0.902489364662027	0.5571925699653782	0.8322796075112378	0.7274368011815094	0.6486973965939231	0.6965551295296689	0.8418748319378275	0.8102089480220205	0.8065810131630555	0.5960064218904869	0.7999001348956694	0.7875997406983234	0.8229418741779849	0.818954538855604	0.8209482065167945	0.8209482065167945	0.8209482065167945	0.8209482065167945	0.8209482065167945	0.8209482065167945	0.8209482065167945	0.8209482065167945	0.8209482065167945	0.8209482065167945	0.8209482065167945	0.8209482065167945	0.8209482065167945	0.8209482065167945	0.8209482065167945	0.8209482065167945	0.8209482065167945	0.8209482065167945	0.8209482065167945	0.8209482065167945	0.8209482065167945	0.8209482065167945	0.8209482065167945	0.8209482065167945	0.8209482065167945	0.8209482065167945	0.8209482065167945	0.8209482065167945	0.8209482065167945	0.8209482065167945
0.6533764321303666	0.5366346139724457	0.6940352736550194	0.774155914456205	0.45510129931338417	0.8256971017184815	0.663553346969455	0.6800670188468757	0.7033648038597721	0.6911729523716464	0.85734146324466	0.5516130930145011	0.5465667799851779	0.48928279071119535	0.5588708440252276	0.4881000170347899	0.7205529341870913	0.6820611080289125	0.5659685689759117	0.7126705290955866	0.698750121916312	0.8820908315940815	0.7904204767551968	0.7904204767551968	0.7904204767551968	0.7904204767551968	0.7904204767551968	0.7904204767551968	0.7904204767551968	0.7904204767551968	0.7904204767551968	0.7904204767551968	0.7904204767551968	0.7904204767551968	0.7904204767551968	0.7904204767551968	0.7904204767551968	0.7904204767551968	0.7904204767551968	0.7904204767551968	0.7904204767551968	0.7904204767551968	0.7904204767551968	0.7904204767551968	0.7904204767551968	0.7904204767551968	0.7904204767551968	0.7904204767551968	0.7904204767551968	0.7904204767551968
1.1262287106115654	1.4652896880388067	1.1606478242412268	0.7123029689495688	0.9281234295800371	1.0086682473128556	1.0934001614652382	0.979988267350861	1.0762474231187995	1.156451458633557	1.0531279409038494	0.7870979402014397	0.8292751601560091	0.6322014410153868	1.022148789200855	1.3402251450370652	0.8991612507177026	1.036082127013835	0.7942694052913112	1.202379880213893	0.9983246427526021	0.9983246427526021	0.9983246427526021	0.9983246427526021	0.9983246427526021	0.9983246427526021	0.9983246427526021	0.9983246427526021	0.9983246427526021	0.9983246427526021	0.9983246427526021	0.9983246427526021	0.9983246427526021	0.9983246427526021	0.9983246427526021	0.9983246427526021	0.9983246427526021	0.9983246427526021	0.9983246427526021	0.9983246427526021	0.9983246427526021	0.9983246427526021	0.9983246427526021	0.9983246427526021	0.9983246427526021	0.9983246427526021	0.9983246427526021	0.9983246427526021	0.9983246427526021	0.9983246427526021
0.879583195709321	1.0911848041732757	0.8851711996031384	0.6424677930526937	1.1001604618387226	0.9816498295923446	0.7945988681084039	1.367090099243421	1.4443401132117615	1.5019433002155151	0.9776810372272643	0.977408063980206	1.0880101178544737	1.0679290765376652	1.010895362605577	0.8264004261482307	0.8888037425982186	0.9040926328366461	1.0941872138751674	0.857788992810102	0.9859917520887925	1.0564418783788943	0.9215256876919935	0.9889837830354439	0.9889837830354439	0.9889837830354439	0.9889837830354439	0.9889837830354439	0.9889837830354439	0.9889837830354439	0.9889837830354439	0.9889837830354439	0.9889837830354439	0.9889837830354439	0.9889837830354439	0.9889837830354439	0.9889837830354439	0.9889837830354439	0.9889837830354439	0.9889837830354439	0.9889837830354439	0.9889837830354439	0.9889837830354439	0.9889837830354439	0.9889837830354439	0.9889837830354439	0.9889837830354439	0.9889837830354439	0.9889837830354439	0.9889837830354439
0.7322271963621328	0.9238694255736052	1.0615863625254558	1.0544168613478802	1.0988083956043608	0.9439580604327212	1.1265278239500192	0.7570660804666886	0.9545962755276818	0.7584435070987802	1.0113726425312157	0.8728338735063079	1.1061814851831278	0.7564872128238289	0.9406238244189596	1.3242134449340273	0.9177027360322926	1.103932306635788	0.8551059013766427	1.1168230011077551	0.8778640423846257	1.028343000239187	0.9531035213119065	0.9531035213119065	0.9531035213119065	0.9531035213119065	0.9531035213119065	0.9531035213119065	0.9531035213119065	0.9531035213119065	0.9531035213119065	0.9531035213119065	0.9531035213119065	0.9531035213119065	0.9531035213119065	0.9531035213119065	0.9531035213119065	0.9531035213119065	0.9531035213119065	0.9531035213119065	0.9531035213119065	0.9531035213119065	0.9531035213119065	0.9531035213119065	0.9531035213119065	0.9531035213119065	0.9531035213119065	0.9531035213119065	0.9531035213119065	0.9531035213119065
0.8347654856999317	1.0072606797724521	1.1333963676800431	0.8958985466433667	0.8086986515853768	0.7539699965095333	1.1286331895154136	0.901346744484601	0.9463645299105032	0.9985107581465638	0.8844869002763055	0.8452057455202752	0.9895906136053004	1.111383952539044	0.9391242969097461	0.9972128162947751	0.7868011048083267	1.14803583450093	1.0722446502814036	1.0170476382007785	1.1632372954810006	0.81662228283785	0.49160596073959084	0.7486503875082715	0.9266997179864039	1.283610960889555	1.1283634086547427	0.892844817110827	1.1870694924599625	1.2730369852891945	0.7638918950428274	1.0184644401660108	1.0184644401660108	1.0184644401660108	1.0184644401660108	1.0184644401660108	1.0184644401660108	1.0184644401660108	1.0184644401660108	1.0184644401660108	1.0184644401660108	1.0184644401660108	1.0184644401660108	1.0184644401660108	1.0184644401660108	1.0184644401660108	1.0184644401660108	1.0184644401660108	1.0184644401660108	1.0184644401660108
0.9525098027802834	0.8737742037852785	0.722631085513903	0.767829297973033	0.8445188845673369	0.7555275882072076	0.763709645524305	0.7543029246432704	0.7963992387264629	0.8704876361424994	0.8587353030306746	0.8835882273549519	1.1378379234769607	1.1430769145747808	1.0723263694223457	0.8434508543245703	1.2292965209030267	1.0269178755557913	1.2727646312755652	1.0925508589850284	1.0861845145939943	1.2099721855824257	1.2116805729447306	1.0341249475294298	1.1915758026529364	0.9138272656145399	1.0172599407905463	1.129440245938527	0.9379107830909962	1.1665257785474976	0.958951526607704	1.0627386525776008	1.0627386525776008	1.0627386525776008	1.0627386525776008	1.0627386525776008	1.0627386525776008	1.0627386525776008	1.0627386525776008	1.0627386525776008	1.0627386525776008	1.0627386525776008	1.0627386525776008	1.0627386525776008	1.0627386525776008	1.0627386525776008	1.0627386525776008	1.0627386525776008	1.0627386525776008	1.0627386525776008
1.1875588042242915	1.3061412056101338	0.9069491824577527	1.0248053170230114	0.9321078429134383	1.447684516127781	1.067703669421947	1.2141031511751477	1.3646173026264945	1.325940051341076	1.1518484991152014	1.1761020560543343	1.2012357404710414	1.3132481227773338	0.970674882418359	1.2595906053426897	1.1702536020619252	1.591987673665939	1.1582371964055178	1.1531863342479642	1.486894658742955	1.3200404964954595	1.3200404964954595	1.3200404964954595	1.3200404964954595	1.3200404964954595	1.3200404964954595	1.3200404964954595	1.3200404964954595	1.3200404964954595	1.3200404964954595	1.3200404964954595	1.3200404964954595	1.3200404964954595	1.3200404964954595	1.3200404964954595	1.3200404964954595	1.3200404964954595	1.3200404964954595	1.3200404964954595	1.3200404964954595	1.3200404964954595	1.3200404964954595	1.3200404964954595	1.3200404964954595	1.3200404964954595	1.3200404964954595	1.3200404964954595	1.3200404964954595	1.3200404964954595
0.7751108276153841	0.35780845573915115	0.20024597426154003	0.12594595774878037	0.8361945979770646	0.7922913857655163	0.8961420116351758	0.9762855759310703	1.0604135854775298	0.0	0.4497634319846464	0.6939126184577348	0.39179943724243615	0.06798196300657013	1.0615490672305858	1.285958029961711	0.0	0.009827993033699928	0.23423695576482506	0.0019834189159010883	0.03399098150328506	0.017987200209593074	0.017987200209593074	0.017987200209593074	0.017987200209593074	0.017987200209593074	0.017987200209593074	0.017987200209593074	0.017987200209593074	0.017987200209593074	0.017987200209593074	0.017987200209593074	0.017987200209593074	0.017987200209593074	0.017987200209593074	0.017987200209593074	0.017987200209593074	0.017987200209593074	0.017987200209593074	0.017987200209593074	0.017987200209593074	0.017987200209593074	0.017987200209593074	0.017987200209593074	0.017987200209593074	0.017987200209593074	0.017987200209593074	0.017987200209593074	0.017987200209593074	0.017987200209593074
1.0734280274229924	0.9973547642573776	1.181049687334548	0.9567865114853031	1.0682308939331997	1.3745678811963105	1.025936223909978	1.3286540775625768	1.3649052984333927	1.1187077311644178	0.9802766887853905	1.0457295833548954	1.4376625516119022	1.1354201576898135	1.3378631803457428	1.663242829376322	1.5061043672162722	1.4515466372994204	1.3625574525867143	1.0783756499988517	1.0921310989513113	1.3558739428706257	1.051333113945616	1.002400640714117	1.024304951981051	1.006802331841905	1.1816454774224934	1.3543618131623911	1.4357093092632884	1.3950355612128396	1.3950355612128396	1.3950355612128396	1.3950355612128396	1.3950355612128396	1.3950355612128396	1.3950355612128396	1.3950355612128396	1.3950355612128396	1.3950355612128396	1.3950355612128396	1.3950355612128396	1.3950355612128396	1.3950355612128396	1.3950355612128396	1.3950355612128396	1.3950355612128396	1.3950355612128396	1.3950355612128396	1.3950355612128396	1.3950355612128396
0.7524210966051035	0.6749052896492326	0.9213634919066631	1.037507906338292	0.9434406908394191	1.1965730696824202	1.0568712177468491	0.9995216349750533	1.20445445382532	0.8650242262897792	1.4058636009354886	1.2799597572664805	1.0444203245245798	0.9849080325310385	0.8375185597348185	1.0758935584176652	1.2133086953011174	1.381900954756318	1.1596194268129403	0.8705267041118318	0.8490347602630756	0.9986185989616229	1.1399149009657232	1.0976106309532563	1.008139204519909	0.9969432533312363	1.0392456662579297	1.0352189960834326	1.019336396852184	1.0618659170112086	1.0844920659850357	1.0490817451056345	1.1798833745943265	1.1082619200861201	0.9518667009009588	1.0300643104935396	1.0300643104935396	1.0300643104935396	1.0300643104935396	1.0300643104935396	1.0300643104935396	1.0300643104935396	1.0300643104935396	1.0300643104935396	1.0300643104935396	1.0300643104935396	1.0300643104935396	1.0300643104935396	1.0300643104935396	1.0300643104935396
0.6237594836918302	0.599146758395871	0.7144929467456914	0.7431272468354516	0.6679730293355742	0.6948384430349026	0.7928156149214408	0.6611328029682922	0.8922578134611666	0.8096898967732082	0.8197093632027801	0.6206331989227408	0.8200708361262725	0.7600481667096365	0.9204375332995995	0.7718804884075546	0.6310812665213992	0.8112567882168675	0.8157773725995039	0.8857545835476908	0.7325133245161185	0.9950299766946389	1.0281334916535196	0.9554379081617003	0.6907555818049707	0.8921374076235308	0.9539460897025084	0.8575964390700105	0.7124367697101809	0.9050833715881711	0.9883326383963024	1.0419738771820708	0.8414380736985253	0.8974376178443411	0.7735874576412456	0.9456350280021824	0.9066776233403565	0.9074314556068367	0.9149669888464572	0.8588531092438791	0.8869100490451682	0.8869100490451682	0.8869100490451682	0.8869100490451682	0.8869100490451682	0.8869100490451682	0.8869100490451682	0.8869100490451682	0.8869100490451682	0.8869100490451682
1.0600770187387603	0.9857937685688497	1.0754682066841708	1.1044464145151367	1.0340090962360196	1.1903537915775828	1.055021875335585	1.0972003737181688	1.0227987859385246	0.9961846460035462	1.014121274413061	0.9975198791038448	1.0692513883551062	1.0714147505457285	1.1733556042254512	0.92708233667277	1.1660604779888535	0.9644895700014323	0.9422107434709628	0.9564923242684706	0.9644690042843574	0.9317688915881808	0.9096347749775303	1.110326398802321	1.0364007029977909	1.073363550900056	1.073363550900056	1.073363550900056	1.073363550900056	1.073363550900056	1.073363550900056	1.073363550900056	1.073363550900056	1.073363550900056	1.073363550900056	1.073363550900056	1.073363550900056	1.073363550900056	1.073363550900056	1.073363550900056	1.073363550900056	1.073363550900056	1.073363550900056	1.073363550900056	1.073363550900056	1.073363550900056	1.073363550900056	1.073363550900056	1.073363550900056	1.073363550900056
1.0198407913054595	1.0083870467883496	1.2200268452276322	1.2734637067453087	1.2113002774012989	1.0260836387543515	1.1628867191685266	1.22884720197548	1.134357222782995	1.2480490189274236	1.0565858023044505	1.1622564022862802	1.2160075703986246	1.2330470569418013	1.3202851829046216	1.2634914201943463	1.4656412341826892	1.34027060394148	1.3689162951627205	1.2090614870335654	1.1102447229879382	1.2669266565757331	1.3385651361853084	1.2072561727548492	1.5779968116307774	1.3743466527871357	1.2678834649469417	1.305227576122659	1.2738870713645254	1.4306593838909192	1.3097096539712318	1.3701845189310755	1.3701845189310755	1.3701845189310755	1.3701845189310755	1.3701845189310755	1.3701845189310755	1.3701845189310755	1.3701845189310755	1.3701845189310755	1.3701845189310755	1.3701845189310755	1.3701845189310755	1.3701845189310755	1.3701845189310755	1.3701845189310755	1.3701845189310755	1.3701845189310755	1.3701845189310755	1.3701845189310755
1.787093166753704	2.338723093740451	0.5839241398804016	1.045474534595294	0.3090719889771825	0.9072945628096187	2.0717193179294857	1.6405866918243557	1.7151752645826204	1.155844128967353	0.4567049020315753	0.8419197399603576	0.8453297898005169	1.2383606383854209	1.804877758775069	0.902482116356076	1.2297011291103075	0.04940828531302724	0.7706292846760558	0.8191551538790521	2.355757207939735	0.9376658127329139	1.0068503028931124	0.3768134454797392	0.8733598604811993	0.3515542769211176	0.6124570687011586	0.6124570687011586	0.6124570687011586	0.6124570687011586	0.6124570687011586	0.6124570687011586	0.6124570687011586	0.6124570687011586	0.6124570687011586	0.6124570687011586	0.6124570687011586	0.6124570687011586	0.6124570687011586	0.6124570687011586	0.6124570687011586	0.6124570687011586	0.6124570687011586	0.6124570687011586	0.6124570687011586	0.6124570687011586	0.6124570687011586	0.6124570687011586	0.6124570687011586	0.6124570687011586
0.9265056043152191	0.9093263555456979	1.0705709318691865	1.2581907364114902	1.3381885077199869	1.2164547755830843	1.2265484246986382	1.3800167634028637	1.2224087514316064	1.3269478729049222	1.3402752575226513	1.3352462407926031	1.21250581499692	1.2601119618268513	1.2377984269261524	1.2610519288288256	1.2880759624577363	1.4315668272732913	1.1095239957393872	1.2457793382912545	1.5339611353471825	1.3599140236375598	1.2931723537071529	1.3265431886723562	1.3265431886723562	1.3265431886723562	1.3265431886723562	1.3265431886723562	1.3265431886723562	1.3265431886723562	1.3265431886723562	1.3265431886723562	1.3265431886723562	1.3265431886723562	1.3265431886723562	1.3265431886723562	1.3265431886723562	1.3265431886723562	1.3265431886723562	1.3265431886723562	1.3265431886723562	1.3265431886723562	1.3265431886723562	1.3265431886723562	1.3265431886723562	1.3265431886723562	1.3265431886723562	1.3265431886723562	1.3265431886723562	1.3265431886723562
0.9558532391615532	0.9130522352045533	0.9731634341782823	0.8987039895772918	1.0597482926806996	0.9943224503331832	0.9209175110641917	0.9557832925939755	0.8242606328160053	1.0897078269822096	1.0741320423492915	1.203467657290666	1.0763006986385846	0.9786027237394747	1.2496293016925402	0.9625882833583344	1.3516684629453242	1.4196447586680927	1.1528531068932684	1.3176959049158927	1.3637125770088634	1.0490333316450187	1.2557513666140747	1.1601888567661698	1.3985745749262817	1.5838795481474623	0.985180989589111	1.0886721520846467	0.9730691656449543	1.2606883940859224	0.9984480188723314	1.1295682064791268	1.1295682064791268	1.1295682064791268	1.1295682064791268	1.1295682064791268	1.1295682064791268	1.1295682064791268	1.1295682064791268	1.1295682064791268	1.1295682064791268	1.1295682064791268	1.1295682064791268	1.1295682064791268	1.1295682064791268	1.1295682064791268	1.1295682064791268	1.1295682064791268	1.1295682064791268	1.1295682064791268
0.6864672337338502	0.451903632446467	0.35213277282199157	1.156889295691105	0.37623666841784564	0.5639858752466568	0.43567906008041746	1.2237219393238965	1.022087549117994	0.5716632249613464	0.49541272575813555	0.6695184429236886	0.5708619350751988	0.3334981144994869	0.6049616128913282	0.3607147310452128	0.12534927769425966	0.12154650761926697	0.6626982613806183	0.3152159501491097	0.3471169925344147	0.43550305106505754	0.40438134519259483	0.8823060708320828	0.3562129844884354	0.1485485623008749	0.5262765720335028	0.6265015524101369	0.8994563956606281	0.3110189458987861	0.6623467738668658	0.20919049482156302	0.8521778215934942	0.567745198214656	0.6673440583554812	1.0143489229216363	0.40199109745211686	0.9556279896032419	0.6788095435276794	0.6788095435276794	0.6788095435276794	0.6788095435276794	0.6788095435276794	0.6788095435276794	0.6788095435276794	0.6788095435276794	0.6788095435276794	0.6788095435276794	0.6788095435276794	0.6788095435276794
0.20362281058830078	0.12537524944352255	0.12680774592683866	0.48735762950372274	0.029765399117471485	0.053585499928633186	0.1768990169685063	0.2035519109872983	0.5109829185380167	0.36180178930440715	0.29241986684858223	0.430590672823234	0.896017864777615	0.6195986913477673	1.3285312603602133	0.8051064733911952	1.2745042231025585	0.7836421188928823	1.5147466960593157	1.1273914012195243	1.155461236799413	0.8880348975397946	1.120623684364562	0.8514169082033656	1.0762849501607932	1.1131210575293304	1.9288669961924072	0.8242765943141053	0.893290684415541	1.1439995969654606	1.1709962623548924	1.252351078806612	0.7863965065582792	1.1611200132393675	0.6994251046823579	1.5548418802618238	0.7129276976241681	1.8131275064649628	1.0605948376014518	0.8869633387059018	0.8195602331545215	0.7891681576740667	0.8526738193261925	1.3282548334749744	1.0904643264005833	1.0904643264005833	1.0904643264005833	1.0904643264005833	1.0904643264005833	1.0904643264005833
0.3198288395088632	0.32213309857610595	0.2730580752985956	0.12041645826954035	0.165784614729946	0.2154599965637803	0.16278791236888235	0.18364100261289937	0.07401338501277868	0.4370290680714635	0.235670539801846	0.07649773576691173	0.16784664901110571	0.18522929036273156	0.23481559174892672	0.12324476195822226	0.15294200773796682	0.14064372496744365	0.15378859840902287	0.21472346932305705	0.40783036227399116	0.3145258963765322	0.3897711542059023	0.22624224222826353	0.25126114718744375	0.14719081668906098	0.22502024934638595	0.32983114972943234	0.3131763915269311	0.1776380090662355	0.28969861902647226	0.30472179568045166	0.4023379609433451	0.32914518534571846	0.5248047323935424	0.771279415296273	0.520599517694403	0.8070937044865495	0.6193351845213944	0.7898733136567527	0.9528347856828001	0.86448447526665	1.3769612018962236	1.117869348204714	1.148691994602673	1.1332806714036936	1.1332806714036936	1.1332806714036936	1.1332806714036936	1.1332806714036936
0.7772776635490568	0.9178739864182092	1.2159917077598406	0.9380150016793667	0.8242626610663853	0.8010706102547898	1.1478680327239315	0.9764220264356919	1.07909472935445	1.2331548924051379	1.1082242868916776	1.233512777437901	1.0991437016655399	1.4344514512405506	1.3979649825511622	1.0871168932838073	1.4469926078273647	1.0266560502141986	1.1361902878256263	0.8161604034857676	1.0598893999940684	1.2722337982816945	0.7832110628675972	1.0788370482041918	1.1017750469640848	1.2738941320652124	0.9675090043394227	1.128876223177117	1.271302335737504	1.0714989736632734	1.0977024154349992	1.0205927598300426	1.1186072109780232	1.1310867487187681	0.8369512815245489	1.332242611307643	1.2359197969756082	1.0176991542274756	1.2233570764910224	1.120528115359249	1.120528115359249	1.120528115359249	1.120528115359249	1.120528115359249	1.120528115359249	1.120528115359249	1.120528115359249	1.120528115359249	1.120528115359249	1.120528115359249
1.0638569847515347	0.7201186976117786	1.4586060405326353	0.4541296357956148	0.8969992148263342	1.1121644159978643	0.5042538274595543	0.3970681339460767	0.13411606578835877	0.26559209986721777	0.26559209986721777	0.26559209986721777	0.26559209986721777	0.26559209986721777	0.26559209986721777	0.26559209986721777	0.26559209986721777	0.26559209986721777	0.26559209986721777	0.26559209986721777	0.26559209986721777	0.26559209986721777	0.26559209986721777	0.26559209986721777	0.26559209986721777	0.26559209986721777	0.26559209986721777	0.26559209986721777	0.26559209986721777	0.26559209986721777	0.26559209986721777	0.26559209986721777	0.26559209986721777	0.26559209986721777	0.26559209986721777	0.26559209986721777	0.26559209986721777	0.26559209986721777	0.26559209986721777	0.26559209986721777	0.26559209986721777	0.26559209986721777	0.26559209986721777	0.26559209986721777	0.26559209986721777	0.26559209986721777	0.26559209986721777	0.26559209986721777	0.26559209986721777	0.26559209986721777
0.013836553710067844	0.03658789096793496	0.14657442458888428	0.20401637932901262	0.01680152950508238	0.0	0.01680152950508238	0.0	0.0	0.0	0.0	0.1571653007726122	0.0	0.0	0.1345869663792342	0.0	0.0	0.29421655148710935	0.25552677605390306	0.29637467054135275	0.27595072329762793	0.27595072329762793	0.27595072329762793	0.27595072329762793	0.27595072329762793	0.27595072329762793	0.27595072329762793	0.27595072329762793	0.27595072329762793	0.27595072329762793	0.27595072329762793	0.27595072329762793	0.27595072329762793	0.27595072329762793	0.27595072329762793	0.27595072329762793	0.27595072329762793	0.27595072329762793	0.27595072329762793	0.27595072329762793	0.27595072329762793	0.27595072329762793	0.27595072329762793	0.27595072329762793	0.27595072329762793	0.27595072329762793	0.27595072329762793	0.27595072329762793	0.27595072329762793	0.27595072329762793
0.7006373797755502	0.6019738747874468	0.7419226141555003	0.8602017376512144	0.8623394428552353	0.7647851484127872	0.3065095628891508	0.2824122169104262	0.5424830134046791	0.379231017116142	0.3201221425937891	0.22606133949693297	0.5060360070186136	0.5495500730972835	0.6900364106187754	0.23064919426840086	0.570805837807705	0.22016032632604285	0.23411265805054532	0.7015110764526297	0.21367140133696438	0.7833958463579143	1.0377411135425991	0.7643646358404501	1.029452792075838	1.2204709890191692	1.2107867614703667	0.8538183417603056	0.944109315194306	0.8578375267571633	1.2447134800149071	0.757239910463511	1.0009766952392092	1.0009766952392092	1.0009766952392092	1.0009766952392092	1.0009766952392092	1.0009766952392092	1.0009766952392092	1.0009766952392092	1.0009766952392092	1.0009766952392092	1.0009766952392092	1.0009766952392092	1.0009766952392092	1.0009766952392092	1.0009766952392092	1.0009766952392092	1.0009766952392092	1.0009766952392092
0.9563783839458774	1.2072139302512759	1.0451730893335762	0.83248478318464	0.9394268340178534	1.066063750334707	1.1830090003204805	1.0754848933230137	1.0812548490543863	1.0498635075760774	1.1132982662180038	1.090661842260731	0.9455857559937001	0.877309539211673	1.378177990290195	1.1298998812804937	0.8905923557262603	1.1697009832954175	0.782635972973032	0.8630251980953336	0.8496680969484246	0.7486607634125632	1.2097372565205462	0.9791990099665546	0.9791990099665546	0.9791990099665546	0.9791990099665546	0.9791990099665546	0.9791990099665546	0.9791990099665546	0.9791990099665546	0.9791990099665546	0.9791990099665546	0.9791990099665546	0.9791990099665546	0.9791990099665546	0.9791990099665546	0.9791990099665546	0.9791990099665546	0.9791990099665546	0.9791990099665546	0.9791990099665546	0.9791990099665546	0.9791990099665546	0.9791990099665546	0.9791990099665546	0.9791990099665546	0.9791990099665546	0.9791990099665546	0.9791990099665546
0.9959160416296077	0.8551910780606478	1.1465806479778602	1.6681601442448508	0.5117214800092615	0.7825414076893875	0.9541435899323427	0.8523421320140802	0.5959782569126036	0.9071617589731353	0.4259594082795219	0.6665605836263286	0.6665605836263286	0.6665605836263286	0.6665605836263286	0.6665605836263286	0.6665605836263286	0.6665605836263286	0.6665605836263286	0.6665605836263286	0.6665605836263286	0.6665605836263286	0.6665605836263286	0.6665605836263286	0.6665605836263286	0.6665605836263286	0.6665605836263286	0.6665605836263286	0.6665605836263286	0.6665605836263286	0.6665605836263286	0.6665605836263286	0.6665605836263286	0.6665605836263286	0.6665605836263286	0.6665605836263286	0.6665605836263286	0.6665605836263286	0.6665605836263286	0.6665605836263286	0.6665605836263286	0.6665605836263286	0.6665605836263286	0.6665605836263286	0.6665605836263286	0.6665605836263286	0.6665605836263286	0.6665605836263286	0.6665605836263286	0.6665605836263286
1.1343208636349522	0.9837345231108603	0.8711946000380377	1.0249145886238495	1.3695743321594656	1.0465152114467708	1.0971147682784435	0.7874557194366444	1.1955012611495897	0.9247960330426641	1.176923347064545	1.01449506200379	1.1868129311854985	1.1815834489587451	0.9794930015310613	0.7760771024622033	0.9993073410483918	0.7807087750132116	1.1377787758106215	0.7563746590789481	1.0757992595423076	0.9821408235716192	1.1974261307525698	1.0553805120199278	0.9691357207252376	0.7216905130357453	0.9028295768446605	0.8582178954792561	0.8805237361619583	0.8805237361619583	0.8805237361619583	0.8805237361619583	0.8805237361619583	0.8805237361619583	0.8805237361619583	0.8805237361619583	0.8805237361619583	0.8805237361619583	0.8805237361619583	0.8805237361619583	0.8805237361619583	0.8805237361619583	0.8805237361619583	0.8805237361619583	0.8805237361619583	0.8805237361619583	0.8805237361619583	0.8805237361619583	0.8805237361619583	0.8805237361619583
0.2093751190811135	0.15331330003890545	0.1400989521931895	0.37082386570731307	0.1151794860568651	0.16489106322624467	0.00014367378770854122	0.07303817321196883	0.2372040319474553	0.34416959957527005	0.2814318638397947	0.2219669489283611	0.22137804175502618	0.32045289661133536	0.3755320112692578	0.2586378037392654	0.15164524523963396	0.29905470780511745	0.19852420155111525	0.6892290848120513	0.4047069649434424	0.10979865854277371	0.2921674374409448	0.059931329988293584	0.34515805574483566	0.24863671822490488	0.43147825160142084	0.27607042645770574	0.29893802829005933	0.5049861774685138	0.40852405087605786	0.1388079954459179	0.27366602316098787	0.27366602316098787	0.27366602316098787	0.27366602316098787	0.27366602316098787	0.27366602316098787	0.27366602316098787	0.27366602316098787	0.27366602316098787	0.27366602316098787	0.27366602316098787	0.27366602316098787	0.27366602316098787	0.27366602316098787	0.27366602316098787	0.27366602316098787	0.27366602316098787	0.27366602316098787
0.5120997414807175	0.4065051269052674	0.4356294976223315	0.9604858650275316	0.3219541688834966	0.9295270267753133	0.9101281955229646	1.0779365332654383	0.9074351256961631	1.0336832685426725	1.043380997652357	1.354783082037372	1.1555564635858488	1.0945565481052644	1.0052224123502254	1.4575432683623817	0.9213240820227432	0.8351799437072212	1.3275959367783001	1.1940875245483347	0.8482098942413858	1.3434501993910455	0.9662201216142758	0.9771561279303349	1.2145644920171959	1.2947892730865536	1.060129801286941	0.8345282633507042	0.9599796580970773	1.1697024501197195	1.226260672017684	1.2668005415360613	1.5895097962200149	0.9294649968498914	1.433543279293097	1.3292258929108915	1.3813845861019944	1.3813845861019944	1.3813845861019944	1.3813845861019944	1.3813845861019944	1.3813845861019944	1.3813845861019944	1.3813845861019944	1.3813845861019944	1.3813845861019944	1.3813845861019944	1.3813845861019944	1.3813845861019944	1.3813845861019944
0.8146475589382108	0.9208873584958519	1.350308192716573	1.012026277548007	1.3308684034731275	1.4908184712973662	1.066973813021314	0.904293722679888	1.242896735040751	1.1884107184436647	1.3693114633780026	1.0660339485411006	0.9040259313247883	1.3212097551366337	1.0644154595220991	1.2990176298701641	1.0119508707602216	1.073401374070275	1.254876515678071	0.9694916494622589	1.2247075295723675	1.3628467155094797	1.2286349931870597	1.1467086157589654	0.9373607202622961	1.0151678426471313	0.9725532715245955	1.0164159480054924	1.2193749706154604	1.3106002235517682	1.0143973898129257	1.162498806682347	1.162498806682347	1.162498806682347	1.162498806682347	1.162498806682347	1.162498806682347	1.162498806682347	1.162498806682347	1.162498806682347	1.162498806682347	1.162498806682347	1.162498806682347	1.162498806682347	1.162498806682347	1.162498806682347	1.162498806682347	1.162498806682347	1.162498806682347	1.162498806682347
1.208224616403363	0.8539355705232773	0.9842437019070629	0.7820897496540382	0.8163205919266984	0.7123146392759837	0.6159516028236438	1.0810248933905988	0.9546202281793762	0.960043240507161	1.0944670096835183	1.346379378959867	1.0011196631430905	1.2122601328407354	1.1320099006731528	0.986582277514549	1.1337072578302403	1.0531710410851423	0.8729250545435417	1.022713691768585	0.9913312078430764	0.7647991899200383	1.1822942813501836	1.4072838884997787	1.1354997439185792	1.1363669295624181	0.8871532463276472	0.9923725931239942	1.2614887836773545	1.3242604017110715	1.128769865911644	1.2457172046391012	1.6697704915191285	1.1696876998636052	1.0898510247773951	1.2909202254900545	1.3666688858238492	1.3287945556569518	1.3287945556569518	1.3287945556569518	1.3287945556569518	1.3287945556569518	1.3287945556569518	1.3287945556569518	1.3287945556569518	1.3287945556569518	1.3287945556569518	1.3287945556569518	1.3287945556569518	1.3287945556569518
0.058263162128208604	0.0	0.060109207686378	0.03653843121959417	0.07112696281616257	0.0	0.0	0.0	0.583661570236325	0.2901635659427963	0.07411209599100894	0.09699523041449944	0.23359110751528064	0.13568177382005753	0.32911659110656055	0.025044943910959554	0.2554891604738787	0.054649490405039504	0.06091385083526711	0.1178789501198664	0.2811715937015366	0.15277571720168898	0.26109693695189357	0.3364570315936789	0.4379960708690817	0.24136643367617894	0.43458457534796774	0.16610908121103327	0.29844001353013483	0.27704120533188714	0.39985398724613175	0.095671688665275	0.2477628379557034	0.2477628379557034	0.2477628379557034	0.2477628379557034	0.2477628379557034	0.2477628379557034	0.2477628379557034	0.2477628379557034	0.2477628379557034	0.2477628379557034	0.2477628379557034	0.2477628379557034	0.2477628379557034	0.2477628379557034	0.2477628379557034	0.2477628379557034	0.2477628379557034	0.2477628379557034
0.10465033611738302	0.8355874839569474	0.7294233492198017	0.5120644437432096	0.9998856422897817	1.327412806094886	1.4354526729848236	1.2720394090719924	1.726282015992806	1.7662536625889174	1.8349126142705627	1.6534398758179776	1.2821490376336266	1.128599398486063	1.4458118782979428	1.4886107052524646	1.8460185054573135	2.09122179326317	2.0176187039947284	1.679627640562674	1.6316344504378058	1.1465991088637022	1.8770504685837142	1.2206592217818424	1.410925292221118	1.3373634900891587	0.9931537283713301	1.5797714875273159	1.6127868325043937	1.3898939942204163	2.0180868134385594	1.703990403829488	1.703990403829488	1.703990403829488	1.703990403829488	1.703990403829488	1.703990403829488	1.703990403829488	1.703990403829488	1.703990403829488	1.703990403829488	1.703990403829488	1.703990403829488	1.703990403829488	1.703990403829488	1.703990403829488	1.703990403829488	1.703990403829488	1.703990403829488	1.703990403829488
0.30371949861595415	0.3117006970184178	0.29863719987019843	0.2781344642548164	0.3784213750813135	0.5218840851882267	0.8094784003922526	0.6538436223694354	0.6124405634652	0.6695807804924208	0.9034181671419428	0.8650788146383217	0.7791160429874746	0.9095330797041672	0.9303536237751222	0.7915805571538398	0.9207862456328144	1.5663123033750372	0.6896990102870825	1.2623012260353312	1.0352481888728464	1.0109886976807558	1.002132124289584	1.2876577745860176	0.7934734809187615	0.8291939425458701	0.9721167428060252	1.097270123943558	0.6775803138365455	0.9138061412917675	0.6966999366264837	1.0117433656549146	1.3976828058506303	1.0743774557318537	1.0208140106837658	1.4207186526624287	0.9030742923010667	1.0082300938167337	1.0876214081028293	0.849132768230227	0.9683770881665282	0.9683770881665282	0.9683770881665282	0.9683770881665282	0.9683770881665282	0.9683770881665282	0.9683770881665282	0.9683770881665282	0.9683770881665282	0.9683770881665282
0.9746199810456048	0.7464976844880414	0.8506531938319027	0.7562650112766385	0.7173744228096165	0.8813594867867938	0.971917848315236	0.9206307667946226	0.772571923440304	1.0558879612518632	1.0306590651110372	1.0134737904128042	1.211086514330269	1.3934777096443152	1.2802474572435776	1.1521900953966477	1.3399200430352054	1.0999042817916127	0.8807935293619333	1.0395752369445626	1.0675314315316868	1.0721757370343425	0.9537880656679341	0.9547690542303208	1.003206019671685	0.812095687952226	0.9694595443577574	1.0084680413103038	0.8556444668649488	0.9776882225806413	0.7277636442377347	0.8529710018115145	0.9236590278991431	0.9860017459420807	1.0142812517462676	1.0001414988441741	1.0001414988441741	1.0001414988441741	1.0001414988441741	1.0001414988441741	1.0001414988441741	1.0001414988441741	1.0001414988441741	1.0001414988441741	1.0001414988441741	1.0001414988441741	1.0001414988441741	1.0001414988441741	1.0001414988441741	1.0001414988441741
1.4710718980725723	1.0330635028033546	0.9897741031982685	1.0112046215709487	1.0348759704544972	1.0975919617303378	1.3447658908352904	1.0539838767286274	0.7252504640775685	1.1566482264403244	1.1465283757247722	1.043022754789715	0.8879354211641968	1.5292907871809602	1.1847018424030482	0.9918509576416974	1.0650652673811694	1.0166988435284636	1.1238055679170214	1.0936490457531403	0.8852286122784316	1.0151809187865704	1.0629545699427436	0.6768132627797854	0.7469950519616705	1.556842386620273	1.1585624447118559	1.0336722936182225	1.2318880129006786	1.3613224183688117	1.2966052156347452	1.2966052156347452	1.2966052156347452	1.2966052156347452	1.2966052156347452	1.2966052156347452	1.2966052156347452	1.2966052156347452	1.2966052156347452	1.2966052156347452	1.2966052156347452	1.2966052156347452	1.2966052156347452	1.2966052156347452	1.2966052156347452	1.2966052156347452	1.2966052156347452	1.2966052156347452	1.2966052156347452	1.2966052156347452
0.5777052358883862	1.7960963936884846	1.2743274034359529	0.9448268488526027	1.5843266340790536	0.4927843883680644	0.6037319182368212	0.8712744376333741	0.6976615309224254	0.8395173956399272	0.8593188442218628	0.6198047096544965	0.8581564298965662	1.481654467939064	1.685248658668848	1.7615655970146071	1.058066356344707	1.263825527404575	0.7293887150518633	1.4502729693329535	1.4239632194912277	0.5243472091194654	0.7808244345859716	1.7121515577098891	0.5779717171189755	0.8552887374783237	1.1903354791367455	0.4851859185248807	1.6469338043106456	0.8676877028372126	0.8113507457621866	0.9960376592660766	0.7688537278215576	0.9656001090245696	0.49822511826974786	0.7319126136471588	0.7319126136471588	0.7319126136471588	0.7319126136471588	0.7319126136471588	0.7319126136471588	0.7319126136471588	0.7319126136471588	0.7319126136471588	0.7319126136471588	0.7319126136471588	0.7319126136471588	0.7319126136471588	0.7319126136471588	0.7319126136471588
0.6263836364264999	0.7630533942859431	0.8691703828671489	0.7224374240464232	0.8432942135263951	1.0457469996949083	0.9722187003178815	0.7631526944596358	1.045208049577895	0.9396018049652166	0.8755024244308683	0.6939619505661629	0.8217818282984493	0.8982361346279482	1.193258221050525	1.0865840771826405	0.990350411903447	1.0006583830393452	0.9444110784053761	0.794097376971007	0.800668350740383	0.9960737290124715	1.1318204734139024	0.9138194119310121	1.0440400525346853	0.924867985267253	1.4334805777385389	1.0760731796466418	0.7600311100636252	1.1232379861770065	1.1004205547787103	1.137089161730422	0.9626139096643332	0.8558956163828272	0.9805542088946083	0.9182249126387177	0.9182249126387177	0.9182249126387177	0.9182249126387177	0.9182249126387177	0.9182249126387177	0.9182249126387177	0.9182249126387177	0.9182249126387177	0.9182249126387177	0.9182249126387177	0.9182249126387177	0.9182249126387177	0.9182249126387177	0.9182249126387177
1.0846011429354685	0.8110761047817702	1.2113755070156114	1.1195910814837498	1.1323306907224766	1.4647455328452565	1.180008779196631	1.1090752234557069	1.3242045306637904	1.237174999197272	1.3808415251367459	1.2029388938998096	1.0323521029970932	1.2873687112885528	1.1870152187691698	0.8820590325631743	1.0451803161828135	1.1097312820148175	1.1940933019116575	1.1168434314744633	0.9874389582063641	0.9193424108856355	1.0972843860507755	1.0785860761664396	0.9855471481063227	1.073018281723245	1.103748889867117	1.3580105640124225	1.303891648244373	1.3342730892289614	1.0594666705597033	1.1968698798943325	1.1968698798943325	1.1968698798943325	1.1968698798943325	1.1968698798943325	1.1968698798943325	1.1968698798943325	1.1968698798943325	1.1968698798943325	1.1968698798943325	1.1968698798943325	1.1968698798943325	1.1968698798943325	1.1968698798943325	1.1968698798943325	1.1968698798943325	1.1968698798943325	1.1968698798943325	1.1968698798943325
0.8799576108400295	0.8497102095482404	1.0143646307810534	1.0636681096342053	0.8702387214871768	0.9154146343177868	1.2159951078177595	1.2765551863210836	1.053425144982071	1.0554661074765563	1.119249525438497	1.139579196036059	1.1342614138658065	1.3582912108449452	1.0512638836042414	1.2237726639245075	1.073944206046523	1.1044198545824917	0.901725015012028	1.4116848473059138	1.0874010576113013	0.9987397273604324	1.009390216297728	0.9986762037381455	0.9700701161580696	1.0526310187775796	1.0904832868216563	0.7166796815639606	1.0547372867945066	0.8976869702972637	0.8848216217485322	0.9611371149931043	0.9229793683708183	0.9229793683708183	0.9229793683708183	0.9229793683708183	0.9229793683708183	0.9229793683708183	0.9229793683708183	0.9229793683708183	0.9229793683708183	0.9229793683708183	0.9229793683708183	0.9229793683708183	0.9229793683708183	0.9229793683708183	0.9229793683708183	0.9229793683708183	0.9229793683708183	0.9229793683708183
0.7724243494580647	0.4713481233858996	0.506195646017821	0.6505931058608054	0.9031251268782342	1.0612147170437456	1.0042799848232218	0.8734966252927185	0.8686118976756056	0.8784029400615556	0.6708678855568028	0.8646060622027204	1.0440345007628533	0.8166421207082385	0.9191941590363539	0.9564934162209363	0.9628436132345508	1.0103307824568035	1.0165215695508925	0.9099389759959736	0.8903683894709611	0.9107602679581103	0.9335666086403401	0.77911217708597	0.8625588275913498	1.0967320249252068	0.8861282601468123	0.9914301425360095	0.9914301425360095	0.9914301425360095	0.9914301425360095	0.9914301425360095	0.9914301425360095	0.9914301425360095	0.9914301425360095	0.9914301425360095	0.9914301425360095	0.9914301425360095	0.9914301425360095	0.9914301425360095	0.9914301425360095	0.9914301425360095	0.9914301425360095	0.9914301425360095	0.9914301425360095	0.9914301425360095	0.9914301425360095	0.9914301425360095	0.9914301425360095	0.9914301425360095
0.6692786990163014	0.8826446057721984	1.1287206689709233	1.079518996929732	1.2643285282811456	1.0581890231189384	1.343960948434922	1.2166673611009082	1.3443256683529374	1.3853462351366146	1.111608487659942	1.1711978740895017	1.015191118054561	1.0454583520139922	1.0995743840281393	1.1064181128668076	1.217282582230188	1.125876804883339	1.2949388022287067	1.0868530113253845	1.102624710515697	1.1112630064433693	1.3165132345146306	1.0909241647467456	1.0352440877120535	0.9974358715459798	1.1169757576748374	1.1449940840264954	1.2993834843471914	1.319333042032164	1.111733895940685	1.0248576193591534	1.247798972905614	1.3018275042820344	1.0842278218078503	1.214386578192413	1.152664112385928	1.0594168286237498	1.0694684127443708	1.2113796871805134	1.1592873067769356	0.9581674540142371	1.0657811167222435	1.2347591257589956	1.1310288328021867	1.1195415146820378	1.0802509377939926	1.0998962262380152	1.0998962262380152	1.0998962262380152
0.0	0.4736003221910201	0.0	0.01734433802643	0.0	0.6328054564388709	0.0	0.4502290632136566	0.2736795957305983	0.005014860582399385	0.4389116509293825	0.10217809879035977	0.0	0.712591246659981	0.0	0.4389116509293825	0.18257639322521418	0.0	0.0	0.729935584686411	0.0	0.018356403186186546	0.4502290632136566	0.0	0.0010120651597565408	0.11952243681678976	0.0010120651597565408	0.3316757081934614	0.8214087754062409	0.6545852607943762	0.10217809879035977	1.239172825522687	0.7655393885800242	1.0023561070513558	1.0023561070513558	1.0023561070513558	1.0023561070513558	1.0023561070513558	1.0023561070513558	1.0023561070513558	1.0023561070513558	1.0023561070513558	1.0023561070513558	1.0023561070513558	1.0023561070513558	1.0023561070513558	1.0023561070513558	1.0023561070513558	1.0023561070513558	1.0023561070513558
0.0	0.0	0.001859118304369496	0.0	0.3353846452657367	1.654101190047868	0.8362626689825341	2.497816836211946	0.2195573554991199	0.6822859738075975	1.1531623448188577	0.18769658448921311	0.0	0.0	0.08619216956403575	0.6904337265103802	0.7537887360272375	0.03186077100990683	0.001859118304369496	1.286527530753942	1.3612030170418534	0.9876689663677967	0.9451035355978766	0.3445967192243369	0.0	0.6504252027976906	0.1969086584478133	0.6904337265103802	0.3353846452657367	0.03186077100990683	0.8399809055912731	0.9132427645879697	0.8766118350896214	0.8766118350896214	0.8766118350896214	0.8766118350896214	0.8766118350896214	0.8766118350896214	0.8766118350896214	0.8766118350896214	0.8766118350896214	0.8766118350896214	0.8766118350896214	0.8766118350896214	0.8766118350896214	0.8766118350896214	0.8766118350896214	0.8766118350896214	0.8766118350896214	0.8766118350896214
0.684636382170409	0.5570563491454372	0.6822658562762084	0.5653454295568955	0.5045681574559496	0.562918834498529	0.6772253514974302	0.5130685594457397	0.5507218585787982	0.5535708412646659	0.5642933221177502	0.5799725753591278	0.4992116440181159	0.6491053590413057	0.5887541209822736	0.5845240173922486	0.7657674889009537	0.5672858792144287	0.6182050176459714	0.5804064438466852	0.7153400089642251	0.6478732264054552	0.6478732264054552	0.6478732264054552	0.6478732264054552	0.6478732264054552	0.6478732264054552	0.6478732264054552	0.6478732264054552	0.6478732264054552	0.6478732264054552	0.6478732264054552	0.6478732264054552	0.6478732264054552	0.6478732264054552	0.6478732264054552	0.6478732264054552	0.6478732264054552	0.6478732264054552	0.6478732264054552	0.6478732264054552	0.6478732264054552	0.6478732264054552	0.6478732264054552	0.6478732264054552	0.6478732264054552	0.6478732264054552	0.6478732264054552	0.6478732264054552	0.6478732264054552
0.5455974493703775	0.581381296135257	0.5115657051593298	0.5221452645211584	0.4748174152684024	0.685937616866883	0.6276702284278981	0.5419475437328071	0.5263064004921759	0.5616447385343164	0.5716106903379816	0.634763491805107	0.6057803390479684	0.5280387043353004	0.7195109747432232	0.6479033843848354	0.6461237852193843	0.6913334540129813	0.7972882433280962	0.6947027288766283	0.708069370862242	0.599423807057333	0.6537465889597875	0.6537465889597875	0.6537465889597875	0.6537465889597875	0.6537465889597875	0.6537465889597875	0.6537465889597875	0.6537465889597875	0.6537465889597875	0.6537465889597875	0.6537465889597875	0.6537465889597875	0.6537465889597875	0.6537465889597875	0.6537465889597875	0.6537465889597875	0.6537465889597875	0.6537465889597875	0.6537465889597875	0.6537465889597875	0.6537465889597875	0.6537465889597875	0.6537465889597875	0.6537465889597875	0.6537465889597875	0.6537465889597875	0.6537465889597875	0.6537465889597875
0.7776958874674935	0.585269234994424	0.7049340000548959	0.6189376763181309	0.7565363704960328	0.7601395605880188	0.717224520768792	0.735820154239067	0.8606988580885092	0.7708043401327613	0.6166958840688873	0.8104828416717883	0.728082390117742	0.7872026823487045	0.8151569928386494	0.7845444246496206	0.6999685052580276	0.7452336791192515	0.7549917630106612	0.7451652650100865	0.9564702836576744	0.8301903915009374	0.8933303375793058	0.8933303375793058	0.8933303375793058	0.8933303375793058	0.8933303375793058	0.8933303375793058	0.8933303375793058	0.8933303375793058	0.8933303375793058	0.8933303375793058	0.8933303375793058	0.8933303375793058	0.8933303375793058	0.8933303375793058	0.8933303375793058	0.8933303375793058	0.8933303375793058	0.8933303375793058	0.8933303375793058	0.8933303375793058	0.8933303375793058	0.8933303375793058	0.8933303375793058	0.8933303375793058	0.8933303375793058	0.8933303375793058	0.8933303375793058	0.8933303375793058
0.8046449547850207	0.8384098431906071	0.8771882615565536	0.8432811503408846	0.8854396007169838	0.8637375425976	0.8139119686363128	0.8108200772068543	0.855297318982822	0.9166048810106019	0.8732868979378317	0.8953717345858588	0.9668161792481926	0.9698242026581876	0.91588726670014	0.9791972288907531	1.0250741341876242	0.9591721914176561	0.9837997770137324	0.9714859842156943	0.9714859842156943	0.9714859842156943	0.9714859842156943	0.9714859842156943	0.9714859842156943	0.9714859842156943	0.9714859842156943	0.9714859842156943	0.9714859842156943	0.9714859842156943	0.9714859842156943	0.9714859842156943	0.9714859842156943	0.9714859842156943	0.9714859842156943	0.9714859842156943	0.9714859842156943	0.9714859842156943	0.9714859842156943	0.9714859842156943	0.9714859842156943	0.9714859842156943	0.9714859842156943	0.9714859842156943	0.9714859842156943	0.9714859842156943	0.9714859842156943	0.9714859842156943	0.9714859842156943	0.9714859842156943
[truncated: 6 more columns]
